# Supplementary material for: Microbial interactions mediate the fairy ring type effects on alpine meadow plant communities on the Tibetan plateau
Source: Environ Microbiome. 2026 Mar 10;21:55. doi: 10.1186/s40793-026-00873-z (PMC13088534; doi:10.1186/s40793-026-00873-z)
Supplement: Supplementary file 2 — Supplementary Material 2 [file 40793_2026_873_MOESM2_ESM.zip]

Archive with 244 entries (220 files):
- ASV table/
- ASV table/ASV_bacteria.csv
- co-occurrence network/
- co-occurrence network/bacteria/
- co-occurrence network/bacteria/T1/
- co-occurrence network/bacteria/T1/Agaricus_10in_edge.csv
- co-occurrence network/bacteria/T1/Agaricus_10in_network.gexf
- co-occurrence network/bacteria/T1/Agaricus_10in_node.csv
- co-occurrence network/bacteria/T1/Agaricus_10on_edge.csv
- co-occurrence network/bacteria/T1/Agaricus_10on_network.gexf
- co-occurrence network/bacteria/T1/Agaricus_10on_node.csv
- co-occurrence network/bacteria/T1/Agaricus_10out_edge.csv
- co-occurrence network/bacteria/T1/Agaricus_10out_network.gexf
- co-occurrence network/bacteria/T1/Agaricus_10out_node.csv
- co-occurrence network/bacteria/T1/Agaricus_20in_edge.csv
- co-occurrence network/bacteria/T1/Agaricus_20in_network.gexf
- co-occurrence network/bacteria/T1/Agaricus_20in_node.csv
- co-occurrence network/bacteria/T1/Agaricus_20on_edge.csv
- co-occurrence network/bacteria/T1/Agaricus_20on_network.gexf
- co-occurrence network/bacteria/T1/Agaricus_20on_node.csv
- co-occurrence network/bacteria/T1/Agaricus_20out_edge.csv
- co-occurrence network/bacteria/T1/Agaricus_20out_network.gexf
- co-occurrence network/bacteria/T1/Agaricus_20out_node.csv
- co-occurrence network/bacteria/T1/Agaricus_in_root_edge.csv
- co-occurrence network/bacteria/T1/Agaricus_in_root_network.gexf
- co-occurrence network/bacteria/T1/Agaricus_in_root_node.csv
- co-occurrence network/bacteria/T1/Agaricus_on_root_edge.csv
- co-occurrence network/bacteria/T1/Agaricus_on_root_network.gexf
- co-occurrence network/bacteria/T1/Agaricus_on_root_node.csv
- co-occurrence network/bacteria/T1/Agaricus_out_root_edge.csv
- co-occurrence network/bacteria/T1/Agaricus_out_root_network.gexf
- co-occurrence network/bacteria/T1/Agaricus_out_root_node.csv
- co-occurrence network/bacteria/T1/Agrocybe_10in_edge.csv
- co-occurrence network/bacteria/T1/Agrocybe_10in_network.gexf
- co-occurrence network/bacteria/T1/Agrocybe_10in_node.csv
- co-occurrence network/bacteria/T1/Agrocybe_10on_edge.csv
- co-occurrence network/bacteria/T1/Agrocybe_10on_network.gexf
- co-occurrence network/bacteria/T1/Agrocybe_10on_node.csv
- co-occurrence network/bacteria/T1/Agrocybe_10out_edge.csv
- co-occurrence network/bacteria/T1/Agrocybe_10out_network.gexf
- co-occurrence network/bacteria/T1/Agrocybe_10out_node.csv
- co-occurrence network/bacteria/T1/Agrocybe_20in_edge.csv
- co-occurrence network/bacteria/T1/Agrocybe_20in_network.gexf
- co-occurrence network/bacteria/T1/Agrocybe_20in_node.csv
- co-occurrence network/bacteria/T1/Agrocybe_20on_edge.csv
- co-occurrence network/bacteria/T1/Agrocybe_20on_network.gexf
- co-occurrence network/bacteria/T1/Agrocybe_20on_node.csv
- co-occurrence network/bacteria/T1/Agrocybe_20out_edge.csv
- co-occurrence network/bacteria/T1/Agrocybe_20out_network.gexf
- co-occurrence network/bacteria/T1/Agrocybe_20out_node.csv
- co-occurrence network/bacteria/T1/Agrocybe_in_root_edge.csv
- co-occurrence network/bacteria/T1/Agrocybe_in_root_network.gexf
- co-occurrence network/bacteria/T1/Agrocybe_in_root_node.csv
- co-occurrence network/bacteria/T1/Agrocybe_on_root_edge.csv
- co-occurrence network/bacteria/T1/Agrocybe_on_root_network.gexf
- co-occurrence network/bacteria/T1/Agrocybe_on_root_node.csv
- co-occurrence network/bacteria/T1/Agrocybe_out_root_edge.csv
- co-occurrence network/bacteria/T1/Agrocybe_out_root_network.gexf
- co-occurrence network/bacteria/T1/Agrocybe_out_root_node.csv
- co-occurrence network/bacteria/T2/
- co-occurrence network/bacteria/T2/Agaricus_10in_edge.csv
- co-occurrence network/bacteria/T2/Agaricus_10in_network.gexf
- co-occurrence network/bacteria/T2/Agaricus_10in_node.csv
- co-occurrence network/bacteria/T2/Agaricus_10on_edge.csv
- co-occurrence network/bacteria/T2/Agaricus_10on_network.gexf
- co-occurrence network/bacteria/T2/Agaricus_10on_node.csv
- co-occurrence network/bacteria/T2/Agaricus_10out_edge.csv
- co-occurrence network/bacteria/T2/Agaricus_10out_network.gexf
- co-occurrence network/bacteria/T2/Agaricus_10out_node.csv
- co-occurrence network/bacteria/T2/Agaricus_20in_edge.csv
- co-occurrence network/bacteria/T2/Agaricus_20in_network.gexf
- co-occurrence network/bacteria/T2/Agaricus_20in_node.csv
- co-occurrence network/bacteria/T2/Agaricus_20on_edge.csv
- co-occurrence network/bacteria/T2/Agaricus_20on_network.gexf
- co-occurrence network/bacteria/T2/Agaricus_20on_node.csv
- co-occurrence network/bacteria/T2/Agaricus_20out_edge.csv
- co-occurrence network/bacteria/T2/Agaricus_20out_network.gexf
- co-occurrence network/bacteria/T2/Agaricus_20out_node.csv
- co-occurrence network/bacteria/T2/Agaricus_in_root_edge.csv
- co-occurrence network/bacteria/T2/Agaricus_in_root_network.gexf
- co-occurrence network/bacteria/T2/Agaricus_in_root_node.csv
- co-occurrence network/bacteria/T2/Agaricus_on_root_edge.csv
- co-occurrence network/bacteria/T2/Agaricus_on_root_network.gexf
- co-occurrence network/bacteria/T2/Agaricus_on_root_node.csv
- co-occurrence network/bacteria/T2/Agaricus_out_root_edge.csv
- co-occurrence network/bacteria/T2/Agaricus_out_root_network.gexf
- co-occurrence network/bacteria/T2/Agaricus_out_root_node.csv
- co-occurrence network/bacteria/T3/
- co-occurrence network/bacteria/T3/Clitocybe_10in_edge.csv
- co-occurrence network/bacteria/T3/Clitocybe_10in_network.gexf
- co-occurrence network/bacteria/T3/Clitocybe_10in_node.csv
- co-occurrence network/bacteria/T3/Clitocybe_10on_edge.csv
- co-occurrence network/bacteria/T3/Clitocybe_10on_network.gexf
- co-occurrence network/bacteria/T3/Clitocybe_10on_node.csv
- co-occurrence network/bacteria/T3/Clitocybe_10out_edge.csv
- co-occurrence network/bacteria/T3/Clitocybe_10out_network.gexf
- co-occurrence network/bacteria/T3/Clitocybe_10out_node.csv
- co-occurrence network/bacteria/T3/Clitocybe_20in_edge.csv
- co-occurrence network/bacteria/T3/Clitocybe_20in_network.gexf
- co-occurrence network/bacteria/T3/Clitocybe_20in_node.csv
- co-occurrence network/bacteria/T3/Clitocybe_20on_edge.csv
- co-occurrence network/bacteria/T3/Clitocybe_20on_network.gexf
- co-occurrence network/bacteria/T3/Clitocybe_20on_node.csv
- co-occurrence network/bacteria/T3/Clitocybe_20out_edge.csv
- co-occurrence network/bacteria/T3/Clitocybe_20out_network.gexf
- co-occurrence network/bacteria/T3/Clitocybe_20out_node.csv
- co-occurrence network/bacteria/T3/Clitocybe_in_root_edge.csv
- co-occurrence network/bacteria/T3/Clitocybe_in_root_network.gexf
- co-occurrence network/bacteria/T3/Clitocybe_in_root_node.csv
- co-occurrence network/bacteria/T3/Clitocybe_on_root_edge.csv
- co-occurrence network/bacteria/T3/Clitocybe_on_root_network.gexf
- co-occurrence network/bacteria/T3/Clitocybe_on_root_node.csv
- co-occurrence network/bacteria/T3/Clitocybe_out_root_edge.csv
- co-occurrence network/bacteria/T3/Clitocybe_out_root_network.gexf
- co-occurrence network/bacteria/T3/Clitocybe_out_root_node.csv
- co-occurrence network/cross-K/
- co-occurrence network/cross-K/T1/
- co-occurrence network/cross-K/T1/Agrocybe_10in_edge.csv
- co-occurrence network/cross-K/T1/Agrocybe_10in_network.gexf
- co-occurrence network/cross-K/T1/Agrocybe_10in_node.csv
- co-occurrence network/cross-K/T1/Agrocybe_10on_edge.csv
- co-occurrence network/cross-K/T1/Agrocybe_10on_network.gexf
- co-occurrence network/cross-K/T1/Agrocybe_10on_node.csv
- co-occurrence network/cross-K/T1/Agrocybe_10out_edge.csv
- co-occurrence network/cross-K/T1/Agrocybe_10out_network.gexf
- co-occurrence network/cross-K/T1/Agrocybe_10out_node.csv
- co-occurrence network/cross-K/T1/Agrocybe_20in_edge.csv
- co-occurrence network/cross-K/T1/Agrocybe_20in_network.gexf
- co-occurrence network/cross-K/T1/Agrocybe_20in_node.csv
- co-occurrence network/cross-K/T1/Agrocybe_20on_edge.csv
- co-occurrence network/cross-K/T1/Agrocybe_20on_network.gexf
- co-occurrence network/cross-K/T1/Agrocybe_20on_node.csv
- co-occurrence network/cross-K/T1/Agrocybe_20out_edge.csv
- co-occurrence network/cross-K/T1/Agrocybe_20out_network.gexf
- co-occurrence network/cross-K/T1/Agrocybe_20out_node.csv
- co-occurrence network/cross-K/T2/
- co-occurrence network/cross-K/T2/Agaricus_10in_edge.csv
- co-occurrence network/cross-K/T2/Agaricus_10in_network.gexf
- co-occurrence network/cross-K/T2/Agaricus_10in_node.csv
- co-occurrence network/cross-K/T2/Agaricus_10on_edge.csv
- co-occurrence network/cross-K/T2/Agaricus_10on_network.gexf
- co-occurrence network/cross-K/T2/Agaricus_10on_node.csv
- co-occurrence network/cross-K/T2/Agaricus_10out_edge.csv
- co-occurrence network/cross-K/T2/Agaricus_10out_network.gexf
- co-occurrence network/cross-K/T2/Agaricus_10out_node.csv
- co-occurrence network/cross-K/T2/Agaricus_20in_edge.csv
- co-occurrence network/cross-K/T2/Agaricus_20in_network.gexf
- co-occurrence network/cross-K/T2/Agaricus_20in_node.csv
- co-occurrence network/cross-K/T2/Agaricus_20on_edge.csv
- co-occurrence network/cross-K/T2/Agaricus_20on_network.gexf
- co-occurrence network/cross-K/T2/Agaricus_20on_node.csv
- co-occurrence network/cross-K/T2/Agaricus_20out_edge.csv
- co-occurrence network/cross-K/T2/Agaricus_20out_network.gexf
- co-occurrence network/cross-K/T2/Agaricus_20out_node.csv
- co-occurrence network/cross-K/T3/
- co-occurrence network/cross-K/T3/Clitocybe_10in_edge.csv
- co-occurrence network/cross-K/T3/Clitocybe_10in_network.gexf
- co-occurrence network/cross-K/T3/Clitocybe_10in_node.csv
- co-occurrence network/cross-K/T3/Clitocybe_10on_edge.csv
- co-occurrence network/cross-K/T3/Clitocybe_10on_network.gexf
- co-occurrence network/cross-K/T3/Clitocybe_10on_node.csv
- co-occurrence network/cross-K/T3/Clitocybe_10out_edge.csv
- co-occurrence network/cross-K/T3/Clitocybe_10out_network.gexf
- co-occurrence network/cross-K/T3/Clitocybe_10out_node.csv
- co-occurrence network/cross-K/T3/Clitocybe_20in_edge.csv
- co-occurrence network/cross-K/T3/Clitocybe_20in_network.gexf
- co-occurrence network/cross-K/T3/Clitocybe_20in_node.csv
- co-occurrence network/cross-K/T3/Clitocybe_20on_edge.csv
- co-occurrence network/cross-K/T3/Clitocybe_20on_network.gexf
- co-occurrence network/cross-K/T3/Clitocybe_20on_node.csv
- co-occurrence network/cross-K/T3/Clitocybe_20out_edge.csv
- co-occurrence network/cross-K/T3/Clitocybe_20out_network.gexf
- co-occurrence network/cross-K/T3/Clitocybe_20out_node.csv
- co-occurrence network/fungi/
- co-occurrence network/fungi/T1/
- co-occurrence network/fungi/T1/Agrocybe_10in_edge.csv
- co-occurrence network/fungi/T1/Agrocybe_10in_node.csv
- co-occurrence network/fungi/T1/Agrocybe_10on_edge.csv
- co-occurrence network/fungi/T1/Agrocybe_10on_node.csv
- co-occurrence network/fungi/T1/Agrocybe_10out_edge.csv
- co-occurrence network/fungi/T1/Agrocybe_10out_node.csv
- co-occurrence network/fungi/T1/Agrocybe_20in_edge.csv
- co-occurrence network/fungi/T1/Agrocybe_20in_node.csv
- co-occurrence network/fungi/T1/Agrocybe_20on_edge.csv
- co-occurrence network/fungi/T1/Agrocybe_20on_node.csv
- co-occurrence network/fungi/T1/Agrocybe_20out_edge.csv
- co-occurrence network/fungi/T1/Agrocybe_20out_node.csv
- co-occurrence network/fungi/T2/
- co-occurrence network/fungi/T2/Agaricus_10in_edge.csv
- co-occurrence network/fungi/T2/Agaricus_10in_node.csv
- co-occurrence network/fungi/T2/Agaricus_10on_edge.csv
- co-occurrence network/fungi/T2/Agaricus_10on_node.csv
- co-occurrence network/fungi/T2/Agaricus_10out_edge.csv
- co-occurrence network/fungi/T2/Agaricus_10out_node.csv
- co-occurrence network/fungi/T2/Agaricus_20in_edge.csv
- co-occurrence network/fungi/T2/Agaricus_20in_node.csv
- co-occurrence network/fungi/T2/Agaricus_20on_edge.csv
- co-occurrence network/fungi/T2/Agaricus_20on_node.csv
- co-occurrence network/fungi/T2/Agaricus_20out_edge.csv
- co-occurrence network/fungi/T2/Agaricus_20out_node.csv
- co-occurrence network/fungi/T3/
- co-occurrence network/fungi/T3/Clitocybe_10in_edge.csv
- co-occurrence network/fungi/T3/Clitocybe_10in_node.csv
- co-occurrence network/fungi/T3/Clitocybe_10on_edge.csv
- co-occurrence network/fungi/T3/Clitocybe_10on_node.csv
- co-occurrence network/fungi/T3/Clitocybe_10out_edge.csv
- co-occurrence network/fungi/T3/Clitocybe_10out_node.csv
- co-occurrence network/fungi/T3/Clitocybe_20in_edge.csv
- co-occurrence network/fungi/T3/Clitocybe_20in_node.csv
- co-occurrence network/fungi/T3/Clitocybe_20on_edge.csv
- co-occurrence network/fungi/T3/Clitocybe_20on_node.csv
- co-occurrence network/fungi/T3/Clitocybe_20out_edge.csv
- co-occurrence network/fungi/T3/Clitocybe_20out_node.csv
- deseq2/
- deseq2/bacteria.xlsx
- deseq2/fungi.xlsx
- detailed descriptions of macroscopic and microscopic/
- detailed descriptions of macroscopic and microscopic/detailed descriptions of  macroscopic and microscopic.docx
- fairy ASV corelation/
- fairy ASV corelation/bacteria/
- fairy ASV corelation/bacteria/T1_vs_ASVs_Pearson_Result.csv
- fairy ASV corelation/bacteria/T2_ASVs_Pearson_Result.csv
- fairy ASV corelation/bacteria/T3_vs_ASVs_Pearson_Result.csv
- fairy ASV corelation/fungi/
- fairy ASV corelation/fungi/T1_vs_other_ASV_Pearson_results.csv
- fairy ASV corelation/fungi/T2_vs_other_ASV_Pearson_results.csv
- fairy ASV corelation/fungi/T3_vs_other_ASV_Pearson_results.csv
- lefse/
- lefse/bacteria/
- lefse/bacteria/T1.csv
- lefse/bacteria/T1.pdf
- lefse/bacteria/T2.csv
- lefse/bacteria/T2.pdf
- lefse/bacteria/T3.csv
- lefse/bacteria/T3.pdf
- lefse/fungi/
- lefse/fungi/T1_bar_graph_5.pdf
- lefse/fungi/T1_lefse_de_output(4).csv
- lefse/fungi/T2_bar_graph_5.pdf
- lefse/fungi/T2_lefse_de_output(5).csv
- LMMs/
- LMMs/LMMs.csv
- plant composition/
- plant composition/plant composition.xlsx
