# Supplementary material for: Microbial interactions mediate the fairy ring type effects on alpine meadow plant communities on the Tibetan plateau
Source: Environ Microbiome. 2026 Mar 10;21:55. doi: 10.1186/s40793-026-00873-z (PMC13088534; doi:10.1186/s40793-026-00873-z)
Supplement: Supplementary file 2 — Supplementary Material 2 [file 40793_2026_873_MOESM2_ESM.zip › ASV table/ASV_bacteria.csv]

#NAME	FR110in	FR120in	FR110on	FR120on	FR110out	FR120out	FR210in	FR220in	FR210on	FR220on	FR210out	FR220out	FR310in	FR320in	FR310on	FR320on	FR310out	FR320out	FR410in	FR420in	FR410on	FR420on	FR410out	FR420out	FR510in	FR520in	FR510on	FR520on	FR510out	FR520out	FR610in	FR620in	FR610on	FR620on	FR610out	FR620out	FR710in	FR720in	FR710on	FR720on	FR710out	FR720out	FR810in	FR820in	FR810on	FR820on	FR810out	FR820out	FR910in
ASV1	0	0	0	0	4	0	0	0	0	0	0	0	0	0	0	0	0	6	70	7	40	0	17	0	0	0	0	0	71	0	7	0	8	0	0	0	6	0	0	0	7	4	7	0	0	0	0	0	18
ASV2	0	0	0	0	0	0	0	0	0	0	0	0	0	0	0	0	4	0	12	0	7	0	0	0	0	0	9	0	29	13	0	0	0	4	4	0	0	0	0	0	4	0	0	0	0	0	0	0	0
ASV3	0	0	0	12	0	0	0	0	0	16	11	17	0	0	0	0	14	0	0	0	12	0	0	0	0	0	0	0	23	0	0	0	0	0	0	0	0	0	0	0	0	0	0	13	0	18	0	0	0
ASV4	2	0	0	0	0	0	0	0	0	6	5	0	0	0	0	0	0	0	0	0	0	0	0	0	0	0	0	0	0	0	0	0	0	0	0	0	0	0	0	0	0	0	0	0	0	0	0	0	0
ASV5	0	0	0	0	0	0	0	0	0	0	0	0	0	0	0	0	0	0	0	0	0	0	0	0	0	0	0	0	0	0	0	0	0	0	0	0	0	0	0	0	0	0	0	0	0	0	0	0	5
ASV6	2066	1338	996	1147	2084	1540	2634	0	2256	1324	1517	1651	1190	990	726	723	1435	1088	1048	599	1295	1485	1422	1796	1038	792	562	727	1053	825	963	487	813	642	746	647	752	687	384	351	800	483	932	340	744	399	648	473	1235
ASV7	0	0	0	0	0	10	0	0	16	0	0	0	0	0	0	0	0	0	0	0	0	0	0	0	0	0	0	0	0	0	0	11	0	0	0	0	0	0	0	0	0	0	0	0	11	0	0	0	0
ASV8	482	802	422	655	801	1261	648	0	675	1154	356	867	356	658	192	726	388	955	345	498	193	371	189	439	339	732	139	484	480	728	421	705	315	628	218	578	193	469	161	289	260	778	310	727	228	626	137	312	255
ASV9	422	1054	243	824	671	1785	596	0	272	1156	212	793	186	495	119	399	300	682	417	688	274	558	149	356	163	436	130	429	279	697	378	622	255	565	256	389	228	484	156	335	238	492	217	332	126	323	87	216	295
ASV10	497	1234	275	1268	643	1821	649	0	429	1423	283	1193	273	831	142	639	296	1058	348	612	209	514	126	482	208	529	122	469	324	754	251	615	176	614	124	639	187	604	143	496	288	884	307	654	182	555	105	368	234
ASV11	714	240	408	215	885	407	734	0	404	298	444	334	307	173	213	134	575	254	1211	327	587	333	526	279	297	132	222	157	475	224	544	181	210	160	282	188	463	211	299	150	794	201	791	173	314	161	370	174	749
ASV12	793	648	414	232	1144	511	1035	0	617	496	484	563	566	535	342	177	1130	439	807	556	769	1201	341	751	465	482	353	231	872	502	774	426	442	305	354	412	444	407	245	94	444	251	624	223	446	231	325	207	720
ASV13	960	474	570	231	1155	475	1196	0	647	438	449	388	533	268	340	147	756	302	823	299	645	588	336	317	518	261	353	170	750	279	836	256	418	202	194	202	415	227	330	76	972	147	932	165	590	136	205	151	604
ASV14	0	0	0	0	0	0	0	0	0	0	0	0	0	0	0	0	0	0	0	0	0	0	0	0	0	0	0	0	38	22	0	0	12	0	0	0	0	0	0	0	0	0	0	0	0	0	8	0	0
ASV15	0	0	0	0	0	0	0	0	0	0	0	0	0	0	3	0	0	0	0	0	0	0	0	0	0	0	0	0	0	0	0	0	0	0	0	0	0	0	0	0	0	0	0	0	0	0	0	0	0
ASV16	958	592	565	193	1228	688	1216	0	753	557	511	518	554	387	420	97	700	329	582	324	531	280	322	304	454	303	270	99	876	299	368	230	251	213	195	155	468	331	255	94	424	238	540	231	466	203	180	153	465
ASV17	445	1097	311	854	615	1221	524	0	344	797	244	932	186	667	148	434	312	638	372	405	239	448	136	326	330	741	231	582	400	667	317	603	273	479	232	624	248	760	247	371	370	682	379	481	239	384	182	360	168
ASV18	399	667	195	504	649	1143	580	0	313	813	204	819	163	464	131	282	324	555	290	453	164	454	142	282	237	347	115	274	307	685	363	510	276	495	221	398	164	274	138	171	182	348	196	180	152	194	117	209	241
ASV19	353	912	179	825	448	1144	631	0	392	748	270	783	222	541	108	459	284	754	361	383	189	405	127	407	191	526	133	438	425	725	240	519	254	552	172	412	168	484	147	446	270	827	258	698	201	535	112	247	257
ASV20	443	952	298	709	543	1408	466	0	280	936	224	709	192	597	160	412	260	675	272	465	195	463	131	331	237	501	208	473	311	763	234	494	183	438	245	385	140	255	94	182	162	349	125	228	91	241	91	197	225
ASV21	797	460	406	181	1083	477	1366	0	604	375	498	432	402	314	279	146	652	301	653	239	374	341	319	324	424	301	314	190	879	438	741	268	424	267	279	278	348	190	210	71	403	195	598	199	407	143	233	147	698
ASV22	876	523	454	359	998	669	979	0	602	473	526	470	411	286	318	198	584	396	631	252	447	307	280	248	341	241	197	158	552	315	413	191	255	202	184	162	274	174	130	103	262	180	386	161	212	138	160	129	452
ASV23	361	484	172	377	427	806	230	0	266	715	171	477	307	461	161	377	343	656	158	409	112	354	77	218	221	614	99	322	284	813	198	344	164	549	99	304	148	476	109	273	197	761	219	562	169	653	67	267	130
ASV24	271	518	174	407	448	818	397	0	186	429	155	440	159	381	72	289	292	406	312	277	170	253	141	188	194	366	148	337	302	535	351	479	250	366	156	292	242	329	121	230	201	347	166	244	99	232	85	160	313
ASV25	461	540	232	529	630	882	419	0	432	799	278	650	177	349	102	302	289	557	156	327	83	233	90	240	111	208	83	209	197	396	198	383	145	383	83	195	76	192	54	126	138	357	161	302	92	307	56	167	92
ASV26	310	720	191	569	589	1168	594	0	268	932	166	863	125	455	83	255	238	583	229	441	68	270	76	213	171	363	79	293	214	704	326	444	231	444	178	360	83	294	102	166	160	350	147	216	110	257	73	175	98
ASV27	267	630	196	538	398	1012	375	0	206	696	168	457	159	325	112	262	188	451	235	323	158	322	116	199	242	393	180	325	222	600	284	433	223	487	188	337	193	313	146	174	193	407	202	276	147	281	120	189	161
ASV28	466	1359	248	939	684	1895	622	0	360	1450	233	894	136	503	80	340	189	580	201	566	101	382	51	309	76	316	29	204	116	409	120	360	68	291	53	223	52	230	32	130	71	361	69	307	46	211	30	151	98
ASV29	482	560	268	424	672	798	629	0	425	472	336	440	234	296	177	267	393	428	214	219	167	213	87	171	165	274	96	215	305	389	235	219	141	195	92	140	107	207	74	151	232	248	160	129	95	101	88	101	81
ASV30	204	606	100	459	319	1111	313	0	152	743	100	608	106	436	87	250	203	537	162	350	92	301	75	182	134	402	74	231	172	611	195	394	150	501	107	390	63	240	69	132	85	447	98	208	55	265	61	181	111
ASV31	351	463	242	331	430	465	451	0	240	287	210	317	165	259	149	132	250	244	407	183	275	246	124	164	219	391	138	246	476	328	359	283	231	172	190	199	173	226	170	123	254	199	422	166	339	93	192	131	187
ASV32	273	506	174	373	159	576	255	0	203	505	176	280	155	345	109	252	72	320	351	246	218	303	119	151	202	357	135	250	90	303	202	299	157	276	144	192	301	627	268	497	156	521	411	575	304	592	227	309	181
ASV33	281	486	143	533	393	774	425	0	252	580	153	421	99	296	68	314	218	415	161	331	108	271	56	170	139	276	82	254	206	390	236	404	167	361	95	250	99	253	78	249	144	374	177	286	104	255	59	167	188
ASV34	15	10	0	0	0	0	0	0	0	0	0	0	10	17	0	0	0	0	0	0	0	0	0	0	40	25	0	0	0	0	20	0	0	0	11	0	17	6	0	0	0	0	0	0	0	0	0	0	0
ASV35	483	402	260	250	512	479	454	0	251	322	227	297	287	225	167	126	263	274	250	195	215	230	164	162	265	172	129	140	278	236	255	168	157	203	146	149	184	159	101	99	182	137	321	126	147	136	135	97	325
ASV36	336	248	208	153	425	300	464	0	264	201	227	236	183	170	122	95	282	199	511	180	278	191	186	202	178	203	170	166	393	273	299	164	210	134	176	177	196	164	132	84	287	179	560	100	313	96	165	130	356
ASV37	0	0	0	0	0	0	0	0	0	0	0	0	0	0	0	0	0	0	0	0	0	0	0	0	0	0	6	0	0	0	0	0	0	0	0	0	0	0	0	0	0	0	0	0	0	0	0	0	0
ASV38	154	181	117	198	219	240	171	0	166	221	69	160	161	180	99	224	225	243	258	191	193	236	117	177	166	269	98	290	283	354	243	211	151	187	141	168	145	255	71	160	236	298	191	334	216	278	88	121	176
ASV39	310	358	214	211	745	474	517	0	494	340	261	322	182	222	133	94	543	272	282	283	156	155	74	213	100	145	102	104	382	198	193	245	122	112	77	93	117	221	116	69	312	189	315	277	167	120	103	167	197
ASV40	261	347	144	366	374	490	360	0	218	413	185	284	134	194	152	182	249	251	203	212	149	247	130	175	144	179	87	251	289	295	200	224	134	222	108	192	174	180	113	265	164	205	221	177	137	160	114	87	184
ASV41	289	216	171	132	374	280	418	0	164	212	145	204	124	132	83	72	186	123	189	112	141	86	136	101	131	105	100	66	211	148	213	100	107	111	118	128	129	76	70	54	130	88	131	61	80	55	74	55	195
ASV42	390	325	183	207	421	347	460	0	273	257	218	284	168	206	100	124	245	199	316	172	248	203	124	167	229	243	145	166	354	280	267	229	206	196	143	206	192	164	103	81	241	164	418	181	242	136	140	151	160
ASV43	321	331	149	238	368	433	413	0	221	279	212	292	152	206	87	175	188	226	291	200	156	167	75	103	166	158	167	118	282	216	184	237	152	144	115	132	128	148	157	109	176	172	189	188	104	153	154	144	194
ASV44	604	230	345	88	716	216	627	0	290	156	282	239	362	164	215	55	546	145	389	154	220	174	335	283	338	187	185	79	409	166	336	137	178	82	120	116	263	79	88	0	203	70	318	49	143	50	112	79	252
ASV45	207	511	85	366	348	871	419	0	191	651	107	482	65	203	39	100	108	273	117	198	50	141	32	112	84	260	45	137	121	382	171	210	85	273	79	181	49	165	49	70	81	225	103	195	47	210	32	130	104
ASV46	317	251	180	158	430	293	353	0	201	202	193	194	162	147	129	97	227	161	287	117	182	130	149	126	178	142	115	117	352	192	166	134	133	131	107	85	167	118	97	59	178	133	228	137	139	106	140	86	334
ASV47	539	229	383	188	611	341	718	0	496	236	257	170	204	116	219	83	274	138	418	93	224	114	120	76	166	106	167	92	498	193	400	108	199	100	147	93	128	51	98	0	169	91	157	45	147	34	78	0	124
ASV48	0	0	0	0	0	0	0	0	0	0	0	0	0	0	0	0	0	0	0	0	0	0	0	0	0	0	0	0	0	0	0	0	0	0	0	0	0	0	0	0	0	0	0	0	0	0	0	0	0
ASV49	103	169	38	161	160	230	155	0	97	186	63	183	124	208	62	153	209	303	185	400	82	315	70	254	89	107	80	154	117	245	135	199	98	188	72	144	78	157	67	127	168	178	301	122	167	154	78	117	143
ASV50	211	280	107	189	313	386	352	0	190	301	114	254	149	306	80	94	203	263	133	122	69	116	63	93	91	111	51	71	123	171	174	170	127	135	103	117	56	85	77	51	136	107	146	66	100	53	83	43	137
ASV51	271	668	128	503	335	777	292	0	166	522	153	489	152	287	61	208	113	295	316	246	161	192	74	177	140	271	56	205	175	283	127	248	72	191	74	174	100	256	75	189	108	289	123	305	95	240	92	196	101
ASV52	254	368	203	279	380	380	343	0	189	251	196	288	157	194	123	212	221	272	232	159	152	156	149	152	149	221	149	231	251	231	222	151	127	168	156	148	119	150	73	132	177	184	213	150	129	130	90	102	220
ASV53	212	813	146	664	276	1068	225	0	196	679	116	435	58	310	39	259	84	324	68	263	33	162	32	144	52	312	45	204	84	342	53	342	41	198	52	260	53	341	49	217	96	499	136	585	61	234	46	228	26
ASV54	644	314	298	234	549	434	597	0	375	291	281	342	234	116	157	100	240	115	307	122	194	135	141	116	221	107	111	97	293	147	240	108	132	119	104	104	161	87	88	48	138	70	144	70	87	50	75	56	152
ASV55	0	0	0	0	0	0	0	0	0	0	0	0	0	0	0	0	0	0	0	0	0	0	0	0	0	0	0	0	0	0	0	0	0	0	0	0	0	0	0	0	0	0	0	0	0	0	0	0	0
ASV56	178	345	110	220	337	452	337	0	131	365	103	324	89	171	35	95	100	179	124	169	74	161	55	89	84	130	46	85	108	208	113	147	80	147	69	111	60	93	48	43	85	119	97	78	67	77	34	61	109
ASV57	189	433	96	505	292	550	281	0	154	407	112	296	46	200	65	223	114	231	197	232	84	183	37	107	82	203	39	232	120	239	124	263	57	163	60	106	92	406	103	438	177	488	213	404	110	329	95	160	76
ASV58	260	289	179	196	239	335	221	0	156	198	142	164	126	203	142	105	155	241	228	120	102	133	69	116	137	198	125	130	188	270	195	164	145	134	101	145	107	216	118	152	116	174	214	144	102	164	109	115	136
ASV59	253	260	143	209	350	316	348	0	242	285	167	177	140	201	67	133	159	191	207	191	147	217	63	117	103	174	57	109	167	176	156	117	94	171	63	117	74	106	49	91	105	141	130	100	77	128	51	73	128
ASV60	279	122	124	114	292	123	289	0	176	113	159	90	113	56	69	61	118	61	139	42	105	62	79	41	139	98	87	80	250	66	125	69	85	75	67	40	99	39	82	45	126	40	104	52	79	43	48	24	471
ASV61	262	296	165	236	339	348	293	0	248	336	176	309	142	165	83	126	182	190	305	183	171	173	101	141	131	177	159	120	224	169	165	208	124	169	127	172	119	158	110	75	135	148	143	172	125	120	107	96	178
ASV62	25	0	25	0	26	0	40	0	14	0	21	0	0	0	0	0	0	0	21	0	0	0	0	0	0	0	19	0	61	0	0	0	18	0	28	0	28	0	0	0	24	9	59	0	24	0	13	0	0
ASV63	274	355	180	255	173	311	367	0	179	251	144	202	124	210	120	119	75	148	285	162	138	118	79	94	157	197	135	126	79	161	217	201	119	122	108	156	171	258	161	151	82	236	262	248	162	148	118	106	134
ASV64	254	229	136	186	335	288	375	0	186	189	158	143	126	130	99	96	157	136	198	94	146	96	94	70	138	144	120	146	257	158	192	120	150	144	124	99	145	95	93	109	173	125	174	96	97	85	100	78	141
ASV65	332	159	232	79	625	176	713	0	350	159	267	161	203	68	131	37	310	77	436	92	166	93	93	91	167	79	102	59	294	89	374	93	152	64	126	90	134	66	120	34	230	52	267	48	116	40	79	38	362
ASV66	211	163	116	107	252	164	281	0	151	148	125	196	141	122	78	74	180	117	337	146	169	164	92	127	77	102	54	55	173	114	149	112	105	58	75	104	84	69	55	26	74	58	114	35	84	36	59	59	228
ASV67	185	75	99	101	224	113	212	0	96	53	65	71	101	34	63	50	106	52	136	40	84	33	112	47	139	57	109	93	232	103	163	41	106	66	129	58	151	49	63	82	148	57	89	35	70	56	51	36	253
ASV68	185	220	95	166	268	332	297	0	172	232	113	189	54	107	39	83	115	141	156	117	81	119	49	71	103	98	53	99	191	207	200	187	154	179	111	93	64	62	56	55	113	88	76	72	80	54	33	44	116
ASV69	75	280	48	248	113	372	64	0	45	197	30	146	65	217	49	127	128	266	86	169	42	171	29	114	65	220	53	148	108	265	63	143	26	120	35	91	74	223	39	137	102	218	135	211	42	179	49	153	50
ASV70	78	326	37	234	121	589	107	0	55	363	43	273	27	146	18	126	45	212	50	119	27	109	20	68	51	178	25	112	75	304	87	229	65	253	27	230	31	136	31	92	59	286	75	151	27	150	28	136	54
ASV71	220	350	136	170	461	329	334	0	192	326	101	361	92	173	79	88	142	114	167	202	131	150	80	153	93	167	83	101	204	155	174	207	119	149	60	183	76	176	57	46	135	125	210	192	125	100	79	131	85
ASV72	0	0	0	0	0	0	0	0	0	0	0	0	0	0	0	0	0	0	0	0	0	0	0	0	0	0	0	0	0	0	0	0	0	0	0	0	0	0	0	0	0	0	0	0	0	0	0	0	0
ASV73	158	110	87	75	232	202	300	0	106	109	72	71	72	57	38	55	119	127	184	95	108	84	94	45	144	90	74	91	246	239	227	104	168	124	101	65	143	59	49	39	151	80	115	50	64	30	41	37	140
ASV74	329	200	222	161	507	252	501	0	269	189	216	211	199	100	104	52	270	141	267	125	149	146	97	109	115	93	95	66	253	152	243	95	115	76	105	64	109	54	66	26	143	66	190	56	96	44	54	43	163
ASV75	384	74	225	68	610	101	597	0	220	81	247	69	198	36	136	26	297	36	297	35	154	35	197	35	177	40	109	55	263	46	240	37	113	59	180	37	198	48	137	36	391	46	199	40	78	41	130	53	161
ASV76	90	383	69	233	190	537	140	0	80	381	61	360	54	295	45	177	121	341	68	145	38	115	47	91	67	281	46	135	123	381	79	190	60	220	57	160	29	129	53	50	52	155	43	113	28	135	36	93	29
ASV77	221	179	99	125	278	181	316	0	136	113	98	89	106	102	89	77	153	145	194	112	141	129	99	78	115	104	101	103	354	186	149	85	122	117	107	90	117	85	92	97	139	92	166	51	114	72	91	0	128
ASV78	83	69	42	21	98	97	97	0	41	43	42	52	28	17	13	16	53	31	37	20	24	22	28	29	30	28	35	21	86	58	50	27	28	27	28	25	37	25	25	10	42	29	61	20	29	10	26	13	62
ASV79	0	0	3	0	21	0	19	0	0	0	0	0	7	0	0	0	0	0	19	0	8	0	0	0	0	0	0	0	0	0	13	0	0	0	0	0	10	0	0	0	15	0	0	0	0	0	0	0	0
ASV80	377	145	178	103	521	143	598	0	317	98	386	175	197	100	156	53	330	126	845	97	146	81	162	103	142	95	58	61	216	73	133	73	122	42	67	61	78	63	53	35	191	59	193	71	81	43	68	35	157
ASV81	140	385	87	324	186	667	181	0	107	481	49	351	54	178	0	166	68	229	65	206	0	145	0	90	65	183	0	147	101	293	119	227	87	220	67	154	67	155	50	122	56	224	54	118	0	121	0	83	62
ASV82	136	232	120	143	208	281	210	0	99	155	80	176	94	147	75	112	142	143	159	94	84	121	87	117	108	169	53	98	118	191	154	120	91	97	75	138	66	119	58	77	102	112	107	104	50	84	40	80	78
ASV83	105	251	68	206	182	407	149	0	87	328	51	309	53	154	31	78	75	192	103	144	47	129	48	81	53	121	32	89	65	185	100	187	89	198	71	110	28	78	31	45	43	137	39	82	33	88	14	67	83
ASV84	228	238	97	157	271	211	268	0	141	181	138	298	129	184	64	74	122	106	144	81	86	73	89	94	134	139	77	100	150	110	125	109	96	92	96	177	102	123	52	73	147	106	176	72	98	73	80	87	130
ASV85	168	293	108	199	265	398	212	0	119	237	107	217	105	174	64	95	123	183	123	133	69	103	52	93	91	163	73	90	162	189	115	98	63	102	62	88	67	102	66	78	98	110	83	64	45	65	31	83	89
ASV86	224	103	161	116	265	166	244	0	172	140	166	106	130	46	113	58	179	92	307	77	165	81	121	75	123	65	114	91	263	100	153	84	128	88	125	61	140	40	76	68	157	65	210	52	132	74	97	54	133
ASV87	148	214	133	90	278	302	281	0	149	169	158	244	94	163	78	62	168	159	184	135	71	111	70	149	68	116	48	72	142	180	113	104	78	94	110	120	54	113	92	54	215	113	239	78	66	56	157	104	135
ASV88	247	174	158	63	376	217	338	0	223	141	163	191	126	137	117	0	207	123	183	99	103	109	83	115	101	88	71	0	234	142	158	98	111	57	79	99	92	97	72	0	214	81	149	49	103	66	98	83	115
ASV89	216	163	104	141	231	291	245	0	127	194	86	175	98	117	43	66	109	118	159	132	70	86	84	99	129	112	87	85	192	190	173	105	89	89	98	65	105	71	42	50	97	72	75	33	61	59	46	58	138
ASV90	0	0	0	0	0	0	0	0	0	0	0	0	0	0	0	0	0	0	0	0	0	0	0	0	0	0	0	0	0	0	0	0	0	0	0	0	0	0	0	0	0	0	0	0	0	0	0	0	0
ASV91	281	227	177	149	371	315	359	0	186	199	178	210	122	113	98	79	161	139	182	85	134	98	72	88	134	107	53	89	203	126	142	75	84	85	81	86	67	70	53	37	99	87	99	52	78	54	50	65	106
ASV92	256	386	119	155	291	345	171	0	127	187	103	248	120	284	104	107	142	277	98	109	72	89	52	128	89	219	64	88	193	163	83	89	42	96	50	124	45	120	35	47	50	96	44	76	37	51	9	62	81
ASV93	929	140	432	75	637	170	570	0	414	120	303	111	295	40	164	20	266	44	258	34	143	70	101	45	183	26	86	0	272	35	161	0	104	0	52	0	160	0	84	0	216	26	105	0	126	0	84	0	140
ASV94	216	171	152	144	299	211	245	0	167	194	171	157	121	108	97	68	162	111	182	106	137	87	73	101	123	81	68	0	146	100	119	89	73	66	63	47	75	69	63	45	97	94	115	51	77	67	77	44	151
ASV95	80	72	53	72	148	127	145	0	57	80	110	125	67	50	45	49	111	90	246	118	165	121	111	98	78	50	79	58	190	104	126	86	56	72	94	80	114	90	72	71	165	80	189	70	117	85	114	88	253
ASV96	183	72	90	57	212	81	227	0	134	72	123	64	121	117	73	70	90	80	218	0	159	79	123	79	112	62	89	48	247	53	90	54	102	41	103	46	157	74	68	65	165	78	152	55	96	46	116	50	174
ASV97	212	130	98	87	179	176	190	0	121	102	106	97	112	110	57	50	117	154	140	172	0	86	54	76	95	110	54	80	170	231	144	72	90	82	84	73	58	0	44	0	59	53	101	0	114	0	80	43	102
ASV98	132	171	85	39	264	173	263	0	143	119	88	173	49	124	0	30	89	72	131	82	117	59	0	88	41	74	29	0	92	110	177	139	55	45	59	82	28	74	51	0	58	59	79	48	27	39	26	45	152
ASV99	155	202	93	67	208	256	213	0	90	173	97	153	89	126	48	42	107	150	177	130	135	155	93	84	112	147	89	32	172	199	134	117	86	104	87	107	81	97	57	28	100	77	143	76	71	64	70	56	121
ASV100	173	131	101	117	151	234	137	0	103	161	120	138	113	101	52	63	90	124	126	61	85	69	64	46	116	115	66	62	175	176	136	76	72	87	84	71	76	65	47	35	53	93	62	52	39	71	54	55	122
ASV101	162	259	107	149	124	251	222	0	127	232	105	230	134	141	125	58	68	101	162	112	62	116	75	81	75	132	55	75	75	147	100	163	43	98	59	80	58	147	58	97	66	113	142	116	82	120	100	164	63
ASV102	61	260	28	197	119	528	96	0	60	282	35	265	26	141	8	100	34	166	28	147	25	118	13	62	37	178	19	123	63	277	63	192	49	197	29	106	30	87	28	67	51	258	34	209	33	198	26	132	36
ASV103	0	4	5	0	0	0	7	0	0	0	0	0	0	8	0	0	0	0	0	0	0	0	0	0	9	7	0	11	0	0	0	0	0	0	0	0	8	6	0	0	0	12	10	5	0	0	3	6	0
ASV104	187	200	221	89	215	202	304	0	152	194	103	204	95	123	64	59	140	98	160	108	81	86	93	107	65	95	55	51	120	108	85	72	43	66	54	69	87	125	63	37	65	112	92	119	57	94	47	93	125
ASV105	173	120	100	78	231	191	283	0	105	105	111	100	85	54	61	49	125	75	184	67	112	68	67	33	104	69	60	72	206	137	181	89	145	62	96	66	131	41	54	25	137	50	87	49	53	37	35	28	101
ASV106	230	124	191	161	369	212	331	0	202	145	124	178	133	64	82	85	207	97	304	76	185	82	94	96	96	56	92	96	225	94	126	69	103	88	73	79	77	30	64	45	135	63	157	45	102	50	48	34	118
ASV107	172	202	126	109	236	256	181	0	117	153	109	135	95	124	59	53	107	133	120	90	57	106	42	80	85	92	63	67	100	164	122	75	71	87	68	80	57	74	43	0	74	94	88	70	44	69	39	61	96
ASV108	121	282	65	239	160	427	151	0	115	358	78	261	39	154	0	102	85	234	53	180	41	181	0	106	0	116	0	84	69	189	57	149	48	187	0	58	0	125	0	55	44	160	0	124	0	149	0	88	46
ASV109	0	0	0	0	0	0	0	0	0	0	0	0	0	0	0	0	0	0	0	0	0	0	0	0	0	0	0	0	0	0	0	0	0	0	0	0	0	0	0	0	0	0	0	0	0	0	0	0	0
ASV110	176	215	135	135	309	305	252	0	165	213	164	187	111	104	64	61	175	133	206	109	119	148	61	106	65	73	60	62	168	98	116	73	78	90	61	70	76	49	45	62	95	42	173	44	57	46	68	31	132
ASV111	273	156	126	88	316	148	246	0	154	79	152	92	173	82	96	49	157	95	186	56	125	59	109	69	148	84	96	62	195	101	128	55	93	55	109	62	105	48	60	41	99	41	151	33	87	32	62	29	144
ASV112	106	510	55	401	168	982	154	0	79	675	41	379	19	193	14	162	23	240	23	121	18	90	0	44	22	215	21	107	48	287	56	238	38	237	17	123	27	180	15	104	27	306	33	151	18	135	0	95	0
ASV113	182	120	91	83	242	140	213	0	126	144	95	155	87	84	80	0	147	119	204	94	93	99	76	75	102	72	78	50	148	86	151	80	75	53	101	61	64	56	51	0	67	65	158	43	77	45	60	53	117
ASV114	104	415	50	220	150	743	136	0	73	499	46	299	50	156	29	107	35	175	24	111	15	84	52	56	42	210	26	95	60	254	53	228	38	179	33	231	24	160	22	83	38	262	33	140	28	141	34	115	32
ASV115	135	130	59	124	149	219	166	0	65	129	70	83	53	80	39	52	84	105	181	80	114	77	63	54	87	96	60	79	134	124	133	72	93	83	104	63	115	50	53	41	114	76	99	40	48	37	30	33	128
ASV116	115	103	97	100	149	113	118	0	86	100	66	129	79	88	57	63	115	87	170	122	92	97	118	97	109	102	67	76	142	113	78	92	73	73	85	98	91	101	68	75	101	59	151	85	106	58	84	65	112
ASV117	157	87	116	48	211	103	262	0	118	61	88	87	75	50	65	31	157	46	205	56	54	58	32	65	57	33	55	27	96	41	107	46	55	29	37	38	70	62	63	19	69	43	166	41	59	21	50	39	341
ASV118	124	122	49	104	181	143	157	0	91	159	114	164	79	100	62	95	99	97	183	109	106	146	67	95	79	127	58	100	150	116	108	105	113	110	92	93	85	106	62	84	127	96	136	70	109	78	64	73	79
ASV119	178	226	67	204	200	337	172	0	83	219	68	148	71	129	26	92	81	147	77	94	50	87	49	63	79	167	47	131	128	225	89	82	46	102	67	82	85	81	35	53	94	119	61	70	34	72	29	61	52
ASV120	132	184	96	179	194	296	200	0	112	193	84	138	59	80	0	90	112	132	77	76	54	82	0	92	86	77	54	119	91	131	112	88	76	108	67	78	0	57	0	0	58	91	0	55	0	57	0	64	85
ASV121	226	97	148	126	195	116	178	0	128	81	98	70	138	65	105	74	112	71	147	39	101	42	153	63	210	131	241	175	173	146	148	77	108	67	136	80	125	81	88	111	127	66	109	37	66	26	50	40	108
ASV122	75	131	49	115	144	257	167	0	81	198	68	200	56	104	37	58	75	137	85	157	49	127	37	74	35	54	0	45	54	100	75	118	46	130	71	102	0	47	30	0	0	61	48	39	46	49	0	0	106
ASV123	131	52	93	78	200	134	199	0	111	86	99	101	73	0	55	70	123	45	174	85	134	79	76	58	76	55	77	74	183	82	119	68	88	64	90	69	102	44	76	54	119	101	176	65	85	56	73	63	127
ASV124	71	59	0	84	122	156	162	0	34	69	59	60	51	43	87	66	135	130	252	104	168	154	38	55	49	43	0	158	124	94	179	77	55	85	31	82	0	31	73	82	93	48	124	0	0	0	75	90	80
ASV125	0	11	0	0	13	17	0	0	0	0	0	12	0	0	0	0	0	0	0	0	0	0	0	0	0	0	0	0	9	0	7	0	10	0	0	0	0	0	0	0	0	0	0	0	0	0	0	0	0
ASV126	198	116	123	100	260	121	271	0	157	100	141	82	131	70	87	34	122	66	200	50	145	66	89	59	113	67	84	61	190	87	122	45	93	55	68	62	83	42	32	27	107	42	116	0	72	27	57	0	123
ASV127	158	197	71	97	169	205	166	0	129	109	70	98	81	76	71	70	126	113	125	56	68	68	67	0	89	111	68	69	111	118	114	91	91	92	54	67	83	77	55	29	102	65	85	43	47	43	0	0	104
ASV128	118	135	59	103	157	273	165	0	72	154	57	110	47	109	27	46	53	110	103	96	32	106	41	53	41	96	36	58	87	134	91	104	52	112	52	93	41	60	20	29	76	133	58	51	48	50	27	32	68
ASV129	252	159	204	103	154	140	216	0	155	136	156	66	92	77	107	54	125	73	161	77	96	83	110	49	122	84	94	80	168	101	115	68	94	51	0	0	155	158	88	105	147	150	64	111	132	93	86	0	78
ASV130	101	100	70	109	143	109	163	0	85	71	68	105	68	78	39	68	94	54	122	41	70	43	45	62	81	60	73	87	143	80	122	75	94	63	113	94	67	83	62	65	108	67	227	42	81	36	44	47	105
ASV131	121	282	59	177	73	185	133	0	91	171	71	125	48	127	31	95	26	95	110	78	58	108	42	60	51	163	37	122	42	92	87	90	55	76	61	70	91	305	74	130	57	172	145	192	109	181	64	108	47
ASV132	115	177	50	143	163	255	126	0	106	206	84	244	83	136	26	73	99	154	83	121	84	194	45	126	36	55	16	50	38	75	41	60	36	87	27	70	41	101	22	91	51	160	64	174	44	127	28	111	32
ASV133	110	73	100	71	149	136	169	0	86	81	82	39	70	48	47	0	112	66	157	41	93	79	68	43	84	53	90	84	143	125	144	51	102	76	60	48	106	32	63	0	67	49	132	0	62	0	35	0	98
ASV134	141	63	99	94	185	144	179	0	111	97	87	113	64	54	54	41	105	65	154	78	93	90	47	66	93	53	71	74	163	93	105	72	56	77	78	84	74	35	38	38	108	56	115	51	57	57	46	48	83
ASV135	59	135	36	119	102	156	91	0	67	111	57	100	56	79	40	64	74	101	125	86	24	85	43	42	37	110	0	82	68	153	75	96	88	87	95	75	100	73	40	55	64	87	65	68	46	63	56	40	118
ASV136	137	143	111	124	169	156	216	0	105	186	121	212	65	142	52	76	81	83	134	61	73	83	41	93	56	78	64	63	66	61	108	117	84	110	95	126	57	96	51	51	67	61	149	69	71	44	69	34	71
ASV137	96	99	57	113	110	169	92	0	95	109	67	71	35	65	39	60	38	118	84	104	64	89	50	96	57	110	21	114	87	113	88	66	57	44	38	90	83	93	59	125	78	96	76	89	42	111	41	67	99
ASV138	104	71	68	109	174	176	168	0	89	114	66	115	65	74	63	96	71	82	147	57	93	91	77	69	72	76	35	107	137	80	95	57	80	71	64	77	54	53	40	61	66	50	175	58	124	58	54	58	46
ASV139	131	135	84	85	227	131	230	0	98	85	74	99	63	57	49	37	105	77	145	41	74	57	102	54	57	45	45	25	124	72	100	62	60	55	49	52	75	44	60	20	84	48	100	36	48	26	31	32	79
ASV140	80	293	45	193	129	566	137	0	68	368	48	259	0	157	21	90	52	179	56	156	19	106	0	61	37	83	0	65	39	172	74	172	67	210	45	111	0	83	35	32	34	139	24	57	0	69	0	35	29
ASV141	125	103	63	70	122	121	140	0	77	88	64	117	51	82	46	46	89	77	219	111	57	109	48	66	52	77	40	48	111	80	99	64	80	45	69	65	29	33	20	9	21	24	64	27	15	15	16	26	128
ASV142	61	131	52	102	89	101	66	0	88	130	48	137	78	86	67	70	74	93	59	93	42	83	79	75	84	112	76	71	93	74	54	74	62	92	95	78	41	136	56	44	113	99	91	44	74	60	0	45	73
ASV143	91	424	46	268	117	628	100	0	47	514	36	248	0	142	0	112	25	185	27	99	10	109	0	48	30	189	15	102	39	238	45	201	36	193	18	106	13	112	23	64	29	189	26	125	26	164	0	75	0
ASV144	120	59	90	76	146	81	105	0	102	74	75	57	89	28	68	65	107	73	71	36	90	115	56	55	96	41	55	64	75	56	74	51	58	43	71	0	75	33	24	37	75	31	110	32	105	0	62	26	157
ASV145	158	120	87	86	205	160	193	0	114	113	87	128	83	83	45	47	112	87	118	79	79	80	37	83	60	69	28	64	115	90	129	70	69	61	45	61	42	50	0	0	54	80	74	53	45	65	37	55	92
ASV146	198	231	110	86	315	239	370	0	218	176	121	168	72	126	55	50	179	138	137	71	80	67	34	74	88	101	64	55	181	171	145	110	117	84	42	80	61	129	47	42	79	86	110	64	66	48	33	74	63
ASV147	38	170	14	162	77	286	70	0	32	149	26	94	35	100	20	94	53	147	45	151	28	91	41	52	42	105	22	110	48	131	48	125	40	122	31	112	26	111	24	53	30	164	36	91	22	90	15	49	46
ASV148	0	0	0	0	0	0	0	0	0	0	0	0	0	0	0	0	0	0	0	0	0	0	0	0	0	0	0	0	0	0	0	0	0	0	0	0	0	0	0	0	0	0	0	0	0	0	0	0	0
ASV149	64	185	33	155	119	193	91	0	110	192	0	144	89	123	0	87	0	142	49	136	22	136	23	85	0	87	0	64	41	129	70	151	51	94	72	108	27	63	50	45	78	92	70	107	0	74	0	51	77
ASV150	138	213	80	138	156	211	149	0	137	118	77	91	93	106	74	86	105	119	62	0	85	69	60	42	103	180	48	121	109	164	77	81	70	49	45	43	54	68	32	45	54	107	46	54	50	47	0	44	36
ASV151	164	452	87	335	255	652	210	0	124	774	82	329	0	122	0	151	0	164	0	168	0	166	0	80	0	118	0	83	0	167	0	170	0	165	0	106	42	114	0	73	0	270	0	244	0	202	0	115	0
ASV152	179	106	115	66	158	109	164	0	108	86	134	73	105	65	73	65	75	59	83	37	86	68	92	54	128	83	66	65	95	75	111	56	65	65	57	70	78	71	90	64	56	60	71	42	51	50	73	56	80
ASV153	196	118	66	77	137	124	232	0	49	93	56	97	65	76	34	34	85	55	102	41	63	51	60	55	64	67	43	39	90	60	92	56	55	38	45	37	71	35	34	33	41	39	80	37	44	27	23	25	132
ASV154	0	0	0	0	23	0	0	0	0	0	0	0	0	0	0	0	0	0	0	0	0	0	0	0	0	0	0	0	57	16	0	0	0	0	0	0	0	0	0	0	0	0	27	0	0	0	0	0	0
ASV155	93	190	0	140	95	320	102	0	85	152	57	179	51	166	0	113	48	183	51	82	0	86	0	60	45	148	0	90	84	187	71	130	50	127	42	107	39	90	0	111	75	151	63	63	57	93	0	101	36
ASV156	91	115	44	62	139	167	169	0	84	134	79	151	43	80	22	25	51	77	148	106	77	61	37	74	40	57	26	15	79	78	87	61	45	56	47	54	48	66	43	29	82	77	84	63	65	41	53	82	57
ASV157	260	57	212	43	404	88	367	0	222	43	249	64	175	0	127	0	231	42	231	0	116	0	104	38	106	0	76	0	136	31	204	0	89	0	53	0	142	0	70	0	206	0	110	0	45	0	105	0	161
ASV158	0	0	0	0	17	0	0	0	0	0	0	0	0	0	0	0	0	0	0	0	0	0	0	32	0	0	0	0	15	0	0	0	0	0	0	0	0	0	0	0	22	0	0	0	0	0	0	0	0
ASV159	191	72	110	49	215	59	168	0	111	36	135	45	82	0	77	0	133	0	179	48	86	0	63	0	126	44	80	36	270	47	128	31	88	30	69	30	103	40	58	0	156	0	101	0	87	0	97	0	91
ASV160	103	127	58	107	123	94	110	0	91	104	75	74	81	79	74	40	115	84	139	70	78	84	102	56	63	72	61	65	135	81	88	69	58	70	73	68	116	156	85	116	133	129	208	169	120	84	80	68	46
ASV161	116	184	54	173	173	262	121	0	49	129	53	138	53	99	27	73	86	104	97	79	62	76	34	73	54	98	44	111	128	134	62	94	57	89	56	61	54	85	47	67	58	104	62	57	57	48	51	46	51
ASV162	90	154	63	95	100	238	83	0	66	124	31	108	42	81	0	62	45	98	54	92	31	44	0	50	47	133	0	108	96	184	54	84	59	64	49	95	72	75	18	65	54	93	28	76	32	68	0	74	45
ASV163	84	85	71	95	112	96	147	0	95	60	80	82	53	70	32	48	99	80	303	118	143	127	57	56	46	40	34	35	101	92	113	119	45	66	137	161	68	70	52	51	153	81	136	89	107	66	49	41	77
ASV164	137	73	102	112	223	197	175	0	138	131	108	141	84	26	79	46	133	101	87	67	107	57	52	53	95	0	57	49	126	98	78	60	77	54	64	59	74	0	36	30	78	51	77	29	47	32	51	27	50
ASV165	91	446	66	208	159	421	148	0	97	169	56	154	31	133	11	90	37	105	37	73	18	39	15	45	46	141	22	83	62	135	37	128	30	60	20	68	19	125	37	53	30	139	22	64	11	26	12	33	28
ASV166	63	53	68	54	146	107	87	0	46	70	50	89	0	0	0	0	55	49	189	44	136	105	35	55	47	47	76	56	191	79	62	0	38	48	133	47	72	0	100	0	111	50	109	0	75	0	42	0	92
ASV167	51	240	31	171	78	312	56	0	40	246	0	138	36	85	15	72	53	139	46	120	64	129	33	75	18	103	0	64	32	160	28	90	27	75	36	67	40	145	29	56	44	149	27	87	18	96	17	53	36
ASV168	130	234	50	167	152	266	157	0	77	230	85	183	60	97	0	62	71	123	72	111	0	97	28	76	0	83	0	54	51	106	50	123	24	84	46	66	30	76	0	33	56	77	79	125	48	76	0	77	42
ASV169	104	109	55	53	136	144	115	0	73	84	71	88	52	81	50	36	76	79	110	76	71	56	84	64	46	89	49	26	99	92	96	67	47	47	52	75	57	86	43	32	75	56	73	34	56	47	38	42	88
ASV170	120	136	77	96	159	144	174	0	91	145	85	157	53	86	38	52	69	96	105	63	86	125	43	77	47	67	30	49	116	96	83	74	50	68	56	65	44	56	41	27	71	67	84	46	47	54	29	51	93
ASV171	84	112	65	78	93	125	79	0	67	102	54	114	54	102	44	65	78	114	97	96	82	94	78	97	70	103	57	75	47	85	47	75	38	79	62	73	52	66	37	35	49	58	61	47	50	63	35	64	62
ASV172	107	62	48	38	134	84	146	0	87	42	78	60	77	51	48	0	77	52	136	38	94	50	39	64	61	38	43	46	156	62	100	41	59	0	57	0	51	26	40	0	90	0	69	0	70	0	41	0	101
ASV173	52	187	43	132	99	305	82	0	55	183	28	138	44	148	26	103	43	164	55	65	31	79	15	64	60	123	38	108	76	233	54	100	60	126	37	116	37	88	32	50	41	138	39	91	18	64	0	53	34
ASV174	67	210	38	154	119	341	98	0	66	269	33	227	43	152	18	75	58	156	59	85	17	103	0	81	30	96	0	60	37	121	32	103	22	88	22	78	21	53	17	0	34	106	22	63	15	81	0	48	27
ASV175	126	90	83	70	241	108	191	0	105	61	80	59	107	74	55	0	276	111	108	73	0	57	0	0	42	0	0	0	67	52	117	48	83	0	39	0	38	0	34	0	35	0	0	0	0	0	0	0	51
ASV176	145	115	88	59	176	148	186	0	118	82	89	90	85	67	49	39	140	84	144	46	104	48	54	53	85	71	63	47	177	95	87	54	86	48	56	43	97	36	45	34	98	49	137	30	79	0	46	0	97
ASV177	199	98	115	63	180	128	172	0	84	62	94	54	108	64	88	54	114	88	188	70	133	75	95	40	101	80	66	49	141	102	101	67	45	41	62	0	68	48	33	0	61	43	87	42	30	25	0	31	94
ASV178	273	55	170	53	391	81	369	0	198	65	171	36	129	49	95	0	226	32	146	43	52	37	74	21	99	48	66	0	150	39	139	45	59	43	73	36	131	51	75	0	187	47	144	32	39	0	71	0	85
ASV179	128	84	63	90	158	104	146	0	70	58	67	56	71	50	39	57	81	48	154	40	89	66	78	43	99	59	80	71	105	93	122	44	51	68	74	41	61	36	38	39	60	35	91	0	58	32	42	19	110
ASV180	95	142	55	87	151	186	173	0	64	114	65	108	54	71	36	59	81	76	65	75	38	71	25	38	40	52	37	37	54	81	52	57	37	55	41	57	14	42	33	24	47	68	34	55	20	40	17	45	49
ASV181	46	190	28	150	82	253	64	0	49	167	25	123	27	86	16	64	43	113	64	112	19	88	12	63	34	100	9	81	44	156	54	140	21	103	39	75	22	75	19	68	50	118	54	95	46	117	22	63	19
ASV182	0	0	0	0	0	0	8	0	0	0	0	0	0	0	0	0	0	0	0	0	0	0	0	0	0	0	0	0	0	0	0	0	0	0	0	0	0	0	0	0	0	0	0	0	0	0	0	0	0
ASV183	59	38	61	23	58	65	49	0	0	25	0	31	44	31	0	0	0	32	31	18	0	0	0	27	70	37	70	51	36	54	61	0	0	41	0	34	0	0	0	0	53	0	0	0	0	41	0	26	0
ASV184	84	150	74	82	79	131	68	0	95	107	53	108	81	70	45	42	72	107	65	86	39	60	38	67	47	72	41	53	50	109	89	68	35	43	32	54	40	61	27	24	66	89	80	65	46	61	32	0	48
ASV185	63	63	0	131	127	107	70	0	37	64	74	44	46	0	0	59	74	97	88	48	122	55	73	82	61	54	72	86	133	82	109	59	32	71	86	43	101	32	0	39	66	40	83	57	55	95	35	0	118
ASV186	147	88	86	75	155	125	200	0	93	78	87	78	89	52	50	41	101	52	127	53	86	60	63	52	84	46	55	56	130	73	106	64	50	38	62	35	66	40	40	0	82	48	102	38	53	0	60	27	86
ASV187	76	182	0	145	121	227	109	0	64	191	78	138	50	97	0	79	47	107	70	108	0	63	0	77	36	119	0	0	50	96	0	75	0	93	0	58	48	87	0	0	48	156	56	142	0	124	0	59	50
ASV188	96	134	54	188	154	172	116	0	69	124	58	94	62	68	38	85	62	100	90	64	67	55	40	48	52	78	32	89	116	97	45	77	50	37	19	50	31	70	17	66	57	85	31	56	29	49	24	45	47
ASV189	105	246	47	174	158	288	112	0	55	213	76	154	36	135	44	89	41	115	71	66	36	53	35	67	45	185	40	65	53	116	55	94	29	67	47	85	38	131	43	64	63	144	51	91	81	71	43	82	39
ASV190	100	191	60	153	62	171	114	0	57	134	66	114	57	157	38	84	43	134	66	81	46	148	0	73	64	116	52	111	50	131	63	81	0	102	50	45	42	179	43	89	40	110	146	113	70	85	34	52	0
ASV191	119	128	90	124	136	234	162	0	86	140	67	92	39	49	0	49	102	69	88	81	56	63	0	0	61	71	51	75	93	109	142	77	46	92	0	0	0	0	0	0	44	87	70	64	33	46	0	70	64
ASV192	112	136	53	101	174	173	158	0	67	114	53	108	39	71	27	37	59	94	63	56	30	66	23	74	33	63	44	30	76	82	61	68	35	81	30	79	30	37	21	21	45	47	51	47	17	22	17	37	39
ASV193	222	156	116	97	247	125	217	0	112	99	99	139	116	102	80	51	175	65	89	36	66	32	54	52	147	144	62	57	116	76	94	75	81	57	47	77	60	61	49	21	70	52	78	38	39	34	34	36	33
ASV194	130	271	59	226	187	291	145	0	96	176	66	199	60	155	42	113	95	127	63	67	29	72	26	59	57	107	27	117	52	112	55	71	27	59	36	59	21	68	16	55	55	60	89	44	48	44	29	43	25
ASV195	96	170	36	138	113	332	98	0	62	219	0	151	0	86	0	47	39	115	58	100	0	76	0	48	0	66	0	54	52	151	50	114	36	86	35	75	0	86	0	45	27	119	36	61	0	76	38	45	39
ASV196	139	65	117	66	190	73	113	0	97	61	72	48	71	60	61	38	94	45	55	33	53	30	50	58	45	33	67	53	75	39	51	29	78	44	65	32	63	32	75	33	61	32	68	59	45	39	39	41	67
ASV197	0	0	0	0	0	0	0	0	0	0	0	0	0	0	0	0	0	0	0	0	0	0	0	0	0	0	0	0	0	0	0	0	0	0	0	0	0	0	0	0	0	0	0	0	0	0	0	0	0
ASV198	108	126	51	90	147	161	129	0	86	106	73	120	61	122	30	76	70	91	56	47	53	57	61	52	65	99	58	58	86	92	67	48	58	48	42	70	37	101	41	69	39	58	71	49	46	73	40	38	43
ASV199	212	73	61	44	192	78	178	0	124	56	128	73	90	59	56	28	109	48	140	38	92	51	98	63	98	64	43	19	203	50	87	38	70	36	71	36	70	34	46	13	126	36	81	33	85	28	60	33	79
ASV200	97	98	86	68	145	111	148	0	99	91	82	84	81	43	80	51	97	87	62	45	70	59	44	59	54	61	51	35	99	88	101	47	69	40	30	61	35	35	21	50	52	36	72	34	32	18	24	0	77
ASV201	135	123	96	90	194	137	178	0	101	104	84	95	77	91	66	60	91	111	78	38	39	58	46	38	66	48	47	43	103	88	72	34	56	53	36	33	29	39	15	24	27	32	74	14	40	24	25	21	77
ASV202	137	0	86	33	197	34	159	0	79	0	85	32	57	0	62	0	86	0	101	24	68	0	83	0	104	0	69	25	149	26	112	0	68	28	106	0	98	0	88	0	140	0	99	0	71	22	41	0	114
ASV203	85	45	48	22	129	74	147	0	65	47	83	50	42	26	45	12	78	50	180	37	91	53	54	39	51	38	40	18	114	62	96	21	46	23	40	38	66	28	39	0	80	32	102	19	54	14	46	20	106
ASV204	138	79	52	73	103	122	147	0	113	84	79	44	68	73	53	0	49	58	53	49	73	94	37	99	71	76	0	56	89	81	142	103	0	0	65	0	78	90	0	0	50	118	58	0	36	0	0	61	43
ASV205	97	32	76	24	116	55	132	0	75	0	67	28	41	0	66	0	101	0	202	32	121	83	37	66	51	45	54	34	203	60	72	34	74	18	48	0	64	0	56	0	91	27	99	22	63	31	51	0	131
ASV206	95	100	60	65	103	77	101	0	65	70	47	62	36	42	34	80	62	46	78	32	63	40	100	33	49	49	93	93	83	76	64	50	72	42	36	40	69	58	51	64	49	59	90	34	58	53	67	121	45
ASV207	121	46	81	0	143	67	122	0	87	0	53	69	46	47	0	18	72	66	119	54	67	68	41	60	80	58	43	25	135	50	59	37	0	0	47	0	55	46	54	10	82	57	87	0	74	0	77	0	67
ASV208	34	150	18	134	68	217	50	0	26	147	13	120	47	99	25	81	51	123	37	101	18	96	56	80	26	79	15	82	44	152	28	97	25	78	34	91	44	86	20	56	36	119	41	67	19	90	39	55	34
ASV209	83	149	52	95	128	144	103	0	51	108	51	127	57	92	33	51	80	114	72	78	29	74	30	44	45	79	36	60	79	101	71	84	46	69	39	71	35	61	24	35	42	69	40	37	0	44	16	41	47
ASV210	78	93	39	98	99	115	106	0	64	112	51	186	41	103	35	51	53	57	88	80	88	115	48	89	56	69	43	65	114	76	84	82	51	74	57	52	41	56	51	48	70	47	89	46	70	56	61	33	54
ASV211	141	94	102	68	123	127	157	0	148	110	110	112	64	70	58	43	80	54	73	24	64	42	74	63	86	66	66	30	79	64	99	29	105	36	60	52	86	43	41	15	35	40	49	23	70	31	50	33	64
ASV212	105	106	57	105	168	136	157	0	95	122	87	121	84	74	49	53	61	74	57	42	49	71	57	55	71	69	55	46	69	64	75	57	67	88	44	76	60	47	52	38	61	34	60	0	57	63	0	0	61
ASV213	26	31	0	27	27	42	48	0	0	30	15	23	0	0	0	0	30	24	0	0	0	0	0	0	0	0	0	0	0	0	0	19	0	0	0	0	0	13	0	0	0	0	0	0	0	0	0	0	0
ASV214	141	58	68	45	171	68	176	0	101	53	86	51	63	41	62	16	98	48	206	53	103	59	46	39	88	35	68	25	124	62	112	40	59	28	78	36	80	32	52	16	93	30	117	39	82	17	69	25	93
ASV215	185	96	106	43	240	87	270	0	162	81	90	97	107	63	70	18	106	57	114	40	56	0	50	59	91	50	51	25	114	41	216	41	63	39	52	33	80	32	26	13	122	30	205	20	43	23	17	14	52
ASV216	68	101	0	90	61	125	59	0	85	77	32	92	58	95	36	122	64	87	0	85	38	62	0	72	52	96	19	124	94	189	55	62	0	57	0	68	0	78	20	61	0	52	40	0	32	61	0	0	0
ASV217	141	55	95	0	187	75	157	0	68	35	77	43	57	32	43	0	93	47	128	28	79	29	99	44	96	55	87	30	256	56	100	29	79	32	58	22	111	28	70	22	134	45	213	14	76	20	38	22	88
ASV218	124	228	72	197	182	231	177	0	127	188	75	114	42	91	40	79	42	87	90	69	48	59	35	61	44	111	19	61	76	84	58	67	49	45	28	63	41	59	17	63	40	90	66	81	42	60	27	46	47
ASV219	149	76	81	59	179	107	106	0	73	66	68	69	81	36	36	29	104	60	121	52	102	64	118	53	75	55	41	36	108	63	90	39	58	28	51	34	71	30	51	29	76	38	105	40	44	23	30	27	84
ASV220	132	119	55	83	140	131	91	0	64	69	53	98	46	101	57	56	100	92	80	43	48	62	50	65	80	98	70	65	62	62	48	68	46	45	34	44	57	142	51	72	115	122	38	81	83	71	44	46	42
ASV221	97	71	26	39	108	115	159	0	53	43	42	67	38	49	30	46	62	48	51	31	43	64	41	44	69	58	49	56	118	126	89	72	66	61	49	43	70	44	38	24	60	34	42	22	49	22	33	29	50
ASV222	232	64	134	47	357	90	234	0	135	34	90	43	85	19	49	22	182	44	113	36	68	30	102	31	91	25	52	24	203	50	105	30	44	15	54	20	57	14	33	10	118	29	54	9	39	15	33	10	58
ASV223	74	17	51	14	89	24	112	0	87	25	55	26	45	17	30	0	57	0	281	33	206	55	136	42	43	0	35	0	81	17	36	15	31	11	27	0	130	16	78	0	133	20	97	18	189	14	37	23	102
ASV224	186	75	85	30	88	81	192	0	75	42	77	44	81	37	52	42	56	34	100	17	51	19	53	48	115	79	64	36	92	66	107	29	56	31	62	32	70	49	53	30	63	36	71	0	51	0	60	26	94
ASV225	60	74	0	59	94	81	87	0	47	58	42	60	30	37	24	40	56	61	108	58	60	53	44	50	36	70	63	53	60	92	85	42	0	58	46	55	55	39	27	0	47	59	45	64	22	46	45	42	71
ASV226	55	154	0	114	74	168	75	0	0	140	0	136	0	99	0	90	40	109	35	90	0	69	0	85	32	91	26	61	33	96	41	83	19	65	23	63	0	57	0	81	0	59	56	61	0	51	0	70	49
ASV227	39	172	0	124	76	253	90	0	40	204	0	164	0	87	0	62	35	102	34	167	0	85	0	52	27	80	0	51	31	117	37	88	0	75	0	65	0	106	0	0	0	78	0	55	0	57	0	40	0
ASV228	68	120	44	45	113	148	121	0	58	96	35	104	40	56	25	20	62	42	64	58	33	70	29	46	29	55	26	22	62	85	50	43	15	32	29	51	23	44	29	8	38	62	59	40	38	38	25	35	58
ASV229	117	0	105	90	143	95	111	0	104	0	94	55	86	35	59	45	99	0	195	0	72	57	91	48	97	55	101	69	116	0	68	34	0	0	80	31	99	56	77	38	121	0	153	37	86	0	77	0	88
ASV230	67	51	60	69	75	130	90	0	68	92	66	95	45	38	0	47	45	37	39	100	55	57	58	58	84	63	65	84	41	33	75	60	16	83	58	73	45	33	0	38	77	73	61	52	42	64	38	55	70
ASV231	127	86	62	59	94	105	138	0	59	55	51	40	48	49	46	60	51	56	83	36	62	36	71	0	75	0	79	23	57	51	57	0	66	58	33	65	41	0	63	0	22	0	37	62	19	44	60	0	59
ASV232	71	122	76	80	148	162	125	0	73	128	48	141	45	71	38	40	95	89	65	97	13	37	0	40	31	60	0	26	67	94	55	63	40	42	41	58	23	41	29	35	47	76	51	52	25	35	18	40	29
ASV233	56	168	0	182	88	198	66	0	52	176	0	158	58	130	0	116	70	142	119	152	0	113	0	96	48	119	39	110	58	139	0	90	0	75	0	122	0	169	56	122	62	190	59	111	47	114	0	92	0
ASV234	46	157	0	139	56	242	37	0	0	125	0	89	0	94	0	59	40	134	0	100	0	66	0	57	0	91	0	72	53	152	26	86	0	77	0	41	0	80	0	61	0	104	31	85	0	60	0	44	39
ASV235	0	0	0	0	55	0	39	0	0	0	0	0	0	0	0	0	54	0	58	0	84	0	36	0	0	0	0	0	138	0	19	0	0	0	89	0	0	0	0	18	62	0	108	0	48	0	27	0	108
ASV236	95	172	42	121	113	215	107	0	62	131	52	145	64	101	22	57	60	91	86	81	35	74	29	50	43	67	32	50	39	81	43	64	25	51	20	49	26	62	16	31	44	57	31	58	29	40	19	36	48
ASV237	74	261	42	172	100	236	92	0	45	122	31	170	24	167	21	76	46	93	0	101	17	81	0	69	32	138	18	114	42	110	29	103	26	49	20	76	0	98	16	83	21	81	36	64	34	55	0	37	24
ASV238	111	129	81	88	93	138	98	0	111	87	58	132	87	61	57	50	90	44	91	64	43	55	35	77	40	60	36	69	49	67	49	84	43	37	46	83	63	76	40	56	63	34	46	22	130	53	35	33	36
ASV239	68	261	41	219	124	520	120	0	61	238	40	180	0	116	0	71	42	176	42	75	11	67	0	45	24	102	18	67	50	172	28	107	43	80	31	76	24	70	22	55	31	124	18	55	14	65	0	35	10
ASV240	102	107	71	80	112	125	123	0	90	130	55	99	0	75	40	56	81	67	57	64	37	112	60	53	0	49	0	38	55	50	55	34	35	52	43	34	27	45	0	27	28	38	29	0	30	29	38	0	92
ASV241	88	51	92	39	123	33	135	0	62	44	97	37	76	40	53	22	61	29	423	96	31	23	24	25	25	0	20	0	65	12	44	31	26	0	21	0	24	0	77	0	51	10	44	29	22	0	17	0	147
ASV242	73	139	29	93	70	278	64	0	58	171	54	143	37	61	0	47	28	65	29	66	0	55	0	61	33	58	0	59	37	89	43	84	44	73	15	81	0	44	23	41	0	99	16	67	0	39	20	75	30
ASV243	151	99	89	97	210	129	161	0	99	122	104	110	58	65	51	48	94	52	95	61	77	90	37	46	45	43	42	43	77	62	65	50	42	32	33	29	30	28	27	24	41	30	36	14	29	21	6	29	43
ASV244	94	94	62	81	183	157	184	0	103	101	95	74	43	33	48	33	78	44	77	27	58	38	52	39	48	37	34	32	120	66	89	29	56	38	62	33	27	36	32	32	67	38	113	20	45	26	23	20	44
ASV245	0	0	0	0	0	0	0	0	0	0	0	0	0	0	0	0	0	0	0	0	0	0	0	0	0	0	0	0	0	0	0	0	0	0	0	0	0	0	0	0	0	0	0	0	0	0	0	0	0
ASV246	0	0	0	0	37	0	13	0	36	0	0	0	0	0	0	0	21	0	10	0	14	0	8	0	7	0	10	0	195	17	12	10	73	13	32	0	7	0	8	0	15	0	23	0	15	0	5	0	24
ASV247	66	115	57	81	70	114	64	0	50	99	56	71	39	104	31	38	41	50	37	45	53	70	43	47	53	98	36	56	47	60	50	31	37	52	58	40	43	113	33	47	42	90	32	61	45	86	59	46	52
ASV248	0	0	0	0	0	0	0	0	0	0	0	0	0	0	0	0	0	0	0	0	0	0	0	0	0	0	0	0	0	0	0	0	0	0	0	0	0	0	0	0	0	0	0	0	0	0	0	0	0
ASV249	114	83	110	67	159	100	123	0	88	65	68	53	86	48	73	34	145	70	79	47	49	60	66	41	97	31	61	23	112	49	90	46	46	32	43	41	57	27	31	0	50	42	41	0	24	0	26	14	37
ASV250	94	69	44	37	119	72	106	0	79	75	65	82	50	39	28	26	92	37	88	61	81	55	32	67	35	48	30	25	110	56	65	45	47	37	21	26	71	41	32	0	83	43	90	65	53	43	34	47	94
ASV251	42	150	32	123	74	204	76	0	38	141	41	141	0	95	0	42	20	65	0	84	0	38	18	35	18	59	0	40	0	91	34	97	22	73	17	78	17	59	16	43	29	96	61	82	0	90	0	52	31
ASV252	52	66	20	68	87	95	82	0	46	83	38	93	33	72	16	27	53	48	56	37	56	24	28	43	25	40	14	34	62	39	42	42	34	33	49	62	55	73	30	34	70	68	77	49	37	38	30	31	81
ASV253	115	208	66	158	161	209	150	0	104	122	59	138	38	121	35	73	75	83	56	61	32	58	0	47	66	105	0	65	78	94	56	83	57	74	35	75	33	78	0	34	36	82	48	52	0	42	0	56	0
ASV254	205	33	141	12	262	50	307	0	144	30	102	39	101	16	54	0	188	14	83	26	37	10	57	17	91	30	53	19	121	16	147	17	38	20	53	22	70	0	35	0	70	10	64	0	33	0	40	13	102
ASV255	67	310	34	372	87	437	103	0	68	352	35	211	0	93	0	170	0	103	17	89	0	51	0	27	0	122	0	90	19	89	0	110	0	89	0	82	0	82	0	72	21	184	22	237	0	140	0	59	0
ASV256	32	42	27	0	43	79	50	0	33	62	0	54	33	41	0	0	35	39	189	65	100	49	53	46	25	0	20	22	38	47	34	63	19	37	22	43	40	48	22	22	49	0	54	0	87	0	36	31	63
ASV257	100	71	40	55	117	73	156	0	162	58	97	61	56	34	32	30	95	49	79	28	48	35	25	84	35	31	0	34	42	22	35	21	36	25	0	23	27	53	0	36	30	35	292	20	39	15	0	20	79
ASV258	111	109	62	68	139	124	115	0	77	80	47	82	71	84	45	0	110	96	68	53	0	89	51	78	69	80	0	55	88	99	85	0	0	0	36	0	0	51	0	36	64	51	56	0	0	0	0	0	0
ASV259	91	65	32	41	90	78	108	0	62	56	37	55	34	46	0	19	18	35	0	0	17	0	15	0	80	64	26	33	99	71	49	34	37	31	27	22	56	38	15	28	26	41	73	35	32	40	34	22	40
ASV260	0	0	0	0	0	0	0	0	0	0	0	0	0	0	0	0	0	0	0	0	0	0	0	0	0	0	0	0	0	0	0	0	0	0	0	0	0	0	0	0	0	0	0	0	0	0	0	0	0
ASV261	66	63	32	30	79	48	92	0	60	73	73	70	32	69	25	36	42	37	108	45	68	61	62	73	47	68	25	34	158	48	54	45	38	21	77	38	81	45	37	14	71	28	177	47	86	36	69	19	58
ASV262	59	124	37	96	60	212	47	0	0	114	37	94	28	58	0	48	29	103	28	63	38	40	0	49	22	69	0	57	55	122	0	82	0	95	0	65	37	61	0	25	31	86	0	38	0	69	0	52	30
ASV263	104	368	50	256	148	685	194	0	84	449	38	308	14	82	0	75	15	124	25	95	0	88	0	63	15	53	0	40	0	106	24	121	0	78	0	64	0	54	0	33	0	85	25	80	0	73	0	43	0
ASV264	140	93	65	39	83	87	158	0	52	71	40	53	58	35	28	35	81	43	81	19	55	32	42	42	87	57	52	35	81	78	75	36	70	61	57	44	59	51	42	25	76	44	73	0	47	20	27	0	55
ASV265	52	136	32	36	89	124	63	0	39	75	27	83	36	108	20	0	49	65	56	64	6	44	12	54	30	80	22	0	36	94	42	57	24	45	22	57	40	106	29	0	47	74	31	55	28	37	15	37	36
ASV266	100	61	58	40	108	50	139	0	91	50	92	69	76	48	42	0	65	48	148	47	98	35	89	55	106	74	60	40	100	44	80	51	84	45	86	60	90	48	54	0	69	40	113	44	90	42	67	45	70
ASV267	68	126	0	92	117	166	120	0	52	155	0	102	0	46	0	68	0	70	0	63	0	0	0	35	52	78	0	65	69	125	86	67	57	99	47	52	0	50	0	68	48	75	0	59	0	45	0	53	44
ASV268	60	116	40	86	126	174	79	0	40	78	32	61	51	85	26	44	110	136	69	59	44	74	29	29	39	74	41	75	108	117	52	49	32	50	28	36	24	59	21	33	60	73	24	32	22	47	15	38	31
ASV269	60	114	51	80	66	146	75	0	62	100	0	84	55	64	0	48	68	52	68	53	42	36	0	44	69	95	0	70	61	105	49	85	31	51	46	57	75	75	0	0	55	67	58	68	59	48	32	52	46
ASV270	115	67	94	28	144	81	199	0	104	57	85	64	45	31	38	0	73	39	116	26	66	12	40	31	50	31	28	15	67	36	72	20	38	22	46	20	48	25	41	7	65	23	63	11	39	11	30	20	53
ASV271	149	121	63	99	81	86	149	0	89	123	65	96	0	95	0	43	0	72	138	69	75	86	0	52	83	92	58	78	0	0	104	0	68	48	57	54	71	118	59	0	0	39	120	92	63	58	0	0	58
ASV272	136	41	61	66	144	57	127	0	90	50	61	29	61	18	31	20	54	17	113	0	57	21	44	23	55	43	41	29	138	40	78	39	64	36	47	0	59	0	83	23	79	34	102	25	66	26	29	24	93
ASV273	79	37	37	34	77	59	64	0	57	42	35	57	43	26	34	31	62	28	52	0	31	36	55	37	54	33	64	24	74	35	55	38	36	28	30	57	35	21	45	16	67	27	34	26	43	23	38	35	69
ASV274	152	115	85	81	249	168	163	0	143	129	99	492	45	26	41	12	78	33	49	39	34	20	24	88	52	19	26	30	113	60	58	40	43	25	18	123	16	44	15	0	35	24	19	0	16	0	17	52	67
ASV275	41	94	45	46	60	130	51	0	27	68	54	56	18	58	10	50	28	66	25	34	19	47	47	37	40	68	48	46	34	80	28	38	49	74	46	60	66	36	15	41	35	49	33	26	33	65	18	54	25
ASV276	55	164	29	120	94	191	79	0	43	168	32	125	0	77	0	70	0	76	0	86	0	85	0	55	0	74	0	43	0	63	0	118	0	56	0	48	0	68	0	63	38	66	82	133	31	79	0	68	42
ASV277	89	177	46	125	128	228	156	0	97	222	95	123	24	60	14	64	27	86	47	98	31	87	21	44	27	68	18	61	35	70	52	98	51	92	22	46	14	75	29	60	31	136	42	117	37	83	14	52	20
ASV278	83	64	38	41	89	37	82	0	46	44	39	57	39	42	27	26	52	38	54	27	31	26	37	38	34	34	32	30	64	20	48	38	46	32	39	46	43	37	38	20	45	0	81	23	48	16	22	15	43
ASV279	96	178	55	63	167	155	143	0	152	194	60	288	56	117	26	30	65	92	69	70	19	70	15	89	28	79	0	22	50	85	62	89	52	54	24	87	14	70	0	23	32	52	51	39	17	32	0	54	21
ASV280	123	62	94	76	184	108	152	0	92	72	69	76	66	34	53	35	125	0	83	28	60	41	34	37	53	0	41	0	73	0	81	39	37	44	25	31	24	0	27	0	53	27	44	0	21	24	18	21	85
ASV281	107	67	0	63	88	46	64	0	59	52	52	61	68	57	0	33	36	66	182	0	48	54	60	49	61	55	0	44	67	83	53	0	35	0	37	49	29	0	22	0	51	0	24	26	33	0	26	0	0
ASV282	73	64	73	64	100	86	120	0	42	46	56	37	42	0	21	0	57	0	50	0	29	0	10	27	69	37	62	76	151	57	99	0	73	56	42	50	55	27	32	0	66	0	74	0	57	0	18	31	59
ASV283	82	56	44	48	141	99	113	0	64	86	38	77	40	36	25	35	70	50	194	66	69	63	37	32	37	49	22	44	58	71	73	59	48	54	36	34	45	36	37	0	53	46	39	0	30	0	0	0	50
ASV284	35	115	34	111	45	128	29	0	36	78	24	70	26	67	17	83	28	86	26	31	16	45	0	21	18	155	23	99	44	97	16	92	38	39	23	87	33	173	37	86	48	113	50	135	0	85	25	55	19
ASV285	15	0	0	0	71	0	0	0	39	0	408	0	20	0	16	0	41	0	23	0	17	0	167	0	79	66	44	68	146	104	87	70	45	76	2171	60	0	0	0	0	34	0	16	13	79	0	108	15	19
ASV286	99	34	52	78	141	90	107	0	67	77	50	67	33	24	32	31	50	43	163	70	92	52	46	57	45	0	34	51	121	62	72	37	38	44	59	33	48	0	27	37	72	27	90	45	62	30	25	23	58
ASV287	42	82	56	48	101	108	102	0	46	98	59	93	33	80	20	37	43	87	57	28	49	50	17	56	18	35	15	45	42	65	51	76	31	0	0	84	50	55	22	29	0	25	43	31	0	33	35	35	0
ASV288	73	72	46	96	104	64	68	0	45	67	63	83	73	50	40	54	74	40	59	0	42	60	47	76	45	55	33	61	101	45	46	46	38	78	41	56	37	46	0	45	34	82	73	39	51	62	43	45	55
ASV289	111	135	58	90	142	163	127	0	72	178	73	216	51	61	51	41	41	56	37	27	25	48	45	42	37	48	24	37	43	39	35	43	37	61	29	79	76	37	34	30	84	59	62	34	55	41	40	36	24
ASV290	99	74	79	39	123	73	99	0	92	55	97	68	63	27	71	28	93	53	96	37	51	39	71	38	36	31	51	25	120	47	75	38	53	28	51	20	78	30	78	25	102	55	80	33	62	26	45	24	40
ASV291	147	81	101	47	182	99	181	0	106	78	89	75	58	41	45	28	68	53	81	30	104	44	35	31	51	34	52	32	86	34	61	29	55	27	48	35	33	20	29	17	47	25	31	0	27	0	23	22	40
ASV292	44	15	25	13	37	26	71	0	38	33	46	35	13	14	19	6	12	17	44	0	38	22	60	22	21	14	30	0	41	20	35	20	40	27	63	29	44	20	44	8	42	19	307	14	54	15	24	20	76
ASV293	143	112	70	62	90	134	87	0	82	113	67	87	63	73	0	0	80	48	147	71	81	49	0	53	0	57	0	0	96	83	91	47	64	51	48	0	0	0	0	0	0	59	77	50	46	0	54	0	84
ASV294	16	8	0	11	31	32	31	0	22	0	12	15	7	14	0	0	14	7	16	6	0	7	16	4	17	0	0	4	29	16	19	11	17	13	19	0	0	0	15	11	20	10	31	7	21	0	8	0	25
ASV295	81	123	50	103	89	115	116	0	66	104	46	81	46	84	31	41	58	84	29	48	42	54	24	48	45	60	36	46	46	60	51	49	47	52	23	66	48	72	34	30	35	56	36	36	47	38	34	51	38
ASV296	85	102	51	60	104	90	90	0	52	43	41	39	54	72	28	62	57	67	57	59	47	24	40	52	45	45	42	31	51	54	38	29	39	23	24	30	33	58	0	27	25	30	46	36	26	48	37	53	35
ASV297	89	86	53	69	116	110	102	0	58	82	41	41	33	63	37	48	62	52	73	37	30	40	41	61	45	54	52	41	80	68	57	39	42	51	48	47	36	54	35	41	54	60	89	53	52	41	27	37	64
ASV298	137	51	50	56	110	66	103	0	63	58	45	54	70	54	31	32	58	45	85	33	107	31	58	35	66	36	44	31	103	60	43	30	19	22	42	38	51	49	57	18	52	37	0	20	0	22	36	22	50
ASV299	0	0	0	0	0	0	0	0	0	0	0	0	0	0	0	0	0	0	0	4	0	0	0	0	0	0	0	0	0	0	0	0	0	0	0	0	0	0	0	0	0	0	0	0	0	0	0	0	0
ASV300	82	118	42	96	62	120	98	0	71	132	43	47	35	64	21	41	14	45	68	67	18	66	0	39	26	44	15	40	15	55	45	60	27	48	12	37	32	80	39	62	26	83	73	118	34	81	16	73	22
ASV301	59	220	36	149	78	211	85	0	49	186	27	122	0	80	0	54	20	60	21	54	0	46	0	39	21	75	17	46	19	66	21	91	14	67	19	47	15	54	18	38	23	58	42	88	19	56	9	50	0
ASV302	72	185	48	139	95	240	90	0	53	207	54	169	22	94	22	67	42	80	22	74	0	65	0	70	18	63	0	58	37	65	33	87	25	81	0	79	0	72	0	49	0	102	31	97	0	64	0	57	0
ASV303	67	89	54	44	115	106	98	0	103	64	69	57	35	63	0	22	64	65	34	0	0	35	0	30	54	78	0	29	55	85	54	57	45	50	36	58	0	74	44	34	47	77	55	47	59	51	59	76	0
ASV304	31	61	26	48	63	81	47	0	30	81	27	63	62	55	31	43	65	113	73	136	24	62	18	64	20	18	0	20	31	31	33	59	12	45	21	35	10	37	17	14	25	26	37	26	16	16	14	29	56
ASV305	96	59	53	28	128	83	177	0	64	70	64	49	29	23	23	0	48	50	96	52	34	32	28	13	51	29	22	19	74	48	76	35	31	42	43	19	41	0	27	0	54	18	39	14	27	17	28	0	35
ASV306	75	145	36	85	78	104	89	0	41	54	18	67	40	102	26	32	44	56	69	39	27	41	33	41	35	91	17	40	49	47	37	46	24	26	15	31	18	39	0	31	22	27	24	26	0	0	0	24	39
ASV307	46	86	50	51	75	100	75	0	39	51	37	52	39	41	0	33	44	46	39	26	14	40	8	29	39	30	26	33	53	82	55	44	32	39	37	35	17	28	27	22	28	32	26	22	0	25	22	14	37
ASV308	67	62	44	26	89	84	105	0	61	52	47	77	42	41	17	0	59	48	80	41	40	42	38	39	30	30	28	0	50	43	56	35	25	19	33	42	22	20	25	0	44	26	32	17	23	19	17	0	49
ASV309	95	63	49	36	139	46	141	0	96	57	54	64	67	46	21	13	67	30	68	46	39	35	44	39	46	26	25	17	57	28	46	38	63	39	53	37	81	36	50	18	48	25	74	27	105	22	22	26	33
ASV310	192	90	83	21	169	114	211	0	67	35	59	0	107	80	71	0	127	116	171	45	61	62	45	46	79	66	44	0	125	58	92	0	49	28	35	0	63	0	34	0	54	48	65	0	51	0	49	0	85
ASV311	98	119	75	141	96	139	109	0	80	110	62	100	34	59	19	50	0	53	29	40	33	34	17	46	48	42	46	42	60	83	56	55	28	46	31	46	19	46	30	42	23	38	54	40	18	37	25	38	20
ASV312	130	58	54	42	125	69	109	0	43	68	49	51	70	40	39	24	91	39	87	15	64	31	65	54	87	44	77	26	202	43	50	34	26	32	38	26	36	42	39	16	59	42	38	28	57	25	0	20	62
ASV313	22	36	16	20	146	38	33	0	33	21	37	41	29	16	27	0	43	7	67	13	53	21	47	34	25	16	22	6	36	19	27	27	33	16	16	41	22	16	11	0	28	16	48	0	54	10	44	17	16
ASV314	0	0	30	0	0	0	17	0	19	28	0	0	0	0	0	0	0	0	0	0	0	18	0	16	0	26	0	0	26	0	18	0	30	42	0	16	0	0	14	0	0	14	187	0	25	0	0	0	31
ASV315	0	0	0	0	20	0	17	0	0	0	0	0	0	0	0	0	0	0	17	0	7	0	0	0	0	0	0	0	9	0	0	0	0	0	0	0	0	0	0	0	0	0	0	0	0	0	0	0	0
ASV316	59	50	40	26	74	57	70	0	49	46	40	34	30	36	27	0	45	0	96	42	55	31	32	0	45	42	32	0	42	70	38	37	0	38	33	0	45	0	0	0	39	52	53	0	33	24	0	0	66
ASV317	41	94	56	63	60	131	81	0	67	73	48	88	13	64	0	47	18	54	28	42	18	37	0	37	37	81	20	65	26	57	32	72	64	80	42	82	18	83	36	59	46	91	61	42	28	49	0	56	22
ASV318	17	38	55	14	24	34	31	0	40	24	89	45	0	17	0	32	0	38	37	32	0	32	0	76	54	94	51	64	46	39	57	28	52	43	63	32	0	30	0	44	62	43	56	0	0	61	0	0	31
ASV319	57	74	35	73	84	66	114	0	88	80	56	0	45	0	42	33	43	0	63	34	64	95	0	0	0	50	53	47	57	0	100	29	50	41	61	35	0	52	0	30	44	50	65	0	60	40	51	0	40
ASV320	98	90	77	55	114	69	116	0	71	51	61	0	57	0	60	41	61	56	24	42	32	37	0	0	80	76	83	60	126	54	57	70	69	0	69	46	103	62	38	34	71	69	74	48	58	37	77	28	45
ASV321	110	126	35	69	106	109	59	0	0	0	32	77	70	94	42	55	63	88	0	0	0	0	0	43	76	230	48	64	97	106	39	51	0	47	0	0	0	90	0	0	0	0	55	0	0	0	0	0	0
ASV322	74	54	53	48	143	79	130	0	44	50	52	38	28	18	24	16	45	34	52	19	30	16	33	15	41	23	25	25	97	38	87	34	47	28	53	27	32	20	18	12	54	16	54	9	28	15	12	11	42
ASV323	100	73	47	45	128	76	140	0	71	60	56	56	39	36	39	32	49	38	104	23	75	31	38	39	48	44	21	38	83	53	58	34	35	37	25	38	36	30	21	0	38	33	44	0	26	11	24	17	62
ASV324	12	0	22	0	34	9	39	0	30	11	30	17	0	0	0	0	0	0	26	0	23	0	14	0	0	9	10	0	78	13	61	17	38	0	33	13	12	0	0	0	24	0	46	9	45	0	37	0	78
ASV325	63	110	40	89	123	168	89	0	52	122	33	116	28	62	34	42	56	65	44	61	23	56	14	52	23	54	27	36	45	51	32	61	39	42	25	61	16	32	17	24	26	33	23	35	14	38	0	20	29
ASV326	156	25	63	0	98	28	73	0	42	34	49	41	58	0	34	0	53	22	41	0	73	22	73	62	67	15	62	0	227	45	34	13	39	20	30	20	52	0	24	0	70	0	59	0	68	0	48	0	69
ASV327	52	78	0	68	97	148	93	0	43	52	39	60	36	49	0	36	46	90	75	79	0	64	0	0	48	37	0	48	74	76	88	84	64	39	71	53	58	0	40	0	39	43	37	0	0	0	0	0	45
ASV328	52	27	44	21	74	36	76	0	64	34	33	23	56	0	29	0	63	16	118	27	167	66	49	12	41	33	36	14	91	32	91	29	45	21	17	15	28	0	26	0	68	23	38	0	40	0	24	0	202
ASV329	0	0	0	0	0	0	0	0	0	0	0	0	0	0	0	0	0	0	0	0	0	0	0	0	0	0	0	0	0	0	0	0	0	0	0	0	0	0	0	0	0	0	0	0	0	0	0	0	0
ASV330	70	40	81	31	85	63	94	0	72	42	49	46	42	26	60	35	46	30	73	18	66	20	42	27	69	28	42	31	40	37	60	30	50	45	47	32	37	0	50	0	39	30	59	0	16	23	27	0	63
ASV331	52	159	32	67	75	113	62	0	40	67	38	91	40	133	26	24	41	74	27	43	17	29	20	33	44	95	18	40	52	89	36	29	28	47	39	38	14	50	17	14	18	52	15	18	21	22	19	33	19
ASV332	112	60	68	37	119	46	74	0	64	71	53	0	40	34	54	0	61	0	85	0	79	0	48	0	0	0	38	0	130	0	34	0	55	46	38	38	45	42	44	0	68	0	47	24	60	36	0	43	46
ASV333	64	72	51	69	82	93	113	0	40	104	43	111	39	37	25	32	30	68	72	57	0	41	0	0	0	60	31	22	50	87	61	68	42	69	0	0	0	38	21	17	0	64	0	0	36	0	0	29	0
ASV334	83	106	27	17	80	122	117	0	42	105	39	66	32	53	16	9	37	50	41	34	30	33	31	21	34	78	27	20	78	105	33	41	31	76	54	43	27	30	18	8	40	56	49	24	19	24	24	29	30
ASV335	81	77	55	42	76	80	82	0	55	65	57	69	29	71	32	37	69	70	72	38	59	37	36	63	27	41	54	44	75	54	41	53	31	33	37	34	38	73	51	33	64	51	60	52	59	35	57	27	45
ASV336	51	65	27	50	88	85	75	0	36	64	30	59	26	64	28	34	61	53	77	36	42	49	12	41	20	45	31	41	63	73	43	39	20	32	34	37	25	36	23	16	27	27	29	17	12	13	15	14	43
ASV337	194	34	124	0	248	48	242	0	127	50	125	48	102	0	59	0	143	25	110	0	58	0	27	0	72	0	33	0	96	19	80	0	88	0	47	0	85	0	43	0	138	0	69	0	31	0	34	0	83
ASV338	108	99	79	69	159	169	142	0	92	118	75	121	56	57	21	37	86	93	66	48	42	61	0	45	26	41	26	32	57	72	57	36	20	43	0	36	13	28	16	0	36	41	17	24	18	19	0	25	29
ASV339	112	35	32	24	53	43	81	0	57	25	0	39	59	22	35	0	46	23	124	10	92	35	48	28	72	34	43	0	117	42	62	32	69	0	53	27	63	32	44	0	72	24	86	36	48	15	46	18	75
ASV340	61	117	37	97	74	171	57	0	72	84	42	65	35	74	33	0	0	57	47	42	38	54	21	0	31	67	0	64	57	62	72	61	46	0	38	53	36	69	26	27	45	55	49	51	45	51	0	0	0
ASV341	57	80	23	58	76	91	52	0	30	54	27	46	37	60	21	56	68	63	38	41	22	55	19	72	30	69	0	40	41	73	39	22	20	35	0	24	13	49	0	14	22	32	36	32	28	25	0	23	18
ASV342	108	57	42	56	141	48	98	0	46	0	49	60	60	42	44	21	92	52	56	30	42	28	49	29	62	41	42	41	105	47	77	51	44	0	38	35	41	0	0	22	50	0	16	0	24	0	25	0	59
ASV343	76	70	0	40	88	71	90	0	0	37	52	57	40	44	55	0	48	58	62	0	31	39	102	0	51	47	81	0	110	92	57	0	0	40	0	0	0	39	44	0	52	0	41	0	34	0	0	0	53
ASV344	0	0	8	0	0	0	0	0	0	0	0	0	0	0	0	0	0	0	0	0	0	0	0	0	0	0	0	0	0	0	0	0	0	0	0	0	0	0	0	0	0	0	0	0	0	0	0	0	0
ASV345	0	76	0	92	87	73	76	0	64	115	0	0	56	0	0	0	68	91	76	35	49	0	0	0	0	0	0	0	0	0	66	0	0	62	0	47	0	44	0	0	0	0	38	0	0	0	0	0	62
ASV346	55	66	37	26	58	47	116	0	51	38	37	59	31	53	21	23	42	37	60	31	29	31	11	43	35	57	19	18	51	45	77	43	53	41	28	51	23	37	14	19	31	35	95	34	43	38	18	55	27
ASV347	118	0	55	62	139	67	134	0	68	82	62	0	59	54	62	0	60	0	145	0	113	0	0	45	0	0	84	0	72	52	79	46	109	62	0	62	0	0	0	0	58	0	52	0	0	28	35	29	106
ASV348	263	52	117	20	295	56	402	0	132	44	126	47	93	0	67	0	127	9	93	0	41	18	64	13	102	14	44	0	93	10	131	16	51	14	24	8	62	0	23	0	48	0	68	0	24	0	37	0	30
ASV349	81	63	77	61	90	72	69	0	67	63	63	89	35	71	37	0	75	74	76	65	34	69	0	44	65	29	0	49	65	99	33	66	33	54	30	48	0	36	0	0	58	57	55	0	46	0	0	0	35
ASV350	49	16	31	37	65	52	48	0	41	53	28	42	23	0	26	26	38	40	81	27	58	52	29	48	36	38	30	16	146	43	45	31	34	23	46	28	44	42	14	21	39	0	139	0	66	25	36	0	68
ASV351	33	44	18	34	65	68	61	0	26	56	29	45	0	29	37	0	23	27	30	25	0	33	0	25	17	29	0	59	34	51	44	63	42	0	79	42	41	0	0	0	21	52	46	0	39	38	0	52	59
ASV352	73	57	0	40	97	89	96	0	49	85	40	63	28	56	0	45	48	55	93	51	61	23	31	0	11	47	0	45	38	44	52	47	0	45	21	53	38	15	0	14	21	52	0	41	0	16	0	19	73
ASV353	229	55	98	47	266	66	222	0	140	50	124	63	123	23	69	0	125	27	85	25	63	25	68	36	88	24	36	0	94	32	64	18	34	0	30	23	44	0	20	0	54	0	49	0	25	0	30	0	49
ASV354	133	46	67	39	92	55	118	0	74	39	67	37	60	33	53	0	60	33	95	19	73	0	49	0	56	26	62	22	94	28	67	31	51	14	46	19	34	0	32	0	35	15	49	0	0	0	44	0	46
ASV355	80	89	68	70	65	71	55	0	37	46	35	0	54	47	59	42	41	74	61	41	98	42	49	52	70	100	69	62	94	58	43	0	0	0	32	27	38	31	35	22	44	32	80	0	40	0	44	0	57
ASV356	43	75	18	60	65	121	50	0	26	59	35	59	33	69	24	44	53	76	57	55	35	36	26	52	28	50	0	35	31	65	31	55	29	46	23	28	16	41	19	39	29	53	34	40	35	36	20	35	43
ASV357	123	46	114	36	199	81	142	0	77	55	79	59	47	0	33	19	85	19	117	14	59	25	32	22	43	10	43	20	86	31	78	0	39	8	34	14	46	0	25	7	63	0	95	0	29	11	20	0	71
ASV358	120	100	55	68	137	101	136	0	103	71	87	82	68	97	34	47	61	66	39	39	37	39	51	54	48	57	28	31	32	45	41	0	34	36	29	30	35	67	13	15	24	46	23	0	18	0	13	20	27
ASV359	51	55	28	34	73	49	93	0	44	53	36	56	51	0	48	0	45	42	72	0	52	34	25	0	57	26	52	33	50	34	54	30	43	34	36	45	23	47	0	32	56	27	45	30	37	24	0	23	73
ASV360	76	61	57	43	102	87	93	0	37	43	23	60	22	29	36	0	46	36	67	28	48	33	19	24	29	32	40	0	62	46	53	28	32	20	33	33	27	30	19	0	35	25	32	15	21	10	22	10	39
ASV361	52	121	32	0	75	149	54	0	0	84	0	96	39	69	0	23	54	63	47	69	19	52	19	76	46	73	0	17	25	84	27	73	40	26	0	63	43	56	31	19	14	65	18	36	28	43	22	41	43
ASV362	71	0	38	0	64	0	62	0	0	49	35	51	25	41	32	0	37	0	64	36	40	43	35	43	49	51	40	51	76	48	55	49	39	39	42	30	63	49	41	27	56	27	78	0	67	0	26	0	76
ASV363	83	51	0	35	67	49	72	0	0	0	0	0	51	0	63	34	47	0	35	39	72	0	91	0	74	46	77	32	93	0	66	0	40	0	53	0	103	0	0	33	66	0	97	0	0	0	0	0	149
ASV364	47	257	48	141	79	177	76	0	48	155	30	85	0	62	0	65	0	53	0	55	0	46	0	0	26	131	0	73	15	62	27	67	23	55	20	28	50	140	39	87	52	133	125	150	86	97	46	73	0
ASV365	58	93	28	48	82	136	77	0	29	71	26	42	35	64	30	46	50	65	34	50	26	53	26	28	26	54	22	25	57	64	33	34	18	29	26	24	23	21	17	12	23	32	29	19	38	20	10	0	25
ASV366	81	107	43	84	93	143	82	0	60	88	30	93	33	41	23	26	37	54	52	38	0	29	0	31	35	55	20	45	41	80	67	66	33	45	26	48	19	47	0	12	39	53	36	24	21	22	20	36	36
ASV367	119	76	54	41	30	51	129	0	74	53	40	36	47	47	39	21	29	34	158	27	101	58	26	23	43	47	40	50	25	42	65	46	41	40	28	18	75	32	35	19	20	19	89	20	52	20	21	20	44
ASV368	115	55	78	0	115	63	125	0	82	62	87	0	54	0	52	0	80	0	75	0	0	0	0	0	63	0	46	0	127	65	86	0	61	0	43	0	0	0	0	0	0	0	61	0	47	0	0	0	50
ASV369	29	68	31	57	62	39	85	0	28	82	25	45	25	35	0	30	53	27	68	44	28	115	49	55	26	57	0	29	70	44	63	35	16	60	47	36	43	19	21	20	48	14	113	9	83	20	27	16	21
ASV370	50	35	0	33	55	66	70	0	29	41	36	43	24	28	0	23	25	24	45	34	33	36	31	15	44	32	39	32	40	38	51	17	27	30	30	23	37	23	0	26	36	28	47	27	28	0	43	17	38
ASV371	72	60	39	49	69	47	53	0	52	53	31	49	33	43	48	26	39	24	38	33	40	41	25	25	54	31	29	42	75	41	79	42	37	48	20	42	23	31	14	18	37	23	35	24	9	16	11	12	37
ASV372	51	65	35	37	66	39	48	0	63	55	35	36	64	34	50	0	60	43	44	65	39	72	98	74	54	40	47	0	38	46	33	31	0	64	43	66	33	48	50	0	35	74	58	48	0	35	0	48	59
ASV373	81	55	47	45	73	92	71	0	56	50	32	35	46	49	28	28	49	54	51	31	56	40	18	23	45	34	21	31	56	45	42	42	23	26	26	29	28	24	18	0	30	28	33	19	17	23	9	16	42
ASV374	65	49	23	37	85	65	88	0	51	69	30	63	26	39	18	15	31	34	50	49	29	36	18	33	27	29	6	14	36	41	48	33	26	38	21	23	0	14	0	8	30	25	27	18	13	14	0	11	34
ASV375	60	90	52	42	64	69	59	0	44	42	27	60	40	60	22	29	63	57	37	41	22	27	15	35	33	43	28	22	63	39	40	32	44	44	0	40	16	23	16	30	30	30	27	22	20	21	0	23	42
ASV376	55	75	38	29	95	78	88	0	39	106	32	93	0	30	0	0	55	51	58	42	0	69	0	62	29	41	23	16	44	46	68	51	23	82	33	50	28	55	35	36	41	42	51	50	28	63	22	43	31
ASV377	0	0	0	38	0	27	29	0	0	0	0	63	0	39	0	20	33	43	76	41	46	47	55	69	49	28	30	30	93	46	62	47	45	52	56	60	44	26	27	29	48	34	87	34	42	35	25	38	76
ASV378	27	43	0	115	77	116	0	0	51	157	47	98	0	43	0	104	43	93	31	124	0	139	0	91	0	0	0	0	0	74	0	67	0	0	0	61	55	16	55	65	0	40	49	80	0	45	0	51	0
ASV379	0	0	0	0	0	0	0	0	47	0	43	0	0	0	0	0	0	0	0	0	0	0	0	0	0	0	0	0	87	0	0	0	81	0	0	0	61	0	57	0	0	0	0	0	0	0	0	0	0
ASV380	121	68	57	65	102	81	125	0	82	43	56	43	48	35	42	29	57	42	63	27	54	16	37	28	56	51	40	34	52	55	56	26	46	33	45	16	40	18	20	32	0	28	25	19	33	16	46	0	36
ASV381	0	0	0	0	11	0	0	0	0	0	0	0	0	0	0	0	0	0	0	0	0	0	0	0	0	0	0	0	0	25	0	0	0	0	0	0	0	0	0	0	0	0	0	0	0	0	0	0	0
ASV382	75	36	37	0	256	43	103	0	198	26	66	43	0	0	0	0	72	0	273	0	73	22	0	42	0	0	0	37	122	0	38	0	38	0	27	0	0	0	0	0	81	0	84	0	121	0	124	0	50
ASV383	57	107	32	102	75	113	70	0	28	95	30	80	17	49	18	39	33	66	26	27	23	45	34	51	27	47	30	45	41	76	28	48	16	43	21	45	24	40	15	61	29	41	33	41	19	0	0	39	19
ASV384	67	83	28	92	93	137	72	0	51	94	37	63	32	37	0	37	33	46	47	35	28	27	0	31	28	49	14	35	54	62	20	42	20	40	28	29	26	26	21	0	24	28	43	34	16	37	0	35	34
ASV385	0	0	24	0	0	0	0	0	26	0	0	0	0	0	0	21	0	0	45	0	0	0	30	0	0	16	0	0	58	0	21	0	38	0	35	0	40	0	42	0	50	0	43	0	33	0	45	0	119
ASV386	51	0	38	32	65	55	81	0	41	46	0	0	76	36	39	0	86	65	73	40	62	48	58	0	39	0	32	0	58	41	63	31	45	43	0	0	67	0	46	0	0	0	0	0	45	0	39	0	38
ASV387	87	31	64	31	105	32	73	0	65	38	54	45	55	26	37	18	45	17	71	15	40	23	46	33	36	27	35	25	81	20	64	24	40	16	39	33	51	21	33	0	57	13	59	13	38	13	28	18	56
ASV388	20	90	9	53	36	127	27	0	19	82	23	78	16	35	0	32	7	45	17	76	0	39	0	23	13	34	43	22	17	46	13	46	20	39	6	41	63	36	11	31	21	59	13	41	26	19	0	53	23
ASV389	57	103	31	44	85	132	65	0	43	61	22	73	22	50	20	22	50	61	35	23	18	25	0	43	35	74	16	28	79	93	38	54	32	36	20	44	17	42	0	0	27	39	23	25	21	0	0	27	20
ASV390	0	0	0	0	0	0	0	0	0	0	0	0	0	0	0	0	0	0	0	0	0	0	0	0	0	0	0	0	50	0	0	0	0	0	0	0	0	0	0	0	0	0	75	0	0	0	0	0	58
ASV391	0	0	0	0	0	0	0	0	0	0	0	0	0	0	0	0	0	0	0	0	0	0	0	0	0	0	0	0	0	0	0	0	0	0	0	0	0	0	0	0	0	0	0	0	0	0	0	0	0
ASV392	96	222	41	149	143	254	126	0	59	205	39	208	0	46	0	37	10	52	14	33	0	41	16	31	0	34	0	32	12	48	24	52	21	42	13	44	0	37	0	17	0	36	15	34	0	31	0	36	0
ASV393	0	71	0	53	46	120	34	0	59	65	0	78	0	140	0	55	66	102	80	83	0	75	0	56	0	66	0	0	0	91	0	58	29	53	73	99	0	101	0	0	29	85	50	50	61	0	0	63	0
ASV394	0	106	0	36	37	88	27	0	0	84	0	79	0	61	0	33	0	43	0	47	0	34	0	27	0	78	0	36	0	57	16	60	0	68	0	59	17	139	0	62	25	92	19	74	27	88	0	77	0
ASV395	118	101	71	0	122	48	116	0	55	0	66	70	51	0	0	26	80	57	0	38	0	54	57	0	104	23	0	0	84	29	61	0	0	0	76	0	89	54	76	33	61	33	70	31	0	0	35	0	0
ASV396	86	129	27	99	71	191	38	0	26	120	0	91	20	79	0	41	51	59	25	31	22	35	0	42	44	58	37	48	38	89	20	37	17	58	0	58	23	45	0	24	18	57	0	28	0	42	10	23	22
ASV397	72	56	41	33	99	70	85	0	0	51	32	37	0	0	0	0	64	0	78	48	61	0	0	0	62	40	0	0	69	50	65	0	44	0	46	0	0	0	0	0	46	45	0	0	0	0	0	0	65
ASV398	36	43	39	74	38	53	40	0	36	82	49	55	49	43	40	0	62	60	43	0	0	27	0	0	37	73	36	0	34	39	33	44	40	64	38	0	35	35	23	50	33	36	38	43	0	36	0	39	28
ASV399	32	42	17	32	64	48	19	0	44	39	43	40	37	20	0	28	41	35	63	22	0	51	32	27	36	34	0	25	0	28	27	41	0	31	26	25	0	33	0	25	19	19	21	47	22	31	0	18	74
ASV400	29	58	0	32	34	65	31	0	27	37	14	33	32	53	21	39	35	69	35	30	32	37	0	55	24	49	0	26	20	28	0	37	0	33	0	39	0	38	0	9	0	30	17	19	15	19	0	30	14
ASV401	94	70	38	49	108	70	78	0	53	42	54	61	36	29	29	27	58	64	42	22	22	36	13	30	35	42	7	24	51	38	30	23	30	26	19	23	11	4	9	0	18	17	16	0	13	18	6	16	19
ASV402	41	82	19	35	31	56	50	0	22	52	33	55	38	70	22	35	22	42	36	40	17	23	0	16	22	59	0	10	0	32	24	21	22	31	0	26	14	66	24	21	14	43	35	34	17	32	25	25	19
ASV403	74	43	51	49	58	41	29	0	16	21	22	23	47	28	45	37	61	79	40	31	47	46	19	28	42	43	48	49	69	38	40	17	29	21	35	0	21	23	16	0	31	19	30	0	0	0	0	0	24
ASV404	0	0	12	0	10	5	83	0	25	0	22	0	5	0	8	0	5	0	46	0	27	0	18	0	9	10	14	0	55	8	62	10	44	13	51	9	26	14	46	12	32	28	854	20	41	17	26	12	22
ASV405	0	0	0	0	0	0	49	0	0	0	21	0	0	0	0	0	0	0	52	0	21	0	18	0	24	0	0	0	27	0	40	0	20	0	25	0	0	0	0	0	46	0	40	0	0	0	20	0	89
ASV406	34	14	18	19	57	33	63	0	30	37	18	91	21	0	7	28	19	30	41	20	27	36	21	27	26	20	20	21	54	35	38	23	31	29	23	42	27	0	13	14	22	18	21	0	14	7	0	20	39
ASV407	40	29	30	48	63	107	63	0	35	53	27	56	19	13	19	17	34	51	47	6	16	37	35	36	34	42	32	58	63	57	34	20	17	68	32	46	21	19	10	18	18	39	87	8	25	20	15	31	22
ASV408	51	44	43	36	70	59	50	0	29	52	53	38	22	39	0	0	46	34	75	40	75	43	32	35	26	39	29	26	58	41	25	17	22	21	24	22	23	32	0	22	43	31	39	0	35	28	30	30	58
ASV409	0	0	0	0	0	0	0	0	0	0	0	0	0	0	0	0	0	0	0	0	0	0	0	0	0	0	0	0	21	0	0	0	0	0	0	0	0	0	0	0	0	0	0	0	0	0	0	0	13
ASV410	25	16	0	60	25	19	23	0	0	30	17	18	0	0	0	0	0	0	19	0	0	10	0	0	0	31	0	0	8	0	0	0	0	0	0	0	0	0	0	13	27	30	15	0	0	0	0	0	14
ASV411	0	215	0	233	0	243	206	0	0	180	0	0	0	314	0	0	0	270	0	265	0	146	0	0	0	0	0	0	0	218	0	359	0	255	0	0	0	0	0	0	0	119	0	0	0	0	0	0	0
ASV412	69	21	61	0	214	21	160	0	92	20	86	20	58	12	38	0	186	10	85	18	20	0	37	20	10	0	12	0	68	0	41	0	23	0	32	0	39	0	28	0	79	0	64	0	32	0	0	0	88
ASV413	68	111	35	69	71	115	98	0	52	99	40	99	30	67	0	37	26	49	22	41	19	50	0	29	24	59	20	56	37	52	45	61	24	41	23	38	20	56	12	33	30	51	22	51	22	40	12	27	18
ASV414	63	65	17	45	67	88	51	0	29	34	0	41	29	41	0	41	35	52	57	0	29	15	0	23	42	67	0	46	93	73	46	47	34	31	24	22	38	38	0	20	32	42	35	20	24	17	31	16	44
ASV415	162	61	156	29	240	78	203	0	170	46	119	41	44	0	53	12	100	0	112	0	47	0	34	0	24	0	29	0	68	0	42	0	45	0	26	0	42	0	37	0	83	0	29	0	52	0	42	0	28
ASV416	72	112	0	87	59	102	73	0	0	94	44	45	0	58	0	25	0	65	53	38	0	40	17	31	0	76	0	54	42	109	64	69	35	43	40	42	0	64	27	36	40	68	55	41	24	52	0	49	0
ASV417	57	29	55	32	62	31	47	0	45	32	43	31	48	23	25	47	52	21	44	61	50	17	39	35	0	18	0	0	43	21	44	0	61	77	57	49	45	24	26	39	51	12	35	9	29	0	36	0	71
ASV418	50	0	31	0	69	43	97	0	37	0	25	0	24	0	0	0	34	0	106	0	91	29	0	0	30	0	0	0	64	47	59	0	34	0	0	0	40	0	0	0	58	0	42	0	0	0	0	0	84
ASV419	35	127	14	114	58	165	50	0	17	105	19	61	13	81	0	39	20	63	23	50	17	40	10	35	25	93	12	48	30	102	30	59	14	55	17	44	15	69	10	27	20	57	18	49	0	50	0	43	9
ASV420	47	103	21	72	71	97	77	0	58	58	36	74	42	84	31	47	0	65	26	23	0	0	0	21	35	59	0	27	0	76	32	30	42	38	0	0	0	29	0	19	0	26	59	14	19	21	0	0	0
ASV421	37	34	0	41	0	69	47	0	33	0	19	0	26	0	0	24	30	0	53	32	55	37	24	27	32	50	36	63	65	69	0	44	76	0	0	35	0	0	0	28	0	37	0	0	0	0	0	0	38
ASV422	61	22	27	22	61	54	145	0	54	38	70	28	22	6	17	0	33	8	57	0	45	21	32	0	23	11	26	15	79	33	76	21	64	13	41	11	36	0	0	0	34	10	27	0	21	7	21	0	53
ASV423	102	72	40	0	124	66	153	0	73	51	62	45	49	53	40	0	70	37	40	34	0	0	0	31	45	52	32	27	61	42	48	0	0	0	0	28	0	45	0	26	31	23	26	26	0	0	0	24	0
ASV424	27	42	23	55	36	65	40	0	19	52	18	31	12	29	8	23	15	31	21	16	8	17	16	17	13	22	9	23	27	30	21	23	14	17	21	19	20	21	20	28	28	27	23	19	18	22	3	17	25
ASV425	0	57	32	54	66	59	46	0	0	43	46	78	33	59	0	32	30	50	52	26	20	46	0	48	0	48	0	42	0	28	33	38	26	30	42	30	45	58	53	81	52	32	44	33	41	44	30	19	0
ASV426	64	77	50	92	97	110	108	0	50	104	32	162	39	117	0	68	36	71	0	50	0	75	0	57	0	47	19	46	0	64	29	55	0	51	36	68	18	59	22	0	0	60	19	32	15	0	0	32	21
ASV427	0	0	0	0	0	0	0	0	0	0	0	0	0	0	0	0	0	0	0	0	0	0	0	0	0	0	0	0	0	0	0	0	0	0	0	0	0	0	0	0	0	0	0	0	0	0	0	0	0
ASV428	57	28	41	25	74	38	54	0	30	26	26	37	25	27	27	0	33	27	55	26	27	32	37	0	29	27	19	17	46	22	43	0	26	21	44	24	32	0	32	31	42	32	54	0	24	15	26	0	61
ASV429	100	0	48	0	101	0	114	0	45	0	57	0	40	0	32	0	42	0	78	0	69	0	61	0	67	0	78	0	158	0	89	0	51	17	28	14	70	0	37	0	74	0	67	0	73	0	45	0	79
ASV430	51	59	63	51	22	58	35	0	26	42	55	0	27	32	0	32	0	73	35	30	42	0	56	0	22	36	31	0	47	65	28	53	30	0	42	0	53	30	0	0	22	47	0	28	0	0	0	0	53
ASV431	101	44	62	25	106	44	108	0	78	36	80	0	45	28	43	0	39	34	105	27	71	24	60	28	33	24	27	16	87	27	54	0	48	16	36	0	27	0	18	0	27	0	40	17	34	0	0	12	42
ASV432	52	21	34	18	44	26	73	0	63	26	42	39	30	28	14	0	34	23	29	20	35	17	60	44	27	15	24	18	24	25	43	25	33	0	43	20	44	22	25	12	47	0	100	10	19	19	55	8	53
ASV433	0	0	0	0	0	0	0	0	0	0	0	0	0	0	0	0	0	0	0	0	0	0	0	0	0	0	0	0	0	0	0	0	0	0	0	0	0	0	0	0	0	0	0	0	0	0	0	0	0
ASV434	122	29	32	22	104	51	96	0	74	62	42	36	63	21	0	0	66	27	30	24	65	153	24	38	33	12	0	0	256	17	18	13	35	26	8	0	0	0	0	0	28	0	38	0	23	21	16	0	49
ASV435	60	72	38	57	75	101	70	0	52	66	34	78	14	42	16	22	31	31	29	35	27	38	20	25	22	54	12	23	58	58	36	25	19	35	27	33	17	32	19	24	21	28	31	36	16	34	0	21	13
ASV436	56	40	38	42	45	47	64	0	26	36	36	26	33	28	28	22	35	41	34	24	27	36	24	30	35	34	24	25	55	45	39	31	29	21	17	31	19	22	15	17	31	30	34	16	20	19	18	20	41
ASV437	46	63	22	45	43	91	24	0	21	66	21	51	23	46	10	40	27	45	25	61	21	55	16	50	25	58	18	31	40	52	24	52	18	29	19	30	17	44	0	22	18	38	46	44	34	37	18	32	27
ASV438	0	0	0	0	0	0	0	0	0	0	0	0	0	0	0	0	0	0	0	0	0	0	0	0	0	0	0	0	0	0	0	0	0	0	0	0	0	0	0	0	0	0	0	0	0	0	0	0	0
ASV439	75	0	0	0	208	28	110	0	66	0	14	0	49	0	0	0	115	0	414	0	62	0	0	0	23	0	37	0	150	14	93	0	45	0	0	0	80	0	30	22	387	30	96	21	0	34	0	29	97
ASV440	0	0	0	0	0	0	7	0	0	0	0	0	0	0	0	0	0	0	0	0	0	0	0	0	0	0	0	0	0	0	0	0	0	0	0	0	0	0	0	0	0	0	0	0	0	0	0	0	0
ASV441	50	93	0	89	75	114	66	0	0	87	0	97	0	0	0	106	73	74	0	29	0	47	0	47	0	0	0	0	0	45	0	74	0	98	0	0	0	0	0	0	0	35	0	0	0	0	0	37	54
ASV442	45	54	27	43	64	74	47	0	34	31	29	46	19	28	19	24	27	51	32	24	35	38	16	23	27	49	30	50	47	40	40	33	21	30	18	33	31	29	12	18	38	35	61	21	22	18	18	32	28
ASV443	25	21	16	18	26	18	29	0	0	0	0	0	0	0	0	0	0	0	0	0	0	9	7	0	10	0	0	0	0	0	18	0	0	0	0	0	0	0	8	0	0	0	0	0	0	0	0	0	0
ASV444	8	0	6	0	16	9	11	0	12	0	0	0	0	0	0	0	0	0	0	0	0	10	0	0	0	9	6	0	13	0	0	0	12	0	0	0	6	0	0	0	5	8	7	0	0	0	0	0	0
ASV445	45	33	31	0	60	51	71	0	52	32	0	0	35	0	0	25	26	32	32	0	29	41	21	0	0	0	33	0	47	46	29	0	35	0	33	28	23	0	17	0	21	37	34	0	22	0	19	0	22
ASV446	33	111	20	65	61	127	36	0	28	88	20	98	16	65	0	24	26	84	0	40	0	29	0	26	22	50	0	23	0	66	37	64	16	61	21	48	29	56	13	28	28	84	34	59	0	59	0	52	15
ASV447	37	106	35	30	81	93	93	0	79	90	32	107	27	65	0	23	0	53	74	69	36	66	20	68	0	46	0	0	18	41	29	45	25	40	0	46	0	23	0	0	0	31	0	30	47	36	0	36	45
ASV448	0	103	0	130	34	131	29	0	0	105	0	83	0	48	0	58	0	48	0	94	0	66	0	41	0	87	0	108	0	90	29	136	0	111	0	33	0	61	0	59	0	97	0	167	32	104	13	56	0
ASV449	106	25	59	19	160	25	153	0	69	30	66	21	53	0	42	11	88	19	52	0	30	0	25	0	45	19	21	13	71	22	75	0	47	16	0	14	37	10	27	0	65	0	43	0	18	0	29	0	127
ASV450	54	28	29	33	33	10	43	0	32	27	30	34	34	0	24	0	29	0	62	33	30	14	29	11	37	0	22	38	61	34	49	28	32	35	30	35	38	0	26	27	31	0	44	15	32	0	24	0	32
ASV451	28	60	0	52	37	59	52	0	0	0	30	31	22	0	0	0	0	0	62	22	29	49	22	0	0	54	0	44	30	0	58	28	0	0	69	30	30	16	19	0	44	0	73	32	15	0	0	13	74
ASV452	102	0	59	0	0	42	69	0	0	0	77	71	0	50	30	0	0	0	0	0	0	56	30	32	74	0	55	68	83	98	0	0	67	0	0	0	0	0	0	0	0	0	0	0	0	0	0	0	0
ASV453	47	90	0	42	67	115	85	0	28	58	0	66	33	62	28	0	34	54	75	67	40	43	0	0	0	46	0	0	58	74	45	63	0	0	0	0	0	49	22	0	46	51	49	55	42	0	25	0	50
ASV454	49	31	31	42	76	42	57	0	46	38	27	0	40	0	25	31	55	64	72	22	60	31	22	23	16	25	13	12	48	40	30	15	0	27	15	18	23	16	16	18	33	0	39	0	18	16	11	14	39
ASV455	48	88	49	77	43	112	71	0	38	42	28	113	0	67	0	34	70	73	85	57	0	0	0	0	0	97	0	25	89	113	43	67	0	0	0	23	66	74	56	51	63	96	38	229	0	50	36	35	0
ASV456	60	83	0	62	100	133	104	0	0	108	46	66	0	40	0	0	0	56	82	49	0	0	0	0	0	0	0	0	47	0	61	56	0	0	0	0	0	0	0	0	45	56	0	0	0	0	0	0	59
ASV457	77	77	42	66	88	55	53	0	0	0	0	0	67	39	52	48	42	44	0	25	0	0	45	31	51	82	45	118	51	54	40	30	31	0	54	24	0	41	0	41	37	22	66	0	0	0	0	0	47
ASV458	21	16	16	17	46	44	39	0	14	17	18	0	11	22	0	0	29	12	23	0	12	11	16	0	15	10	16	10	31	23	19	0	18	0	22	18	11	0	0	13	15	8	0	0	0	0	0	0	29
ASV459	50	38	26	29	58	63	71	0	31	30	27	27	14	35	0	16	30	44	27	27	22	25	0	16	19	26	0	0	41	56	32	22	17	23	16	0	28	38	27	18	33	40	19	22	19	18	23	0	27
ASV460	0	0	0	0	0	0	0	0	0	0	0	0	0	0	0	55	0	0	49	69	81	90	79	82	0	0	0	60	0	0	0	0	0	0	0	55	0	0	0	0	0	0	0	0	33	0	0	0	30
ASV461	34	0	0	0	55	20	43	0	0	20	29	18	39	0	0	0	30	0	107	26	103	45	56	19	0	0	18	0	22	0	28	15	20	0	17	0	72	0	28	0	46	0	67	0	25	0	34	0	175
ASV462	117	78	59	29	152	92	104	0	49	67	58	62	41	49	35	0	62	42	28	42	34	32	22	26	33	28	23	0	53	45	28	32	32	26	8	24	24	33	17	0	38	35	26	0	21	0	18	0	20
ASV463	68	84	0	36	55	78	67	0	50	54	22	57	74	48	36	0	39	50	84	26	59	50	0	56	21	59	0	0	52	39	35	0	0	0	48	47	0	65	40	0	31	28	54	0	73	0	0	0	0
ASV464	14	0	0	0	0	0	0	0	0	0	0	0	0	0	0	0	0	0	0	0	0	0	0	0	0	0	0	0	0	0	0	0	0	0	0	0	0	0	0	0	0	0	0	0	0	0	0	0	0
ASV465	49	71	38	47	81	87	73	0	0	58	43	41	39	36	0	38	0	59	0	33	0	33	0	31	39	43	20	28	32	66	0	35	0	39	0	21	0	26	25	24	46	44	37	34	0	0	0	19	36
ASV466	0	0	0	0	0	0	0	0	0	0	0	0	0	0	0	0	0	0	0	0	0	0	0	0	0	0	0	0	0	0	0	0	0	0	0	0	0	0	0	0	0	0	0	0	0	0	0	0	0
ASV467	59	41	0	75	25	45	42	0	39	0	64	0	28	0	42	36	44	66	38	42	47	0	50	15	47	66	47	65	76	83	0	64	0	56	0	69	0	0	0	0	0	0	0	39	40	0	0	0	0
ASV468	151	66	72	49	134	67	135	0	73	40	75	56	53	32	42	20	74	24	50	17	25	20	40	22	83	41	30	24	97	32	65	29	50	39	30	20	29	13	16	0	37	0	49	0	21	20	0	0	0
ASV469	54	38	18	24	54	35	57	0	23	19	27	28	16	19	10	14	22	20	38	10	25	20	13	16	21	14	25	8	70	23	29	18	21	15	32	13	31	12	17	0	34	12	26	9	15	7	0	7	22
ASV470	57	105	38	28	33	102	0	0	38	62	0	57	0	64	22	16	28	52	0	36	0	35	0	35	35	59	0	21	0	67	24	35	28	39	0	35	0	57	0	9	0	38	0	27	0	14	0	26	0
ASV471	10	7	12	22	9	7	9	0	31	22	55	31	3	34	90	35	5	25	7	12	34	20	42	33	55	34	73	42	12	18	15	23	34	20	26	43	31	32	78	54	34	17	9	11	18	26	14	20	24
ASV472	48	58	40	19	95	77	83	0	47	51	41	51	32	32	22	16	29	35	83	44	25	46	33	20	22	30	17	0	50	43	42	35	28	0	23	26	26	29	19	0	33	25	40	18	26	0	13	23	34
ASV473	44	96	35	88	70	114	51	0	32	82	24	56	22	47	28	44	35	58	35	33	16	36	14	34	0	51	13	53	28	51	32	40	17	29	0	28	20	48	19	31	29	38	20	36	7	25	11	30	0
ASV474	54	46	0	0	47	79	55	0	48	69	21	90	0	51	0	0	38	0	24	0	0	0	0	0	0	0	0	0	38	57	61	76	92	60	0	44	0	38	0	32	0	35	0	52	0	40	0	71	0
ASV475	87	32	65	32	143	51	92	0	56	33	39	36	34	0	28	22	55	22	88	27	53	19	30	0	34	0	0	31	85	24	50	27	29	0	36	0	40	0	22	0	65	0	95	0	43	0	0	0	45
ASV476	71	73	50	29	138	54	112	0	76	51	42	55	56	41	0	0	58	43	64	51	0	30	0	0	34	42	26	0	51	25	75	46	34	0	32	35	28	45	0	0	44	0	55	0	0	0	0	0	36
ASV477	30	27	22	25	48	52	48	0	28	36	23	24	0	30	18	21	23	21	27	32	31	37	0	24	45	28	24	22	38	28	39	29	34	20	0	0	20	40	19	26	28	33	36	0	20	0	0	11	29
ASV478	0	0	32	36	0	0	0	0	0	0	0	0	0	0	23	22	0	28	0	0	0	0	0	0	22	0	43	66	0	0	33	26	28	26	0	13	0	0	17	19	0	0	12	0	0	0	0	0	48
ASV479	73	81	35	46	89	87	95	0	46	60	36	64	36	41	28	27	25	48	31	23	18	28	16	43	37	43	0	27	0	36	28	31	21	24	35	36	26	33	0	0	30	30	32	17	24	27	15	22	28
ASV480	42	44	22	69	65	98	65	0	30	69	26	59	20	42	0	33	23	56	31	46	0	38	21	26	30	52	0	55	28	66	0	62	31	64	27	33	27	30	27	0	24	59	26	31	17	30	0	20	0
ASV481	36	81	17	65	8	55	25	0	14	44	13	47	24	43	17	39	5	35	12	19	11	28	35	14	36	60	15	55	21	45	28	31	36	43	16	20	31	61	19	39	18	42	78	29	61	38	21	19	15
ASV482	0	119	0	74	38	205	44	0	20	142	11	94	0	62	0	32	0	59	21	60	0	46	0	17	8	36	0	30	17	71	0	72	0	55	0	38	0	41	0	0	0	54	0	23	0	25	0	0	0
ASV483	0	0	0	0	0	0	0	0	0	0	0	0	0	0	0	0	0	0	0	0	0	0	0	0	0	0	0	0	0	0	0	0	0	0	0	0	0	0	0	0	0	0	0	0	0	0	0	0	0
ASV484	56	32	44	0	61	40	82	0	46	36	41	31	27	27	24	0	29	20	89	0	66	0	55	23	24	0	37	0	81	26	48	19	47	0	50	0	72	0	45	17	73	36	39	0	39	20	49	0	40
ASV485	69	26	47	0	85	34	67	0	23	0	0	0	33	0	0	0	53	16	138	0	43	16	20	0	35	0	11	0	90	26	76	13	19	14	30	0	59	8	19	0	87	15	88	15	12	7	28	0	54
ASV486	53	34	27	26	59	56	77	0	37	31	22	26	20	20	17	23	28	34	73	31	29	22	13	20	29	27	27	24	63	57	45	26	26	23	24	13	23	12	20	7	25	21	30	12	13	4	19	8	38
ASV487	43	135	0	86	62	171	42	0	0	96	0	61	23	49	0	50	27	80	17	29	0	30	0	30	38	67	14	36	31	97	20	65	0	41	0	43	0	48	0	25	14	55	0	34	0	40	0	42	12
ASV488	56	32	40	13	61	38	74	0	33	21	31	33	24	29	17	0	32	15	27	8	24	17	22	20	37	22	25	19	38	21	57	25	26	16	21	13	35	17	26	9	32	14	39	14	26	21	40	0	27
ASV489	62	55	0	45	62	82	56	0	34	74	31	54	24	37	19	32	26	31	41	33	23	39	20	25	34	22	21	30	33	34	23	42	0	34	0	39	21	24	0	0	19	28	0	0	18	24	0	0	29
ASV490	37	73	36	61	51	84	47	0	34	67	33	44	31	45	22	30	30	31	25	34	37	0	23	27	32	32	0	42	36	53	40	17	26	48	26	48	0	27	0	28	30	32	28	34	37	35	27	27	48
ASV491	40	65	44	30	44	70	49	0	60	53	0	37	38	36	0	28	46	36	48	55	28	39	0	26	29	52	0	19	13	44	30	31	0	30	0	36	0	46	0	18	28	38	42	31	0	0	16	0	28
ASV492	24	56	15	53	36	97	25	0	13	63	11	50	13	64	8	21	19	56	23	18	7	22	0	12	24	63	8	42	31	104	20	38	10	58	18	28	15	28	7	11	8	46	12	29	5	43	5	24	10
ASV493	41	27	18	48	39	39	45	0	23	41	27	27	33	22	19	20	26	33	42	25	28	36	23	28	18	25	19	32	37	28	34	34	16	22	28	25	35	28	32	31	38	26	36	29	29	32	18	16	24
ASV494	179	279	0	240	227	393	275	0	0	336	122	319	0	157	0	0	0	0	0	0	0	0	0	0	0	0	0	0	0	0	0	0	0	0	0	0	0	0	0	0	0	0	0	0	0	0	0	0	0
ASV495	83	0	54	0	97	0	98	0	49	0	46	0	41	0	0	0	72	0	155	0	108	62	0	40	0	0	0	0	52	0	55	0	0	0	0	0	60	0	0	0	46	0	139	0	73	0	0	0	88
ASV496	16	21	0	15	42	29	14	0	0	23	12	63	11	29	22	11	45	31	23	20	13	25	19	38	31	22	17	20	24	24	15	21	16	26	15	75	12	14	14	19	22	36	0	0	15	24	0	33	33
ASV497	42	34	26	0	41	28	59	0	30	0	32	17	24	20	0	15	28	0	46	12	36	9	24	0	36	17	28	25	53	27	46	24	25	13	0	0	24	19	0	0	30	0	29	14	25	0	0	0	24
ASV498	77	0	52	0	108	0	115	0	74	0	50	39	34	0	39	0	52	0	77	0	51	0	31	0	31	0	29	0	50	26	54	0	27	0	41	0	45	0	43	0	59	0	59	0	44	0	52	0	52
ASV499	52	116	0	97	65	149	37	0	0	129	0	141	0	75	0	65	0	72	0	78	0	62	0	40	0	58	0	0	0	67	0	76	0	70	0	54	0	51	0	0	0	64	0	60	0	47	0	57	0
ASV500	35	0	34	0	50	36	36	0	57	49	44	0	45	38	0	0	54	29	41	0	28	21	0	0	36	26	29	65	37	68	39	69	26	49	47	24	46	25	38	31	54	30	31	39	39	41	27	40	26
ASV501	72	51	47	0	103	56	75	0	63	48	34	0	44	0	0	0	46	0	76	0	51	48	0	0	0	0	32	0	63	39	37	0	40	0	29	0	35	27	0	0	63	0	54	0	35	0	0	0	53
ASV502	32	52	14	59	41	112	43	0	21	69	23	48	0	24	0	31	20	35	11	28	16	29	0	14	18	23	12	21	23	49	26	32	14	31	25	31	28	29	28	16	17	52	18	26	21	21	0	8	12
ASV503	0	52	0	66	63	109	0	0	0	91	0	0	23	48	0	85	77	135	96	83	31	74	0	22	0	0	0	43	34	62	0	0	0	53	0	0	0	29	0	0	57	34	0	23	28	0	0	0	35
ASV504	39	71	33	45	39	73	56	0	40	52	15	41	22	32	17	23	48	33	57	17	29	30	15	15	20	36	16	29	46	50	15	23	17	26	15	19	16	26	15	7	27	29	28	23	18	22	14	10	23
ASV505	78	45	43	19	53	37	117	0	101	33	33	25	31	0	0	20	33	18	34	12	53	0	71	8	24	14	20	18	73	26	38	18	21	0	13	10	16	12	9	0	25	9	43	11	10	0	10	0	37
ASV506	53	37	0	42	67	92	0	0	0	77	37	70	0	22	60	43	60	62	18	0	47	32	0	41	0	0	21	0	59	33	0	70	30	36	19	0	0	51	0	0	0	26	0	0	0	4	0	0	37
ASV507	72	42	55	53	66	67	321	0	72	35	50	32	43	0	33	0	65	0	143	14	21	32	0	0	47	27	40	22	109	37	203	17	39	20	37	15	35	22	40	10	31	22	287	0	62	13	20	15	0
ASV508	48	29	37	20	63	31	95	0	47	22	21	18	22	15	17	0	27	26	30	13	20	0	13	0	25	17	23	16	41	33	50	22	35	19	28	8	29	0	17	0	28	10	29	0	19	0	14	0	18
ASV509	39	80	28	58	86	122	80	0	0	83	0	65	0	0	0	25	27	42	34	55	0	41	0	0	0	36	0	42	51	72	51	50	33	38	37	0	0	41	0	0	30	42	27	35	0	0	0	0	0
ASV510	74	89	23	51	72	122	43	0	31	89	0	80	38	81	23	58	65	83	42	27	40	56	27	45	19	33	0	21	33	60	0	21	0	28	0	44	17	34	0	0	0	0	0	0	0	29	0	0	27
ASV511	45	177	29	249	69	279	59	0	40	296	23	56	0	21	0	47	0	50	0	57	0	34	0	9	0	15	0	41	0	59	0	41	0	36	0	11	6	25	0	32	5	133	9	102	5	43	0	12	10
ASV512	0	0	0	0	0	0	0	0	0	0	0	0	0	0	0	0	0	0	0	0	0	0	0	0	0	0	0	0	0	0	0	0	0	0	0	0	0	0	0	0	0	0	0	0	0	0	0	0	0
ASV513	40	34	0	34	26	0	23	0	0	0	39	36	47	52	38	0	29	0	32	0	37	0	45	32	51	35	30	25	46	22	22	24	0	23	22	28	47	0	27	0	47	18	80	0	28	0	39	32	50
ASV514	86	44	30	30	54	47	70	0	44	35	34	30	36	30	16	11	43	32	36	22	44	26	20	19	42	20	18	19	66	45	27	22	24	23	19	13	21	20	12	19	27	15	47	12	17	20	16	13	24
ASV515	0	0	0	0	0	0	0	0	0	0	0	0	0	0	0	0	0	0	0	0	0	0	0	0	0	0	0	0	0	0	0	0	0	0	0	0	0	0	0	0	0	0	0	0	0	0	0	0	0
ASV516	15	33	0	8	4	4	33	0	0	0	0	71	52	0	0	0	63	0	35	45	0	53	42	56	48	0	0	0	29	0	26	41	0	0	51	0	0	83	29	59	84	0	25	0	21	39	49	0	42
ASV517	51	43	28	39	65	101	46	0	36	0	29	75	51	49	23	33	75	81	35	22	0	0	20	46	49	44	22	32	0	66	14	0	37	0	21	56	19	0	0	0	19	31	0	0	0	0	0	31	26
ASV518	117	41	39	43	112	55	113	0	55	53	58	55	82	53	41	27	47	32	64	18	24	33	26	42	57	34	33	28	67	28	45	27	34	46	18	37	25	17	0	0	17	10	34	10	0	17	0	18	0
ASV519	61	45	36	43	80	49	70	0	43	30	56	0	22	23	30	13	37	24	50	0	34	22	34	24	39	22	36	23	58	29	41	24	15	28	39	12	35	19	15	14	25	13	38	0	25	10	12	11	44
ASV520	47	58	39	31	57	48	62	0	28	34	39	64	40	52	22	21	22	47	36	27	36	26	23	35	18	41	0	18	35	41	24	23	19	10	0	16	59	84	19	23	37	45	41	27	33	20	32	19	0
ASV521	32	68	18	23	20	51	40	0	28	48	16	49	25	51	0	22	16	31	14	22	19	27	0	21	23	45	22	39	18	35	27	42	25	39	11	25	15	25	35	22	19	17	35	20	18	27	24	31	0
ASV522	22	31	13	27	40	52	41	0	23	43	16	75	26	24	0	10	21	19	26	0	26	17	16	36	35	22	27	24	34	33	32	32	30	22	17	40	20	41	20	19	38	46	26	27	21	18	17	37	24
ASV523	31	71	0	34	40	83	33	0	22	59	17	41	18	26	0	32	22	54	23	55	12	35	0	21	16	26	16	18	23	42	14	26	13	20	12	16	0	28	0	8	17	19	14	14	9	23	0	0	22
ASV524	0	91	0	67	38	133	43	0	0	93	0	97	0	53	0	48	0	64	0	63	0	37	0	0	0	45	0	33	0	80	0	67	0	83	0	75	0	46	0	44	0	75	33	73	0	88	0	67	0
ASV525	134	0	77	0	107	61	140	0	0	0	146	0	0	0	69	0	135	0	0	0	0	0	0	0	108	0	58	0	155	0	76	0	0	0	0	0	0	0	0	0	0	0	0	0	90	0	66	0	0
ASV526	27	55	0	49	36	45	44	0	16	50	21	69	23	51	21	28	15	37	20	26	33	85	0	41	8	46	0	22	17	18	0	31	18	30	0	39	0	44	0	11	0	22	14	25	20	29	0	39	16
ASV527	92	23	81	0	154	20	127	0	60	19	58	15	40	0	41	0	89	10	97	8	26	9	42	12	41	0	27	0	86	0	45	0	23	0	22	0	18	0	18	0	62	0	18	0	0	0	18	0	45
ASV528	53	91	0	83	77	125	65	0	43	145	0	110	0	0	0	37	0	48	0	51	0	55	0	33	0	71	0	35	0	101	0	64	0	35	0	41	0	30	0	25	45	84	0	31	0	0	0	46	0
ASV529	76	45	20	36	56	38	61	0	28	23	28	26	47	25	0	0	40	38	54	23	37	24	42	0	51	0	0	42	49	29	32	0	0	23	0	21	0	0	19	26	17	18	38	0	16	0	0	0	37
ASV530	74	40	43	28	75	43	67	0	30	55	37	35	30	25	21	16	36	29	57	28	39	19	24	21	38	27	0	22	55	25	44	19	38	19	21	23	20	11	11	0	25	9	36	14	18	13	18	0	36
ASV531	103	30	53	22	89	29	58	0	63	27	37	20	39	13	40	0	47	19	39	14	38	12	58	13	63	25	30	23	52	30	25	13	24	13	27	29	22	3	15	0	34	8	20	0	18	0	14	32	31
ASV532	73	56	32	35	72	52	70	0	39	27	39	58	37	39	23	26	37	24	51	24	32	23	28	27	41	39	14	23	58	27	38	39	33	28	21	25	27	22	21	17	24	25	24	20	37	19	17	21	26
ASV533	39	62	0	74	42	100	35	0	0	67	26	46	0	61	0	49	0	67	0	33	16	66	23	0	36	55	0	0	0	83	0	0	0	43	0	42	0	0	0	17	0	34	9	0	19	38	0	32	0
ASV534	52	40	34	27	48	65	68	0	37	33	35	44	25	43	15	16	36	30	61	18	42	27	29	24	31	35	26	17	35	44	27	16	25	22	38	10	33	30	19	9	23	26	70	0	28	17	54	0	23
ASV535	82	37	31	0	69	59	75	0	46	37	0	0	0	0	0	0	61	33	77	0	52	0	32	0	0	0	0	18	44	0	0	0	0	0	0	0	0	0	0	21	43	0	47	16	33	21	0	18	77
ASV536	71	123	28	74	31	99	39	0	32	70	25	55	19	49	0	20	10	48	33	25	22	45	0	20	31	51	0	40	0	42	21	38	0	34	0	24	38	53	0	28	24	71	31	50	33	66	0	27	0
ASV537	62	116	47	79	63	264	97	0	34	317	39	250	0	31	0	0	0	54	0	28	0	41	0	31	0	36	0	27	0	54	22	43	0	79	0	60	0	28	0	0	0	55	0	0	0	35	0	36	0
ASV538	8	4	38	42	0	6	1	0	43	2	33	9	26	24	20	44	27	54	34	33	12	28	0	23	44	45	16	35	37	67	30	47	40	38	0	34	19	38	35	13	18	49	25	33	0	17	0	21	18
ASV539	21	142	22	94	59	102	43	0	75	82	66	0	46	88	0	53	29	36	26	64	0	0	0	0	0	26	0	41	17	60	0	64	0	68	40	59	45	55	0	25	0	50	0	38	0	53	0	43	0
ASV540	37	7	15	9	38	17	30	0	35	9	22	5	10	11	16	4	20	0	24	0	29	6	32	0	36	8	29	16	59	13	35	13	19	11	35	14	35	6	26	9	30	8	35	6	22	10	27	0	32
ASV541	62	25	26	16	86	46	84	0	23	27	23	25	28	24	22	19	33	13	75	15	40	21	21	0	28	28	16	16	55	34	39	18	24	0	16	24	24	0	0	0	27	0	46	0	22	0	18	0	37
ASV542	0	26	0	0	53	50	0	0	0	40	0	38	0	24	0	0	55	49	0	46	51	48	0	25	0	0	0	0	54	73	0	0	0	0	0	0	0	0	0	0	22	18	0	26	38	0	32	0	58
ASV543	26	37	11	36	37	78	14	0	17	43	14	24	0	25	0	13	26	37	23	15	49	52	0	16	21	40	11	32	20	43	17	20	15	14	22	24	30	39	11	26	28	34	12	28	15	34	0	15	35
ASV544	31	44	34	39	60	50	46	0	40	30	30	17	23	31	30	41	38	44	41	32	33	32	21	34	27	60	29	34	31	28	24	19	34	29	19	0	19	39	37	44	41	36	43	50	37	33	14	20	0
ASV545	59	47	21	51	33	37	41	0	50	58	43	60	0	37	0	0	0	0	35	36	0	37	46	0	0	0	28	0	58	37	39	37	0	0	49	36	55	0	29	0	51	0	73	0	0	45	0	0	0
ASV546	0	0	0	0	0	0	0	0	0	0	0	0	0	0	0	0	0	0	0	0	0	0	0	0	0	0	0	0	0	0	0	0	0	0	0	0	0	0	0	0	0	0	0	0	0	0	0	0	0
ASV547	25	50	36	56	43	40	26	0	26	50	22	33	20	50	31	23	24	41	22	49	0	47	0	42	18	41	0	30	10	30	13	34	39	46	0	32	0	33	0	0	0	38	16	37	0	41	0	31	20
ASV548	61	32	33	14	60	38	66	0	89	30	36	32	24	0	21	0	17	0	49	17	64	33	19	0	22	0	0	0	32	42	33	0	17	25	24	0	16	0	38	0	49	0	40	0	38	0	0	0	52
ASV549	0	101	0	37	52	114	0	0	0	74	0	78	0	57	0	0	0	56	0	25	0	18	0	0	0	61	0	0	33	53	33	34	0	39	0	40	0	53	0	0	0	47	30	53	0	53	0	38	0
ASV550	0	0	0	46	39	0	0	0	0	51	27	0	0	0	0	42	0	0	58	0	43	67	49	41	0	0	0	54	47	0	43	48	0	57	0	0	0	0	0	42	48	0	0	0	23	0	0	0	0
ASV551	0	0	0	0	0	0	29	0	30	0	0	0	0	0	0	0	0	0	26	0	21	0	18	0	0	0	0	0	47	0	24	0	46	0	0	0	0	0	21	0	27	0	164	0	28	0	0	0	28
ASV552	30	97	16	57	29	67	26	0	24	44	13	22	0	42	0	21	0	50	10	0	12	17	0	18	21	92	13	34	29	63	24	33	22	32	10	44	14	64	9	31	23	67	31	40	24	34	5	40	0
ASV553	79	0	85	54	90	78	88	0	85	52	70	0	57	0	36	0	58	0	78	0	50	0	32	0	49	0	26	60	58	0	62	0	38	0	35	0	44	0	0	44	42	0	34	0	30	0	0	0	43
ASV554	23	68	0	35	36	109	0	0	0	26	0	26	32	43	13	27	36	129	0	0	0	16	0	15	22	117	12	59	26	152	27	33	0	47	11	35	0	39	0	22	0	58	0	34	0	40	0	29	0
ASV555	80	78	56	14	136	79	133	0	71	49	52	49	31	33	26	0	84	43	47	27	26	26	17	26	37	37	23	0	59	40	45	22	23	28	0	16	23	16	16	0	20	0	18	0	9	14	16	16	21
ASV556	69	45	35	0	78	27	139	0	64	37	39	35	30	0	0	0	64	0	122	30	39	28	0	37	26	0	0	0	53	0	67	25	0	0	0	26	24	0	17	0	34	0	49	0	54	0	0	0	47
ASV557	47	13	26	25	34	54	58	0	38	31	27	40	24	16	13	17	25	28	58	38	61	46	29	32	25	0	14	16	28	30	21	27	10	17	10	26	11	0	50	12	24	25	26	14	19	21	12	16	23
ASV558	114	48	42	0	101	43	82	0	35	29	50	34	34	0	22	0	53	0	56	0	48	0	56	0	66	0	39	0	74	0	46	0	39	0	42	0	44	0	0	0	48	0	28	0	0	0	30	0	30
ASV559	39	48	0	37	55	57	61	0	43	61	13	28	14	29	0	22	44	39	45	19	42	21	32	0	21	22	0	35	52	37	23	14	0	19	23	26	30	17	0	16	12	20	0	8	0	6	0	11	56
ASV560	52	69	30	42	66	53	50	0	38	62	46	96	18	40	0	17	0	43	32	35	20	33	18	38	25	36	0	0	0	33	50	35	23	37	25	37	34	52	13	22	22	27	28	31	24	25	27	48	23
ASV561	36	7	39	9	30	17	28	0	15	15	26	17	22	0	0	0	18	14	23	22	34	18	31	21	54	6	35	11	31	29	29	0	23	0	27	0	28	23	0	18	28	16	41	0	19	18	33	0	48
ASV562	53	25	25	24	56	35	39	0	20	18	29	23	37	17	22	14	31	22	33	17	28	24	19	22	31	15	19	12	34	27	19	28	22	8	12	13	25	6	0	12	14	7	19	12	11	11	14	22	51
ASV563	60	35	15	25	63	49	69	0	29	22	24	29	26	16	18	8	14	24	48	13	21	9	19	11	39	21	12	12	59	32	40	25	19	25	20	12	35	38	14	24	41	27	52	27	36	14	22	13	24
ASV564	20	0	0	12	12	20	14	0	11	12	18	20	12	24	18	0	11	15	14	26	0	20	9	25	9	16	0	0	24	22	12	24	11	15	0	9	12	10	14	8	34	19	53	15	24	17	34	20	17
ASV565	36	35	21	29	40	48	32	0	17	24	29	17	23	30	17	19	14	26	34	30	26	17	40	27	21	39	19	20	39	39	23	45	11	24	17	25	26	42	31	30	23	17	14	22	19	0	11	17	26
ASV566	91	41	59	33	97	56	24	0	22	27	35	30	42	27	40	28	67	27	49	19	60	40	65	37	50	29	34	45	96	64	25	34	0	0	43	0	52	0	0	0	45	0	55	0	56	0	0	0	31
ASV567	47	109	30	66	50	102	41	0	41	66	0	55	0	70	22	35	0	45	0	35	0	0	0	32	28	120	0	34	0	72	31	42	28	46	0	37	0	100	0	29	29	74	43	63	0	59	27	33	0
ASV568	46	71	0	13	84	0	62	0	0	49	35	53	32	46	0	0	27	33	49	0	44	0	28	25	24	50	0	0	75	53	47	34	26	26	37	22	26	0	0	0	23	30	38	19	30	16	0	0	0
ASV569	39	137	0	114	63	196	0	0	32	84	53	0	0	50	0	46	0	74	0	66	0	0	0	0	18	55	0	54	0	78	0	63	0	0	0	0	16	65	0	45	0	79	0	69	0	64	11	0	20
ASV570	17	0	17	0	18	0	26	0	17	0	0	0	0	0	0	0	19	0	18	0	0	0	0	0	0	0	12	0	22	0	17	9	19	0	26	0	0	0	12	0	12	0	28	0	18	0	11	0	44
ASV571	52	87	0	47	39	76	0	0	0	56	0	0	0	53	0	0	0	0	75	49	47	0	0	0	42	90	34	37	67	63	0	45	0	0	23	0	48	56	32	0	0	48	60	49	51	45	25	55	0
ASV572	23	37	13	19	40	51	42	0	13	18	18	29	14	22	9	8	15	30	30	11	21	26	11	19	13	13	13	17	16	28	16	9	10	0	17	34	19	20	0	0	22	18	23	11	12	12	0	0	26
ASV573	111	41	70	51	178	119	125	0	88	78	60	84	0	14	0	0	71	54	64	0	0	38	0	19	52	28	0	0	70	34	52	31	23	0	0	22	0	0	38	0	60	19	28	0	0	19	0	0	0
ASV574	59	56	54	20	90	38	43	0	45	37	42	35	36	31	19	0	47	29	58	20	25	26	52	28	32	15	27	0	31	29	35	16	35	23	35	27	35	21	35	0	41	24	28	0	29	26	21	0	17
ASV575	0	0	0	0	0	0	0	0	0	0	0	0	0	0	0	0	0	0	0	0	0	0	0	0	0	0	0	0	0	0	0	0	0	0	0	0	0	0	0	0	0	0	0	0	0	0	0	0	0
ASV576	43	34	16	33	53	37	56	0	30	48	26	28	18	20	16	15	34	29	44	14	29	19	31	20	27	21	18	18	53	29	35	21	19	14	25	18	33	22	16	0	40	0	18	14	31	8	22	9	21
ASV577	50	50	0	44	55	32	57	0	0	35	36	37	0	50	28	0	23	40	23	27	0	0	0	37	51	63	0	40	33	53	28	54	0	42	0	0	0	33	0	22	28	0	0	0	0	29	0	27	27
ASV578	42	34	21	27	32	54	32	0	26	30	26	24	23	22	13	0	33	30	29	19	52	20	31	0	18	24	18	0	27	32	17	27	17	0	34	25	39	29	24	22	32	27	25	45	27	31	16	37	26
ASV579	38	15	0	0	39	31	50	0	20	31	25	26	37	20	19	22	40	24	31	39	37	39	32	31	28	0	22	0	32	26	22	0	0	37	25	32	21	0	28	0	25	0	26	0	36	0	18	16	33
ASV580	72	27	35	23	76	43	73	0	25	38	30	22	20	17	28	0	31	0	47	10	31	26	31	0	38	20	18	20	53	36	33	0	22	39	21	19	39	0	0	0	26	15	27	0	21	0	19	0	37
ASV581	0	0	0	0	0	0	0	0	0	0	0	0	0	0	0	0	0	0	0	0	0	0	0	0	0	0	0	0	0	0	0	0	0	0	0	0	0	0	0	0	0	0	0	0	0	0	0	0	0
ASV582	36	105	23	50	61	81	62	0	49	84	23	82	16	94	0	42	16	43	7	23	0	29	0	21	0	44	0	23	12	32	8	50	19	34	0	38	0	79	15	43	27	110	27	81	0	54	8	29	0
ASV583	33	16	32	29	66	43	57	0	29	17	29	42	16	15	14	0	28	13	25	0	0	0	0	0	14	9	13	12	34	17	33	13	18	15	15	20	20	0	13	0	16	11	15	0	0	0	8	0	20
ASV584	57	54	54	26	91	75	87	0	59	43	44	58	44	12	29	26	55	47	54	24	22	29	23	0	23	30	14	21	70	0	42	25	0	22	0	0	15	33	0	0	25	27	25	26	0	19	0	26	21
ASV585	24	26	20	31	72	44	63	0	35	34	23	37	20	26	24	11	22	26	23	16	23	37	0	8	8	13	0	15	30	11	22	17	14	16	41	14	24	12	21	9	30	22	27	16	18	15	20	30	47
ASV586	63	44	40	29	73	86	58	0	49	73	0	28	25	47	21	0	43	29	40	28	0	39	0	0	37	53	26	15	26	34	11	53	0	54	25	47	0	50	19	43	0	52	17	26	18	30	0	22	0
ASV587	44	35	21	28	56	32	47	0	21	20	37	37	27	22	39	30	33	0	66	30	60	26	36	54	37	30	19	34	30	24	31	26	25	35	40	15	38	48	31	68	41	26	45	28	38	0	20	0	22
ASV588	45	45	31	14	53	52	40	0	37	37	42	29	23	15	25	0	27	26	50	21	24	21	36	0	28	14	13	20	24	38	31	0	28	17	36	0	35	0	22	0	20	0	32	0	24	0	13	0	15
ASV589	43	32	22	30	59	40	63	0	19	35	22	40	15	19	12	9	31	11	29	17	15	15	16	26	16	20	13	11	30	20	38	25	19	16	22	31	10	12	15	0	25	16	30	14	0	7	17	11	27
ASV590	56	137	0	76	88	128	95	0	0	105	55	106	0	62	0	0	0	44	0	44	0	0	0	0	0	50	0	0	31	66	0	59	0	52	0	0	0	44	0	0	0	43	0	0	0	0	0	0	0
ASV591	44	11	26	16	89	12	37	0	22	0	46	104	34	21	19	20	56	24	30	17	28	22	135	101	28	12	0	17	42	0	21	8	0	7	29	54	13	0	0	0	98	0	15	0	10	0	17	32	23
ASV592	0	37	29	57	30	46	25	0	19	41	0	0	0	27	0	40	21	33	30	39	25	30	0	29	0	19	0	39	26	47	16	28	0	27	0	0	0	42	0	61	28	34	29	38	0	0	0	0	0
ASV593	34	15	22	15	31	23	38	0	14	22	35	19	10	0	34	0	24	0	32	0	19	11	38	0	24	26	28	29	19	20	29	0	31	0	21	9	34	0	29	33	30	0	20	0	29	8	22	0	37
ASV594	23	0	12	31	42	44	24	0	22	38	18	36	22	21	9	0	27	17	46	33	48	35	30	48	18	23	9	33	49	40	23	31	24	37	23	28	18	0	19	23	35	30	41	0	31	23	23	23	21
ASV595	58	156	0	114	68	268	66	0	56	183	0	160	0	80	0	38	0	84	0	48	0	50	0	39	0	55	0	36	0	80	0	89	0	103	0	70	0	43	0	0	0	92	0	54	0	36	0	0	0
ASV596	53	8	37	26	37	30	46	0	36	24	22	21	32	17	22	14	36	18	48	16	30	14	22	21	32	21	22	25	46	21	33	21	23	0	16	18	27	15	15	18	23	14	43	16	33	15	15	0	22
ASV597	24	44	42	29	52	42	34	0	37	34	0	64	29	25	26	26	31	24	18	21	0	19	0	17	22	28	20	30	13	36	37	44	29	27	22	43	22	23	26	0	19	24	28	0	29	21	38	0	6
ASV598	46	35	28	30	49	36	40	0	37	34	23	33	21	21	0	13	18	30	40	25	26	14	26	9	29	27	20	19	44	25	25	22	18	27	17	18	23	19	10	12	16	17	18	16	10	8	0	6	21
ASV599	45	25	40	19	56	28	34	0	0	0	17	0	0	0	22	0	34	0	0	0	0	25	0	0	17	14	13	13	163	0	0	0	0	0	0	0	33	0	28	0	31	0	87	0	0	0	14	0	13
ASV600	55	42	17	28	52	48	43	0	12	19	17	19	0	26	0	22	30	15	35	18	28	0	16	0	33	26	34	32	45	27	34	23	15	24	23	10	26	17	22	0	11	26	27	0	0	12	0	0	26
ASV601	32	123	21	88	72	212	71	0	38	98	18	87	0	39	0	38	14	49	0	25	0	21	0	16	0	32	0	23	19	56	24	41	14	41	11	31	0	18	0	0	12	27	15	22	0	14	0	12	0
ASV602	60	37	43	36	76	51	56	0	64	47	43	39	28	23	33	20	49	33	57	18	46	37	0	24	0	14	18	0	38	21	29	13	20	17	26	14	14	14	11	6	20	12	27	0	24	16	0	0	38
ASV603	72	134	29	83	71	171	57	0	48	85	27	59	19	55	0	25	23	43	0	19	0	22	15	0	23	88	20	23	22	67	0	37	0	37	29	16	27	47	18	0	18	65	16	29	0	57	0	41	0
ASV604	0	0	0	0	0	0	0	0	0	0	0	0	0	0	0	0	0	0	0	0	0	0	0	0	0	0	0	0	0	0	0	0	0	0	0	0	0	0	0	0	0	0	0	0	0	0	0	0	0
ASV605	73	35	42	38	95	57	96	0	48	45	30	37	25	0	12	0	36	26	49	0	23	20	0	0	0	18	13	0	36	22	37	20	25	20	0	0	0	0	0	0	21	0	23	0	0	0	0	0	49
ASV606	72	14	87	0	131	47	90	0	92	27	67	24	69	0	30	0	104	19	56	0	19	0	52	0	40	0	46	0	73	0	50	0	27	0	19	0	33	0	12	0	43	0	0	9	20	0	19	0	0
ASV607	0	0	0	0	0	0	0	0	0	0	0	0	0	0	0	0	0	0	0	0	0	0	0	0	0	0	0	0	0	0	0	0	0	0	0	0	0	0	0	0	0	0	0	0	0	0	0	0	0
ASV608	60	45	22	40	67	82	52	0	29	32	35	18	28	24	14	21	44	28	35	9	26	12	24	10	18	17	18	23	34	0	29	18	14	21	22	0	26	30	15	26	58	32	15	21	27	30	27	20	22
ASV609	73	41	0	0	0	0	0	0	30	0	0	28	37	62	0	17	32	0	38	51	0	50	0	36	52	76	22	27	0	45	35	26	67	42	28	0	0	25	12	10	18	19	0	21	19	27	0	34	0
ASV610	47	58	0	0	57	52	79	0	0	45	0	0	0	0	31	0	0	0	81	0	35	0	0	0	0	0	0	0	70	47	46	0	0	0	0	0	0	0	0	0	0	0	58	0	39	0	0	0	43
ASV611	28	71	22	22	50	53	73	0	28	55	14	54	6	29	11	4	13	33	34	23	16	19	13	20	12	28	8	12	22	43	27	26	8	14	7	25	4	36	11	0	24	26	21	24	12	21	13	14	21
ASV612	44	0	0	0	23	0	26	0	18	0	35	0	20	0	0	0	0	0	46	0	34	0	28	0	19	0	0	0	36	0	21	0	45	0	34	0	73	0	28	27	58	11	85	17	45	0	74	22	68
ASV613	82	29	44	0	68	27	61	0	44	28	44	15	50	0	31	0	50	0	59	8	28	0	46	0	62	21	43	0	75	15	40	0	48	15	0	0	50	14	22	0	43	0	44	0	0	0	0	0	35
ASV614	64	69	45	53	103	87	87	0	53	65	47	47	36	50	0	0	57	48	0	0	0	0	0	0	0	0	0	0	0	0	35	0	0	0	0	0	0	0	0	0	0	0	0	0	0	0	0	0	0
ASV615	16	25	8	16	53	28	29	0	10	17	14	29	22	16	0	0	12	0	19	0	9	0	21	0	20	16	31	21	24	20	12	10	25	16	21	26	15	12	9	0	19	17	4	17	0	0	8	0	31
ASV616	64	22	33	0	54	16	85	0	64	18	50	15	15	0	16	0	32	0	34	0	28	0	28	0	42	35	36	26	81	35	59	0	41	0	36	0	41	0	37	0	25	0	50	0	56	0	42	0	41
ASV617	52	14	41	7	30	6	39	0	39	33	12	37	9	28	19	42	14	27	12	20	8	0	20	21	29	39	15	35	27	33	27	34	44	20	27	0	45	39	0	24	28	5	21	38	23	30	26	5	42
ASV618	55	65	20	37	47	79	49	0	17	45	11	34	15	28	8	21	25	41	18	20	0	23	18	14	21	37	16	0	28	46	18	19	11	19	12	0	19	0	0	0	12	25	0	19	10	17	0	12	20
ASV619	0	58	0	38	0	43	0	0	0	51	0	0	58	35	0	43	34	0	0	53	34	45	31	0	0	27	42	0	0	39	37	0	0	80	0	0	0	65	0	44	0	0	0	52	0	0	48	0	0
ASV620	67	0	0	0	72	0	70	0	46	17	44	0	39	34	34	0	0	0	0	36	33	47	30	39	40	54	18	40	33	32	46	0	16	0	30	35	24	0	0	23	37	0	41	0	0	0	30	13	35
ASV621	59	41	32	19	82	72	68	0	44	45	38	24	29	16	21	0	43	31	67	22	36	28	25	26	32	31	28	0	44	65	53	24	22	20	22	28	28	24	0	0	28	0	23	0	0	0	26	0	23
ASV622	34	51	29	35	50	72	55	0	44	55	24	46	17	33	13	21	17	37	38	32	16	15	9	20	15	25	0	15	30	26	28	36	11	24	14	20	14	28	14	16	0	23	30	20	17	12	0	11	27
ASV623	0	32	0	34	23	44	26	0	18	33	27	0	13	0	0	0	19	35	19	0	32	58	20	0	0	19	0	0	32	0	0	21	0	20	0	0	23	21	32	0	32	0	25	0	41	28	37	0	63
ASV624	60	59	75	58	80	0	108	0	67	0	47	0	46	26	0	40	0	0	35	0	0	0	50	0	80	104	29	71	0	0	99	0	53	42	43	48	56	0	30	48	31	29	51	32	35	17	24	0	0
ASV625	33	0	31	40	84	54	57	0	40	42	29	48	0	0	26	22	20	29	43	20	41	32	13	28	18	0	19	27	45	28	26	18	34	24	29	20	35	0	20	13	22	21	35	17	24	0	0	20	29
ASV626	38	54	0	0	94	70	111	0	0	124	0	121	0	63	0	0	0	0	0	86	0	71	0	0	0	0	0	0	0	0	0	0	0	101	0	59	0	0	0	0	0	0	0	0	0	0	0	0	0
ASV627	9	0	5	5	7	3	20	0	55	8	56	241	42	24	29	25	39	44	51	20	46	41	369	353	0	0	0	0	0	0	0	0	13	0	22	97	0	0	0	0	0	0	0	0	8	0	13	57	0
ASV628	0	0	0	0	0	0	27	0	0	0	0	0	0	0	0	0	0	0	0	0	0	0	0	0	0	0	0	0	0	0	0	0	0	0	0	0	0	0	0	0	0	0	0	0	0	0	0	0	0
ASV629	39	178	0	161	54	250	44	0	0	163	0	89	0	38	0	49	0	63	0	85	0	41	0	0	0	50	0	48	0	86	0	66	0	42	0	0	0	51	0	51	0	113	0	115	0	67	0	0	0
ASV630	32	41	22	22	51	23	54	0	0	28	20	30	31	12	20	23	35	17	51	19	0	22	31	19	16	0	0	0	48	17	42	0	20	23	0	0	16	0	0	0	0	0	14	0	0	0	0	0	40
ASV631	34	80	0	42	50	104	39	0	0	73	0	52	0	68	0	0	0	49	0	0	0	0	0	0	0	58	0	44	42	99	35	40	0	51	0	0	0	77	0	0	42	100	0	71	0	86	0	0	0
ASV632	36	19	23	26	41	36	52	0	30	19	30	29	0	0	20	18	19	20	45	11	23	15	27	14	27	0	16	14	35	15	43	22	22	0	20	0	21	12	20	0	27	15	22	12	12	15	0	12	35
ASV633	34	26	0	21	31	33	33	0	17	25	0	28	21	22	30	23	0	0	22	0	0	0	0	0	0	17	0	19	29	32	0	28	0	15	19	22	17	0	0	0	16	14	22	21	0	0	0	0	37
ASV634	42	80	0	67	51	108	37	0	0	78	0	73	0	55	0	53	0	53	0	0	0	0	0	46	0	89	0	0	0	71	0	56	0	0	0	67	0	101	0	45	0	80	0	96	0	0	0	60	0
ASV635	0	0	0	0	34	0	0	0	0	0	0	0	0	0	0	0	17	0	0	0	0	0	0	0	0	0	0	0	102	0	0	0	31	0	0	0	0	0	17	0	0	0	0	0	0	0	0	0	0
ASV636	52	64	0	43	67	68	57	0	0	57	0	47	23	36	0	20	0	33	29	16	0	36	0	29	0	37	0	19	51	31	0	44	35	36	0	30	0	22	0	0	41	30	47	32	0	23	0	0	39
ASV637	65	36	70	0	101	47	91	0	69	0	45	0	68	0	38	0	47	0	44	0	60	35	36	0	36	0	27	0	52	0	37	0	24	0	23	0	39	0	31	0	61	0	54	0	38	0	0	0	0
ASV638	17	0	16	0	24	24	41	0	22	26	17	18	0	23	0	0	16	15	48	26	12	23	0	15	18	15	12	0	14	15	32	25	33	32	25	23	34	20	45	20	37	29	33	23	61	21	14	22	17
ASV639	52	53	0	47	66	57	55	0	0	52	0	40	0	0	0	0	0	44	0	0	0	34	0	20	0	31	0	30	37	40	42	38	0	37	0	28	0	0	0	0	24	27	0	0	0	0	0	0	29
ASV640	34	16	19	18	20	25	23	0	25	5	30	14	19	20	26	0	21	7	23	0	16	7	26	11	20	10	17	17	35	9	31	7	35	8	19	6	37	9	21	12	19	10	33	14	30	0	32	0	29
ASV641	34	51	0	38	36	58	50	0	34	45	0	40	16	34	0	19	23	29	21	31	0	28	0	0	16	29	0	23	0	24	18	22	0	26	0	23	0	48	0	26	23	20	27	39	26	23	0	15	18
ASV642	0	0	0	0	0	0	0	0	0	0	0	0	0	0	0	0	0	0	0	0	0	0	0	0	0	0	0	0	0	0	0	0	0	0	0	0	0	0	0	0	0	0	0	0	0	0	0	0	0
ASV643	0	89	0	58	32	109	36	0	0	122	0	48	0	0	0	0	0	0	0	65	0	42	0	0	0	43	0	0	0	55	0	45	0	0	0	0	0	0	0	0	0	0	0	43	0	0	0	0	0
ASV644	20	41	28	26	33	46	27	0	47	29	0	40	41	40	36	0	0	25	0	54	0	64	0	0	45	0	0	60	26	49	0	0	0	40	0	0	41	0	50	0	44	46	45	0	54	74	0	0	0
ASV645	0	44	0	28	27	54	0	0	0	19	0	17	12	13	0	16	12	21	12	48	21	38	14	19	0	25	0	16	11	23	0	28	0	12	0	0	7	17	10	12	8	22	19	42	7	27	0	10	38
ASV646	63	72	0	27	56	72	59	0	39	41	16	39	48	31	0	0	44	36	66	0	41	0	0	25	50	31	0	0	41	0	55	34	35	36	31	0	39	20	0	0	31	30	45	24	0	0	0	0	41
ASV647	0	0	0	0	0	0	0	0	0	0	0	0	0	0	0	0	0	0	0	0	0	0	0	0	0	0	0	0	0	0	0	0	0	0	0	0	0	0	0	0	0	0	0	0	53	0	0	0	0
ASV648	32	32	10	13	40	25	24	0	0	12	25	30	21	36	11	22	29	19	47	20	0	16	40	47	29	18	9	15	0	13	20	20	20	4	15	24	0	44	17	13	50	30	59	20	23	20	28	23	22
ASV649	17	0	0	0	60	0	22	0	0	18	0	20	0	0	0	17	24	0	42	29	36	20	13	25	0	0	0	27	39	21	45	25	0	0	28	0	30	0	16	0	61	0	33	0	0	0	28	0	34
ASV650	13	21	8	27	39	21	34	0	21	31	16	32	13	29	10	24	28	29	60	18	19	58	19	32	9	22	7	25	22	17	18	35	0	17	18	26	16	28	12	47	27	23	50	20	42	11	18	12	12
ASV651	0	0	0	21	0	34	21	0	0	28	0	0	0	0	0	0	0	0	0	0	0	0	23	0	0	19	0	17	0	29	0	0	0	0	0	0	0	0	0	0	0	24	34	0	0	0	0	0	0
ASV652	35	16	0	28	13	19	46	0	0	25	7	17	19	44	0	26	0	38	30	14	20	30	15	0	0	9	0	25	13	10	31	9	0	42	17	37	26	30	22	0	18	31	35	25	14	34	0	18	21
ASV653	0	0	0	0	0	0	0	0	0	0	0	0	0	0	0	0	0	0	0	0	0	0	0	0	0	0	0	0	0	0	0	0	0	0	0	0	0	0	0	0	0	0	0	0	0	0	0	0	0
ASV654	2	0	18	0	2	0	3	0	16	0	26	0	0	0	22	0	2	0	7	0	1	0	17	0	21	0	11	0	4	0	1	0	8	0	16	0	5	0	0	0	5	0	4	0	23	0	0	0	36
ASV655	115	0	63	0	131	0	122	0	70	0	58	32	0	0	0	0	68	0	74	0	79	0	31	0	0	0	0	0	99	0	69	0	0	0	0	0	39	0	0	0	61	0	48	0	0	0	0	0	83
ASV656	48	68	0	48	50	91	44	0	22	80	0	26	0	38	0	39	0	42	0	59	0	37	0	26	25	27	0	22	22	36	29	32	23	25	0	10	0	37	0	12	0	31	0	35	0	45	0	37	29
ASV657	76	0	52	0	87	0	79	0	33	13	25	0	40	0	27	0	26	0	80	0	41	0	49	0	53	14	51	0	82	14	34	0	36	0	43	0	49	0	27	0	96	0	35	0	0	0	0	0	73
ASV658	64	41	14	38	66	49	42	0	32	36	22	19	18	39	15	15	29	17	16	6	23	29	27	17	51	49	0	18	44	27	24	10	17	12	14	13	23	32	13	8	15	15	14	9	8	13	11	17	29
ASV659	57	0	0	0	67	0	97	0	79	0	41	0	70	0	0	0	0	0	71	23	57	0	0	0	91	0	47	0	59	0	50	0	0	0	0	0	0	0	39	0	37	40	0	0	30	0	53	21	0
ASV660	34	73	21	56	62	107	84	0	38	63	27	36	27	34	0	24	24	42	32	19	0	28	0	0	0	39	32	21	17	44	28	29	33	21	24	20	0	19	0	0	0	27	22	24	15	26	0	17	0
ASV661	0	0	38	0	0	0	0	0	0	46	20	0	0	0	35	0	0	21	0	0	0	76	0	0	0	0	0	0	0	0	0	0	0	0	20	0	0	0	59	0	0	0	0	0	0	0	0	0	37
ASV662	0	0	16	0	0	0	0	0	0	0	30	0	0	0	0	0	0	0	0	0	0	0	40	0	22	0	0	0	26	0	26	0	0	21	0	0	0	0	0	0	0	0	17	0	0	0	0	0	59
ASV663	27	45	12	19	44	45	26	0	16	50	0	27	15	15	0	15	27	28	30	22	15	24	12	16	17	14	4	16	16	26	14	17	0	21	0	11	10	9	6	0	16	15	0	8	9	0	0	0	21
ASV664	29	0	0	20	22	36	21	0	0	33	0	36	37	13	0	26	19	49	40	28	7	42	0	23	0	22	0	28	23	47	32	14	0	22	0	16	40	32	22	12	32	22	19	19	0	17	23	18	0
ASV665	41	56	29	52	57	88	62	0	38	64	25	46	19	18	17	31	27	33	24	30	23	24	0	19	19	19	0	20	0	28	34	35	0	28	16	22	14	0	14	13	25	23	15	21	0	18	0	0	21
ASV666	39	63	14	35	45	96	54	0	24	42	0	34	22	39	0	19	24	27	24	17	0	0	0	24	25	40	0	16	36	41	26	27	13	23	0	23	0	25	0	0	18	21	0	15	21	17	0	26	12
ASV667	30	0	0	0	52	38	45	0	24	32	22	21	0	0	0	0	16	27	29	17	12	19	15	0	0	0	0	0	32	25	30	19	16	22	0	0	23	0	0	0	24	18	20	0	0	0	0	0	15
ASV668	0	0	0	0	0	0	15	0	0	0	0	0	0	0	0	0	0	0	10	0	0	0	0	0	0	0	0	0	0	0	8	0	0	0	0	0	0	0	0	0	0	0	123	0	0	0	0	0	18
ASV669	69	0	30	0	94	21	54	0	23	20	27	0	0	0	0	0	30	22	37	0	28	8	0	0	56	0	41	0	67	31	24	0	0	0	28	0	0	0	0	0	35	13	0	0	20	0	0	10	42
ASV670	0	0	0	0	37	31	0	0	29	0	32	0	0	0	0	0	0	0	41	41	0	0	0	0	0	0	0	0	36	35	0	0	0	35	0	0	26	0	0	0	34	37	0	0	0	0	0	18	47
ASV671	42	52	0	44	55	104	60	0	0	73	51	51	0	33	0	23	33	44	44	0	0	0	39	0	0	0	0	34	48	66	59	0	0	0	56	28	0	0	0	0	0	0	0	0	0	0	0	0	0
ASV672	0	0	0	0	0	0	0	0	0	0	0	0	0	0	44	0	0	35	0	0	0	25	0	0	0	0	0	0	0	0	0	0	0	0	0	0	0	0	27	0	54	0	42	0	47	0	21	0	69
ASV673	43	27	26	28	41	42	27	0	22	23	28	32	0	22	23	21	0	35	0	25	0	32	0	32	25	23	22	13	23	34	21	19	16	11	0	12	19	0	0	0	0	18	29	0	0	20	0	0	0
ASV674	0	8	0	0	0	0	16	0	15	26	0	12	11	12	13	0	19	22	162	25	58	75	18	35	0	0	0	0	0	0	12	0	0	8	10	0	0	0	0	0	0	0	30	0	16	0	8	15	24
ASV675	48	0	30	0	0	26	0	0	0	20	0	21	31	0	19	15	0	0	57	24	59	25	32	19	28	0	12	0	65	29	29	0	19	18	25	0	30	24	26	0	50	23	56	17	24	0	22	14	50
ASV676	78	38	11	33	95	39	53	0	45	32	43	32	28	21	7	16	20	17	19	17	25	27	20	9	40	30	14	17	35	17	30	15	19	19	21	15	22	25	12	12	35	13	15	22	15	23	17	29	24
ASV677	0	143	29	89	65	249	51	0	0	147	0	144	0	0	0	0	0	53	0	0	0	0	0	0	0	46	9	0	0	68	0	55	0	80	0	64	0	33	0	0	0	65	28	0	0	36	0	0	0
ASV678	0	0	0	0	0	81	0	0	0	0	0	0	0	0	0	0	0	0	0	67	0	0	0	0	0	0	0	0	0	0	0	49	0	70	0	0	0	30	0	16	0	59	0	0	0	53	0	31	78
ASV679	36	32	27	0	50	38	47	0	50	0	0	43	37	0	24	0	57	0	53	23	30	0	0	32	0	0	0	35	47	0	34	40	36	0	14	0	0	0	16	9	24	0	19	0	13	0	0	0	39
ASV680	27	30	0	54	54	50	30	0	46	36	31	22	26	19	23	19	25	40	0	0	29	40	0	19	24	21	16	28	53	0	26	27	0	15	0	0	27	18	0	0	27	26	22	17	0	0	0	0	0
ASV681	0	0	0	0	0	0	0	0	0	0	0	0	0	0	0	0	0	0	0	0	0	0	0	0	0	0	0	0	0	0	0	0	0	0	0	0	0	0	0	0	0	0	0	0	0	0	0	0	0
ASV682	66	61	24	29	63	44	55	0	33	29	30	33	34	31	22	13	28	35	16	23	11	15	0	14	36	33	17	15	26	27	19	23	11	10	0	14	0	13	0	6	10	20	18	10	0	0	8	0	12
ASV683	1	0	18	0	14	0	1	0	24	16	85	0	85	0	64	0	51	0	7	38	8	0	31	0	78	0	0	45	8	6	0	0	55	0	40	66	0	0	0	0	12	0	7	0	31	0	0	0	19
ASV684	38	60	22	73	52	90	51	0	25	50	13	59	0	47	0	21	19	46	15	32	0	26	0	28	14	21	11	22	23	36	22	27	19	20	12	28	0	27	9	39	23	20	16	22	15	18	13	13	13
ASV685	47	108	0	0	112	88	78	0	62	110	0	61	50	90	0	0	34	43	0	0	0	0	0	0	0	44	0	0	0	0	0	0	0	30	0	0	0	76	0	0	0	51	0	0	0	0	0	0	51
ASV686	0	0	0	0	0	0	0	0	0	0	0	0	0	0	0	0	0	0	0	0	0	0	0	0	0	0	0	0	0	0	0	0	0	0	0	0	0	0	0	0	0	0	0	0	0	0	0	0	0
ASV687	106	62	44	39	75	70	45	0	83	60	56	63	10	43	41	36	46	53	0	41	0	0	0	33	0	30	23	28	11	45	16	33	0	47	0	38	0	36	0	27	0	48	0	22	13	11	0	25	0
ASV688	0	55	0	37	39	76	43	0	27	44	0	51	0	36	0	0	0	29	22	23	24	0	0	34	0	30	0	0	26	0	29	29	13	33	0	31	0	0	0	0	19	34	28	0	0	17	0	0	27
ASV689	27	38	0	31	34	49	30	0	20	31	21	29	0	17	0	22	26	34	0	23	11	14	0	12	14	27	0	19	14	29	0	30	0	26	7	18	0	23	0	22	0	25	0	18	0	26	0	12	0
ASV690	111	40	59	37	139	45	127	0	83	34	63	0	51	0	34	0	47	0	81	0	72	0	0	0	50	0	33	0	46	0	72	0	41	0	49	0	71	0	38	0	67	0	72	0	38	0	0	0	0
ASV691	34	41	25	10	43	43	52	0	23	34	18	25	20	25	14	0	29	23	23	9	21	17	19	12	14	20	23	0	32	29	19	16	13	24	19	0	14	16	0	0	19	21	24	16	14	11	12	11	33
ASV692	0	0	0	0	0	0	0	0	0	0	0	0	0	0	0	0	0	0	0	0	0	0	0	0	0	0	0	0	8	0	0	0	8	0	0	0	0	0	0	0	0	0	12	0	7	0	0	0	16
ASV693	80	31	65	0	35	30	74	0	61	0	64	20	37	0	40	0	21	0	67	14	38	20	40	14	45	0	34	0	29	10	38	0	44	0	38	12	38	0	36	0	0	0	43	0	26	0	32	0	32
ASV694	44	49	24	43	59	73	39	0	0	55	0	42	0	58	0	0	0	69	0	0	0	36	0	0	0	47	24	29	40	65	28	0	0	23	44	26	0	32	0	0	13	25	0	0	0	0	0	34	0
ASV695	61	24	50	0	93	38	48	0	21	32	39	0	21	0	0	0	28	0	45	0	0	0	31	0	23	0	17	0	92	39	27	0	0	0	35	0	63	0	43	14	102	31	93	0	43	0	60	0	34
ASV696	26	69	19	0	46	92	27	0	15	54	18	54	16	45	17	28	30	47	20	40	9	44	21	29	21	39	0	0	0	48	0	26	9	19	12	33	0	30	13	28	0	0	19	18	0	0	14	29	8
ASV697	0	79	0	46	23	114	16	0	13	109	0	53	0	28	0	27	10	63	10	55	0	39	0	23	0	28	0	15	0	46	0	36	0	46	0	30	0	32	0	15	0	59	10	50	0	46	0	35	0
ASV698	80	45	44	46	102	64	98	0	73	59	47	37	36	40	25	0	62	45	0	0	0	28	0	0	0	0	0	0	28	0	35	0	25	0	0	0	0	0	0	0	35	0	0	0	0	0	0	0	0
ASV699	43	33	0	19	0	63	25	0	19	41	22	30	25	31	0	19	0	30	16	12	0	20	21	19	25	50	28	29	26	45	49	22	22	0	24	28	0	23	0	0	34	28	34	19	18	13	0	18	0
ASV700	31	29	17	22	54	27	45	0	35	37	30	41	16	16	17	7	25	21	53	24	40	17	17	15	0	18	18	15	46	24	27	17	18	15	26	25	18	20	8	8	26	16	27	16	25	15	14	20	16
ASV701	0	0	0	0	0	0	0	0	0	0	0	0	0	0	0	0	0	0	0	0	0	0	0	0	0	0	0	0	0	0	0	0	0	0	0	0	0	0	0	0	0	0	0	0	0	0	0	0	0
ASV702	11	27	0	23	12	88	13	0	0	56	0	51	0	12	0	4	3	13	0	24	0	27	0	10	3	8	0	6	4	16	2	14	0	41	0	24	0	7	0	0	0	11	0	6	0	9	0	8	0
ASV703	0	110	0	102	56	146	71	0	0	129	0	0	0	0	0	0	0	49	0	0	0	0	0	0	0	0	0	0	0	0	0	69	0	49	0	0	0	0	0	0	0	65	22	87	0	0	0	57	0
ASV704	29	40	14	35	31	66	32	0	25	45	19	33	0	17	8	18	0	18	23	21	16	12	0	19	19	13	0	17	25	34	22	16	0	20	21	23	0	13	0	19	0	24	0	12	28	21	0	0	16
ASV705	44	0	0	0	41	77	65	0	53	41	0	0	0	0	0	0	0	0	0	0	0	0	0	0	42	32	0	0	46	77	48	69	52	60	22	0	28	0	0	0	0	35	28	0	0	0	0	0	0
ASV706	32	25	30	0	26	44	40	0	37	36	17	0	0	17	21	0	30	30	84	26	40	27	14	0	18	24	15	21	33	43	42	14	14	17	19	19	57	26	20	19	61	25	8	23	28	27	29	0	18
ASV707	35	35	15	17	48	53	41	0	34	32	25	28	18	19	0	0	30	36	24	0	14	17	0	12	30	29	0	21	36	34	24	24	26	29	0	20	0	18	12	0	18	22	0	0	16	15	0	0	26
ASV708	26	60	0	49	43	94	41	0	25	74	16	42	0	28	0	17	0	46	13	26	0	18	0	11	15	34	0	16	17	52	0	32	0	43	14	16	0	0	0	21	0	40	0	26	0	16	0	20	0
ASV709	38	29	19	13	37	38	29	0	14	28	14	32	20	14	18	12	19	21	35	14	19	25	11	23	17	26	13	21	34	17	11	13	15	13	0	0	0	33	26	22	0	27	36	34	26	20	0	10	17
ASV710	36	28	0	23	51	42	49	0	41	52	0	63	35	43	0	20	31	38	0	34	0	0	0	0	0	0	0	0	0	0	37	0	0	16	0	40	0	28	0	0	0	0	0	0	0	0	0	0	0
ASV711	33	25	21	25	33	34	27	0	13	19	22	25	29	10	21	17	32	16	30	15	28	14	27	0	0	10	9	8	31	18	19	15	0	13	23	0	20	14	32	0	19	19	21	24	17	0	26	7	20
ASV712	24	21	11	17	32	23	40	0	12	22	11	33	17	25	9	10	26	20	35	27	26	23	23	18	16	0	11	0	47	33	24	17	14	0	30	18	25	17	14	0	38	9	33	16	20	13	15	19	28
ASV713	33	50	17	78	27	94	26	0	14	74	21	72	0	21	0	33	0	29	0	20	0	28	0	24	0	27	0	46	14	43	7	24	0	38	0	31	0	21	0	22	10	42	0	38	0	41	0	23	0
ASV714	59	0	0	0	61	0	48	0	41	0	48	0	28	0	0	0	34	0	0	0	0	0	42	0	32	0	26	0	32	0	26	0	29	0	72	0	23	0	0	0	30	0	0	0	20	0	32	0	62
ASV715	57	51	28	19	75	58	61	0	33	45	23	30	25	31	15	0	27	17	38	20	0	0	0	12	14	29	15	15	45	22	27	20	13	11	10	16	11	22	6	0	17	12	12	0	0	0	0	11	16
ASV716	37	8	25	0	54	18	109	0	72	25	32	26	19	0	14	0	58	0	34	5	23	8	32	21	10	0	0	0	17	0	32	0	12	0	0	0	10	0	13	0	25	0	16	0	12	0	0	0	18
ASV717	15	66	9	68	26	89	22	0	21	54	17	59	5	26	6	25	14	31	14	28	11	40	0	19	8	26	0	20	12	36	0	19	5	23	0	25	5	13	0	11	10	28	0	24	0	16	0	16	8
ASV718	0	36	0	0	24	39	41	0	30	33	26	0	0	21	19	0	28	39	28	39	22	0	0	26	27	17	0	0	0	49	0	0	14	17	16	35	16	0	14	0	23	17	25	22	24	15	0	16	41
ASV719	46	48	45	61	79	87	71	0	0	45	29	48	0	48	26	44	33	64	45	17	56	0	0	0	17	52	0	35	53	0	0	30	0	34	0	33	0	0	30	24	0	23	0	16	0	0	21	0	0
ASV720	0	0	19	14	34	0	30	0	24	33	30	38	29	24	18	21	47	26	42	22	65	85	40	60	0	0	7	11	60	16	18	12	0	28	14	22	29	0	8	5	23	12	38	0	22	12	17	10	18
ASV721	65	63	44	50	100	86	76	0	39	61	36	53	29	0	0	0	0	40	49	32	29	29	0	0	37	48	0	31	44	38	33	32	0	0	0	0	0	30	0	0	0	0	0	0	0	0	0	0	0
ASV722	48	23	54	0	126	30	123	0	45	25	59	14	31	12	19	0	78	8	31	0	24	0	33	0	22	0	21	0	34	7	33	9	13	0	22	0	22	0	7	0	53	7	31	0	10	0	43	0	36
ASV723	46	25	27	17	34	36	41	0	29	16	40	17	38	0	30	22	28	4	39	18	0	0	0	0	0	39	36	20	25	0	38	21	32	17	19	0	45	24	21	39	0	18	38	19	25	16	14	14	0
ASV724	37	33	22	34	45	48	54	0	19	25	23	18	17	19	11	26	15	31	23	15	19	13	15	0	28	20	21	27	44	36	26	17	20	21	9	14	10	17	8	0	29	0	14	0	13	6	0	0	19
ASV725	35	31	23	0	63	38	58	0	31	0	0	0	0	23	0	0	17	0	0	0	0	0	29	0	45	0	22	22	36	59	65	0	36	0	70	55	55	21	21	13	61	0	58	0	0	0	26	0	47
ASV726	55	0	32	31	83	46	81	0	30	43	39	0	0	26	20	0	35	24	43	21	0	16	0	18	22	22	21	0	33	31	36	0	24	0	0	0	0	0	15	0	24	20	20	19	0	15	16	0	0
ASV727	69	0	43	44	69	0	66	0	49	55	63	63	0	0	0	0	28	0	49	0	58	36	0	0	35	0	0	0	59	0	50	0	29	44	0	0	57	0	48	0	32	0	48	0	46	16	38	0	0
ASV728	14	21	0	16	26	54	18	0	15	23	0	31	11	11	0	6	0	15	0	15	0	18	0	11	0	9	0	6	4	17	9	14	8	15	0	13	0	10	0	0	7	13	10	8	0	9	0	0	17
ASV729	35	64	0	54	45	82	25	0	48	78	21	80	14	60	0	33	0	42	0	0	0	31	0	0	0	36	0	32	0	38	0	0	0	0	0	37	0	47	0	0	0	0	0	0	0	0	0	36	0
ASV730	40	35	0	29	0	43	26	0	21	24	12	27	25	37	8	23	0	16	0	21	0	34	0	24	75	104	13	18	20	22	0	27	10	28	0	30	10	31	0	0	0	23	7	50	6	45	7	21	0
ASV731	46	28	21	26	54	54	31	0	9	35	27	25	18	22	23	16	43	15	19	9	11	21	24	0	26	27	18	23	36	23	22	17	24	18	16	15	10	0	13	0	21	10	14	0	0	0	0	0	15
ASV732	82	45	0	0	57	80	58	0	0	0	50	0	0	43	20	0	51	30	40	0	54	28	26	0	49	55	0	0	31	0	56	38	0	0	29	0	0	0	36	0	18	0	0	0	0	0	19	0	56
ASV733	29	16	0	33	34	42	18	0	28	27	12	32	14	0	0	21	15	0	0	0	12	0	0	0	0	0	0	0	18	0	0	0	0	0	0	13	0	0	0	0	0	0	28	9	0	0	0	0	19
ASV734	33	37	30	38	49	57	66	0	28	22	25	27	20	19	0	16	24	20	38	15	32	16	26	12	21	24	20	18	45	31	20	13	17	0	0	16	13	15	15	0	31	17	15	0	16	12	0	10	17
ASV735	0	102	0	49	40	131	56	0	0	66	0	59	0	80	0	62	0	49	0	30	0	32	0	0	0	0	0	0	0	49	0	55	0	43	0	41	0	44	0	0	0	77	0	48	0	0	0	53	0
ASV736	0	0	0	0	0	0	25	0	0	0	0	0	0	0	0	0	0	0	0	0	0	0	0	0	0	0	0	0	0	0	0	0	0	0	0	0	0	0	0	0	0	0	0	0	0	0	0	0	0
ASV737	44	35	56	25	47	43	51	0	46	26	104	0	27	0	32	0	33	0	47	0	34	0	36	0	0	0	0	0	48	0	22	0	12	0	15	0	14	0	0	0	37	0	27	0	18	0	26	0	53
ASV738	48	118	36	85	62	137	29	0	42	100	34	86	0	51	0	29	0	44	0	0	0	0	0	0	0	60	0	0	33	71	0	41	0	0	0	43	0	80	0	39	0	88	0	42	0	47	0	36	0
ASV739	39	49	15	25	52	83	39	0	14	54	27	59	24	0	0	0	23	49	34	0	45	24	10	26	14	0	17	8	28	21	17	0	13	34	3	30	25	16	14	14	11	25	14	0	0	17	0	0	0
ASV740	0	0	0	0	0	0	54	0	0	31	44	0	0	0	0	0	0	0	42	0	0	0	42	0	0	0	0	0	26	0	0	0	0	0	0	0	0	0	0	0	27	0	0	0	25	0	16	0	45
ASV741	64	0	21	0	56	22	55	0	30	0	40	0	31	0	17	0	33	0	39	15	27	0	41	0	37	0	24	0	82	18	39	0	23	16	0	0	32	0	0	0	45	0	27	0	16	0	31	0	35
ASV742	0	0	32	0	0	0	0	0	0	33	22	23	21	0	0	13	0	0	63	28	0	27	25	9	0	20	0	0	59	23	25	0	0	24	27	16	17	14	0	0	0	14	31	10	24	36	17	20	37
ASV743	66	53	32	42	88	57	88	0	0	44	46	34	32	0	17	0	54	38	0	0	0	0	0	0	0	27	29	0	0	49	48	28	0	0	0	24	24	0	18	0	38	0	35	0	0	0	18	0	0
ASV744	47	0	43	0	78	0	42	0	0	0	32	0	0	0	0	0	43	42	83	0	47	38	40	0	0	0	23	0	66	0	45	0	51	0	40	0	56	0	0	0	73	0	0	0	42	0	31	0	65
ASV745	114	43	64	23	112	48	87	0	41	0	38	36	40	0	34	20	73	29	43	0	0	16	0	0	74	35	42	38	85	21	71	17	47	0	22	15	28	0	0	0	40	0	21	0	17	0	0	0	0
ASV746	49	20	33	20	53	28	41	0	20	16	20	21	21	19	27	8	25	12	55	14	39	19	30	19	15	13	8	10	42	17	17	15	12	16	20	13	19	30	11	7	25	21	24	11	0	11	0	8	24
ASV747	0	20	20	0	33	0	33	0	26	0	0	0	0	0	0	0	0	0	22	0	0	0	0	0	18	0	24	0	41	0	22	0	17	0	0	0	0	15	21	0	14	0	39	0	25	0	0	0	46
ASV748	26	51	0	28	30	46	29	0	28	36	24	29	24	43	20	30	45	55	28	28	0	26	0	19	18	24	0	13	0	35	23	35	25	19	25	0	0	95	19	34	39	22	27	0	18	28	0	0	0
ASV749	47	21	19	0	49	22	37	0	22	27	21	20	17	0	15	0	23	0	43	27	29	20	22	0	20	0	15	0	30	0	20	0	0	0	27	26	32	18	22	0	34	0	20	0	20	0	15	0	21
ASV750	35	13	23	21	41	25	44	0	11	15	24	0	0	0	19	0	23	0	27	0	10	16	17	0	31	26	31	26	50	29	51	12	28	21	21	0	26	23	14	0	37	25	23	0	0	0	17	0	36
ASV751	0	55	0	47	47	138	36	0	31	78	0	46	20	47	0	0	0	68	0	36	0	29	0	0	0	0	0	0	25	51	0	45	0	44	0	31	0	27	0	0	0	0	0	0	0	0	0	0	0
ASV752	0	0	0	0	0	0	0	0	0	0	0	0	0	0	0	0	0	0	0	0	0	0	0	0	0	0	0	0	0	0	0	0	0	0	0	0	0	0	0	0	0	0	0	0	0	0	0	0	0
ASV753	0	139	0	128	0	196	53	0	0	169	0	80	0	0	0	53	0	0	0	92	0	0	0	0	0	0	0	0	0	0	0	87	0	100	0	0	0	0	0	0	0	114	0	136	0	79	0	0	0
ASV754	37	55	17	34	51	51	26	0	13	21	11	30	21	27	22	27	19	37	14	13	0	22	0	32	39	47	0	28	24	31	26	20	19	13	0	11	0	32	0	0	0	13	32	12	0	17	0	26	8
ASV755	0	0	0	0	0	0	0	0	0	0	0	0	0	0	0	0	0	0	0	0	0	0	0	0	0	0	0	0	0	0	0	0	0	0	0	0	0	0	0	0	0	0	0	0	0	0	0	0	0
ASV756	28	35	14	22	26	0	29	0	14	0	0	24	0	16	0	24	0	14	35	28	17	16	14	23	0	28	0	19	15	32	32	0	17	19	0	0	29	0	0	0	0	34	18	0	14	0	0	0	33
ASV757	26	51	12	25	44	59	53	0	23	41	15	31	0	30	10	10	0	25	20	17	12	15	9	24	11	27	7	20	23	18	23	23	12	17	17	21	0	22	0	9	13	23	19	13	6	14	0	0	14
ASV758	95	0	0	0	107	0	0	0	0	0	0	0	0	0	0	0	139	0	60	0	74	53	0	0	0	0	79	0	105	67	0	0	0	0	0	0	0	0	0	0	0	0	0	0	0	0	0	0	0
ASV759	35	17	0	13	35	0	56	0	16	14	0	0	20	0	12	0	27	0	65	0	45	0	27	25	0	0	14	0	50	0	33	0	18	0	22	0	22	0	22	0	39	0	25	0	16	0	16	0	31
ASV760	0	0	0	0	0	0	0	0	0	0	0	0	0	0	0	0	0	0	0	0	0	0	0	0	0	0	0	0	0	0	0	0	0	0	0	0	0	0	10	0	0	0	0	0	0	0	0	0	0
ASV761	21	0	15	16	0	12	56	0	29	0	12	9	0	0	0	0	11	0	0	0	0	0	29	0	24	24	17	0	42	20	32	0	20	0	6	0	8	0	16	0	28	0	30	0	23	0	14	0	25
ASV762	31	58	0	56	22	76	31	0	0	41	0	28	0	47	0	22	19	46	0	31	13	0	0	0	0	35	0	29	24	55	21	37	0	44	0	30	0	29	0	24	17	29	11	0	11	0	0	0	0
ASV763	20	44	7	28	30	64	27	0	16	43	9	23	0	34	6	13	6	27	0	22	8	15	0	17	15	29	4	18	12	42	0	26	6	18	0	19	0	27	6	11	15	26	0	20	6	25	6	19	11
ASV764	19	21	19	19	40	25	40	0	0	17	27	30	18	29	24	13	36	32	59	14	54	27	29	27	16	17	11	13	58	28	22	10	15	21	20	0	18	19	12	0	17	0	30	19	0	0	13	12	23
ASV765	42	49	0	35	0	0	0	0	0	0	0	0	0	57	0	41	23	0	34	0	0	0	0	34	39	66	0	75	0	38	0	0	0	47	0	0	0	35	0	0	0	0	0	0	0	0	0	0	0
ASV766	61	45	34	29	94	52	34	0	36	45	34	36	19	0	17	14	42	24	0	0	0	27	0	0	24	19	0	19	31	28	42	22	0	21	16	29	0	12	14	0	29	18	0	15	23	0	0	0	0
ASV767	0	0	0	0	34	46	31	0	34	32	0	0	0	0	0	35	40	0	45	0	0	57	0	0	0	24	0	0	0	25	42	53	0	0	0	37	0	0	0	19	0	0	0	0	17	0	0	0	18
ASV768	38	16	35	18	23	23	43	0	30	8	24	35	26	13	23	26	42	22	23	7	25	27	21	18	41	14	19	38	38	21	26	10	0	20	0	10	20	16	0	21	25	32	21	11	0	15	0	13	24
ASV769	19	65	12	17	27	33	30	0	29	17	47	21	0	12	20	24	20	42	14	38	0	6	0	0	10	0	0	28	15	0	0	25	0	33	0	24	0	0	0	0	10	31	28	30	23	0	16	28	49
ASV770	15	0	0	0	0	0	0	0	0	0	0	0	18	0	0	0	0	0	0	10	0	0	0	10	0	0	0	15	0	18	0	0	0	0	0	0	0	0	0	0	0	0	0	0	0	0	0	0	0
ASV771	0	0	0	0	0	0	0	0	0	0	0	0	0	0	0	0	0	0	0	0	0	0	0	0	0	0	0	0	0	0	0	0	0	0	0	0	0	0	0	0	0	0	0	0	0	0	0	0	0
ASV772	32	0	15	37	39	78	54	0	15	63	14	61	0	35	0	6	0	29	13	13	0	20	0	16	0	32	14	21	11	42	13	24	14	20	8	28	5	48	0	14	8	22	0	22	0	21	8	22	7
ASV773	20	80	60	70	53	125	32	0	44	67	0	65	0	71	0	42	0	66	0	0	0	67	0	36	0	67	0	0	0	31	0	41	0	0	0	0	0	55	0	0	0	63	0	57	0	31	0	0	0
ASV774	31	100	25	107	38	168	38	0	0	85	19	86	0	29	0	33	0	0	0	0	0	0	0	0	0	36	0	20	0	35	0	0	0	25	0	28	0	67	0	44	0	207	0	99	0	82	0	58	0
ASV775	47	0	0	0	61	54	51	0	40	0	0	0	44	0	0	0	42	0	73	0	29	0	32	0	35	0	0	0	32	0	24	0	0	0	0	0	33	0	0	0	0	0	0	0	0	0	0	0	33
ASV776	0	0	0	0	0	0	21	0	0	0	0	0	0	0	0	0	0	0	13	0	0	0	7	0	0	0	0	0	20	0	12	0	0	6	13	0	0	7	0	0	14	0	120	0	0	0	0	0	0
ASV777	29	24	24	19	33	19	32	0	28	31	0	26	23	13	10	21	15	15	31	15	0	21	0	11	21	24	16	22	21	19	19	34	26	16	22	31	17	20	15	0	14	8	27	0	5	15	6	0	24
ASV778	62	0	29	0	78	0	73	0	0	0	0	0	36	0	19	0	0	0	61	0	43	0	27	0	39	0	24	0	82	32	26	0	0	0	35	0	43	0	21	0	42	23	0	0	0	37	23	0	0
ASV779	46	11	0	0	36	54	34	0	16	17	16	24	20	14	0	0	0	0	26	9	0	13	19	0	0	28	0	0	0	48	0	0	0	0	0	0	23	17	0	0	0	30	0	9	16	0	19	7	0
ASV780	43	34	23	27	66	69	37	0	26	43	26	35	25	24	19	22	26	17	51	17	30	15	23	15	18	16	17	24	30	22	0	0	13	18	12	11	14	13	0	12	17	13	30	11	13	12	15	0	16
ASV781	0	29	8	33	20	50	26	0	16	42	0	28	14	30	0	14	0	29	26	11	32	24	21	12	0	28	0	0	27	34	0	23	0	11	19	0	14	17	0	15	21	26	0	0	27	12	15	0	43
ASV782	37	0	16	0	54	21	36	0	30	21	26	0	17	0	19	0	21	0	35	0	21	0	34	0	32	0	16	0	36	12	32	0	37	24	27	11	35	0	20	0	55	11	69	10	32	0	28	8	29
ASV783	73	29	0	35	54	37	67	0	0	22	0	26	42	22	46	18	70	28	49	17	0	24	0	16	0	34	64	0	48	0	50	0	0	40	0	34	0	0	0	0	26	0	63	0	0	0	0	0	0
ASV784	0	100	0	77	31	94	36	0	0	57	0	85	0	60	0	30	0	77	0	39	0	29	0	33	0	57	0	56	0	48	0	56	32	49	0	45	0	33	0	0	0	46	13	19	0	22	0	0	0
ASV785	54	0	41	0	81	0	103	0	57	0	36	0	0	13	0	0	49	0	110	12	61	28	15	16	0	0	0	0	0	0	0	0	0	0	0	0	23	0	0	0	23	0	32	0	0	0	0	0	0
ASV786	50	46	0	25	54	67	52	0	29	48	26	34	29	28	0	0	28	27	0	23	24	30	0	16	30	0	16	23	31	29	27	0	0	29	16	16	0	22	0	0	20	27	24	0	0	0	0	21	30
ASV787	39	52	35	23	56	0	32	0	36	36	26	22	27	0	14	10	32	0	41	19	35	28	17	11	11	0	19	0	42	31	26	25	18	0	18	13	0	0	11	0	0	0	24	0	0	17	0	0	0
ASV788	0	0	21	0	40	13	30	0	16	0	24	0	14	0	6	0	12	0	21	12	20	18	36	12	33	0	0	20	26	0	30	12	17	18	26	0	14	23	0	14	17	0	20	0	38	0	18	0	59
ASV789	69	93	0	67	56	106	80	0	39	80	43	64	25	41	0	21	0	0	0	24	0	0	0	21	0	0	0	0	22	35	0	26	35	41	33	21	0	22	0	0	0	24	0	20	0	0	0	27	0
ASV790	0	0	0	0	0	0	0	0	0	0	0	0	0	0	0	0	0	0	41	0	0	0	0	0	0	0	0	0	0	0	0	0	0	0	0	0	0	0	0	0	0	0	0	0	0	17	0	0	0
ASV791	35	27	24	0	24	24	34	0	32	21	25	27	13	23	23	9	33	29	47	22	15	16	14	18	0	22	9	12	22	18	16	11	12	19	19	0	19	30	17	15	27	31	40	16	19	21	19	0	9
ASV792	0	0	0	0	0	0	0	0	0	0	0	0	0	0	0	0	0	0	0	0	0	0	0	0	0	0	0	0	0	0	0	0	0	0	0	0	0	0	0	0	0	0	0	0	0	0	0	0	13
ASV793	44	0	0	79	63	156	77	0	33	74	0	42	0	15	0	49	0	63	0	51	0	32	0	0	0	0	0	0	0	57	0	63	0	0	0	0	0	0	0	49	0	76	0	56	0	30	0	0	0
ASV794	41	49	10	46	53	50	46	0	19	23	24	27	0	26	0	0	0	0	16	28	0	15	0	0	14	37	21	0	0	34	41	46	23	0	0	0	0	0	0	0	0	18	18	0	0	0	0	0	27
ASV795	37	51	22	34	29	65	16	0	19	41	10	16	0	18	0	12	15	43	15	23	0	19	0	18	18	26	0	11	22	36	11	16	8	25	0	20	0	24	10	16	17	33	11	8	0	15	0	17	11
ASV796	0	0	0	0	0	0	0	0	0	0	0	0	0	0	0	0	0	0	0	0	0	0	0	0	0	0	0	0	0	0	0	0	0	0	0	0	0	0	0	0	0	0	0	0	0	0	0	0	0
ASV797	10	0	0	9	12	14	11	0	17	13	10	0	9	0	0	8	0	0	19	0	12	10	0	9	6	0	6	0	22	7	0	0	7	0	0	9	24	9	8	8	31	8	13	5	19	0	20	12	15
ASV798	52	36	0	26	73	58	63	0	40	29	0	31	31	27	0	27	0	24	45	15	25	19	23	11	0	22	29	0	54	19	38	21	0	0	26	22	0	0	19	10	0	0	0	5	0	0	20	10	23
ASV799	43	121	27	116	56	190	42	0	21	160	25	68	0	42	0	39	10	35	20	14	0	32	0	24	14	33	0	15	0	36	0	30	0	47	0	27	19	0	0	23	0	64	0	43	0	64	0	24	0
ASV800	32	46	19	56	49	70	19	0	18	36	19	32	18	29	0	24	0	25	21	18	21	28	0	14	0	39	0	37	25	38	24	24	0	20	0	0	16	18	0	0	26	21	14	20	0	25	0	0	15
ASV801	57	0	28	0	60	0	63	0	36	0	32	0	0	0	22	0	31	0	34	0	15	0	31	0	31	0	15	0	44	0	36	0	0	0	31	0	25	0	0	0	26	0	31	0	0	0	0	0	17
ASV802	0	18	29	39	62	47	32	0	22	40	54	24	0	0	31	0	26	26	0	0	76	0	70	0	0	0	0	0	68	0	0	0	0	0	0	32	36	0	0	0	0	0	35	0	0	0	8	0	19
ASV803	27	0	0	0	29	0	31	0	15	0	29	0	26	0	0	0	21	0	30	0	19	0	0	0	0	0	24	0	57	0	25	0	25	0	0	0	33	0	20	0	17	0	44	0	0	12	19	0	34
ASV804	13	31	0	24	21	25	12	0	0	44	12	33	0	20	0	26	16	24	13	25	8	12	7	13	0	19	17	26	14	25	16	24	13	27	14	15	17	30	5	20	23	53	20	37	0	30	0	19	0
ASV805	52	39	19	35	33	43	44	0	16	29	0	0	18	24	0	0	0	12	23	0	16	8	0	20	18	33	21	12	31	25	26	20	17	10	11	0	21	24	0	0	20	33	23	16	17	7	0	21	14
ASV806	28	50	0	35	28	89	44	0	21	35	18	57	0	0	0	0	18	38	43	36	30	26	11	0	22	24	0	0	42	29	31	36	0	30	28	36	17	25	0	21	18	41	54	0	26	0	0	0	19
ASV807	23	39	11	36	23	46	30	0	18	34	17	35	12	30	0	0	18	35	22	24	22	0	21	0	0	26	11	21	29	34	23	0	14	0	0	0	18	0	0	27	14	25	18	0	0	0	0	0	21
ASV808	20	21	15	31	35	29	22	0	0	0	0	0	22	0	0	0	18	16	38	0	0	0	18	0	0	0	0	19	38	21	21	0	0	21	34	19	24	0	14	0	0	0	0	29	28	30	21	0	29
ASV809	63	28	38	11	88	50	110	0	50	49	56	31	16	10	13	0	31	12	28	0	8	0	0	0	19	0	0	0	18	8	30	0	12	17	19	0	6	0	13	0	0	0	28	0	15	0	0	0	15
ASV810	61	75	29	57	118	112	116	0	71	107	50	136	0	36	0	0	15	19	17	0	15	16	0	32	0	18	0	0	0	23	21	25	0	20	0	28	0	0	0	0	0	0	0	0	0	0	0	0	0
ASV811	24	46	0	54	40	28	21	0	40	30	0	36	0	32	0	0	36	34	23	0	0	0	38	0	14	45	0	30	17	35	0	21	14	60	0	0	34	27	18	44	50	0	38	0	30	0	0	18	31
ASV812	61	0	39	0	74	0	67	0	37	42	44	0	26	36	0	0	53	0	0	0	0	0	17	0	28	0	0	0	0	0	33	0	29	0	29	0	13	0	15	0	0	0	26	0	24	0	21	0	20
ASV813	40	60	29	34	48	43	61	0	33	34	27	65	24	30	0	0	23	33	0	0	15	22	0	0	18	30	0	14	0	24	0	17	0	18	0	0	0	18	0	0	0	0	0	0	0	0	27	0	0
ASV814	15	53	22	23	35	49	38	0	28	23	17	23	9	21	8	10	15	22	16	11	7	9	0	8	12	37	11	13	36	40	19	19	17	18	9	13	10	16	0	0	12	19	16	6	7	0	0	7	0
ASV815	83	0	29	0	60	28	37	0	30	25	23	12	19	0	0	0	33	0	16	49	27	35	25	23	35	0	0	20	51	59	25	0	0	0	51	0	17	0	0	0	21	0	11	0	0	0	0	22	0
ASV816	0	0	0	0	8	0	9	0	0	0	0	0	0	0	0	0	0	0	0	0	0	0	0	0	0	0	0	0	0	0	11	0	0	0	0	0	0	0	0	0	0	0	0	0	7	0	0	0	0
ASV817	22	19	0	21	31	37	37	0	24	14	28	13	35	18	0	0	12	22	15	23	30	28	22	14	0	21	0	19	15	29	23	22	14	20	22	0	10	0	23	0	14	21	34	0	0	10	0	11	17
ASV818	77	41	44	13	75	28	72	0	38	22	48	29	29	13	23	9	31	14	34	0	19	0	18	0	34	18	15	0	36	18	32	0	29	18	26	0	15	0	0	0	0	6	0	0	10	0	0	0	17
ASV819	44	16	29	0	58	12	76	0	65	18	43	0	15	7	10	0	28	0	27	0	20	0	17	15	22	16	0	0	45	0	36	0	11	0	10	0	23	0	26	0	45	0	90	0	29	0	25	0	78
ASV820	0	0	0	0	19	0	7	0	41	0	0	0	0	0	0	0	0	0	0	0	15	0	0	0	0	0	11	0	41	14	12	13	67	11	9	8	10	0	0	0	0	0	17	0	19	0	0	0	0
ASV821	23	17	0	0	65	32	45	0	0	51	19	58	16	0	0	0	26	19	27	21	21	60	17	40	0	0	0	0	0	0	20	16	16	0	0	0	0	0	0	0	0	0	24	0	18	0	29	0	40
ASV822	0	0	0	0	0	0	0	0	14	0	0	0	0	0	0	0	0	0	0	0	0	12	0	0	0	0	0	0	0	0	0	0	0	0	0	0	0	0	28	0	0	0	100	0	17	0	0	0	0
ASV823	36	125	12	44	46	86	23	0	25	43	18	42	0	58	0	15	0	27	9	12	0	0	0	17	0	69	0	21	17	65	13	33	9	18	0	17	0	32	0	0	0	20	0	27	0	10	0	17	0
ASV824	52	0	22	31	71	0	67	0	30	33	24	0	23	0	11	0	34	0	47	0	36	0	29	17	45	0	23	35	55	31	42	0	22	0	19	0	24	0	22	0	41	0	0	0	0	0	16	0	0
ASV825	20	0	0	0	13	4	32	0	16	11	17	0	0	0	0	0	0	0	37	5	25	26	13	0	0	0	7	0	6	0	18	0	10	7	55	0	53	7	40	10	35	8	55	9	65	14	39	9	118
ASV826	48	0	31	0	0	0	45	0	44	0	0	0	22	0	23	0	0	0	73	0	219	0	30	0	19	0	0	0	0	0	57	0	25	0	44	0	0	0	0	0	0	0	65	0	25	0	0	0	44
ASV827	51	26	20	22	50	30	44	0	24	20	17	18	18	11	14	17	27	13	12	0	9	13	18	15	36	11	29	15	78	24	13	12	14	14	12	7	20	0	9	0	20	0	29	0	10	0	0	5	7
ASV828	67	17	0	0	96	0	0	0	32	0	31	29	38	0	0	0	50	23	49	19	0	0	0	15	39	0	38	0	60	23	63	17	23	15	0	25	22	12	0	0	41	11	0	11	10	12	0	0	39
ASV829	69	43	32	0	66	0	41	0	0	0	28	0	26	0	0	0	31	0	38	0	28	0	31	0	38	0	37	0	57	0	0	0	0	0	26	0	45	0	24	0	50	0	31	0	15	0	26	0	0
ASV830	32	17	27	20	34	19	52	0	32	20	20	12	0	10	0	12	0	6	38	0	17	0	14	0	23	0	14	0	36	11	29	8	18	0	19	0	12	0	0	6	18	0	31	0	0	6	0	0	27
ASV831	27	56	16	38	32	54	45	0	0	67	0	34	0	22	0	0	0	36	0	13	0	18	7	12	23	28	21	20	16	39	0	18	0	26	14	14	0	10	0	0	19	15	23	11	0	0	0	17	20
ASV832	12	0	0	5	30	37	23	0	29	15	10	8	0	16	0	0	10	30	58	18	36	17	11	13	0	12	14	14	44	22	20	23	8	18	0	13	0	0	0	0	27	14	12	13	12	0	0	11	8
ASV833	35	18	18	17	45	30	59	0	29	29	27	18	13	0	0	0	29	12	31	0	12	15	0	9	16	0	16	0	23	25	31	13	18	10	8	0	14	0	9	0	8	0	12	0	12	0	11	0	26
ASV834	20	25	9	17	18	54	29	0	12	46	10	26	0	18	0	13	16	21	15	19	15	9	7	6	9	18	0	15	24	40	17	28	7	25	7	17	0	18	0	11	14	42	9	19	10	23	0	11	12
ASV835	13	0	9	8	0	18	13	0	16	14	13	19	0	13	7	0	0	15	18	26	0	28	0	0	12	0	0	0	0	11	13	13	7	11	13	14	7	0	0	0	11	0	0	0	7	0	6	0	22
ASV836	0	0	0	0	0	0	0	0	0	0	0	0	0	0	0	0	0	0	0	0	0	0	0	0	0	0	0	0	0	0	0	0	0	0	0	0	0	0	0	0	0	0	0	0	0	0	0	0	0
ASV837	11	23	0	20	0	31	35	0	22	51	0	40	16	19	0	0	0	28	27	77	11	48	0	36	0	0	0	0	15	0	17	45	0	0	10	23	0	0	0	0	0	28	18	36	0	0	0	15	20
ASV838	32	25	0	19	47	27	44	0	15	20	24	24	0	15	0	0	20	19	20	26	14	16	0	0	17	0	0	11	0	30	0	12	13	0	12	0	0	0	0	0	18	11	29	0	13	11	16	0	14
ASV839	83	11	23	17	40	26	57	0	0	21	17	0	23	0	17	0	17	13	46	14	17	0	19	0	50	0	30	10	32	19	32	18	19	0	23	0	26	0	8	0	18	0	13	0	10	0	7	0	25
ASV840	0	41	0	39	0	56	0	0	23	33	0	50	0	51	0	26	0	20	0	25	0	19	0	20	24	30	0	26	21	53	0	45	0	29	0	31	0	37	0	16	0	37	0	22	0	0	0	26	0
ASV841	76	70	41	58	110	100	101	0	39	62	46	52	19	33	0	20	29	28	23	0	14	18	0	29	24	19	0	24	30	35	35	16	21	28	0	30	0	0	15	0	0	21	20	0	0	0	0	0	0
ASV842	33	34	24	0	49	29	53	0	24	0	25	0	0	0	0	0	29	0	41	46	0	42	0	0	20	0	0	0	39	44	40	31	0	0	27	0	26	0	0	0	49	0	23	36	0	0	0	0	0
ASV843	33	0	41	0	41	40	64	0	31	23	33	27	25	0	0	38	28	0	16	0	29	11	0	0	0	0	0	0	47	0	0	39	48	0	0	0	16	0	0	0	25	41	16	0	20	0	38	0	19
ASV844	0	0	0	0	0	0	0	0	0	0	0	0	0	0	0	0	0	0	0	0	0	0	0	0	0	0	0	0	34	0	0	0	0	0	0	0	0	0	0	0	0	0	0	0	0	0	0	0	14
ASV845	72	44	0	51	73	64	126	0	95	65	78	59	44	43	0	0	39	0	39	31	26	26	13	14	0	31	0	0	19	0	22	0	23	22	0	0	0	0	0	0	18	0	0	0	0	0	0	0	0
ASV846	69	100	0	93	59	151	51	0	0	114	0	65	0	31	0	63	0	46	0	40	0	0	0	0	0	72	0	0	0	42	0	40	0	41	0	0	0	34	0	0	0	111	0	69	0	56	0	0	0
ASV847	34	33	43	43	55	28	47	0	38	21	0	44	18	0	22	20	29	0	0	0	0	0	0	0	0	0	0	0	0	31	0	0	24	0	0	0	0	0	0	0	0	0	0	0	0	0	0	0	0
ASV848	50	13	31	0	77	10	91	0	47	0	41	0	0	0	0	0	52	0	41	0	0	0	24	0	0	0	0	0	34	0	0	0	0	0	15	0	0	0	0	0	0	0	0	0	0	0	15	0	41
ASV849	46	31	21	23	40	54	0	0	21	21	23	24	18	22	0	0	12	0	41	20	27	17	0	0	23	26	16	24	0	0	29	21	17	25	20	18	0	0	0	14	14	0	34	0	21	0	10	0	0
ASV850	36	32	24	25	47	43	52	0	26	43	31	37	24	30	11	12	23	23	22	15	22	8	20	10	14	15	13	9	18	0	17	14	13	21	10	20	14	9	0	9	16	18	13	10	0	15	9	7	12
ASV851	0	54	0	0	17	77	0	0	0	18	0	0	0	36	26	0	0	35	0	0	0	0	0	0	0	48	38	0	41	58	21	20	0	18	0	0	0	30	0	0	27	0	17	15	0	13	0	33	0
ASV852	19	40	8	36	17	56	14	0	6	39	0	42	5	28	7	19	0	39	0	27	0	24	0	18	8	33	6	22	11	38	18	37	6	23	9	22	8	27	0	10	10	27	13	37	10	35	0	23	0
ASV853	0	41	15	24	27	37	0	0	55	23	37	57	0	0	0	0	0	0	0	0	25	0	29	20	0	0	0	0	0	38	0	0	21	22	17	0	0	50	29	23	12	28	19	0	28	34	56	0	0
ASV854	0	0	0	0	0	29	60	0	0	0	0	30	0	0	0	0	0	0	46	0	0	0	0	0	0	0	0	0	0	0	34	0	0	0	35	0	0	0	0	0	0	0	0	0	0	0	0	0	0
ASV855	0	44	0	46	0	34	0	0	0	0	0	0	0	30	8	36	0	17	0	0	0	0	0	0	0	20	0	14	0	12	0	14	0	0	0	15	0	63	0	50	0	29	0	0	0	0	0	25	0
ASV856	60	0	0	0	75	0	61	0	31	0	0	0	34	0	0	0	36	0	48	0	23	0	0	0	29	0	0	0	46	0	0	0	0	0	0	0	32	0	0	0	0	0	30	0	32	0	0	0	73
ASV857	0	0	0	0	42	0	25	0	0	23	0	0	0	37	0	0	0	35	27	32	38	0	24	25	21	52	19	0	28	43	30	27	26	0	33	47	13	0	0	0	33	0	34	0	0	0	23	0	10
ASV858	35	33	0	0	54	41	43	0	28	0	0	0	20	0	0	0	49	16	36	0	22	35	0	20	45	0	26	0	81	0	41	0	0	0	46	0	25	0	15	0	46	0	63	0	28	0	26	0	0
ASV859	0	0	0	0	0	0	0	0	0	0	0	0	0	0	0	0	0	0	0	0	0	0	0	0	0	0	0	0	0	0	0	0	0	0	0	0	0	0	0	0	0	0	0	0	0	0	0	0	0
ASV860	37	15	21	18	36	31	32	0	16	16	22	16	0	12	0	0	12	17	26	10	0	14	0	0	0	0	25	0	21	16	26	17	16	0	0	24	37	0	22	0	24	0	26	0	0	0	0	0	56
ASV861	33	25	24	0	34	31	31	0	21	21	23	25	32	24	21	0	19	27	0	0	25	0	18	15	0	15	11	9	0	21	23	0	15	14	18	0	17	17	0	0	0	0	15	11	18	8	13	9	14
ASV862	9	0	0	0	11	0	14	0	0	0	0	0	5	0	0	0	0	0	9	0	0	0	0	0	0	0	0	0	39	0	0	0	11	0	29	0	0	0	9	0	8	0	32	0	0	0	7	0	26
ASV863	51	19	25	30	87	52	60	0	32	0	25	0	26	33	0	29	52	29	0	0	0	0	0	0	32	16	31	0	68	49	33	32	27	0	21	17	39	0	9	0	49	0	44	0	0	0	0	0	0
ASV864	14	20	0	20	21	24	35	0	20	0	0	16	0	11	0	0	28	18	27	12	20	13	21	19	10	0	16	0	22	0	18	17	0	0	27	25	19	13	18	0	0	0	0	0	17	0	0	0	0
ASV865	83	0	0	0	66	0	58	0	38	0	0	0	34	0	38	0	0	0	53	0	0	0	56	0	0	0	0	0	38	0	38	0	66	0	49	0	74	0	68	0	103	0	0	0	0	0	69	0	45
ASV866	20	10	16	9	21	17	37	0	0	9	8	0	11	10	0	0	26	16	14	11	12	0	20	0	15	7	22	17	27	17	35	8	31	0	15	11	0	0	27	5	19	6	33	0	9	0	11	0	16
ASV867	0	16	0	18	0	0	0	0	0	0	0	0	0	28	0	0	0	0	0	26	0	13	0	0	0	21	0	0	0	40	0	19	0	0	10	0	0	29	0	0	0	14	23	0	0	0	0	0	0
ASV868	48	35	22	37	26	44	34	0	25	39	18	42	21	16	0	23	31	21	21	11	13	15	0	0	25	25	22	26	19	19	19	21	0	17	0	26	21	11	0	15	0	22	28	0	0	15	10	0	0
ASV869	35	14	9	9	34	0	31	0	17	0	17	0	11	0	12	0	15	9	28	0	14	10	12	0	21	0	16	9	41	8	35	7	0	14	34	0	10	0	0	0	25	0	25	0	0	0	0	0	29
ASV870	52	43	35	23	61	57	40	0	35	25	31	36	18	31	18	0	30	19	56	18	28	20	0	15	21	35	0	0	52	30	21	0	21	13	13	30	22	39	0	0	28	26	26	0	0	0	0	0	0
ASV871	0	40	0	0	27	59	28	0	0	33	0	0	0	55	0	0	0	0	0	0	0	0	20	34	0	36	0	43	43	45	62	0	0	0	0	55	0	21	0	0	0	31	34	0	0	0	0	0	48
ASV872	27	56	13	53	22	66	37	0	31	50	20	37	13	31	15	24	23	33	0	17	0	0	0	21	0	30	14	24	11	41	17	37	0	33	0	27	0	42	0	34	0	28	0	47	13	16	0	17	0
ASV873	51	29	39	22	81	52	70	0	52	27	65	0	0	0	0	0	48	0	59	0	28	0	28	0	0	0	38	0	31	0	54	0	48	0	30	0	0	0	0	0	0	0	0	0	0	0	27	0	28
ASV874	0	0	0	0	13	0	10	0	0	30	0	15	0	0	0	0	0	0	12	9	8	17	0	0	0	0	0	0	29	40	0	30	0	42	0	0	0	0	0	0	9	50	0	0	0	0	0	0	13
ASV875	47	50	0	18	35	33	39	0	44	30	40	26	0	29	0	0	37	32	40	0	15	0	21	29	0	22	0	0	52	26	23	0	0	0	0	0	16	0	0	0	0	0	35	0	0	0	0	0	29
ASV876	14	0	21	16	0	0	0	0	25	14	28	0	0	0	0	0	20	0	25	0	27	26	28	0	11	0	19	24	34	0	18	28	18	0	28	0	27	0	15	9	29	0	28	0	12	10	7	0	22
ASV877	0	46	0	12	14	51	16	0	13	13	14	28	19	71	0	16	19	67	0	0	14	0	0	0	14	61	7	13	10	36	0	16	17	9	0	0	14	73	0	14	12	49	22	26	20	71	19	33	0
ASV878	40	68	0	0	0	0	39	0	0	65	0	0	0	0	0	0	0	68	0	39	0	0	0	0	0	0	0	0	39	41	0	38	77	62	0	16	0	0	0	0	0	69	0	33	0	54	0	51	0
ASV879	17	23	11	35	34	34	31	0	17	22	13	22	0	12	0	9	14	15	26	20	12	0	0	19	20	14	0	25	22	33	23	25	16	18	19	18	21	22	12	16	0	29	12	11	0	17	0	0	15
ASV880	42	29	16	0	23	33	24	0	0	15	12	31	34	23	14	13	25	49	28	14	0	25	17	20	29	20	12	19	21	28	14	7	11	13	14	16	13	0	0	0	0	0	0	0	0	15	13	0	0
ASV881	0	0	0	0	0	0	0	0	0	22	0	12	0	0	0	0	0	0	132	19	90	27	40	27	0	17	0	34	0	0	0	0	0	17	0	0	0	21	12	0	0	0	0	0	29	0	0	0	32
ASV882	11	0	10	0	23	0	9	0	15	21	0	0	0	0	0	0	9	15	36	10	19	34	7	0	0	0	0	0	15	0	0	15	13	15	0	0	19	12	15	0	35	0	17	26	16	15	12	0	9
ASV883	28	30	35	27	49	39	56	0	27	26	30	32	19	30	0	17	0	21	38	10	0	0	0	0	0	25	0	21	24	27	41	22	46	22	0	20	23	0	0	0	27	24	0	0	0	0	0	0	33
ASV884	91	12	25	0	87	15	125	0	58	24	43	25	41	0	16	0	47	0	45	13	38	13	30	22	30	0	19	0	22	0	54	0	16	0	23	0	15	0	13	0	35	0	26	0	0	0	14	0	23
ASV885	33	11	15	0	43	11	37	0	24	12	20	14	22	16	18	0	25	0	47	28	32	10	17	14	20	7	10	0	13	0	19	0	15	8	12	12	20	0	9	0	15	0	16	8	11	0	23	0	18
ASV886	0	35	34	40	50	0	56	0	65	65	0	45	29	0	0	0	0	0	48	0	0	0	0	0	0	0	0	23	38	45	0	0	0	26	0	31	48	0	0	0	18	27	39	31	25	0	11	0	0
ASV887	36	70	39	72	0	84	34	0	30	59	0	67	0	61	15	55	21	66	27	15	31	18	0	32	0	50	0	31	0	39	0	0	0	25	0	22	0	47	0	41	0	28	0	28	0	0	0	33	0
ASV888	20	19	0	14	30	24	51	0	0	0	16	0	0	0	0	0	7	0	0	13	0	0	0	0	0	0	0	0	52	0	0	18	0	0	9	0	16	12	8	0	0	11	169	8	21	0	16	0	0
ASV889	37	20	18	15	44	19	36	0	27	23	26	17	11	16	17	9	28	12	20	8	14	0	23	9	13	11	17	9	23	10	24	0	22	0	18	0	21	10	19	13	26	25	24	11	20	0	13	18	0
ASV890	39	10	11	0	35	17	47	0	0	33	0	18	34	0	0	0	57	23	36	51	54	92	29	18	49	15	29	0	68	25	23	27	0	0	0	0	0	0	0	0	18	0	0	0	0	0	0	0	54
ASV891	0	12	0	21	23	38	20	0	0	19	0	11	0	0	0	0	0	23	21	25	0	16	0	0	0	32	0	18	28	35	0	0	0	0	15	0	30	28	0	27	25	32	23	0	16	16	0	0	49
ASV892	0	0	25	0	55	0	42	0	0	48	0	0	0	0	0	0	19	0	29	45	17	33	0	21	26	0	19	0	0	49	30	41	0	0	21	31	0	17	0	14	0	38	0	28	0	0	11	26	0
ASV893	0	0	0	0	41	0	62	0	0	0	40	0	20	0	0	0	0	0	50	0	39	0	40	0	0	0	35	0	67	0	0	0	0	0	26	0	24	0	20	0	38	0	37	0	26	0	17	0	47
ASV894	0	0	0	0	0	0	0	0	0	0	0	0	0	0	0	0	0	0	0	0	0	0	0	0	0	0	0	0	0	0	0	0	0	0	0	0	0	0	0	0	0	0	0	0	0	0	0	0	0
ASV895	53	0	38	22	61	27	91	0	34	24	38	18	22	0	0	0	25	0	30	0	0	0	33	0	30	0	21	0	0	0	44	0	21	0	21	0	27	0	0	0	26	0	0	0	0	0	21	0	40
ASV896	28	40	15	15	38	39	29	0	13	31	19	20	14	21	12	7	23	21	37	27	20	12	8	20	0	15	0	8	17	27	14	17	16	18	7	0	9	8	6	0	14	13	10	12	0	7	3	8	7
ASV897	32	20	21	0	36	29	35	0	22	0	26	24	22	0	0	0	20	0	48	0	33	17	20	0	0	0	0	0	24	22	22	0	17	0	0	0	0	0	0	0	0	20	0	0	0	0	0	0	32
ASV898	28	25	20	21	46	34	31	0	19	16	18	22	20	18	0	11	17	9	21	9	27	14	30	11	14	20	10	20	48	29	17	10	16	11	22	12	0	14	8	10	16	13	30	8	28	7	7	7	0
ASV899	0	0	0	0	0	0	0	0	0	0	0	0	0	0	0	0	0	0	0	67	0	0	0	0	0	0	0	0	0	0	0	0	0	0	0	0	0	0	0	0	0	0	0	0	0	0	0	0	0
ASV900	0	17	0	22	12	33	0	0	16	21	0	26	14	20	0	0	0	17	17	21	30	14	0	18	0	16	0	13	0	23	16	34	0	28	22	25	0	21	0	0	0	13	0	12	16	10	0	0	31
ASV901	35	32	37	22	52	51	45	0	39	45	37	58	0	41	0	0	40	20	32	33	31	0	0	29	32	0	0	0	27	25	0	18	0	26	0	0	0	0	0	0	0	0	13	0	20	0	0	0	36
ASV902	41	19	28	0	46	0	89	0	40	0	26	32	34	13	22	15	43	0	203	42	0	28	22	49	0	0	0	0	0	0	61	0	0	20	21	28	0	0	0	0	0	0	0	0	0	0	0	0	35
ASV903	13	0	0	0	19	20	35	0	0	0	11	0	0	0	0	0	0	14	16	0	0	0	9	0	0	0	0	0	15	0	16	0	0	0	16	0	0	0	0	0	0	0	13	0	0	0	0	0	23
ASV904	0	22	49	45	22	25	0	0	0	25	32	0	0	52	47	34	0	54	0	0	0	0	0	0	0	57	51	51	0	38	0	0	49	37	0	46	0	0	0	0	0	28	0	48	0	0	0	49	0
ASV905	41	32	0	36	63	52	52	0	0	0	28	0	20	0	0	0	33	26	59	34	30	46	0	29	28	0	21	0	39	27	46	38	19	0	23	31	33	0	21	0	27	28	65	0	0	0	0	0	24
ASV906	31	16	15	0	31	23	27	0	13	19	20	14	11	15	7	0	21	20	35	0	25	21	27	20	7	0	0	0	46	15	0	8	0	12	0	0	14	0	0	0	26	0	26	0	0	0	0	0	29
ASV907	31	0	0	30	0	28	31	0	0	0	0	0	0	0	0	33	0	0	0	31	55	0	0	0	34	18	0	0	51	17	26	0	27	0	0	0	0	0	34	42	0	0	40	0	33	0	0	0	34
ASV908	15	7	2	0	11	0	7	0	0	0	0	0	8	0	0	0	0	0	13	0	6	0	0	0	0	10	0	0	8	0	6	0	2	0	8	0	7	0	0	0	6	0	0	0	0	0	0	0	0
ASV909	0	0	0	0	0	0	96	0	0	0	109	37	0	0	0	0	57	0	0	0	0	0	0	52	0	0	0	0	41	0	0	0	0	0	0	0	0	0	0	0	33	0	50	0	46	0	0	0	0
ASV910	35	17	23	19	38	16	44	0	22	0	29	15	21	0	25	0	0	0	37	0	25	0	38	0	25	21	0	27	24	16	22	0	43	0	0	0	24	0	0	0	34	0	31	0	0	0	0	0	17
ASV911	0	70	0	53	30	112	0	0	24	70	0	49	0	0	0	0	0	49	0	40	23	0	0	0	0	0	48	0	0	38	0	45	0	47	0	0	0	30	0	54	55	63	0	50	38	47	0	53	0
ASV912	66	11	29	17	73	25	58	0	30	17	25	12	26	10	17	10	35	25	29	0	20	0	28	0	31	12	13	9	46	9	32	0	21	9	19	8	21	0	13	0	20	0	23	0	25	0	12	0	26
ASV913	29	42	0	0	30	32	19	0	19	0	0	0	0	0	0	0	0	0	0	0	0	0	0	0	34	49	27	23	148	74	38	23	29	11	53	23	69	33	36	0	21	0	49	0	68	24	31	0	0
ASV914	55	46	24	32	0	55	0	0	19	45	0	31	21	29	0	0	0	22	8	17	15	17	0	0	13	33	15	17	0	15	39	19	0	14	0	14	21	30	18	10	0	26	32	0	11	18	16	0	14
ASV915	0	0	32	0	20	6	19	0	12	0	0	0	0	0	0	0	20	0	13	0	0	0	0	0	13	0	0	0	12	0	0	0	0	0	0	0	0	0	0	0	0	0	0	0	0	0	0	0	31
ASV916	20	27	11	21	20	51	24	0	24	19	11	16	9	13	0	14	14	17	0	0	0	12	0	23	10	23	14	18	0	42	10	32	8	13	10	12	0	10	0	13	14	0	33	16	0	15	19	0	0
ASV917	23	0	0	0	0	0	15	0	20	0	0	0	0	0	0	0	15	0	0	0	0	0	0	0	0	0	0	0	26	0	0	0	0	0	0	0	0	0	11	0	26	0	0	0	0	0	8	0	0
ASV918	7	19	4	32	10	15	12	0	5	20	6	22	9	9	0	0	8	16	18	26	28	36	21	28	15	16	0	0	10	7	7	25	8	27	14	0	0	0	0	0	7	0	17	0	17	31	11	0	7
ASV919	0	55	0	39	0	53	0	0	0	59	0	57	0	31	24	28	56	35	0	0	0	37	0	40	0	50	0	39	0	50	0	12	75	48	0	42	0	21	0	29	0	0	0	0	0	20	0	17	0
ASV920	7	24	9	25	12	29	9	0	11	14	7	15	0	21	0	14	9	16	9	11	0	0	0	6	8	0	0	31	12	19	5	10	0	6	0	13	10	15	8	25	18	39	31	27	20	36	14	14	11
ASV921	46	25	39	23	53	31	45	0	31	30	31	21	29	18	16	24	26	0	18	15	27	0	21	24	0	29	28	22	0	0	0	24	0	26	19	0	0	0	0	0	0	0	0	0	23	7	9	11	0
ASV922	0	0	0	0	0	0	58	0	0	0	0	0	0	0	0	0	28	0	93	0	68	29	66	12	0	38	46	15	25	0	19	0	0	0	33	0	31	21	0	0	49	24	57	0	47	0	0	15	60
ASV923	0	41	0	35	42	116	27	0	12	49	0	39	0	23	0	16	0	27	0	0	0	0	0	17	0	0	0	0	0	41	18	26	0	0	12	35	0	22	12	0	0	32	10	9	0	0	0	12	19
ASV924	42	29	25	25	36	35	0	0	0	0	27	20	25	19	0	11	14	21	25	0	0	0	0	0	0	22	0	11	0	16	33	0	0	14	0	0	0	11	0	0	0	13	0	8	13	0	0	11	18
ASV925	0	0	0	0	68	0	0	0	0	0	0	0	0	0	0	0	0	0	0	0	0	0	0	0	37	78	54	0	72	59	69	0	50	43	0	0	0	0	0	0	0	34	56	0	0	0	0	0	0
ASV926	0	0	0	0	0	0	0	0	0	0	0	0	0	0	0	0	0	0	0	0	0	0	0	0	0	0	0	0	0	0	0	0	0	0	0	0	0	0	0	0	0	0	0	0	0	0	0	0	0
ASV927	22	8	8	0	19	0	27	0	18	7	19	0	13	0	9	0	24	0	60	14	26	10	9	9	4	0	8	0	38	0	28	8	29	6	30	9	22	0	14	0	25	0	29	0	34	5	18	0	0
ASV928	50	0	16	12	21	16	52	0	21	0	18	11	16	0	19	0	33	5	38	0	31	11	45	9	28	0	0	0	43	0	28	0	13	0	19	12	32	0	15	0	22	0	45	0	15	0	22	0	32
ASV929	44	45	40	32	59	0	33	0	0	0	35	37	0	16	34	0	0	32	0	0	0	0	0	0	29	0	0	0	51	34	0	0	0	0	0	0	30	20	37	0	49	15	43	0	33	0	15	0	0
ASV930	0	0	0	0	0	0	0	0	0	0	0	0	0	0	0	0	0	0	0	0	0	0	0	0	0	0	0	0	0	0	20	0	0	0	24	0	0	0	0	0	0	0	38	9	0	0	0	0	27
ASV931	19	62	0	0	48	45	31	0	21	51	0	50	0	73	0	0	0	44	25	76	0	52	0	0	0	0	0	0	0	37	0	53	25	0	27	42	24	71	47	0	38	0	0	46	53	0	0	0	0
ASV932	0	50	0	35	45	104	44	0	49	36	0	51	0	0	16	0	32	35	0	0	0	0	0	0	23	31	25	0	0	54	42	0	44	0	45	47	0	0	23	0	0	21	31	0	0	0	10	0	0
ASV933	38	0	32	0	0	0	0	0	0	0	29	0	0	0	0	0	0	0	0	0	29	0	53	0	0	0	0	0	42	0	22	0	21	0	49	0	0	0	0	0	30	0	31	0	0	0	0	0	47
ASV934	31	24	0	0	29	28	26	0	0	17	7	13	0	19	0	7	17	0	20	0	0	0	0	0	28	14	0	10	25	27	21	12	21	20	16	0	0	21	0	0	19	9	19	15	19	20	0	0	0
ASV935	0	0	2	0	0	0	0	0	0	0	0	0	0	0	0	0	0	0	0	0	0	0	5	0	0	0	0	0	0	0	0	0	0	0	0	0	0	0	0	0	0	0	0	0	0	0	0	0	15
ASV936	61	20	32	0	59	21	75	0	62	25	55	16	26	0	17	0	44	13	25	0	0	0	32	0	22	11	19	0	22	0	25	0	25	0	0	0	0	0	0	0	24	0	20	0	17	0	0	0	22
ASV937	26	29	24	34	48	30	45	0	24	34	35	37	0	0	13	17	0	21	39	0	50	34	22	17	0	0	0	18	66	20	34	0	26	27	34	19	0	0	0	0	21	0	32	0	22	0	0	0	20
ASV938	14	38	9	27	28	50	24	0	19	36	0	42	0	43	8	14	17	25	7	19	0	14	6	17	0	13	0	11	0	14	0	15	0	13	0	13	22	40	24	13	24	30	13	23	22	32	7	12	0
ASV939	17	47	0	0	0	31	36	0	38	37	0	30	0	55	18	15	32	23	0	17	0	28	0	24	0	30	0	0	32	34	0	20	22	0	13	0	24	59	16	24	24	31	31	28	23	14	0	20	0
ASV940	27	22	0	0	0	36	39	0	0	22	46	38	0	0	0	0	0	21	0	0	0	13	45	0	0	26	29	0	43	35	0	0	30	43	0	0	0	0	0	27	0	25	0	0	0	0	0	37	50
ASV941	0	0	36	0	52	0	48	0	36	0	27	0	0	0	0	0	0	0	43	0	57	0	47	26	0	0	0	0	55	32	0	9	0	0	0	7	34	0	0	7	31	21	45	4	37	5	0	0	36
ASV942	33	0	21	0	28	0	33	0	0	0	0	0	0	0	0	0	22	0	69	0	54	0	30	18	29	0	23	19	70	15	28	0	0	0	26	0	0	0	0	0	25	0	28	0	27	0	17	0	49
ASV943	67	57	0	41	0	0	0	0	53	34	0	51	0	35	0	18	0	15	29	0	0	20	37	43	0	32	0	13	0	27	0	0	0	13	0	17	0	22	14	20	0	14	0	8	32	13	21	23	50
ASV944	42	30	0	0	35	39	27	0	36	16	36	37	0	38	27	21	24	19	0	0	0	0	0	28	19	24	0	11	0	0	26	32	0	0	24	37	0	38	37	0	40	37	0	0	25	41	11	0	0
ASV945	21	39	29	36	23	36	43	0	0	25	0	35	16	23	0	0	0	24	21	0	0	28	0	0	0	16	20	34	27	28	22	22	22	29	0	0	27	18	0	23	18	0	0	28	24	0	0	20	22
ASV946	38	0	0	36	49	39	49	0	37	0	0	0	0	0	14	0	38	0	0	18	0	0	23	0	25	29	24	0	48	0	0	0	24	51	53	0	0	0	22	0	33	25	58	0	64	0	0	0	53
ASV947	41	47	15	20	45	48	37	0	19	30	11	37	15	22	10	11	11	16	12	11	15	6	0	12	18	21	7	0	16	29	19	15	18	10	0	0	0	14	15	14	9	21	16	8	0	12	0	12	12
ASV948	18	33	9	32	22	80	16	0	15	55	0	37	0	16	0	12	0	18	0	26	0	24	0	8	0	0	0	17	0	25	15	28	0	36	0	20	0	14	0	0	7	12	9	12	0	10	0	0	16
ASV949	68	20	0	0	112	26	366	0	93	28	54	17	24	0	0	0	0	0	54	0	0	39	0	0	0	0	0	0	0	0	34	0	0	6	0	0	0	0	0	0	0	0	200	0	0	0	0	0	0
ASV950	38	43	0	25	39	74	55	0	31	48	19	68	0	26	0	15	15	18	21	0	0	0	0	0	17	25	0	0	24	40	18	23	18	26	0	40	0	0	0	0	12	18	0	0	0	0	0	19	14
ASV951	49	24	0	0	45	24	44	0	25	0	22	26	23	0	18	0	47	17	48	11	63	10	0	0	24	0	22	10	52	0	0	0	0	0	16	0	0	0	12	0	18	0	20	0	20	0	0	0	37
ASV952	0	42	0	22	0	56	0	0	0	22	0	24	0	56	0	17	13	71	0	18	0	18	0	13	0	51	0	12	0	37	0	21	0	15	0	0	0	34	0	27	0	51	13	32	0	45	0	31	0
ASV953	22	5	0	5	12	10	20	0	0	12	22	18	26	21	32	0	52	38	44	0	30	9	30	0	70	26	51	0	51	23	29	0	40	0	0	0	29	0	0	0	0	0	0	0	0	0	0	0	63
ASV954	0	0	22	24	53	0	57	0	39	18	23	32	33	0	9	0	28	16	58	17	30	31	19	0	0	0	0	0	0	0	0	0	19	0	13	0	16	0	7	0	29	0	0	0	0	0	10	0	28
ASV955	0	0	0	0	0	0	0	0	0	0	0	0	0	0	0	0	0	0	0	0	0	0	0	0	0	0	0	0	0	0	0	0	6	0	0	0	0	0	0	0	0	0	0	0	0	0	0	0	7
ASV956	21	31	10	0	28	32	26	0	22	33	15	19	0	18	14	0	24	0	20	15	21	0	0	0	0	14	0	0	16	24	21	16	15	0	9	0	14	13	0	0	13	27	0	0	13	13	0	0	21
ASV957	45	0	23	25	0	0	47	0	0	0	0	35	31	24	0	31	11	0	27	0	25	30	28	35	28	24	34	38	33	24	47	0	0	0	18	18	0	0	0	0	0	0	35	0	38	23	19	0	0
ASV958	63	31	39	22	116	50	53	0	38	31	45	48	20	24	0	16	45	25	39	20	46	0	40	37	0	18	21	0	42	0	27	13	0	0	0	0	0	0	0	0	0	18	0	0	0	0	0	0	0
ASV959	50	20	34	25	86	24	63	0	44	13	35	21	25	8	26	5	26	11	44	15	30	12	12	14	25	7	25	6	36	8	22	0	16	0	11	6	16	0	8	4	10	0	18	0	16	0	0	0	15
ASV960	37	9	21	43	32	44	21	0	14	0	15	34	19	24	14	0	22	34	15	0	19	0	0	0	20	23	20	36	37	20	22	0	24	23	0	20	12	6	12	0	10	0	25	0	11	12	11	0	14
ASV961	8	9	0	10	26	17	12	0	8	0	8	13	0	0	0	0	11	0	13	0	0	0	0	9	11	7	0	6	39	12	8	0	8	6	0	18	0	0	0	0	10	0	0	0	0	0	0	0	10
ASV962	32	27	24	0	25	32	31	0	12	12	10	21	18	0	20	0	16	19	51	12	36	15	33	0	22	31	16	12	37	19	31	10	15	0	13	19	14	0	0	0	25	18	24	18	12	12	11	17	0
ASV963	40	37	39	19	72	36	58	0	28	21	24	15	24	21	21	9	52	19	35	14	24	14	21	20	39	15	19	0	44	33	14	0	17	15	0	0	22	0	0	0	17	0	12	0	0	0	0	0	19
ASV964	54	100	0	39	63	136	58	0	30	106	40	128	0	62	0	0	0	48	0	0	0	0	0	0	0	55	0	0	0	61	0	41	0	39	0	47	0	0	0	0	0	37	0	30	0	0	0	0	0
ASV965	23	22	16	21	38	22	47	0	16	21	12	20	16	26	12	15	30	20	39	17	45	30	17	18	15	24	11	17	26	20	29	0	23	22	0	0	21	0	0	0	0	0	0	0	0	0	0	0	11
ASV966	0	34	0	75	0	46	0	0	0	57	43	77	0	0	31	42	43	44	51	61	19	60	0	0	0	0	0	0	0	0	0	67	36	54	0	0	0	0	21	16	15	0	0	30	0	35	0	0	0
ASV967	31	31	0	42	72	80	37	0	0	44	0	21	34	38	0	37	26	40	36	22	0	17	0	31	24	26	0	31	0	35	34	43	0	0	0	0	0	18	0	0	19	24	26	20	0	25	0	0	0
ASV968	25	44	18	11	36	16	26	0	20	12	0	47	0	28	0	25	0	9	0	35	0	31	0	25	0	21	0	21	0	31	0	35	0	7	0	28	0	20	13	6	18	42	19	32	0	21	0	18	0
ASV969	58	133	70	125	66	160	89	0	0	156	0	118	0	0	0	36	0	0	0	0	0	41	0	29	0	0	0	0	0	0	0	0	0	73	0	28	0	0	0	0	0	0	0	0	0	0	0	25	0
ASV970	56	0	0	0	0	24	0	0	0	0	0	0	43	0	29	0	0	0	0	0	41	0	35	0	51	0	23	0	52	45	0	0	0	0	53	0	52	0	20	0	0	0	41	0	17	0	0	0	37
ASV971	28	91	17	32	39	85	29	0	22	34	13	48	0	22	0	0	0	18	0	12	0	16	0	0	0	48	0	14	9	50	13	19	0	18	10	22	0	25	0	12	0	18	17	16	0	25	0	26	0
ASV972	0	0	0	0	28	0	18	0	0	0	20	0	20	0	0	0	22	0	50	0	25	21	18	0	17	0	24	0	26	0	17	0	14	0	24	0	25	0	0	0	13	0	19	0	22	0	17	0	37
ASV973	0	0	0	0	0	0	0	0	0	0	0	0	0	0	0	0	0	0	0	0	0	0	0	0	0	0	0	0	0	0	0	0	0	0	0	0	0	0	0	0	0	0	0	0	0	0	0	0	0
ASV974	0	0	0	0	22	0	28	0	0	0	9	0	0	0	0	0	16	0	20	0	0	0	0	0	0	0	6	0	176	0	19	0	11	0	21	0	6	0	0	0	19	5	240	0	41	0	8	0	0
ASV975	29	27	16	37	29	46	39	0	11	31	17	32	20	21	0	0	22	29	11	26	0	0	13	0	0	10	0	0	14	21	0	28	0	17	0	0	0	0	0	0	0	0	0	0	8	0	0	0	26
ASV976	0	30	30	20	42	57	49	0	0	36	0	34	0	41	0	25	0	33	44	22	0	0	19	0	0	40	0	59	0	48	0	0	21	23	0	23	0	0	0	58	0	0	0	0	0	0	0	0	0
ASV977	0	0	0	0	0	0	0	0	0	0	0	0	0	0	0	0	0	0	0	0	0	0	0	0	0	0	0	0	0	0	0	0	0	0	0	0	0	0	0	0	0	0	0	0	0	0	0	0	0
ASV978	45	24	28	40	98	78	79	0	41	49	29	55	0	0	0	0	29	21	0	0	0	14	11	0	0	0	0	0	28	0	35	13	0	0	0	18	0	0	0	0	15	14	0	0	0	10	0	9	13
ASV979	36	27	25	22	36	42	38	0	23	31	16	23	14	0	11	0	0	0	49	11	18	0	13	9	19	19	0	0	26	0	24	0	0	0	21	14	9	0	0	0	18	0	0	12	14	0	0	6	23
ASV980	15	19	10	14	19	32	39	0	8	17	25	18	13	17	0	0	23	13	23	10	0	15	17	12	0	19	0	8	24	30	13	13	13	17	28	11	0	17	8	0	18	15	28	14	16	9	25	9	0
ASV981	1	41	0	0	2	2	0	0	0	30	34	35	2	0	0	12	0	27	4	25	2	23	4	0	0	28	17	17	2	21	0	27	26	0	31	0	3	24	0	0	37	28	32	22	22	16	28	0	0
ASV982	12	73	13	62	29	86	26	0	15	58	10	36	8	30	5	26	8	40	11	36	8	21	0	12	4	11	0	18	7	27	9	16	0	24	0	11	0	15	0	10	8	41	10	20	8	26	0	12	0
ASV983	21	34	27	0	58	0	45	0	25	0	0	0	0	0	0	0	47	34	0	0	0	0	0	0	0	21	0	21	0	31	46	28	29	0	29	27	0	0	0	0	33	0	0	0	0	0	26	0	48
ASV984	32	22	16	8	46	29	17	0	17	23	16	38	14	19	0	10	29	18	19	14	11	17	15	16	10	11	9	12	23	19	21	6	12	13	21	27	16	21	14	10	16	12	23	12	13	0	7	0	23
ASV985	17	7	15	21	31	6	24	0	18	24	15	15	0	21	14	14	18	19	14	14	0	15	10	27	0	8	0	15	18	20	15	21	17	0	8	8	0	0	16	12	15	15	4	37	8	0	21	21	16
ASV986	0	0	0	0	19	0	17	0	0	0	0	0	0	0	0	0	0	0	0	0	0	0	0	0	0	0	0	0	0	0	0	0	0	0	32	0	0	0	0	0	17	0	0	0	0	0	0	0	25
ASV987	60	14	47	0	0	14	0	0	0	14	35	23	0	12	0	0	39	0	0	0	51	11	0	16	0	10	0	8	0	14	0	0	0	0	0	24	0	13	16	0	50	0	37	0	24	0	32	0	0
ASV988	34	0	17	0	44	16	47	0	0	0	0	0	0	0	0	0	27	0	46	0	29	0	20	0	0	0	0	0	44	20	21	0	20	0	0	0	0	0	15	0	30	0	19	0	0	0	20	0	37
ASV989	46	42	19	0	57	43	28	0	25	24	28	32	0	24	0	0	29	22	29	0	19	11	22	0	34	0	18	0	34	20	31	0	0	16	0	0	17	0	0	30	0	0	18	0	0	0	34	0	24
ASV990	0	0	0	0	0	0	0	0	0	0	0	0	0	0	0	0	0	0	0	0	0	0	0	0	0	0	0	0	0	0	0	0	0	0	0	0	0	0	0	0	0	0	0	0	0	0	0	0	0
ASV991	98	0	54	0	83	0	119	0	60	0	47	27	35	0	0	0	26	0	55	0	49	0	31	0	32	0	29	0	0	0	0	0	36	0	39	0	0	0	14	0	23	0	0	0	16	0	0	0	21
ASV992	0	0	0	0	53	0	0	0	0	0	0	0	0	0	0	0	31	26	55	0	0	0	0	0	20	27	0	0	53	0	0	28	29	28	0	28	0	0	24	0	0	0	42	22	20	0	0	0	26
ASV993	59	31	24	22	42	34	28	0	39	13	23	13	32	35	0	23	23	41	0	19	0	0	0	0	47	28	25	38	34	45	39	24	22	11	0	21	0	22	0	0	0	0	0	0	0	0	0	0	0
ASV994	51	68	0	60	36	49	0	0	0	48	0	0	0	0	0	30	0	53	0	0	31	27	0	25	0	0	0	32	0	36	0	30	0	0	0	20	18	34	0	26	29	31	66	25	0	22	0	17	0
ASV995	49	0	35	0	25	0	42	0	20	23	0	0	21	0	0	0	35	29	39	0	38	0	0	0	42	0	29	38	39	0	39	0	18	0	20	0	29	0	0	0	23	0	26	0	27	0	0	0	0
ASV996	0	0	0	0	0	0	0	0	0	0	0	0	0	0	0	0	0	0	0	0	0	0	0	0	0	0	0	0	50	0	0	0	0	0	0	0	0	0	0	0	0	0	0	0	0	0	0	0	0
ASV997	64	56	33	0	69	60	60	0	0	81	37	74	0	0	0	0	0	0	0	0	0	0	0	0	0	0	0	0	0	0	0	0	0	0	0	0	0	0	0	0	0	0	0	0	0	0	0	0	23
ASV998	0	0	0	0	0	0	0	0	0	0	0	0	0	0	0	0	0	0	0	0	0	0	0	0	0	0	0	0	0	0	0	0	0	0	0	0	0	0	0	0	0	0	0	0	0	0	0	0	0
ASV999	43	0	0	0	76	0	39	0	43	0	28	0	0	0	0	0	51	0	53	0	58	0	56	0	40	0	0	0	82	0	0	0	0	0	0	0	41	0	0	0	64	0	34	0	61	0	0	0	0
ASV1000	36	0	0	0	31	0	0	0	41	0	17	0	21	0	0	0	27	31	39	21	26	0	0	0	15	0	0	0	32	0	0	0	41	33	0	0	0	0	0	0	24	0	26	0	0	0	0	0	0
ASV1001	23	24	0	16	31	34	40	0	16	18	18	20	0	0	0	0	19	14	0	14	16	16	12	0	0	15	11	0	28	17	24	0	0	0	18	0	0	0	15	0	17	0	18	8	14	0	0	14	16
ASV1002	0	36	0	23	15	60	0	0	0	30	5	56	0	16	0	0	0	23	0	15	0	0	0	12	9	28	0	0	8	21	6	18	0	16	0	26	0	34	0	13	0	71	6	18	0	34	0	13	0
ASV1003	37	0	19	0	26	0	25	0	20	18	0	0	23	0	14	0	0	0	22	0	19	24	21	16	32	11	21	31	28	20	0	0	0	0	16	23	29	0	0	16	18	2	17	20	31	21	33	25	21
ASV1004	48	19	0	18	0	20	0	0	35	37	27	40	0	32	23	0	0	17	24	32	0	0	0	0	33	12	0	18	18	17	44	0	0	40	0	30	0	18	0	0	0	13	0	0	0	0	0	0	0
ASV1005	0	41	23	0	34	0	76	0	34	0	0	26	25	0	0	0	0	0	63	0	0	0	0	0	32	0	31	0	68	33	34	0	0	0	0	0	22	20	0	0	30	16	37	0	0	13	0	15	35
ASV1006	62	39	37	37	87	57	58	0	34	43	27	52	29	0	0	0	47	0	0	0	27	0	0	0	20	0	0	25	41	0	36	0	23	0	26	0	18	0	0	0	34	0	29	0	0	0	0	0	27
ASV1007	48	24	23	37	51	29	37	0	28	24	23	29	22	15	20	0	25	0	35	16	17	13	27	17	20	15	15	14	35	23	22	0	0	0	15	16	10	0	23	18	23	0	18	15	0	0	10	0	17
ASV1008	23	15	7	0	27	26	19	0	10	24	15	22	0	16	0	11	23	11	25	0	19	12	12	15	0	19	0	10	25	31	18	15	14	0	17	14	13	23	9	7	20	16	28	0	26	0	0	11	15
ASV1009	23	47	0	26	29	39	29	0	0	27	15	30	0	0	0	17	0	20	18	19	0	57	0	18	0	0	0	24	0	23	0	20	0	0	0	0	0	15	0	0	0	0	13	0	0	0	0	0	0
ASV1010	0	0	0	22	11	94	0	0	0	0	0	30	23	38	18	12	23	103	139	45	15	17	0	41	18	17	14	12	20	73	17	21	0	0	0	18	11	0	0	0	16	29	38	14	18	0	12	13	0
ASV1011	23	39	32	30	36	30	41	0	22	25	0	0	0	19	0	0	0	20	34	0	0	20	0	14	0	25	29	0	30	0	20	0	22	0	15	11	25	25	0	0	16	0	0	34	17	24	0	0	29
ASV1012	50	0	36	34	79	74	72	0	33	39	33	51	0	0	0	0	0	0	55	0	26	0	0	20	0	0	0	0	33	0	32	0	25	0	0	0	18	0	0	0	0	0	34	0	0	0	0	0	27
ASV1013	31	23	17	0	38	27	24	0	10	18	24	16	14	0	0	0	18	13	58	15	29	25	13	20	13	12	0	0	26	15	27	0	11	0	8	0	20	0	0	0	21	0	47	0	24	0	14	0	25
ASV1014	0	40	0	0	31	48	37	0	20	40	35	46	34	40	0	0	17	29	13	31	0	25	0	19	15	34	0	0	16	30	19	22	0	25	16	23	0	25	0	0	0	30	23	41	14	29	0	54	0
ASV1015	0	26	0	18	0	21	1	0	11	14	0	15	21	21	0	31	0	9	0	28	32	25	26	14	0	30	0	18	0	5	1	30	26	32	41	26	4	24	37	16	0	0	0	0	34	24	22	18	0
ASV1016	42	51	18	58	44	60	38	0	28	33	20	40	0	24	0	24	15	17	20	23	0	17	18	20	0	21	0	21	0	0	20	19	0	6	0	15	0	17	10	7	17	12	12	15	0	11	0	0	14
ASV1017	39	111	13	50	53	147	56	0	24	92	17	90	0	49	9	21	12	58	11	21	11	14	0	15	6	19	0	13	16	34	8	36	0	23	0	24	0	0	0	0	0	14	0	0	0	0	0	0	0
ASV1018	0	0	0	0	0	0	0	0	0	0	0	0	0	0	0	0	0	0	0	0	0	0	0	0	0	0	0	0	0	0	0	0	0	0	0	0	0	0	0	0	0	0	0	0	0	0	0	0	0
ASV1019	90	0	44	0	89	0	60	0	42	0	53	0	39	0	0	0	35	0	35	0	37	0	87	0	42	0	29	0	69	0	38	0	0	0	35	0	36	0	15	0	27	0	0	0	0	0	26	0	0
ASV1020	44	0	0	38	45	71	32	0	0	53	45	74	0	0	0	0	51	39	0	45	0	36	0	55	0	0	0	0	0	49	17	37	0	37	43	53	0	0	0	31	0	48	0	0	0	0	0	0	0
ASV1021	37	0	0	0	0	0	0	0	0	0	0	0	16	0	0	0	23	0	55	0	60	0	20	23	45	0	27	0	60	0	0	0	0	0	0	0	0	0	0	0	41	0	35	0	0	0	0	0	33
ASV1022	30	19	0	28	13	31	25	0	0	36	25	0	20	35	0	0	29	28	19	0	0	22	0	0	0	16	0	0	0	25	0	20	0	22	0	0	0	26	0	0	0	39	0	0	0	26	0	33	0
ASV1023	21	32	16	0	38	53	52	0	23	35	0	25	0	0	10	0	18	14	0	0	0	0	0	0	0	20	0	0	14	38	13	0	0	0	0	0	0	0	0	0	13	0	0	0	0	0	0	0	0
ASV1024	14	26	3	12	7	21	2	0	4	15	3	18	7	13	23	18	4	16	26	22	5	4	13	15	4	12	13	6	19	9	32	11	27	7	22	22	13	9	26	5	19	16	17	16	21	6	0	14	13
ASV1025	0	0	0	0	0	0	18	0	0	0	0	0	0	0	0	0	0	0	0	0	0	0	0	0	0	0	0	0	0	0	0	0	0	0	0	0	0	0	0	0	0	0	0	0	0	0	0	0	0
ASV1026	23	11	26	6	30	18	28	0	17	10	13	12	17	6	4	0	15	5	15	1	8	2	0	4	9	8	0	0	18	22	14	0	0	0	5	7	0	2	1	0	9	7	13	0	16	0	45	0	30
ASV1027	12	0	12	0	15	0	30	0	14	0	11	12	0	0	0	0	21	0	28	10	11	0	16	0	9	0	0	0	13	14	19	0	13	0	11	14	16	0	11	0	18	0	0	0	16	0	13	0	32
ASV1028	24	7	15	6	32	5	32	0	16	9	19	10	9	0	13	0	27	12	36	0	31	12	43	10	12	0	9	0	41	8	19	7	8	0	9	12	10	8	0	0	19	8	22	0	8	5	10	0	21
ASV1029	70	33	50	16	47	28	140	0	51	25	37	24	0	0	0	0	0	0	72	0	0	0	0	0	0	17	0	0	0	42	73	0	41	36	0	0	0	18	0	9	0	7	75	9	0	10	0	7	0
ASV1030	26	23	16	17	32	35	35	0	22	23	16	33	12	20	0	0	14	19	6	12	0	0	0	0	10	12	0	0	15	18	0	13	8	10	0	0	0	11	0	0	0	12	0	8	6	0	0	0	6
ASV1031	3	0	45	0	0	0	64	0	0	0	16	0	25	0	46	0	17	0	31	0	23	0	18	0	7	0	56	9	24	0	22	0	37	0	13	0	0	0	0	0	26	0	7	0	46	0	43	0	0
ASV1032	35	39	14	25	52	41	36	0	0	32	29	39	27	19	13	15	8	0	25	0	0	0	0	0	31	20	0	12	22	29	0	19	0	16	14	19	0	19	0	0	16	16	0	0	0	10	0	0	0
ASV1033	16	63	0	34	27	104	40	0	0	72	0	76	0	0	0	0	0	0	0	0	0	0	0	0	0	28	0	0	0	36	0	32	0	41	0	23	0	0	0	0	0	35	0	0	0	0	0	0	0
ASV1034	70	17	34	0	84	18	84	0	52	19	37	14	34	0	22	0	42	12	37	0	15	0	15	9	20	0	12	0	30	0	20	0	10	0	0	0	0	0	0	0	15	0	14	0	13	0	0	0	0
ASV1035	0	0	0	0	0	0	35	0	0	0	0	0	0	0	0	0	0	0	0	0	0	0	0	0	0	0	0	0	0	0	15	0	16	0	0	0	0	0	0	0	0	0	135	0	20	0	0	0	15
ASV1036	4	4	15	0	12	0	16	0	21	26	9	0	19	11	0	0	22	0	3	0	2	0	25	0	0	2	0	0	4	13	18	13	12	0	11	4	14	4	26	0	12	0	15	0	9	0	0	0	21
ASV1037	34	31	28	19	34	32	28	0	35	21	24	0	19	0	16	0	35	0	28	0	31	12	17	16	16	16	19	11	0	24	13	20	12	10	19	0	14	0	0	0	0	8	11	4	16	5	0	0	0
ASV1038	34	23	0	12	32	23	21	0	20	19	13	23	14	13	0	11	11	0	51	27	17	27	0	13	19	16	9	11	26	11	33	16	0	0	18	13	13	0	0	0	18	0	47	0	0	0	0	0	37
ASV1039	20	17	0	30	21	24	15	0	0	18	17	17	0	17	10	0	22	16	35	20	17	23	17	15	19	24	0	0	31	22	22	0	12	0	9	12	0	17	16	0	9	0	19	0	12	19	0	0	20
ASV1040	56	32	24	24	127	33	168	0	71	39	58	45	36	33	0	0	27	0	0	0	16	0	0	0	0	9	0	0	0	8	40	15	19	0	0	18	0	0	0	0	27	0	0	0	0	0	0	16	0
ASV1041	25	19	17	0	16	0	10	0	21	0	12	23	0	0	18	13	17	8	32	0	31	21	13	12	13	0	0	10	21	0	7	0	12	14	18	10	18	7	0	0	12	0	17	15	14	0	14	0	20
ASV1042	23	0	0	0	39	20	0	0	0	20	20	0	0	0	0	0	41	29	24	23	32	28	0	0	0	0	0	0	15	33	0	0	0	0	0	0	0	0	0	0	0	12	21	0	0	0	0	0	48
ASV1043	35	29	19	23	1	10	2	0	28	27	22	25	22	13	10	12	18	15	0	20	4	27	12	20	8	10	0	11	25	20	23	13	0	14	0	13	11	0	0	0	13	12	14	13	0	0	0	0	28
ASV1044	0	0	0	0	0	0	14	0	0	0	0	0	0	0	0	0	0	0	0	0	0	0	0	0	0	0	0	0	17	0	0	0	0	0	0	0	0	0	0	0	0	0	0	0	0	0	0	0	0
ASV1045	0	0	0	0	8	7	16	0	0	0	0	20	7	0	9	0	8	9	57	14	20	11	0	12	0	0	0	0	0	0	17	16	7	0	17	34	0	0	0	0	0	0	6	0	0	0	0	9	17
ASV1046	16	16	14	9	19	20	21	0	53	13	35	19	9	11	3	0	9	5	30	11	10	3	5	0	8	7	11	0	9	6	12	7	41	10	10	10	10	3	4	0	7	4	12	6	13	5	56	4	6
ASV1047	0	0	0	0	0	0	0	0	0	0	0	0	0	0	0	0	0	0	0	0	0	0	0	0	0	0	0	0	0	0	0	0	0	0	0	0	0	0	0	0	0	0	0	0	0	0	0	0	0
ASV1048	26	35	14	24	28	43	23	0	17	32	14	31	0	12	0	0	13	23	9	26	0	12	0	0	13	20	0	14	0	30	18	23	11	14	0	15	0	13	0	9	17	14	0	0	0	0	0	18	0
ASV1049	33	19	9	21	28	22	35	0	10	11	8	11	10	8	0	4	11	10	21	0	17	14	23	0	17	21	11	17	15	14	16	0	10	10	0	5	10	5	0	10	9	0	6	0	0	0	0	0	19
ASV1050	28	50	14	36	34	46	39	0	14	41	13	32	5	31	0	15	8	16	12	15	0	23	0	11	9	22	0	10	12	28	10	13	0	14	9	13	0	16	6	9	13	24	0	17	0	8	0	14	0
ASV1051	0	0	0	0	0	0	0	0	0	0	0	0	0	0	0	0	0	0	0	0	0	0	0	0	0	0	0	0	62	0	0	0	0	0	0	0	0	0	0	0	0	0	0	0	0	0	0	0	0
ASV1052	38	0	0	17	0	34	33	0	0	0	21	26	0	25	0	36	0	0	21	0	0	0	0	0	0	23	0	53	27	23	0	0	0	0	0	0	0	0	0	0	12	0	0	0	0	0	0	0	0
ASV1053	28	36	27	23	24	0	24	0	13	0	0	0	27	0	16	0	17	0	36	27	22	21	9	0	22	31	16	18	49	26	19	0	16	0	13	0	19	16	10	0	0	0	8	0	0	0	9	0	17
ASV1054	0	83	0	53	37	134	33	0	20	145	0	58	0	27	0	28	0	0	0	30	0	35	0	0	0	0	0	0	0	0	0	42	0	66	0	0	0	0	0	0	0	61	0	53	0	34	0	0	0
ASV1055	50	32	0	0	34	34	31	0	0	0	32	0	32	0	0	0	0	30	65	21	26	22	29	0	39	0	21	18	50	35	0	21	0	0	86	21	0	0	14	0	20	38	28	0	15	0	22	0	0
ASV1056	47	29	26	27	25	39	18	0	38	14	0	0	38	0	11	0	0	22	0	0	0	0	0	0	36	24	26	22	10	31	0	0	0	24	11	0	6	12	19	0	0	0	8	0	0	13	0	12	8
ASV1057	32	0	0	28	1	1	1	0	20	20	5	30	12	4	0	7	27	24	27	21	14	25	6	22	13	11	11	0	4	4	18	18	11	21	2	15	0	14	0	2	3	14	20	0	0	1	1	0	4
ASV1058	18	23	14	22	17	21	15	0	12	8	6	15	0	16	7	9	7	15	11	10	0	0	5	5	6	10	0	8	9	16	8	0	5	9	0	4	8	6	0	9	0	25	6	13	8	20	0	5	6
ASV1059	0	0	0	0	0	0	0	0	0	0	0	0	0	0	0	0	0	0	0	0	0	0	0	0	0	0	0	0	0	0	0	0	0	0	0	0	0	0	0	0	0	0	0	0	0	0	0	0	0
ASV1060	32	0	0	0	34	0	35	0	0	0	25	0	33	0	0	0	19	0	37	0	24	20	37	0	0	0	19	0	61	0	0	0	0	0	25	0	37	0	15	0	0	0	0	0	46	0	0	0	20
ASV1061	27	13	13	17	29	35	19	0	20	19	0	0	10	0	0	20	17	9	0	18	0	0	0	0	15	14	0	0	17	14	0	12	9	14	7	15	9	16	7	20	15	20	0	36	7	21	9	0	12
ASV1062	0	45	0	27	26	63	13	0	0	23	0	25	0	33	15	0	0	34	0	28	0	15	0	17	21	34	0	24	0	14	0	26	0	17	0	0	0	38	0	0	0	55	22	35	0	26	0	20	0
ASV1063	41	35	0	40	44	58	49	0	0	26	0	29	0	26	0	8	0	37	20	23	0	12	0	0	0	0	0	0	28	23	0	26	0	34	0	0	0	0	0	0	0	32	29	32	0	0	0	0	0
ASV1064	18	18	14	0	49	13	48	0	32	18	10	11	5	0	12	0	32	0	39	16	20	18	7	7	4	0	0	0	18	0	3	0	6	0	0	0	11	0	10	0	27	0	7	0	10	0	0	0	14
ASV1065	0	28	0	31	26	26	21	0	0	0	33	29	0	0	0	0	29	20	14	20	0	0	0	0	0	0	0	0	0	18	24	26	22	14	0	0	0	16	27	15	22	16	25	0	0	0	0	0	21
ASV1066	27	0	15	0	28	18	36	0	0	0	25	0	0	0	0	11	18	0	0	0	0	0	24	0	0	17	0	0	34	22	0	0	0	0	34	0	14	0	14	0	0	0	19	0	35	0	0	0	0
ASV1067	27	24	0	19	48	28	30	0	0	0	0	0	0	0	0	16	0	20	55	27	37	24	0	0	0	0	0	17	25	0	0	0	0	0	0	0	0	0	0	0	21	0	39	0	21	16	0	0	0
ASV1068	43	114	20	66	64	82	45	0	47	118	24	78	0	31	0	0	0	0	0	0	0	0	0	0	0	0	0	0	0	0	19	38	0	38	15	0	16	0	0	0	0	0	0	0	27	0	0	0	0
ASV1069	0	0	0	0	0	12	7	0	0	0	0	0	0	0	0	0	0	0	0	0	0	0	0	0	0	0	0	0	10	7	0	0	0	0	0	0	0	0	0	0	0	0	0	0	0	0	0	0	0
ASV1070	22	16	11	6	21	20	32	0	14	21	9	15	14	15	6	0	15	13	18	16	8	19	0	11	11	16	11	0	20	12	15	0	9	9	3	14	12	7	0	3	12	0	16	0	14	8	0	8	24
ASV1071	0	0	25	0	69	33	51	0	36	18	26	0	18	0	20	8	0	23	30	0	0	13	0	11	18	22	18	0	41	18	0	13	0	10	16	14	12	11	0	8	0	0	17	0	18	0	10	0	16
ASV1072	43	28	28	15	59	42	61	0	28	38	22	18	10	0	15	11	18	9	19	15	9	16	12	0	15	8	0	0	16	10	32	13	0	15	9	6	9	0	13	0	19	16	23	32	9	11	15	0	15
ASV1073	0	48	0	30	0	44	0	0	0	31	0	25	14	30	16	15	0	31	0	14	0	27	0	17	20	30	0	33	0	52	0	30	0	0	0	24	0	23	0	23	0	0	0	14	0	0	0	15	0
ASV1074	1	16	11	13	2	0	1	0	17	13	12	0	15	8	10	8	15	11	18	6	11	15	12	0	26	20	12	17	1	34	23	16	12	12	0	26	2	9	9	0	18	8	11	0	9	6	8	9	1
ASV1075	0	0	0	0	0	0	0	0	0	0	0	0	0	0	0	0	0	0	0	0	0	0	0	0	0	0	0	0	0	0	0	0	0	0	0	0	0	0	0	0	0	0	0	0	0	0	0	0	0
ASV1076	43	0	37	0	50	0	38	0	0	25	26	30	0	0	0	0	23	0	42	0	0	0	0	9	0	0	0	0	0	0	30	30	22	0	16	19	27	0	15	0	26	20	40	21	0	0	17	0	0
ASV1077	37	28	30	33	1	36	27	0	27	32	0	24	17	23	16	16	0	0	0	26	0	22	32	0	0	0	0	30	0	0	29	0	0	0	26	0	0	16	0	0	27	13	0	0	0	15	11	11	0
ASV1078	0	15	0	28	0	0	0	0	0	14	0	0	0	21	20	0	34	0	33	0	33	32	0	0	0	38	25	18	63	42	0	0	0	20	16	22	0	19	17	0	17	0	20	13	15	0	0	14	0
ASV1079	51	0	31	0	37	0	68	0	48	0	29	41	39	13	26	0	33	20	30	0	30	0	44	0	27	33	0	25	30	0	28	0	0	0	26	0	19	38	0	0	42	0	41	0	27	0	16	0	0
ASV1080	26	44	0	34	29	35	32	0	0	36	0	30	0	30	0	14	0	32	0	23	0	0	0	24	0	32	0	21	23	24	0	25	0	0	0	28	0	43	0	16	0	34	0	23	30	19	0	23	0
ASV1081	30	20	28	0	41	24	56	0	39	0	24	0	24	0	17	0	37	19	32	0	0	0	0	0	0	0	0	0	36	24	45	0	16	0	0	0	0	0	0	0	27	0	0	0	0	0	0	0	0
ASV1082	15	35	12	36	23	53	23	0	12	39	0	15	6	10	0	16	16	12	17	10	9	14	6	11	0	18	0	26	0	22	0	11	12	22	0	14	0	6	9	10	0	13	0	11	28	9	0	18	6
ASV1083	13	0	18	0	21	16	14	0	14	0	8	0	12	0	0	0	18	0	9	0	0	0	0	0	12	10	0	12	12	0	20	16	14	0	0	0	18	19	0	0	0	0	10	0	10	0	0	0	13
ASV1084	0	15	10	9	10	21	18	0	5	5	0	14	15	9	0	25	10	17	10	11	22	9	0	26	0	23	0	17	3	17	11	17	14	24	0	0	0	14	0	0	12	0	6	23	0	0	9	0	0
ASV1085	0	51	0	41	0	84	0	0	0	37	0	35	0	0	0	0	0	0	0	35	0	0	0	0	0	52	0	0	0	63	0	39	0	35	0	25	0	0	0	0	0	61	0	48	0	41	0	28	0
ASV1086	28	17	23	6	32	24	30	0	17	15	15	14	12	17	12	0	22	0	22	7	29	8	27	16	14	0	16	0	28	13	17	0	0	6	0	0	15	0	7	0	21	0	23	0	5	0	9	0	18
ASV1087	17	0	20	9	30	11	19	0	22	0	16	0	16	6	14	0	24	0	11	7	17	0	18	16	15	9	17	16	34	12	19	0	17	0	0	0	16	0	0	6	18	0	23	0	13	0	8	0	16
ASV1088	39	98	0	45	30	67	25	0	0	56	0	54	0	38	0	27	0	56	0	0	0	0	0	0	0	29	0	24	0	0	0	38	0	0	0	0	0	31	0	0	0	24	0	25	0	0	0	0	0
ASV1089	0	0	14	0	30	0	0	0	35	4	0	0	0	0	31	0	24	0	25	0	12	0	19	0	21	17	30	10	3	21	15	13	23	17	0	13	0	0	19	0	20	10	21	11	23	0	0	13	43
ASV1090	0	95	0	54	0	104	0	0	0	107	0	80	0	37	0	24	0	47	0	0	0	26	0	0	0	47	0	31	28	64	0	33	0	49	0	0	0	25	0	0	0	52	0	41	0	46	0	0	0
ASV1091	0	0	23	0	43	20	0	0	0	0	0	0	0	0	20	0	0	0	20	0	0	0	0	0	22	0	20	0	28	0	34	0	0	0	27	0	32	0	0	0	0	0	0	0	30	0	0	0	39
ASV1092	51	55	0	24	40	37	29	0	19	20	17	22	13	24	14	16	29	17	16	0	15	17	0	0	12	29	0	21	41	21	27	0	13	0	22	11	20	17	0	0	10	21	9	12	0	8	0	0	0
ASV1093	25	36	14	28	36	53	23	0	0	26	12	26	7	28	9	16	18	32	13	0	0	21	10	20	15	29	0	17	33	28	15	14	0	15	0	11	0	16	0	10	11	12	14	10	0	9	4	11	0
ASV1094	8	7	22	9	4	8	5	0	8	14	13	5	23	7	25	23	0	7	3	0	12	2	0	14	0	8	0	29	6	4	15	3	5	26	14	8	0	12	0	24	3	9	9	2	14	19	20	6	30
ASV1095	26	23	19	15	26	29	54	0	23	44	23	27	0	0	0	0	0	19	31	0	19	29	0	15	21	0	27	0	21	0	27	0	13	18	0	0	29	0	0	0	41	0	1	0	14	0	0	0	22
ASV1096	5	13	14	13	6	0	5	0	4	9	31	7	25	10	9	0	10	8	5	0	6	15	20	0	5	3	26	12	6	3	7	14	7	8	13	24	14	0	28	0	32	9	28	0	9	6	19	0	5
ASV1097	24	0	0	0	0	0	0	0	0	0	0	0	0	0	0	0	0	0	0	0	0	0	0	0	22	0	0	0	0	0	0	0	0	0	0	0	0	0	0	0	0	0	0	0	0	0	0	0	0
ASV1098	12	13	8	17	25	11	18	0	9	11	0	11	0	0	6	14	0	7	0	0	9	0	0	9	0	0	8	0	26	9	11	6	14	8	14	0	0	0	0	5	10	6	28	0	5	0	0	0	16
ASV1099	28	20	22	23	42	23	22	0	22	18	13	17	21	14	15	0	22	12	14	0	20	18	0	17	15	0	0	0	22	11	0	0	14	13	13	0	0	0	0	0	0	0	0	0	0	0	0	0	16
ASV1100	26	15	0	14	24	36	44	0	12	23	13	0	11	0	0	0	0	11	36	0	11	18	0	0	11	0	0	0	29	24	32	0	12	12	15	8	15	11	15	0	28	20	21	8	13	0	0	0	19
ASV1101	29	19	16	25	35	0	32	0	23	25	24	0	23	0	0	19	16	15	15	0	0	21	0	0	17	0	0	0	32	0	19	16	14	0	0	0	17	0	0	14	0	0	0	0	0	0	0	0	0
ASV1102	0	50	0	0	48	0	0	0	0	0	0	0	0	0	0	0	0	0	47	0	0	0	0	0	0	67	0	0	47	49	0	0	28	0	0	0	0	33	0	0	0	0	0	0	0	0	0	0	0
ASV1103	0	0	0	0	0	0	0	0	0	0	0	0	0	0	0	0	0	0	0	0	0	0	0	0	0	0	0	0	0	0	0	0	0	0	0	0	0	0	0	0	0	0	0	0	0	0	0	0	0
ASV1104	0	0	0	0	0	0	0	0	29	0	0	0	0	0	0	0	0	0	0	0	0	0	0	0	0	0	0	0	0	0	20	0	0	0	0	0	0	0	0	0	0	0	0	0	0	0	0	0	0
ASV1105	24	26	0	21	24	47	38	0	15	33	0	28	16	10	0	0	28	33	21	15	18	16	0	0	21	17	16	13	23	16	16	13	0	0	14	0	0	0	0	0	0	0	12	0	0	10	0	0	0
ASV1106	46	19	34	19	65	19	25	0	22	16	23	30	28	16	18	17	40	0	51	0	27	23	33	15	27	0	0	0	39	19	34	0	25	0	0	0	0	0	0	13	0	0	0	0	0	0	0	0	0
ASV1107	53	34	0	32	66	49	58	0	26	28	33	0	0	37	35	0	47	39	37	28	0	21	27	0	23	0	0	27	0	25	33	0	0	0	0	0	0	34	0	0	0	0	37	0	0	0	0	0	0
ASV1108	40	0	19	0	50	0	39	0	47	0	17	27	0	0	0	11	39	26	433	83	20	0	19	33	0	0	0	0	0	0	29	23	16	0	0	0	0	0	0	0	0	0	0	0	17	0	0	0	0
ASV1109	4	9	12	0	3	6	1	0	13	2	16	4	13	3	17	0	2	23	24	7	30	6	13	2	8	3	15	0	29	4	23	0	18	0	11	0	20	0	16	0	34	0	0	0	17	0	7	0	27
ASV1110	0	0	0	0	0	0	0	0	0	0	0	0	0	0	0	0	0	0	0	0	0	0	0	0	0	0	0	0	0	0	0	0	0	0	0	0	0	0	0	0	0	0	0	0	0	0	0	0	0
ASV1111	0	0	57	0	20	0	0	0	0	0	0	0	0	0	0	0	0	0	0	0	24	0	0	0	60	0	0	0	60	44	23	30	55	0	60	0	66	0	48	24	23	24	22	0	35	0	25	15	32
ASV1112	0	0	0	0	12	0	20	0	0	0	10	0	0	0	0	0	0	0	19	0	9	0	0	0	0	0	0	0	31	0	13	0	0	0	0	0	21	0	16	0	24	0	36	0	22	0	10	0	12
ASV1113	0	38	0	24	22	32	24	0	0	34	0	25	13	18	0	14	15	29	25	25	28	36	0	0	13	26	0	31	19	30	14	14	0	18	0	16	0	0	0	0	13	0	0	0	0	0	0	0	13
ASV1114	22	25	13	22	20	26	25	0	12	16	11	15	15	16	0	9	18	11	13	0	13	23	13	11	18	28	0	17	22	25	16	14	11	0	0	0	0	0	0	0	0	0	0	0	8	0	0	0	11
ASV1115	20	19	0	10	17	0	25	0	11	8	9	11	9	16	0	0	11	15	28	0	16	10	13	0	14	0	8	0	26	18	15	9	16	8	16	0	8	0	0	0	11	17	19	14	15	0	12	13	11
ASV1116	0	0	0	0	0	0	0	0	0	0	0	0	0	0	0	0	0	0	0	0	0	0	0	0	0	0	0	0	0	0	0	0	0	0	0	0	0	0	0	0	0	0	0	0	0	0	0	0	66
ASV1117	12	2	13	1	2	1	0	0	42	6	14	3	15	23	0	32	12	16	11	2	6	0	5	19	9	1	3	32	13	2	13	0	22	34	5	15	8	26	22	15	9	13	5	3	0	26	3	15	17
ASV1118	50	14	13	0	52	16	47	0	20	25	22	13	29	0	0	0	17	10	17	0	0	0	10	0	26	0	0	0	15	0	26	0	21	0	0	0	10	0	0	0	0	0	10	0	0	0	0	0	56
ASV1119	11	36	14	19	39	55	33	0	12	30	8	43	0	22	0	12	13	28	10	13	0	9	0	16	0	0	0	0	0	0	0	16	0	11	7	7	0	0	0	12	0	37	11	10	0	12	0	0	6
ASV1120	0	49	0	29	27	33	24	0	0	22	0	38	0	29	20	11	24	28	0	16	0	25	0	22	18	23	0	19	0	26	0	25	14	9	20	26	0	16	0	0	0	24	0	16	18	14	0	13	0
ASV1121	0	30	0	0	56	33	28	0	0	0	0	0	0	0	0	0	32	0	0	0	0	0	0	0	0	0	0	0	46	0	0	0	0	0	23	0	0	0	0	0	0	0	0	0	0	0	0	0	0
ASV1122	34	0	11	0	28	0	40	0	23	0	17	0	24	0	12	0	16	6	19	0	14	0	13	0	27	0	9	0	12	10	18	0	21	0	22	0	18	0	6	0	25	0	18	0	21	0	8	0	26
ASV1123	10	27	10	13	38	22	33	0	24	21	17	12	6	9	0	14	12	11	20	10	8	5	0	8	9	14	5	8	13	14	23	13	10	13	12	7	11	13	14	5	16	12	14	9	12	0	12	6	0
ASV1124	34	18	0	26	32	12	70	0	30	0	0	34	21	9	14	0	23	13	22	13	0	0	0	0	0	0	0	0	37	17	0	17	27	0	0	21	16	0	17	9	0	17	30	0	0	0	7	0	0
ASV1125	18	56	9	34	15	58	10	0	14	42	5	32	0	28	0	17	0	21	15	31	0	18	0	7	0	19	0	15	0	22	0	21	0	13	0	16	0	25	0	10	10	31	5	22	0	23	0	14	9
ASV1126	0	0	18	0	34	14	0	0	0	19	29	0	0	0	0	0	0	0	31	0	32	16	0	0	18	0	0	0	0	0	37	0	0	0	25	0	0	0	0	0	27	0	0	0	23	0	10	0	24
ASV1127	28	30	30	18	34	33	23	0	21	20	13	23	0	10	11	7	16	17	0	0	0	0	0	0	0	15	0	9	0	13	12	0	0	8	0	0	4	0	0	6	8	9	0	0	0	0	0	0	9
ASV1128	25	0	17	0	24	10	34	0	19	17	0	20	11	5	7	4	19	0	46	12	0	9	0	12	14	0	6	0	33	0	16	5	12	0	13	0	0	0	12	0	19	0	10	0	0	0	9	0	23
ASV1129	0	52	0	23	0	67	28	0	23	34	0	26	17	35	0	32	0	31	0	28	0	15	0	0	0	28	0	22	0	28	0	17	0	23	17	0	0	0	0	27	0	31	0	16	0	0	0	0	0
ASV1130	57	0	0	0	41	0	0	0	0	0	0	29	35	0	0	0	0	0	0	0	0	0	0	36	44	0	0	0	54	46	26	0	0	0	0	0	0	0	0	0	0	0	33	0	0	0	0	0	0
ASV1131	10	37	13	13	21	50	20	0	18	22	16	24	20	14	0	18	12	30	15	14	0	9	13	13	0	35	13	14	10	23	0	18	10	11	11	17	6	16	6	0	10	18	12	11	11	9	0	14	5
ASV1132	11	0	0	22	20	25	16	0	0	23	0	21	0	0	0	0	0	15	0	17	25	22	10	0	20	0	10	15	23	0	18	10	16	18	15	13	6	0	10	0	14	0	13	15	12	0	0	12	18
ASV1133	10	19	0	0	21	27	0	0	0	0	0	0	0	12	0	0	11	12	0	24	0	0	0	0	15	17	0	0	11	25	0	15	0	9	0	12	0	12	6	0	0	11	13	17	10	10	0	0	0
ASV1134	27	36	0	33	0	30	21	0	17	34	0	19	0	16	0	11	0	24	0	0	13	21	0	0	0	17	0	14	0	29	0	0	0	18	18	16	0	13	0	0	0	19	0	10	0	0	0	0	22
ASV1135	40	0	28	14	39	16	33	0	29	11	32	0	20	0	0	0	0	0	26	0	0	0	24	0	38	0	21	13	47	22	20	0	30	0	21	0	27	0	19	0	27	0	20	0	12	0	9	0	23
ASV1136	33	29	31	26	60	33	47	0	22	18	31	0	12	0	9	0	20	24	15	12	0	18	0	13	25	0	9	0	18	30	24	0	0	0	10	0	0	0	0	0	17	0	19	0	0	0	0	0	7
ASV1137	0	114	0	111	0	110	82	0	0	95	0	91	0	0	0	79	0	0	0	0	0	0	0	0	0	0	0	0	0	63	0	68	0	57	0	0	0	0	0	0	0	57	0	0	0	0	0	0	0
ASV1138	74	9	31	17	59	28	51	0	34	13	23	12	20	0	27	0	24	0	16	3	8	17	8	0	41	0	0	0	23	0	7	0	20	0	25	0	21	0	11	0	31	0	19	0	11	0	9	0	17
ASV1139	0	45	0	0	22	59	24	0	0	28	0	0	0	15	0	0	0	0	0	0	0	0	0	0	0	0	0	0	0	45	0	29	0	33	0	0	0	0	0	0	0	32	0	0	0	30	0	0	0
ASV1140	46	52	36	61	70	79	57	0	29	30	0	47	0	32	0	0	0	51	47	0	0	38	0	0	0	39	0	0	45	43	43	0	0	0	0	0	0	0	0	0	0	0	22	0	0	0	0	0	0
ASV1141	23	0	34	0	0	1	9	0	15	8	0	0	0	44	0	37	0	14	0	45	0	15	0	0	0	12	0	0	0	19	0	18	17	23	0	36	0	24	0	32	0	19	0	22	0	0	0	0	0
ASV1142	48	20	37	0	72	26	82	0	0	0	0	0	0	0	0	0	0	0	79	0	0	0	0	0	65	52	54	0	73	22	61	0	42	0	0	0	0	0	0	0	0	0	0	0	0	0	0	0	0
ASV1143	22	21	19	5	20	23	14	0	12	11	19	23	11	14	6	5	11	11	10	7	6	9	11	6	14	17	3	18	5	17	13	9	11	5	3	7	11	5	0	0	8	5	7	2	0	0	0	0	7
ASV1144	0	59	0	0	0	46	0	0	0	31	0	60	0	0	0	0	0	0	0	0	0	0	0	0	0	52	0	0	0	0	0	43	0	0	0	36	0	31	0	0	0	0	0	0	0	0	0	0	0
ASV1145	0	0	0	0	39	57	0	0	0	0	0	0	0	0	0	0	27	30	0	19	0	0	0	0	40	0	0	0	206	59	25	13	0	32	0	0	0	0	0	0	0	31	0	0	0	8	0	0	0
ASV1146	48	33	28	15	37	11	50	0	34	35	0	0	0	0	0	0	37	27	44	0	31	0	0	0	0	0	0	0	41	0	34	0	0	0	0	0	23	0	0	0	27	0	0	0	0	0	0	0	0
ASV1147	56	40	0	43	68	63	79	0	0	48	31	34	21	25	13	0	0	0	0	21	0	37	0	0	0	0	0	40	0	0	0	0	0	0	0	0	19	28	0	0	0	23	0	0	0	0	0	24	0
ASV1148	45	0	0	0	24	0	0	0	0	0	42	0	42	0	0	0	0	0	46	0	47	0	0	0	0	0	0	0	53	0	37	0	32	0	19	0	18	0	0	0	23	0	49	0	22	0	0	0	31
ASV1149	21	13	12	9	34	8	40	0	27	14	9	8	0	12	0	0	18	0	30	17	22	15	0	0	11	0	0	0	16	22	23	20	9	10	0	0	15	0	12	0	25	0	25	0	21	0	0	0	22
ASV1150	0	37	0	34	35	65	23	0	0	29	0	0	0	28	0	0	25	39	0	0	0	0	0	0	0	24	0	21	0	0	22	0	0	0	0	0	0	0	0	0	0	0	0	0	0	0	0	0	23
ASV1151	0	0	0	0	0	0	0	0	0	0	0	0	0	0	0	0	0	0	0	0	7	0	0	0	0	0	0	0	0	0	0	0	25	12	0	0	0	0	0	0	0	0	0	0	12	0	0	0	0
ASV1152	10	24	7	23	19	30	14	0	9	37	11	16	14	16	0	15	5	14	19	18	6	8	14	6	8	18	14	14	12	20	18	18	21	11	14	10	10	11	6	7	17	21	10	17	0	14	6	29	4
ASV1153	16	0	0	14	30	0	39	0	20	0	27	32	0	0	0	0	0	0	21	0	0	0	0	0	31	0	0	0	35	0	0	0	26	0	0	0	0	0	23	0	21	0	26	0	0	0	0	0	34
ASV1154	25	8	17	0	38	36	33	0	20	9	13	18	16	0	8	0	24	10	38	14	19	0	10	13	19	0	11	0	25	17	22	17	15	0	13	8	21	0	0	0	10	12	14	0	0	0	0	0	18
ASV1155	0	60	0	24	0	55	0	0	0	24	0	0	25	96	0	0	0	0	0	0	0	22	0	0	18	33	0	0	30	23	0	0	0	10	0	27	0	30	0	11	19	20	0	0	0	0	0	22	0
ASV1156	23	52	0	69	0	63	0	0	0	59	0	50	0	53	0	0	0	52	0	24	0	25	0	0	28	33	0	38	0	34	0	52	0	50	0	0	0	0	0	23	0	31	0	34	0	0	0	0	0
ASV1157	29	23	8	32	31	45	15	0	11	31	6	22	10	17	0	14	18	21	0	0	11	20	8	11	13	25	16	15	8	11	10	11	5	15	0	11	13	12	0	0	10	0	6	0	0	0	0	0	0
ASV1158	0	0	0	0	0	0	0	0	0	0	0	0	0	0	0	0	0	0	0	0	0	0	0	0	0	0	0	0	0	0	0	0	0	0	0	0	0	0	0	0	0	0	0	0	0	0	0	0	0
ASV1159	0	0	0	0	0	0	0	0	0	0	0	0	0	0	0	0	0	0	7	0	0	0	0	0	0	0	0	0	18	0	9	0	0	0	0	8	0	0	0	0	0	0	0	0	0	0	0	0	0
ASV1160	0	0	0	0	55	0	56	0	0	0	0	0	0	0	0	0	0	0	56	0	48	0	0	0	0	0	0	0	48	0	50	0	0	0	40	0	0	0	0	0	53	0	54	0	0	0	0	0	51
ASV1161	0	0	0	0	0	0	0	0	0	0	0	0	0	0	0	0	0	0	0	0	0	0	0	0	0	0	0	0	0	0	0	0	0	0	0	0	0	0	0	0	0	0	0	0	0	0	0	0	0
ASV1162	0	31	0	0	21	25	26	0	0	0	0	0	0	0	0	39	42	0	0	0	0	0	0	0	0	0	0	0	0	0	18	0	0	0	0	15	0	0	0	0	25	0	0	0	0	0	0	0	0
ASV1163	11	18	24	13	18	18	14	0	4	11	20	8	0	8	0	6	9	6	7	7	3	5	16	6	5	0	3	18	6	14	11	5	5	9	14	6	0	10	0	14	22	12	8	0	0	19	11	0	15
ASV1164	20	0	0	0	18	14	20	0	18	0	0	14	22	19	0	9	11	0	151	27	12	11	0	9	12	10	0	0	0	0	0	15	0	0	0	0	0	11	0	0	0	0	0	0	0	0	0	0	0
ASV1165	0	0	0	0	0	0	0	0	0	0	0	0	0	0	0	0	0	0	0	0	0	0	0	0	0	0	0	0	0	0	0	0	0	0	0	0	0	0	0	0	0	0	0	0	0	0	0	0	0
ASV1166	26	0	0	17	41	0	88	0	0	14	16	5	12	0	0	0	16	0	72	0	0	12	9	0	8	9	0	0	15	0	91	7	8	8	7	0	0	0	0	0	33	0	60	0	5	7	10	0	27
ASV1167	15	18	7	7	21	16	19	0	4	12	9	10	8	9	7	4	13	8	0	5	13	9	24	5	10	20	28	0	0	10	10	11	7	5	7	3	15	15	9	11	13	19	20	15	0	6	28	7	34
ASV1168	0	19	0	17	18	26	14	0	0	25	0	23	0	18	0	10	0	20	18	21	0	32	0	17	0	26	0	0	0	23	0	0	0	12	0	0	0	16	0	9	0	12	0	19	0	15	0	10	0
ASV1169	0	0	0	0	29	0	24	0	25	24	14	0	13	0	0	0	20	0	30	38	34	22	0	18	0	0	0	0	14	15	17	15	13	20	19	0	9	0	0	0	13	14	15	0	17	15	9	0	0
ASV1170	0	0	0	0	0	0	0	0	0	0	0	0	0	0	0	0	0	0	0	0	0	0	0	0	0	0	0	0	11	0	0	0	7	0	0	0	0	0	0	0	0	0	16	0	7	0	0	0	0
ASV1171	0	0	0	0	0	0	73	0	0	0	0	0	0	0	0	0	0	0	373	62	0	0	0	0	0	0	0	0	0	0	140	0	0	0	0	0	39	59	0	0	0	0	0	0	45	0	68	0	0
ASV1172	61	24	0	21	0	35	0	0	0	26	0	34	29	18	25	0	32	23	0	15	0	12	0	0	36	27	17	0	0	0	0	0	0	13	0	11	0	12	0	0	0	0	0	0	0	0	0	0	0
ASV1173	24	29	24	45	13	0	12	0	32	29	17	13	20	0	8	0	34	44	13	0	14	0	9	0	0	43	0	0	16	0	28	0	0	54	0	0	36	0	40	0	21	0	0	0	0	0	0	0	16
ASV1174	21	29	19	27	34	44	24	0	20	32	19	24	14	13	0	0	12	0	19	10	12	0	0	9	17	16	10	13	22	27	18	11	14	0	14	18	0	10	12	0	10	0	17	0	11	0	0	0	0
ASV1175	27	14	17	0	36	21	18	0	10	10	10	15	11	15	17	13	26	19	11	0	13	15	0	0	17	22	11	13	24	22	20	0	17	12	0	0	11	0	8	14	0	12	15	0	12	7	8	0	10
ASV1176	31	0	0	0	40	22	36	0	0	0	0	26	22	0	0	0	26	0	26	0	0	0	22	0	25	32	0	19	25	22	0	0	0	0	14	0	27	0	0	0	19	0	21	0	14	0	0	0	31
ASV1177	31	17	39	13	36	21	50	0	34	18	23	14	11	0	14	0	19	0	19	13	13	11	0	0	10	0	10	13	25	15	18	0	17	8	12	13	0	0	8	0	10	0	0	0	10	0	0	0	9
ASV1178	0	0	0	0	0	0	17	0	0	0	0	0	0	0	0	0	0	0	10	0	0	0	0	0	0	0	0	0	16	0	11	0	0	0	0	0	0	0	0	0	0	0	45	0	0	0	0	0	18
ASV1179	29	14	17	7	27	10	38	0	26	9	17	8	13	7	9	0	20	5	35	0	15	4	16	0	23	9	12	0	32	9	16	6	19	6	13	0	24	0	8	0	26	6	18	0	11	0	3	0	15
ASV1180	0	0	0	0	0	0	0	0	0	0	0	0	0	0	0	0	0	0	0	0	9	0	0	0	0	8	0	0	0	0	0	0	0	0	0	0	0	0	0	0	0	0	0	0	0	0	0	0	0
ASV1181	0	41	0	32	36	69	27	0	18	58	0	24	0	25	0	0	0	27	22	40	0	18	0	0	0	31	0	23	0	45	18	31	0	22	0	0	0	0	0	0	0	23	0	0	0	0	0	0	0
ASV1182	44	39	0	41	44	32	44	0	77	0	0	0	0	0	0	0	0	0	35	0	0	0	0	0	0	0	0	0	39	0	29	34	0	0	0	0	52	0	0	0	0	0	0	0	37	37	0	0	0
ASV1183	33	0	0	0	56	0	0	0	0	20	20	18	21	0	0	0	33	0	37	0	23	0	0	0	0	0	0	0	0	0	0	0	0	0	16	20	14	0	0	0	0	0	0	0	0	0	24	0	36
ASV1184	0	0	0	0	0	0	0	0	40	0	0	0	0	0	16	0	45	0	36	0	32	0	28	0	0	0	0	0	33	0	30	0	34	0	13	0	46	0	0	0	0	0	0	0	22	33	13	0	0
ASV1185	20	0	10	0	9	22	8	0	13	19	14	9	14	0	3	0	0	5	5	6	15	0	9	0	10	12	7	0	19	9	14	0	15	8	10	0	12	0	9	0	10	7	21	9	14	0	16	6	15
ASV1186	0	0	0	0	0	0	0	0	0	0	13	0	0	0	0	0	0	0	0	0	0	0	0	0	0	0	0	0	0	0	23	0	17	0	0	0	0	0	0	0	0	0	0	0	0	0	0	0	0
ASV1187	0	0	0	0	1	3	0	0	28	40	0	2	0	0	0	2	0	3	22	16	20	28	33	1	0	0	0	0	0	2	1	1	28	1	29	41	27	2	21	12	30	20	0	21	22	30	27	44	23
ASV1188	0	0	0	0	0	0	0	0	0	0	0	0	0	0	0	0	0	0	0	0	0	0	0	0	0	0	0	0	0	0	0	0	0	0	0	0	0	0	0	0	0	0	0	0	0	0	0	0	0
ASV1189	0	33	0	13	11	30	0	0	0	16	0	17	0	16	0	0	12	17	0	0	0	0	0	0	13	20	9	17	13	26	0	15	10	9	0	19	0	25	0	16	12	11	11	10	0	15	0	13	0
ASV1190	16	45	9	30	17	47	17	0	8	37	0	32	11	43	0	11	14	30	8	18	0	9	0	14	0	31	7	14	11	26	0	20	0	15	0	8	0	12	0	10	0	0	0	14	0	8	0	8	6
ASV1191	0	39	0	0	0	42	0	0	0	31	0	0	0	34	0	32	0	30	0	0	0	0	0	0	0	0	0	0	15	50	0	0	0	50	0	0	0	27	0	0	0	37	0	0	0	23	0	25	0
ASV1192	48	18	24	26	55	0	30	0	0	0	21	0	34	0	19	0	31	15	18	0	26	0	24	0	34	19	28	28	27	27	20	0	25	16	0	0	20	0	0	12	15	0	18	0	7	0	0	0	0
ASV1193	18	0	18	0	30	32	29	0	19	22	0	11	11	0	0	0	23	31	28	0	0	0	19	8	22	0	0	0	38	23	24	0	19	18	11	0	28	0	0	0	0	0	0	0	0	0	0	10	31
ASV1194	0	0	0	0	39	0	0	0	0	0	0	0	0	0	0	0	0	0	0	0	0	0	0	0	0	0	0	0	0	0	0	0	0	0	0	0	0	0	0	0	0	0	0	0	0	0	0	0	0
ASV1195	26	15	43	0	34	15	40	0	27	0	24	20	0	0	0	0	39	0	23	0	0	0	18	27	49	0	33	27	20	0	22	28	53	0	0	0	0	0	0	0	19	13	9	0	0	0	0	0	0
ASV1196	17	6	0	20	1	11	0	0	10	27	0	23	13	19	23	5	3	20	22	0	19	16	16	23	13	14	0	17	14	19	17	20	0	14	0	22	12	13	0	0	0	9	0	0	7	9	0	0	15
ASV1197	33	36	15	10	29	43	29	0	17	13	12	16	12	15	0	15	15	16	9	11	4	9	0	8	9	18	6	10	17	24	19	12	11	10	7	7	10	19	0	8	14	16	0	6	8	7	0	9	0
ASV1198	54	0	21	0	34	20	55	0	0	0	0	12	19	0	0	0	24	14	24	0	13	0	14	0	33	16	0	0	33	21	26	12	0	15	13	0	0	0	0	0	0	0	0	0	0	0	0	0	0
ASV1199	0	0	0	0	0	0	0	0	0	41	0	0	0	0	0	0	0	0	0	48	27	68	0	0	0	0	0	0	0	27	0	0	0	0	0	0	0	0	0	0	0	0	0	0	0	0	0	0	0
ASV1200	0	0	0	0	0	0	0	0	0	0	0	0	0	0	0	0	0	0	0	0	0	0	0	0	0	0	0	0	0	0	0	0	0	0	0	0	0	0	0	0	0	0	0	0	0	0	0	0	0
ASV1201	36	0	15	0	46	28	35	0	0	0	0	19	0	0	0	0	21	0	13	0	0	0	0	17	0	0	0	0	0	0	0	0	0	0	0	0	15	0	0	0	0	0	17	0	0	0	0	0	24
ASV1202	0	27	0	21	1	10	2	0	1	27	1	0	9	18	20	14	0	17	0	13	2	25	1	13	40	12	4	9	0	23	1	0	8	16	36	0	1	0	32	0	1	0	0	0	25	0	13	0	0
ASV1203	46	0	0	0	48	25	45	0	22	21	22	20	0	0	0	0	28	18	24	0	12	9	0	0	0	0	11	0	24	13	0	0	0	0	0	0	0	0	0	0	23	0	0	0	9	0	0	0	35
ASV1204	69	80	0	0	58	117	61	0	0	82	0	41	0	0	0	0	0	0	0	0	0	0	0	0	0	0	0	0	0	0	0	0	0	0	0	0	0	0	0	0	0	0	0	0	0	0	0	0	0
ASV1205	0	0	0	0	0	0	0	0	0	0	0	0	0	0	0	0	0	0	0	0	0	0	0	0	0	0	0	0	0	0	0	0	0	0	0	0	0	0	0	0	0	0	0	0	0	0	0	0	0
ASV1206	0	0	0	0	25	0	33	0	28	14	23	0	0	0	17	18	24	0	0	30	24	31	0	24	14	0	0	0	31	0	14	0	0	0	0	15	0	0	0	0	30	14	17	0	23	0	19	0	45
ASV1207	0	0	0	0	0	0	0	0	0	0	0	0	0	0	0	0	0	33	50	0	46	15	0	0	34	22	28	0	37	0	32	27	0	21	21	12	41	32	18	0	33	31	58	0	44	25	28	22	0
ASV1208	101	0	0	0	0	0	94	0	0	0	0	0	0	0	0	0	0	0	0	0	0	0	0	0	61	0	0	0	0	0	76	0	0	0	35	0	0	0	0	0	0	0	0	0	0	0	0	0	0
ASV1209	0	0	0	0	0	0	0	0	0	0	0	0	0	0	0	0	0	0	0	0	0	0	0	0	0	0	0	0	0	0	0	0	0	0	0	0	0	0	0	0	0	0	0	0	0	0	0	0	0
ASV1210	0	1	12	5	8	4	8	0	4	4	0	15	45	8	0	0	0	0	6	11	18	10	0	0	51	0	0	32	3	5	6	12	0	37	0	0	0	39	0	60	8	30	14	0	44	0	0	0	0
ASV1211	29	0	25	10	50	22	45	0	26	13	20	32	0	21	0	7	24	8	17	11	15	0	13	0	0	0	0	0	54	9	0	0	21	0	10	0	9	0	8	0	16	0	14	0	14	0	19	0	18
ASV1212	0	0	0	0	44	56	30	0	0	27	0	28	0	0	0	0	21	0	0	0	0	0	0	0	0	0	0	0	0	0	17	0	0	0	0	0	0	0	0	0	16	0	0	0	0	0	0	0	0
ASV1213	0	0	0	0	0	0	0	0	0	0	0	0	0	0	0	0	0	0	0	0	0	0	0	0	0	0	0	0	0	0	0	0	0	0	0	0	0	0	0	0	0	0	0	0	0	0	0	0	0
ASV1214	0	77	0	55	0	58	0	0	0	33	26	53	0	0	0	35	0	50	0	0	0	15	0	38	0	29	0	34	0	73	24	0	35	25	0	0	0	0	0	0	0	0	0	0	0	0	0	0	0
ASV1215	35	24	0	19	18	20	14	0	20	18	21	17	11	21	0	0	0	8	7	0	12	21	32	12	12	15	13	0	18	14	0	0	9	13	0	0	0	14	0	0	18	20	11	29	0	0	0	0	0
ASV1216	25	25	9	0	42	37	59	0	31	41	19	29	28	18	9	0	19	0	21	18	0	10	0	0	0	12	0	0	0	0	22	18	16	16	0	0	0	0	0	0	11	0	0	0	0	0	0	0	11
ASV1217	0	37	0	34	0	13	0	0	33	0	0	0	0	31	0	21	0	20	0	32	0	0	0	0	0	27	0	27	0	31	0	46	0	27	0	36	0	31	0	0	0	39	0	31	0	18	0	51	0
ASV1218	0	29	0	61	32	64	0	0	0	51	0	0	0	44	0	29	0	43	0	0	0	18	0	30	0	40	0	47	0	48	0	24	0	56	0	26	0	26	0	27	0	0	17	27	0	16	0	0	0
ASV1219	56	0	0	22	0	53	0	0	0	40	0	41	0	0	0	0	0	0	36	0	0	0	0	0	0	0	0	0	0	28	0	22	0	0	0	29	0	0	0	0	0	0	0	0	0	0	0	0	46
ASV1220	40	69	0	29	45	73	36	0	0	31	0	33	18	39	0	22	0	0	33	0	22	0	0	26	0	42	15	28	31	0	29	0	22	0	0	0	0	37	0	16	0	0	25	50	0	22	0	0	0
ASV1221	28	25	0	26	19	19	29	0	13	23	11	0	0	19	0	18	0	0	21	0	0	0	7	0	20	26	14	28	33	18	17	0	0	16	0	0	10	0	13	17	30	16	31	0	21	0	0	0	14
ASV1222	0	0	0	0	0	0	0	0	0	0	0	0	0	0	0	0	22	0	86	0	60	26	0	0	0	0	0	0	52	26	0	0	0	0	0	0	46	0	0	0	0	0	62	0	45	0	35	0	47
ASV1223	32	25	0	0	40	0	24	0	17	0	21	31	20	28	12	0	21	0	27	0	0	0	0	29	0	24	0	0	28	14	0	0	11	16	14	0	0	44	15	0	0	0	28	14	15	0	16	25	0
ASV1224	0	0	0	0	0	0	0	0	0	0	0	0	0	0	0	0	0	15	43	20	56	36	46	54	43	0	0	0	57	34	0	0	0	0	0	29	0	0	0	0	57	0	0	0	0	0	0	0	54
ASV1225	38	23	16	0	27	25	23	0	26	0	15	23	57	26	21	10	19	35	12	14	0	17	5	14	0	14	5	0	0	0	12	8	13	12	0	10	9	0	0	0	5	0	23	38	30	0	0	0	0
ASV1226	27	46	0	27	30	42	21	0	17	30	10	22	0	35	0	13	0	26	9	16	11	0	0	0	11	50	0	9	13	25	9	22	12	15	0	0	6	36	6	12	16	25	0	0	0	0	10	0	0
ASV1227	0	28	0	19	30	56	25	0	12	28	0	47	0	22	0	9	9	22	19	24	0	9	6	8	0	11	0	0	8	14	16	15	0	27	0	10	0	0	0	0	0	0	0	0	0	6	0	0	0
ASV1228	34	0	0	24	25	0	26	0	0	30	24	30	22	31	0	0	26	17	15	0	14	0	14	13	24	0	0	21	0	0	0	0	15	0	20	0	23	20	0	16	0	22	13	0	14	0	0	0	18
ASV1229	30	18	0	0	12	26	21	0	31	21	27	18	0	37	0	19	0	17	18	23	24	19	0	0	11	30	0	17	9	36	13	0	0	0	0	21	23	20	0	0	0	23	0	0	15	12	0	0	10
ASV1230	28	23	23	0	50	0	40	0	22	0	17	19	0	0	19	0	21	0	40	14	18	0	24	17	17	0	0	0	20	21	26	0	0	0	0	0	17	0	18	0	24	0	20	0	0	0	0	0	0
ASV1231	63	14	32	17	86	19	64	0	35	31	29	20	43	0	23	0	29	0	12	0	10	2	8	0	14	0	16	0	41	2	13	0	6	0	0	0	19	0	0	0	36	0	9	0	0	0	0	0	6
ASV1232	19	0	9	8	36	0	49	0	20	0	0	0	16	6	5	0	10	0	19	0	0	7	2	0	8	0	0	0	5	0	15	10	8	0	0	0	13	6	0	0	11	0	20	0	9	0	8	0	21
ASV1233	0	0	24	0	9	15	37	0	37	0	38	41	27	45	17	0	21	0	27	30	0	0	0	0	19	37	0	0	29	0	15	0	18	24	0	0	0	0	0	0	0	0	0	0	21	0	14	0	0
ASV1234	43	0	17	20	38	42	0	0	0	22	0	24	0	0	18	0	21	15	20	19	0	20	25	21	18	0	19	14	26	20	22	0	0	15	0	20	14	0	15	0	0	0	23	0	0	0	0	0	10
ASV1235	76	30	0	49	80	49	73	0	45	33	54	21	17	0	44	0	19	21	0	0	0	0	0	23	0	0	30	20	0	0	0	0	0	23	0	32	0	0	24	0	0	0	0	0	0	0	0	0	0
ASV1236	39	13	26	0	43	18	0	0	27	14	30	0	23	0	18	0	23	0	38	0	25	0	25	0	29	0	25	0	35	0	32	0	23	20	25	11	22	0	18	0	35	0	24	0	0	0	23	0	0
ASV1237	0	0	0	0	42	0	0	0	0	0	0	0	0	0	0	0	54	0	0	0	0	0	0	0	0	0	0	0	0	0	0	0	0	0	0	0	0	0	0	0	0	0	0	0	0	0	0	0	0
ASV1238	34	38	0	33	0	0	26	0	0	0	0	0	0	26	0	24	0	0	30	21	24	0	15	28	0	37	19	0	29	47	0	0	0	0	0	0	18	0	0	0	25	32	0	0	0	0	0	0	0
ASV1239	0	0	0	0	4	0	0	0	0	0	0	0	0	0	0	0	0	0	3	0	0	0	0	0	0	0	16	0	11	0	0	0	0	0	0	0	0	0	0	0	0	0	0	0	0	0	0	0	0
ASV1240	40	17	23	9	38	22	36	0	24	18	25	0	0	0	17	0	17	11	21	0	7	0	15	0	23	13	20	9	23	9	26	11	19	0	13	0	15	0	9	0	19	0	8	0	7	0	11	0	15
ASV1241	42	36	0	40	30	73	28	0	0	57	0	53	0	0	0	0	0	32	0	0	0	0	0	0	0	0	0	0	0	0	0	0	0	53	0	0	0	0	0	0	0	22	0	0	0	0	0	0	0
ASV1242	19	0	0	0	28	49	37	0	0	0	0	0	20	0	0	0	21	15	0	0	18	0	24	0	0	0	0	27	0	0	32	0	0	0	30	0	0	0	0	0	0	0	0	0	0	0	27	0	0
ASV1243	0	0	33	0	47	0	41	0	0	0	0	0	29	0	0	0	0	0	12	0	26	27	0	34	0	0	14	0	0	0	0	0	27	0	28	0	34	0	11	0	0	0	24	0	34	0	26	0	18
ASV1244	0	46	0	51	52	51	0	0	0	50	0	50	0	0	0	0	0	0	30	0	11	43	0	0	0	0	0	0	0	0	0	0	0	0	0	0	0	0	0	0	0	0	0	0	0	17	0	0	46
ASV1245	32	45	0	0	39	58	32	0	26	0	0	34	0	0	0	0	23	31	0	0	0	0	0	0	0	0	0	16	9	22	0	0	0	0	0	0	0	0	0	0	0	14	0	0	0	13	0	0	0
ASV1246	31	90	0	70	45	176	34	0	27	81	0	106	0	0	0	27	0	0	0	0	0	0	0	0	0	0	0	0	0	0	0	0	0	0	0	0	0	0	0	79	0	78	0	29	0	0	0	0	0
ASV1247	30	0	32	12	30	0	23	0	19	0	20	0	0	0	0	0	26	0	35	0	0	0	24	0	17	0	0	0	20	0	39	8	25	0	15	0	32	0	0	0	23	0	0	0	0	0	0	0	36
ASV1248	13	62	0	40	27	95	27	0	0	62	0	38	0	20	0	20	0	25	0	14	0	13	0	0	0	26	0	21	11	37	0	23	0	22	0	18	0	17	0	0	0	24	0	20	0	12	0	0	0
ASV1249	1	0	14	0	0	2	0	0	19	0	17	0	20	1	17	24	29	0	19	7	12	3	0	20	22	0	0	1	0	2	0	0	11	1	12	13	0	0	17	6	0	0	29	0	27	0	17	8	14
ASV1250	32	0	0	17	0	0	35	0	27	0	0	13	0	0	0	0	16	22	20	15	0	0	18	0	29	0	0	0	24	0	20	0	20	0	0	0	10	0	0	0	0	0	0	0	0	0	0	0	24
ASV1251	0	56	0	0	0	0	35	0	0	0	0	47	0	0	0	0	0	0	0	0	23	0	17	0	0	0	0	18	0	0	0	19	0	19	25	25	0	0	0	0	0	0	0	0	16	0	0	0	28
ASV1252	0	0	0	28	0	45	0	0	0	0	0	0	20	0	0	19	0	30	0	28	0	32	0	0	0	18	0	30	17	32	0	0	0	0	16	0	0	0	0	0	16	0	0	0	0	0	0	0	0
ASV1253	0	0	0	0	0	0	0	0	0	0	0	0	0	0	12	0	0	0	0	0	0	0	0	0	0	0	0	17	0	0	0	0	0	0	11	0	9	0	0	0	0	0	14	18	0	0	0	0	0
ASV1254	12	8	0	10	29	25	32	0	10	10	11	14	0	0	0	12	0	12	12	0	0	0	0	0	13	0	0	10	22	21	26	19	0	0	0	13	10	0	0	0	0	18	12	0	0	6	6	0	16
ASV1255	18	72	0	34	23	37	21	0	0	30	0	20	0	28	0	0	0	0	0	0	0	0	0	0	0	58	0	0	0	46	21	30	35	0	0	0	0	38	0	0	0	12	0	16	0	0	0	0	0
ASV1256	0	26	0	24	41	24	35	0	37	0	21	0	0	20	0	0	21	17	0	0	0	0	0	0	0	17	0	14	0	0	0	18	0	0	0	15	0	0	0	20	0	0	0	0	0	19	0	0	0
ASV1257	0	0	0	0	0	0	0	0	0	0	0	0	0	0	0	0	0	0	0	0	0	0	0	0	0	0	0	0	0	0	0	0	0	0	0	0	0	0	0	0	0	0	0	0	0	0	0	0	0
ASV1258	23	27	11	11	28	23	0	0	43	29	15	24	0	30	0	0	0	0	0	8	9	13	0	9	0	0	0	0	12	0	13	0	14	14	8	8	0	0	0	0	0	0	0	0	7	0	0	0	0
ASV1259	10	17	0	0	0	19	0	0	0	0	0	11	0	13	0	0	11	24	26	0	0	0	83	24	0	34	0	0	19	8	0	0	0	0	12	0	0	9	0	8	0	0	57	0	9	0	67	0	12
ASV1260	0	56	0	0	47	79	62	0	0	49	0	37	0	32	0	0	0	39	0	32	0	0	0	0	0	0	0	0	0	58	0	43	0	46	0	0	0	0	0	0	0	28	0	0	0	0	0	0	0
ASV1261	26	8	14	0	19	0	16	0	20	11	22	0	14	0	12	11	0	0	39	0	30	15	0	0	9	0	0	0	30	19	23	0	17	0	16	0	23	23	12	0	23	7	34	0	35	0	0	0	12
ASV1262	41	30	34	0	61	0	0	0	30	19	29	0	17	0	17	7	26	0	14	0	0	0	5	0	9	0	0	0	20	27	0	18	10	0	0	0	9	0	0	0	0	21	0	0	0	0	0	0	0
ASV1263	0	52	33	41	0	49	0	0	0	20	0	39	0	0	0	0	50	37	50	0	0	0	0	0	0	0	24	0	0	0	0	37	0	0	0	0	0	28	0	0	0	28	0	0	21	26	0	0	0
ASV1264	0	0	0	0	18	15	35	0	53	22	0	26	0	5	0	0	17	10	54	0	17	23	7	24	0	0	0	0	17	13	34	23	33	0	0	0	0	0	0	0	0	0	0	0	36	10	0	0	20
ASV1265	63	0	0	0	0	0	0	0	0	0	0	0	0	0	0	0	0	0	82	0	46	0	0	0	0	0	0	0	90	77	0	0	0	0	0	0	0	0	0	0	59	0	67	0	0	0	47	0	0
ASV1266	33	19	0	0	0	27	35	0	0	21	16	0	30	18	0	0	0	0	33	14	13	0	21	0	0	13	0	0	0	31	25	0	0	19	14	0	29	0	0	0	24	0	0	0	0	0	0	0	0
ASV1267	45	10	22	26	50	12	51	0	24	12	10	17	18	0	9	0	24	0	18	12	0	0	0	6	18	7	13	7	44	9	31	7	16	7	16	11	17	0	3	6	49	0	16	0	7	12	0	0	0
ASV1268	42	0	36	0	48	0	0	0	42	51	0	16	0	39	38	0	0	0	47	0	45	0	0	0	45	0	59	0	53	0	35	0	0	0	0	0	61	48	0	0	44	0	0	0	0	0	0	0	0
ASV1269	27	61	20	54	32	85	44	0	0	82	0	53	0	24	0	0	16	21	0	30	0	22	0	0	0	30	0	0	0	32	14	28	0	36	0	0	0	0	0	0	0	28	0	0	0	25	0	0	0
ASV1270	19	0	0	0	0	0	44	0	30	0	0	0	0	0	0	0	0	0	31	0	0	0	18	0	0	0	0	0	35	0	0	0	29	0	0	0	0	0	0	0	0	0	29	0	17	0	19	0	29
ASV1271	61	29	22	0	24	28	48	0	34	0	25	23	0	0	19	0	15	0	0	0	0	0	0	0	22	0	0	0	0	15	29	18	22	0	0	0	0	0	0	0	0	0	16	0	15	0	0	0	0
ASV1272	26	36	22	24	19	54	23	0	10	25	7	23	0	36	10	13	12	14	9	12	9	10	0	17	0	18	9	19	0	24	15	15	10	0	8	5	11	23	0	14	8	13	88	0	0	0	0	0	0
ASV1273	0	0	18	0	0	41	0	0	18	0	0	0	0	0	0	0	0	0	0	25	0	0	0	0	0	0	0	20	0	39	0	0	0	0	0	0	0	0	0	32	0	30	0	34	0	0	0	0	0
ASV1274	50	0	31	25	57	31	63	0	0	18	46	0	38	0	31	9	31	0	23	17	0	12	19	0	25	0	22	0	0	0	9	0	20	10	0	10	0	0	0	0	0	0	19	0	0	0	0	0	0
ASV1275	4	17	5	23	10	25	6	0	9	19	5	16	5	20	0	13	5	18	9	11	0	6	0	14	11	22	5	15	8	15	8	9	8	7	10	15	6	19	0	23	9	12	19	7	10	10	9	3	0
ASV1276	3	32	25	25	5	8	7	0	5	24	13	12	0	14	0	26	4	26	0	10	0	0	23	24	20	24	27	18	0	12	10	15	0	9	0	0	15	19	15	0	10	12	22	0	0	0	0	0	0
ASV1277	20	25	14	0	17	0	19	0	18	18	0	11	0	0	0	0	15	10	19	10	15	16	17	0	0	14	19	21	24	18	19	0	18	8	12	12	19	0	17	0	38	0	22	0	11	0	15	0	13
ASV1278	34	33	0	42	48	0	31	0	0	27	0	0	24	0	0	0	0	0	0	0	0	0	0	0	0	21	0	0	0	0	35	0	0	20	0	0	0	27	16	0	29	0	13	0	10	13	6	15	27
ASV1279	24	0	19	0	0	0	18	0	19	10	0	0	0	0	0	0	0	0	39	0	33	0	21	0	44	0	0	0	19	0	15	0	0	0	0	0	18	16	0	0	27	0	18	0	30	0	32	0	22
ASV1280	22	11	0	0	0	27	37	0	20	0	21	0	9	18	0	0	0	0	0	0	26	0	0	0	0	11	0	0	31	17	0	0	18	0	0	0	15	15	0	0	0	11	40	0	44	0	31	0	31
ASV1281	0	260	0	106	0	116	75	0	0	118	0	173	0	0	0	0	0	0	0	0	0	0	0	0	0	0	0	0	0	0	0	0	0	0	0	0	0	0	0	0	0	0	0	0	0	0	0	0	0
ASV1282	0	24	0	21	16	25	0	0	0	24	0	21	0	15	0	16	11	18	0	0	0	13	0	16	0	14	0	0	0	14	0	0	0	16	0	11	9	12	0	13	0	17	30	13	14	14	0	27	0
ASV1283	0	44	0	0	45	0	0	0	0	0	0	0	0	0	0	0	0	0	0	0	0	0	0	0	0	0	0	0	0	0	0	0	0	43	0	0	0	0	0	0	0	0	0	0	0	0	0	0	0
ASV1284	18	31	0	31	0	52	0	0	0	50	0	26	0	0	0	0	0	33	0	20	0	17	0	0	0	15	10	0	0	44	14	25	0	27	0	14	0	15	0	0	0	34	0	0	0	20	0	0	0
ASV1285	44	35	35	20	37	11	31	0	27	22	34	23	20	24	0	20	27	5	18	0	0	20	0	6	0	3	0	3	12	23	22	0	13	0	0	0	0	15	16	4	7	21	24	23	0	18	7	0	0
ASV1286	30	0	0	0	32	35	35	0	18	0	0	0	40	0	28	0	29	0	0	0	0	0	0	0	0	0	0	0	25	17	14	0	28	0	0	0	0	0	0	0	0	0	0	0	16	0	0	0	0
ASV1287	18	23	0	19	22	26	10	0	14	17	14	24	17	12	0	16	15	0	33	13	11	14	0	32	8	11	10	15	23	17	10	8	0	0	12	9	7	0	0	0	15	0	14	0	0	0	0	0	19
ASV1288	23	5	18	0	33	7	34	0	24	14	0	0	0	23	0	0	24	18	0	18	17	12	16	0	0	20	0	0	27	6	39	3	17	18	22	22	30	1	25	0	46	3	25	23	29	22	27	21	0
ASV1289	16	14	13	0	17	3	9	0	10	16	12	0	14	10	5	0	10	17	25	0	15	7	18	14	15	11	9	0	13	11	12	0	0	0	32	0	19	10	11	0	37	0	17	0	20	30	26	0	23
ASV1290	1	3	27	23	1	4	0	0	2	27	19	23	0	28	0	13	0	1	0	26	0	0	0	0	0	12	0	18	0	24	0	16	11	28	0	16	0	23	0	0	0	11	0	12	0	9	0	0	14
ASV1291	29	0	30	0	47	0	69	0	0	0	0	0	0	0	0	0	34	0	30	0	0	0	0	0	0	0	0	0	0	0	49	0	0	0	0	0	0	0	0	0	0	0	0	0	0	0	0	0	34
ASV1292	18	0	0	31	51	44	33	0	0	43	0	0	0	27	0	0	42	0	18	0	28	33	27	41	33	47	0	0	42	0	0	0	0	0	0	0	0	0	0	0	23	0	0	0	0	0	0	0	0
ASV1293	32	0	18	0	46	20	43	0	12	8	20	10	0	0	0	0	29	13	23	0	17	0	28	0	0	0	0	0	34	7	26	0	0	0	27	17	0	0	0	0	35	0	0	0	0	0	0	0	0
ASV1294	23	0	10	0	12	0	19	0	0	0	13	0	0	0	6	0	0	0	10	0	0	0	15	0	5	0	0	0	23	0	12	0	0	0	8	0	16	6	6	0	9	6	18	0	15	0	8	0	38
ASV1295	19	35	0	26	22	41	9	0	0	14	0	28	0	11	0	12	0	22	0	0	0	0	0	0	0	23	0	0	22	33	0	21	0	14	0	0	0	0	0	0	0	24	0	0	0	0	0	0	0
ASV1296	26	45	0	32	30	50	45	0	0	24	25	50	0	20	0	9	0	17	0	22	0	0	0	0	15	0	0	10	0	0	28	26	0	13	0	0	0	0	0	0	0	19	0	0	0	0	0	14	0
ASV1297	0	0	0	0	0	144	8	0	16	0	0	0	0	0	0	0	0	55	0	0	10	0	0	0	0	0	0	0	9	74	9	0	28	0	0	0	20	9	0	13	12	186	68	9	27	0	0	12	0
ASV1298	26	0	0	0	28	22	39	0	31	22	0	18	24	14	0	0	33	0	33	13	0	0	0	11	19	15	0	11	23	0	0	12	31	19	24	0	0	0	0	0	0	0	0	0	0	18	0	17	0
ASV1299	15	0	0	13	8	18	0	0	0	27	0	21	0	0	6	9	0	0	0	10	8	24	19	13	9	10	0	0	0	0	0	0	0	0	0	12	0	0	0	0	0	0	5	0	7	16	0	11	17
ASV1300	0	179	0	249	0	394	0	0	0	0	0	0	0	0	0	0	0	0	0	0	0	0	0	0	0	0	0	0	0	0	0	0	0	0	0	0	0	0	0	0	0	0	0	0	0	0	0	0	0
ASV1301	15	18	0	23	23	27	21	0	0	30	0	18	0	24	0	23	21	30	0	17	0	0	0	0	27	20	39	22	15	23	30	16	0	20	0	26	0	23	0	0	0	0	0	18	0	0	0	0	14
ASV1302	10	17	0	13	15	25	13	0	0	0	0	18	16	15	7	15	20	18	14	11	9	8	0	18	0	0	0	0	0	0	0	13	0	0	10	0	0	0	0	9	0	0	0	0	0	0	0	0	0
ASV1303	30	25	0	0	42	33	43	0	0	0	29	24	0	18	0	0	21	20	38	0	28	14	0	0	0	0	0	0	56	0	27	0	14	0	0	0	0	0	0	0	32	0	28	0	0	0	0	14	0
ASV1304	0	0	5	0	11	0	0	0	0	0	0	0	0	0	0	0	7	0	0	0	0	0	0	0	0	0	9	0	184	0	0	0	0	0	19	0	0	0	18	0	11	0	37	0	0	0	0	0	0
ASV1305	0	0	0	0	0	0	0	0	0	0	0	0	0	0	0	0	0	0	0	0	0	0	0	0	0	0	0	0	21	0	0	0	0	0	0	0	0	0	0	0	0	0	0	0	0	0	0	0	0
ASV1306	20	0	10	12	26	15	18	0	13	21	16	0	9	16	0	0	16	13	18	9	0	8	11	0	17	17	0	0	35	17	0	11	15	0	12	15	9	0	0	8	8	0	17	0	22	0	0	8	12
ASV1307	11	32	40	27	43	20	51	0	26	0	45	0	24	0	0	14	22	0	0	0	23	0	0	0	22	0	0	0	25	32	0	0	0	0	0	0	0	17	0	0	31	0	0	23	0	31	0	0	0
ASV1308	7	11	0	0	13	9	8	0	4	9	8	13	7	0	4	9	0	0	33	0	21	11	13	15	0	0	0	0	41	0	6	0	0	7	0	10	16	0	9	3	14	5	25	5	9	4	0	6	21
ASV1309	0	38	0	22	0	34	0	0	0	21	0	0	0	23	18	22	0	38	28	35	0	29	0	0	0	36	0	0	0	0	0	28	0	0	0	0	0	0	0	0	0	39	17	29	0	0	0	0	0
ASV1310	33	20	16	13	47	27	46	0	26	25	27	18	19	10	22	0	20	0	35	0	0	15	0	0	0	0	0	0	26	0	15	0	0	0	0	0	12	7	0	0	11	0	30	0	10	0	0	0	23
ASV1311	0	0	0	0	0	0	0	0	0	0	0	0	0	0	0	0	0	0	0	0	0	0	0	0	0	0	0	0	35	0	0	0	0	0	0	0	0	0	0	0	0	0	28	0	15	0	0	0	0
ASV1312	12	0	13	21	16	17	14	0	15	28	0	23	0	7	0	17	0	0	24	21	17	14	0	0	0	0	0	10	0	0	0	0	15	0	0	0	0	0	0	9	0	0	0	0	0	0	0	13	24
ASV1313	0	18	0	0	28	22	0	0	0	19	0	20	0	0	13	0	15	19	22	0	16	16	0	0	0	0	0	0	30	20	0	0	0	0	0	0	0	0	0	0	19	0	18	0	0	0	0	0	0
ASV1314	0	0	0	33	0	13	0	0	0	30	0	25	0	27	0	0	0	20	0	20	0	16	0	11	0	0	0	9	1	45	0	14	0	13	0	21	0	37	0	8	0	19	0	11	0	16	0	15	1
ASV1315	0	0	0	0	0	0	0	0	0	0	0	0	0	0	0	0	0	0	0	0	0	0	0	0	0	0	0	0	0	0	0	0	0	0	0	0	0	0	0	0	0	0	0	0	0	0	0	0	0
ASV1316	32	8	14	5	42	6	17	0	14	0	18	9	9	11	18	0	19	0	18	8	10	0	20	0	21	3	12	8	82	14	16	14	0	18	27	9	0	0	0	4	0	0	0	0	0	0	0	0	20
ASV1317	0	0	0	0	25	0	27	0	25	0	0	0	20	24	0	0	0	17	16	15	0	0	0	0	0	24	0	0	0	23	19	0	20	0	0	0	0	0	0	0	0	0	0	30	0	0	0	0	0
ASV1318	23	25	16	24	34	23	32	0	18	20	21	30	0	0	0	0	0	0	23	0	28	13	0	0	0	0	0	0	34	0	0	0	0	0	0	0	0	0	0	0	0	0	45	0	15	0	13	0	0
ASV1319	17	12	0	12	2	7	16	0	12	8	0	2	0	14	0	0	0	13	23	16	0	0	17	0	0	0	0	0	7	10	23	0	0	0	14	16	0	0	0	0	20	9	16	0	0	0	0	0	12
ASV1320	31	35	20	15	38	35	31	0	19	34	0	42	0	36	0	14	23	17	0	16	20	13	13	21	0	37	25	0	46	24	0	22	13	12	9	21	0	0	0	0	0	0	29	0	0	0	0	0	0
ASV1321	23	0	0	0	0	0	0	0	0	26	0	0	29	22	0	9	18	0	26	0	17	79	18	0	29	0	0	0	37	0	32	0	0	11	0	0	0	0	0	0	0	0	23	0	0	0	0	0	21
ASV1322	0	0	0	0	0	0	0	0	0	0	0	0	0	0	0	0	0	0	0	0	0	0	0	0	0	0	0	0	0	0	0	0	0	0	0	0	0	0	0	0	0	0	0	0	0	0	0	0	0
ASV1323	9	16	3	10	12	0	6	0	9	2	14	6	21	10	9	0	11	18	9	17	7	14	8	0	14	9	19	43	5	28	8	29	23	14	26	0	4	28	11	0	11	0	17	0	0	0	0	0	8
ASV1324	54	20	19	9	27	13	37	0	22	0	13	8	21	0	13	0	15	11	33	0	28	6	23	0	27	7	25	0	58	17	17	0	22	9	16	8	26	0	8	0	12	0	36	0	41	0	8	0	9
ASV1325	0	32	0	18	0	46	0	0	0	63	0	44	0	0	0	10	0	0	34	19	0	21	0	0	20	3	0	0	38	9	0	8	0	0	0	0	0	0	0	28	0	4	0	0	0	25	0	0	0
ASV1326	0	0	0	0	17	20	0	0	0	0	0	0	0	0	0	0	15	15	0	0	0	11	0	0	0	0	0	0	15	13	0	0	0	14	0	0	0	0	0	0	0	0	0	0	26	0	0	0	14
ASV1327	0	0	0	0	0	0	0	0	0	0	0	0	0	0	0	0	0	0	0	0	0	0	0	0	0	0	0	0	0	0	0	0	0	0	0	0	0	0	0	0	0	0	0	0	0	0	0	0	0
ASV1328	42	151	0	111	39	119	55	0	0	83	0	44	0	0	0	0	0	0	0	0	0	0	0	0	0	45	0	0	0	0	0	0	0	0	0	0	0	0	0	0	0	0	0	103	0	0	0	0	0
ASV1329	37	0	0	0	46	0	45	0	29	0	0	28	0	0	0	0	52	0	34	0	21	0	0	0	0	27	34	16	42	0	0	0	0	0	21	21	0	24	0	0	20	0	30	0	69	0	0	0	0
ASV1330	0	0	0	0	0	0	0	0	0	0	0	0	0	0	0	0	0	0	0	0	0	0	0	0	0	0	0	0	0	0	29	0	0	0	0	0	0	0	0	0	0	0	19	0	0	0	0	0	0
ASV1331	0	10	8	0	0	3	0	0	3	4	0	6	0	15	5	6	2	9	0	6	7	11	9	10	0	16	13	6	4	10	12	16	3	6	7	10	10	34	15	26	9	31	3	17	9	0	10	21	11
ASV1332	20	9	12	6	30	11	20	0	16	6	20	8	9	0	10	0	15	0	27	10	25	9	10	8	14	7	8	0	14	0	11	0	10	6	21	5	13	0	9	0	15	4	16	0	14	0	15	0	24
ASV1333	0	0	0	0	0	0	0	0	0	0	0	0	0	0	0	0	0	0	0	0	0	0	0	0	0	0	0	0	0	0	0	0	0	0	0	0	0	0	0	0	0	0	0	0	0	0	0	0	0
ASV1334	0	44	0	65	0	31	0	0	0	0	0	0	0	30	16	21	0	15	0	0	0	0	0	0	0	71	0	54	0	35	0	19	0	0	0	17	0	62	0	47	0	40	0	0	0	0	0	16	0
ASV1335	53	25	38	19	64	28	37	0	25	23	20	22	26	13	16	0	24	18	12	9	7	13	14	15	18	12	12	0	20	12	17	0	0	15	0	0	0	0	0	0	21	0	0	0	0	0	0	0	0
ASV1336	31	0	0	0	19	12	32	0	17	0	24	0	29	0	24	0	17	0	29	0	27	0	22	0	25	0	18	8	44	13	0	0	0	0	17	0	0	0	15	0	23	0	19	0	22	0	14	0	15
ASV1337	20	27	6	20	28	38	15	0	13	32	0	15	7	13	0	0	9	13	0	0	0	6	0	5	12	22	6	0	13	24	0	15	8	17	4	7	0	0	0	0	0	9	0	0	0	0	0	0	0
ASV1338	35	17	12	12	26	18	18	0	12	11	13	0	22	0	12	0	23	8	12	14	0	0	20	9	17	16	24	7	26	11	22	5	16	6	0	0	0	0	19	0	5	0	10	0	12	0	15	0	14
ASV1339	10	11	13	10	21	19	9	0	11	9	0	0	0	15	11	13	19	8	24	0	12	9	0	0	0	8	0	8	19	0	14	0	0	9	14	11	14	15	11	20	28	12	0	13	10	13	0	10	9
ASV1340	0	0	0	0	10	0	19	0	7	0	0	0	0	0	0	0	5	0	11	0	0	0	0	0	0	0	0	0	47	0	16	5	17	0	9	0	0	0	0	0	4	0	109	0	0	0	0	0	0
ASV1341	28	23	23	22	44	27	27	0	16	12	15	27	15	0	11	7	20	17	18	0	0	9	11	0	11	0	14	11	23	14	8	11	0	8	8	0	10	0	0	0	10	0	0	0	13	4	0	0	8
ASV1342	39	0	0	40	48	0	45	0	0	0	0	0	0	0	0	0	0	0	55	0	31	0	0	0	0	40	0	41	50	35	26	0	0	0	0	0	0	0	0	24	0	0	0	0	0	0	26	0	0
ASV1343	0	0	25	0	38	0	49	0	0	0	0	0	0	0	0	0	17	0	15	0	0	0	0	0	25	0	25	0	0	0	0	0	0	0	0	0	0	0	0	0	0	0	26	0	0	0	20	0	31
ASV1344	0	0	23	0	11	0	22	0	0	0	0	0	12	0	0	0	0	0	23	0	17	0	0	0	28	19	58	26	27	18	52	0	22	21	16	0	0	0	13	0	20	0	27	0	0	0	21	0	30
ASV1345	0	47	0	0	0	0	0	0	0	0	0	0	0	0	0	0	0	45	0	0	0	0	0	0	0	55	0	0	0	0	0	0	0	0	0	0	0	25	0	0	0	0	0	19	0	19	0	0	0
ASV1346	21	19	8	12	12	14	10	0	5	0	9	13	7	18	0	13	14	13	8	0	5	0	0	11	18	43	0	12	15	17	0	0	0	0	0	8	5	18	8	8	0	9	26	0	0	0	12	14	11
ASV1347	0	14	0	11	33	14	24	0	12	11	16	0	0	16	14	0	16	12	24	9	0	11	10	0	0	0	12	0	0	17	11	0	0	11	13	14	12	13	11	6	17	11	15	0	0	7	0	6	0
ASV1348	0	0	0	0	0	0	0	0	0	0	0	0	0	0	0	0	0	0	0	0	0	0	0	0	0	0	0	0	0	0	0	0	0	0	0	0	0	0	0	0	0	0	0	0	0	0	0	0	0
ASV1349	11	13	10	0	31	17	20	0	15	14	12	16	0	15	7	0	11	0	26	0	18	9	0	17	8	0	10	0	13	0	16	9	12	0	14	13	7	0	7	0	10	0	15	9	0	0	0	0	11
ASV1350	9	22	0	21	0	13	0	0	0	0	0	0	17	19	17	14	19	17	0	8	22	6	10	13	31	29	17	17	13	17	0	10	8	9	0	7	11	17	0	17	0	12	0	0	8	0	0	0	0
ASV1351	6	5	0	21	0	0	1	0	0	0	6	35	0	31	6	0	0	0	6	0	1	12	1	11	19	17	10	12	15	30	16	12	6	30	0	20	15	23	0	10	3	13	9	0	9	0	0	26	0
ASV1352	0	0	0	16	17	0	0	0	0	23	29	22	0	0	0	15	0	18	0	31	0	26	10	0	0	0	0	19	0	11	26	18	0	0	0	0	0	0	0	18	0	12	0	11	0	32	0	10	0
ASV1353	36	0	38	0	52	0	36	0	0	0	0	0	0	0	0	0	24	0	31	0	0	0	0	0	48	0	0	0	50	0	0	0	0	0	0	0	0	0	0	0	20	0	0	0	0	0	0	0	22
ASV1354	1	2	0	2	1	2	0	0	1	2	0	2	3	1	0	8	0	3	0	50	0	10	0	31	0	2	0	14	0	4	0	23	0	31	0	19	0	11	0	25	14	33	0	44	25	43	0	0	0
ASV1355	0	83	0	52	0	118	0	0	0	0	0	0	0	0	0	0	0	0	0	0	0	0	0	0	0	111	0	0	0	0	0	0	0	0	0	77	0	76	0	0	0	92	0	0	0	0	0	0	0
ASV1356	0	30	0	32	0	30	0	0	0	37	0	0	0	32	0	0	0	0	0	37	0	0	0	46	0	0	0	0	0	21	0	0	0	26	0	0	0	0	0	0	0	31	0	25	0	0	0	0	0
ASV1357	0	0	0	0	0	0	0	0	0	0	0	0	0	0	0	0	0	0	0	0	0	0	0	0	0	0	0	0	0	0	0	0	0	0	0	0	0	0	0	0	0	0	0	0	0	0	0	0	0
ASV1358	0	8	0	12	9	14	24	0	0	16	8	0	0	0	0	14	12	13	11	12	19	19	11	0	0	9	0	13	0	21	16	0	0	0	12	20	0	0	0	0	10	18	11	10	0	22	0	0	0
ASV1359	0	0	0	0	0	0	0	0	0	0	0	0	28	0	0	0	0	0	0	0	0	16	0	0	0	0	0	0	0	0	0	0	0	0	0	0	0	0	0	0	0	0	0	0	0	0	0	0	0
ASV1360	0	0	0	0	14	19	10	0	9	19	0	10	0	6	0	0	0	7	24	9	0	14	0	0	0	0	0	0	7	7	7	0	0	0	0	6	0	0	0	0	0	8	16	11	0	9	0	10	11
ASV1361	26	0	11	0	31	13	23	0	15	14	8	0	0	7	0	5	17	14	25	0	21	7	9	8	12	10	11	7	14	16	0	0	0	8	11	6	9	7	0	0	17	13	11	12	0	0	0	6	13
ASV1362	175	0	84	0	82	34	41	0	34	0	0	0	69	0	29	0	53	0	0	0	0	0	0	0	46	0	29	0	0	0	0	0	0	0	0	0	57	0	0	0	0	0	0	0	0	0	0	0	0
ASV1363	0	0	0	21	16	20	14	0	0	0	0	0	17	19	0	17	0	14	0	0	25	17	17	18	0	17	0	25	23	19	0	0	0	0	0	16	13	16	0	15	17	20	25	14	23	0	14	14	0
ASV1364	46	10	22	0	32	0	30	0	16	0	16	9	18	0	23	0	0	0	32	0	0	0	12	0	23	0	20	0	27	9	28	0	15	0	19	0	20	0	23	0	0	0	92	0	0	0	17	0	0
ASV1365	12	44	0	28	16	44	11	0	11	29	0	21	0	23	0	19	0	21	0	14	4	13	0	0	0	27	0	19	13	22	0	20	0	10	0	10	7	23	8	15	10	26	0	43	0	21	0	0	0
ASV1366	0	0	0	0	0	0	0	0	0	0	0	0	0	0	0	0	0	0	0	0	0	0	0	0	0	0	0	0	0	0	0	0	0	0	0	0	0	0	0	0	0	0	0	0	0	0	0	0	25
ASV1367	18	76	0	60	46	82	18	0	50	87	18	97	0	0	0	0	0	0	0	0	0	0	0	0	0	0	0	0	0	0	0	41	0	44	0	0	0	0	0	0	0	30	0	0	0	0	0	0	0
ASV1368	25	0	0	0	40	28	32	0	14	0	0	0	25	0	0	0	0	0	32	0	0	18	0	0	25	0	0	0	38	22	0	0	0	0	28	0	30	0	0	0	22	0	0	0	0	0	0	0	0
ASV1369	14	16	4	6	15	7	18	0	8	13	6	13	4	0	7	0	9	7	8	8	7	13	5	12	8	10	8	7	13	1	8	13	4	11	2	12	5	11	17	11	5	14	2	12	3	0	7	0	8
ASV1370	0	48	0	65	0	31	0	0	0	0	0	21	0	24	0	58	0	22	0	0	0	0	0	0	0	54	0	57	0	0	0	0	0	13	0	22	23	41	0	61	0	34	0	20	0	0	0	0	0
ASV1371	0	40	9	40	20	52	17	0	0	43	0	41	0	26	0	23	0	16	0	16	0	14	0	0	0	27	0	21	0	26	0	18	0	34	0	24	0	31	0	11	0	25	0	0	0	13	0	16	0
ASV1372	1	0	1	19	2	0	0	0	0	1	16	5	31	13	21	14	0	2	4	19	2	6	2	18	34	17	21	0	3	17	32	10	20	19	32	12	11	21	15	0	0	18	0	0	0	1	16	0	1
ASV1373	19	17	7	8	29	31	19	0	23	20	8	29	11	16	0	6	0	14	19	8	19	20	11	13	11	3	0	0	0	15	0	0	0	11	12	6	16	0	0	0	11	7	0	0	0	0	6	7	10
ASV1374	0	0	0	0	0	0	13	0	0	0	0	0	0	0	0	0	12	0	8	0	0	0	0	0	8	0	0	0	58	0	7	0	7	0	0	0	6	0	0	0	19	0	26	0	6	0	9	0	0
ASV1375	15	0	0	28	41	0	21	0	37	0	0	0	0	0	0	0	0	0	30	9	27	0	14	0	0	0	24	0	15	0	28	0	0	0	21	0	0	0	0	0	0	27	0	0	0	0	0	0	0
ASV1376	0	0	0	0	0	0	0	0	0	0	0	0	46	0	0	0	0	0	0	43	0	0	49	0	0	0	0	0	0	0	0	0	0	0	0	0	0	0	0	0	0	0	0	0	0	0	0	0	50
ASV1377	0	0	0	0	0	0	0	0	0	0	0	0	0	0	0	0	0	0	0	0	0	0	0	0	0	0	0	0	0	0	0	0	0	0	0	0	0	0	0	0	0	0	0	0	0	0	0	0	28
ASV1378	26	27	31	21	31	31	26	0	26	0	0	21	19	0	16	0	24	0	22	0	25	0	0	0	0	0	0	0	0	29	0	0	0	0	0	0	0	0	0	0	16	0	0	0	0	0	0	0	0
ASV1379	14	14	10	0	0	15	18	0	34	33	26	30	0	0	0	0	15	14	11	0	0	0	0	0	25	0	41	28	12	0	8	0	38	0	0	0	0	0	0	0	0	0	0	0	0	0	44	0	0
ASV1380	54	0	34	0	39	0	79	0	33	13	0	19	21	0	0	0	33	0	48	0	21	0	0	0	0	0	14	0	33	0	35	0	26	0	0	0	41	0	0	0	32	0	40	0	18	0	11	0	0
ASV1381	31	17	14	0	37	0	21	0	26	12	0	0	21	0	11	0	15	0	25	10	15	0	19	10	15	11	18	0	35	0	20	0	0	0	11	0	25	0	0	0	34	0	18	0	0	0	11	0	9
ASV1382	20	23	17	18	0	0	23	0	21	29	0	17	15	0	0	0	18	12	0	10	0	14	0	0	16	7	0	11	19	12	22	8	0	12	0	0	11	0	6	7	14	0	12	0	0	8	10	7	0
ASV1383	11	2	0	26	0	31	0	0	0	19	24	12	0	13	0	0	0	0	43	20	0	0	0	0	0	0	0	0	15	7	0	0	0	0	17	0	0	0	16	0	0	0	18	0	0	0	0	0	0
ASV1384	0	0	31	0	51	0	0	0	0	0	36	0	23	0	25	0	56	0	0	23	28	0	0	0	42	0	19	0	55	0	22	0	18	0	20	0	17	0	0	0	19	0	0	0	0	0	0	0	0
ASV1385	0	0	0	0	0	0	0	0	0	0	0	0	0	0	0	0	0	0	0	0	0	0	0	0	0	0	0	0	0	0	0	0	0	0	0	0	0	0	0	0	0	0	0	0	0	0	0	0	0
ASV1386	24	39	14	20	26	46	23	0	24	29	0	24	0	0	0	0	0	0	0	18	0	19	0	0	13	21	0	0	15	18	0	21	0	0	0	17	0	32	0	0	0	24	0	22	0	18	0	23	0
ASV1387	0	71	0	30	0	66	0	0	0	0	0	64	0	0	0	0	0	26	0	23	0	0	0	0	0	22	0	12	0	35	0	35	0	17	0	45	0	19	0	11	0	26	0	32	0	29	0	31	0
ASV1388	0	36	0	16	33	26	0	0	21	22	17	26	0	36	0	9	0	18	0	13	0	0	0	0	0	29	9	10	0	14	14	26	17	20	13	20	0	25	12	0	0	23	18	10	8	11	0	11	0
ASV1389	0	0	31	2	1	2	1	0	0	0	34	0	11	0	10	1	14	1	16	1	10	0	0	0	12	0	0	0	27	0	20	0	10	1	8	1	8	0	0	29	11	1	10	1	9	0	0	23	8
ASV1390	28	0	23	0	35	17	36	0	26	0	19	0	0	0	10	0	21	0	48	0	38	10	19	13	0	0	0	0	30	0	29	0	0	0	26	0	26	0	0	0	15	0	0	0	17	0	11	0	21
ASV1391	0	51	0	44	0	76	0	0	0	66	17	43	0	0	0	15	0	42	0	23	0	0	0	0	0	12	0	0	0	14	0	23	0	27	0	11	0	0	11	13	0	17	0	17	0	13	0	0	0
ASV1392	37	0	20	0	31	0	28	0	0	0	21	16	22	0	17	0	22	0	23	0	14	24	22	22	17	20	0	0	50	0	0	0	0	0	12	0	21	0	0	0	30	0	34	0	0	0	19	0	20
ASV1393	35	0	0	0	34	0	33	0	0	0	0	44	0	0	0	0	0	0	48	0	0	0	56	0	0	0	0	0	26	0	21	0	0	0	0	0	0	0	0	0	0	0	0	0	0	0	0	0	0
ASV1394	81	24	51	0	0	45	23	0	22	0	0	53	0	0	46	0	30	0	11	0	0	39	0	0	0	0	0	0	0	0	0	0	0	0	0	0	0	0	0	15	0	0	0	0	0	0	0	0	5
ASV1395	12	0	0	0	12	0	13	0	0	0	0	0	0	0	0	0	0	0	11	0	0	0	9	0	8	0	0	0	23	0	0	0	0	0	0	0	0	0	0	0	0	0	15	0	7	0	0	0	42
ASV1396	22	7	0	7	21	14	37	0	9	15	22	15	0	0	12	0	24	7	25	10	0	7	0	0	0	0	0	8	20	7	22	0	12	0	0	0	0	0	0	0	18	0	23	10	0	0	13	0	34
ASV1397	0	0	0	0	0	0	0	0	0	0	0	0	0	0	0	0	0	0	0	0	0	0	0	0	0	0	0	0	0	0	0	0	0	0	0	0	0	0	0	0	0	0	0	0	0	0	0	0	0
ASV1398	55	14	38	0	75	22	70	0	51	0	31	0	0	0	0	0	0	0	17	0	0	0	34	0	29	0	0	0	27	0	0	0	31	0	0	0	0	0	0	0	0	0	25	0	0	0	0	0	0
ASV1399	38	10	16	0	36	12	31	0	21	0	25	0	9	0	8	0	22	0	32	0	25	0	12	0	15	0	14	0	21	0	14	0	0	0	18	0	19	0	11	0	23	0	16	0	0	0	0	0	16
ASV1400	0	0	0	0	32	0	53	0	0	0	0	37	0	0	0	0	0	0	0	0	0	0	40	0	46	0	0	0	0	0	0	0	0	0	0	0	0	0	0	0	0	0	0	0	0	0	0	0	37
ASV1401	18	5	11	0	8	0	20	0	12	8	5	0	18	3	0	0	20	0	3	0	6	0	9	0	0	5	0	0	24	4	11	9	12	0	19	3	18	12	7	0	16	0	10	0	11	0	1	0	16
ASV1402	10	14	0	9	28	19	19	0	17	17	0	0	15	0	0	0	11	0	24	14	0	0	0	0	0	8	0	0	0	0	0	0	0	0	0	0	0	0	0	0	10	0	0	0	0	12	0	0	0
ASV1403	0	0	0	0	0	0	0	0	0	0	0	25	0	0	0	0	0	0	0	36	0	0	0	0	0	0	0	0	0	0	0	0	0	0	0	0	0	0	0	0	0	0	89	0	19	27	0	0	65
ASV1404	16	14	7	10	22	9	15	0	0	12	9	0	12	6	0	0	11	12	20	0	17	11	19	0	11	11	0	5	29	11	14	0	9	0	14	0	10	0	7	0	0	0	11	0	9	0	9	0	7
ASV1405	20	0	0	0	20	0	0	0	0	0	0	0	0	0	0	0	0	0	0	0	0	0	0	0	0	0	0	0	15	0	0	0	0	0	12	0	0	0	0	0	0	0	0	0	0	0	0	0	0
ASV1406	51	0	36	0	94	0	0	0	34	0	38	0	0	0	35	0	57	0	46	0	0	0	0	0	0	0	0	0	42	0	0	0	0	0	0	0	0	0	0	0	0	0	0	0	0	0	0	0	0
ASV1407	25	0	0	0	45	0	38	0	19	0	0	0	0	0	29	0	35	0	57	0	24	27	35	0	0	0	0	0	44	0	0	0	0	0	26	0	0	0	30	0	27	0	34	0	0	0	27	0	0
ASV1408	0	27	0	22	38	48	35	0	24	31	0	23	0	26	0	0	0	21	0	15	0	0	0	0	0	0	0	0	0	0	0	0	0	16	0	0	0	13	0	0	0	0	0	0	10	0	0	0	0
ASV1409	0	0	0	0	35	34	0	0	0	0	0	0	41	0	0	0	55	0	68	49	0	0	0	0	0	0	0	0	0	0	21	0	0	0	0	0	0	0	0	0	15	18	0	0	0	0	0	0	39
ASV1410	45	38	34	0	95	43	44	0	44	44	47	36	40	0	22	0	0	0	0	0	0	0	0	0	0	0	0	0	0	0	0	0	0	0	0	0	0	0	0	0	0	0	45	0	0	0	0	0	0
ASV1411	16	8	0	0	17	0	14	0	15	0	23	12	7	0	0	0	8	5	37	0	15	11	19	11	6	0	7	0	0	0	9	0	11	0	0	12	11	6	0	0	14	0	16	0	10	0	38	19	6
ASV1412	0	13	0	11	19	15	18	0	0	0	0	16	0	0	0	0	14	23	0	10	0	27	0	0	0	0	0	23	0	20	0	17	0	15	0	21	0	15	0	20	0	11	0	0	9	0	0	18	0
ASV1413	0	0	0	0	0	43	0	0	0	48	0	0	0	0	0	0	0	0	0	0	0	0	0	0	0	0	0	0	0	41	0	0	0	51	0	0	0	23	20	0	0	34	14	22	0	18	0	16	0
ASV1414	12	0	8	0	18	14	25	0	0	0	14	0	0	0	0	0	13	0	0	0	14	0	20	0	0	0	0	0	15	0	18	0	0	0	0	0	0	0	0	0	0	0	17	0	0	0	0	0	43
ASV1415	41	30	19	22	27	31	28	0	0	21	0	13	11	15	0	6	10	18	0	0	0	0	6	8	19	17	11	0	0	14	22	0	14	18	0	0	0	19	7	9	0	0	12	0	0	0	0	12	7
ASV1416	23	20	6	0	18	7	16	0	22	12	16	12	0	8	0	0	7	5	5	0	19	0	12	7	8	12	0	0	33	0	6	10	0	13	14	0	4	7	0	0	0	0	16	0	12	0	0	0	15
ASV1417	21	19	8	22	24	18	15	0	12	15	10	10	0	7	0	0	13	16	14	0	7	0	8	0	16	0	10	17	22	14	20	13	8	12	9	8	15	0	7	0	9	0	7	0	13	0	0	0	12
ASV1418	17	29	0	23	15	0	25	0	0	18	11	18	0	20	0	0	0	17	12	14	11	17	0	12	0	18	0	0	10	21	7	13	0	0	0	0	0	20	0	0	0	0	8	0	9	0	0	0	7
ASV1419	20	0	0	0	0	0	0	0	22	28	0	31	0	21	0	15	16	0	0	25	12	0	0	10	17	0	0	0	0	22	0	0	0	15	7	0	0	0	0	0	12	17	10	0	0	0	6	0	0
ASV1420	23	0	33	0	24	26	15	0	24	0	28	14	0	19	29	17	31	19	0	11	0	0	0	14	21	0	27	0	18	0	0	17	9	0	13	15	25	0	0	12	0	17	0	0	0	0	0	0	0
ASV1421	41	20	32	9	37	14	41	0	21	12	19	0	17	0	0	0	22	7	23	0	0	0	13	0	14	0	15	0	21	0	14	0	24	13	19	0	14	0	12	0	13	0	0	0	0	0	10	0	14
ASV1422	40	24	22	0	29	25	39	0	27	25	28	18	0	0	0	0	0	0	15	0	0	0	18	0	16	19	0	0	33	24	26	17	0	0	0	0	19	0	0	0	22	0	0	0	18	0	0	0	0
ASV1423	27	38	0	29	44	42	37	0	23	32	0	26	0	13	0	15	0	29	0	21	17	26	0	0	0	0	0	23	0	32	0	0	0	11	0	0	0	11	0	0	0	0	0	0	0	0	0	0	0
ASV1424	19	18	0	0	33	18	25	0	4	23	10	16	0	0	8	0	13	14	24	0	10	0	7	8	15	12	0	0	19	16	15	0	11	13	18	10	0	0	0	0	15	0	0	21	0	0	13	0	17
ASV1425	0	0	0	0	0	0	0	0	0	0	0	0	0	0	0	0	0	0	0	0	0	0	0	0	0	0	0	0	0	0	0	0	0	0	0	0	0	0	0	0	0	0	0	0	0	0	0	0	0
ASV1426	24	16	25	0	59	0	39	0	41	25	28	16	14	48	0	0	0	0	16	11	0	0	0	7	9	16	0	0	8	0	11	0	0	7	0	11	0	0	0	0	0	0	0	0	0	0	0	0	0
ASV1427	0	0	0	0	0	0	0	0	13	0	0	0	0	0	0	0	0	0	0	0	0	0	0	0	0	0	0	0	26	0	0	0	12	0	6	0	0	0	13	0	11	0	37	0	0	0	0	0	0
ASV1428	0	0	7	0	23	0	0	0	0	0	0	0	10	0	0	6	0	0	27	0	30	0	24	0	11	0	13	0	23	0	0	0	0	13	14	0	15	0	14	0	23	0	0	0	22	0	0	0	0
ASV1429	8	0	13	0	13	7	15	0	0	6	12	0	9	0	0	0	18	0	28	10	19	11	11	8	0	0	0	0	11	0	9	0	7	7	7	12	13	0	11	0	14	5	7	0	7	0	0	0	26
ASV1430	0	39	0	29	0	47	0	0	0	39	0	0	0	18	0	0	0	27	0	26	0	13	0	19	0	27	0	18	0	19	0	32	12	27	0	0	0	0	0	0	0	0	0	19	0	27	0	20	0
ASV1431	0	0	0	0	0	0	0	0	0	0	0	0	0	0	0	0	0	0	0	0	0	0	0	0	0	0	0	0	31	0	0	0	0	0	0	0	0	0	0	0	0	0	0	0	0	0	0	0	0
ASV1432	0	23	19	0	55	42	48	0	20	16	0	0	0	9	0	0	0	0	0	0	0	0	21	0	0	0	0	0	45	12	23	0	12	13	0	9	0	0	0	0	21	0	20	0	0	0	8	0	0
ASV1433	22	0	0	0	23	0	46	0	0	0	19	0	0	0	0	0	16	0	0	0	0	0	0	0	14	0	16	0	81	0	24	0	0	0	0	0	16	0	0	0	36	0	15	0	0	0	34	0	0
ASV1434	18	21	0	0	23	29	24	0	0	0	11	17	0	16	0	0	0	22	19	0	0	11	9	12	13	0	0	0	17	13	7	0	0	17	0	0	0	17	0	11	0	21	9	7	0	9	0	16	0
ASV1435	42	0	0	0	96	0	131	0	0	0	0	0	42	0	0	0	41	0	66	0	0	0	0	0	0	0	0	0	48	0	50	0	0	0	0	0	0	0	0	0	0	0	0	0	36	0	0	0	0
ASV1436	34	23	0	29	11	28	0	0	26	24	10	0	12	25	0	13	19	10	8	11	12	18	0	16	6	12	0	12	13	9	12	15	7	9	0	11	0	10	0	19	11	0	6	0	0	13	0	0	6
ASV1437	23	0	0	0	23	22	29	0	16	0	0	14	0	0	0	0	13	20	14	13	10	0	0	0	14	0	0	0	13	14	22	0	10	0	0	0	0	0	0	0	7	0	17	0	17	0	0	0	24
ASV1438	14	20	0	13	24	20	27	0	17	18	17	23	0	8	11	0	21	21	0	0	0	8	14	6	18	0	23	0	17	18	32	0	19	0	13	0	0	0	9	0	0	0	9	0	0	0	0	0	0
ASV1439	0	26	0	17	27	30	0	0	0	42	0	32	0	31	0	26	23	18	0	0	0	17	0	0	27	25	0	29	26	25	0	19	0	73	0	26	0	0	0	0	0	0	0	0	0	25	0	0	0
ASV1440	0	0	0	0	0	0	0	0	0	0	0	0	0	0	0	0	0	0	0	0	0	0	0	0	0	0	0	0	0	0	0	0	0	0	0	0	0	0	0	0	0	0	0	0	0	0	0	0	0
ASV1441	11	0	0	0	20	10	25	0	16	0	0	0	0	0	0	0	0	0	18	0	10	11	0	0	11	0	0	0	9	14	15	0	23	0	0	0	0	10	0	0	8	0	0	0	9	0	0	0	8
ASV1442	50	0	27	24	50	26	46	0	48	14	17	0	31	0	22	0	43	15	0	0	10	0	0	0	0	0	18	0	15	0	17	0	0	0	0	0	0	0	0	0	26	0	0	16	0	0	0	0	0
ASV1443	0	0	0	0	12	0	8	0	21	0	0	0	0	0	0	0	0	0	0	0	20	0	15	0	0	0	0	0	61	0	13	0	52	0	8	0	8	0	0	0	0	0	34	0	19	0	0	0	0
ASV1444	26	11	23	0	36	0	32	0	0	14	0	0	0	0	0	0	0	0	33	0	11	14	0	0	22	0	16	0	30	22	22	0	0	0	12	0	17	0	15	0	19	0	27	0	13	0	18	0	23
ASV1445	21	0	0	17	25	0	30	0	0	0	0	0	0	0	20	0	24	23	30	0	28	0	0	28	0	26	40	42	11	22	0	0	0	29	0	0	15	0	0	0	7	0	0	0	0	0	0	0	0
ASV1446	18	17	0	0	34	21	63	0	20	24	11	22	0	0	0	0	0	0	25	0	0	0	0	0	0	0	0	0	12	9	42	0	0	19	10	0	0	0	0	0	12	0	15	0	0	0	0	0	0
ASV1447	0	0	0	11	23	0	0	0	8	11	0	20	0	0	0	0	20	0	12	0	2	0	16	0	15	0	23	14	1	0	15	7	0	0	26	31	0	0	0	0	17	0	1	32	2	11	0	33	1
ASV1448	0	0	0	0	0	0	42	0	0	0	0	0	0	0	0	0	0	0	0	0	0	0	0	0	0	0	0	0	0	0	0	0	0	0	0	0	0	0	0	0	0	0	0	0	0	0	0	0	0
ASV1449	0	19	6	21	5	29	13	0	11	9	0	17	0	9	0	10	0	18	6	11	0	0	0	0	9	11	7	20	10	22	9	16	0	14	5	11	0	16	5	14	0	15	10	13	0	6	0	9	6
ASV1450	18	18	15	0	19	20	0	0	0	18	14	10	0	10	7	0	0	17	0	12	0	10	0	0	14	19	0	0	21	29	0	8	0	0	15	0	0	15	11	0	0	17	9	13	0	12	11	0	13
ASV1451	14	18	0	0	24	0	30	0	15	0	12	29	0	0	10	0	0	0	10	20	0	0	10	0	0	0	0	0	0	0	11	0	0	10	0	0	7	0	0	0	0	0	0	0	0	0	0	0	18
ASV1452	13	0	0	7	12	19	26	0	0	0	8	15	0	0	0	0	0	0	8	8	7	0	0	7	14	13	8	5	18	12	11	18	9	9	0	18	13	15	7	5	9	21	13	8	7	0	7	21	0
ASV1453	0	64	0	0	59	78	59	0	0	86	0	61	0	32	0	0	0	0	23	0	0	0	0	0	0	53	0	0	0	49	0	0	0	0	0	0	0	0	0	0	0	0	0	0	0	0	0	0	0
ASV1454	0	0	29	0	0	0	0	0	25	0	20	0	0	0	12	0	6	0	1	0	0	0	18	0	39	0	16	0	0	0	4	0	0	0	34	0	24	0	0	0	0	0	0	0	23	0	0	0	0
ASV1455	0	13	28	0	8	37	0	0	7	19	26	0	0	0	0	0	0	26	0	16	0	0	0	0	21	0	23	0	0	12	23	0	0	0	0	0	19	0	0	0	0	0	11	0	0	13	0	0	0
ASV1456	22	0	0	0	0	0	0	0	14	0	9	20	15	0	0	4	0	0	19	24	12	16	6	13	14	1	0	0	7	10	0	15	10	7	16	12	9	19	7	0	12	12	3	0	0	7	8	0	0
ASV1457	22	16	23	10	18	28	18	0	20	19	17	9	14	0	16	0	17	8	10	0	13	0	11	0	0	8	0	0	20	0	11	0	0	11	0	0	11	0	7	0	16	9	0	0	0	0	0	0	16
ASV1458	0	15	0	20	36	31	13	0	19	16	10	12	0	0	0	0	0	15	14	13	21	40	0	0	18	0	0	0	0	17	0	0	11	13	0	0	0	0	13	0	0	10	0	0	0	6	7	0	0
ASV1459	0	0	0	0	40	0	0	0	0	0	0	0	0	0	0	0	44	24	0	0	23	31	0	0	0	21	0	0	0	0	0	0	24	29	0	0	0	13	0	0	42	27	58	0	0	0	0	0	0
ASV1460	0	0	0	0	0	0	0	0	0	0	0	0	0	0	0	0	0	0	0	0	0	0	0	0	0	0	0	0	0	0	0	0	0	0	0	0	0	0	0	0	0	0	0	0	0	0	0	0	0
ASV1461	37	0	20	6	38	0	21	0	16	0	12	0	19	0	0	7	22	0	17	0	14	11	9	0	12	0	5	0	24	0	0	0	12	4	7	0	18	0	6	0	7	0	5	0	3	0	0	0	14
ASV1462	19	16	0	15	23	21	17	0	21	12	12	18	10	0	0	11	14	0	0	12	0	0	0	11	9	18	0	11	0	10	18	11	0	0	0	0	0	9	0	0	14	11	0	0	0	0	0	0	0
ASV1463	26	0	0	71	0	0	0	0	0	0	0	0	0	0	0	0	0	0	0	0	0	0	14	0	61	35	22	153	71	0	33	0	0	100	0	0	0	0	0	0	0	0	28	0	0	0	0	0	0
ASV1464	2	3	1	0	7	2	7	0	1	0	3	13	21	0	0	0	5	33	6	3	22	2	20	0	1	22	13	0	1	5	7	2	18	5	6	0	1	0	14	0	2	14	2	1	17	0	17	8	11
ASV1465	0	2	1	7	0	0	0	0	1	0	0	1	46	5	9	0	1	1	1	0	24	0	16	27	23	1	2	1	0	2	0	0	29	0	35	0	0	0	1	0	0	0	0	8	24	1	3	1	13
ASV1466	0	0	0	0	23	0	0	0	0	0	0	0	0	0	0	0	0	0	23	0	26	0	0	0	0	0	0	0	0	0	0	0	0	0	0	0	0	0	0	0	0	0	0	0	33	0	0	0	63
ASV1467	36	0	0	0	38	17	59	0	31	0	41	0	26	0	0	0	19	0	27	0	0	0	0	0	0	0	0	0	0	0	41	0	28	0	0	0	32	0	0	0	14	0	0	0	23	0	0	0	17
ASV1468	0	34	0	18	12	36	22	0	12	28	8	16	0	16	0	14	0	17	0	14	0	12	0	7	0	26	0	10	0	23	0	23	0	13	0	0	0	12	0	9	11	23	0	6	0	12	0	10	0
ASV1469	0	20	14	12	25	35	41	0	0	0	0	11	0	0	0	0	0	0	0	13	13	12	0	0	0	0	0	0	18	0	26	13	0	18	0	0	0	0	0	0	0	0	0	0	0	0	0	0	0
ASV1470	0	0	0	17	31	0	26	0	27	19	29	26	0	0	0	16	0	13	50	20	22	10	0	12	17	16	0	0	30	30	21	23	0	0	0	28	13	0	0	0	0	0	21	0	32	0	17	0	0
ASV1471	26	13	12	0	28	22	18	0	0	0	0	12	0	0	0	0	17	0	20	0	14	0	0	0	16	0	8	0	21	0	31	0	14	0	16	10	10	0	17	5	23	14	12	12	8	0	5	0	12
ASV1472	28	0	0	0	21	0	20	0	13	0	0	0	21	0	0	0	18	0	0	0	0	0	0	0	0	0	16	0	0	0	0	0	21	0	0	0	0	0	0	0	0	0	14	0	0	0	0	0	17
ASV1473	11	0	0	0	14	18	20	0	35	0	0	0	0	0	0	0	30	0	50	0	0	0	0	0	0	0	0	0	47	0	26	0	0	0	0	0	0	0	0	0	0	0	23	0	0	0	0	0	31
ASV1474	60	0	31	0	36	0	48	0	29	0	29	0	16	0	27	63	44	0	31	0	0	0	0	0	0	0	0	0	66	70	0	0	0	0	0	0	0	0	0	0	26	0	0	0	0	0	0	0	0
ASV1475	20	10	0	0	23	17	15	0	31	26	13	0	0	23	18	0	36	0	0	0	0	0	0	0	0	25	0	0	0	0	20	0	14	28	0	0	25	21	0	14	0	0	0	0	0	32	0	0	16
ASV1476	0	34	0	41	0	84	26	0	0	47	0	0	0	0	0	0	0	31	0	0	0	0	0	0	0	29	0	0	0	44	0	31	0	0	0	0	0	0	0	0	0	41	0	0	0	0	0	0	0
ASV1477	0	0	34	16	34	27	0	0	0	16	0	20	0	0	0	19	0	0	0	25	10	0	0	0	0	0	18	0	0	0	16	0	20	0	0	0	11	0	0	0	16	29	0	0	0	0	0	0	0
ASV1478	17	34	0	0	0	28	0	0	0	13	0	0	10	0	0	10	17	25	0	0	0	14	0	0	24	39	0	0	19	33	0	11	0	11	0	0	0	21	0	0	10	13	0	0	0	0	0	0	0
ASV1479	0	0	0	0	0	0	0	0	0	0	0	0	0	0	0	0	0	0	0	0	0	0	0	0	0	0	0	0	0	0	0	0	0	0	0	0	0	0	0	0	0	0	0	0	0	0	0	0	0
ASV1480	5	11	4	0	4	10	8	0	15	22	20	5	5	0	9	0	9	11	3	3	14	6	1	1	24	15	2	0	13	13	4	4	10	9	22	0	5	0	0	0	5	0	0	0	0	0	0	0	7
ASV1481	27	18	13	17	21	21	21	0	16	11	0	10	14	14	18	0	13	0	13	7	18	15	7	14	17	13	10	0	21	12	14	0	0	0	0	7	15	0	0	0	12	0	18	0	7	0	0	0	0
ASV1482	35	23	14	17	45	23	37	0	20	29	0	22	0	17	15	13	0	22	23	0	20	12	10	0	8	0	0	0	16	15	0	0	0	0	0	0	0	0	0	0	0	0	19	0	0	0	0	0	0
ASV1483	9	5	8	8	19	4	0	0	13	10	6	8	11	13	6	12	7	4	1	0	13	11	9	16	6	6	8	0	7	1	17	13	0	5	4	8	0	5	11	0	0	0	7	8	0	0	0	8	14
ASV1484	9	0	4	11	10	24	12	0	11	18	8	18	0	10	8	0	4	5	4	6	0	8	0	0	0	9	0	0	6	6	5	8	0	0	5	9	0	8	0	6	5	8	0	0	0	7	15	6	19
ASV1485	0	48	0	33	0	39	0	0	0	23	0	16	0	0	0	16	0	0	8	21	0	9	0	0	22	34	0	0	28	50	0	31	0	0	0	0	0	0	0	33	0	42	0	0	0	37	0	0	0
ASV1486	16	29	0	16	12	24	25	0	26	27	0	23	0	18	0	0	7	10	0	0	10	11	0	12	0	13	0	0	0	20	16	13	0	13	0	14	0	8	0	0	0	16	0	0	14	12	0	0	0
ASV1487	16	0	17	0	13	0	18	0	6	0	6	0	0	0	4	0	5	0	6	0	2	0	0	0	10	0	0	0	7	0	4	0	0	0	0	0	0	0	0	0	2	0	3	0	0	0	0	0	0
ASV1488	0	18	8	17	18	29	12	0	0	14	10	10	9	18	3	6	5	13	7	10	6	4	0	0	6	12	0	9	9	8	0	11	0	8	0	7	6	10	0	5	0	14	9	6	0	7	0	14	7
ASV1489	0	3	10	8	2	2	2	0	1	3	20	27	0	3	0	0	13	4	10	14	26	6	0	21	17	0	0	0	1	15	7	0	0	20	0	0	0	0	12	0	8	16	15	0	5	0	0	0	1
ASV1490	0	0	0	0	19	0	31	0	0	0	21	32	0	34	0	24	0	0	0	25	17	26	19	0	26	16	15	32	24	0	15	10	16	26	0	20	0	0	0	0	0	0	0	0	0	0	0	0	23
ASV1491	34	52	0	35	41	56	34	0	28	0	26	26	0	0	8	0	0	23	7	0	7	0	0	11	0	0	0	0	0	0	0	0	12	0	0	0	6	16	0	0	0	0	0	0	0	0	0	0	8
ASV1492	12	0	6	0	0	34	0	0	0	0	0	14	0	26	7	0	0	20	9	16	0	0	0	0	0	19	0	11	10	28	12	24	6	11	0	9	0	21	0	14	0	21	0	17	0	0	8	13	4
ASV1493	14	9	17	4	9	9	9	0	7	1	7	8	15	4	13	4	6	4	1	17	16	13	10	9	5	3	11	15	8	8	0	3	5	9	9	2	21	0	11	9	6	3	7	0	0	4	17	1	5
ASV1494	0	40	0	27	25	29	33	0	0	0	0	0	0	0	0	0	0	20	22	0	0	0	0	0	0	45	0	26	42	22	0	20	0	0	0	24	0	0	0	0	0	0	15	0	0	0	0	0	0
ASV1495	17	32	0	23	34	43	26	0	0	29	0	32	0	32	0	0	0	34	14	31	0	0	0	0	0	0	0	0	0	37	0	22	0	0	0	0	0	0	0	0	0	0	0	0	0	0	0	0	0
ASV1496	38	15	0	0	46	0	34	0	22	0	27	19	26	12	24	0	37	12	39	0	0	0	16	0	24	0	13	0	12	0	18	0	15	0	0	0	0	0	11	0	0	0	12	0	0	0	7	0	11
ASV1497	10	16	0	23	13	0	17	0	0	0	0	0	9	11	0	0	8	0	24	0	0	0	17	0	29	0	0	0	23	0	17	0	13	0	0	0	0	0	13	0	15	0	0	0	18	12	18	0	0
ASV1498	0	0	0	0	15	0	0	0	22	0	0	0	21	0	10	0	24	32	0	0	0	0	0	0	23	0	0	0	0	0	30	26	29	0	19	0	0	0	0	0	0	0	22	0	14	0	0	0	0
ASV1499	40	47	31	0	60	31	91	0	0	26	0	0	24	0	20	0	38	20	31	0	18	0	0	0	0	0	0	0	22	0	27	0	0	0	0	0	0	0	0	0	17	0	45	0	0	0	0	0	0
ASV1500	10	1	2	0	13	1	10	0	2	0	2	0	4	0	2	0	9	12	8	0	26	0	21	18	25	14	28	0	8	14	5	0	4	0	12	0	23	8	17	0	5	0	6	0	11	14	0	0	22
ASV1501	0	0	0	0	36	0	0	0	0	0	0	0	0	0	0	0	29	0	0	0	0	0	16	0	21	28	24	0	44	48	0	22	21	0	0	0	0	0	0	0	0	0	0	0	0	0	0	0	0
ASV1502	17	0	26	0	0	0	0	0	26	0	0	0	0	0	0	0	29	0	28	0	21	0	18	0	0	0	0	0	48	0	0	0	27	0	0	0	0	0	0	0	25	0	19	0	0	14	20	0	19
ASV1503	0	0	0	0	15	0	0	0	0	11	0	0	0	0	0	0	0	0	0	0	0	0	0	0	0	0	0	0	0	0	0	0	0	0	0	0	0	0	0	0	0	0	0	0	0	0	0	0	0
ASV1504	0	0	0	0	0	16	0	0	0	10	0	0	0	9	0	0	0	15	0	12	0	0	0	16	0	0	0	0	0	12	5	14	0	0	0	0	0	23	0	0	0	15	0	14	0	11	0	14	0
ASV1505	9	14	0	13	9	16	13	0	0	0	7	15	0	13	13	10	8	12	7	0	0	8	9	17	0	17	0	7	14	14	0	0	0	0	14	16	0	9	0	0	17	10	29	0	10	0	10	6	10
ASV1506	0	25	0	0	0	16	0	0	0	0	0	11	0	22	0	14	0	9	0	13	0	8	0	12	0	22	0	15	0	21	0	10	0	10	0	13	20	20	0	4	10	13	22	6	21	0	0	0	0
ASV1507	47	0	27	0	50	0	42	0	36	17	28	0	0	0	0	0	22	0	0	0	0	0	33	0	0	0	0	0	25	0	0	0	0	0	42	0	0	0	0	0	0	0	0	0	0	0	0	0	17
ASV1508	0	0	30	0	0	0	9	0	26	0	21	0	0	0	0	0	19	0	19	11	0	0	0	0	21	0	15	0	1	25	6	0	16	0	11	0	24	0	14	0	0	0	28	0	0	0	0	0	16
ASV1509	30	8	15	0	11	19	18	0	0	11	21	8	14	7	14	5	16	3	21	5	14	6	10	10	31	0	0	7	29	8	13	7	19	4	9	8	21	0	0	0	15	0	0	0	11	0	6	0	0
ASV1510	21	20	0	16	19	17	28	0	17	13	0	23	0	16	0	39	0	0	23	0	15	0	0	0	15	21	0	0	32	14	15	0	17	0	0	16	17	0	0	0	24	0	23	0	0	0	0	0	0
ASV1511	9	21	9	15	13	1	13	0	0	4	0	10	5	4	5	1	0	7	19	18	0	15	0	21	13	8	8	9	14	23	17	15	9	5	0	7	0	0	15	0	9	11	6	7	11	14	0	7	0
ASV1512	4	1	10	5	3	3	3	0	4	0	4	0	9	15	10	10	3	4	6	0	3	0	4	16	5	1	15	12	11	3	6	0	8	2	12	2	6	3	27	0	5	4	11	21	1	17	16	22	3
ASV1513	0	18	15	17	4	12	23	0	18	21	0	19	14	22	0	0	0	0	13	0	25	15	25	0	0	17	0	0	27	16	0	0	0	13	0	0	0	0	0	0	0	0	0	0	13	0	0	0	24
ASV1514	0	0	8	0	30	8	18	0	15	0	16	7	0	0	7	0	11	0	28	0	35	0	18	0	0	0	0	0	20	0	12	0	0	0	10	0	8	0	0	0	16	0	14	0	0	0	11	0	34
ASV1515	0	0	0	15	9	0	0	0	0	0	0	0	0	0	0	0	0	0	17	0	0	0	0	0	0	0	0	0	17	15	0	0	20	12	17	0	0	0	0	0	0	17	0	0	17	0	0	0	28
ASV1516	0	0	0	0	0	0	0	0	0	0	0	0	0	0	0	0	0	0	0	0	0	0	0	0	0	0	0	0	0	0	0	0	0	0	0	0	0	0	0	0	0	0	0	0	0	0	0	0	0
ASV1517	44	29	46	0	108	57	37	0	37	49	37	47	0	0	0	0	31	21	0	0	0	0	0	0	19	0	0	0	0	0	0	0	0	31	0	0	0	0	0	0	0	0	0	0	0	0	0	0	0
ASV1518	10	13	13	6	21	18	16	0	0	7	16	19	0	16	9	6	12	14	9	0	14	12	10	0	11	13	9	11	12	4	9	5	9	4	5	9	0	11	0	0	13	0	10	5	0	0	0	0	8
ASV1519	0	0	0	0	0	0	0	0	0	0	0	0	0	14	0	14	0	0	0	0	0	13	0	0	0	0	0	0	0	0	0	0	0	0	0	0	13	10	0	0	0	16	0	0	0	0	0	8	0
ASV1520	17	11	12	0	30	0	36	0	11	0	10	0	10	0	0	0	15	0	18	11	13	0	0	0	17	8	15	0	21	7	22	15	17	10	0	12	34	10	19	0	16	16	15	0	11	0	0	15	14
ASV1521	0	0	0	0	48	27	0	0	70	42	0	35	0	0	0	0	0	0	22	0	22	50	19	21	0	0	0	0	0	0	0	0	0	24	0	0	0	0	0	0	0	0	0	0	0	0	0	0	33
ASV1522	0	0	0	0	0	0	0	0	0	0	0	0	0	0	0	0	0	0	0	0	0	0	0	0	0	0	0	0	0	0	0	0	0	0	0	0	0	0	0	0	0	0	0	0	0	0	0	0	0
ASV1523	19	38	23	27	29	29	18	0	18	10	12	19	12	0	0	0	18	19	0	0	0	9	11	9	15	19	10	13	14	0	0	11	0	9	0	10	0	13	0	0	0	0	0	0	0	0	0	0	0
ASV1524	18	15	12	0	20	14	24	0	27	23	18	24	13	11	0	0	11	0	17	0	14	10	0	0	0	12	0	0	0	9	20	20	0	0	0	13	0	13	0	0	16	0	0	15	0	0	0	11	0
ASV1525	17	28	0	25	0	14	17	0	18	13	0	16	13	0	0	23	4	11	0	0	0	0	26	11	19	0	0	0	0	16	0	0	0	14	0	0	7	11	0	12	0	0	0	0	14	4	0	7	17
ASV1526	33	21	0	0	51	23	74	0	18	35	24	0	0	0	0	0	13	0	24	7	0	0	0	0	13	0	0	0	29	27	28	18	0	0	0	0	0	0	0	0	0	0	22	0	0	0	0	0	0
ASV1527	20	0	6	0	36	0	15	0	16	0	5	0	0	0	8	0	7	0	16	0	14	0	12	0	14	0	0	0	10	0	15	0	0	0	0	0	0	0	0	0	11	0	15	0	0	0	0	0	0
ASV1528	18	20	9	16	0	33	12	0	11	24	0	17	14	10	0	0	16	14	0	16	0	15	8	14	18	28	0	0	12	24	0	0	0	21	0	0	14	19	9	12	0	8	0	14	0	0	0	0	0
ASV1529	18	0	0	0	31	12	32	0	8	0	12	10	0	0	0	0	23	0	17	0	0	0	0	0	0	0	13	0	22	0	17	0	0	0	14	0	0	0	0	0	15	0	11	0	0	6	7	0	16
ASV1530	16	6	20	8	0	7	0	0	0	3	15	3	15	4	0	27	20	3	0	2	0	11	14	3	13	5	0	12	0	22	0	2	2	3	15	0	21	20	8	7	0	3	1	21	25	0	0	13	10
ASV1531	0	18	0	15	7	29	8	0	12	5	8	13	0	10	0	10	10	24	0	15	0	0	0	6	7	15	0	7	10	14	0	8	10	0	12	15	16	9	0	29	0	0	20	0	29	7	0	7	11
ASV1532	0	0	0	0	0	0	24	0	0	0	0	0	0	0	0	0	0	0	11	0	0	0	0	0	0	0	0	0	0	0	16	0	21	0	0	0	0	0	0	0	0	0	208	0	12	0	0	0	0
ASV1533	0	45	0	34	20	90	18	0	0	51	0	26	0	19	0	0	0	33	0	29	0	26	0	0	0	28	0	19	0	29	0	26	0	32	0	17	0	22	0	0	0	30	0	23	0	17	0	0	0
ASV1534	0	19	0	18	0	29	18	0	0	23	0	0	0	18	0	0	0	17	11	21	0	0	0	0	0	9	0	17	0	22	14	21	11	0	0	0	0	0	0	11	0	13	0	16	0	0	0	0	0
ASV1535	50	32	15	16	0	28	42	0	22	15	23	16	23	26	0	12	0	13	16	0	10	2	0	0	34	17	0	0	21	26	22	0	0	0	0	4	0	10	0	0	0	0	0	0	0	0	0	0	0
ASV1536	21	9	14	5	17	11	23	0	15	15	20	45	8	0	8	0	11	31	14	20	13	0	19	0	8	0	12	0	16	0	17	0	11	27	12	0	6	0	3	0	5	0	10	0	1	0	24	0	17
ASV1537	12	13	5	5	7	18	9	0	6	8	0	9	4	6	0	5	10	8	14	7	4	0	10	5	6	6	0	8	22	6	8	4	11	12	9	0	4	8	4	6	0	10	17	5	0	0	5	7	8
ASV1538	19	14	11	13	20	14	25	0	23	11	16	13	0	11	8	23	25	6	14	0	0	0	0	0	0	0	0	0	24	0	16	0	0	10	0	0	18	0	0	0	0	0	10	0	10	0	0	0	0
ASV1539	12	7	0	10	17	12	10	0	12	5	6	9	8	10	3	0	9	7	29	8	14	10	4	13	5	8	5	7	13	9	6	0	8	0	0	8	5	13	6	6	10	0	21	6	12	0	6	0	7
ASV1540	0	0	0	0	23	0	0	0	0	0	0	0	0	0	0	0	0	0	0	0	0	0	0	0	0	0	0	0	0	0	0	0	0	0	0	0	0	0	0	0	27	0	0	0	0	0	0	0	0
ASV1541	20	27	0	21	35	32	30	0	0	0	0	29	0	0	0	0	27	0	20	16	0	0	0	0	0	0	0	11	19	21	21	19	0	17	0	0	0	0	0	0	0	0	25	26	0	0	0	0	0
ASV1542	11	21	0	27	14	18	0	0	9	14	0	0	12	19	0	0	14	7	0	12	0	5	7	11	8	12	11	8	10	11	10	9	0	16	0	0	17	17	0	0	0	13	0	0	0	0	10	0	0
ASV1543	0	28	0	28	0	48	29	0	0	29	0	29	0	24	0	13	0	22	0	0	0	0	0	0	0	26	0	20	0	31	0	19	0	23	0	0	0	0	0	0	0	0	0	0	0	0	0	0	0
ASV1544	0	0	25	16	28	0	0	0	0	0	0	0	0	0	0	0	0	31	37	0	0	0	0	19	0	22	0	24	0	0	0	28	0	0	22	0	0	29	0	0	22	0	12	0	0	0	0	0	0
ASV1545	21	37	0	23	23	44	0	0	11	33	0	32	0	0	0	0	0	0	0	36	0	22	0	23	0	0	0	0	0	28	0	49	0	31	0	0	0	0	0	0	0	24	0	25	0	27	0	0	0
ASV1546	0	0	16	0	0	0	0	0	0	26	18	32	0	0	10	0	0	0	0	0	23	0	0	0	0	0	0	0	0	0	0	0	21	0	17	18	0	0	0	0	0	15	0	0	0	0	19	0	26
ASV1547	39	0	21	0	33	0	63	0	34	0	14	0	28	0	0	0	32	0	0	0	18	0	0	0	0	0	0	0	24	0	16	0	0	0	0	0	23	0	0	0	24	0	27	0	22	0	23	0	22
ASV1548	0	38	0	34	0	31	0	0	0	27	14	27	19	31	0	0	0	36	0	0	0	0	0	18	0	26	0	0	0	15	0	0	0	12	0	0	14	34	6	8	11	18	0	8	0	0	0	0	0
ASV1549	0	0	22	0	0	0	0	0	0	0	0	42	0	43	0	0	0	34	0	0	0	0	31	34	35	0	0	0	8	45	0	0	23	0	0	0	9	0	43	0	0	0	0	0	0	0	0	34	0
ASV1550	0	0	0	0	0	0	29	0	0	0	20	0	0	0	0	0	0	0	0	0	0	0	0	0	0	0	0	0	0	0	35	0	0	0	0	0	0	0	0	0	0	0	0	0	0	0	0	0	44
ASV1551	24	19	0	17	0	0	0	0	0	0	18	0	12	15	14	13	18	23	0	0	0	0	12	0	26	39	15	23	45	36	13	0	0	0	0	0	0	0	0	0	12	0	12	0	0	0	0	0	0
ASV1552	14	16	0	0	21	34	28	0	0	29	14	22	0	0	0	0	0	0	11	0	0	0	0	0	0	0	0	0	0	0	0	0	0	0	0	0	0	0	0	0	0	0	0	0	0	0	0	0	0
ASV1553	0	0	0	15	29	0	2	0	40	0	0	0	0	0	0	0	0	26	16	0	18	35	0	0	11	23	0	0	46	0	0	0	14	0	0	0	0	0	19	0	0	0	16	0	0	0	0	0	0
ASV1554	0	0	0	0	21	0	18	0	0	0	27	28	0	0	0	0	0	0	0	0	0	0	0	30	0	0	0	0	50	0	23	18	0	0	0	20	0	0	0	0	0	0	56	0	57	0	31	17	0
ASV1555	41	0	32	0	26	0	29	0	0	0	21	0	33	0	34	0	0	0	34	0	0	0	20	17	19	0	48	0	26	0	33	0	0	0	0	0	0	0	0	0	0	0	28	0	0	0	0	0	0
ASV1556	34	46	30	0	65	45	62	0	0	0	0	0	31	0	0	0	38	0	37	0	0	0	0	0	0	0	0	0	38	0	0	0	0	0	0	0	0	0	0	0	0	0	0	0	0	0	0	0	0
ASV1557	0	38	0	25	0	47	0	0	0	34	0	38	0	24	0	0	0	23	0	0	0	0	0	0	0	59	0	26	15	38	0	26	0	19	0	21	0	0	0	9	0	36	0	19	0	0	0	0	0
ASV1558	36	30	15	25	30	19	0	0	28	18	25	0	0	0	20	0	29	0	9	0	18	0	23	0	35	0	15	0	29	0	0	0	13	15	10	0	0	0	12	0	25	0	0	0	0	0	7	0	16
ASV1559	47	0	0	0	51	38	71	0	32	0	31	0	21	0	0	10	27	0	20	0	13	0	10	0	0	0	0	0	17	0	38	0	16	0	0	0	28	0	0	0	0	0	0	0	14	0	0	0	0
ASV1560	10	0	0	0	0	0	0	0	19	0	0	0	0	0	0	6	0	9	0	0	0	0	0	0	0	7	0	8	37	17	0	0	0	0	0	0	0	29	45	0	0	0	17	0	34	0	0	0	0
ASV1561	34	39	17	18	24	39	28	0	22	24	27	27	12	21	11	0	13	12	7	0	0	12	7	0	0	0	0	11	9	0	0	0	7	6	0	0	0	14	0	5	10	12	0	0	0	0	0	6	8
ASV1562	0	0	0	0	0	0	17	0	0	0	12	0	0	0	0	0	0	0	0	0	0	0	0	0	10	0	10	0	0	0	0	0	0	0	0	0	0	0	0	0	0	0	18	0	0	0	0	0	0
ASV1563	22	16	0	9	20	18	20	0	18	10	14	13	0	0	8	0	9	9	17	11	0	2	0	0	0	0	0	10	18	7	22	0	5	0	0	0	0	0	0	0	13	0	13	4	0	0	14	0	12
ASV1564	16	0	0	0	26	11	30	0	0	0	11	0	0	0	0	0	0	0	0	0	0	13	20	0	0	0	0	0	21	0	20	0	0	0	14	0	0	0	0	0	0	0	10	0	0	0	0	0	18
ASV1565	0	0	0	0	0	0	0	0	0	0	0	0	0	0	0	0	0	0	0	0	0	0	0	0	0	0	0	0	0	0	0	0	0	0	0	0	0	0	0	0	44	0	0	0	34	0	0	0	33
ASV1566	20	0	38	0	0	0	47	0	0	0	0	0	0	0	0	0	0	0	35	0	0	0	0	0	0	0	0	0	36	0	35	0	0	0	34	0	34	0	33	0	0	0	0	18	45	0	0	0	52
ASV1567	19	15	15	18	37	27	24	0	18	12	19	23	10	18	0	0	21	0	17	0	0	0	0	0	0	19	0	0	19	13	17	0	24	0	0	0	0	0	0	0	16	15	14	0	0	0	0	0	14
ASV1568	0	0	29	0	0	0	0	0	28	0	0	0	16	0	14	0	0	0	42	0	38	22	32	14	0	0	16	0	28	0	25	0	0	14	12	0	22	0	0	0	27	0	29	0	21	0	0	0	0
ASV1569	0	0	0	0	0	0	0	0	0	0	0	0	0	0	0	0	0	0	0	0	0	0	0	0	39	0	0	0	0	35	0	0	0	0	0	0	16	0	0	0	24	0	35	11	0	0	0	0	20
ASV1570	0	0	0	0	0	20	25	0	0	0	13	0	0	0	0	0	0	0	15	0	20	0	25	21	0	0	0	8	27	0	0	0	14	0	0	0	16	0	22	0	19	0	29	0	0	0	31	0	0
ASV1571	47	26	30	0	0	33	35	0	20	0	0	0	0	0	0	0	0	0	49	0	0	0	0	0	0	15	0	0	30	0	0	9	11	0	0	7	0	0	12	0	0	0	18	0	0	0	9	0	5
ASV1572	0	21	21	21	27	29	0	0	0	20	0	27	0	0	0	0	0	23	0	0	0	0	0	0	15	20	16	0	0	0	0	0	0	0	0	0	0	25	0	8	13	17	0	0	25	27	0	0	19
ASV1573	15	10	0	0	10	11	11	0	9	7	0	0	0	0	0	0	0	0	0	0	0	0	0	0	15	11	0	7	15	11	19	0	7	12	0	0	14	0	0	0	7	0	17	0	0	0	0	0	30
ASV1574	14	21	4	22	14	24	13	0	12	19	10	16	9	19	4	8	7	15	7	12	0	0	0	6	5	8	6	11	0	9	11	11	5	9	0	12	0	9	0	0	8	26	11	15	9	18	10	18	0
ASV1575	41	15	0	20	39	14	44	0	0	14	31	15	20	10	14	0	21	11	14	0	16	8	0	0	24	17	0	0	15	11	13	0	0	0	0	0	10	0	0	0	0	0	0	0	0	0	0	0	22
ASV1576	26	20	15	8	27	0	12	0	27	14	25	12	18	0	11	4	16	13	12	6	12	0	16	6	15	0	6	8	8	0	0	0	11	0	11	0	17	0	5	11	8	11	20	0	11	0	0	0	8
ASV1577	12	21	0	0	0	0	27	0	16	0	20	0	15	14	0	0	0	0	27	0	26	0	0	0	0	13	0	0	0	0	16	0	0	0	18	12	29	32	0	0	0	0	40	0	20	0	11	0	0
ASV1578	12	0	25	0	20	0	16	0	0	0	11	10	0	0	0	0	21	0	16	0	30	0	0	0	19	0	0	0	0	0	0	0	0	0	0	0	0	0	0	0	0	0	0	0	0	0	16	0	21
ASV1579	7	15	7	0	8	11	5	0	0	11	0	14	0	12	0	9	0	8	0	0	4	9	7	4	9	17	5	5	16	11	12	6	9	6	3	6	7	8	6	3	13	16	8	5	10	6	9	0	9
ASV1580	15	13	15	16	15	18	17	0	0	19	8	12	0	10	0	0	13	12	0	11	11	13	0	0	0	15	21	16	20	18	16	13	10	11	11	5	15	9	0	0	13	11	9	0	11	0	0	0	0
ASV1581	13	0	9	0	21	19	37	0	0	16	13	14	0	0	0	0	0	0	0	0	0	0	0	0	0	0	0	0	0	0	0	7	0	0	0	0	0	0	0	0	0	8	9	0	11	0	0	0	7
ASV1582	48	23	18	11	55	17	40	0	23	0	17	0	29	0	16	0	19	0	33	0	18	9	0	0	24	15	15	0	18	0	18	0	16	0	0	0	12	0	0	0	23	0	53	0	14	0	0	0	0
ASV1583	40	0	13	0	54	19	59	0	19	0	19	38	0	0	0	0	14	0	22	0	0	0	0	0	0	0	0	0	0	0	18	0	24	0	0	0	0	0	0	0	0	0	0	0	0	0	0	0	0
ASV1584	0	0	0	0	47	0	0	0	39	0	0	0	24	0	34	0	0	0	57	0	0	0	42	0	0	0	32	0	22	0	0	0	0	0	24	0	0	0	0	0	0	0	0	4	0	0	0	0	0
ASV1585	32	0	19	0	0	38	60	0	24	0	18	15	24	0	15	0	37	21	0	0	0	0	0	15	0	0	0	0	0	0	0	0	0	0	22	0	0	0	0	0	24	0	0	0	0	0	0	0	0
ASV1586	15	12	0	0	0	21	16	0	10	19	0	14	7	10	0	0	11	12	11	12	10	16	0	0	0	0	0	0	12	0	0	7	7	11	0	0	0	0	0	0	0	11	0	0	0	8	0	0	14
ASV1587	17	20	17	23	23	43	25	0	0	18	0	17	0	10	0	15	0	19	0	14	0	21	0	9	0	12	0	16	21	23	0	15	0	13	0	0	0	11	0	0	23	21	0	0	0	0	0	0	12
ASV1588	0	0	1	14	0	0	0	0	0	14	0	0	0	14	9	16	0	10	0	15	2	0	0	13	1	1	0	8	3	0	6	25	0	10	17	34	0	19	0	0	0	19	0	15	0	0	0	10	19
ASV1589	20	11	16	0	37	15	21	0	0	0	0	0	0	24	0	0	22	0	9	12	0	17	0	0	14	0	0	0	21	18	0	0	14	15	0	0	0	6	0	0	18	0	0	0	0	0	0	0	12
ASV1590	0	64	0	46	0	109	0	0	0	78	0	53	0	0	0	34	0	42	0	37	0	0	0	0	0	0	0	0	0	0	0	42	0	0	0	0	0	0	0	0	0	0	0	39	0	0	0	0	0
ASV1591	0	0	0	0	0	0	0	0	0	0	0	0	0	0	0	0	0	0	0	0	0	0	0	0	0	0	0	0	0	0	0	0	0	0	0	0	44	0	0	0	0	0	0	0	0	0	0	0	83
ASV1592	0	23	0	0	0	0	0	0	0	0	0	61	16	0	0	0	12	12	0	108	0	0	0	27	0	19	0	0	9	0	0	60	0	0	0	0	0	0	0	0	0	0	0	20	0	0	0	0	0
ASV1593	10	0	16	7	38	10	37	0	14	0	16	0	9	0	10	0	8	0	11	0	0	0	0	6	13	0	0	0	0	0	38	0	0	0	0	0	0	0	12	0	9	0	43	0	0	0	29	0	6
ASV1594	16	34	27	0	22	58	28	0	39	0	0	32	0	0	0	0	23	23	0	0	0	0	0	0	0	0	0	0	14	20	0	0	0	0	0	0	0	14	0	0	22	25	25	0	19	0	0	12	0
ASV1595	38	0	16	0	0	0	20	0	18	0	18	15	0	0	0	0	29	21	18	8	0	14	0	0	11	9	10	0	24	24	0	8	0	10	0	8	0	0	0	5	13	0	15	0	0	0	0	0	13
ASV1596	46	17	26	0	0	0	41	0	37	15	29	16	18	14	14	0	26	0	27	0	14	0	0	10	26	0	0	21	0	13	0	0	13	0	13	21	0	0	9	0	0	0	14	0	0	0	0	0	0
ASV1597	17	21	0	0	0	26	11	0	0	0	0	13	0	0	0	0	33	0	40	0	0	0	7	0	0	0	0	0	17	15	8	0	0	0	0	0	0	0	0	0	0	0	0	0	0	0	0	0	0
ASV1598	0	0	0	0	0	0	0	0	0	0	0	0	0	15	9	0	15	0	8	0	40	14	18	0	0	13	0	0	36	15	0	0	14	0	0	0	11	0	0	5	11	14	20	0	10	4	0	0	26
ASV1599	60	0	0	0	0	0	0	0	0	0	0	0	19	0	0	0	0	0	66	0	67	0	41	16	0	0	0	0	0	0	0	0	28	0	0	0	66	0	15	0	42	0	30	0	0	0	0	0	0
ASV1600	0	52	0	40	0	66	0	0	0	0	0	0	0	0	0	0	0	0	0	15	0	12	0	0	17	51	0	0	0	33	0	32	0	22	0	0	17	26	0	0	0	34	12	21	0	0	36	0	0
ASV1601	0	0	0	0	0	0	0	0	0	0	0	0	0	0	0	0	0	0	0	0	0	0	0	0	0	0	0	0	0	0	0	0	0	0	0	0	0	0	0	0	0	0	0	0	0	0	0	0	0
ASV1602	9	8	0	0	11	0	28	0	0	0	0	0	0	0	0	13	0	11	28	0	26	22	0	0	12	0	0	0	16	0	11	0	19	0	0	0	0	0	0	0	0	0	21	9	0	8	0	0	0
ASV1603	0	0	37	0	60	64	62	0	0	0	0	0	0	0	0	0	0	0	51	0	29	0	0	0	0	0	34	0	22	0	60	0	22	0	0	0	26	0	0	0	42	0	55	0	0	0	0	0	0
ASV1604	0	0	0	0	30	6	0	0	0	8	0	10	8	0	0	0	14	0	20	0	11	3	0	0	8	4	5	0	24	8	16	8	8	0	8	7	5	0	0	0	18	6	7	0	8	0	0	0	8
ASV1605	0	0	0	0	0	0	0	0	0	0	0	0	0	0	0	0	0	0	0	0	0	0	0	0	0	0	0	0	23	0	0	0	0	0	0	0	0	0	0	0	0	0	0	0	0	0	0	0	0
ASV1606	0	59	0	48	0	42	0	0	0	44	0	38	0	0	0	0	0	0	0	0	0	0	0	0	0	33	0	0	0	0	0	0	0	0	0	0	0	101	0	65	0	46	0	63	0	43	0	31	0
ASV1607	0	34	0	0	0	62	0	0	0	39	0	48	0	38	0	0	0	23	0	0	0	0	0	14	0	27	0	0	0	0	0	16	0	0	0	18	0	0	0	0	0	33	0	21	0	18	0	16	0
ASV1608	38	0	0	0	35	0	0	0	0	0	0	0	20	0	0	20	0	28	0	18	0	0	20	19	29	0	0	0	0	0	29	19	24	0	0	0	14	0	0	0	0	0	0	0	0	0	15	0	24
ASV1609	0	0	0	0	0	0	0	0	0	0	0	0	0	0	0	0	0	0	0	0	0	0	0	0	0	0	0	0	0	0	0	0	0	0	0	0	0	0	0	0	0	0	0	0	0	0	0	0	0
ASV1610	22	0	0	0	42	32	40	0	18	0	0	0	0	0	0	0	0	0	22	0	0	0	0	0	0	18	20	12	25	26	23	0	23	0	12	0	0	0	0	0	11	0	0	0	0	0	0	0	23
ASV1611	0	0	0	0	0	0	0	0	0	0	0	0	0	0	0	0	0	0	0	0	0	0	0	0	0	0	0	0	0	0	0	0	0	0	0	0	0	0	0	0	0	0	0	0	0	0	0	0	28
ASV1612	27	22	0	17	21	21	15	0	12	16	15	7	7	18	0	0	0	8	0	8	0	7	10	6	16	26	0	14	13	11	13	13	9	13	8	7	8	0	0	0	8	6	8	7	0	10	0	0	0
ASV1613	14	0	11	0	18	0	14	0	0	0	0	0	0	0	14	0	17	0	19	0	20	0	12	0	0	0	0	27	22	0	0	0	0	0	13	0	0	0	0	0	18	0	13	0	0	0	0	0	0
ASV1614	7	41	0	51	14	57	12	0	0	24	14	15	0	16	0	24	0	28	0	24	0	10	0	0	0	15	0	25	0	21	0	31	0	9	0	0	0	20	8	21	0	39	0	29	0	14	0	12	0
ASV1615	52	0	31	0	38	53	84	0	49	41	45	38	0	0	0	0	0	0	41	0	0	0	0	0	0	0	0	0	0	0	39	0	21	0	0	0	0	0	0	0	0	0	40	0	0	0	0	0	0
ASV1616	21	0	13	0	0	15	52	0	0	0	0	0	0	0	0	0	23	0	77	9	0	0	0	0	9	0	9	0	32	16	58	10	0	0	0	0	0	0	45	0	32	9	0	0	0	0	0	0	0
ASV1617	11	12	0	11	13	18	24	0	8	10	0	12	0	9	0	0	0	9	13	10	0	5	0	8	0	0	0	9	10	17	13	10	0	11	0	0	0	8	0	0	8	10	0	0	0	0	0	0	0
ASV1618	1	11	0	0	5	39	3	0	0	9	0	0	24	0	18	0	7	61	20	0	0	0	0	0	0	27	28	0	17	10	6	0	0	0	0	0	0	0	0	0	3	0	3	0	0	0	0	0	40
ASV1619	50	0	39	0	55	0	38	0	29	0	20	0	33	0	0	0	39	0	0	0	0	0	36	0	0	0	0	0	36	0	0	0	0	0	0	0	0	0	0	0	0	0	0	0	0	0	0	0	0
ASV1620	37	12	12	11	28	23	23	0	9	0	0	0	6	0	7	0	10	10	13	0	0	0	0	0	19	9	13	5	14	20	13	5	13	8	10	0	11	0	0	0	10	0	6	0	0	0	0	0	19
ASV1621	22	19	12	14	24	23	22	0	17	14	10	18	8	4	0	0	10	8	0	0	0	8	0	6	0	6	15	6	13	8	7	9	12	6	0	0	12	10	11	0	0	12	14	0	0	8	8	3	15
ASV1622	0	48	0	0	0	33	0	0	0	0	0	0	0	0	14	23	0	0	0	0	0	29	0	0	0	24	0	0	0	13	0	29	0	24	0	21	0	0	0	0	0	0	0	0	0	28	19	21	0
ASV1623	0	16	0	0	18	21	0	0	0	0	0	0	0	0	0	0	0	18	0	0	0	0	0	0	0	0	0	43	19	0	0	0	0	0	0	0	0	0	0	0	0	0	0	0	0	0	0	0	0
ASV1624	0	0	0	0	30	16	22	0	16	16	0	15	0	0	0	0	0	0	16	0	13	9	12	0	0	0	0	0	11	13	21	0	16	0	0	0	0	0	0	0	0	0	16	0	0	0	0	0	0
ASV1625	23	59	0	18	34	30	29	0	0	0	0	0	0	17	0	0	16	0	0	0	28	0	0	0	19	25	0	0	39	0	0	21	19	0	31	0	0	0	0	0	0	0	0	0	0	0	0	0	25
ASV1626	7	12	10	0	0	0	16	0	10	10	8	11	5	0	6	0	11	0	14	0	16	0	11	0	0	0	0	0	6	10	16	0	0	9	0	0	0	0	0	0	0	0	7	0	3	0	0	0	16
ASV1627	0	0	0	0	0	0	0	0	0	0	0	0	0	0	0	0	0	0	0	0	0	0	0	0	0	0	0	0	0	0	0	0	0	0	0	0	0	0	0	0	0	0	0	0	0	0	0	0	0
ASV1628	34	10	18	6	45	19	23	0	24	12	16	11	13	5	8	0	15	0	10	7	6	3	10	8	8	7	9	0	18	0	13	11	11	0	8	4	5	0	0	2	6	7	7	0	0	0	5	0	8
ASV1629	11	22	12	10	21	19	16	0	11	15	0	20	0	10	0	0	0	13	0	11	0	0	0	0	0	0	4	0	0	18	0	0	0	6	0	9	4	15	0	9	0	0	0	14	0	0	0	11	7
ASV1630	0	0	0	0	0	0	43	0	0	0	0	0	0	0	0	0	0	0	0	0	0	0	0	0	0	0	0	0	0	0	0	0	0	0	0	0	0	0	0	0	0	0	0	0	0	0	0	0	0
ASV1631	28	0	28	39	44	0	53	0	0	47	0	0	0	0	0	0	0	0	0	0	23	0	0	0	0	0	0	0	0	0	32	0	0	0	0	0	0	0	0	0	0	0	0	0	0	0	0	0	0
ASV1632	0	22	0	15	16	38	15	0	10	11	0	16	13	16	0	0	0	25	0	0	0	0	0	0	10	0	0	0	0	18	16	12	12	0	0	10	6	14	14	0	0	17	8	17	0	0	0	0	0
ASV1633	56	0	0	0	38	0	47	0	0	0	37	0	0	0	0	0	0	0	31	0	19	0	15	0	0	0	0	0	23	0	31	0	17	0	0	19	25	0	0	0	0	0	0	0	0	0	22	0	0
ASV1634	34	14	40	11	56	17	0	0	31	10	22	0	0	0	10	0	31	0	0	0	19	0	9	0	0	0	0	0	12	0	0	0	0	0	0	0	8	0	0	0	23	0	0	0	0	0	17	0	0
ASV1635	32	9	35	0	6	0	14	0	0	10	1	10	27	7	0	0	11	0	0	0	13	0	21	0	7	16	11	8	13	11	6	0	14	16	11	13	9	7	7	0	0	0	18	0	0	7	0	12	1
ASV1636	0	0	52	0	46	0	54	0	51	0	0	0	0	0	0	0	0	0	30	0	0	0	0	0	0	0	0	0	0	0	32	0	25	0	0	0	0	0	0	0	0	0	0	0	0	30	0	0	0
ASV1637	0	0	0	0	16	0	0	0	0	0	0	0	0	0	0	0	0	0	20	0	0	0	0	0	0	0	14	0	20	0	0	0	0	0	0	0	0	0	0	0	14	0	0	0	0	0	0	0	0
ASV1638	0	0	0	0	0	0	0	0	0	0	0	0	0	0	0	0	0	0	0	0	0	0	0	0	0	0	0	0	44	0	0	0	0	0	0	0	0	0	0	0	0	0	15	0	0	0	0	0	0
ASV1639	0	0	0	0	0	0	0	0	0	0	0	0	0	0	0	0	0	0	0	0	0	0	0	0	0	0	0	0	0	0	0	0	0	0	0	0	0	0	0	0	0	0	0	0	0	0	0	0	0
ASV1640	20	35	0	35	0	34	0	0	0	22	0	29	0	15	0	18	0	16	0	0	0	0	0	0	0	21	0	21	0	0	0	13	0	9	0	31	0	24	10	11	0	16	14	19	0	12	0	36	0
ASV1641	0	0	0	0	0	0	0	0	0	0	0	0	0	0	0	0	0	39	0	0	0	0	0	0	0	0	0	0	0	64	0	0	0	0	0	0	0	0	0	0	0	0	34	0	0	0	0	0	0
ASV1642	33	8	7	0	11	12	18	0	10	0	10	0	10	0	0	0	0	0	26	0	17	0	12	0	10	0	7	0	17	0	16	0	14	0	21	0	50	0	14	0	33	0	27	0	30	18	8	0	0
ASV1643	0	0	0	0	0	0	0	0	0	0	0	0	0	0	0	0	0	0	0	0	34	0	0	0	0	0	0	0	25	0	0	0	18	0	0	0	0	0	49	0	8	0	0	0	0	0	0	0	0
ASV1644	14	0	0	0	16	0	31	0	34	0	0	0	0	0	0	0	0	0	0	0	16	0	0	0	0	0	0	0	0	0	18	0	15	0	0	0	0	8	0	0	0	0	0	0	86	0	0	0	0
ASV1645	0	0	0	0	80	47	75	0	0	44	53	44	0	0	27	0	0	0	0	0	0	0	0	28	0	0	0	0	27	0	27	0	0	0	0	0	0	0	0	0	0	0	0	0	37	0	0	38	0
ASV1646	0	0	0	0	0	0	0	0	0	0	0	0	0	0	0	0	0	0	0	0	0	0	0	0	0	0	0	49	53	0	0	0	0	0	0	0	0	0	0	0	0	0	0	0	0	0	0	0	0
ASV1647	43	0	0	0	12	0	35	0	19	0	0	0	12	0	0	0	0	0	0	0	0	0	0	0	21	15	0	7	0	0	32	0	0	0	8	13	97	12	0	0	19	13	23	16	51	0	0	14	0
ASV1648	32	13	0	19	26	13	19	0	12	12	11	0	14	0	8	0	12	10	23	0	0	10	8	0	11	0	12	0	0	19	8	0	0	8	7	0	0	0	0	0	0	0	0	0	11	0	0	0	0
ASV1649	0	15	0	18	16	25	10	0	15	35	4	21	0	0	0	0	3	7	0	14	0	13	0	0	0	0	0	0	0	0	5	0	0	18	0	0	0	0	0	0	0	7	0	0	0	0	0	0	9
ASV1650	0	29	0	49	0	65	0	0	0	0	0	29	0	0	19	32	0	0	0	0	0	0	0	0	0	19	0	0	0	24	0	0	0	34	0	0	0	0	0	0	0	23	0	0	0	0	0	0	0
ASV1651	19	7	20	0	19	0	26	0	9	0	11	12	7	0	0	0	19	7	28	0	17	0	15	8	9	0	13	0	0	0	15	0	16	0	17	0	21	0	0	0	12	0	0	0	14	0	0	0	19
ASV1652	17	19	8	13	23	17	17	0	8	19	0	9	9	18	0	0	0	10	6	6	0	6	0	0	8	14	5	11	21	27	5	10	0	6	0	8	7	9	0	0	6	15	13	7	0	0	0	5	0
ASV1653	0	0	0	0	13	0	13	0	0	0	18	0	0	0	9	9	0	0	28	9	31	14	15	0	0	14	0	0	34	0	0	0	0	0	9	9	10	0	0	8	0	0	19	8	30	0	0	0	0
ASV1654	0	0	0	0	0	0	0	0	0	0	0	0	0	0	0	0	0	0	0	0	12	0	0	0	16	0	0	0	19	0	18	0	0	0	0	0	14	0	0	0	15	0	30	0	0	0	0	0	22
ASV1655	29	13	12	11	45	18	21	0	9	0	9	8	0	7	5	0	17	9	14	4	11	0	0	7	10	0	0	9	28	0	28	9	19	0	0	9	13	20	4	0	15	0	21	0	0	0	6	11	8
ASV1656	0	12	17	0	35	0	0	0	19	10	22	0	0	10	0	0	0	0	27	0	0	0	37	9	0	7	18	0	0	0	31	0	0	0	14	0	25	0	0	0	0	0	24	0	0	0	23	0	22
ASV1657	0	0	0	0	0	0	0	0	0	0	0	0	0	0	0	0	0	30	0	0	46	0	0	0	40	0	37	39	40	0	0	0	0	0	0	0	40	0	13	0	30	0	69	0	42	0	27	37	0
ASV1658	47	0	28	0	57	0	74	0	57	0	45	0	29	0	28	0	35	0	33	0	0	0	0	0	34	0	0	0	43	0	0	0	0	0	0	0	0	0	0	0	37	0	0	0	0	0	0	0	0
ASV1659	37	0	55	0	59	0	34	0	0	34	0	32	0	0	40	0	36	0	0	0	39	0	0	0	0	0	26	0	47	0	0	0	0	0	0	0	0	0	0	0	0	0	0	0	0	0	0	0	0
ASV1660	19	29	0	0	0	26	0	0	0	0	0	38	0	0	0	0	0	44	0	0	0	0	0	0	0	0	0	0	36	0	0	0	10	33	0	0	21	12	0	0	0	0	15	0	0	0	0	0	19
ASV1661	0	0	0	0	21	0	18	0	0	0	0	0	0	0	0	0	14	0	18	0	17	0	15	0	0	0	0	0	21	0	18	0	0	0	0	0	10	0	0	0	35	0	16	0	0	0	0	0	37
ASV1662	0	0	0	0	0	0	0	0	0	43	0	0	9	16	10	0	9	10	21	10	22	243	32	13	0	0	0	0	0	0	0	0	0	31	0	0	0	0	0	0	0	0	0	0	29	9	0	0	0
ASV1663	22	0	0	0	0	0	27	0	0	0	0	16	0	0	0	0	0	0	0	0	0	0	0	0	0	0	0	0	14	0	24	0	0	0	24	0	0	0	0	0	18	0	17	0	0	0	0	0	0
ASV1664	0	0	0	0	0	0	0	0	0	0	0	0	0	0	0	0	0	0	0	0	0	0	0	0	0	0	0	0	42	0	0	0	0	0	0	0	0	0	0	0	0	0	0	0	0	0	0	0	0
ASV1665	43	0	27	0	28	15	35	0	23	0	21	0	15	0	0	0	0	0	43	0	19	0	0	0	0	0	9	0	44	0	31	0	0	0	0	0	22	0	19	0	13	0	29	0	0	0	0	0	12
ASV1666	1	1	0	26	2	1	0	0	0	0	0	0	1	13	0	12	0	10	1	30	0	25	1	19	0	17	1	27	0	7	0	22	0	29	0	10	0	0	19	0	0	19	0	0	22	18	0	0	0
ASV1667	17	0	0	0	12	26	0	0	12	0	0	9	0	0	0	0	17	0	38	8	21	0	7	0	0	0	0	0	31	20	0	0	0	0	0	0	0	0	0	0	15	9	0	0	0	0	0	0	12
ASV1668	8	11	8	0	10	16	8	0	9	8	0	16	0	11	13	0	12	0	19	0	13	16	0	0	0	0	0	0	7	0	3	7	0	0	8	0	7	0	0	0	10	0	0	0	4	0	0	7	6
ASV1669	0	37	0	17	12	49	21	0	16	43	0	31	0	15	0	0	0	26	0	9	0	11	0	0	0	15	0	0	17	20	0	18	0	0	0	14	0	11	0	9	13	18	0	15	10	14	0	11	0
ASV1670	11	18	6	0	20	23	10	0	0	28	7	55	2	1	3	6	5	6	1	5	0	5	0	12	9	11	8	9	35	8	4	15	5	23	3	14	3	0	10	0	0	0	0	0	0	0	0	0	0
ASV1671	0	43	0	13	14	15	0	0	0	41	0	14	0	0	0	0	0	34	0	0	0	0	0	0	0	12	0	0	0	0	0	31	19	0	0	0	0	23	0	17	0	0	0	16	0	0	0	0	0
ASV1672	43	22	13	9	45	9	32	0	17	14	19	14	18	0	0	0	14	0	19	0	0	8	12	0	10	15	0	0	20	12	16	0	0	0	0	10	15	10	0	0	10	0	11	0	0	0	0	0	0
ASV1673	21	0	0	0	19	0	0	0	0	0	0	0	0	0	10	0	14	0	17	0	18	0	29	0	0	0	0	0	36	0	0	0	0	0	20	0	13	0	0	0	24	0	0	0	16	0	11	0	31
ASV1674	0	24	0	0	52	0	35	0	0	0	0	0	0	8	0	0	0	0	0	0	0	0	0	0	0	0	0	0	0	0	0	0	0	0	0	0	0	0	0	0	0	0	0	0	0	0	0	0	0
ASV1675	12	21	13	0	13	11	9	0	19	0	14	20	0	13	10	0	18	18	0	0	7	0	0	6	0	0	13	0	21	16	7	0	17	8	6	0	0	17	8	0	8	0	9	0	0	6	8	0	9
ASV1676	0	0	0	0	0	0	60	0	0	0	0	0	14	0	0	0	0	0	34	0	31	0	29	0	27	0	0	0	25	0	29	0	45	0	53	0	32	0	0	0	53	0	65	0	22	0	0	0	0
ASV1677	22	0	13	0	10	0	0	0	0	0	14	0	0	0	0	0	0	0	18	0	0	0	0	0	0	0	0	13	21	0	0	0	0	0	10	0	14	0	0	0	23	28	0	0	0	0	0	0	20
ASV1678	0	39	0	31	25	35	0	0	0	0	0	0	20	28	13	26	13	23	0	0	0	0	0	0	0	0	0	26	0	33	0	0	0	11	0	0	0	28	0	15	15	21	14	17	0	0	0	10	0
ASV1679	0	17	0	8	5	10	12	0	8	11	0	13	0	13	4	5	9	11	18	10	0	5	0	11	0	7	0	5	0	9	7	0	0	8	3	9	0	13	0	5	0	10	12	6	0	4	0	0	11
ASV1680	0	23	0	13	36	39	25	0	13	18	0	22	0	0	0	0	0	31	0	0	0	0	0	0	0	0	0	0	0	16	0	16	13	13	0	0	0	0	0	0	0	0	0	13	0	0	0	0	0
ASV1681	32	0	0	0	0	29	0	0	0	57	0	0	0	0	0	0	0	0	0	0	0	0	0	0	0	0	0	0	0	0	0	0	0	28	0	0	0	0	0	0	0	30	0	0	0	0	0	0	37
ASV1682	24	13	23	23	18	0	13	0	14	0	13	0	0	0	0	0	0	0	0	0	0	0	0	0	0	0	0	0	1	0	1	0	0	0	1	0	19	0	22	0	0	0	2	0	7	0	0	0	8
ASV1683	11	12	0	0	15	8	4	0	11	0	0	0	0	0	17	0	0	0	11	0	0	0	11	0	16	0	0	0	5	11	0	0	0	15	25	0	0	0	0	0	0	0	8	0	0	0	0	0	21
ASV1684	11	16	0	12	10	22	12	0	12	10	0	14	0	0	0	0	0	7	0	18	0	0	0	0	0	11	0	14	13	15	14	15	0	9	0	0	0	11	10	0	9	13	7	0	0	0	0	0	0
ASV1685	16	8	19	0	23	8	20	0	0	0	0	0	0	0	0	0	11	0	27	9	20	0	0	0	0	13	0	0	20	0	0	0	0	0	0	0	15	0	0	0	12	0	12	0	15	0	7	0	12
ASV1686	8	13	0	0	6	15	10	0	4	7	5	8	0	0	4	4	8	4	0	0	0	5	15	3	7	16	11	6	8	8	9	7	0	2	0	0	6	0	5	0	0	0	18	0	0	0	0	0	0
ASV1687	0	31	0	25	0	34	0	0	18	35	0	31	0	23	0	0	0	14	0	8	0	14	0	0	0	0	0	11	0	15	9	18	0	10	0	22	0	0	0	8	0	13	0	7	0	16	0	15	0
ASV1688	26	0	0	0	60	0	37	0	27	8	23	0	9	0	5	0	47	0	15	0	0	0	0	0	7	0	0	0	15	0	15	0	12	0	8	0	5	0	0	0	22	0	8	0	7	0	0	0	16
ASV1689	14	15	0	0	13	30	14	0	17	23	0	0	0	0	0	0	4	0	0	0	0	0	0	0	13	13	0	0	0	18	9	15	0	10	4	0	8	0	0	0	11	9	0	0	0	15	0	11	0
ASV1690	0	0	0	0	0	29	0	0	0	23	0	0	0	0	0	0	25	0	46	0	17	21	19	0	11	0	10	18	29	0	15	0	16	0	0	14	0	0	0	0	10	0	19	0	0	0	6	12	19
ASV1691	0	26	0	18	0	23	0	0	16	25	0	26	11	16	0	13	0	12	0	13	0	7	0	21	0	0	0	0	0	0	0	19	0	14	0	0	0	0	0	0	0	0	0	10	0	0	0	0	0
ASV1692	0	10	0	0	2	22	2	0	0	0	0	10	0	13	0	9	0	18	1	0	0	15	0	0	0	20	0	0	3	0	0	9	0	17	0	16	0	0	0	8	1	8	17	9	0	8	0	0	14
ASV1693	0	0	0	23	0	0	0	0	0	0	0	0	0	0	0	0	20	25	24	0	22	28	0	0	0	18	0	0	28	0	0	0	0	0	0	0	15	0	0	0	0	10	0	0	25	0	0	0	0
ASV1694	30	17	18	9	26	23	40	0	13	11	13	0	19	0	0	0	25	0	25	0	0	7	13	0	16	14	16	0	0	18	0	0	25	0	0	0	21	0	0	0	17	0	16	0	9	0	0	0	0
ASV1695	26	50	0	48	27	65	25	0	13	63	6	18	0	8	0	10	0	0	0	10	0	19	0	0	0	8	0	17	0	22	0	14	0	18	0	0	0	11	0	5	0	23	8	16	0	19	0	14	0
ASV1696	19	0	18	0	21	0	30	0	0	25	0	0	0	0	0	0	27	0	0	0	0	0	0	0	28	0	0	24	31	0	34	0	0	0	0	0	37	25	0	24	23	0	0	0	0	0	0	0	28
ASV1697	12	28	12	33	19	45	21	0	0	24	0	30	0	30	0	0	15	35	0	0	0	0	0	19	0	33	0	0	13	32	20	14	0	0	0	16	0	15	0	0	0	18	0	14	0	17	0	0	0
ASV1698	0	59	0	0	0	82	0	0	0	77	0	57	0	0	0	0	0	53	0	2	0	36	0	0	0	0	0	0	0	0	0	0	0	0	0	0	0	0	0	0	0	0	0	0	0	0	0	0	0
ASV1699	44	14	34	0	74	0	88	0	0	0	33	0	0	0	20	0	49	0	0	0	0	0	0	0	0	0	0	0	0	0	42	0	0	0	0	0	0	0	11	0	0	0	0	0	0	0	0	0	0
ASV1700	21	17	0	15	27	14	14	0	27	0	0	0	0	9	0	0	7	0	22	0	12	9	0	0	0	0	0	0	21	18	20	0	0	0	0	13	0	10	0	0	8	0	13	0	0	0	0	0	16
ASV1701	0	0	0	0	0	0	0	0	0	0	0	0	0	0	0	0	0	0	0	0	0	0	0	0	0	0	0	0	0	0	0	0	0	0	0	0	0	0	0	0	0	0	0	0	0	0	0	0	0
ASV1702	0	0	0	0	0	0	0	0	0	0	0	0	0	0	0	0	0	0	0	0	0	0	0	0	0	0	0	0	0	0	0	0	0	0	0	0	0	0	0	0	0	0	0	0	0	0	0	0	0
ASV1703	21	0	20	0	31	0	15	0	22	0	16	0	0	0	32	0	0	0	49	0	0	0	0	0	19	0	21	20	0	0	24	0	0	0	26	0	0	0	0	0	15	0	0	0	17	0	0	0	0
ASV1704	0	0	0	0	0	50	0	0	0	0	0	0	0	30	0	0	0	17	0	0	0	0	0	0	0	24	0	17	0	0	0	0	0	16	0	0	26	26	0	13	19	29	0	12	27	0	15	18	19
ASV1705	0	0	0	0	0	14	0	0	0	0	0	0	0	0	0	0	0	0	0	0	0	20	0	0	0	0	0	11	0	22	0	16	0	15	0	0	0	0	0	0	0	0	0	0	0	0	0	0	0
ASV1706	0	0	0	0	0	0	0	0	0	0	0	0	0	0	0	0	0	0	0	0	0	0	0	0	0	0	0	0	0	0	0	0	0	0	0	0	0	0	0	0	0	0	0	0	0	0	0	0	0
ASV1707	25	21	15	9	16	17	12	0	0	21	0	9	10	8	0	0	15	15	13	0	7	7	0	0	18	0	12	17	12	18	18	0	0	10	0	0	0	10	0	0	0	0	0	0	0	0	0	0	0
ASV1708	28	0	31	0	28	11	31	0	20	0	11	0	27	0	19	0	23	0	15	0	20	0	24	0	28	0	23	0	21	0	0	0	10	0	0	0	0	0	0	0	26	0	0	0	17	0	22	0	0
ASV1709	7	16	0	12	34	13	32	0	0	15	0	17	0	0	0	0	8	4	10	3	0	7	0	0	0	1	0	0	8	8	1	5	0	11	0	4	28	0	0	0	0	1	0	0	0	2	4	0	18
ASV1710	0	0	0	0	0	26	0	0	0	0	0	32	0	0	0	0	0	0	0	0	0	0	0	0	0	19	0	0	0	21	0	0	0	0	0	19	0	0	0	0	0	0	0	0	0	0	0	0	0
ASV1711	23	26	12	0	40	21	32	0	20	0	0	0	22	0	0	0	19	23	0	21	0	27	0	0	18	35	0	24	0	21	0	0	0	23	0	0	0	28	0	0	0	0	0	0	0	0	0	0	0
ASV1712	0	0	0	0	58	0	40	0	24	0	33	0	0	0	0	0	51	0	38	0	21	0	0	0	0	0	0	0	36	7	39	0	0	0	0	0	0	0	0	0	0	0	29	0	0	0	0	0	0
ASV1713	0	0	0	0	25	19	26	0	0	0	31	0	0	0	0	18	0	30	0	0	0	23	21	0	0	0	0	18	26	0	20	0	0	14	20	0	0	0	0	0	0	0	0	0	0	0	0	0	22
ASV1714	0	0	0	0	0	0	37	0	0	0	0	0	0	0	0	0	0	0	34	0	0	0	33	0	0	0	0	0	7	0	38	0	0	0	0	0	0	0	0	0	0	0	50	0	0	0	0	0	0
ASV1715	22	20	14	12	20	24	28	0	10	15	0	13	0	0	0	0	10	0	0	6	0	17	0	0	21	14	0	0	18	17	11	0	17	22	0	0	0	18	0	0	0	0	13	0	14	0	0	0	0
ASV1716	21	15	9	0	0	0	0	0	0	14	15	21	0	0	0	0	12	0	0	0	0	15	0	7	0	0	0	0	0	0	0	0	0	0	0	0	0	0	0	0	0	0	0	0	0	0	12	0	6
ASV1717	18	0	0	0	15	0	41	0	0	0	19	0	0	0	0	0	0	0	0	0	0	0	0	0	0	0	0	0	0	0	20	0	0	0	0	0	0	0	0	0	0	0	17	0	0	0	10	0	25
ASV1718	0	14	0	52	0	14	0	0	0	0	0	0	0	20	0	40	0	35	0	0	0	0	0	0	0	16	0	0	0	29	0	32	0	0	0	0	0	10	0	55	0	9	0	26	0	17	0	24	0
ASV1719	16	21	35	0	22	22	13	0	0	12	0	17	0	0	0	0	0	0	25	0	0	0	0	0	0	0	0	0	12	0	0	0	17	0	0	0	0	0	0	0	0	0	0	0	9	0	20	0	0
ASV1720	36	0	0	0	0	14	0	0	0	0	0	0	40	0	0	0	0	0	0	0	0	0	0	0	24	0	15	0	0	0	0	0	0	0	0	0	0	11	63	0	0	0	48	0	0	0	36	0	23
ASV1721	0	0	0	12	16	19	21	0	0	0	0	0	0	19	0	0	14	0	19	0	31	0	0	0	0	0	0	13	14	16	14	0	0	0	0	0	0	0	0	0	0	0	30	0	21	0	0	0	0
ASV1722	0	0	0	0	0	0	0	0	0	0	0	0	0	0	0	0	16	0	0	0	0	0	0	0	0	0	0	0	0	0	0	0	0	0	0	0	0	0	0	0	0	0	0	0	0	0	0	0	0
ASV1723	29	39	19	21	0	25	47	0	27	20	0	0	21	0	0	0	0	18	47	19	21	17	0	0	0	0	0	0	0	0	24	18	0	0	14	0	0	0	0	0	0	0	38	0	22	0	0	0	12
ASV1724	0	0	0	0	8	0	22	0	0	0	15	0	0	0	0	0	0	0	12	0	8	0	14	0	0	0	0	0	10	0	0	0	16	0	10	0	0	0	0	0	0	0	0	0	4	0	0	0	33
ASV1725	0	0	0	0	0	0	0	0	49	0	0	0	0	0	0	0	0	0	78	0	41	0	43	0	30	0	0	0	70	0	0	0	21	0	29	0	0	0	0	0	0	0	0	0	20	0	0	0	0
ASV1726	0	10	0	0	15	0	18	0	10	0	0	13	9	0	0	10	12	10	13	7	9	0	5	0	0	0	0	0	15	11	0	0	0	15	12	0	0	0	0	8	0	0	12	0	0	0	0	0	8
ASV1727	0	0	0	0	0	0	0	0	0	0	0	0	0	0	0	0	0	0	0	0	0	0	0	0	0	0	0	0	0	0	0	0	0	0	0	0	0	0	0	0	0	0	0	0	0	0	0	0	0
ASV1728	27	9	0	0	0	0	0	0	0	0	0	29	0	0	0	0	0	15	14	0	0	0	0	0	0	0	0	0	12	0	0	0	0	0	33	25	11	0	22	0	27	27	0	0	33	0	21	0	18
ASV1729	0	0	0	0	0	0	0	0	0	0	0	0	0	0	0	0	0	0	33	0	27	0	0	0	0	0	0	0	44	0	0	0	0	0	0	0	29	0	0	0	0	0	0	0	18	0	0	0	39
ASV1730	16	20	0	0	0	0	0	0	0	22	0	16	11	15	0	14	0	24	0	0	0	15	0	0	0	0	0	19	0	0	0	0	0	25	0	0	0	0	0	14	0	0	0	0	0	0	0	13	0
ASV1731	7	0	4	7	1	0	6	0	2	11	1	7	5	11	12	0	5	0	8	0	9	0	17	5	0	10	10	11	10	9	5	0	10	0	16	10	4	0	17	0	6	8	2	10	4	0	2	6	6
ASV1732	20	0	0	0	27	15	32	0	17	0	26	0	11	0	0	0	23	0	35	0	18	12	16	21	17	0	0	14	24	0	16	0	14	0	14	0	0	0	10	0	19	0	19	0	13	0	0	0	0
ASV1733	20	14	15	0	23	17	23	0	9	11	0	0	9	0	0	0	17	0	0	14	0	0	10	0	17	0	0	0	0	16	0	0	0	10	12	0	9	0	0	0	0	9	14	0	0	0	0	0	0
ASV1734	0	0	16	0	0	0	15	0	0	0	0	0	30	0	34	0	0	0	23	0	29	0	17	0	0	0	18	0	0	12	0	0	34	0	19	0	22	0	0	0	0	0	1	0	35	0	30	0	33
ASV1735	19	0	4	8	8	12	0	0	0	0	0	8	9	10	0	0	5	11	18	7	7	7	20	4	0	9	7	0	16	7	7	0	10	0	14	8	7	9	0	6	0	0	13	0	12	12	8	5	12
ASV1736	0	18	0	0	21	34	19	0	0	30	13	20	0	0	0	0	7	0	11	0	5	14	0	0	15	0	0	15	18	17	15	18	0	12	0	0	10	0	0	0	16	0	0	15	0	0	0	0	7
ASV1737	0	0	31	0	62	0	46	0	31	0	43	0	0	0	26	0	34	0	36	0	0	0	14	0	0	0	0	36	44	0	39	0	20	0	0	0	0	0	0	0	0	0	36	0	0	0	0	0	0
ASV1738	21	18	14	0	17	15	0	0	15	0	0	0	21	10	8	0	0	6	22	0	0	7	0	0	17	11	0	0	8	11	16	0	0	0	0	0	0	0	0	0	0	0	0	0	0	0	0	0	12
ASV1739	0	8	0	21	0	0	0	0	0	0	0	0	22	13	15	9	0	11	0	0	11	14	16	9	13	13	1	16	9	9	0	10	2	10	17	8	15	18	1	12	11	12	1	12	15	0	11	9	10
ASV1740	0	0	0	25	0	51	0	0	0	0	0	0	0	0	0	0	0	33	46	0	0	0	0	0	0	0	0	0	0	0	0	0	0	0	0	0	0	0	0	0	0	0	0	15	0	0	0	0	0
ASV1741	51	0	0	0	68	0	59	0	0	0	0	0	0	0	0	0	0	0	82	0	0	0	0	0	0	0	0	0	73	0	0	0	0	0	0	0	0	0	0	0	0	0	0	0	0	0	0	0	0
ASV1742	0	0	0	0	0	0	0	0	0	0	0	0	0	0	0	0	0	0	0	0	0	0	0	0	0	0	0	0	0	0	0	0	0	0	0	0	0	0	0	0	0	0	0	0	0	0	0	19	0
ASV1743	46	0	19	0	31	0	0	0	0	0	0	16	0	0	0	0	0	0	35	0	0	0	0	9	0	0	0	0	0	0	24	0	0	16	0	0	22	0	0	0	29	0	0	0	0	0	11	0	0
ASV1744	20	19	16	10	30	25	29	0	0	30	0	22	0	0	0	0	14	0	0	0	11	15	0	0	0	10	0	0	26	13	16	13	0	15	0	0	0	0	0	0	0	0	0	0	0	0	0	0	0
ASV1745	0	14	0	0	0	17	29	0	0	24	0	0	0	0	0	0	0	0	18	18	0	9	0	0	19	22	0	14	0	22	26	19	0	20	0	0	0	9	0	0	0	0	0	0	0	0	0	0	0
ASV1746	0	0	17	0	18	0	17	0	0	0	16	0	0	0	0	0	12	0	37	0	13	0	18	0	0	0	0	9	31	0	13	0	0	0	0	0	13	0	11	0	26	0	35	0	24	0	16	0	24
ASV1747	30	0	26	0	61	0	62	0	29	0	35	0	17	0	0	0	34	0	12	0	0	0	0	0	0	0	0	0	33	0	28	0	0	0	0	0	0	0	0	0	37	0	23	0	0	0	0	0	0
ASV1748	0	23	0	0	0	19	0	0	0	0	0	0	0	19	0	0	0	0	50	21	0	19	0	0	0	26	0	0	0	0	0	0	0	0	0	0	0	0	0	0	0	0	29	0	0	0	0	0	0
ASV1749	0	0	0	0	0	0	0	0	0	0	0	0	0	0	0	0	0	0	0	0	0	0	0	0	0	0	0	0	0	0	0	0	0	0	0	0	0	0	0	0	0	0	0	0	0	0	0	0	42
ASV1750	38	0	44	0	27	38	0	0	48	0	0	0	27	0	0	0	0	0	0	0	0	0	0	0	0	0	0	0	0	0	0	0	0	0	0	0	0	0	0	0	0	0	0	0	0	0	0	0	0
ASV1751	18	0	24	0	20	8	23	0	0	0	8	0	0	0	18	0	23	0	43	0	24	0	24	0	0	0	8	0	21	0	16	0	17	0	15	0	0	0	0	0	0	0	16	0	0	0	0	0	20
ASV1752	0	0	0	0	0	33	0	0	0	0	0	0	0	0	0	0	0	0	0	0	0	0	0	0	0	0	0	0	0	0	0	0	0	0	0	0	0	0	0	0	0	40	0	0	0	0	41	33	0
ASV1753	31	9	15	0	0	12	29	0	17	13	0	10	16	0	0	5	9	0	21	0	0	0	11	0	17	0	0	12	20	13	20	10	0	8	15	0	21	0	0	0	20	0	11	0	0	0	0	0	16
ASV1754	20	11	0	0	25	16	25	0	9	9	10	0	0	0	0	0	11	0	16	0	11	0	0	0	12	16	12	0	21	12	20	9	13	7	0	0	16	0	0	0	16	0	0	0	8	0	11	0	0
ASV1755	0	27	0	48	28	23	25	0	0	50	20	0	15	0	0	0	0	0	29	0	0	0	19	0	0	0	0	0	0	0	0	0	0	0	0	0	29	0	0	0	31	0	46	15	30	0	0	0	0
ASV1756	0	13	0	14	11	20	13	0	7	10	0	18	0	10	0	0	0	13	16	13	0	0	0	9	0	5	0	12	0	0	6	10	0	6	0	0	6	35	7	25	13	24	21	30	17	7	0	11	0
ASV1757	44	0	0	0	52	0	0	0	0	0	0	0	0	0	0	0	40	0	0	0	0	0	0	0	68	55	49	61	0	0	0	33	0	0	0	36	0	0	0	16	0	0	0	0	0	0	0	0	0
ASV1758	15	48	18	38	25	36	21	0	25	47	22	41	0	11	0	0	0	24	0	24	0	24	0	0	0	0	0	0	0	0	0	24	0	0	0	0	0	0	0	0	0	41	0	27	0	0	0	0	0
ASV1759	0	0	0	0	0	0	0	0	0	27	0	22	0	27	0	0	0	0	0	0	0	29	0	0	0	0	0	0	0	0	0	0	0	28	0	0	0	0	0	0	0	0	0	0	0	0	0	0	0
ASV1760	0	0	0	0	0	0	0	0	0	0	0	0	0	0	3	13	0	0	0	15	0	0	1	0	0	17	10	9	0	5	1	14	0	18	12	22	0	0	9	11	1	25	0	0	2	23	20	0	0
ASV1761	27	0	0	8	16	0	18	0	0	0	14	0	0	0	0	0	0	0	20	0	9	0	0	0	9	0	0	0	21	16	16	0	6	0	6	0	12	0	7	0	21	0	15	0	7	0	0	0	6
ASV1762	22	0	0	0	16	0	25	0	0	0	20	0	8	0	21	0	12	10	10	0	9	0	0	0	22	11	11	0	34	0	0	6	10	0	11	0	0	0	18	0	10	0	20	0	11	0	21	0	13
ASV1763	0	26	30	2	5	0	0	0	17	1	0	1	0	0	28	0	9	11	23	34	20	0	0	0	37	0	0	0	11	16	0	0	27	0	23	0	0	9	0	0	20	13	0	13	0	0	0	0	0
ASV1764	0	0	0	0	7	0	0	0	0	0	14	0	0	0	0	0	0	0	59	0	52	13	0	0	0	0	0	0	0	0	0	0	0	0	29	10	0	0	0	10	20	7	27	0	17	8	17	0	18
ASV1765	39	21	0	0	30	31	38	0	0	0	35	13	0	0	17	19	21	22	13	0	0	0	0	0	0	0	11	0	25	0	22	0	0	0	0	0	0	0	0	0	0	0	18	0	0	0	0	0	0
ASV1766	26	0	0	0	39	0	35	0	30	0	35	0	0	0	0	0	19	0	45	0	0	0	0	0	0	0	0	0	50	46	19	0	0	0	0	0	0	0	0	0	26	0	59	0	0	0	0	0	0
ASV1767	8	8	0	3	7	6	0	0	14	6	24	7	15	0	0	13	2	0	4	0	3	7	0	0	13	3	0	13	3	0	5	4	0	6	0	0	0	5	0	0	15	0	0	0	0	0	0	0	19
ASV1768	0	16	0	28	15	19	13	0	0	21	0	0	0	17	0	7	10	10	7	0	9	14	12	16	6	17	0	0	0	10	0	25	0	0	9	14	0	33	0	11	0	0	5	27	3	0	0	9	0
ASV1769	0	0	0	27	25	0	0	0	0	25	0	23	25	15	0	0	0	22	0	12	14	0	17	0	20	0	0	0	0	0	16	0	0	15	0	0	17	0	0	0	0	16	0	0	0	0	0	0	5
ASV1770	35	21	25	0	48	33	39	0	29	34	0	0	0	0	0	0	0	0	0	0	0	0	0	0	0	0	11	0	0	0	0	0	0	17	0	0	0	0	0	0	0	0	0	0	0	0	0	0	0
ASV1771	29	0	13	0	26	0	27	0	15	0	14	0	0	0	0	0	9	0	28	0	19	6	16	0	18	8	0	0	21	0	20	0	9	0	0	0	0	0	0	0	24	0	10	0	0	0	0	0	0
ASV1772	14	11	0	29	15	15	13	0	0	21	7	16	0	0	0	0	0	0	15	10	0	0	10	6	0	0	0	0	7	0	0	15	0	14	0	0	0	27	0	0	0	36	22	22	0	18	0	0	14
ASV1773	0	0	0	0	9	0	0	0	6	0	10	4	0	0	0	0	9	0	0	3	17	9	11	0	4	0	4	5	5	0	0	4	0	5	10	0	5	9	0	0	8	6	12	0	17	0	22	18	16
ASV1774	0	0	0	0	0	55	0	0	35	0	37	34	0	0	0	18	0	0	36	21	16	21	0	13	0	0	0	0	0	0	0	0	0	0	16	0	0	0	0	0	0	0	0	21	0	0	0	0	0
ASV1775	22	0	12	20	29	0	36	0	16	28	14	21	13	20	0	0	20	0	17	14	0	5	6	0	0	0	0	0	19	0	16	15	0	12	0	0	0	0	0	0	7	0	0	0	0	0	0	0	0
ASV1776	0	14	0	0	25	26	16	0	0	0	0	18	0	10	0	0	0	0	0	0	0	0	0	0	0	12	0	14	0	16	0	0	14	18	0	0	0	0	8	0	0	10	0	0	0	0	0	0	0
ASV1777	28	46	0	29	30	63	0	0	0	34	0	30	7	0	0	0	0	34	0	0	0	22	0	0	0	0	0	0	13	28	0	25	0	0	0	0	0	0	0	0	0	0	0	0	0	0	0	0	0
ASV1778	0	65	0	45	38	112	18	0	0	53	0	0	0	0	0	0	0	22	0	30	0	0	0	0	0	0	0	0	0	26	0	0	0	0	0	0	0	24	0	0	0	21	0	36	0	0	0	0	0
ASV1779	10	14	12	24	26	16	20	0	22	0	14	0	9	0	17	0	21	0	17	0	11	0	0	14	0	0	0	0	17	0	0	0	0	0	0	0	0	0	0	0	12	0	0	0	0	0	0	0	12
ASV1780	21	0	12	0	20	0	31	0	0	18	17	18	0	0	0	0	0	0	0	0	0	0	22	0	18	0	10	0	9	0	11	0	15	0	12	5	13	0	8	0	11	0	17	0	0	0	0	0	20
ASV1781	0	0	0	0	25	4	22	0	0	0	0	0	0	0	0	0	0	0	0	0	11	0	0	0	32	0	26	0	0	0	0	0	0	0	29	0	0	0	0	0	0	0	0	0	0	0	0	0	0
ASV1782	0	0	0	0	0	0	0	0	0	0	0	0	0	0	0	0	0	0	14	0	0	0	0	0	0	0	0	0	0	0	0	0	0	0	15	0	0	0	0	0	0	0	12	0	0	0	0	0	0
ASV1783	0	0	0	0	0	0	0	0	0	0	0	0	0	0	0	0	0	0	0	0	0	0	0	0	0	0	0	0	0	0	0	0	0	0	0	0	0	0	0	0	0	0	0	0	0	0	0	0	0
ASV1784	30	19	0	0	0	21	32	0	0	19	0	17	0	12	0	0	0	23	0	23	0	20	0	0	0	12	0	0	27	0	17	0	0	36	0	20	0	0	0	0	0	34	26	30	0	0	0	0	0
ASV1785	14	8	0	14	14	0	0	0	0	7	0	11	8	10	0	0	0	14	21	8	15	19	0	8	0	0	0	13	0	0	11	0	0	0	0	0	0	15	0	54	0	16	17	0	10	0	0	0	10
ASV1786	10	0	0	0	0	14	11	0	0	0	0	0	20	6	0	0	11	5	23	9	20	7	10	0	0	0	0	0	14	6	16	0	9	0	11	0	0	0	0	0	6	0	8	0	6	0	0	7	10
ASV1787	21	0	11	0	0	19	23	0	0	17	0	0	0	0	0	0	0	0	25	0	0	0	0	0	0	8	0	0	0	0	27	14	0	0	0	0	0	29	0	0	0	0	0	0	8	0	13	0	24
ASV1788	4	9	23	0	6	0	6	0	0	0	11	0	18	0	0	0	21	0	23	0	14	0	13	0	2	0	12	0	1	0	0	0	0	0	16	0	27	0	20	0	31	0	16	0	14	0	15	0	0
ASV1789	0	38	0	0	0	0	0	0	0	0	0	0	0	0	0	0	0	0	0	0	0	0	0	0	0	0	0	0	0	0	0	0	0	0	61	0	47	0	0	0	0	0	0	0	0	0	38	0	0
ASV1790	0	0	0	0	0	0	17	0	0	0	17	0	0	0	0	0	0	0	19	0	15	0	15	0	0	0	0	0	17	0	0	0	0	0	38	0	0	0	0	0	5	0	19	0	0	0	18	0	28
ASV1791	0	0	0	0	0	0	6	0	2	0	0	0	0	0	0	0	0	0	0	0	0	0	0	0	0	0	0	0	0	32	6	0	8	0	0	0	0	0	10	0	0	0	9	0	18	0	0	0	22
ASV1792	26	24	9	0	37	21	88	0	38	0	35	25	0	44	0	0	0	23	22	0	0	0	0	0	0	0	0	0	0	0	21	0	0	0	0	21	0	0	0	0	0	0	52	0	0	0	0	0	0
ASV1793	20	16	0	0	33	28	21	0	10	11	0	0	0	0	0	0	20	0	0	10	0	0	0	0	7	12	12	0	11	18	11	0	11	0	10	0	0	0	0	0	0	0	0	0	0	0	0	0	8
ASV1794	0	0	0	0	8	0	0	0	0	0	0	0	0	0	0	0	0	0	0	0	0	0	0	0	0	0	0	0	0	0	0	0	0	0	0	0	0	0	0	0	0	0	0	0	0	0	0	0	9
ASV1795	6	7	0	0	0	11	0	0	0	0	0	4	15	11	0	16	0	0	38	0	8	0	0	0	0	0	0	0	0	0	0	14	0	0	0	0	0	0	0	0	0	0	0	0	0	0	0	0	35
ASV1796	15	0	11	0	18	13	22	0	15	0	15	0	0	0	0	0	9	8	9	8	9	0	0	0	7	0	10	10	25	11	11	0	14	8	0	0	10	5	0	0	0	0	9	0	7	0	0	7	0
ASV1797	0	0	0	0	0	0	0	0	0	0	0	0	0	0	0	0	0	0	26	0	0	0	0	0	0	0	0	0	0	0	0	0	0	0	38	0	26	0	21	0	0	0	0	0	0	0	23	0	22
ASV1798	9	0	10	0	20	14	11	0	11	0	6	0	15	0	12	0	16	0	15	0	8	11	9	7	0	13	0	0	13	0	14	0	11	7	0	0	0	0	12	0	0	0	0	0	0	0	0	0	0
ASV1799	0	0	0	0	16	23	0	0	13	0	0	14	0	0	0	10	11	0	0	13	0	0	0	0	0	9	0	16	8	12	0	8	7	10	0	0	0	9	0	11	0	16	0	6	0	0	0	18	11
ASV1800	37	0	21	0	28	0	40	0	0	0	0	0	0	0	0	0	21	0	21	0	9	0	11	0	0	0	0	0	26	0	26	0	13	0	10	0	17	0	0	0	0	0	10	0	0	0	0	0	16
ASV1801	32	21	17	0	42	19	30	0	0	8	0	0	0	0	0	0	16	21	0	0	0	0	0	0	0	0	0	0	31	0	22	0	0	0	0	0	0	0	0	0	17	0	0	0	0	0	0	0	0
ASV1802	25	0	15	0	0	0	24	0	14	0	0	0	10	0	0	0	30	0	0	0	0	0	0	0	0	0	0	0	30	18	0	0	0	0	26	0	0	0	0	0	0	0	0	0	0	0	0	0	0
ASV1803	19	0	0	0	32	0	29	0	18	0	14	0	0	0	0	0	0	0	37	0	0	0	0	0	0	0	0	0	23	0	14	0	0	0	16	0	19	0	0	0	0	0	0	0	11	0	0	0	21
ASV1804	28	0	18	0	0	0	16	0	0	10	0	0	13	0	0	0	13	0	19	0	9	0	6	0	17	0	9	0	10	0	20	0	0	9	12	0	11	0	0	0	20	11	0	0	0	0	7	0	20
ASV1805	28	11	9	0	19	0	18	0	17	18	0	8	10	9	0	0	21	0	11	5	7	0	14	0	12	6	9	0	17	10	7	0	10	0	13	4	13	0	11	0	15	9	10	0	8	0	15	0	0
ASV1806	15	14	0	9	7	14	15	0	11	0	8	12	0	8	0	0	10	0	0	5	0	0	0	8	0	7	7	9	8	11	0	6	9	0	0	9	0	0	0	0	0	0	0	0	0	0	0	0	7
ASV1807	0	0	0	0	0	0	0	0	0	0	0	0	0	0	0	0	0	0	0	0	0	0	0	0	0	0	0	0	0	0	0	0	0	0	0	0	0	0	0	0	0	0	0	0	0	0	0	0	0
ASV1808	23	0	0	0	26	21	58	0	0	11	0	0	0	0	0	0	15	0	15	0	0	0	0	0	0	10	0	0	18	10	28	0	0	0	0	0	0	0	0	0	0	0	13	0	0	0	0	0	16
ASV1809	0	22	0	18	21	42	20	0	9	20	11	89	0	10	0	0	0	0	0	0	0	0	0	22	0	12	0	0	0	24	0	0	0	0	0	29	0	17	0	11	0	45	11	0	0	0	0	21	0
ASV1810	0	0	0	0	0	0	0	0	0	0	0	0	0	0	0	0	0	0	0	0	0	0	0	0	0	0	0	0	0	0	0	0	0	0	0	0	0	0	0	0	0	0	0	0	0	0	0	0	18
ASV1811	38	0	0	0	42	0	0	0	0	0	0	0	0	0	0	0	0	0	65	0	52	0	0	0	39	0	0	0	50	0	35	0	0	0	0	0	0	0	0	0	42	0	0	0	0	0	0	0	0
ASV1812	12	4	13	24	0	13	19	0	19	29	0	33	0	33	0	12	0	14	21	2	13	0	0	0	0	36	0	12	0	23	0	0	0	11	0	11	0	37	0	0	0	24	0	0	0	10	0	16	0
ASV1813	0	0	0	0	0	0	0	0	15	0	18	0	0	0	0	0	0	0	29	0	0	0	0	0	0	0	0	0	0	0	14	0	0	0	0	0	0	0	0	0	0	0	0	0	0	0	0	0	59
ASV1814	0	0	0	0	0	0	0	0	0	0	0	0	0	0	0	0	0	0	9	0	0	0	0	0	0	0	0	0	0	0	0	0	0	0	0	0	0	0	0	0	0	0	0	0	0	0	0	0	15
ASV1815	73	24	22	9	32	8	29	0	22	9	14	10	26	14	12	7	12	11	0	0	12	0	9	0	17	8	0	0	0	0	19	0	8	0	0	0	19	0	0	0	9	0	0	0	0	0	0	0	0
ASV1816	0	198	0	120	0	127	67	0	0	0	0	0	0	0	0	0	0	0	0	0	0	0	0	0	0	0	0	0	0	0	0	0	0	0	0	0	0	0	0	0	0	0	0	0	0	0	0	0	0
ASV1817	0	19	0	11	0	36	0	0	0	13	0	14	0	14	0	0	11	21	0	18	0	0	0	20	0	0	0	0	0	17	0	0	0	11	0	20	0	0	0	0	17	16	0	0	0	0	0	0	0
ASV1818	12	23	0	0	4	7	1	0	1	31	0	10	0	18	0	0	0	22	8	34	0	23	0	0	0	0	0	0	0	26	0	12	12	0	16	12	0	30	33	0	16	0	0	16	16	0	0	0	0
ASV1819	0	0	0	0	0	0	0	0	0	0	0	0	0	0	0	0	0	0	0	0	0	0	0	0	0	0	0	0	0	0	0	0	0	0	0	0	0	0	0	0	0	0	0	0	0	0	0	0	0
ASV1820	23	0	8	0	14	11	32	0	0	0	8	0	11	0	0	0	0	0	13	0	0	0	9	0	12	0	13	0	32	14	19	13	7	0	4	0	20	5	10	0	0	5	16	0	0	0	11	0	0
ASV1821	0	92	0	42	0	126	0	0	0	60	0	74	0	0	0	0	0	33	0	0	0	0	0	0	0	0	0	0	0	42	0	0	0	0	0	0	0	0	0	0	0	41	0	0	0	0	0	0	0
ASV1822	0	0	0	0	0	0	0	0	0	0	0	0	0	0	0	0	0	0	0	0	0	0	0	0	0	0	0	0	0	0	0	0	0	0	0	0	0	0	0	0	0	0	0	0	0	0	0	0	0
ASV1823	0	56	0	38	14	93	0	0	0	49	0	12	0	13	0	14	0	16	0	11	0	10	0	0	0	29	0	14	0	22	0	13	0	9	0	0	0	12	0	17	0	23	0	18	0	19	0	0	0
ASV1824	18	18	14	19	21	24	13	0	0	0	0	26	0	18	0	7	0	12	0	0	0	8	0	0	0	0	0	0	4	0	0	0	0	0	0	22	0	20	9	11	0	0	13	9	7	0	0	11	0
ASV1825	16	26	0	24	13	29	25	0	0	17	0	33	0	19	0	0	0	11	0	0	0	14	0	0	0	0	0	0	0	12	0	26	11	0	0	0	0	0	0	0	0	29	0	0	0	0	0	0	0
ASV1826	13	8	15	9	39	17	29	0	20	11	18	17	0	0	18	0	43	0	0	0	0	0	0	0	0	0	0	13	16	0	20	0	18	0	22	0	0	0	13	0	0	7	14	0	10	7	13	0	0
ASV1827	0	0	0	0	38	0	0	0	0	0	0	0	0	0	0	0	0	0	0	0	27	0	0	0	0	0	0	0	0	0	47	0	0	0	50	0	0	0	30	0	25	0	0	0	0	0	0	0	0
ASV1828	0	0	0	0	0	0	0	0	0	0	0	0	0	0	0	0	0	0	0	0	0	0	0	0	0	0	0	0	0	0	0	0	0	0	0	0	0	0	0	0	0	0	0	0	0	0	0	0	0
ASV1829	21	0	0	27	31	0	41	0	22	0	24	0	0	0	0	0	0	0	0	0	0	0	0	0	29	0	0	0	25	0	35	0	0	0	0	0	28	0	0	0	29	0	0	0	0	0	0	0	0
ASV1830	0	21	0	0	25	21	26	0	0	0	10	0	0	0	12	0	0	10	10	0	0	0	0	11	0	0	9	0	15	15	0	0	0	0	0	11	14	19	20	0	20	0	14	0	26	0	0	0	13
ASV1831	19	46	0	0	0	40	31	0	0	19	0	22	0	27	0	0	0	29	0	0	0	0	0	0	0	26	0	0	23	0	27	32	0	0	0	15	0	0	0	0	0	0	15	0	0	0	0	0	0
ASV1832	0	0	15	0	28	0	26	0	0	0	11	8	0	0	0	0	12	0	42	0	23	0	0	0	0	0	0	0	24	0	14	0	0	0	22	0	0	0	13	0	29	10	25	0	10	0	0	0	0
ASV1833	0	0	0	0	0	0	0	0	0	0	0	0	0	0	0	0	0	0	0	0	0	0	0	0	0	0	0	0	22	0	0	0	0	0	0	0	0	0	0	0	0	0	0	0	0	0	0	0	0
ASV1834	8	0	6	0	17	0	24	0	8	0	0	9	7	0	0	0	14	9	0	0	11	0	8	0	0	0	0	0	15	5	16	15	9	0	0	0	17	0	15	0	15	0	0	0	21	0	0	0	16
ASV1835	0	30	9	21	12	49	0	0	0	34	0	30	0	20	0	0	0	16	0	13	0	9	0	0	0	37	0	0	0	31	0	15	0	9	0	25	0	26	0	7	14	35	8	23	0	14	5	13	0
ASV1836	0	0	0	0	0	0	0	0	0	0	0	0	0	0	0	0	0	0	0	0	0	0	0	0	0	0	0	0	0	0	0	0	0	0	0	0	0	0	0	0	0	0	0	0	0	0	0	0	0
ASV1837	17	9	13	10	19	0	0	0	0	0	10	0	0	0	6	0	13	0	24	9	0	8	10	0	0	14	0	0	10	0	9	0	5	0	7	3	0	0	6	0	13	11	12	6	0	4	0	0	7
ASV1838	10	0	0	0	12	0	11	0	3	0	16	0	3	0	0	0	5	0	5	0	4	0	28	0	9	0	0	0	3	0	0	0	0	0	0	0	5	0	0	0	27	0	6	0	7	0	17	0	9
ASV1839	0	16	11	17	31	32	22	0	0	14	0	18	0	12	0	0	28	12	17	0	0	8	0	0	0	0	0	0	16	14	14	10	8	0	0	0	0	0	0	0	11	0	0	0	0	0	0	0	0
ASV1840	0	0	0	0	41	0	0	0	0	0	0	26	0	26	0	0	0	0	0	0	0	0	0	19	0	0	0	0	0	0	27	18	0	0	0	17	0	0	16	0	40	26	0	0	0	0	0	0	0
ASV1841	33	9	21	19	37	16	16	0	17	0	15	13	18	9	10	0	0	9	0	0	23	0	0	0	0	0	0	0	18	0	0	0	0	0	19	0	14	11	0	0	0	14	0	0	0	0	0	0	0
ASV1842	11	0	0	0	25	0	22	0	0	0	0	0	12	0	0	0	14	0	57	0	43	13	15	0	0	0	0	0	45	0	16	0	15	0	12	0	27	0	0	0	24	0	22	0	16	0	0	0	0
ASV1843	0	0	0	0	0	0	0	0	0	0	0	0	0	0	0	0	0	0	0	0	0	0	0	0	0	33	0	59	56	0	0	0	0	0	0	0	21	0	0	0	25	0	26	0	48	0	0	0	0
ASV1844	0	0	0	0	0	0	0	0	0	0	0	0	0	0	0	0	0	0	0	0	0	0	0	0	0	0	0	0	0	0	0	0	0	0	0	0	0	0	0	0	0	0	0	0	0	0	0	0	0
ASV1845	0	0	0	0	0	0	0	0	0	0	0	0	0	0	0	0	0	0	0	0	0	0	0	0	0	0	0	0	0	0	0	0	0	0	0	0	0	0	0	0	0	0	0	0	0	0	0	0	0
ASV1846	9	31	0	30	23	87	22	0	19	75	0	44	0	0	0	0	0	0	0	15	0	15	0	0	0	0	0	0	0	0	0	21	0	13	0	0	0	0	0	0	0	0	0	0	0	0	0	0	0
ASV1847	0	0	0	0	0	0	0	0	0	0	0	0	0	0	0	0	0	0	0	0	0	0	0	0	0	0	0	0	0	0	0	0	0	0	0	0	0	0	0	0	0	0	0	0	0	0	0	0	0
ASV1848	18	6	14	0	16	8	14	0	13	4	0	11	0	4	0	0	6	5	18	0	7	0	3	4	15	3	5	0	23	4	6	0	3	3	8	0	8	0	6	4	18	7	10	5	0	4	0	6	5
ASV1849	0	0	0	0	0	40	0	0	0	60	0	134	0	0	0	0	0	0	0	0	55	55	40	70	0	0	0	0	0	0	0	0	0	0	0	0	0	0	0	0	0	0	0	0	0	0	0	0	0
ASV1850	0	0	0	0	0	0	0	0	0	0	0	0	0	0	0	0	0	0	0	0	0	0	0	0	0	0	0	0	23	0	0	0	0	0	0	0	0	0	0	0	0	0	17	0	0	0	0	0	0
ASV1851	14	37	0	0	29	9	34	0	0	31	0	0	0	27	0	0	18	0	11	0	0	0	0	0	0	0	0	0	6	13	0	24	0	0	0	0	0	0	0	0	0	28	0	0	0	0	0	0	0
ASV1852	36	0	29	0	0	0	47	0	0	0	0	0	0	0	0	0	0	0	0	0	0	0	0	0	0	0	0	0	0	0	0	0	0	0	43	0	0	0	60	0	27	0	15	0	0	0	0	0	0
ASV1853	28	25	0	0	43	0	0	0	37	0	0	0	0	20	0	0	30	0	0	0	0	0	0	0	0	0	0	0	19	15	0	0	0	0	0	0	0	0	0	0	0	0	0	0	0	0	16	0	0
ASV1854	27	25	21	17	22	0	26	0	15	16	26	19	0	19	21	9	15	14	0	0	0	0	0	0	0	10	0	0	0	0	19	8	0	12	0	0	0	0	0	0	0	0	0	0	0	0	0	0	0
ASV1855	27	0	0	0	61	0	29	0	48	0	56	0	0	0	0	0	41	0	0	0	35	0	0	0	0	0	0	0	49	0	0	0	0	0	0	0	0	0	0	0	0	0	0	0	0	0	0	0	0
ASV1856	26	13	9	0	17	10	17	0	0	19	0	7	11	0	9	0	8	6	14	0	0	0	7	0	0	0	0	0	13	10	12	9	0	12	19	0	0	0	0	0	0	0	7	0	0	0	0	0	0
ASV1857	17	11	19	16	22	16	15	0	8	16	0	7	0	0	15	0	9	20	17	0	6	0	0	11	15	11	0	0	14	15	0	0	0	0	0	0	0	0	0	0	11	15	7	6	18	0	8	0	4
ASV1858	12	4	12	12	2	3	20	0	10	2	19	2	0	9	0	0	5	1	5	18	0	4	23	0	0	0	17	0	7	4	19	10	5	0	0	8	13	0	0	0	4	0	2	0	0	7	0	0	0
ASV1859	0	47	0	25	6	12	0	0	0	26	0	37	0	19	0	34	3	9	0	48	0	0	0	0	0	5	0	26	0	5	0	29	0	0	0	22	0	26	0	0	0	0	0	32	0	0	0	29	0
ASV1860	26	0	0	9	27	12	37	0	20	0	0	0	0	0	0	0	23	0	15	0	0	0	0	0	0	8	0	0	18	0	0	0	17	9	23	0	22	0	10	0	30	0	0	0	8	0	0	0	0
ASV1861	0	54	0	38	29	56	0	0	0	35	0	0	0	21	0	30	0	23	0	0	0	0	0	0	0	0	0	0	0	27	0	0	0	0	0	39	0	0	0	0	0	37	0	0	0	0	0	0	0
ASV1862	0	0	0	0	19	0	18	0	0	0	0	0	0	0	0	0	0	0	50	0	40	0	0	18	0	0	16	0	32	0	0	0	16	0	0	0	23	0	0	0	15	0	34	0	0	0	0	0	17
ASV1863	0	0	0	0	0	0	21	0	0	0	15	0	0	0	0	0	0	0	0	0	22	0	0	0	0	0	0	0	0	0	0	0	0	0	0	0	0	0	0	0	0	0	0	0	0	0	0	0	30
ASV1864	0	38	0	0	32	64	0	0	0	25	0	66	0	16	0	0	26	21	0	0	0	0	0	27	0	25	0	0	0	41	0	0	0	0	0	22	0	0	0	0	0	15	0	0	0	0	0	0	0
ASV1865	0	0	0	0	0	43	0	0	0	0	0	0	0	0	0	0	0	0	0	17	24	0	20	0	0	0	0	0	0	0	0	0	0	0	0	0	26	0	0	0	29	0	0	0	0	0	0	0	29
ASV1866	0	0	0	0	0	0	0	0	0	0	0	0	0	0	0	0	20	0	57	0	37	0	15	0	0	0	0	0	33	0	0	0	0	0	18	0	0	0	0	0	23	0	16	0	15	0	18	0	34
ASV1867	0	0	0	0	0	0	0	0	0	0	0	0	0	0	0	0	0	0	0	0	0	0	0	0	0	0	0	0	22	0	0	0	0	0	0	0	0	0	0	0	0	0	0	0	0	0	0	0	17
ASV1868	34	0	24	0	45	0	37	0	34	0	0	17	0	0	0	0	0	0	0	0	0	0	0	0	0	0	0	0	27	0	22	0	18	0	0	0	0	0	0	0	0	0	0	0	14	0	17	0	0
ASV1869	8	21	0	0	13	15	13	0	0	20	0	0	0	18	0	0	0	0	8	7	12	9	0	0	0	0	0	0	17	23	0	0	0	0	0	13	0	10	0	0	0	17	0	0	0	9	0	0	9
ASV1870	0	0	16	0	18	17	15	0	0	18	0	0	15	13	0	0	0	0	0	9	22	0	0	0	0	0	0	0	25	27	23	0	14	0	11	0	0	0	0	12	29	29	0	15	0	15	0	0	10
ASV1871	0	0	0	0	0	63	0	0	0	0	0	0	0	0	0	50	0	0	0	0	0	0	0	0	0	54	0	0	0	0	0	0	0	0	0	0	0	0	0	39	0	39	0	28	0	38	0	31	0
ASV1872	8	17	15	32	7	26	9	0	23	0	0	23	0	0	0	0	0	0	0	0	0	0	0	15	0	0	0	22	0	10	32	21	26	0	0	0	0	21	0	0	36	0	19	0	0	0	0	0	0
ASV1873	0	25	0	24	0	33	12	0	0	23	0	34	0	19	0	19	0	15	0	0	0	16	0	0	0	0	0	19	0	15	0	0	8	30	0	0	0	0	0	0	0	0	0	23	0	0	0	0	0
ASV1874	0	0	0	0	0	0	0	0	0	0	0	0	0	0	0	0	19	0	24	0	14	0	0	0	0	18	0	0	27	0	0	0	0	0	17	0	0	0	0	0	23	0	20	0	0	0	0	0	0
ASV1875	6	15	7	9	7	18	3	0	2	18	2	16	21	0	13	5	7	13	3	0	3	0	0	0	14	0	0	0	14	2	8	0	9	4	0	0	2	8	13	0	2	0	0	0	9	0	6	0	14
ASV1876	0	17	0	67	0	0	0	0	0	0	0	0	0	10	0	37	0	0	0	0	0	0	0	0	13	46	0	148	14	7	17	14	8	26	0	13	0	8	0	33	0	0	0	0	0	0	0	0	0
ASV1877	15	33	0	0	20	37	9	0	12	31	11	22	5	15	0	8	0	15	0	9	0	5	3	0	0	0	4	8	6	0	0	0	5	13	0	6	0	0	5	6	0	0	8	0	3	17	4	0	0
ASV1878	0	0	0	0	50	0	52	0	0	0	27	0	0	0	0	0	0	0	0	0	0	0	0	0	0	0	20	0	0	0	41	0	0	24	0	0	14	0	17	0	0	33	0	0	19	0	0	0	0
ASV1879	7	11	12	0	10	13	12	0	9	10	9	7	7	0	0	0	8	8	16	7	13	8	8	0	7	6	0	0	14	0	0	0	0	0	7	9	0	9	0	7	0	7	0	0	0	7	6	14	10
ASV1880	0	74	0	56	0	44	0	0	0	0	0	0	0	0	0	32	0	38	30	0	0	0	0	0	0	0	0	0	0	0	0	0	0	0	0	0	0	0	0	0	0	0	0	35	0	36	0	34	0
ASV1881	19	20	4	22	11	25	6	0	0	17	6	0	0	11	0	9	8	7	0	7	4	0	0	0	11	17	8	8	16	0	8	16	0	5	4	0	11	14	0	19	0	25	13	43	8	14	0	0	0
ASV1882	15	7	9	9	18	18	11	0	0	10	11	0	10	16	0	0	14	0	0	0	8	0	0	0	14	0	8	20	13	0	9	0	0	10	0	0	0	8	0	0	13	9	0	0	0	0	0	0	11
ASV1883	0	0	0	0	0	0	0	0	0	0	0	0	0	0	0	0	0	0	0	0	0	0	0	0	0	0	0	0	0	0	0	0	0	0	0	0	0	0	0	0	0	0	0	0	0	0	0	0	0
ASV1884	40	0	25	0	38	17	17	0	15	13	0	0	0	6	17	11	27	13	19	0	13	14	16	0	25	0	12	0	34	0	0	0	0	5	0	0	19	0	0	0	0	0	0	0	0	0	0	0	0
ASV1885	9	0	10	0	19	17	16	0	19	13	0	0	0	0	0	0	11	0	11	0	0	0	15	0	0	0	12	7	21	0	0	11	0	0	16	0	13	0	12	0	18	13	10	10	0	0	18	0	0
ASV1886	6	18	16	20	15	0	0	0	0	0	18	0	0	0	0	0	0	17	0	0	0	11	0	0	0	0	11	0	0	19	9	0	0	0	0	21	0	25	0	0	0	14	17	0	0	0	14	0	0
ASV1887	0	0	0	0	0	0	0	0	0	0	0	0	0	0	0	0	0	0	0	0	0	0	0	0	0	0	0	0	0	0	0	0	0	0	0	0	0	0	0	0	0	0	0	0	0	0	0	0	0
ASV1888	49	0	21	0	62	0	0	0	0	0	0	0	0	0	0	0	0	0	0	0	0	0	34	0	0	0	0	0	0	0	0	0	0	0	39	0	48	0	0	0	0	0	0	0	0	0	0	0	45
ASV1889	18	20	18	0	23	0	33	0	17	0	0	0	16	0	0	0	0	0	29	0	0	0	0	22	0	0	0	0	22	18	14	21	0	0	0	0	0	0	0	0	0	0	24	0	0	0	0	0	16
ASV1890	9	7	12	0	20	11	11	0	0	0	8	0	5	0	4	0	0	0	9	0	3	0	0	0	0	0	0	0	3	0	12	0	0	4	8	0	0	0	0	0	0	0	4	0	0	0	0	0	18
ASV1891	0	30	0	23	25	26	0	0	0	17	0	15	0	0	0	0	0	10	17	17	0	0	0	0	0	19	0	0	2	15	0	0	0	0	0	0	0	0	0	0	0	0	0	0	0	0	0	0	0
ASV1892	26	0	0	0	0	0	21	0	0	0	0	0	29	0	0	0	28	0	0	0	21	0	23	0	37	0	0	0	23	0	0	0	0	0	0	0	0	0	0	0	8	0	0	0	0	0	0	0	28
ASV1893	14	0	0	0	0	0	1	0	0	0	0	0	11	0	0	0	18	0	0	0	0	0	0	0	0	0	9	0	0	0	0	0	9	0	0	0	0	19	18	0	3	0	5	0	0	0	0	0	6
ASV1894	0	0	0	0	0	0	0	0	0	0	0	0	0	0	0	0	0	13	62	0	20	0	0	0	0	0	0	0	68	0	0	0	19	26	0	0	0	0	0	0	0	0	30	0	24	0	0	0	67
ASV1895	0	0	0	0	35	0	42	0	0	0	0	0	0	0	0	0	0	0	21	0	0	0	0	0	0	0	0	0	0	0	17	0	0	0	0	0	0	46	0	0	0	0	0	0	0	0	19	0	0
ASV1896	13	0	14	0	30	7	27	0	29	0	26	0	15	0	16	0	19	0	24	0	0	0	0	0	0	0	0	0	29	0	9	0	0	0	0	0	0	0	0	0	27	0	0	0	0	0	0	0	0
ASV1897	3	6	18	12	0	10	19	0	10	3	10	9	5	3	0	6	11	5	14	10	0	7	0	0	0	14	25	6	0	5	5	11	14	8	23	7	0	7	0	13	0	4	0	16	0	7	0	6	0
ASV1898	0	0	0	0	0	0	0	0	0	0	0	0	0	0	0	0	0	0	0	0	0	0	33	0	0	0	0	0	8	0	0	0	0	0	15	0	0	0	0	0	0	0	7	0	0	0	9	0	4
ASV1899	33	31	0	0	40	0	40	0	21	23	0	0	0	0	0	0	31	0	0	0	0	0	0	0	0	0	0	0	41	26	29	0	0	0	0	0	22	0	0	0	18	0	34	0	0	0	0	0	0
ASV1900	24	17	8	6	10	8	21	0	8	0	10	7	15	9	0	0	5	10	0	7	0	0	0	0	14	18	0	0	14	15	10	6	11	0	22	5	18	8	6	0	19	8	41	0	12	0	12	0	0
ASV1901	21	0	0	0	14	0	31	0	14	0	0	21	0	0	0	0	0	0	50	0	21	0	16	0	0	0	0	0	16	0	16	0	9	0	0	0	13	0	15	0	18	0	20	0	9	0	10	0	0
ASV1902	5	6	0	5	56	4	19	0	5	8	4	10	0	0	0	0	8	0	21	17	0	0	0	3	0	0	0	0	16	0	10	7	7	0	6	0	0	0	16	0	16	0	0	9	0	0	0	0	0
ASV1903	0	0	0	0	0	0	0	0	0	0	0	0	0	0	0	0	0	0	34	20	13	13	0	0	0	0	0	0	0	0	0	0	0	0	0	0	11	0	0	0	6	0	9	0	0	0	11	0	24
ASV1904	0	0	0	0	0	0	0	0	0	0	0	0	0	0	0	0	0	0	0	0	0	33	0	0	0	0	0	13	0	0	0	0	0	0	0	0	0	0	0	0	0	0	0	0	0	0	0	0	0
ASV1905	0	0	0	0	0	0	0	0	0	0	0	0	0	0	0	0	0	0	0	0	0	0	0	0	0	0	0	0	22	0	0	0	0	0	0	0	0	0	0	0	0	0	0	0	0	0	0	0	0
ASV1906	19	15	17	0	21	12	29	0	24	0	25	16	27	8	0	0	15	8	22	0	23	15	24	10	19	0	0	0	18	0	0	0	21	0	15	0	12	0	0	0	25	0	14	0	0	0	0	0	0
ASV1907	0	43	0	27	15	0	0	0	0	0	0	0	0	22	0	21	0	24	0	19	0	0	0	0	0	31	0	25	0	23	0	27	0	0	0	24	0	36	0	0	0	54	0	0	0	0	0	0	0
ASV1908	30	0	0	0	0	0	35	0	0	0	17	0	0	0	0	0	18	0	0	0	0	0	0	0	18	0	0	0	0	23	0	0	0	0	0	0	0	0	0	0	0	14	0	0	0	19	0	0	0
ASV1909	24	0	0	0	34	0	16	0	0	11	16	13	14	0	0	6	0	0	5	0	10	14	15	10	5	7	0	0	4	0	0	0	16	10	0	0	0	0	0	5	0	0	14	0	13	0	14	0	0
ASV1910	19	14	0	10	26	15	17	0	0	19	0	8	0	10	9	0	12	12	0	0	0	8	0	0	10	7	0	0	14	0	6	0	0	0	0	0	0	0	0	0	10	6	0	0	0	0	0	0	0
ASV1911	17	0	7	10	19	0	22	0	0	7	8	0	11	0	0	0	15	0	10	0	17	0	9	0	0	0	0	7	17	6	16	0	0	0	12	0	12	0	0	0	0	0	15	0	0	0	0	0	6
ASV1912	15	0	0	19	14	32	22	0	0	15	14	0	0	0	0	0	0	0	0	0	0	0	0	0	0	0	0	0	10	26	16	22	13	10	13	0	0	0	24	0	0	0	0	0	0	25	0	0	0
ASV1913	13	0	10	16	24	24	11	0	21	11	12	16	0	0	0	0	0	14	15	0	25	0	0	0	0	15	0	12	10	19	8	0	0	0	0	0	0	0	0	0	12	0	0	0	0	0	0	0	0
ASV1914	274	0	0	0	31	29	31	0	14	0	0	0	36	0	0	0	0	0	0	0	0	0	0	0	34	0	0	0	0	0	0	0	0	0	0	0	26	0	0	0	0	0	0	0	0	0	0	0	0
ASV1915	28	0	26	0	0	19	37	0	0	0	0	0	0	0	0	0	12	0	0	0	0	0	0	0	33	0	0	0	26	0	39	0	0	0	0	0	0	0	0	0	25	0	22	0	0	0	0	0	32
ASV1916	7	16	0	15	16	11	0	0	13	16	0	15	0	25	0	10	16	11	16	0	0	4	10	7	13	13	0	0	14	10	0	0	0	9	10	0	0	16	3	8	14	0	7	8	0	8	0	0	0
ASV1917	0	0	0	0	0	0	0	0	0	0	0	0	0	0	0	0	0	0	0	0	0	0	0	0	0	0	0	0	0	0	0	0	0	0	0	0	0	0	0	0	0	0	0	0	0	0	0	0	0
ASV1918	23	9	0	16	23	19	24	0	11	19	11	16	0	13	0	0	0	7	0	0	0	8	0	0	0	7	0	9	0	10	0	12	0	11	0	0	0	11	0	0	0	9	0	0	0	0	0	0	0
ASV1919	16	29	9	14	16	43	0	0	0	16	0	10	8	21	0	8	0	15	11	0	0	9	0	11	0	15	8	20	11	16	0	0	0	9	0	9	0	11	0	0	0	10	0	0	0	0	0	9	0
ASV1920	15	49	0	24	34	39	0	0	22	32	0	0	0	15	0	30	25	0	0	0	0	0	18	0	27	28	0	0	0	0	0	0	0	0	0	0	0	0	0	0	0	21	0	0	0	23	0	0	0
ASV1921	61	0	0	0	40	0	0	0	0	31	20	0	0	26	31	0	0	0	0	0	0	0	0	0	0	0	0	22	0	0	0	0	0	0	19	21	0	0	0	0	0	0	0	15	0	0	0	0	0
ASV1922	25	0	11	11	0	0	0	0	0	0	0	0	0	0	0	0	0	0	0	0	17	0	0	0	0	0	0	0	12	0	0	0	0	0	0	0	0	0	0	12	9	0	15	0	10	0	0	0	15
ASV1923	11	0	10	0	0	10	15	0	24	16	13	0	0	0	0	0	31	0	0	0	16	14	0	0	22	0	0	0	12	0	0	0	11	0	0	0	0	0	0	0	14	0	20	0	0	0	0	0	35
ASV1924	0	0	0	0	0	0	0	0	0	0	0	0	0	0	0	0	0	0	7	0	0	0	0	0	0	0	0	0	0	0	0	0	0	0	0	0	0	0	0	0	0	0	0	0	0	0	0	0	0
ASV1925	0	5	0	11	15	0	0	0	0	23	0	16	0	12	0	12	0	0	0	12	0	15	0	0	0	0	0	0	0	0	0	12	0	12	0	0	0	6	0	0	6	0	11	18	0	14	0	9	0
ASV1926	0	0	0	0	0	0	0	0	0	0	0	0	0	0	0	0	0	0	0	0	0	0	0	0	0	0	0	0	0	0	0	0	0	0	0	0	0	0	0	0	0	0	0	0	0	0	0	0	0
ASV1927	0	0	0	0	0	0	0	0	0	0	0	0	0	0	0	0	0	0	0	0	0	0	0	0	0	0	0	0	0	0	0	0	0	0	0	0	0	0	0	0	0	0	0	0	0	0	0	0	0
ASV1928	11	7	10	13	12	26	13	0	0	9	0	13	0	0	0	12	0	16	9	0	0	0	0	0	0	0	0	13	0	10	0	9	7	0	0	0	0	0	0	0	0	0	0	0	0	0	0	0	0
ASV1929	0	0	51	0	0	0	0	0	0	0	37	0	0	0	27	0	56	0	0	0	0	0	0	0	49	0	0	0	0	0	0	0	0	0	0	0	25	0	0	0	33	0	18	0	17	0	0	0	0
ASV1930	0	0	11	0	0	0	0	0	0	0	13	0	0	0	0	0	0	0	38	0	14	0	0	0	0	0	19	0	39	0	0	0	0	0	12	0	11	0	14	0	15	0	20	0	22	0	12	0	16
ASV1931	13	0	0	16	23	0	0	0	12	0	0	8	6	0	0	9	11	11	16	7	0	0	0	7	0	12	8	13	29	16	0	0	14	0	7	5	7	9	12	0	0	5	15	0	16	0	0	6	0
ASV1932	9	3	0	17	5	3	8	0	1	1	22	1	10	13	0	0	5	1	6	9	0	0	0	0	21	3	0	9	7	4	1	4	12	12	16	14	0	12	0	0	4	17	0	12	0	0	0	11	0
ASV1933	3	0	0	8	4	2	5	0	2	3	3	12	23	0	0	4	1	0	0	0	2	0	0	0	0	0	0	0	2	0	0	0	0	0	0	4	0	0	0	0	0	0	5	2	0	0	0	0	2
ASV1934	0	0	0	0	0	0	0	0	0	0	0	0	0	0	0	0	0	0	0	0	0	0	0	0	0	0	0	0	0	0	0	0	0	0	0	0	0	0	0	0	0	0	0	0	0	0	0	0	0
ASV1935	60	21	39	0	65	24	58	0	0	18	43	23	27	0	24	0	34	0	0	0	0	0	0	0	0	0	0	0	0	0	0	0	0	0	0	0	0	0	0	0	0	0	0	0	0	0	0	0	0
ASV1936	0	20	0	0	0	18	0	0	0	38	0	11	0	0	0	9	0	14	0	10	0	13	0	0	0	12	0	0	0	18	0	13	0	15	0	0	0	15	0	0	0	24	0	19	0	26	0	0	0
ASV1937	0	0	0	0	0	0	0	0	0	0	0	0	0	0	0	0	0	0	0	0	0	0	0	0	0	0	0	0	0	0	0	0	0	0	0	0	0	0	0	0	0	0	0	0	12	0	0	0	16
ASV1938	45	40	0	46	0	32	0	0	0	23	0	30	0	0	0	17	0	22	0	0	0	10	0	23	40	0	0	0	0	0	0	0	0	17	18	0	0	0	0	0	0	0	0	14	0	0	0	0	0
ASV1939	24	12	0	17	19	22	11	0	15	12	0	12	0	15	0	0	16	0	0	0	0	0	0	0	0	23	0	27	0	11	0	0	7	0	0	30	0	18	16	0	0	16	0	0	0	0	0	0	0
ASV1940	11	0	0	0	10	9	9	0	0	6	0	0	0	0	0	0	7	0	12	0	7	13	0	13	7	0	0	0	9	0	0	0	0	0	0	10	9	8	0	0	0	0	11	0	0	0	0	0	13
ASV1941	0	0	0	14	0	0	0	0	0	0	0	0	0	0	0	0	0	0	0	22	0	19	0	0	0	0	0	11	0	0	0	14	0	0	0	0	11	15	0	0	0	0	25	0	0	0	0	9	0
ASV1942	0	0	0	0	0	0	0	0	0	0	0	13	0	0	0	0	0	0	0	13	0	19	0	10	0	0	0	0	0	0	0	0	0	0	0	0	0	0	0	0	0	0	0	0	0	0	0	0	0
ASV1943	0	0	0	31	50	52	0	0	74	26	30	35	0	0	0	0	0	0	0	0	0	0	0	0	0	0	0	0	0	0	0	0	0	0	0	0	0	0	0	0	0	0	0	0	0	0	0	33	0
ASV1944	32	50	0	42	0	58	0	0	0	40	0	37	0	0	0	0	0	0	30	0	0	0	0	0	0	0	0	0	0	0	0	0	0	0	0	0	0	0	0	0	0	0	0	0	0	0	0	0	0
ASV1945	0	16	0	20	29	32	0	0	0	19	0	0	14	15	10	6	0	0	0	0	0	0	15	0	0	0	0	8	0	0	19	0	0	0	0	0	8	12	0	0	0	0	0	0	0	0	0	0	0
ASV1946	0	0	0	0	0	0	0	0	0	0	0	0	0	0	0	0	0	0	0	0	0	0	0	0	0	0	0	23	0	0	0	0	0	0	0	0	0	0	0	0	0	0	0	0	0	0	0	0	0
ASV1947	0	40	0	75	0	57	0	0	0	133	0	0	0	0	0	0	0	0	0	0	0	0	0	0	6	0	0	0	9	0	10	0	0	79	0	0	0	0	0	0	0	0	0	0	0	0	0	0	0
ASV1948	0	0	0	0	0	0	48	0	0	0	0	0	0	0	0	0	0	0	28	0	0	0	30	0	0	0	0	0	33	0	16	0	0	0	0	0	0	0	0	0	0	0	16	0	0	0	0	0	0
ASV1949	0	0	0	0	0	0	0	0	0	33	0	0	0	0	0	25	0	0	0	20	0	23	0	13	0	0	0	0	0	19	0	33	0	0	11	0	0	0	0	24	0	30	0	20	0	0	0	16	0
ASV1950	16	8	13	8	11	0	10	0	13	11	9	9	17	0	0	0	9	0	16	16	0	0	0	0	0	22	16	0	32	0	0	0	0	0	0	0	0	0	0	0	0	8	24	0	54	17	0	0	0
ASV1951	39	0	0	0	38	0	0	0	0	0	0	0	0	0	0	0	0	0	0	0	19	0	26	0	0	0	0	0	41	0	0	0	0	0	0	0	0	0	0	0	21	0	0	0	0	0	0	0	0
ASV1952	13	13	10	0	15	24	14	0	0	0	4	0	0	15	0	0	6	10	23	0	13	0	0	0	7	9	0	0	19	12	7	0	0	12	12	0	7	5	0	0	6	0	0	0	7	0	0	0	0
ASV1953	0	0	0	17	25	0	21	0	26	0	0	0	22	16	12	19	14	15	0	0	0	14	8	18	9	0	12	0	21	0	11	20	11	0	0	0	0	0	0	0	0	0	0	0	0	0	0	9	10
ASV1954	13	11	9	6	16	15	13	0	0	13	7	0	0	6	0	0	5	7	6	0	0	0	0	0	3	9	0	0	13	10	8	3	6	6	4	4	0	8	4	4	10	13	0	4	0	7	8	3	0
ASV1955	0	0	0	0	0	46	0	0	26	40	0	0	0	0	0	0	0	0	0	0	0	0	40	0	0	0	0	30	0	0	0	0	60	0	0	0	0	0	0	0	0	0	0	0	0	0	0	0	0
ASV1956	0	0	0	0	0	0	0	0	0	0	0	0	0	0	0	0	0	0	0	0	0	0	0	0	0	0	0	0	0	0	0	0	0	0	0	0	0	0	0	0	0	0	0	0	0	0	0	0	7
ASV1957	35	13	11	9	30	15	42	0	21	16	16	0	28	0	18	0	0	0	22	7	0	0	23	0	0	0	14	0	0	11	18	11	0	19	9	0	0	0	0	0	0	0	17	0	0	0	0	0	0
ASV1958	19	16	0	0	41	20	23	0	21	0	20	21	0	0	0	0	0	0	0	0	0	0	20	0	0	0	0	0	16	0	28	0	22	0	12	0	0	0	0	0	0	0	9	0	0	0	13	0	0
ASV1959	0	0	0	0	0	0	0	0	0	0	0	0	0	0	0	0	0	0	0	0	0	0	0	0	0	0	0	0	0	0	0	0	0	0	0	0	0	0	0	0	0	0	0	0	0	0	0	0	23
ASV1960	40	36	39	36	42	61	84	0	45	0	0	0	0	0	0	0	0	0	0	0	0	0	0	0	0	0	0	0	0	0	0	0	0	0	0	0	0	0	0	0	0	0	0	0	0	0	0	0	0
ASV1961	16	49	0	31	0	58	0	0	11	74	0	36	0	18	0	19	0	17	0	15	0	21	0	0	0	14	0	0	0	15	0	0	0	22	0	18	0	0	0	0	0	0	0	0	0	0	0	0	0
ASV1962	15	15	0	0	15	31	15	0	0	14	11	0	0	0	0	0	0	0	0	0	0	0	0	0	0	11	0	0	0	19	0	11	0	11	0	12	0	0	0	0	0	18	0	0	0	0	0	0	0
ASV1963	26	0	0	0	0	0	0	0	0	26	0	0	0	0	13	0	0	0	0	0	0	0	21	0	17	0	0	0	0	0	14	0	15	0	23	0	0	0	0	0	0	0	0	0	0	0	18	0	0
ASV1964	1	0	9	0	0	1	0	0	4	0	8	0	8	17	0	9	14	15	0	12	10	13	11	7	10	1	8	0	0	0	12	0	0	12	0	10	0	0	0	7	12	11	6	0	8	7	0	0	2
ASV1965	0	16	0	34	9	40	8	0	0	12	0	23	0	0	0	8	0	24	0	10	0	8	0	0	0	0	0	15	0	17	0	15	0	7	0	0	0	0	0	11	0	11	5	14	0	14	0	14	0
ASV1966	2	8	7	0	1	0	0	0	12	15	13	2	0	15	12	0	0	20	2	0	13	14	0	13	0	0	12	0	0	0	7	16	0	16	0	10	3	13	0	0	0	0	0	11	0	0	0	0	0
ASV1967	0	0	0	0	0	0	0	0	0	0	0	0	0	0	0	0	0	0	0	0	0	0	0	25	0	0	0	0	49	0	0	0	0	0	0	0	0	0	0	0	0	0	0	0	0	0	0	0	0
ASV1968	24	0	29	0	17	0	11	0	17	0	20	0	0	0	0	0	0	0	0	0	18	0	31	0	0	0	0	0	14	0	0	0	0	0	18	0	0	0	0	0	18	0	0	0	16	0	17	0	0
ASV1969	17	29	0	27	22	36	22	0	19	47	17	27	0	23	0	8	0	19	0	0	0	0	0	0	0	0	0	0	0	0	0	0	0	14	0	0	0	17	0	0	0	28	0	0	0	16	0	0	0
ASV1970	14	0	0	0	19	0	0	0	14	10	10	0	0	0	0	0	23	0	0	0	0	0	0	0	0	0	0	0	26	0	0	0	0	0	0	0	0	0	0	0	0	0	0	0	0	0	0	0	18
ASV1971	14	3	10	2	15	4	18	0	3	2	17	4	13	0	24	2	3	0	11	0	0	3	13	16	12	3	8	22	21	7	9	0	4	0	17	0	10	1	1	12	12	1	16	0	20	0	7	0	0
ASV1972	0	0	0	0	0	0	0	0	0	0	0	0	0	0	0	0	0	0	0	0	0	0	0	0	0	0	0	0	0	0	0	0	0	0	29	0	0	0	0	0	0	0	67	0	16	0	0	0	0
ASV1973	0	0	0	0	0	0	0	0	0	0	0	0	0	0	0	0	0	0	0	0	0	0	0	0	0	0	0	0	0	0	0	0	0	0	0	0	0	0	0	0	0	0	0	0	0	0	0	0	0
ASV1974	17	11	12	8	31	10	23	0	23	6	10	0	13	0	0	10	6	0	17	0	13	9	0	11	0	0	8	0	14	0	13	0	12	16	0	13	13	0	0	0	8	0	6	0	10	0	0	0	0
ASV1975	0	35	0	0	63	35	0	0	0	0	0	0	48	0	0	0	0	0	0	0	0	0	55	0	0	0	0	0	0	0	0	0	0	0	0	0	0	0	0	0	63	0	0	0	0	0	0	0	0
ASV1976	30	18	0	26	0	38	19	0	37	20	0	17	0	0	0	0	0	0	23	0	0	0	0	0	0	0	0	0	0	0	0	0	0	0	0	0	0	0	0	0	0	0	0	0	0	0	0	0	0
ASV1977	18	15	13	0	22	0	25	0	0	0	11	0	11	0	0	0	0	0	0	0	12	0	0	0	15	0	15	9	0	12	0	0	0	0	0	0	0	0	0	0	9	0	9	0	0	0	0	0	0
ASV1978	10	0	0	0	0	11	15	0	9	0	6	0	13	0	0	8	13	6	18	10	9	0	0	9	0	5	0	0	0	0	0	0	0	5	14	11	12	8	0	5	11	0	0	0	8	0	5	0	16
ASV1979	7	10	0	12	9	14	0	0	9	0	0	11	0	0	6	0	6	6	9	7	0	0	9	9	0	5	6	6	9	0	6	13	0	9	0	6	0	0	0	5	0	12	11	0	11	6	0	0	0
ASV1980	47	0	0	0	70	0	68	0	0	0	0	0	0	0	0	0	0	0	0	0	0	0	0	0	0	0	0	0	0	59	0	0	0	0	0	0	0	0	0	0	0	0	0	0	0	0	0	0	0
ASV1981	39	0	0	0	0	0	21	0	0	0	0	26	0	0	0	0	0	0	0	0	0	0	0	0	0	0	0	0	23	0	0	0	0	0	35	0	45	0	0	0	0	0	0	0	0	0	0	0	32
ASV1982	23	31	0	26	28	36	14	0	0	21	0	25	0	0	0	0	0	0	20	0	0	0	0	0	0	21	0	21	23	22	0	15	0	0	0	0	0	0	0	0	0	0	0	0	0	0	0	0	0
ASV1983	0	2	15	9	16	0	11	0	0	7	10	22	0	2	0	8	0	1	0	8	0	7	0	0	2	6	0	7	3	4	15	0	11	12	22	1	25	11	30	4	1	3	15	6	22	9	23	0	0
ASV1984	3	3	0	0	1	1	3	0	2	0	1	1	29	1	0	9	0	1	0	0	4	10	25	0	0	0	0	0	0	5	25	3	27	1	15	0	0	22	0	0	0	0	4	15	2	0	0	16	3
ASV1985	0	0	0	0	0	0	0	0	0	0	0	0	0	0	0	0	0	0	0	0	0	0	0	0	0	0	0	0	0	0	0	0	0	0	0	0	0	0	0	0	0	0	0	0	0	0	0	0	0
ASV1986	9	0	0	10	11	12	12	0	8	0	0	0	0	0	0	0	0	0	0	0	0	5	0	0	13	0	0	0	13	11	0	0	0	0	0	0	0	11	0	0	15	8	0	0	0	0	0	0	0
ASV1987	0	0	0	18	0	29	0	0	0	0	0	0	12	22	0	13	0	15	0	0	0	0	0	0	0	16	0	17	0	0	0	0	0	0	0	0	0	22	0	11	14	25	16	18	16	0	10	16	0
ASV1988	0	0	0	0	0	18	22	0	0	0	0	0	0	0	7	0	0	0	0	11	0	0	0	9	12	16	0	0	0	0	12	0	12	0	0	0	0	12	15	0	19	0	31	16	8	30	11	19	0
ASV1989	54	0	23	0	77	0	50	0	40	0	31	0	0	0	23	0	21	0	0	0	0	0	0	0	0	0	0	0	46	0	0	0	23	0	0	0	0	0	0	0	0	0	0	0	0	0	0	0	0
ASV1990	0	0	0	0	0	0	0	0	0	0	0	0	0	0	0	0	0	0	0	0	0	0	0	0	0	0	0	0	0	0	0	0	0	0	0	0	0	0	0	0	0	0	0	0	0	0	0	0	0
ASV1991	0	0	0	0	0	0	0	0	0	0	0	0	0	0	0	0	0	0	0	0	0	0	0	0	0	0	0	0	0	0	0	0	0	0	0	0	0	0	0	0	0	0	0	0	0	0	0	0	0
ASV1992	15	16	8	0	11	15	0	0	7	11	10	12	0	9	0	8	4	10	0	0	0	3	0	0	0	0	12	16	0	19	0	9	7	0	0	0	0	0	0	0	0	19	0	14	0	9	12	0	0
ASV1993	0	0	0	0	0	0	0	0	0	0	0	0	0	0	0	0	0	0	0	0	0	0	0	0	0	0	0	0	0	0	0	0	0	0	0	0	0	0	0	0	0	0	0	0	0	0	0	0	0
ASV1994	0	0	0	15	25	14	17	0	16	19	0	6	0	0	0	0	24	9	7	11	12	0	0	0	0	0	0	7	0	11	0	0	0	0	0	0	0	0	0	0	0	0	0	8	0	7	0	6	0
ASV1995	0	0	0	0	0	0	0	0	0	0	0	0	0	20	0	0	0	0	0	17	0	16	0	0	0	0	0	0	0	0	0	0	0	0	0	0	0	0	0	0	0	0	0	0	0	0	0	0	0
ASV1996	10	16	0	18	21	23	14	0	0	17	0	16	0	0	0	0	0	0	8	12	8	0	0	0	0	0	0	0	9	16	0	0	0	9	0	0	0	0	0	0	6	0	0	0	0	0	0	0	0
ASV1997	9	3	25	0	7	2	11	0	4	0	6	0	0	2	5	0	6	3	10	1	14	2	0	0	2	0	11	1	15	3	12	2	7	1	5	16	18	0	9	1	23	0	7	4	5	1	19	8	6
ASV1998	0	0	0	0	0	25	0	0	19	0	0	0	0	0	0	0	0	27	0	0	0	0	0	0	0	14	0	0	0	17	0	0	0	0	47	0	14	0	31	0	0	24	16	0	17	20	21	0	0
ASV1999	48	11	11	0	46	14	60	0	49	13	26	0	15	24	7	0	10	0	7	0	0	0	0	0	0	8	0	0	10	0	0	0	15	0	0	0	13	0	0	0	0	0	7	0	0	0	9	0	0
[truncated: 5,442 more rows]
[truncated: 85 more columns]
