# Supplementary material for: Microbial interactions mediate the fairy ring type effects on alpine meadow plant communities on the Tibetan plateau
Source: Environ Microbiome. 2026 Mar 10;21:55. doi: 10.1186/s40793-026-00873-z (PMC13088534; doi:10.1186/s40793-026-00873-z)
Supplement: Supplementary file 2 — Supplementary Material 2 [file 40793_2026_873_MOESM2_ESM.zip › co-occurrence network/bacteria/T1/Agaricus_10in_edge.csv]

Source	Target	Interaction	weight
ASV1	ASV5	+	0.93790664040159
ASV1	ASV87	+	0.914107037620904
ASV1	ASV96	+	0.880062887259583
ASV1	ASV100	+	0.91534947609937
ASV1	ASV103	+	0.951038276962417
ASV1	ASV203	+	0.871558664828172
ASV1	ASV204	+	0.918317176441233
ASV1	ASV225	+	0.80327787969267
ASV1	ASV228	+	0.877513487522042
ASV1	ASV240	+	0.885390757766577
ASV1	ASV296	+	0.848116161439657
ASV1	ASV306	+	0.952067350699456
ASV1	ASV307	+	0.976283668388875
ASV1	ASV318	+	0.944399725340312
ASV1	ASV320	+	0.8694306033956
ASV1	ASV347	+	0.856904540270178
ASV1	ASV355	+	0.889801162602221
ASV1	ASV371	+	0.886962564927344
ASV1	ASV733	+	0.827535510738158
ASV1	ASV747	+	0.928569598163989
ASV1	ASV761	+	0.952244823225032
ASV1	ASV862	+	0.959832569667338
ASV1	ASV869	+	0.866052731856505
ASV1	ASV940	+	0.943794504145168
ASV1	ASV1035	+	0.827655100105192
ASV1	ASV1395	-	0.970466093349726
ASV1	ASV1727	-	0.938357239039382
ASV1	ASV1749	-	0.878255884046597
ASV3	ASV20	-	0.796460060762639
ASV3	ASV68	+	0.884081446851102
ASV3	ASV100	-	0.772630747298758
ASV3	ASV105	-	0.844834384483484
ASV3	ASV153	-	1
ASV3	ASV178	-	0.654373503129649
ASV3	ASV214	-	0.661370363311347
ASV3	ASV219	+	0.916258170402294
ASV3	ASV286	+	0.825153056445486
ASV3	ASV339	-	0.959939183034087
ASV3	ASV377	+	0.882354110144966
ASV3	ASV385	+	0.928580148
ASV3	ASV387	+	0.944489607992836
ASV3	ASV404	+	0.807130281070177
ASV3	ASV407	+	0.933059358807837
ASV3	ASV418	+	0.852880026598907
ASV3	ASV869	+	0.926597182405124
ASV4	ASV13	+	0.943253272697141
ASV4	ASV34	-	0.918224709042036
ASV4	ASV59	+	0.849925597294202
ASV4	ASV62	+	0.945664498423629
ASV4	ASV63	+	0.967193860796556
ASV4	ASV68	+	0.961614621249861
ASV4	ASV69	+	0.881975997936296
ASV4	ASV71	+	0.962480007836569
ASV4	ASV73	+	0.832516762822329
ASV4	ASV76	+	0.98119310816252
ASV4	ASV87	+	0.894036160944001
ASV4	ASV95	-	0.877758053754063
ASV4	ASV100	-	0.846587155248397
ASV4	ASV125	+	0.965609995
ASV4	ASV214	+	0.784526164999688
ASV4	ASV231	-	0.85915720538925
ASV4	ASV264	-	0.763298048231016
ASV4	ASV379	+	0.877326267093374
ASV4	ASV387	+	0.857965975770331
ASV4	ASV390	+	0.794358168654058
ASV4	ASV408	+	0.696871219165218
ASV4	ASV412	+	0.638097225480623
ASV4	ASV422	+	0.810157124825364
ASV4	ASV486	+	0.755141210299661
ASV4	ASV498	+	0.762405382031348
ASV4	ASV630	-	0.865283638248358
ASV5	ASV59	+	0.823288727255986
ASV5	ASV62	+	0.923825846253878
ASV5	ASV66	+	0.798598034750111
ASV5	ASV82	+	0.851389259772844
ASV5	ASV95	+	0.915290676709673
ASV5	ASV106	+	0.878221632092289
ASV5	ASV120	-	0.928368015398512
ASV5	ASV128	+	0.89894678189563
ASV5	ASV131	+	0.799348716011524
ASV5	ASV153	+	0.953145474288225
ASV5	ASV201	+	0.83557620748638
ASV5	ASV214	+	0.869487058859178
ASV5	ASV305	+	0.930452156209295
ASV5	ASV314	-	0.752523028202662
ASV5	ASV316	-	0.751323578516669
ASV5	ASV390	-	0.990902763272819
ASV5	ASV640	+	0.952448438038045
ASV6	ASV179	+	0.935941553875459
ASV6	ASV206	-	0.921948862385141
ASV6	ASV222	+	0.941047016725991
ASV6	ASV308	-	0.965500930291824
ASV6	ASV313	-	0.855536951875262
ASV6	ASV498	-	0.705119525188406
ASV6	ASV550	+	0.945810971367776
ASV6	ASV1116	+	0.781867834066748
ASV6	ASV1178	+	0.824834200141591
ASV6	ASV1366	+	0.970009914370839
ASV6	ASV1395	+	0.845693800226061
ASV6	ASV1540	+	0.899278032473902
ASV6	ASV1634	+	0.890378306664213
ASV6	ASV2549	+	0.726970900646378
ASV8	ASV9	+	0.900647586006975
ASV8	ASV19	+	0.8146350491656
ASV8	ASV41	+	0.937493693068071
ASV8	ASV44	+	0.913765034615596
ASV8	ASV45	+	0.937332459998255
ASV8	ASV51	+	0.780944476915941
ASV8	ASV56	+	0.883467439361765
ASV8	ASV60	+	0.87717302551236
ASV8	ASV70	+	0.899662239085254
ASV8	ASV75	+	0.883121947186207
ASV8	ASV81	+	0.924530653557999
ASV8	ASV103	+	0.683291642865644
ASV8	ASV107	+	0.848254235144089
ASV8	ASV113	+	0.923414071791502
ASV8	ASV114	+	0.925196784740941
ASV8	ASV119	+	0.898941004943979
ASV8	ASV122	+	0.875045916371873
ASV8	ASV123	+	0.734844454981096
ASV8	ASV126	+	0.96123935570633
ASV8	ASV136	+	0.809889414827652
ASV8	ASV141	+	0.961814005852357
ASV8	ASV152	+	0.840543733821802
ASV8	ASV172	+	0.818468657099796
ASV8	ASV175	+	0.848732121221182
ASV8	ASV298	+	0.768124071882236
ASV8	ASV305	+	0.79005922057726
ASV8	ASV314	+	0.942492671713005
ASV8	ASV320	+	0.846597298536403
ASV8	ASV328	+	0.919643774278212
ASV8	ASV354	+	0.715467807641313
ASV8	ASV362	+	0.886828542709266
ASV8	ASV371	+	0.587378506721186
ASV8	ASV382	+	0.667132127278641
ASV8	ASV412	+	0.926909285131499
ASV8	ASV414	+	0.680468560321842
ASV8	ASV418	+	0.876775581362564
ASV8	ASV630	-	0.837651139779543
ASV8	ASV668	+	0.909376861271006
ASV8	ASV869	+	0.900038117790423
ASV8	ASV1727	+	0.857065145617054
ASV9	ASV21	-	0.888449333078491
ASV9	ASV44	+	0.816485475819867
ASV9	ASV54	+	0.888462002885035
ASV9	ASV159	-	0.944512495506379
ASV9	ASV200	-	0.683642400818055
ASV9	ASV217	-	0.662358827965935
ASV9	ASV250	-	0.937803747097912
ASV9	ASV412	+	0.859247750974158
ASV9	ASV414	+	0.87484680759193
ASV9	ASV449	+	0.90989983185191
ASV9	ASV471	+	0.910744925803479
ASV9	ASV486	+	0.880777357983476
ASV9	ASV570	+	0.874070992288079
ASV9	ASV610	+	0.905829641200077
ASV9	ASV776	+	0.913443852224603
ASV9	ASV856	+	0.837741649052874
ASV9	ASV862	+	0.909483596846704
ASV10	ASV54	+	0.684127422072878
ASV10	ASV68	+	0.889488185342908
ASV10	ASV71	+	0.883712696161675
ASV10	ASV73	+	0.86531328619567
ASV10	ASV78	+	0.713848018770868
ASV10	ASV82	+	0.851498016209387
ASV10	ASV86	+	0.826160331998989
ASV10	ASV101	+	0.855907365843149
ASV10	ASV106	+	0.841957605023805
ASV10	ASV125	+	0.907329740279878
ASV10	ASV126	+	0.83524382602705
ASV10	ASV128	+	0.699712188621096
ASV10	ASV206	+	0.801557338316035
ASV10	ASV211	+	0.911627154000954
ASV10	ASV305	-	0.664283300239482
ASV10	ASV369	+	0.972889195219604
ASV10	ASV451	+	0.878438718042754
ASV10	ASV475	+	0.943769235883378
ASV10	ASV484	+	0.963142806695162
ASV10	ASV497	+	0.887229616457223
ASV10	ASV498	+	0.883631074739366
ASV10	ASV535	+	0.969766198522588
ASV10	ASV570	+	0.861370403131974
ASV10	ASV647	+	0.933624347615949
ASV10	ASV662	+	0.91554779830644
ASV10	ASV733	+	0.687770940364702
ASV10	ASV747	+	0.962090067607982
ASV10	ASV1112	+	0.825415866596162
ASV10	ASV1116	+	0.866992307235439
ASV10	ASV1178	+	0.803405584862725
ASV10	ASV1270	+	0.729927166199554
ASV10	ASV1540	+	0.848656491036827
ASV10	ASV1569	+	0.815577568785577
ASV11	ASV122	+	0.725773258754962
ASV11	ASV161	+	0.721431467814832
ASV11	ASV166	+	0.987686070353652
ASV11	ASV231	+	0.965256780457251
ASV11	ASV324	+	0.840250062916307
ASV11	ASV333	+	0.875753857375791
ASV11	ASV339	+	0.922561801598683
ASV11	ASV350	+	0.823247007594385
ASV11	ASV352	+	0.720483664853285
ASV11	ASV355	+	0.914272621779774
ASV11	ASV363	+	0.886287376601342
ASV11	ASV390	+	0.921414375537667
ASV11	ASV404	+	0.919218026556966
ASV11	ASV412	+	0.807104119065636
ASV11	ASV496	+	0.721674117162768
ASV11	ASV497	+	0.897445826292408
ASV11	ASV498	+	0.862572146823639
ASV11	ASV535	+	0.767511891588879
ASV11	ASV580	+	0.875229905516151
ASV11	ASV610	+	0.928039942155994
ASV11	ASV630	+	0.83581988802898
ASV11	ASV733	-	0.867203795895483
ASV11	ASV2228	+	0.770311742027277
ASV12	ASV42	+	0.908548906702788
ASV12	ASV81	+	0.842014781099946
ASV12	ASV110	+	0.791767368174003
ASV12	ASV121	+	0.902563866473945
ASV12	ASV124	+	0.842633825039314
ASV12	ASV166	+	0.834895971985649
ASV12	ASV207	+	0.853811892021508
ASV12	ASV240	+	0.733795782958919
ASV12	ASV669	-	0.843323473236162
ASV12	ASV862	+	0.841155998302369
ASV13	ASV113	+	0.94337777100661
ASV13	ASV120	-	0.986266357620379
ASV13	ASV210	+	0.912205511589315
ASV13	ASV215	+	0.723882480657474
ASV13	ASV223	+	0.779147930182911
ASV13	ASV296	+	0.957620889764876
ASV13	ASV306	-	0.859006583
ASV13	ASV357	-	0.981790447386129
ASV13	ASV363	-	0.917600459292231
ASV13	ASV405	-	0.880550628243355
ASV13	ASV422	-	0.87674963721731
ASV16	ASV32	+	0.928544092549763
ASV16	ASV66	+	0.825368236988773
ASV16	ASV82	+	0.854815533150537
ASV16	ASV83	+	0.866803099468857
ASV16	ASV99	+	0.927711506483388
ASV16	ASV100	+	0.822987595034856
ASV16	ASV107	+	0.948947688664018
ASV16	ASV333	+	0.799937188050798
ASV16	ASV407	+	0.760460305983915
ASV16	ASV418	+	0.984860222046152
ASV16	ASV456	+	0.982435998550246
ASV16	ASV498	+	0.817012019249007
ASV16	ASV580	+	0.870828135457637
ASV16	ASV862	+	0.98860334124642
ASV16	ASV2236	-	0.639031744942104
ASV17	ASV28	-	0.630816523085886
ASV17	ASV42	+	0.932072072722452
ASV17	ASV61	-	0.86860494970228
ASV17	ASV88	-	0.827151575259126
ASV17	ASV122	-	0.864691718947865
ASV17	ASV126	-	0.735163613468927
ASV17	ASV132	-	0.805140776694334
ASV17	ASV141	-	0.789692798187266
ASV17	ASV142	-	0.935044283279679
ASV17	ASV153	-	0.857728646106517
ASV17	ASV175	+	0.799979387855891
ASV17	ASV180	+	0.913539378454759
ASV17	ASV186	+	0.833634632181669
ASV17	ASV192	+	0.876892579980117
ASV17	ASV210	+	0.84474961454632
ASV17	ASV243	+	0.931025865061198
ASV17	ASV272	+	0.787680043439791
ASV17	ASV320	+	0.890468287096768
ASV17	ASV1366	+	0.836812088220242
ASV17	ASV1395	+	0.888552083466568
ASV17	ASV1601	+	0.896316361038778
ASV17	ASV1634	+	0.852200672114934
ASV17	ASV1749	+	0.948732503828072
ASV17	ASV1934	+	0.85271260602185
ASV18	ASV21	+	0.922769067381451
ASV18	ASV25	+	0.909519141993746
ASV18	ASV46	+	0.867039967672386
ASV18	ASV49	+	0.75191069485389
ASV18	ASV51	+	0.792671645155938
ASV18	ASV59	+	0.862838246153166
ASV18	ASV64	+	0.947916232144194
ASV18	ASV68	+	0.870262230181809
ASV18	ASV92	+	0.90203099945262
ASV18	ASV137	+	0.881884799486589
ASV18	ASV139	+	0.837159674757997
ASV18	ASV221	-	0.906178474693317
ASV18	ASV486	+	0.877014593090343
ASV18	ASV495	+	0.907673118609833
ASV18	ASV535	+	0.925387678968001
ASV18	ASV550	+	0.81636795017392
ASV18	ASV561	+	0.929003818559703
ASV18	ASV593	+	0.86661564666868
ASV18	ASV659	+	0.863460840156165
ASV18	ASV714	+	0.90853116069992
ASV18	ASV1208	+	0.894800436937054
ASV18	ASV1270	+	0.742717836829374
ASV18	ASV1294	+	0.788768579553907
ASV18	ASV1366	+	0.859977766970746
ASV18	ASV1601	+	0.884509554977816
ASV18	ASV1822	+	0.924934322476928
ASV18	ASV2228	+	0.768186938693658
ASV19	ASV29	+	0.8380572366193
ASV19	ASV47	+	0.676855321286643
ASV19	ASV63	+	0.760047695227325
ASV19	ASV74	+	0.747072052229865
ASV19	ASV102	+	0.701474224632404
ASV19	ASV113	+	0.856034223794553
ASV19	ASV136	-	0.685905673091183
ASV19	ASV166	+	0.848295621921951
ASV19	ASV179	+	0.807168567250993
ASV19	ASV185	+	0.792178672176046
ASV19	ASV210	+	0.914392200113565
ASV19	ASV235	+	0.808849637858002
ASV19	ASV379	-	0.812120563059041
ASV19	ASV418	+	0.819093059077188
ASV19	ASV610	-	0.887447376731626
ASV19	ASV1727	-	0.958922932403393
ASV20	ASV33	-	0.905611783571408
ASV20	ASV67	-	0.801635718000569
ASV20	ASV71	-	0.9254650174943
ASV20	ASV78	-	0.933625677497179
ASV20	ASV87	-	0.960833305045214
ASV20	ASV88	-	0.86631810295153
ASV20	ASV94	-	0.965906171424755
ASV20	ASV96	+	0.888987985219235
ASV20	ASV275	+	0.789284113118651
ASV20	ASV278	+	0.881573572995065
ASV20	ASV286	+	0.88250550521786
ASV20	ASV290	+	0.758232886107023
ASV20	ASV292	+	0.904503864663855
ASV20	ASV305	+	0.862443596413179
ASV20	ASV323	+	0.876836344953433
ASV20	ASV324	+	0.862388364862644
ASV20	ASV333	+	0.902614512245023
ASV20	ASV382	+	0.869222552156117
ASV20	ASV387	+	0.823419763414736
ASV20	ASV397	+	0.838664275950251
ASV20	ASV407	+	0.914326512891389
ASV20	ASV422	+	0.844698711415964
ASV20	ASV451	+	0.885117717656933
ASV20	ASV610	+	0.869520093544781
ASV20	ASV733	+	0.860189238822304
ASV20	ASV747	+	0.90048221812678
ASV20	ASV761	+	0.941855844797048
ASV20	ASV862	+	0.930570592759702
ASV20	ASV869	+	0.921053696417001
ASV20	ASV940	+	0.922461881732515
ASV20	ASV1035	+	0.889390734504935
ASV20	ASV1116	+	0.96618673282206
ASV20	ASV1550	+	0.806839363132646
ASV20	ASV1727	+	0.948681409225187
ASV20	ASV1934	+	0.805606628701597
ASV20	ASV2236	+	0.765247139532677
ASV21	ASV29	+	0.850022065857849
ASV21	ASV30	+	0.857211947867356
ASV21	ASV31	+	0.920154267556765
ASV21	ASV33	+	0.827255986948334
ASV21	ASV40	+	0.774950469714406
ASV21	ASV42	+	0.771911664593003
ASV21	ASV45	+	0.882646538254463
ASV21	ASV50	+	0.810775162462377
ASV21	ASV67	+	0.891064345695509
ASV21	ASV69	+	0.834349553219986
ASV21	ASV73	+	0.85738475688041
ASV21	ASV75	+	0.809586978344922
ASV21	ASV80	+	0.809262348414568
ASV21	ASV91	+	0.88850773737384
ASV21	ASV94	+	0.848751979547444
ASV21	ASV95	+	0.903626470488708
ASV21	ASV100	+	0.800677684603159
ASV21	ASV103	+	0.853969684273901
ASV21	ASV107	+	0.866710075785122
ASV21	ASV124	+	0.870538316040524
ASV21	ASV129	+	0.818116187622568
ASV21	ASV152	+	0.844143513716729
ASV21	ASV153	+	0.894842207810613
ASV21	ASV163	+	0.685573564709001
ASV21	ASV171	+	0.866203409621948
ASV21	ASV177	+	0.711558447779336
ASV21	ASV180	+	0.821534862972545
ASV21	ASV205	+	0.723456074902214
ASV21	ASV207	+	0.891584402599654
ASV21	ASV212	+	0.680223987267539
ASV21	ASV214	+	0.897097328287713
ASV21	ASV221	+	0.900920547370315
ASV21	ASV224	+	0.760264847577332
ASV21	ASV261	-	0.811193131363364
ASV21	ASV278	+	0.88815165774174
ASV21	ASV283	+	0.74602478898936
ASV21	ASV307	+	0.90485953628904
ASV21	ASV308	+	0.844781276483643
ASV21	ASV345	+	0.945190668846159
ASV21	ASV362	+	0.896921477287909
ASV21	ASV405	+	0.949165835740251
ASV22	ASV97	+	0.951242589943564
ASV22	ASV100	-	0.58856079556429
ASV22	ASV129	-	0.619279550190365
ASV22	ASV150	-	0.606061381196167
ASV22	ASV169	+	0.88442317611415
ASV22	ASV176	+	0.948213817624432
ASV22	ASV205	+	0.786136651696412
ASV23	ASV230	+	0.941345657193978
ASV23	ASV290	+	0.952351522958739
ASV23	ASV305	+	0.782196309171207
ASV23	ASV333	+	0.872933660992351
ASV23	ASV339	+	0.811563502605801
ASV23	ASV355	+	0.856751747679044
ASV23	ASV418	+	0.843704542546124
ASV23	ASV551	+	0.746733048428527
ASV23	ASV561	+	0.802199553147031
ASV23	ASV610	+	0.876575506051567
ASV23	ASV612	+	0.936856995113853
ASV23	ASV630	+	0.822120043008677
ASV23	ASV654	+	0.864939906783248
ASV23	ASV803	+	0.834267842056694
ASV23	ASV1091	+	0.701757882581727
ASV23	ASV1550	+	0.858320785883972
ASV23	ASV1569	+	0.653225242635816
ASV23	ASV2839	+	0.76785902641994
ASV24	ASV49	+	0.855303645704951
ASV24	ASV57	+	0.681333277130622
ASV24	ASV58	+	0.901652434742673
ASV24	ASV59	+	0.850357779658121
ASV24	ASV101	-	0.997918955130603
ASV24	ASV222	-	0.869791600077545
ASV24	ASV747	+	0.701124223965676
ASV25	ASV83	-	0.7364751088635
ASV26	ASV139	+	0.846081631582255
ASV26	ASV280	+	0.86845686628375
ASV26	ASV291	+	0.762739556901383
ASV26	ASV328	+	0.846680213838053
ASV26	ASV486	+	0.870752454395882
ASV26	ASV495	+	0.584819912194988
ASV27	ASV32	-	0.969618171229617
ASV27	ASV46	+	0.719783449381144
ASV27	ASV64	-	0.664843255648819
ASV27	ASV81	-	0.565699188915336
ASV27	ASV92	+	0.970213279701512
ASV27	ASV129	-	0.900358096402432
ASV27	ASV261	+	0.715152946081335
ASV27	ASV271	+	0.89269935358363
ASV27	ASV281	+	0.896453144097412
ASV27	ASV313	+	0.931122240822255
ASV27	ASV316	-	0.860808581921059
ASV27	ASV342	-	0.964390571920053
ASV27	ASV508	-	1
ASV27	ASV535	-	0.813194624535216
ASV27	ASV1178	-	0.841068387723204
ASV28	ASV44	+	0.751539227682176
ASV28	ASV184	+	0.912952107910301
ASV28	ASV211	+	0.735005265217381
ASV28	ASV216	+	0.886595088435713
ASV28	ASV273	-	0.962483203219522
ASV28	ASV275	-	0.818920561437663
ASV28	ASV307	+	0.957690922792696
ASV28	ASV363	-	0.76430768770241
ASV29	ASV612	+	0.903545699259916
ASV29	ASV668	+	0.874296931987632
ASV29	ASV859	+	0.829433566189757
ASV29	ASV1091	-	0.786817850792116
ASV29	ASV2228	-	0.606076984778985
ASV30	ASV114	+	0.901711546633041
ASV30	ASV129	+	0.824818188272562
ASV30	ASV136	+	0.875528310703678
ASV30	ASV144	-	0.81491693957265
ASV30	ASV179	-	0.713509193708024
ASV30	ASV216	-	0.725532554256377
ASV30	ASV222	-	0.862560127867799
ASV30	ASV225	-	0.946156336959339
ASV30	ASV228	-	0.908615270338874
ASV30	ASV240	-	0.895133560680389
ASV30	ASV241	-	0.848082922672404
ASV30	ASV244	-	0.882493456123199
ASV30	ASV246	-	0.778265272435278
ASV30	ASV252	-	0.949000401719496
ASV30	ASV272	-	0.770670157816216
ASV30	ASV273	-	0.722988404637635
ASV30	ASV280	-	0.929435467637985
ASV30	ASV290	-	0.849862442898716
ASV30	ASV322	-	0.78570068156356
ASV30	ASV323	-	0.874934718301337
ASV30	ASV324	-	0.96141596437509
ASV30	ASV330	-	0.813588559795962
ASV30	ASV347	-	0.7600183879993
ASV30	ASV352	-	0.793759171336284
ASV30	ASV357	-	0.814161872724522
ASV30	ASV368	-	0.810204402924687
ASV30	ASV406	-	0.827612481176386
ASV30	ASV408	-	0.787086071019467
ASV30	ASV418	-	0.788415129514485
ASV30	ASV428	-	0.881052346057571
ASV30	ASV456	-	0.739574588013962
ASV30	ASV471	-	0.950774613889622
ASV30	ASV475	-	0.910275850846866
ASV30	ASV497	-	0.717879024269444
ASV30	ASV508	-	0.873738824976952
ASV30	ASV593	-	0.687671267543832
ASV30	ASV869	-	0.751041707930765
ASV30	ASV1208	+	0.677908170973384
ASV31	ASV138	+	0.843215725104406
ASV31	ASV139	+	0.898870207069336
ASV31	ASV150	+	0.788164075494735
ASV31	ASV154	+	0.89853957616914
ASV31	ASV160	+	0.754037527618963
ASV31	ASV175	+	0.879846693605266
ASV31	ASV179	+	0.835624947642072
ASV31	ASV210	+	0.724013864688017
ASV31	ASV212	+	0.550194290590582
ASV31	ASV221	+	0.658240804373048
ASV31	ASV235	+	0.794901343472815
ASV31	ASV290	+	0.802282375885234
ASV31	ASV291	+	0.827082411214841
ASV31	ASV352	-	0.725909734815913
ASV31	ASV406	-	0.923482934448507
ASV31	ASV414	-	0.883311691589824
ASV31	ASV561	-	0.954923694620562
ASV31	ASV940	-	0.945683328691147
ASV31	ASV1091	-	0.947828624698214
ASV31	ASV1782	-	0.900661091493153
ASV32	ASV36	-	0.855933539905627
ASV32	ASV43	-	0.681929383671386
ASV32	ASV62	-	0.65424351871057
ASV32	ASV73	-	0.80032056094679
ASV32	ASV249	+	0.876392641103377
ASV32	ASV271	+	0.771220818213817
ASV32	ASV291	-	0.721625102998914
ASV32	ASV308	+	0.726973967131164
ASV32	ASV343	+	0.715697642000751
ASV32	ASV379	+	0.829538625156095
ASV32	ASV404	+	0.818150957999801
ASV32	ASV484	+	0.799698672406809
ASV32	ASV630	+	0.76131927269223
ASV32	ASV1366	+	0.960589124648153
ASV32	ASV1822	+	0.910878166213834
ASV33	ASV47	+	0.928641701422755
ASV33	ASV61	+	0.917132285679427
ASV33	ASV62	+	0.898389894649935
ASV33	ASV78	+	0.905413026817881
ASV33	ASV80	+	0.774038958040101
ASV33	ASV87	+	0.889156234712962
ASV33	ASV104	+	0.941093104911446
ASV33	ASV113	+	0.908685253239603
ASV33	ASV115	+	0.95293549948975
ASV33	ASV126	+	0.94034230979226
ASV33	ASV166	+	0.803666912643999
ASV33	ASV250	-	0.639614691870347
ASV33	ASV261	-	0.76552626902602
ASV33	ASV306	-	0.843665749764398
ASV33	ASV350	-	0.933034426707607
ASV33	ASV359	-	0.721853285836552
ASV33	ASV362	-	0.753297585667085
ASV33	ASV382	-	0.490593130751418
ASV33	ASV418	-	0.744504345349861
ASV34	ASV122	-	0.738222430603171
ASV34	ASV125	-	0.845904375654846
ASV34	ASV126	-	0.832051760503139
ASV34	ASV131	-	0.874756541735467
ASV34	ASV134	-	0.807259925234593
ASV34	ASV138	-	0.932448505955066
ASV34	ASV156	-	0.719861225771336
ASV34	ASV161	-	0.913543302296097
ASV34	ASV169	-	0.797699362811727
ASV34	ASV172	-	0.606195567710243
ASV34	ASV191	-	0.788499226598236
ASV34	ASV192	-	0.787072333714959
ASV34	ASV193	-	0.951915391315912
ASV34	ASV198	-	0.893887843299413
ASV34	ASV204	-	0.809532272309498
ASV34	ASV206	-	0.805839667168587
ASV34	ASV210	-	0.719892650531989
ASV34	ASV215	-	0.826725383907146
ASV34	ASV244	-	0.702730343271377
ASV34	ASV250	-	0.722960349501803
ASV34	ASV254	-	0.720556412758459
ASV34	ASV261	-	0.781833293712872
ASV34	ASV264	-	0.87352949141887
ASV34	ASV296	-	0.548893752248804
ASV34	ASV320	+	0.960447154408972
ASV34	ASV323	-	0.621947578953984
ASV34	ASV362	+	0.756051190911375
ASV34	ASV369	+	0.848104669634596
ASV34	ASV370	+	0.88424627088321
ASV34	ASV385	+	0.957093368881483
ASV34	ASV387	+	0.870573647551456
ASV34	ASV397	+	0.901272587797218
ASV34	ASV405	+	0.973135996604554
ASV34	ASV449	+	0.78296633956331
ASV34	ASV475	+	0.944196080638264
ASV34	ASV496	+	0.715890979546484
ASV34	ASV508	+	0.734317390871714
ASV34	ASV630	+	0.90646368094525
ASV34	ASV633	+	0.768332550106421
ASV34	ASV640	+	0.947125678610012
ASV34	ASV654	+	0.927396058460883
ASV34	ASV714	+	0.857053708342076
ASV34	ASV733	+	0.778408884661219
ASV34	ASV747	+	0.835306909086845
ASV34	ASV856	+	0.861038398769564
ASV34	ASV1366	+	0.896361271536807
ASV34	ASV1414	+	0.877931424305722
ASV34	ASV1569	+	0.84393907350961
ASV34	ASV1634	+	0.71313247786301
ASV34	ASV1822	+	0.853891396684769
ASV34	ASV1863	+	0.94126792042034
ASV34	ASV1934	+	0.804484764709804
ASV35	ASV36	+	0.87678953559028
ASV35	ASV58	-	0.935704078558317
ASV35	ASV60	+	0.696189402122504
ASV35	ASV65	-	0.543024562255625
ASV35	ASV67	-	0.921499314695956
ASV35	ASV76	+	0.933790669932155
ASV35	ASV97	-	0.918181339279486
ASV35	ASV105	+	0.847785705322239
ASV35	ASV111	+	0.947497267913803
ASV35	ASV130	+	0.927891836804095
ASV35	ASV139	+	0.897694287244272
ASV35	ASV169	+	0.884709182889459
ASV35	ASV308	+	0.912598944726813
ASV35	ASV377	+	0.918534411857764
ASV35	ASV654	+	0.77025379393938
ASV35	ASV776	+	0.900562785665329
ASV35	ASV1414	-	0.708894586580283
ASV36	ASV86	+	0.879668502127035
ASV36	ASV219	+	0.871294693971362
ASV36	ASV223	+	0.911760745350233
ASV36	ASV224	+	0.941749652283057
ASV36	ASV231	+	0.829601528249757
ASV36	ASV235	+	0.851725070698817
ASV36	ASV241	+	0.943913685113913
ASV36	ASV249	+	0.82602692501757
ASV36	ASV270	+	0.937901022846111
ASV36	ASV275	+	0.860151616224332
ASV36	ASV283	+	0.634991695893134
ASV36	ASV318	+	0.78542771169835
ASV36	ASV320	+	0.902728157492151
ASV36	ASV322	+	0.760293775829521
ASV36	ASV324	+	0.663026022905495
ASV36	ASV343	+	0.817624873417336
ASV36	ASV347	+	0.812200723227547
ASV36	ASV354	+	0.971870305057972
ASV36	ASV362	+	0.842312612197984
ASV36	ASV404	+	0.725350500091062
ASV36	ASV406	+	0.901754076201679
ASV36	ASV412	+	0.884373506689412
ASV36	ASV418	+	0.799205708054624
ASV36	ASV449	+	0.841234359005351
ASV36	ASV451	+	0.852777875633997
ASV36	ASV456	+	0.825587664629052
ASV36	ASV497	+	0.745597513118677
ASV36	ASV654	-	0.756201561070629
ASV36	ASV659	+	0.925418114184703
ASV36	ASV740	-	0.630869658326511
ASV36	ASV741	+	0.742144522006577
ASV38	ASV45	+	0.633589548124722
ASV38	ASV89	-	0.936740655001971
ASV38	ASV119	-	0.529885755350768
ASV38	ASV131	-	0.7553238036019
ASV38	ASV170	+	0.771514173538416
ASV38	ASV484	-	0.609739475953934
ASV38	ASV610	+	0.90510997832314
ASV38	ASV630	+	0.9005045554965
ASV38	ASV668	+	0.922639286360049
ASV38	ASV856	-	0.929489327005001
ASV38	ASV1112	+	0.956152563740285
ASV38	ASV1208	+	0.772497713176912
ASV38	ASV1270	+	0.886355765241665
ASV38	ASV1634	+	0.920767015317657
ASV38	ASV1727	+	0.833458186325653
ASV38	ASV2228	+	0.872073906753724
ASV39	ASV42	+	0.950422454836538
ASV39	ASV43	+	0.916776371436965
ASV39	ASV51	+	0.810249103966183
ASV39	ASV69	+	0.909379590936374
ASV39	ASV91	+	0.921487195184058
ASV39	ASV111	+	0.904900915271796
ASV39	ASV125	+	0.883484164007549
ASV39	ASV130	+	0.828514332055793
ASV39	ASV550	+	0.975137534191224
ASV39	ASV856	+	0.90862868116499
ASV39	ASV933	+	0.940518698533558
ASV40	ASV91	+	0.95166928781465
ASV40	ASV113	+	0.802473661386649
ASV40	ASV128	+	0.869803285718449
ASV40	ASV131	+	0.950458533088787
ASV40	ASV132	+	0.936535056537751
ASV40	ASV137	+	0.867259401270545
ASV40	ASV138	+	0.788322720366129
ASV40	ASV141	+	0.906369696750464
ASV40	ASV142	+	0.746463772939747
ASV40	ASV150	+	0.902620728825799
ASV40	ASV163	+	0.911609031684183
ASV40	ASV170	+	0.922020887529048
ASV40	ASV177	+	0.76721014767381
ASV40	ASV180	+	0.850844157982186
ASV40	ASV200	+	0.794698295199064
ASV40	ASV201	+	0.893784284816214
ASV40	ASV202	+	0.899260046584131
ASV40	ASV204	+	0.820429648300437
ASV40	ASV211	+	0.868196067767884
ASV40	ASV214	+	0.902546779119246
ASV40	ASV217	+	0.904559092480773
ASV40	ASV223	+	0.903534426068434
ASV40	ASV252	+	0.734097077940205
ASV40	ASV256	+	0.852062161858113
ASV40	ASV261	+	0.827295040073354
ASV40	ASV273	+	0.874901897456883
ASV40	ASV275	+	0.875187801004963
ASV40	ASV278	+	0.849489537461592
ASV40	ASV292	+	0.719429464036678
ASV40	ASV333	-	0.86104411093749
ASV40	ASV342	+	0.797372903372062
ASV40	ASV355	-	0.854884413222395
ASV40	ASV357	+	0.874673972360068
ASV40	ASV368	+	0.878437922740543
ASV40	ASV390	-	0.869856999009635
ASV40	ASV498	-	0.842231385014752
ASV40	ASV1782	-	0.919848316710687
ASV40	ASV2228	-	0.835809763214803
ASV41	ASV57	-	0.704182129917319
ASV41	ASV116	+	0.849009760255676
ASV41	ASV120	+	0.787217182844533
ASV41	ASV128	+	0.678200350047885
ASV41	ASV132	+	0.759667983568064
ASV41	ASV153	+	0.700327373904154
ASV41	ASV160	+	0.793897518583913
ASV41	ASV185	+	0.80745701460355
ASV41	ASV200	+	0.884612116209902
ASV41	ASV203	+	0.705472832910289
ASV41	ASV207	+	0.80980754384518
ASV41	ASV210	+	0.759990684216234
ASV41	ASV307	-	0.795334808158013
ASV41	ASV324	-	0.750390906744785
ASV41	ASV354	+	0.81266971184813
ASV41	ASV495	+	0.729014010190634
ASV41	ASV741	+	0.744118867638563
ASV41	ASV803	+	0.993019973097519
ASV41	ASV940	+	0.989621769255131
ASV41	ASV1305	+	0.789922783506454
ASV41	ASV1550	+	0.984545302140652
ASV41	ASV1601	-	0.779973163742106
ASV41	ASV2236	-	0.927021328042308
ASV42	ASV63	+	0.871242679158249
ASV42	ASV111	+	0.896564721434324
ASV42	ASV113	+	0.900156815756476
ASV42	ASV118	+	0.779716202287758
ASV42	ASV125	+	0.827050368612785
ASV42	ASV139	+	0.870454348136338
ASV42	ASV150	+	0.736355338565067
ASV42	ASV171	+	0.685385312196078
ASV42	ASV175	+	0.773718465630127
ASV42	ASV177	+	0.632666756400146
ASV42	ASV186	+	0.758266903699556
ASV42	ASV188	+	0.846003552649745
ASV42	ASV193	+	0.908779109199579
ASV42	ASV200	+	0.86730119782179
ASV42	ASV202	+	0.779047921259205
ASV42	ASV240	+	0.794354949581863
ASV42	ASV291	-	0.761792657802402
ASV42	ASV313	-	0.694735213834596
ASV42	ASV314	+	0.739741600669598
ASV42	ASV339	+	0.901196158182168
ASV42	ASV371	+	0.849284605392755
ASV42	ASV377	+	0.919598538710756
ASV42	ASV390	+	0.890482230081953
ASV42	ASV399	+	0.941488641678416
ASV42	ASV407	+	0.861177058107544
ASV42	ASV485	+	0.876284234486978
ASV42	ASV640	+	0.885605576815204
ASV42	ASV654	+	0.782481811727461
ASV42	ASV659	+	0.746770580986496
ASV42	ASV776	+	0.95012913232722
ASV42	ASV862	+	0.799410157289732
ASV42	ASV2118	+	0.885092800528381
ASV43	ASV46	+	0.877070353834439
ASV43	ASV67	-	0.84007791624665
ASV43	ASV77	-	0.683819826017511
ASV43	ASV78	+	0.844970748976432
ASV43	ASV83	+	0.915993498405836
ASV43	ASV89	+	0.816427306434158
ASV43	ASV405	+	0.960843939218018
ASV43	ASV580	+	0.920556209565503
ASV43	ASV761	+	0.867289609988779
ASV43	ASV940	+	0.782386060451966
ASV44	ASV45	+	0.905043890017113
ASV44	ASV46	+	0.90379644473149
ASV44	ASV82	+	0.817674056577385
ASV44	ASV103	+	0.699214105738563
ASV44	ASV124	+	0.884239741882962
ASV44	ASV162	+	0.920311016467753
ASV44	ASV171	+	0.748868325014905
ASV44	ASV204	+	0.90371924772286
ASV44	ASV254	+	0.727067569620079
ASV44	ASV256	+	0.944803727790647
ASV44	ASV320	+	0.792445105264303
ASV44	ASV355	+	0.861013475256867
ASV44	ASV371	+	0.643414752544677
ASV44	ASV428	-	0.851582100071371
ASV44	ASV485	+	0.874258012473498
ASV44	ASV497	+	0.560896984449012
ASV44	ASV654	+	0.590450852327975
ASV44	ASV733	+	0.78856134255334
ASV44	ASV740	+	0.696284959275329
ASV44	ASV862	+	0.862504451151867
ASV45	ASV67	+	0.761389334182275
ASV45	ASV69	+	0.712987844030575
ASV45	ASV94	+	0.828648515128118
ASV45	ASV111	-	0.885502629739296
ASV45	ASV221	-	0.953748624076624
ASV45	ASV228	-	0.798027179756295
ASV45	ASV308	+	0.633866382556034
ASV45	ASV412	+	0.844548720783745
ASV45	ASV414	+	0.887444666959204
ASV45	ASV471	+	0.821804045619501
ASV45	ASV475	+	0.934837556775634
ASV45	ASV484	+	0.925817611768274
ASV45	ASV486	+	0.775899981974154
ASV45	ASV610	+	0.814392873902413
ASV45	ASV714	+	0.936702271827248
ASV45	ASV856	+	0.768364829687282
ASV45	ASV1208	+	0.849092137734062
ASV45	ASV1414	+	0.686341804255768
ASV45	ASV1569	+	0.841186689545085
ASV46	ASV58	+	0.882552637217512
ASV46	ASV59	+	0.905943527200083
ASV46	ASV66	+	0.912429016059133
ASV46	ASV87	-	0.817087573296589
ASV46	ASV89	+	0.913392606824207
ASV46	ASV97	-	0.641850893993971
ASV46	ASV98	+	0.692447266094997
ASV46	ASV100	+	0.89923475094529
ASV46	ASV110	+	0.761039538701536
ASV46	ASV118	+	0.938451663233529
ASV46	ASV119	+	0.874720621554276
ASV46	ASV135	+	0.790048693083057
ASV46	ASV145	+	0.878841439342443
ASV46	ASV154	+	0.827434877642006
ASV46	ASV169	+	0.826864684751008
ASV46	ASV175	+	0.841869469701551
ASV46	ASV207	+	0.902029174430888
ASV46	ASV215	+	0.904645871096753
ASV46	ASV222	+	0.823277270429002
ASV46	ASV228	+	0.796055137589659
ASV46	ASV257	+	0.783085815005252
ASV46	ASV281	+	0.724564390970822
ASV46	ASV363	+	0.800236280203061
ASV46	ASV422	-	0.825548654476477
ASV46	ASV428	-	0.938197882010175
ASV46	ASV659	-	0.910913780966504
ASV47	ASV123	-	0.965379031483467
ASV47	ASV125	-	0.9611808444603
ASV47	ASV141	+	0.766001525687394
ASV47	ASV205	-	0.822569801263857
ASV47	ASV207	-	0.72958872453052
ASV47	ASV305	-	0.545172351464073
ASV47	ASV561	-	0.946501024393706
ASV47	ASV668	+	0.733633327305076
ASV47	ASV856	-	0.852804169186786
ASV47	ASV1112	+	0.751431310081017
ASV47	ASV1270	+	0.883747053071288
ASV47	ASV1634	+	0.845608559023581
ASV49	ASV52	+	0.820046979288623
ASV49	ASV100	+	0.763733239508383
ASV49	ASV121	+	0.795660189832652
ASV49	ASV134	+	0.764657479416506
ASV49	ASV152	+	0.851311620915766
ASV49	ASV169	+	0.591934437690586
ASV49	ASV177	+	1
ASV49	ASV241	-	1
ASV49	ASV747	-	1
ASV50	ASV144	+	0.733784612831837
ASV51	ASV59	+	0.751385276432906
ASV51	ASV60	+	0.734076918611342
ASV51	ASV65	+	0.862022585940282
ASV51	ASV68	+	0.847988161864801
ASV51	ASV69	+	0.491009272419912
ASV51	ASV73	+	0.837926130554132
ASV51	ASV84	+	0.720556856855568
ASV51	ASV88	+	0.841878210011031
ASV51	ASV97	+	0.681882437761544
ASV51	ASV111	+	0.800743066242202
ASV51	ASV113	+	0.682600888911168
ASV51	ASV114	+	0.796217203178037
ASV51	ASV116	+	0.909837343555036
ASV51	ASV122	+	0.884431047864765
ASV51	ASV127	+	0.682996287642179
ASV51	ASV131	+	0.857269213321849
ASV51	ASV156	+	0.719903681538372
ASV51	ASV160	+	0.720612409116741
ASV51	ASV161	+	0.81755803977587
ASV51	ASV169	+	0.842697403620717
ASV51	ASV207	-	0.721463203141516
ASV51	ASV210	+	0.520313372731317
ASV51	ASV219	-	0.842474388057039
ASV51	ASV221	+	0.80485564983606
ASV51	ASV225	+	0.608739692620954
ASV51	ASV243	+	0.616365534718767
ASV51	ASV246	+	0.69296473794409
ASV51	ASV407	-	0.94682067871713
ASV52	ASV89	+	0.917539829212897
ASV52	ASV101	+	0.91633596623823
ASV52	ASV123	+	0.783715207825251
ASV52	ASV137	+	0.858020892936874
ASV52	ASV138	+	0.86091710591346
ASV52	ASV142	+	0.940166905574746
ASV52	ASV162	+	0.895751606950344
ASV52	ASV163	+	0.792039790553856
ASV52	ASV175	+	0.954469876766519
ASV52	ASV199	+	0.975117615105394
ASV52	ASV205	+	0.807902147574999
ASV52	ASV222	+	0.932277211483034
ASV52	ASV280	+	0.750017977056063
ASV52	ASV281	+	0.925961128528073
ASV52	ASV306	+	0.866298529169843
ASV52	ASV662	+	0.908431651835883
ASV52	ASV869	+	0.846332592269131
ASV52	ASV1395	-	0.817391288967691
ASV54	ASV59	-	0.733069596278932
ASV54	ASV203	-	0.862250419891425
ASV56	ASV207	+	0.864413265385912
ASV56	ASV211	+	0.957046400811457
ASV56	ASV212	+	0.957937787727445
ASV56	ASV219	+	0.910474553093149
ASV56	ASV221	+	0.817607095060524
ASV56	ASV223	+	0.963971835650515
ASV56	ASV224	+	0.812193954759332
ASV56	ASV229	+	0.957839429921441
ASV56	ASV250	+	0.916011338951909
ASV56	ASV257	+	0.972766980204289
ASV56	ASV270	+	0.826949089131831
ASV56	ASV273	+	0.880071363377356
ASV56	ASV296	+	0.839749842381618
ASV56	ASV298	+	0.908976709477215
ASV56	ASV305	+	0.943948076243485
ASV56	ASV307	+	0.854638263369752
ASV56	ASV320	+	0.8816956323761
ASV56	ASV323	+	0.872175002074434
ASV56	ASV330	+	0.928821919778419
ASV56	ASV343	+	0.936913213022407
ASV56	ASV377	+	0.784910590221196
ASV56	ASV382	+	0.844994433446177
ASV56	ASV390	+	0.876701689961022
ASV56	ASV397	+	0.659594926969201
ASV56	ASV406	+	0.901852225657526
ASV56	ASV407	+	0.913784320187795
ASV56	ASV408	+	0.855009428700092
ASV56	ASV496	+	0.802535779196454
ASV56	ASV580	-	0.901588152535037
ASV56	ASV610	+	0.812326473616063
ASV56	ASV654	-	0.88295831761542
ASV56	ASV655	+	0.929901456534415
ASV56	ASV669	+	0.841295728376866
ASV56	ASV747	+	0.93828338595113
ASV56	ASV776	+	0.778015114517165
ASV56	ASV856	+	0.88739557651204
ASV56	ASV859	+	0.885080597358372
ASV56	ASV1091	+	0.818404739308545
ASV56	ASV1112	+	0.838111553019999
ASV56	ASV1366	+	0.816814545360577
ASV57	ASV211	-	0.578785417225341
ASV57	ASV856	+	0.63491894725891
ASV58	ASV83	+	0.658235437087677
ASV58	ASV89	+	0.738633729428653
ASV58	ASV111	+	0.791599328534388
ASV58	ASV115	+	0.893309458851205
ASV58	ASV116	+	0.906121204400842
ASV58	ASV121	+	0.881629249552732
ASV58	ASV124	+	0.9251812304478
ASV58	ASV128	+	0.910390344877837
ASV58	ASV138	+	0.921230389144021
ASV58	ASV144	+	0.932844591346656
ASV58	ASV154	+	0.725181696252192
ASV58	ASV159	+	0.856589001033142
ASV58	ASV176	+	0.812734314299076
ASV58	ASV177	+	0.853808020931236
ASV58	ASV178	+	0.891025637537204
ASV58	ASV180	+	0.876535654811798
ASV58	ASV191	+	0.924423890212392
ASV58	ASV199	+	0.87430614249811
ASV58	ASV203	+	0.916889379227938
ASV58	ASV229	+	0.858860050748239
ASV58	ASV230	+	0.861020506760831
ASV58	ASV243	+	0.859381021100684
ASV58	ASV244	+	0.86142851393853
ASV58	ASV296	-	0.853656653661425
ASV58	ASV305	+	0.809586738886244
ASV58	ASV318	-	0.815908566105857
ASV58	ASV320	+	0.864772051557809
ASV58	ASV328	+	0.866896946317671
ASV58	ASV345	+	0.887450241612251
ASV58	ASV350	+	0.743674894343816
ASV58	ASV354	+	0.874493949523304
ASV58	ASV406	+	0.943312176337805
ASV59	ASV116	-	0.704021828392357
ASV59	ASV207	-	0.809902654901517
ASV59	ASV215	+	0.888958557967393
ASV59	ASV219	-	0.850436945241399
ASV59	ASV270	-	0.899660629708739
ASV59	ASV296	-	0.902738499154959
ASV59	ASV314	-	0.826251663071215
ASV59	ASV324	+	0.923510332532913
ASV59	ASV342	+	0.878954419089254
ASV59	ASV382	+	0.848170168371014
ASV59	ASV397	-	0.802124722025902
ASV59	ASV475	-	0.805750597635692
ASV59	ASV640	-	0.839526177209442
ASV59	ASV668	-	0.830960162316729
ASV59	ASV933	-	0.854935863756755
ASV60	ASV286	+	0.906380306990007
ASV60	ASV313	+	0.795916888666835
ASV60	ASV390	+	0.783948299587282
ASV60	ASV451	+	0.834083098749165
ASV60	ASV496	+	0.952356965450074
ASV60	ASV633	+	0.951148410590664
ASV60	ASV859	+	0.861666960302855
ASV60	ASV2549	+	0.903222443686575
ASV61	ASV69	+	0.779038703938022
ASV61	ASV96	+	0.924392071655736
ASV61	ASV408	-	0.653138495568729
ASV61	ASV1782	+	0.932173078579487
ASV62	ASV250	-	0.770807810990917
ASV62	ASV256	+	0.951487403014387
ASV62	ASV308	+	0.961494171165258
ASV62	ASV345	+	0.918323935344995
ASV62	ASV371	-	0.891956021586689
ASV62	ASV456	-	0.732267321561889
ASV62	ASV630	+	0.955503656279321
ASV62	ASV1270	+	0.717019866731591
ASV62	ASV1749	+	0.945077509263569
ASV62	ASV2549	-	0.912073078888499
ASV63	ASV250	+	0.988932682818792
ASV63	ASV347	-	0.586232061318858
ASV63	ASV654	+	0.679341594567201
ASV63	ASV856	+	0.672434090052834
ASV64	ASV65	-	0.918736591690002
ASV64	ASV150	-	0.874468222358338
ASV64	ASV157	+	0.760900405449975
ASV64	ASV170	+	0.945296335467745
ASV64	ASV180	+	0.893270630180518
ASV64	ASV199	-	0.957628606315473
ASV64	ASV207	+	0.930525122671037
ASV64	ASV212	+	0.904687162586592
ASV64	ASV243	+	0.875170892350873
ASV64	ASV257	+	0.914136286435219
ASV64	ASV259	+	0.910800615799725
ASV64	ASV273	+	0.749210462280098
ASV64	ASV352	+	0.874643226749049
ASV64	ASV484	+	0.871116417450843
ASV64	ASV498	+	0.937926893808482
ASV64	ASV655	+	0.873512952245123
ASV64	ASV2864	-	0.760059272940999
ASV65	ASV107	+	0.687803503777816
ASV65	ASV111	-	0.965478666467586
ASV65	ASV187	+	0.772735185588141
ASV65	ASV323	-	0.977553182529257
ASV65	ASV385	-	0.891943213572171
ASV65	ASV535	-	0.626847390941491
ASV65	ASV570	-	0.648818709973247
ASV65	ASV615	-	0.614934541405993
ASV65	ASV662	-	0.832850722212879
ASV65	ASV668	-	0.602791874001445
ASV65	ASV714	-	0.992377843745094
ASV65	ASV740	-	0.71815266539154
ASV65	ASV1934	-	0.918487118102546
ASV66	ASV76	-	0.684453822022559
ASV66	ASV93	-	0.607530058334169
ASV66	ASV129	-	0.594798156422577
ASV66	ASV214	-	0.98261129869494
ASV66	ASV633	-	0.464166932646132
ASV66	ASV869	-	0.847228702089774
ASV66	ASV1035	-	0.931473100061549
ASV66	ASV1091	-	0.956736340521783
ASV66	ASV1208	-	0.990903822960392
ASV66	ASV1270	-	0.954093932227375
ASV66	ASV1294	-	0.938266302531271
ASV66	ASV1366	-	0.975812141554409
ASV66	ASV1395	-	0.921608728315804
ASV66	ASV1550	-	0.908384347903811
ASV66	ASV1634	-	0.911436961920432
ASV66	ASV2118	-	0.87795253060358
ASV66	ASV2783	-	0.948411245823123
ASV67	ASV70	-	0.653016260105519
ASV67	ASV74	-	0.947600979044777
ASV67	ASV87	-	0.940600488887013
ASV67	ASV88	-	0.838572623792141
ASV67	ASV89	-	0.848991967793364
ASV67	ASV92	-	0.864816384647763
ASV67	ASV98	-	0.888710238874042
ASV67	ASV100	-	0.757013668742452
ASV67	ASV103	-	0.961954792939668
ASV67	ASV107	-	0.843428421566499
ASV67	ASV127	-	0.96155500718962
ASV67	ASV131	-	0.781741085304631
ASV67	ASV136	-	0.933091607548648
ASV67	ASV137	-	0.937499136457486
ASV67	ASV138	-	0.835946046262138
ASV67	ASV153	-	0.851539197606831
ASV67	ASV178	+	0.865470733476044
ASV67	ASV180	-	0.902816602754165
ASV67	ASV192	+	0.801382689017822
ASV67	ASV193	-	0.915743906191662
ASV67	ASV200	-	0.935162635353172
ASV67	ASV206	-	0.881790043481841
ASV67	ASV209	-	0.683618040880709
ASV67	ASV211	-	0.846608474047786
ASV67	ASV212	-	0.957953683507835
ASV67	ASV231	-	0.760649654408994
ASV67	ASV246	-	0.919406805965741
ASV67	ASV252	-	0.908099486006316
ASV67	ASV296	+	0.863996272273825
ASV67	ASV307	+	0.845930348744877
ASV67	ASV320	+	0.822009440340802
ASV67	ASV323	+	0.816791724994372
ASV67	ASV324	+	0.821801892592945
ASV67	ASV333	+	0.883015953790078
ASV67	ASV357	+	0.748616405519395
ASV67	ASV368	+	0.832655891769131
ASV67	ASV404	+	0.830393512674832
ASV67	ASV422	+	0.842322222045025
ASV67	ASV428	+	0.842522281615518
ASV67	ASV498	+	0.78405873980397
ASV67	ASV551	+	0.784913641390208
ASV67	ASV572	+	0.823648436852703
ASV67	ASV740	+	0.913880167324124
ASV67	ASV776	+	0.624836391451873
ASV67	ASV803	+	0.917575620098389
ASV67	ASV856	+	0.88564570116721
ASV67	ASV1822	-	0.936540736998136
ASV67	ASV1934	+	0.80887209691356
ASV68	ASV69	+	0.817975449936779
ASV68	ASV71	+	0.820339365693604
ASV68	ASV74	+	0.758523464507109
ASV68	ASV81	+	0.801719811271485
ASV68	ASV85	+	0.764509656872041
ASV68	ASV93	+	0.867431770519057
ASV68	ASV107	+	0.822957240321829
ASV68	ASV127	-	0.769011620268317
ASV68	ASV132	+	0.852955817182035
ASV68	ASV198	+	0.871408616929275
ASV68	ASV199	+	0.751162738186967
ASV68	ASV200	+	0.901691346407513
ASV68	ASV216	+	0.82062113916441
ASV68	ASV259	+	0.896359462262113
ASV68	ASV272	+	0.79967292475782
ASV68	ASV296	+	0.876559847499046
ASV68	ASV368	+	0.71323414865777
ASV68	ASV369	+	0.915777262592262
ASV68	ASV399	+	0.838658451797758
ASV68	ASV485	+	0.624143166522485
ASV68	ASV508	+	0.887143957176987
ASV68	ASV1601	-	0.735017451370213
ASV69	ASV86	+	0.962092145683082
ASV69	ASV111	+	0.773979416387921
ASV69	ASV118	-	0.945877078370038
ASV69	ASV123	-	0.682834046280185
ASV69	ASV142	-	0.616833015951606
ASV69	ASV176	+	0.807677668271694
ASV69	ASV177	+	0.777740687295331
ASV69	ASV241	+	0.788056151555061
ASV69	ASV256	-	0.906462092438637
ASV69	ASV266	+	0.88608761737401
ASV69	ASV271	+	0.651271093203185
ASV70	ASV152	-	0.812428879299236
ASV70	ASV156	-	0.723462646713093
ASV70	ASV157	-	0.623409343092413
ASV70	ASV169	-	0.505565097824614
ASV70	ASV175	-	0.608796847393396
ASV70	ASV188	-	0.555945414534012
ASV70	ASV196	-	0.561418880969455
ASV70	ASV202	-	0.92421956367212
ASV70	ASV222	-	0.752036063363645
ASV70	ASV223	-	0.718420548194617
ASV70	ASV235	-	0.618191539246736
ASV70	ASV243	-	0.730657914286368
ASV70	ASV249	-	0.503068522022251
ASV70	ASV256	-	0.696893822502276
ASV70	ASV259	-	0.767866316575982
ASV70	ASV271	-	0.876415195322184
ASV70	ASV313	-	0.595936559343232
ASV70	ASV352	-	0.510470412606976
ASV70	ASV371	+	0.780283541129953
ASV70	ASV379	-	0.57200683540813
ASV70	ASV399	+	0.717854403265608
ASV70	ASV404	-	0.544413518521731
ASV70	ASV408	-	0.453202327464438
ASV70	ASV432	-	0.645728991459335
ASV70	ASV451	-	0.788191698851446
ASV70	ASV471	-	0.636887770672049
ASV70	ASV572	-	0.435328196534451
ASV70	ASV630	-	0.616410131338835
ASV70	ASV1305	-	0.807462667360911
ASV70	ASV2228	-	0.604061076613577
ASV71	ASV129	-	0.986913347653163
ASV71	ASV207	-	0.973495612682279
ASV71	ASV261	-	0.964803147773066
ASV71	ASV292	-	0.968285340880344
ASV73	ASV87	-	0.851173213574243
ASV73	ASV184	-	0.85788451810503
ASV73	ASV368	-	0.939810487345725
ASV73	ASV1112	-	0.878062119596276
ASV73	ASV2228	-	0.833916794178024
ASV74	ASV110	+	0.86016708661953
ASV74	ASV203	-	0.717430620718978
ASV74	ASV266	-	0.820191585284381
ASV74	ASV647	+	0.826818155544759
ASV74	ASV2118	-	0.98774477493628
ASV75	ASV320	+	0.791998132922981
ASV76	ASV266	-	0.439205414414391
ASV76	ASV471	-	0.575077036751899
ASV76	ASV740	-	0.822684925570174
ASV76	ASV856	-	0.974597483884297
ASV77	ASV89	-	0.968940531646722
ASV77	ASV187	+	0.902142365635657
ASV77	ASV249	-	1
ASV77	ASV261	-	0.959247185844463
ASV77	ASV270	-	0.957179496200859
ASV77	ASV313	-	0.67281037488528
ASV77	ASV322	-	0.862043601486509
ASV77	ASV371	+	0.747964195467566
ASV78	ASV207	+	0.93286318141627
ASV78	ASV256	+	0.95572113819805
ASV78	ASV316	+	0.861955341180553
ASV78	ASV359	+	0.86478440848543
ASV78	ASV390	+	0.826090453980725
ASV78	ASV397	+	0.956082718371503
ASV78	ASV486	+	0.817005432732416
ASV78	ASV570	+	0.87088988056012
ASV78	ASV668	+	0.883448226921458
ASV78	ASV669	+	0.945952285353966
ASV78	ASV733	+	0.922248985033009
ASV78	ASV1782	+	0.840584463257157
ASV80	ASV170	+	0.988911808662938
ASV80	ASV178	+	0.977334042541628
ASV80	ASV200	+	0.979301924973917
ASV80	ASV202	-	0.65844338922399
ASV80	ASV214	-	0.914665806080944
ASV80	ASV252	+	0.922326072166512
ASV80	ASV316	+	0.983334917265655
ASV80	ASV406	-	0.675909985439561
ASV80	ASV668	+	0.946003897296121
ASV80	ASV1540	+	0.933055702091258
ASV81	ASV84	+	0.814532413090031
ASV81	ASV85	+	0.882172680951041
ASV81	ASV94	+	0.848746606713316
ASV81	ASV122	+	0.864855348972628
ASV81	ASV129	+	0.951384524180985
ASV81	ASV172	+	0.851575634090651
ASV81	ASV196	+	0.956117153421619
ASV81	ASV198	+	0.887324190991133
ASV81	ASV201	+	0.937165725050597
ASV81	ASV224	-	0.849210495967941
ASV81	ASV240	+	0.819732106299074
ASV81	ASV278	+	0.947533003472317
ASV81	ASV290	+	0.896754569161864
ASV81	ASV294	+	0.872943822528462
ASV81	ASV314	+	0.958902291925184
ASV81	ASV342	-	0.904749358208251
ASV81	ASV357	+	0.952582076998674
ASV81	ASV363	+	0.756618083548896
ASV81	ASV368	+	0.840532433821587
ASV81	ASV397	+	0.920640361539219
ASV81	ASV398	+	0.842680332552725
ASV81	ASV412	+	0.811302338758545
ASV81	ASV456	+	0.92350395476778
ASV81	ASV471	+	0.920420588923883
ASV81	ASV640	+	0.888437663938919
ASV81	ASV862	+	0.91332449771015
ASV81	ASV1569	+	0.908767900961864
ASV81	ASV2549	+	0.740664080250362
ASV81	ASV2783	+	0.872357261820062
ASV82	ASV92	+	0.975184753485164
ASV82	ASV104	+	0.909095433700984
ASV82	ASV113	+	0.784133624239037
ASV82	ASV119	+	0.873814530049013
ASV82	ASV130	+	0.753655251727899
ASV82	ASV136	+	0.964948554079602
ASV82	ASV225	+	0.966650414505077
ASV82	ASV669	+	0.868705527870184
ASV83	ASV161	+	0.70413762554561
ASV83	ASV212	+	0.809337107198064
ASV83	ASV418	-	0.877909458769905
ASV83	ASV1822	+	0.807089115816071
ASV84	ASV88	-	0.836331171764663
ASV84	ASV93	-	0.895495309808868
ASV84	ASV99	-	0.917599750915059
ASV84	ASV110	-	0.908893255852092
ASV84	ASV203	-	0.904528387140363
ASV84	ASV368	-	0.728470226009772
ASV84	ASV385	-	1
ASV84	ASV1569	-	0.823302442039889
ASV84	ASV1822	-	0.855585110046608
ASV84	ASV2228	-	0.91649407156416
ASV85	ASV93	-	0.922344440922229
ASV85	ASV266	-	0.611881162110735
ASV85	ASV856	-	0.833327845820293
ASV86	ASV102	-	0.771853391418515
ASV86	ASV153	-	0.720838066768499
ASV87	ASV91	+	0.931941113984452
ASV87	ASV111	-	0.915213946815999
ASV87	ASV570	-	0.875952360107047
ASV87	ASV747	+	0.720277858473827
ASV87	ASV933	+	0.723786790726156
ASV87	ASV1270	+	0.835667639332282
ASV87	ASV1294	+	0.791659428909504
ASV88	ASV130	+	0.833900620463577
ASV88	ASV163	+	0.841380476661892
ASV88	ASV180	+	0.721944854545878
ASV88	ASV221	+	0.831553417868888
ASV88	ASV261	+	0.827766890098572
ASV89	ASV132	-	0.80313900680719
ASV89	ASV200	+	0.88158598927182
ASV89	ASV322	+	0.764812180974949
ASV89	ASV357	+	0.86875819327985
ASV89	ASV404	+	0.865543533708608
ASV89	ASV456	+	0.893434772847247
ASV89	ASV551	-	0.904711674972051
ASV91	ASV132	-	0.903433328656856
ASV91	ASV156	-	0.627025553430791
ASV91	ASV240	-	0.878891025229191
ASV91	ASV475	-	0.670378911999676
ASV91	ASV1782	+	0.899263791897372
ASV91	ASV2228	+	0.797255469118754
ASV91	ASV2783	+	0.911405266702364
ASV92	ASV94	+	0.75235737717109
ASV92	ASV110	+	0.836630603176867
ASV92	ASV131	+	0.781397403030428
ASV92	ASV133	+	0.695119776783768
ASV92	ASV135	+	0.641203831563767
ASV92	ASV153	+	0.952639171791118
ASV92	ASV159	+	0.790675947005218
ASV92	ASV199	+	0.783946167219743
ASV92	ASV209	+	0.730500114654119
ASV92	ASV235	-	0.731534213207448
ASV92	ASV254	-	0.579443237544703
ASV92	ASV256	+	0.745780339629254
ASV92	ASV264	+	0.946723551449719
ASV92	ASV275	+	0.771408957388764
ASV92	ASV283	+	0.934956788561106
ASV92	ASV328	+	0.82577647795355
ASV92	ASV369	-	0.928819082098814
ASV92	ASV572	+	0.899780256462168
ASV93	ASV179	+	0.727278925671687
ASV93	ASV254	+	0.608922580944023
ASV93	ASV278	-	0.742656163411413
ASV93	ASV343	-	0.931694316102367
ASV93	ASV350	-	0.917349467997916
ASV93	ASV368	-	0.865391353931237
ASV93	ASV398	+	0.965138366131178
ASV93	ASV414	-	0.890487922128503
ASV93	ASV428	-	0.777994271930532
ASV93	ASV432	-	0.815904463565122
ASV93	ASV496	-	0.932133972140711
ASV93	ASV497	-	0.865603486419558
ASV93	ASV633	-	0.892036140119951
ASV93	ASV640	-	0.85628783676394
ASV93	ASV1035	-	0.822309593107193
ASV93	ASV1305	-	0.839046367915373
ASV93	ASV1782	-	0.828035759242474
ASV94	ASV102	-	0.855804034148947
ASV94	ASV104	-	0.846344490760965
ASV94	ASV117	-	0.822384870106879
ASV94	ASV118	-	0.894695975077001
ASV94	ASV129	-	0.937040777762974
ASV94	ASV142	-	0.819417409899571
ASV94	ASV154	-	0.894601065931369
ASV94	ASV162	-	0.785492386196824
ASV94	ASV178	-	0.751538543281066
ASV94	ASV187	-	0.956431320028911
ASV94	ASV188	-	0.811647919434302
ASV94	ASV198	-	0.81177802545059
ASV94	ASV216	-	0.923487432298683
ASV94	ASV228	-	0.775526203967657
ASV94	ASV283	-	0.894080047405781
ASV94	ASV296	+	0.872698376346743
ASV94	ASV306	-	0.864604795190062
ASV94	ASV363	-	0.894563085284187
ASV94	ASV405	-	0.857682125791343
ASV94	ASV422	-	0.860975150360511
ASV94	ASV471	+	0.926768580589515
ASV94	ASV640	+	0.8862069811641
ASV94	ASV659	-	0.827968590971035
ASV94	ASV933	-	0.864873805933556
ASV94	ASV940	-	0.925949577643839
ASV94	ASV2783	-	0.869553230477726
ASV94	ASV2839	-	0.816793212751537
ASV95	ASV110	-	0.923967472353243
ASV95	ASV119	+	0.937611358320174
ASV95	ASV124	-	0.950353346509453
ASV95	ASV126	-	0.872023139669689
ASV95	ASV134	-	0.838119246133149
ASV95	ASV156	-	0.919885853521073
ASV95	ASV249	+	0.876056109005139
ASV95	ASV256	+	0.85045048790111
ASV95	ASV355	+	0.90410976655658
ASV95	ASV451	+	0.812527235032708
ASV95	ASV593	+	0.821517876635351
ASV95	ASV640	+	0.842040858311675
ASV95	ASV668	+	0.841071433738508
ASV95	ASV1934	+	0.802112621108469
ASV96	ASV107	+	0.915545784657506
ASV96	ASV154	+	0.970282767125451
ASV96	ASV198	+	0.980685922594785
ASV96	ASV222	+	0.909614337718365
ASV96	ASV240	+	0.864119304072652
ASV96	ASV298	+	0.941292093520064
ASV96	ASV305	+	0.963883450010692
ASV96	ASV352	+	0.906603136585284
ASV96	ASV412	+	0.939559169145779
ASV96	ASV414	+	0.894012150129372
ASV96	ASV428	+	0.960080212254156
ASV96	ASV659	+	0.841998875832103
ASV96	ASV859	+	0.952210161132024
ASV96	ASV869	+	0.941342959180107
ASV96	ASV1822	+	0.820290418265456
ASV96	ASV2228	+	0.932166426872973
ASV96	ASV2783	+	0.941628108527341
ASV96	ASV2839	+	0.937942196870975
ASV97	ASV101	+	0.855655271631095
ASV97	ASV102	+	0.821749110854197
ASV97	ASV104	+	0.893675076257163
ASV97	ASV105	+	0.843727843465494
ASV97	ASV110	+	0.93461842045272
ASV97	ASV121	+	0.855105278782533
ASV97	ASV125	+	0.93810532957243
ASV97	ASV130	+	0.900932100853268
ASV97	ASV152	+	0.745826556401177
ASV97	ASV153	+	0.935731132575293
ASV97	ASV154	+	0.932211447248496
ASV97	ASV157	+	0.752841660552771
ASV97	ASV164	+	0.768709042370149
ASV97	ASV169	+	0.855209579490579
ASV97	ASV172	+	0.864882381904785
ASV97	ASV178	+	0.862602439091477
ASV97	ASV203	+	0.801712673121494
ASV97	ASV206	+	0.801433465636325
ASV97	ASV207	+	0.567201256520139
ASV97	ASV209	+	0.902332890725208
ASV97	ASV214	+	0.762749553470572
ASV97	ASV215	+	0.940174101573725
ASV97	ASV216	+	0.911470274419134
ASV97	ASV224	+	0.799038726227622
ASV97	ASV228	+	0.786110538829641
ASV97	ASV264	-	0.95584052469235
ASV97	ASV270	+	0.845750632175116
ASV97	ASV281	-	0.887100422804709
ASV97	ASV282	+	0.878580045043934
ASV97	ASV286	+	0.742404078976888
ASV97	ASV291	+	0.798012264832923
ASV97	ASV306	+	0.904543732978363
ASV97	ASV308	+	0.840793235327185
ASV97	ASV314	+	0.890904419305622
ASV97	ASV316	+	0.827930937469302
ASV97	ASV328	+	0.866753073014981
ASV97	ASV350	+	0.69094813091677
ASV97	ASV362	+	0.94861792950354
ASV97	ASV369	+	0.8478261288006
ASV97	ASV406	-	0.869817189787949
ASV97	ASV407	+	0.927811978771072
ASV97	ASV418	-	0.77264988676784
ASV97	ASV610	+	0.753669809358826
ASV97	ASV662	+	0.927583085006909
ASV97	ASV714	+	0.771954556218662
ASV97	ASV803	+	0.912509918185641
ASV97	ASV1540	+	0.878420392359987
ASV97	ASV2549	+	0.895471388851233
ASV97	ASV2783	+	0.870647337528857
ASV98	ASV114	+	0.899265796610331
ASV98	ASV115	+	0.815486911764105
ASV98	ASV122	+	0.907997365759081
ASV98	ASV138	+	0.947259986047213
ASV98	ASV150	+	0.749514543300619
ASV98	ASV169	+	0.928906105919221
ASV98	ASV210	+	0.793484377965483
ASV98	ASV211	+	0.906161162195685
ASV98	ASV225	+	0.925738946972854
ASV98	ASV261	+	0.781301171315951
ASV98	ASV273	+	0.924942998243434
ASV98	ASV294	+	0.864605463076192
ASV98	ASV322	+	0.856609627982415
ASV98	ASV359	+	0.917701292520834
ASV98	ASV379	+	0.726109561860611
ASV98	ASV398	-	0.897515458268046
ASV99	ASV345	+	0.912002741331929
ASV99	ASV390	-	0.842955448220791
ASV99	ASV422	+	0.91302210106906
ASV99	ASV551	+	0.932394408861744
ASV100	ASV127	+	0.941900880701552
ASV100	ASV316	-	0.737477559644321
ASV100	ASV318	-	0.731474305046291
ASV100	ASV354	+	0.861616633519637
ASV100	ASV1178	+	0.750097030326101
ASV100	ASV1270	+	0.803212866390902
ASV101	ASV170	+	0.877787568243309
ASV101	ASV217	+	0.782454986761739
ASV101	ASV250	+	0.924893868562063
ASV101	ASV308	+	0.920180556181798
ASV101	ASV357	+	0.825113618690746
ASV101	ASV377	+	0.874589709702211
ASV101	ASV484	+	0.848712472434014
ASV101	ASV498	+	0.798955925628622
ASV101	ASV508	+	0.942929304818018
ASV101	ASV856	+	0.87309372717371
ASV101	ASV1366	+	0.902824535150532
ASV101	ASV1395	+	0.940583847706734
ASV101	ASV1550	+	0.921043278555834
ASV102	ASV135	+	0.952196118870508
ASV102	ASV137	+	0.94917637551832
ASV102	ASV162	-	0.895725635679105
ASV102	ASV164	+	0.916680738361131
ASV102	ASV290	+	0.981985596159533
ASV102	ASV305	+	0.972306257697658
ASV102	ASV322	+	0.723128991430737
ASV102	ASV333	+	0.976567161016604
ASV102	ASV342	-	0.772517999524274
ASV102	ASV362	-	0.94259543743184
ASV102	ASV418	+	0.910450701952014
ASV102	ASV647	+	0.975719612917416
ASV102	ASV1601	-	0.723285987502108
ASV103	ASV107	+	0.979287222272151
ASV103	ASV138	-	0.873597233169908
ASV103	ASV179	-	0.89074074219937
ASV103	ASV184	-	0.837758857946067
ASV103	ASV219	+	0.696515068224267
ASV103	ASV272	-	0.957124084155645
ASV103	ASV281	-	0.89381956725163
ASV103	ASV320	-	0.804366481912681
ASV103	ASV370	+	0.570202281539405
ASV103	ASV655	-	0.888443459493201
ASV103	ASV714	+	0.662813794599049
ASV103	ASV2236	-	0.720854637963932
ASV104	ASV122	+	0.890924423036476
ASV104	ASV125	+	0.896280474281117
ASV104	ASV126	+	0.938018707118943
ASV104	ASV131	+	0.864269751612499
ASV104	ASV134	+	0.924655705096403
ASV104	ASV136	+	0.892334086248194
ASV104	ASV138	+	0.870841145541437
ASV104	ASV161	+	0.886175452147118
ASV104	ASV169	+	0.686452982872915
ASV104	ASV193	+	0.808175688371906
ASV104	ASV198	+	0.649308540883799
ASV104	ASV210	+	0.951425026906378
ASV104	ASV215	+	0.742676428009373
ASV104	ASV250	+	0.875951676887411
ASV104	ASV254	+	0.828701265279657
ASV104	ASV261	+	0.74836434177712
ASV104	ASV264	+	0.899164258440675
ASV104	ASV266	+	0.908254259750297
ASV104	ASV278	+	0.952050848954887
ASV104	ASV281	+	0.840546360838545
ASV104	ASV320	-	0.837244564044917
ASV104	ASV323	+	0.912973704355395
ASV104	ASV343	-	0.705212721586969
ASV104	ASV345	+	0.809486149164225
ASV104	ASV354	+	0.937466820076766
ASV104	ASV368	+	0.808620838419505
ASV104	ASV385	+	0.874512047784246
ASV104	ASV398	+	0.945589340634801
ASV104	ASV414	+	0.528122173906605
ASV104	ASV451	+	0.863423196170187
ASV104	ASV475	+	0.773768757302863
ASV104	ASV572	-	0.928777749371798
ASV104	ASV580	+	0.829773336361756
ASV104	ASV716	+	0.848897785497897
ASV104	ASV940	+	0.922872309883646
ASV104	ASV1208	+	0.870447924223426
ASV105	ASV170	+	0.708440076988708
ASV105	ASV176	+	0.994456609435386
ASV105	ASV185	+	0.986560277708376
ASV105	ASV199	+	0.744921955543597
ASV105	ASV204	+	0.983232704176732
ASV105	ASV206	-	0.75101228218433
ASV105	ASV219	-	0.91773347994348
ASV105	ASV259	+	0.896578184340569
ASV105	ASV323	+	0.995506693662229
ASV105	ASV414	-	0.624019083270952
ASV105	ASV535	+	0.993038082945634
ASV105	ASV572	-	0.87675519706235
ASV105	ASV747	+	0.981086446834385
ASV105	ASV1178	-	0.891321081009994
ASV106	ASV169	-	0.706569885085059
ASV106	ASV254	-	0.670828567154867
ASV106	ASV357	-	0.566634042772714
ASV106	ASV387	+	0.621633880293479
ASV106	ASV496	-	0.842154957887335
ASV107	ASV144	-	0.614060821581972
ASV107	ASV179	-	0.503321853943151
ASV107	ASV306	-	0.604459719894565
ASV107	ASV342	+	0.54635965418666
ASV107	ASV359	+	0.994472272573235
ASV107	ASV498	+	0.939605769238751
ASV107	ASV740	+	0.950754025883956
ASV107	ASV741	-	0.924357252683884
ASV107	ASV1569	-	0.909711407264302
ASV107	ASV1727	-	0.878564627382988
ASV107	ASV2783	-	0.851869703945238
ASV110	ASV121	-	0.941274000408357
ASV110	ASV169	-	0.807492427731798
ASV110	ASV188	-	0.716394176717592
ASV110	ASV191	-	0.811701679678332
ASV110	ASV199	-	0.754219300884683
ASV110	ASV219	-	0.882612742100224
ASV110	ASV257	-	0.849853083011571
ASV110	ASV273	+	0.868461489482776
ASV110	ASV282	-	0.858105154477625
ASV110	ASV306	-	0.856168413775535
ASV110	ASV371	+	0.902021227489062
ASV110	ASV404	-	0.947389741704981
ASV110	ASV451	+	0.950034699656182
ASV110	ASV593	-	0.887729074720577
ASV110	ASV654	+	0.832657817093356
ASV110	ASV668	+	0.967722206124577
ASV110	ASV1091	+	0.948899410230698
ASV110	ASV1395	+	0.92651160692049
ASV110	ASV2839	+	0.867066143351861
ASV111	ASV188	+	0.948209712164813
ASV111	ASV199	+	0.874450368613571
ASV111	ASV212	+	0.577700053934252
ASV111	ASV264	+	0.883002826284071
ASV111	ASV308	+	0.821680665212984
ASV111	ASV324	+	0.778516096229946
ASV111	ASV343	-	0.820082431287854
ASV111	ASV357	+	0.902305076375325
ASV111	ASV406	+	0.84784137469402
ASV111	ASV412	+	0.849531905230427
ASV111	ASV414	+	0.835115129250301
ASV111	ASV449	+	0.800437024075139
ASV111	ASV471	+	0.768548645536877
ASV111	ASV484	+	0.778608363901468
ASV111	ASV486	+	0.847752154875009
ASV111	ASV610	+	0.829307544925421
ASV111	ASV714	+	0.77906398869152
ASV111	ASV803	+	0.794113279522698
ASV111	ASV856	+	0.852471800076328
ASV111	ASV1112	+	0.630964439292315
ASV111	ASV1294	+	0.7541984098201
ASV111	ASV1414	+	0.678976552437488
ASV111	ASV1569	+	0.759710733033011
ASV113	ASV117	+	0.829876743915872
ASV113	ASV121	+	0.580208147871171
ASV113	ASV122	+	0.910574340625271
ASV113	ASV123	+	0.913493602572841
ASV113	ASV130	+	0.818172176621185
ASV113	ASV157	-	0.920941672245723
ASV113	ASV160	+	0.70540480379524
ASV113	ASV166	-	0.822505358322004
ASV113	ASV171	+	0.830364454268625
ASV113	ASV177	+	0.742405045556813
ASV113	ASV186	+	0.73577369680349
ASV113	ASV198	+	0.74533059951657
ASV113	ASV199	+	0.770327932379773
ASV113	ASV202	+	0.873310949674384
ASV113	ASV219	+	0.794189245765059
ASV113	ASV250	-	0.765740823287625
ASV113	ASV252	+	0.83918546953958
ASV113	ASV280	+	0.831745363705188
ASV113	ASV282	+	0.761744873847893
ASV113	ASV323	+	0.84069868808825
ASV113	ASV339	+	0.812603584842603
ASV113	ASV345	+	0.834851792603836
ASV114	ASV280	-	0.862313203279283
ASV115	ASV121	+	0.866285667002375
ASV115	ASV390	-	0.898957142275476
ASV115	ASV1782	-	0.735469943601376
ASV116	ASV119	-	0.61485243157337
ASV116	ASV228	+	0.77267718030065
ASV116	ASV254	-	0.752534012291008
ASV116	ASV869	-	0.710378280942779
ASV116	ASV1294	-	0.832776174059255
ASV117	ASV200	-	0.486204294012268
ASV117	ASV203	+	0.901190379507638
ASV117	ASV207	-	0.563635130769565
ASV117	ASV264	+	0.538069226558783
ASV117	ASV292	-	0.575401667824866
ASV117	ASV320	+	0.966942929308195
ASV117	ASV347	+	0.929723485043494
ASV117	ASV370	-	0.752038554862475
ASV117	ASV397	+	0.814723961903716
ASV117	ASV404	+	0.894770111183283
ASV117	ASV449	+	0.914904697227081
ASV117	ASV451	+	0.896220736082457
ASV117	ASV561	+	0.921723239482095
ASV117	ASV570	+	0.879133772443865
ASV117	ASV630	+	0.92765063471915
ASV117	ASV761	+	0.942346769698154
ASV117	ASV940	+	0.860030790848039
ASV117	ASV1395	+	0.923767478770701
ASV118	ASV130	+	0.941150324155919
ASV118	ASV136	+	0.860657669579817
ASV118	ASV142	+	0.902530383275039
ASV118	ASV171	+	0.811600106467215
ASV118	ASV179	+	0.931887879652766
ASV118	ASV198	+	0.908973971450185
ASV118	ASV204	+	0.87002833396056
ASV118	ASV211	+	0.845082181854853
ASV118	ASV235	+	0.910950463528129
ASV118	ASV264	-	0.884808110573751
ASV118	ASV273	+	0.906165500506787
ASV118	ASV330	+	0.864087604740402
ASV118	ASV342	+	0.960536979480481
ASV118	ASV343	+	0.961883066877089
ASV118	ASV354	+	0.926716902851217
ASV118	ASV355	+	0.821561320765414
ASV118	ASV359	+	0.952103162153383
ASV118	ASV362	+	0.816034766062043
ASV118	ASV369	+	0.956998906877569
ASV118	ASV398	+	0.91065621404267
ASV118	ASV406	+	0.959575058703052
ASV118	ASV418	+	0.8190974870096
ASV118	ASV498	+	0.838378046531267
ASV118	ASV508	+	0.905816788784791
ASV118	ASV535	+	0.951113259188369
ASV118	ASV551	+	0.872336402098465
ASV118	ASV610	+	0.904300363658527
ASV118	ASV615	+	0.884868819638147
ASV118	ASV640	+	0.924830706684751
ASV118	ASV659	+	0.902143218529494
ASV118	ASV862	+	0.782632997048133
ASV118	ASV933	+	0.873099656490481
ASV118	ASV1091	+	0.897198619152666
ASV118	ASV1112	+	0.776696739360925
ASV118	ASV1116	+	0.807364828632262
ASV118	ASV1294	+	0.864335303988606
ASV118	ASV1305	+	0.925029054478265
ASV118	ASV1366	+	0.892380418169342
ASV118	ASV1727	+	0.764706286434151
ASV119	ASV125	-	0.944581601753712
ASV119	ASV127	+	0.808011427909589
ASV119	ASV134	-	0.889472767573149
ASV119	ASV135	+	0.91583855645414
ASV119	ASV139	+	0.849665085502804
ASV119	ASV152	+	0.935862671341125
ASV119	ASV154	+	0.82864739401043
ASV119	ASV157	+	0.874043967197619
ASV119	ASV159	+	0.871620900152352
ASV119	ASV166	+	0.813756977314549
ASV119	ASV178	+	0.852352194201308
ASV119	ASV187	+	0.964032876447886
ASV119	ASV192	+	0.934523917211964
ASV119	ASV210	-	0.944462231801401
ASV119	ASV211	+	0.859990377380958
ASV119	ASV216	-	0.638844820153067
ASV119	ASV261	+	0.787131989470908
ASV119	ASV273	+	0.94916073228006
ASV119	ASV290	+	0.84220200203908
ASV119	ASV305	+	0.832832987674645
ASV119	ASV1270	-	0.583250923155625
ASV120	ASV223	-	0.697189215734475
ASV120	ASV414	+	0.95845262840498
ASV120	ASV475	+	0.908690755757806
ASV120	ASV495	+	0.937965074902751
ASV120	ASV1208	+	0.947146847295926
ASV121	ASV127	+	0.878166672193176
ASV121	ASV153	+	0.862179256329631
ASV121	ASV161	+	0.935897709965539
ASV121	ASV283	+	0.947219645785734
ASV121	ASV379	+	0.846673858776458
ASV121	ASV497	+	0.930947415755834
ASV121	ASV550	+	0.864805913271959
ASV121	ASV1414	+	0.920795365592431
ASV122	ASV134	+	0.86239311191809
ASV122	ASV162	+	0.822368504790351
ASV122	ASV171	+	0.86016091746917
ASV122	ASV235	+	0.809314160198474
ASV122	ASV355	+	0.925693476721534
ASV122	ASV741	-	0.792471450599819
ASV122	ASV803	-	0.433458142184992
ASV122	ASV940	-	0.472367484479398
ASV122	ASV1305	-	0.828029601308014
ASV123	ASV191	-	0.47816861105842
ASV123	ASV291	+	0.728076626544468
ASV123	ASV347	-	0.424588015804236
ASV123	ASV495	-	0.777403016470749
ASV124	ASV137	-	0.656416247477217
ASV124	ASV249	-	0.800558309463917
ASV124	ASV261	+	0.686829362064311
ASV124	ASV296	-	0.857528747596377
ASV124	ASV377	+	0.837850208052586
ASV124	ASV382	+	0.921274565954462
ASV125	ASV157	-	0.927287296091557
ASV125	ASV275	-	0.915351100354471
ASV125	ASV316	+	0.862384049482931
ASV125	ASV496	-	0.782164164078812
ASV125	ASV497	-	0.82760647662035
ASV125	ASV776	-	0.999428370276691
ASV125	ASV1395	+	0.958054090963747
ASV126	ASV180	-	0.709830222749201
ASV126	ASV290	-	0.861296075429577
ASV126	ASV397	-	0.911791150304063
ASV126	ASV1112	-	0.742453882957535
ASV126	ASV1727	+	0.915726531006269
ASV127	ASV141	-	0.656045172195973
ASV127	ASV193	+	0.74678231972058
ASV127	ASV224	+	0.840934279127131
ASV127	ASV1270	-	0.833967159533034
ASV127	ASV1414	-	0.93738603635069
ASV127	ASV1540	-	0.957999791415766
ASV127	ASV1569	-	0.851581024874158
ASV127	ASV1601	-	0.870755165847098
ASV127	ASV1749	-	0.88806150663251
ASV128	ASV131	-	0.877125015498885
ASV128	ASV139	-	0.752188048367834
ASV128	ASV160	-	0.947143468954055
ASV128	ASV175	-	0.795441540083682
ASV128	ASV180	-	0.825076496740931
ASV128	ASV184	-	0.894120860343831
ASV128	ASV187	-	0.679295336587847
ASV128	ASV207	-	0.962070363368137
ASV128	ASV210	-	0.837913198260678
ASV128	ASV214	-	0.864540129617238
ASV128	ASV223	-	0.916229010434552
ASV128	ASV224	-	0.841821459517054
ASV128	ASV241	-	0.957356033395954
ASV128	ASV275	+	0.853463220558686
ASV128	ASV280	-	0.700801198429021
ASV128	ASV294	-	0.926916970996408
ASV128	ASV305	-	0.935463780164693
ASV128	ASV306	-	0.770112762890847
ASV128	ASV318	-	0.735308188130614
ASV128	ASV328	-	0.836373882659399
ASV128	ASV422	+	0.86911160667066
ASV128	ASV633	-	0.919893771214665
ASV128	ASV647	-	0.749672960202143
ASV128	ASV669	-	0.754043535096737
ASV128	ASV776	-	0.842891062272179
ASV128	ASV933	-	0.87791109512823
ASV128	ASV1178	-	0.84478450859673
ASV129	ASV135	+	0.692790710588701
ASV129	ASV188	+	0.740800350431846
ASV129	ASV209	+	0.697045282838167
ASV129	ASV225	-	0.850822507227645
ASV129	ASV272	-	0.907663359321116
ASV129	ASV387	+	0.818542842065006
ASV129	ASV485	-	0.87379525883493
ASV129	ASV610	+	0.675352022629954
ASV129	ASV716	+	0.888673934638406
ASV129	ASV1112	-	0.911369065088401
ASV129	ASV1178	+	0.774379470813749
ASV129	ASV1395	+	0.893771067028427
ASV129	ASV1727	-	0.769899154012597
ASV130	ASV230	+	0.68402309580052
ASV130	ASV241	+	0.987159878186065
ASV130	ASV252	+	0.994778796460212
ASV130	ASV271	+	0.755655427194204
ASV130	ASV280	+	0.979890967924801
ASV130	ASV282	-	0.7825336937472
ASV130	ASV306	-	0.924611764533775
ASV130	ASV456	+	0.989511780174225
ASV130	ASV551	-	1
ASV130	ASV747	-	0.6454494101866
ASV130	ASV1305	+	0.984442735806153
ASV130	ASV1550	-	0.892084121219472
ASV131	ASV136	+	0.966512561060149
ASV131	ASV139	+	0.990911179744263
ASV131	ASV163	-	0.445867713506501
ASV131	ASV211	-	0.683486944774828
ASV131	ASV231	+	0.844486266204727
ASV131	ASV422	+	0.775937713374528
ASV131	ASV432	+	0.804361901192041
ASV131	ASV2783	+	0.890389487032132
ASV132	ASV172	+	0.995280965936149
ASV132	ASV206	+	0.712061209254631
ASV132	ASV216	-	0.929565908900906
ASV132	ASV231	-	0.972450516665199
ASV132	ASV278	-	0.900437066859725
ASV132	ASV298	-	0.922224322626066
ASV132	ASV305	-	0.887862907589754
ASV132	ASV339	-	0.95161650558145
ASV132	ASV342	-	0.813997742730306
ASV132	ASV398	-	0.964463491383789
ASV132	ASV408	-	0.868526702424137
ASV132	ASV485	-	0.943901527701702
ASV132	ASV733	-	0.805630021708486
ASV132	ASV740	-	0.941942778315342
ASV132	ASV940	-	0.908850538111013
ASV132	ASV1414	-	0.907142572670367
ASV132	ASV1727	-	0.717128750796699
ASV132	ASV2118	-	0.93989348079856
ASV133	ASV138	-	0.887428688072123
ASV133	ASV159	-	0.93308665877484
ASV133	ASV180	-	0.934866080035357
ASV133	ASV202	+	0.89869310703974
ASV133	ASV207	-	0.952564350440522
ASV133	ASV231	-	0.903034401860451
ASV133	ASV318	-	0.689633693980267
ASV134	ASV211	+	0.776452731152859
ASV134	ASV229	-	0.804213333638872
ASV134	ASV230	+	0.99378113485289
ASV134	ASV343	+	0.889509743538587
ASV134	ASV940	+	0.925955931967671
ASV135	ASV397	-	0.955816497980602
ASV135	ASV733	-	0.903579242979354
ASV135	ASV1366	-	0.860157363668809
ASV135	ASV1550	-	0.522109589121029
ASV135	ASV1782	-	0.549267648193713
ASV135	ASV2839	-	0.879074390988483
ASV136	ASV141	-	0.614552975465444
ASV136	ASV240	-	0.595741077974809
ASV136	ASV264	+	0.884143494733113
ASV136	ASV449	-	0.520849987960639
ASV136	ASV612	-	0.595713179586636
ASV137	ASV432	-	0.880275411972836
ASV137	ASV475	-	0.992594279068302
ASV137	ASV856	+	0.74321168834614
ASV138	ASV184	-	0.800716725358861
ASV138	ASV186	-	0.698781706486402
ASV138	ASV382	-	0.789268251132717
ASV139	ASV228	+	0.793521123230424
ASV139	ASV286	+	0.733855081659209
ASV139	ASV294	+	0.923997902540892
ASV139	ASV308	+	0.961280534597799
ASV139	ASV328	+	0.735110012570844
ASV139	ASV343	+	0.950140121093049
ASV139	ASV347	-	0.835921773305342
ASV139	ASV369	-	0.960083014899947
ASV139	ASV432	+	0.892456061902951
ASV139	ASV659	+	0.924007055775819
ASV139	ASV1749	-	0.819818385802081
ASV139	ASV2549	-	0.908522026566261
ASV141	ASV154	+	0.932505610363063
ASV141	ASV172	-	0.829117883290418
ASV141	ASV192	+	0.949674889469055
ASV141	ASV198	+	0.932548703036458
ASV141	ASV291	-	0.674105144682216
ASV142	ASV176	-	0.77581774654659
ASV142	ASV210	-	0.981642343287585
ASV142	ASV257	+	0.84836980776945
ASV142	ASV343	+	0.956691512085383
ASV142	ASV350	+	0.803248936562337
ASV142	ASV368	+	0.924853273179808
ASV142	ASV414	+	0.847708393014773
ASV142	ASV428	+	0.901522342543767
ASV142	ASV496	+	0.886922952006178
ASV142	ASV497	+	0.92941891502884
ASV142	ASV633	+	0.919391920051142
ASV142	ASV640	+	0.848878460075809
ASV142	ASV669	+	0.91696827195493
ASV142	ASV1035	+	0.974240824780137
ASV142	ASV1270	+	0.832964052772528
ASV142	ASV1305	+	0.87682480597582
ASV142	ASV1782	+	0.947502469627253
ASV144	ASV176	+	0.839779546565271
ASV144	ASV177	+	0.943977186285559
ASV144	ASV193	+	0.938016498431927
ASV144	ASV216	+	0.817198115941073
ASV144	ASV224	+	0.938666932746107
ASV144	ASV246	+	0.907784347090991
ASV144	ASV271	+	0.872507793963109
ASV144	ASV305	+	0.919806980208961
ASV144	ASV333	-	0.895985333660459
ASV144	ASV347	+	0.952000643587446
ASV144	ASV390	+	0.952963306436306
ASV144	ASV432	-	0.952711640550581
ASV144	ASV551	-	0.835235703242167
ASV145	ASV1112	-	0.558400632952883
ASV150	ASV211	-	0.697363715340475
ASV150	ASV318	-	0.618648109962348
ASV150	ASV940	-	0.766128369987548
ASV152	ASV223	+	0.784153550887304
ASV152	ASV292	+	0.815767530906966
ASV152	ASV399	+	0.763539989772593
ASV152	ASV404	+	0.802353932032392
ASV152	ASV551	-	0.809342724483707
ASV152	ASV633	+	0.662229260114997
ASV152	ASV647	+	0.569192904663013
ASV152	ASV716	+	0.748313278617072
ASV152	ASV869	+	0.791048727796575
ASV152	ASV2864	+	0.872356372016999
ASV153	ASV203	+	0.785951608109507
ASV153	ASV212	+	0.617632479316668
ASV153	ASV221	+	0.78017537927918
ASV153	ASV281	-	0.506977570144088
ASV153	ASV347	-	0.988115050159133
ASV153	ASV352	-	0.860823259075885
ASV153	ASV404	-	0.521073498109276
ASV154	ASV414	+	0.934826880413281
ASV154	ASV428	+	0.866071177791007
ASV154	ASV485	+	0.931037368750871
ASV154	ASV570	-	0.906371635631141
ASV154	ASV633	+	0.894550300164184
ASV154	ASV654	+	0.828553407783592
ASV154	ASV747	+	0.930536094491534
ASV154	ASV761	+	0.859672735855781
ASV154	ASV1270	+	0.910787389852178
ASV154	ASV1294	+	0.851855281163036
ASV154	ASV1569	+	0.844752649762484
ASV156	ASV157	+	0.885282444924079
ASV156	ASV185	+	0.880061300081007
ASV156	ASV224	+	0.791121446828355
ASV156	ASV225	+	0.924991292505013
ASV156	ASV249	+	0.942524103947484
ASV156	ASV282	+	0.833951181484869
ASV156	ASV294	+	0.888385729566165
ASV156	ASV320	+	0.783375823652132
ASV156	ASV333	+	0.942550644343747
ASV156	ASV350	+	0.902550933440944
ASV156	ASV387	+	0.964098278983493
ASV156	ASV428	-	0.932414206342206
ASV156	ASV471	+	0.932257883948058
[truncated: 1,108 more rows]
