# Supplementary material for: Microbial interactions mediate the fairy ring type effects on alpine meadow plant communities on the Tibetan plateau
Source: Environ Microbiome. 2026 Mar 10;21:55. doi: 10.1186/s40793-026-00873-z (PMC13088534; doi:10.1186/s40793-026-00873-z)
Supplement: Supplementary file 2 — Supplementary Material 2 [file 40793_2026_873_MOESM2_ESM.zip › co-occurrence network/bacteria/T1/Agaricus_10in_network.gexf]

<?xml version="1.0" encoding="UTF-8"?>
<gexf xmlns="http://www.gexf.net/1.3" xmlns:viz="http://www.gexf.net/1.3/viz" xmlns:xsi="http://www.w3.org/2001/XMLSchema-instance" xsi:schemaLocation="http://www.gexf.net/1.3 http://www.gexf.net/1.3/gexf.xsd" version="1.3">
  <meta lastmodifieddate="2025-12-27">
    <creator>trans_network class</creator>
    <description>igraph -&gt; gexf converted file</description>
    <keywords>igraph, gexf, R, rgexf</keywords>
  </meta>
  <graph mode="static" defaultedgetype="undirected">
    <attributes class="node" mode="static">
      <attribute id="att1" title="taxa" type="string"/>
      <attribute id="att2" title="RelativeAbundance" type="float"/>
    </attributes>
    <attributes class="edge" mode="static">
      <attribute id="att1" title="label" type="string"/>
    </attributes>
    <nodes>
      <node id="1" label="ASV1">
        <attvalues>
          <attvalue for="att1" value="ASV1"/>
          <attvalue for="att2" value="0.208153210237703"/>
        </attvalues>
        <viz:color r="255" g="99" b="71" a="1"/>
        <viz:position x="127.637992560396" y="-149.351077071931" z="0"/>
        <viz:size value="5"/>
      </node>
      <node id="2" label="ASV3">
        <attvalues>
          <attvalue for="att1" value="ASV3"/>
          <attvalue for="att2" value="0.469010931744697"/>
        </attvalues>
        <viz:color r="255" g="99" b="71" a="1"/>
        <viz:position x="244.58634855593" y="-121.535230658155" z="0"/>
        <viz:size value="5"/>
      </node>
      <node id="3" label="ASV4">
        <attvalues>
          <attvalue for="att1" value="ASV4"/>
          <attvalue for="att2" value="0.130576907133467"/>
        </attvalues>
        <viz:color r="255" g="99" b="71" a="1"/>
        <viz:position x="227.647147540537" y="-42.6530278621994" z="0"/>
        <viz:size value="5"/>
      </node>
      <node id="4" label="ASV5">
        <attvalues>
          <attvalue for="att1" value="ASV5"/>
          <attvalue for="att2" value="1.39400471379674"/>
        </attvalues>
        <viz:color r="255" g="99" b="71" a="1"/>
        <viz:position x="20.5196968765856" y="-110.607596003843" z="0"/>
        <viz:size value="5"/>
      </node>
      <node id="5" label="ASV6">
        <attvalues>
          <attvalue for="att1" value="ASV6"/>
          <attvalue for="att2" value="1.04905664846683"/>
        </attvalues>
        <viz:color r="255" g="99" b="71" a="1"/>
        <viz:position x="-81.9320338502135" y="92.6173338755671" z="0"/>
        <viz:size value="5"/>
      </node>
      <node id="6" label="ASV8">
        <attvalues>
          <attvalue for="att1" value="ASV8"/>
          <attvalue for="att2" value="0.366562836805514"/>
        </attvalues>
        <viz:color r="255" g="99" b="71" a="1"/>
        <viz:position x="-197.461041008595" y="218.189848708982" z="0"/>
        <viz:size value="5"/>
      </node>
      <node id="7" label="ASV9">
        <attvalues>
          <attvalue for="att1" value="ASV9"/>
          <attvalue for="att2" value="0.444731325429631"/>
        </attvalues>
        <viz:color r="255" g="99" b="71" a="1"/>
        <viz:position x="-129.748996904929" y="-248.821341228732" z="0"/>
        <viz:size value="5"/>
      </node>
      <node id="8" label="ASV10">
        <attvalues>
          <attvalue for="att1" value="ASV10"/>
          <attvalue for="att2" value="0.272405339144647"/>
        </attvalues>
        <viz:color r="255" g="99" b="71" a="1"/>
        <viz:position x="-223.749176030662" y="205.772058223738" z="0"/>
        <viz:size value="5"/>
      </node>
      <node id="9" label="ASV11">
        <attvalues>
          <attvalue for="att1" value="ASV11"/>
          <attvalue for="att2" value="1.18496322527922"/>
        </attvalues>
        <viz:color r="255" g="99" b="71" a="1"/>
        <viz:position x="-75.6011457072095" y="-39.286893350858" z="0"/>
        <viz:size value="5"/>
      </node>
      <node id="10" label="ASV12">
        <attvalues>
          <attvalue for="att1" value="ASV12"/>
          <attvalue for="att2" value="0.415714234955527"/>
        </attvalues>
        <viz:color r="255" g="99" b="71" a="1"/>
        <viz:position x="72.9315481711384" y="-211.225423775567" z="0"/>
        <viz:size value="5"/>
      </node>
      <node id="11" label="ASV13">
        <attvalues>
          <attvalue for="att1" value="ASV13"/>
          <attvalue for="att2" value="0.540665379650137"/>
        </attvalues>
        <viz:color r="255" g="99" b="71" a="1"/>
        <viz:position x="-161.986541283297" y="61.4236552042021" z="0"/>
        <viz:size value="5"/>
      </node>
      <node id="12" label="ASV16">
        <attvalues>
          <attvalue for="att1" value="ASV16"/>
          <attvalue for="att2" value="0.459832056186562"/>
        </attvalues>
        <viz:color r="255" g="99" b="71" a="1"/>
        <viz:position x="146.34345840567" y="8.19329697051046" z="0"/>
        <viz:size value="5"/>
      </node>
      <node id="13" label="ASV17">
        <attvalues>
          <attvalue for="att1" value="ASV17"/>
          <attvalue for="att2" value="0.2490140111094"/>
        </attvalues>
        <viz:color r="255" g="99" b="71" a="1"/>
        <viz:position x="-242.847203450533" y="-97.0440605754174" z="0"/>
        <viz:size value="5"/>
      </node>
      <node id="14" label="ASV18">
        <attvalues>
          <attvalue for="att1" value="ASV18"/>
          <attvalue for="att2" value="0.266483483945851"/>
        </attvalues>
        <viz:color r="255" g="99" b="71" a="1"/>
        <viz:position x="-209.46762234683" y="-113.633099370935" z="0"/>
        <viz:size value="5"/>
      </node>
      <node id="15" label="ASV19">
        <attvalues>
          <attvalue for="att1" value="ASV19"/>
          <attvalue for="att2" value="0.363601909206116"/>
        </attvalues>
        <viz:color r="255" g="99" b="71" a="1"/>
        <viz:position x="-102.444128926604" y="-109.436212621593" z="0"/>
        <viz:size value="5"/>
      </node>
      <node id="16" label="ASV20">
        <attvalues>
          <attvalue for="att1" value="ASV20"/>
          <attvalue for="att2" value="0.357680054007319"/>
        </attvalues>
        <viz:color r="255" g="99" b="71" a="1"/>
        <viz:position x="-223.627505560732" y="-105.723546550389" z="0"/>
        <viz:size value="5"/>
      </node>
      <node id="17" label="ASV21">
        <attvalues>
          <attvalue for="att1" value="ASV21"/>
          <attvalue for="att2" value="0.477005436263073"/>
        </attvalues>
        <viz:color r="255" g="99" b="71" a="1"/>
        <viz:position x="-30.9154115619364" y="31.7106495989315" z="0"/>
        <viz:size value="5"/>
      </node>
      <node id="18" label="ASV22">
        <attvalues>
          <attvalue for="att1" value="ASV22"/>
          <attvalue for="att2" value="0.471675766584155"/>
        </attvalues>
        <viz:color r="255" g="99" b="71" a="1"/>
        <viz:position x="-105.384702534955" y="-0.184081921454151" z="0"/>
        <viz:size value="5"/>
      </node>
      <node id="19" label="ASV23">
        <attvalues>
          <attvalue for="att1" value="ASV23"/>
          <attvalue for="att2" value="0.26796394774555"/>
        </attvalues>
        <viz:color r="255" g="99" b="71" a="1"/>
        <viz:position x="16.2309811419701" y="84.1941267491162" z="0"/>
        <viz:size value="5"/>
      </node>
      <node id="20" label="ASV24">
        <attvalues>
          <attvalue for="att1" value="ASV24"/>
          <attvalue for="att2" value="0.372188599244371"/>
        </attvalues>
        <viz:color r="255" g="99" b="71" a="1"/>
        <viz:position x="221.247263245137" y="-87.4144006978203" z="0"/>
        <viz:size value="5"/>
      </node>
      <node id="21" label="ASV25">
        <attvalues>
          <attvalue for="att1" value="ASV25"/>
          <attvalue for="att2" value="0.246941361789821"/>
        </attvalues>
        <viz:color r="255" g="99" b="71" a="1"/>
        <viz:position x="77.2654795141543" y="-118.169132419621" z="0"/>
        <viz:size value="5"/>
      </node>
      <node id="22" label="ASV26">
        <attvalues>
          <attvalue for="att1" value="ASV26"/>
          <attvalue for="att2" value="0.152191678609075"/>
        </attvalues>
        <viz:color r="255" g="99" b="71" a="1"/>
        <viz:position x="135.092004665258" y="-227.786344008088" z="0"/>
        <viz:size value="5"/>
      </node>
      <node id="23" label="ASV27">
        <attvalues>
          <attvalue for="att1" value="ASV27"/>
          <attvalue for="att2" value="0.235985929672048"/>
        </attvalues>
        <viz:color r="255" g="99" b="71" a="1"/>
        <viz:position x="229.180229845525" y="209.613972848033" z="0"/>
        <viz:size value="5"/>
      </node>
      <node id="24" label="ASV28">
        <attvalues>
          <attvalue for="att1" value="ASV28"/>
          <attvalue for="att2" value="0.134426113012685"/>
        </attvalues>
        <viz:color r="255" g="99" b="71" a="1"/>
        <viz:position x="128.371373584805" y="203.945847004658" z="0"/>
        <viz:size value="5"/>
      </node>
      <node id="25" label="ASV29">
        <attvalues>
          <attvalue for="att1" value="ASV29"/>
          <attvalue for="att2" value="0.256416330107896"/>
        </attvalues>
        <viz:color r="255" g="99" b="71" a="1"/>
        <viz:position x="-118.648155610765" y="26.2219895527847" z="0"/>
        <viz:size value="5"/>
      </node>
      <node id="26" label="ASV30">
        <attvalues>
          <attvalue for="att1" value="ASV30"/>
          <attvalue for="att2" value="0.17795174872384"/>
        </attvalues>
        <viz:color r="255" g="99" b="71" a="1"/>
        <viz:position x="-102.012850948972" y="84.6615638824361" z="0"/>
        <viz:size value="5"/>
      </node>
      <node id="27" label="ASV31">
        <attvalues>
          <attvalue for="att1" value="ASV31"/>
          <attvalue for="att2" value="0.443546954389871"/>
        </attvalues>
        <viz:color r="255" g="99" b="71" a="1"/>
        <viz:position x="198.936488311383" y="-174.512858342916" z="0"/>
        <viz:size value="5"/>
      </node>
      <node id="28" label="ASV32">
        <attvalues>
          <attvalue for="att1" value="ASV32"/>
          <attvalue for="att2" value="0.293427925100375"/>
        </attvalues>
        <viz:color r="255" g="99" b="71" a="1"/>
        <viz:position x="99.456402961827" y="-188.088184890815" z="0"/>
        <viz:size value="5"/>
      </node>
      <node id="29" label="ASV33">
        <attvalues>
          <attvalue for="att1" value="ASV33"/>
          <attvalue for="att2" value="0.206080560918124"/>
        </attvalues>
        <viz:color r="255" g="99" b="71" a="1"/>
        <viz:position x="-217.399137261551" y="118.388445182466" z="0"/>
        <viz:size value="5"/>
      </node>
      <node id="30" label="ASV34">
        <attvalues>
          <attvalue for="att1" value="ASV34"/>
          <attvalue for="att2" value="0.422228275674203"/>
        </attvalues>
        <viz:color r="255" g="99" b="71" a="1"/>
        <viz:position x="150.808996760736" y="224.073263373804" z="0"/>
        <viz:size value="5"/>
      </node>
      <node id="31" label="ASV35">
        <attvalues>
          <attvalue for="att1" value="ASV35"/>
          <attvalue for="att2" value="0.491217888740185"/>
        </attvalues>
        <viz:color r="255" g="99" b="71" a="1"/>
        <viz:position x="-183.900645034479" y="43.8987311838096" z="0"/>
        <viz:size value="5"/>
      </node>
      <node id="32" label="ASV36">
        <attvalues>
          <attvalue for="att1" value="ASV36"/>
          <attvalue for="att2" value="0.426077481553421"/>
        </attvalues>
        <viz:color r="255" g="99" b="71" a="1"/>
        <viz:position x="100.141384660067" y="-87.4921319191668" z="0"/>
        <viz:size value="5"/>
      </node>
      <node id="33" label="ASV38">
        <attvalues>
          <attvalue for="att1" value="ASV38"/>
          <attvalue for="att2" value="0.228287517913612"/>
        </attvalues>
        <viz:color r="255" g="99" b="71" a="1"/>
        <viz:position x="204.309812352478" y="81.3810606928023" z="0"/>
        <viz:size value="5"/>
      </node>
      <node id="34" label="ASV39">
        <attvalues>
          <attvalue for="att1" value="ASV39"/>
          <attvalue for="att2" value="0.25019838214916"/>
        </attvalues>
        <viz:color r="255" g="99" b="71" a="1"/>
        <viz:position x="35.9671504630867" y="66.197603466311" z="0"/>
        <viz:size value="5"/>
      </node>
      <node id="35" label="ASV40">
        <attvalues>
          <attvalue for="att1" value="ASV40"/>
          <attvalue for="att2" value="0.259377257707295"/>
        </attvalues>
        <viz:color r="255" g="99" b="71" a="1"/>
        <viz:position x="-174.490813409339" y="-171.431441145849" z="0"/>
        <viz:size value="5"/>
      </node>
      <node id="36" label="ASV41">
        <attvalues>
          <attvalue for="att1" value="ASV41"/>
          <attvalue for="att2" value="0.369819857164853"/>
        </attvalues>
        <viz:color r="255" g="99" b="71" a="1"/>
        <viz:position x="203.823780218224" y="-0.860380100797784" z="0"/>
        <viz:size value="5"/>
      </node>
      <node id="37" label="ASV42">
        <attvalues>
          <attvalue for="att1" value="ASV42"/>
          <attvalue for="att2" value="0.28572951334194"/>
        </attvalues>
        <viz:color r="255" g="99" b="71" a="1"/>
        <viz:position x="-226.501700906178" y="192.57093072879" z="0"/>
        <viz:size value="5"/>
      </node>
      <node id="38" label="ASV43">
        <attvalues>
          <attvalue for="att1" value="ASV43"/>
          <attvalue for="att2" value="0.331919983892554"/>
        </attvalues>
        <viz:color r="255" g="99" b="71" a="1"/>
        <viz:position x="93.8293049384445" y="191.136268080281" z="0"/>
        <viz:size value="5"/>
      </node>
      <node id="39" label="ASV44">
        <attvalues>
          <attvalue for="att1" value="ASV44"/>
          <attvalue for="att2" value="0.221773477194936"/>
        </attvalues>
        <viz:color r="255" g="99" b="71" a="1"/>
        <viz:position x="-192.569371869142" y="50.2366415464591" z="0"/>
        <viz:size value="5"/>
      </node>
      <node id="40" label="ASV45">
        <attvalues>
          <attvalue for="att1" value="ASV45"/>
          <attvalue for="att2" value="0.227103146873853"/>
        </attvalues>
        <viz:color r="255" g="99" b="71" a="1"/>
        <viz:position x="-40.0470342467765" y="94.6717232825564" z="0"/>
        <viz:size value="5"/>
      </node>
      <node id="41" label="ASV46">
        <attvalues>
          <attvalue for="att1" value="ASV46"/>
          <attvalue for="att2" value="0.46397735482572"/>
        </attvalues>
        <viz:color r="255" g="99" b="71" a="1"/>
        <viz:position x="102.969660263038" y="-163.845666421354" z="0"/>
        <viz:size value="5"/>
      </node>
      <node id="42" label="ASV47">
        <attvalues>
          <attvalue for="att1" value="ASV47"/>
          <attvalue for="att2" value="0.375445619603709"/>
        </attvalues>
        <viz:color r="255" g="99" b="71" a="1"/>
        <viz:position x="-93.2351666899829" y="72.1000573765133" z="0"/>
        <viz:size value="5"/>
      </node>
      <node id="43" label="ASV49">
        <attvalues>
          <attvalue for="att1" value="ASV49"/>
          <attvalue for="att2" value="0.101855909419303"/>
        </attvalues>
        <viz:color r="255" g="99" b="71" a="1"/>
        <viz:position x="168.094828170303" y="-113.188247559414" z="0"/>
        <viz:size value="5"/>
      </node>
      <node id="44" label="ASV50">
        <attvalues>
          <attvalue for="att1" value="ASV50"/>
          <attvalue for="att2" value="0.261153814266934"/>
        </attvalues>
        <viz:color r="255" g="99" b="71" a="1"/>
        <viz:position x="221.224496476804" y="-203.225399085721" z="0"/>
        <viz:size value="5"/>
      </node>
      <node id="45" label="ASV51">
        <attvalues>
          <attvalue for="att1" value="ASV51"/>
          <attvalue for="att2" value="0.104816837018701"/>
        </attvalues>
        <viz:color r="255" g="99" b="71" a="1"/>
        <viz:position x="-250" y="126.486993836737" z="0"/>
        <viz:size value="5"/>
      </node>
      <node id="46" label="ASV52">
        <attvalues>
          <attvalue for="att1" value="ASV52"/>
          <attvalue for="att2" value="0.259377257707295"/>
        </attvalues>
        <viz:color r="255" g="99" b="71" a="1"/>
        <viz:position x="-19.2978703109273" y="-191.406192758805" z="0"/>
        <viz:size value="5"/>
      </node>
      <node id="47" label="ASV54">
        <attvalues>
          <attvalue for="att1" value="ASV54"/>
          <attvalue for="att2" value="0.202231355038907"/>
        </attvalues>
        <viz:color r="255" g="99" b="71" a="1"/>
        <viz:position x="204.006823798452" y="127.1409731239" z="0"/>
        <viz:size value="5"/>
      </node>
      <node id="48" label="ASV56">
        <attvalues>
          <attvalue for="att1" value="ASV56"/>
          <attvalue for="att2" value="0.151895585849135"/>
        </attvalues>
        <viz:color r="255" g="99" b="71" a="1"/>
        <viz:position x="-228.217031387164" y="-174.36919649743" z="0"/>
        <viz:size value="5"/>
      </node>
      <node id="49" label="ASV57">
        <attvalues>
          <attvalue for="att1" value="ASV57"/>
          <attvalue for="att2" value="0.100375445619604"/>
        </attvalues>
        <viz:color r="255" g="99" b="71" a="1"/>
        <viz:position x="-64.7422727991635" y="111.712650814159" z="0"/>
        <viz:size value="5"/>
      </node>
      <node id="50" label="ASV58">
        <attvalues>
          <attvalue for="att1" value="ASV58"/>
          <attvalue for="att2" value="0.17795174872384"/>
        </attvalues>
        <viz:color r="255" g="99" b="71" a="1"/>
        <viz:position x="32.686623304261" y="-153.728546352923" z="0"/>
        <viz:size value="5"/>
      </node>
      <node id="51" label="ASV59">
        <attvalues>
          <attvalue for="att1" value="ASV59"/>
          <attvalue for="att2" value="0.164627574526548"/>
        </attvalues>
        <viz:color r="255" g="99" b="71" a="1"/>
        <viz:position x="-73.3300514094999" y="14.9282492448407" z="0"/>
        <viz:size value="5"/>
      </node>
      <node id="52" label="ASV60">
        <attvalues>
          <attvalue for="att1" value="ASV60"/>
          <attvalue for="att2" value="1.19443819359729"/>
        </attvalues>
        <viz:color r="255" g="99" b="71" a="1"/>
        <viz:position x="-28.6580985908163" y="13.6342636578355" z="0"/>
        <viz:size value="5"/>
      </node>
      <node id="53" label="ASV61">
        <attvalues>
          <attvalue for="att1" value="ASV61"/>
          <attvalue for="att2" value="0.173510357324743"/>
        </attvalues>
        <viz:color r="255" g="99" b="71" a="1"/>
        <viz:position x="-211.717130902679" y="217.952893905881" z="0"/>
        <viz:size value="5"/>
      </node>
      <node id="54" label="ASV62">
        <attvalues>
          <attvalue for="att1" value="ASV62"/>
          <attvalue for="att2" value="0.0900121990217095"/>
        </attvalues>
        <viz:color r="255" g="99" b="71" a="1"/>
        <viz:position x="208.415125728787" y="219.094347541973" z="0"/>
        <viz:size value="5"/>
      </node>
      <node id="55" label="ASV63">
        <attvalues>
          <attvalue for="att1" value="ASV63"/>
          <attvalue for="att2" value="0.17795174872384"/>
        </attvalues>
        <viz:color r="255" g="99" b="71" a="1"/>
        <viz:position x="-18.918742022507" y="8.96852256149941" z="0"/>
        <viz:size value="5"/>
      </node>
      <node id="56" label="ASV64">
        <attvalues>
          <attvalue for="att1" value="ASV64"/>
          <attvalue for="att2" value="0.218220364075658"/>
        </attvalues>
        <viz:color r="255" g="99" b="71" a="1"/>
        <viz:position x="151.940721242379" y="-42.7933696927614" z="0"/>
        <viz:size value="5"/>
      </node>
      <node id="57" label="ASV65">
        <attvalues>
          <attvalue for="att1" value="ASV65"/>
          <attvalue for="att2" value="0.226214868594033"/>
        </attvalues>
        <viz:color r="255" g="99" b="71" a="1"/>
        <viz:position x="-43.3371807197408" y="-122.867779036399" z="0"/>
        <viz:size value="5"/>
      </node>
      <node id="58" label="ASV66">
        <attvalues>
          <attvalue for="att1" value="ASV66"/>
          <attvalue for="att2" value="0.306159913777788"/>
        </attvalues>
        <viz:color r="255" g="99" b="71" a="1"/>
        <viz:position x="37.1602787507442" y="-183.500857646652" z="0"/>
        <viz:size value="5"/>
      </node>
      <node id="59" label="ASV67">
        <attvalues>
          <attvalue for="att1" value="ASV67"/>
          <attvalue for="att2" value="0.560799687326045"/>
        </attvalues>
        <viz:color r="255" g="99" b="71" a="1"/>
        <viz:position x="-1.70344855402072" y="-83.5521449853995" z="0"/>
        <viz:size value="5"/>
      </node>
      <node id="60" label="ASV68">
        <attvalues>
          <attvalue for="att1" value="ASV68"/>
          <attvalue for="att2" value="0.212890694396741"/>
        </attvalues>
        <viz:color r="255" g="99" b="71" a="1"/>
        <viz:position x="179.613492797306" y="148.658789371214" z="0"/>
        <viz:size value="5"/>
      </node>
      <node id="61" label="ASV69">
        <attvalues>
          <attvalue for="att1" value="ASV69"/>
          <attvalue for="att2" value="0.133833927492805"/>
        </attvalues>
        <viz:color r="255" g="99" b="71" a="1"/>
        <viz:position x="-117.395967129263" y="112.396873899783" z="0"/>
        <viz:size value="5"/>
      </node>
      <node id="62" label="ASV70">
        <attvalues>
          <attvalue for="att1" value="ASV70"/>
          <attvalue for="att2" value="0.0974145180202054"/>
        </attvalues>
        <viz:color r="255" g="99" b="71" a="1"/>
        <viz:position x="-242.417486402641" y="153.494608043257" z="0"/>
        <viz:size value="5"/>
      </node>
      <node id="63" label="ASV71">
        <attvalues>
          <attvalue for="att1" value="ASV71"/>
          <attvalue for="att2" value="0.135314391292504"/>
        </attvalues>
        <viz:color r="255" g="99" b="71" a="1"/>
        <viz:position x="-77.9392746659734" y="220.981732499074" z="0"/>
        <viz:size value="5"/>
      </node>
      <node id="64" label="ASV73">
        <attvalues>
          <attvalue for="att1" value="ASV73"/>
          <attvalue for="att2" value="0.248421825589521"/>
        </attvalues>
        <viz:color r="255" g="99" b="71" a="1"/>
        <viz:position x="133.615907266863" y="233.286382599781" z="0"/>
        <viz:size value="5"/>
      </node>
      <node id="65" label="ASV74">
        <attvalues>
          <attvalue for="att1" value="ASV74"/>
          <attvalue for="att2" value="0.170845522485284"/>
        </attvalues>
        <viz:color r="255" g="99" b="71" a="1"/>
        <viz:position x="141.462149245835" y="61.4344592352881" z="0"/>
        <viz:size value="5"/>
      </node>
      <node id="66" label="ASV75">
        <attvalues>
          <attvalue for="att1" value="ASV75"/>
          <attvalue for="att2" value="0.234801558632288"/>
        </attvalues>
        <viz:color r="255" g="99" b="71" a="1"/>
        <viz:position x="235.462335024252" y="-29.4359027722544" z="0"/>
        <viz:size value="5"/>
      </node>
      <node id="67" label="ASV76">
        <attvalues>
          <attvalue for="att1" value="ASV76"/>
          <attvalue for="att2" value="0.0648443144268236"/>
        </attvalues>
        <viz:color r="255" g="99" b="71" a="1"/>
        <viz:position x="-32.8262952366805" y="221.712159067224" z="0"/>
        <viz:size value="5"/>
      </node>
      <node id="68" label="ASV77">
        <attvalues>
          <attvalue for="att1" value="ASV77"/>
          <attvalue for="att2" value="0.280695936422963"/>
        </attvalues>
        <viz:color r="255" g="99" b="71" a="1"/>
        <viz:position x="53.8412659926653" y="45.9821706628821" z="0"/>
        <viz:size value="5"/>
      </node>
      <node id="69" label="ASV78">
        <attvalues>
          <attvalue for="att1" value="ASV78"/>
          <attvalue for="att2" value="0.166404131086187"/>
        </attvalues>
        <viz:color r="255" g="99" b="71" a="1"/>
        <viz:position x="245.025912626494" y="-206.806155466896" z="0"/>
        <viz:size value="5"/>
      </node>
      <node id="70" label="ASV80">
        <attvalues>
          <attvalue for="att1" value="ASV80"/>
          <attvalue for="att2" value="0.14182843201118"/>
        </attvalues>
        <viz:color r="255" g="99" b="71" a="1"/>
        <viz:position x="-210.555504824237" y="108.248031887454" z="0"/>
        <viz:size value="5"/>
      </node>
      <node id="71" label="ASV81">
        <attvalues>
          <attvalue for="att1" value="ASV81"/>
          <attvalue for="att2" value="0.0675091492662821"/>
        </attvalues>
        <viz:color r="255" g="99" b="71" a="1"/>
        <viz:position x="176.361127733497" y="-228.904104948686" z="0"/>
        <viz:size value="5"/>
      </node>
      <node id="72" label="ASV82">
        <attvalues>
          <attvalue for="att1" value="ASV82"/>
          <attvalue for="att2" value="0.142716710291"/>
        </attvalues>
        <viz:color r="255" g="99" b="71" a="1"/>
        <viz:position x="4.49123032020364" y="-169.525306891806" z="0"/>
        <viz:size value="5"/>
      </node>
      <node id="73" label="ASV83">
        <attvalues>
          <attvalue for="att1" value="ASV83"/>
          <attvalue for="att2" value="0.126135515734369"/>
        </attvalues>
        <viz:color r="255" g="99" b="71" a="1"/>
        <viz:position x="-39.9842839141868" y="-28.1933444200224" z="0"/>
        <viz:size value="5"/>
      </node>
      <node id="74" label="ASV84">
        <attvalues>
          <attvalue for="att1" value="ASV84"/>
          <attvalue for="att2" value="0.23184063103289"/>
        </attvalues>
        <viz:color r="255" g="99" b="71" a="1"/>
        <viz:position x="-127.657789663983" y="12.6915523587151" z="0"/>
        <viz:size value="5"/>
      </node>
      <node id="75" label="ASV85">
        <attvalues>
          <attvalue for="att1" value="ASV85"/>
          <attvalue for="att2" value="0.149526843769616"/>
        </attvalues>
        <viz:color r="255" g="99" b="71" a="1"/>
        <viz:position x="-178.460973192769" y="-177.304365363852" z="0"/>
        <viz:size value="5"/>
      </node>
      <node id="76" label="ASV86">
        <attvalues>
          <attvalue for="att1" value="ASV86"/>
          <attvalue for="att2" value="0.218220364075658"/>
        </attvalues>
        <viz:color r="255" g="99" b="71" a="1"/>
        <viz:position x="-202.493113175421" y="222.807635048267" z="0"/>
        <viz:size value="5"/>
      </node>
      <node id="77" label="ASV87">
        <attvalues>
          <attvalue for="att1" value="ASV87"/>
          <attvalue for="att2" value="0.0823137872632738"/>
        </attvalues>
        <viz:color r="255" g="99" b="71" a="1"/>
        <viz:position x="220.064988519561" y="-172.160415046582" z="0"/>
        <viz:size value="5"/>
      </node>
      <node id="78" label="ASV88">
        <attvalues>
          <attvalue for="att1" value="ASV88"/>
          <attvalue for="att2" value="0.185057974962396"/>
        </attvalues>
        <viz:color r="255" g="99" b="71" a="1"/>
        <viz:position x="-4.45096477551792" y="-40.5297452788088" z="0"/>
        <viz:size value="5"/>
      </node>
      <node id="79" label="ASV89">
        <attvalues>
          <attvalue for="att1" value="ASV89"/>
          <attvalue for="att2" value="0.204007911598546"/>
        </attvalues>
        <viz:color r="255" g="99" b="71" a="1"/>
        <viz:position x="-7.10134597563888" y="-205.668146226353" z="0"/>
        <viz:size value="5"/>
      </node>
      <node id="80" label="ASV91">
        <attvalues>
          <attvalue for="att1" value="ASV91"/>
          <attvalue for="att2" value="0.137387040612083"/>
        </attvalues>
        <viz:color r="255" g="99" b="71" a="1"/>
        <viz:position x="-130.881280562165" y="-80.2316727897045" z="0"/>
        <viz:size value="5"/>
      </node>
      <node id="81" label="ASV92">
        <attvalues>
          <attvalue for="att1" value="ASV92"/>
          <attvalue for="att2" value="0.103336373219002"/>
        </attvalues>
        <viz:color r="255" g="99" b="71" a="1"/>
        <viz:position x="-159.943714227465" y="154.629865815874" z="0"/>
        <viz:size value="5"/>
      </node>
      <node id="82" label="ASV93">
        <attvalues>
          <attvalue for="att1" value="ASV93"/>
          <attvalue for="att2" value="0.116068361896415"/>
        </attvalues>
        <viz:color r="255" g="99" b="71" a="1"/>
        <viz:position x="-188.078125092299" y="205.827165978333" z="0"/>
        <viz:size value="5"/>
      </node>
      <node id="83" label="ASV94">
        <attvalues>
          <attvalue for="att1" value="ASV94"/>
          <attvalue for="att2" value="0.207857117477763"/>
        </attvalues>
        <viz:color r="255" g="99" b="71" a="1"/>
        <viz:position x="163.534306645334" y="-105.860263206412" z="0"/>
        <viz:size value="5"/>
      </node>
      <node id="84" label="ASV95">
        <attvalues>
          <attvalue for="att1" value="ASV95"/>
          <attvalue for="att2" value="0.174694728364502"/>
        </attvalues>
        <viz:color r="255" g="99" b="71" a="1"/>
        <viz:position x="18.4333841436077" y="-169.914845012794" z="0"/>
        <viz:size value="5"/>
      </node>
      <node id="85" label="ASV96">
        <attvalues>
          <attvalue for="att1" value="ASV96"/>
          <attvalue for="att2" value="0.37426124856395"/>
        </attvalues>
        <viz:color r="255" g="99" b="71" a="1"/>
        <viz:position x="33.45891272583" y="-101.690524780982" z="0"/>
        <viz:size value="5"/>
      </node>
      <node id="86" label="ASV97">
        <attvalues>
          <attvalue for="att1" value="ASV97"/>
          <attvalue for="att2" value="0.218812549595537"/>
        </attvalues>
        <viz:color r="255" g="99" b="71" a="1"/>
        <viz:position x="-225.491650045737" y="-117.460930551362" z="0"/>
        <viz:size value="5"/>
      </node>
      <node id="87" label="ASV98">
        <attvalues>
          <attvalue for="att1" value="ASV98"/>
          <attvalue for="att2" value="0.136498762332263"/>
        </attvalues>
        <viz:color r="255" g="99" b="71" a="1"/>
        <viz:position x="111.93882137123" y="-44.6310943688273" z="0"/>
        <viz:size value="5"/>
      </node>
      <node id="88" label="ASV99">
        <attvalues>
          <attvalue for="att1" value="ASV99"/>
          <attvalue for="att2" value="0.132945649212985"/>
        </attvalues>
        <viz:color r="255" g="99" b="71" a="1"/>
        <viz:position x="-219.820107775151" y="212.409175833986" z="0"/>
        <viz:size value="5"/>
      </node>
      <node id="89" label="ASV100">
        <attvalues>
          <attvalue for="att1" value="ASV100"/>
          <attvalue for="att2" value="0.176767377684081"/>
        </attvalues>
        <viz:color r="255" g="99" b="71" a="1"/>
        <viz:position x="-5.11905227464808" y="89.7351868433188" z="0"/>
        <viz:size value="5"/>
      </node>
      <node id="90" label="ASV101">
        <attvalues>
          <attvalue for="att1" value="ASV101"/>
          <attvalue for="att2" value="0.10659339357834"/>
        </attvalues>
        <viz:color r="255" g="99" b="71" a="1"/>
        <viz:position x="81.8176358142663" y="-34.7566490911468" z="0"/>
        <viz:size value="5"/>
      </node>
      <node id="91" label="ASV102">
        <attvalues>
          <attvalue for="att1" value="ASV102"/>
          <attvalue for="att2" value="0.0669169637464025"/>
        </attvalues>
        <viz:color r="255" g="99" b="71" a="1"/>
        <viz:position x="97.6342650405692" y="205.645653692734" z="0"/>
        <viz:size value="5"/>
      </node>
      <node id="92" label="ASV103">
        <attvalues>
          <attvalue for="att1" value="ASV103"/>
          <attvalue for="att2" value="0.0793528596638755"/>
        </attvalues>
        <viz:color r="255" g="99" b="71" a="1"/>
        <viz:position x="159.122149309579" y="-9.5160754436962" z="0"/>
        <viz:size value="5"/>
      </node>
      <node id="93" label="ASV104">
        <attvalues>
          <attvalue for="att1" value="ASV104"/>
          <attvalue for="att2" value="0.163739296246728"/>
        </attvalues>
        <viz:color r="255" g="99" b="71" a="1"/>
        <viz:position x="173.353109331962" y="-87.0685301221097" z="0"/>
        <viz:size value="5"/>
      </node>
      <node id="94" label="ASV105">
        <attvalues>
          <attvalue for="att1" value="ASV105"/>
          <attvalue for="att2" value="0.182097047362998"/>
        </attvalues>
        <viz:color r="255" g="99" b="71" a="1"/>
        <viz:position x="67.5310197880882" y="182.186571222636" z="0"/>
        <viz:size value="5"/>
      </node>
      <node id="95" label="ASV106">
        <attvalues>
          <attvalue for="att1" value="ASV106"/>
          <attvalue for="att2" value="0.164331481766608"/>
        </attvalues>
        <viz:color r="255" g="99" b="71" a="1"/>
        <viz:position x="171.701553113326" y="-112.322949100002" z="0"/>
        <viz:size value="5"/>
      </node>
      <node id="96" label="ASV107">
        <attvalues>
          <attvalue for="att1" value="ASV107"/>
          <attvalue for="att2" value="0.136202669572324"/>
        </attvalues>
        <viz:color r="255" g="99" b="71" a="1"/>
        <viz:position x="24.3429517428625" y="71.4810654348984" z="0"/>
        <viz:size value="5"/>
      </node>
      <node id="97" label="ASV110">
        <attvalues>
          <attvalue for="att1" value="ASV110"/>
          <attvalue for="att2" value="0.105112929778641"/>
        </attvalues>
        <viz:color r="255" g="99" b="71" a="1"/>
        <viz:position x="-67.1094570633002" y="147.972093065196" z="0"/>
        <viz:size value="5"/>
      </node>
      <node id="98" label="ASV111">
        <attvalues>
          <attvalue for="att1" value="ASV111"/>
          <attvalue for="att2" value="0.163739296246728"/>
        </attvalues>
        <viz:color r="255" g="99" b="71" a="1"/>
        <viz:position x="40.6157532901428" y="-160.075723598704" z="0"/>
        <viz:size value="5"/>
      </node>
      <node id="99" label="ASV113">
        <attvalues>
          <attvalue for="att1" value="ASV113"/>
          <attvalue for="att2" value="0.144789359610579"/>
        </attvalues>
        <viz:color r="255" g="99" b="71" a="1"/>
        <viz:position x="90.0288582738826" y="-200.043965473734" z="0"/>
        <viz:size value="5"/>
      </node>
      <node id="100" label="ASV114">
        <attvalues>
          <attvalue for="att1" value="ASV114"/>
          <attvalue for="att2" value="0.0621794795873651"/>
        </attvalues>
        <viz:color r="255" g="99" b="71" a="1"/>
        <viz:position x="-150.760002544565" y="-192.81683216124" z="0"/>
        <viz:size value="5"/>
      </node>
      <node id="101" label="ASV115">
        <attvalues>
          <attvalue for="att1" value="ASV115"/>
          <attvalue for="att2" value="0.221181291675056"/>
        </attvalues>
        <viz:color r="255" g="99" b="71" a="1"/>
        <viz:position x="162.900992141648" y="249.003629869411" z="0"/>
        <viz:size value="5"/>
      </node>
      <node id="102" label="ASV116">
        <attvalues>
          <attvalue for="att1" value="ASV116"/>
          <attvalue for="att2" value="0.130872999893407"/>
        </attvalues>
        <viz:color r="255" g="99" b="71" a="1"/>
        <viz:position x="-59.4667642206282" y="-87.8253769838334" z="0"/>
        <viz:size value="5"/>
      </node>
      <node id="103" label="ASV117">
        <attvalues>
          <attvalue for="att1" value="ASV117"/>
          <attvalue for="att2" value="0.28484123506212"/>
        </attvalues>
        <viz:color r="255" g="99" b="71" a="1"/>
        <viz:position x="174.328783440152" y="-74.6624864099072" z="0"/>
        <viz:size value="5"/>
      </node>
      <node id="104" label="ASV118">
        <attvalues>
          <attvalue for="att1" value="ASV118"/>
          <attvalue for="att2" value="0.129984721613587"/>
        </attvalues>
        <viz:color r="255" g="99" b="71" a="1"/>
        <viz:position x="92.7048409859819" y="118.850987124964" z="0"/>
        <viz:size value="5"/>
      </node>
      <node id="105" label="ASV119">
        <attvalues>
          <attvalue for="att1" value="ASV119"/>
          <attvalue for="att2" value="0.0906043845415892"/>
        </attvalues>
        <viz:color r="255" g="99" b="71" a="1"/>
        <viz:position x="-143.222161719939" y="-50.6300273932098" z="0"/>
        <viz:size value="5"/>
      </node>
      <node id="106" label="ASV120">
        <attvalues>
          <attvalue for="att1" value="ASV120"/>
          <attvalue for="att2" value="0.138867504411782"/>
        </attvalues>
        <viz:color r="255" g="99" b="71" a="1"/>
        <viz:position x="-92.6875520609576" y="-116.264368341611" z="0"/>
        <viz:size value="5"/>
      </node>
      <node id="107" label="ASV121">
        <attvalues>
          <attvalue for="att1" value="ASV121"/>
          <attvalue for="att2" value="0.132945649212985"/>
        </attvalues>
        <viz:color r="255" g="99" b="71" a="1"/>
        <viz:position x="42.2000493567524" y="-81.9201177815393" z="0"/>
        <viz:size value="5"/>
      </node>
      <node id="108" label="ASV122">
        <attvalues>
          <attvalue for="att1" value="ASV122"/>
          <attvalue for="att2" value="0.0713583551455"/>
        </attvalues>
        <viz:color r="255" g="99" b="71" a="1"/>
        <viz:position x="-84.3050708422348" y="-98.6234662330806" z="0"/>
        <viz:size value="5"/>
      </node>
      <node id="109" label="ASV123">
        <attvalues>
          <attvalue for="att1" value="ASV123"/>
          <attvalue for="att2" value="0.187722809801855"/>
        </attvalues>
        <viz:color r="255" g="99" b="71" a="1"/>
        <viz:position x="99.8869895271829" y="184.832092481246" z="0"/>
        <viz:size value="5"/>
      </node>
      <node id="110" label="ASV124">
        <attvalues>
          <attvalue for="att1" value="ASV124"/>
          <attvalue for="att2" value="0.135018298532564"/>
        </attvalues>
        <viz:color r="255" g="99" b="71" a="1"/>
        <viz:position x="184.358620349521" y="-113.716964089932" z="0"/>
        <viz:size value="5"/>
      </node>
      <node id="111" label="ASV125">
        <attvalues>
          <attvalue for="att1" value="ASV125"/>
          <attvalue for="att2" value="0.0743192827448983"/>
        </attvalues>
        <viz:color r="255" g="99" b="71" a="1"/>
        <viz:position x="107.239482491945" y="-6.97903386494835" z="0"/>
        <viz:size value="5"/>
      </node>
      <node id="112" label="ASV126">
        <attvalues>
          <attvalue for="att1" value="ASV126"/>
          <attvalue for="att2" value="0.153376049648834"/>
        </attvalues>
        <viz:color r="255" g="99" b="71" a="1"/>
        <viz:position x="-89.5509728763394" y="-198.499276870702" z="0"/>
        <viz:size value="5"/>
      </node>
      <node id="113" label="ASV127">
        <attvalues>
          <attvalue for="att1" value="ASV127"/>
          <attvalue for="att2" value="0.145677637890398"/>
        </attvalues>
        <viz:color r="255" g="99" b="71" a="1"/>
        <viz:position x="4.56962052919408" y="227.193542086227" z="0"/>
        <viz:size value="5"/>
      </node>
      <node id="114" label="ASV128">
        <attvalues>
          <attvalue for="att1" value="ASV128"/>
          <attvalue for="att2" value="0.0888278279819502"/>
        </attvalues>
        <viz:color r="255" g="99" b="71" a="1"/>
        <viz:position x="81.2179255344973" y="57.9991525979585" z="0"/>
        <viz:size value="5"/>
      </node>
      <node id="115" label="ASV129">
        <attvalues>
          <attvalue for="att1" value="ASV129"/>
          <attvalue for="att2" value="0.109258228417799"/>
        </attvalues>
        <viz:color r="255" g="99" b="71" a="1"/>
        <viz:position x="-16.7505076724981" y="-146.477955884161" z="0"/>
        <viz:size value="5"/>
      </node>
      <node id="116" label="ASV130">
        <attvalues>
          <attvalue for="att1" value="ASV130"/>
          <attvalue for="att2" value="0.195125128800351"/>
        </attvalues>
        <viz:color r="255" g="99" b="71" a="1"/>
        <viz:position x="-61.6090044335918" y="-159.275600235963" z="0"/>
        <viz:size value="5"/>
      </node>
      <node id="117" label="ASV131">
        <attvalues>
          <attvalue for="att1" value="ASV131"/>
          <attvalue for="att2" value="0.0876434569421908"/>
        </attvalues>
        <viz:color r="255" g="99" b="71" a="1"/>
        <viz:position x="-49.2490880796125" y="177.52678284496" z="0"/>
        <viz:size value="5"/>
      </node>
      <node id="118" label="ASV132">
        <attvalues>
          <attvalue for="att1" value="ASV132"/>
          <attvalue for="att2" value="0.082017694503334"/>
        </attvalues>
        <viz:color r="255" g="99" b="71" a="1"/>
        <viz:position x="137.949760061523" y="-137.802758057034" z="0"/>
        <viz:size value="5"/>
      </node>
      <node id="119" label="ASV133">
        <attvalues>
          <attvalue for="att1" value="ASV133"/>
          <attvalue for="att2" value="0.169957244205465"/>
        </attvalues>
        <viz:color r="255" g="99" b="71" a="1"/>
        <viz:position x="180.00739914777" y="-118.085893114023" z="0"/>
        <viz:size value="5"/>
      </node>
      <node id="120" label="ASV134">
        <attvalues>
          <attvalue for="att1" value="ASV134"/>
          <attvalue for="att2" value="0.153079956888894"/>
        </attvalues>
        <viz:color r="255" g="99" b="71" a="1"/>
        <viz:position x="138.13166369852" y="-111.29775788405" z="0"/>
        <viz:size value="5"/>
      </node>
      <node id="121" label="ASV135">
        <attvalues>
          <attvalue for="att1" value="ASV135"/>
          <attvalue for="att2" value="0.128208165053948"/>
        </attvalues>
        <viz:color r="255" g="99" b="71" a="1"/>
        <viz:position x="-188.553136180234" y="-249.576701139386" z="0"/>
        <viz:size value="5"/>
      </node>
      <node id="122" label="ASV136">
        <attvalues>
          <attvalue for="att1" value="ASV136"/>
          <attvalue for="att2" value="0.100671538379544"/>
        </attvalues>
        <viz:color r="255" g="99" b="71" a="1"/>
        <viz:position x="190.39312815451" y="237.883159612228" z="0"/>
        <viz:size value="5"/>
      </node>
      <node id="123" label="ASV137">
        <attvalues>
          <attvalue for="att1" value="ASV137"/>
          <attvalue for="att2" value="0.122286309855151"/>
        </attvalues>
        <viz:color r="255" g="99" b="71" a="1"/>
        <viz:position x="8.3882822424145" y="109.022774582073" z="0"/>
        <viz:size value="5"/>
      </node>
      <node id="124" label="ASV138">
        <attvalues>
          <attvalue for="att1" value="ASV138"/>
          <attvalue for="att2" value="0.37514952684377"/>
        </attvalues>
        <viz:color r="255" g="99" b="71" a="1"/>
        <viz:position x="-63.382591650942" y="78.3006962262021" z="0"/>
        <viz:size value="5"/>
      </node>
      <node id="125" label="ASV139">
        <attvalues>
          <attvalue for="att1" value="ASV139"/>
          <attvalue for="att2" value="0.127615979534068"/>
        </attvalues>
        <viz:color r="255" g="99" b="71" a="1"/>
        <viz:position x="115.283557667851" y="-195.5107514072" z="0"/>
        <viz:size value="5"/>
      </node>
      <node id="126" label="ASV141">
        <attvalues>
          <attvalue for="att1" value="ASV141"/>
          <attvalue for="att2" value="0.159593997607571"/>
        </attvalues>
        <viz:color r="255" g="99" b="71" a="1"/>
        <viz:position x="31.983148311774" y="187.009863139278" z="0"/>
        <viz:size value="5"/>
      </node>
      <node id="127" label="ASV142">
        <attvalues>
          <attvalue for="att1" value="ASV142"/>
          <attvalue for="att2" value="0.119325382255753"/>
        </attvalues>
        <viz:color r="255" g="99" b="71" a="1"/>
        <viz:position x="89.6176194641633" y="-172.231914482672" z="0"/>
        <viz:size value="5"/>
      </node>
      <node id="128" label="ASV144">
        <attvalues>
          <attvalue for="att1" value="ASV144"/>
          <attvalue for="att2" value="0.19571731432023"/>
        </attvalues>
        <viz:color r="255" g="99" b="71" a="1"/>
        <viz:position x="21.3474713163007" y="191.775921597823" z="0"/>
        <viz:size value="5"/>
      </node>
      <node id="129" label="ASV145">
        <attvalues>
          <attvalue for="att1" value="ASV145"/>
          <attvalue for="att2" value="0.105409022538581"/>
        </attvalues>
        <viz:color r="255" g="99" b="71" a="1"/>
        <viz:position x="164.564545016868" y="-221.07944406963" z="0"/>
        <viz:size value="5"/>
      </node>
      <node id="130" label="ASV150">
        <attvalues>
          <attvalue for="att1" value="ASV150"/>
          <attvalue for="att2" value="0.0929731266211079"/>
        </attvalues>
        <viz:color r="255" g="99" b="71" a="1"/>
        <viz:position x="54.7917481374379" y="-203.268748132351" z="0"/>
        <viz:size value="5"/>
      </node>
      <node id="131" label="ASV152">
        <attvalues>
          <attvalue for="att1" value="ASV152"/>
          <attvalue for="att2" value="0.103928558738882"/>
        </attvalues>
        <viz:color r="255" g="99" b="71" a="1"/>
        <viz:position x="-156.255578990365" y="-153.670729487678" z="0"/>
        <viz:size value="5"/>
      </node>
      <node id="132" label="ASV153">
        <attvalues>
          <attvalue for="att1" value="ASV153"/>
          <attvalue for="att2" value="0.183873603922637"/>
        </attvalues>
        <viz:color r="255" g="99" b="71" a="1"/>
        <viz:position x="-128.717077972058" y="242.97231330198" z="0"/>
        <viz:size value="5"/>
      </node>
      <node id="133" label="ASV154">
        <attvalues>
          <attvalue for="att1" value="ASV154"/>
          <attvalue for="att2" value="0.157521348287992"/>
        </attvalues>
        <viz:color r="255" g="99" b="71" a="1"/>
        <viz:position x="239.313656630409" y="129.019500612552" z="0"/>
        <viz:size value="5"/>
      </node>
      <node id="134" label="ASV156">
        <attvalues>
          <attvalue for="att1" value="ASV156"/>
          <attvalue for="att2" value="0.115772269136475"/>
        </attvalues>
        <viz:color r="255" g="99" b="71" a="1"/>
        <viz:position x="-178.455679990619" y="93.6004982472088" z="0"/>
        <viz:size value="5"/>
      </node>
      <node id="135" label="ASV157">
        <attvalues>
          <attvalue for="att1" value="ASV157"/>
          <attvalue for="att2" value="0.104816837018701"/>
        </attvalues>
        <viz:color r="255" g="99" b="71" a="1"/>
        <viz:position x="231.199907778768" y="-171.323997464159" z="0"/>
        <viz:size value="5"/>
      </node>
      <node id="136" label="ASV159">
        <attvalues>
          <attvalue for="att1" value="ASV159"/>
          <attvalue for="att2" value="0.166404131086187"/>
        </attvalues>
        <viz:color r="255" g="99" b="71" a="1"/>
        <viz:position x="-164.147988144969" y="-48.9092208560285" z="0"/>
        <viz:size value="5"/>
      </node>
      <node id="137" label="ASV160">
        <attvalues>
          <attvalue for="att1" value="ASV160"/>
          <attvalue for="att2" value="0.0938614049009274"/>
        </attvalues>
        <viz:color r="255" g="99" b="71" a="1"/>
        <viz:position x="246.031792837666" y="-115.666784610702" z="0"/>
        <viz:size value="5"/>
      </node>
      <node id="138" label="ASV161">
        <attvalues>
          <attvalue for="att1" value="ASV161"/>
          <attvalue for="att2" value="0.067805242026222"/>
        </attvalues>
        <viz:color r="255" g="99" b="71" a="1"/>
        <viz:position x="-114.14224433436" y="-16.0333783559059" z="0"/>
        <viz:size value="5"/>
      </node>
      <node id="139" label="ASV162">
        <attvalues>
          <attvalue for="att1" value="ASV162"/>
          <attvalue for="att2" value="0.0991910745798444"/>
        </attvalues>
        <viz:color r="255" g="99" b="71" a="1"/>
        <viz:position x="187.680938385077" y="-48.8148637010593" z="0"/>
        <viz:size value="5"/>
      </node>
      <node id="140" label="ASV163">
        <attvalues>
          <attvalue for="att1" value="ASV163"/>
          <attvalue for="att2" value="0.0914926628214087"/>
        </attvalues>
        <viz:color r="255" g="99" b="71" a="1"/>
        <viz:position x="55.4783375676328" y="-76.446214566372" z="0"/>
        <viz:size value="5"/>
      </node>
      <node id="141" label="ASV164">
        <attvalues>
          <attvalue for="att1" value="ASV164"/>
          <attvalue for="att2" value="0.108962135657859"/>
        </attvalues>
        <viz:color r="255" g="99" b="71" a="1"/>
        <viz:position x="2.82807940715085" y="-34.6013737459326" z="0"/>
        <viz:size value="5"/>
      </node>
      <node id="142" label="ASV166">
        <attvalues>
          <attvalue for="att1" value="ASV166"/>
          <attvalue for="att2" value="0.174102542844622"/>
        </attvalues>
        <viz:color r="255" g="99" b="71" a="1"/>
        <viz:position x="-246.061198984582" y="53.7394197001727" z="0"/>
        <viz:size value="5"/>
      </node>
      <node id="143" label="ASV169">
        <attvalues>
          <attvalue for="att1" value="ASV169"/>
          <attvalue for="att2" value="0.105112929778641"/>
        </attvalues>
        <viz:color r="255" g="99" b="71" a="1"/>
        <viz:position x="52.3129323034539" y="-213.454395138842" z="0"/>
        <viz:size value="5"/>
      </node>
      <node id="144" label="ASV170">
        <attvalues>
          <attvalue for="att1" value="ASV170"/>
          <attvalue for="att2" value="0.0752075610247178"/>
        </attvalues>
        <viz:color r="255" g="99" b="71" a="1"/>
        <viz:position x="-169.20274351308" y="-240.973687485339" z="0"/>
        <viz:size value="5"/>
      </node>
      <node id="145" label="ASV171">
        <attvalues>
          <attvalue for="att1" value="ASV171"/>
          <attvalue for="att2" value="0.0941574976608672"/>
        </attvalues>
        <viz:color r="255" g="99" b="71" a="1"/>
        <viz:position x="140.975950794482" y="-195.371698431378" z="0"/>
        <viz:size value="5"/>
      </node>
      <node id="146" label="ASV172">
        <attvalues>
          <attvalue for="att1" value="ASV172"/>
          <attvalue for="att2" value="0.137979226131963"/>
        </attvalues>
        <viz:color r="255" g="99" b="71" a="1"/>
        <viz:position x="44.1674766433872" y="-31.9278564328064" z="0"/>
        <viz:size value="5"/>
      </node>
      <node id="147" label="ASV175">
        <attvalues>
          <attvalue for="att1" value="ASV175"/>
          <attvalue for="att2" value="0.126431608494309"/>
        </attvalues>
        <viz:color r="255" g="99" b="71" a="1"/>
        <viz:position x="-37.5014711009993" y="-108.390054202062" z="0"/>
        <viz:size value="5"/>
      </node>
      <node id="148" label="ASV176">
        <attvalues>
          <attvalue for="att1" value="ASV176"/>
          <attvalue for="att2" value="0.098006703540085"/>
        </attvalues>
        <viz:color r="255" g="99" b="71" a="1"/>
        <viz:position x="155.48216841648" y="27.0211671313341" z="0"/>
        <viz:size value="5"/>
      </node>
      <node id="149" label="ASV177">
        <attvalues>
          <attvalue for="att1" value="ASV177"/>
          <attvalue for="att2" value="0.117844918456054"/>
        </attvalues>
        <viz:color r="255" g="99" b="71" a="1"/>
        <viz:position x="35.6964835655403" y="3.08886540845822" z="0"/>
        <viz:size value="5"/>
      </node>
      <node id="150" label="ASV178">
        <attvalues>
          <attvalue for="att1" value="ASV178"/>
          <attvalue for="att2" value="0.087347364182251"/>
        </attvalues>
        <viz:color r="255" g="99" b="71" a="1"/>
        <viz:position x="-235.028070224953" y="-25.9251922236806" z="0"/>
        <viz:size value="5"/>
      </node>
      <node id="151" label="ASV179">
        <attvalues>
          <attvalue for="att1" value="ASV179"/>
          <attvalue for="att2" value="0.131465185413286"/>
        </attvalues>
        <viz:color r="255" g="99" b="71" a="1"/>
        <viz:position x="-24.2157633968069" y="-10.2197215644011" z="0"/>
        <viz:size value="5"/>
      </node>
      <node id="152" label="ASV180">
        <attvalues>
          <attvalue for="att1" value="ASV180"/>
          <attvalue for="att2" value="0.0900121990217095"/>
        </attvalues>
        <viz:color r="255" g="99" b="71" a="1"/>
        <viz:position x="-138.752394475441" y="-84.9736140439034" z="0"/>
        <viz:size value="5"/>
      </node>
      <node id="153" label="ASV184">
        <attvalues>
          <attvalue for="att1" value="ASV184"/>
          <attvalue for="att2" value="0.0983027963000249"/>
        </attvalues>
        <viz:color r="255" g="99" b="71" a="1"/>
        <viz:position x="-224.410305756089" y="244.933693030276" z="0"/>
        <viz:size value="5"/>
      </node>
      <node id="154" label="ASV185">
        <attvalues>
          <attvalue for="att1" value="ASV185"/>
          <attvalue for="att2" value="0.128800350573828"/>
        </attvalues>
        <viz:color r="255" g="99" b="71" a="1"/>
        <viz:position x="162.930040094055" y="-231.38847513538" z="0"/>
        <viz:size value="5"/>
      </node>
      <node id="155" label="ASV186">
        <attvalues>
          <attvalue for="att1" value="ASV186"/>
          <attvalue for="att2" value="0.108073857378039"/>
        </attvalues>
        <viz:color r="255" g="99" b="71" a="1"/>
        <viz:position x="245.178166885113" y="106.795375001433" z="0"/>
        <viz:size value="5"/>
      </node>
      <node id="156" label="ASV187">
        <attvalues>
          <attvalue for="att1" value="ASV187"/>
          <attvalue for="att2" value="0.073134911705139"/>
        </attvalues>
        <viz:color r="255" g="99" b="71" a="1"/>
        <viz:position x="-57.5520139359434" y="244.698532444023" z="0"/>
        <viz:size value="5"/>
      </node>
      <node id="157" label="ASV188">
        <attvalues>
          <attvalue for="att1" value="ASV188"/>
          <attvalue for="att2" value="0.0755036537846577"/>
        </attvalues>
        <viz:color r="255" g="99" b="71" a="1"/>
        <viz:position x="10.6630994754342" y="-181.616057770602" z="0"/>
        <viz:size value="5"/>
      </node>
      <node id="158" label="ASV191">
        <attvalues>
          <attvalue for="att1" value="ASV191"/>
          <attvalue for="att2" value="0.105409022538581"/>
        </attvalues>
        <viz:color r="255" g="99" b="71" a="1"/>
        <viz:position x="20.1709792903578" y="237.672276766745" z="0"/>
        <viz:size value="5"/>
      </node>
      <node id="159" label="ASV192">
        <attvalues>
          <attvalue for="att1" value="ASV192"/>
          <attvalue for="att2" value="0.066028685466583"/>
        </attvalues>
        <viz:color r="255" g="99" b="71" a="1"/>
        <viz:position x="-84.1119673534488" y="63.5880160394946" z="0"/>
        <viz:size value="5"/>
      </node>
      <node id="160" label="ASV193">
        <attvalues>
          <attvalue for="att1" value="ASV193"/>
          <attvalue for="att2" value="0.066028685466583"/>
        </attvalues>
        <viz:color r="255" g="99" b="71" a="1"/>
        <viz:position x="59.5374063870904" y="60.081969705868" z="0"/>
        <viz:size value="5"/>
      </node>
      <node id="161" label="ASV196">
        <attvalues>
          <attvalue for="att1" value="ASV196"/>
          <attvalue for="att2" value="0.0864590859024315"/>
        </attvalues>
        <viz:color r="255" g="99" b="71" a="1"/>
        <viz:position x="-100.925264224217" y="-193.412419951689" z="0"/>
        <viz:size value="5"/>
      </node>
      <node id="162" label="ASV198">
        <attvalues>
          <attvalue for="att1" value="ASV198"/>
          <attvalue for="att2" value="0.0701739841057406"/>
        </attvalues>
        <viz:color r="255" g="99" b="71" a="1"/>
        <viz:position x="-218.988226411877" y="-133.127493710727" z="0"/>
        <viz:size value="5"/>
      </node>
      <node id="163" label="ASV199">
        <attvalues>
          <attvalue for="att1" value="ASV199"/>
          <attvalue for="att2" value="0.120509753295512"/>
        </attvalues>
        <viz:color r="255" g="99" b="71" a="1"/>
        <viz:position x="-141.726795230978" y="-250" z="0"/>
        <viz:size value="5"/>
      </node>
      <node id="164" label="ASV200">
        <attvalues>
          <attvalue for="att1" value="ASV200"/>
          <attvalue for="att2" value="0.092677033861168"/>
        </attvalues>
        <viz:color r="255" g="99" b="71" a="1"/>
        <viz:position x="-101.739177154994" y="0.73593629052786" z="0"/>
        <viz:size value="5"/>
      </node>
      <node id="165" label="ASV201">
        <attvalues>
          <attvalue for="att1" value="ASV201"/>
          <attvalue for="att2" value="0.0864590859024315"/>
        </attvalues>
        <viz:color r="255" g="99" b="71" a="1"/>
        <viz:position x="-132.908837724195" y="83.3771326698104" z="0"/>
        <viz:size value="5"/>
      </node>
      <node id="166" label="ASV202">
        <attvalues>
          <attvalue for="att1" value="ASV202"/>
          <attvalue for="att2" value="0.312081768976585"/>
        </attvalues>
        <viz:color r="255" g="99" b="71" a="1"/>
        <viz:position x="-22.5445758081135" y="118.798643241255" z="0"/>
        <viz:size value="5"/>
      </node>
      <node id="167" label="ASV203">
        <attvalues>
          <attvalue for="att1" value="ASV203"/>
          <attvalue for="att2" value="0.129392536093707"/>
        </attvalues>
        <viz:color r="255" g="99" b="71" a="1"/>
        <viz:position x="-145.766880675137" y="-226.438333000245" z="0"/>
        <viz:size value="5"/>
      </node>
      <node id="168" label="ASV204">
        <attvalues>
          <attvalue for="att1" value="ASV204"/>
          <attvalue for="att2" value="0.118141011215994"/>
        </attvalues>
        <viz:color r="255" g="99" b="71" a="1"/>
        <viz:position x="-36.5548065463909" y="-228.598773213134" z="0"/>
        <viz:size value="5"/>
      </node>
      <node id="169" label="ASV205">
        <attvalues>
          <attvalue for="att1" value="ASV205"/>
          <attvalue for="att2" value="0.188611088081674"/>
        </attvalues>
        <viz:color r="255" g="99" b="71" a="1"/>
        <viz:position x="-123.368252964825" y="-214.824511380331" z="0"/>
        <viz:size value="5"/>
      </node>
      <node id="170" label="ASV206">
        <attvalues>
          <attvalue for="att1" value="ASV206"/>
          <attvalue for="att2" value="0.100671538379544"/>
        </attvalues>
        <viz:color r="255" g="99" b="71" a="1"/>
        <viz:position x="98.8815440747424" y="-110.478251620335" z="0"/>
        <viz:size value="5"/>
      </node>
      <node id="171" label="ASV207">
        <attvalues>
          <attvalue for="att1" value="ASV207"/>
          <attvalue for="att2" value="0.0947496831807469"/>
        </attvalues>
        <viz:color r="255" g="99" b="71" a="1"/>
        <viz:position x="138.554354928591" y="9.2279629946845" z="0"/>
        <viz:size value="5"/>
      </node>
      <node id="172" label="ASV209">
        <attvalues>
          <attvalue for="att1" value="ASV209"/>
          <attvalue for="att2" value="0.0686935203060415"/>
        </attvalues>
        <viz:color r="255" g="99" b="71" a="1"/>
        <viz:position x="-129.097713735319" y="0.446167110307528" z="0"/>
        <viz:size value="5"/>
      </node>
      <node id="173" label="ASV210">
        <attvalues>
          <attvalue for="att1" value="ASV210"/>
          <attvalue for="att2" value="0.0834981583030332"/>
        </attvalues>
        <viz:color r="255" g="99" b="71" a="1"/>
        <viz:position x="-209.537795207289" y="-236.012172187075" z="0"/>
        <viz:size value="5"/>
      </node>
      <node id="174" label="ASV211">
        <attvalues>
          <attvalue for="att1" value="ASV211"/>
          <attvalue for="att2" value="0.0832020655430933"/>
        </attvalues>
        <viz:color r="255" g="99" b="71" a="1"/>
        <viz:position x="209.614618067283" y="-224.805728707726" z="0"/>
        <viz:size value="5"/>
      </node>
      <node id="175" label="ASV212">
        <attvalues>
          <attvalue for="att1" value="ASV212"/>
          <attvalue for="att2" value="0.102744187699122"/>
        </attvalues>
        <viz:color r="255" g="99" b="71" a="1"/>
        <viz:position x="-61.6046994467928" y="69.2864727360681" z="0"/>
        <viz:size value="5"/>
      </node>
      <node id="176" label="ASV214">
        <attvalues>
          <attvalue for="att1" value="ASV214"/>
          <attvalue for="att2" value="0.0903082917816494"/>
        </attvalues>
        <viz:color r="255" g="99" b="71" a="1"/>
        <viz:position x="-26.7290941721265" y="-248.446499796069" z="0"/>
        <viz:size value="5"/>
      </node>
      <node id="177" label="ASV215">
        <attvalues>
          <attvalue for="att1" value="ASV215"/>
          <attvalue for="att2" value="0.0923809411012282"/>
        </attvalues>
        <viz:color r="255" g="99" b="71" a="1"/>
        <viz:position x="187.238917606715" y="13.946723350995" z="0"/>
        <viz:size value="5"/>
      </node>
      <node id="178" label="ASV216">
        <attvalues>
          <attvalue for="att1" value="ASV216"/>
          <attvalue for="att2" value="0.062475572347305"/>
        </attvalues>
        <viz:color r="255" g="99" b="71" a="1"/>
        <viz:position x="-173.786683886122" y="170.819139664985" z="0"/>
        <viz:size value="5"/>
      </node>
      <node id="179" label="ASV217">
        <attvalues>
          <attvalue for="att1" value="ASV217"/>
          <attvalue for="att2" value="0.0852747148626722"/>
        </attvalues>
        <viz:color r="255" g="99" b="71" a="1"/>
        <viz:position x="-53.9987429583272" y="-9.43395708484448" z="0"/>
        <viz:size value="5"/>
      </node>
      <node id="180" label="ASV219">
        <attvalues>
          <attvalue for="att1" value="ASV219"/>
          <attvalue for="att2" value="0.0651404071867635"/>
        </attvalues>
        <viz:color r="255" g="99" b="71" a="1"/>
        <viz:position x="-162.338314902448" y="-127.515974741959" z="0"/>
        <viz:size value="5"/>
      </node>
      <node id="181" label="ASV221">
        <attvalues>
          <attvalue for="att1" value="ASV221"/>
          <attvalue for="att2" value="0.100967631139483"/>
        </attvalues>
        <viz:color r="255" g="99" b="71" a="1"/>
        <viz:position x="229.955958471269" y="-191.373886324723" z="0"/>
        <viz:size value="5"/>
      </node>
      <node id="182" label="ASV222">
        <attvalues>
          <attvalue for="att1" value="ASV222"/>
          <attvalue for="att2" value="0.0657325927066431"/>
        </attvalues>
        <viz:color r="255" g="99" b="71" a="1"/>
        <viz:position x="-2.09650394450867" y="-190.471583400665" z="0"/>
        <viz:size value="5"/>
      </node>
      <node id="183" label="ASV223">
        <attvalues>
          <attvalue for="att1" value="ASV223"/>
          <attvalue for="att2" value="0.126431608494309"/>
        </attvalues>
        <viz:color r="255" g="99" b="71" a="1"/>
        <viz:position x="-188.884442642137" y="-79.4980631072247" z="0"/>
        <viz:size value="5"/>
      </node>
      <node id="184" label="ASV224">
        <attvalues>
          <attvalue for="att1" value="ASV224"/>
          <attvalue for="att2" value="0.098006703540085"/>
        </attvalues>
        <viz:color r="255" g="99" b="71" a="1"/>
        <viz:position x="160.936141077695" y="27.7145203165047" z="0"/>
        <viz:size value="5"/>
      </node>
      <node id="185" label="ASV225">
        <attvalues>
          <attvalue for="att1" value="ASV225"/>
          <attvalue for="att2" value="0.144493266850639"/>
        </attvalues>
        <viz:color r="255" g="99" b="71" a="1"/>
        <viz:position x="111.172404168742" y="-73.6828458829634" z="0"/>
        <viz:size value="5"/>
      </node>
      <node id="186" label="ASV228">
        <attvalues>
          <attvalue for="att1" value="ASV228"/>
          <attvalue for="att2" value="0.0734310044650788"/>
        </attvalues>
        <viz:color r="255" g="99" b="71" a="1"/>
        <viz:position x="54.3489070948162" y="113.934754213945" z="0"/>
        <viz:size value="5"/>
      </node>
      <node id="187" label="ASV229">
        <attvalues>
          <attvalue for="att1" value="ASV229"/>
          <attvalue for="att2" value="0.121101938815392"/>
        </attvalues>
        <viz:color r="255" g="99" b="71" a="1"/>
        <viz:position x="-71.7884181880736" y="121.011913276459" z="0"/>
        <viz:size value="5"/>
      </node>
      <node id="188" label="ASV230">
        <attvalues>
          <attvalue for="att1" value="ASV230"/>
          <attvalue for="att2" value="0.0737270972250187"/>
        </attvalues>
        <viz:color r="255" g="99" b="71" a="1"/>
        <viz:position x="7.50483557569254" y="-235.222969045412" z="0"/>
        <viz:size value="5"/>
      </node>
      <node id="189" label="ASV231">
        <attvalues>
          <attvalue for="att1" value="ASV231"/>
          <attvalue for="att2" value="0.080241137943695"/>
        </attvalues>
        <viz:color r="255" g="99" b="71" a="1"/>
        <viz:position x="20.4256615390756" y="90.7354719798765" z="0"/>
        <viz:size value="5"/>
      </node>
      <node id="190" label="ASV235">
        <attvalues>
          <attvalue for="att1" value="ASV235"/>
          <attvalue for="att2" value="0.169365058685585"/>
        </attvalues>
        <viz:color r="255" g="99" b="71" a="1"/>
        <viz:position x="196.722522361469" y="105.262032064402" z="0"/>
        <viz:size value="5"/>
      </node>
      <node id="191" label="ASV240">
        <attvalues>
          <attvalue for="att1" value="ASV240"/>
          <attvalue for="att2" value="0.0630677578671846"/>
        </attvalues>
        <viz:color r="255" g="99" b="71" a="1"/>
        <viz:position x="-80.2429560272376" y="203.393293272463" z="0"/>
        <viz:size value="5"/>
      </node>
      <node id="192" label="ASV241">
        <attvalues>
          <attvalue for="att1" value="ASV241"/>
          <attvalue for="att2" value="0.0692857058259211"/>
        </attvalues>
        <viz:color r="255" g="99" b="71" a="1"/>
        <viz:position x="71.7418067998946" y="-125.145305062149" z="0"/>
        <viz:size value="5"/>
      </node>
      <node id="193" label="ASV243">
        <attvalues>
          <attvalue for="att1" value="ASV243"/>
          <attvalue for="att2" value="0.0627716651072448"/>
        </attvalues>
        <viz:color r="255" g="99" b="71" a="1"/>
        <viz:position x="-193.500135108541" y="-116.000069224429" z="0"/>
        <viz:size value="5"/>
      </node>
      <node id="194" label="ASV244">
        <attvalues>
          <attvalue for="att1" value="ASV244"/>
          <attvalue for="att2" value="0.0968223325003257"/>
        </attvalues>
        <viz:color r="255" g="99" b="71" a="1"/>
        <viz:position x="-219.600820022616" y="-169.832755789197" z="0"/>
        <viz:size value="5"/>
      </node>
      <node id="195" label="ASV246">
        <attvalues>
          <attvalue for="att1" value="ASV246"/>
          <attvalue for="att2" value="0.146269823410278"/>
        </attvalues>
        <viz:color r="255" g="99" b="71" a="1"/>
        <viz:position x="-60.5108664353757" y="-216.190774396633" z="0"/>
        <viz:size value="5"/>
      </node>
      <node id="196" label="ASV249">
        <attvalues>
          <attvalue for="att1" value="ASV249"/>
          <attvalue for="att2" value="0.066028685466583"/>
        </attvalues>
        <viz:color r="255" g="99" b="71" a="1"/>
        <viz:position x="168.175461967777" y="-163.364683500773" z="0"/>
        <viz:size value="5"/>
      </node>
      <node id="197" label="ASV250">
        <attvalues>
          <attvalue for="att1" value="ASV250"/>
          <attvalue for="att2" value="0.0681013347861618"/>
        </attvalues>
        <viz:color r="255" g="99" b="71" a="1"/>
        <viz:position x="-33.3222663640433" y="-228.999636757558" z="0"/>
        <viz:size value="5"/>
      </node>
      <node id="198" label="ASV252">
        <attvalues>
          <attvalue for="att1" value="ASV252"/>
          <attvalue for="att2" value="0.144197174090699"/>
        </attvalues>
        <viz:color r="255" g="99" b="71" a="1"/>
        <viz:position x="211.660891913685" y="-12.0569132642219" z="0"/>
        <viz:size value="5"/>
      </node>
      <node id="199" label="ASV254">
        <attvalues>
          <attvalue for="att1" value="ASV254"/>
          <attvalue for="att2" value="0.101855909419303"/>
        </attvalues>
        <viz:color r="255" g="99" b="71" a="1"/>
        <viz:position x="-25.2903311692112" y="-200.719087946094" z="0"/>
        <viz:size value="5"/>
      </node>
      <node id="200" label="ASV256">
        <attvalues>
          <attvalue for="att1" value="ASV256"/>
          <attvalue for="att2" value="0.0879395497021307"/>
        </attvalues>
        <viz:color r="255" g="99" b="71" a="1"/>
        <viz:position x="-196.084195118783" y="46.4515004176654" z="0"/>
        <viz:size value="5"/>
      </node>
      <node id="201" label="ASV257">
        <attvalues>
          <attvalue for="att1" value="ASV257"/>
          <attvalue for="att2" value="0.140051875451541"/>
        </attvalues>
        <viz:color r="255" g="99" b="71" a="1"/>
        <viz:position x="139.978653829458" y="24.6734684351676" z="0"/>
        <viz:size value="5"/>
      </node>
      <node id="202" label="ASV259">
        <attvalues>
          <attvalue for="att1" value="ASV259"/>
          <attvalue for="att2" value="0.0932692193810477"/>
        </attvalues>
        <viz:color r="255" g="99" b="71" a="1"/>
        <viz:position x="-119.27376210474" y="-157.496649910238" z="0"/>
        <viz:size value="5"/>
      </node>
      <node id="203" label="ASV261">
        <attvalues>
          <attvalue for="att1" value="ASV261"/>
          <attvalue for="att2" value="0.073134911705139"/>
        </attvalues>
        <viz:color r="255" g="99" b="71" a="1"/>
        <viz:position x="-124.838941847882" y="74.6431602583242" z="0"/>
        <viz:size value="5"/>
      </node>
      <node id="204" label="ASV264">
        <attvalues>
          <attvalue for="att1" value="ASV264"/>
          <attvalue for="att2" value="0.0917887555813485"/>
        </attvalues>
        <viz:color r="255" g="99" b="71" a="1"/>
        <viz:position x="-202.572707987061" y="-166.236227289473" z="0"/>
        <viz:size value="5"/>
      </node>
      <node id="205" label="ASV266">
        <attvalues>
          <attvalue for="att1" value="ASV266"/>
          <attvalue for="att2" value="0.060699015787666"/>
        </attvalues>
        <viz:color r="255" g="99" b="71" a="1"/>
        <viz:position x="-222.922868682829" y="211.64824980259" z="0"/>
        <viz:size value="5"/>
      </node>
      <node id="206" label="ASV270">
        <attvalues>
          <attvalue for="att1" value="ASV270"/>
          <attvalue for="att2" value="0.0911965700614689"/>
        </attvalues>
        <viz:color r="255" g="99" b="71" a="1"/>
        <viz:position x="-40.0600218031282" y="210.083302368798" z="0"/>
        <viz:size value="5"/>
      </node>
      <node id="207" label="ASV271">
        <attvalues>
          <attvalue for="att1" value="ASV271"/>
          <attvalue for="att2" value="0.0746153755048382"/>
        </attvalues>
        <viz:color r="255" g="99" b="71" a="1"/>
        <viz:position x="-181.737020294166" y="49.996650241374" z="0"/>
        <viz:size value="5"/>
      </node>
      <node id="208" label="ASV272">
        <attvalues>
          <attvalue for="att1" value="ASV272"/>
          <attvalue for="att2" value="0.141532339251241"/>
        </attvalues>
        <viz:color r="255" g="99" b="71" a="1"/>
        <viz:position x="-34.510311534307" y="-31.1787504221201" z="0"/>
        <viz:size value="5"/>
      </node>
      <node id="209" label="ASV273">
        <attvalues>
          <attvalue for="att1" value="ASV273"/>
          <attvalue for="att2" value="0.0834981583030332"/>
        </attvalues>
        <viz:color r="255" g="99" b="71" a="1"/>
        <viz:position x="114.645014037866" y="-74.3788126993939" z="0"/>
        <viz:size value="5"/>
      </node>
      <node id="210" label="ASV275">
        <attvalues>
          <attvalue for="att1" value="ASV275"/>
          <attvalue for="att2" value="0.0663247782265228"/>
        </attvalues>
        <viz:color r="255" g="99" b="71" a="1"/>
        <viz:position x="-221.728970434539" y="18.9994116368166" z="0"/>
        <viz:size value="5"/>
      </node>
      <node id="211" label="ASV278">
        <attvalues>
          <attvalue for="att1" value="ASV278"/>
          <attvalue for="att2" value="0.0618833868274253"/>
        </attvalues>
        <viz:color r="255" g="99" b="71" a="1"/>
        <viz:position x="-237.595946355989" y="40.8514161587898" z="0"/>
        <viz:size value="5"/>
      </node>
      <node id="212" label="ASV280">
        <attvalues>
          <attvalue for="att1" value="ASV280"/>
          <attvalue for="att2" value="0.0843864365828527"/>
        </attvalues>
        <viz:color r="255" g="99" b="71" a="1"/>
        <viz:position x="-30.0469154601868" y="57.4896316369188" z="0"/>
        <viz:size value="5"/>
      </node>
      <node id="213" label="ASV281">
        <attvalues>
          <attvalue for="att1" value="ASV281"/>
          <attvalue for="att2" value="0.0852747148626722"/>
        </attvalues>
        <viz:color r="255" g="99" b="71" a="1"/>
        <viz:position x="-230.751526567693" y="67.3312222930953" z="0"/>
        <viz:size value="5"/>
      </node>
      <node id="214" label="ASV282">
        <attvalues>
          <attvalue for="att1" value="ASV282"/>
          <attvalue for="att2" value="0.103040280459062"/>
        </attvalues>
        <viz:color r="255" g="99" b="71" a="1"/>
        <viz:position x="133.450516875284" y="-124.857636896519" z="0"/>
        <viz:size value="5"/>
      </node>
      <node id="215" label="ASV283">
        <attvalues>
          <attvalue for="att1" value="ASV283"/>
          <attvalue for="att2" value="0.0817216017433942"/>
        </attvalues>
        <viz:color r="255" g="99" b="71" a="1"/>
        <viz:position x="-102.825341255808" y="212.679783260346" z="0"/>
        <viz:size value="5"/>
      </node>
      <node id="216" label="ASV286">
        <attvalues>
          <attvalue for="att1" value="ASV286"/>
          <attvalue for="att2" value="0.0906043845415892"/>
        </attvalues>
        <viz:color r="255" g="99" b="71" a="1"/>
        <viz:position x="223.942266680935" y="-139.040905752941" z="0"/>
        <viz:size value="5"/>
      </node>
      <node id="217" label="ASV290">
        <attvalues>
          <attvalue for="att1" value="ASV290"/>
          <attvalue for="att2" value="0.0956379614605664"/>
        </attvalues>
        <viz:color r="255" g="99" b="71" a="1"/>
        <viz:position x="242.628078980539" y="-229.260493351335" z="0"/>
        <viz:size value="5"/>
      </node>
      <node id="218" label="ASV291">
        <attvalues>
          <attvalue for="att1" value="ASV291"/>
          <attvalue for="att2" value="0.0633638506271245"/>
        </attvalues>
        <viz:color r="255" g="99" b="71" a="1"/>
        <viz:position x="165.774689002653" y="-66.5238816948386" z="0"/>
        <viz:size value="5"/>
      </node>
      <node id="219" label="ASV292">
        <attvalues>
          <attvalue for="att1" value="ASV292"/>
          <attvalue for="att2" value="0.129096443333768"/>
        </attvalues>
        <viz:color r="255" g="99" b="71" a="1"/>
        <viz:position x="-77.1590620145322" y="-70.700680914678" z="0"/>
        <viz:size value="5"/>
      </node>
      <node id="220" label="ASV294">
        <attvalues>
          <attvalue for="att1" value="ASV294"/>
          <attvalue for="att2" value="0.0775763031042365"/>
        </attvalues>
        <viz:color r="255" g="99" b="71" a="1"/>
        <viz:position x="-115.430862679751" y="-37.5236366306059" z="0"/>
        <viz:size value="5"/>
      </node>
      <node id="221" label="ASV296">
        <attvalues>
          <attvalue for="att1" value="ASV296"/>
          <attvalue for="att2" value="0.0612912013075456"/>
        </attvalues>
        <viz:color r="255" g="99" b="71" a="1"/>
        <viz:position x="-248.593656109548" y="26.2238646228898" z="0"/>
        <viz:size value="5"/>
      </node>
      <node id="222" label="ASV298">
        <attvalues>
          <attvalue for="att1" value="ASV298"/>
          <attvalue for="att2" value="0.0725427261852593"/>
        </attvalues>
        <viz:color r="255" g="99" b="71" a="1"/>
        <viz:position x="-83.9942133302325" y="-151.375735882174" z="0"/>
        <viz:size value="5"/>
      </node>
      <node id="223" label="ASV305">
        <attvalues>
          <attvalue for="att1" value="ASV305"/>
          <attvalue for="att2" value="0.0672130565063423"/>
        </attvalues>
        <viz:color r="255" g="99" b="71" a="1"/>
        <viz:position x="88.7449755890407" y="87.2056723400649" z="0"/>
        <viz:size value="5"/>
      </node>
      <node id="224" label="ASV306">
        <attvalues>
          <attvalue for="att1" value="ASV306"/>
          <attvalue for="att2" value="0.0645482216668838"/>
        </attvalues>
        <viz:color r="255" g="99" b="71" a="1"/>
        <viz:position x="187.940321747073" y="88.1769558462882" z="0"/>
        <viz:size value="5"/>
      </node>
      <node id="225" label="ASV307">
        <attvalues>
          <attvalue for="att1" value="ASV307"/>
          <attvalue for="att2" value="0.0740231899849585"/>
        </attvalues>
        <viz:color r="255" g="99" b="71" a="1"/>
        <viz:position x="-218.4339090287" y="124.113613057124" z="0"/>
        <viz:size value="5"/>
      </node>
      <node id="226" label="ASV308">
        <attvalues>
          <attvalue for="att1" value="ASV308"/>
          <attvalue for="att2" value="0.0651404071867635"/>
        </attvalues>
        <viz:color r="255" g="99" b="71" a="1"/>
        <viz:position x="-13.8250674028579" y="160.672195392563" z="0"/>
        <viz:size value="5"/>
      </node>
      <node id="227" label="ASV313">
        <attvalues>
          <attvalue for="att1" value="ASV313"/>
          <attvalue for="att2" value="0.185057974962396"/>
        </attvalues>
        <viz:color r="255" g="99" b="71" a="1"/>
        <viz:position x="84.3397620213381" y="233.590112481371" z="0"/>
        <viz:size value="5"/>
      </node>
      <node id="228" label="ASV314">
        <attvalues>
          <attvalue for="att1" value="ASV314"/>
          <attvalue for="att2" value="0.574716047043218"/>
        </attvalues>
        <viz:color r="255" g="99" b="71" a="1"/>
        <viz:position x="-95.2880088362919" y="-22.3801234872472" z="0"/>
        <viz:size value="5"/>
      </node>
      <node id="229" label="ASV316">
        <attvalues>
          <attvalue for="att1" value="ASV316"/>
          <attvalue for="att2" value="0.0701739841057406"/>
        </attvalues>
        <viz:color r="255" g="99" b="71" a="1"/>
        <viz:position x="28.5373558785133" y="67.3362025494999" z="0"/>
        <viz:size value="5"/>
      </node>
      <node id="230" label="ASV318">
        <attvalues>
          <attvalue for="att1" value="ASV318"/>
          <attvalue for="att2" value="0.0882356424620705"/>
        </attvalues>
        <viz:color r="255" g="99" b="71" a="1"/>
        <viz:position x="-91.5254457054199" y="-37.9108266138805" z="0"/>
        <viz:size value="5"/>
      </node>
      <node id="231" label="ASV320">
        <attvalues>
          <attvalue for="att1" value="ASV320"/>
          <attvalue for="att2" value="0.078464581384056"/>
        </attvalues>
        <viz:color r="255" g="99" b="71" a="1"/>
        <viz:position x="149.650377578727" y="-7.766749938532" z="0"/>
        <viz:size value="5"/>
      </node>
      <node id="232" label="ASV322">
        <attvalues>
          <attvalue for="att1" value="ASV322"/>
          <attvalue for="att2" value="0.0900121990217095"/>
        </attvalues>
        <viz:color r="255" g="99" b="71" a="1"/>
        <viz:position x="76.2646982934462" y="-95.3026565832712" z="0"/>
        <viz:size value="5"/>
      </node>
      <node id="233" label="ASV323">
        <attvalues>
          <attvalue for="att1" value="ASV323"/>
          <attvalue for="att2" value="0.0725427261852593"/>
        </attvalues>
        <viz:color r="255" g="99" b="71" a="1"/>
        <viz:position x="-114.546072404299" y="233.094936479437" z="0"/>
        <viz:size value="5"/>
      </node>
      <node id="234" label="ASV324">
        <attvalues>
          <attvalue for="att1" value="ASV324"/>
          <attvalue for="att2" value="0.100079352859664"/>
        </attvalues>
        <viz:color r="255" g="99" b="71" a="1"/>
        <viz:position x="-248.045057233439" y="204.914348737609" z="0"/>
        <viz:size value="5"/>
      </node>
      <node id="235" label="ASV328">
        <attvalues>
          <attvalue for="att1" value="ASV328"/>
          <attvalue for="att2" value="0.118141011215994"/>
        </attvalues>
        <viz:color r="255" g="99" b="71" a="1"/>
        <viz:position x="-13.7404562340906" y="-109.826394058365" z="0"/>
        <viz:size value="5"/>
      </node>
      <node id="236" label="ASV330">
        <attvalues>
          <attvalue for="att1" value="ASV330"/>
          <attvalue for="att2" value="0.0763919320644772"/>
        </attvalues>
        <viz:color r="255" g="99" b="71" a="1"/>
        <viz:position x="122.1123100353" y="233.266220301491" z="0"/>
        <viz:size value="5"/>
      </node>
      <node id="237" label="ASV333">
        <attvalues>
          <attvalue for="att1" value="ASV333"/>
          <attvalue for="att2" value="0.0645482216668838"/>
        </attvalues>
        <viz:color r="255" g="99" b="71" a="1"/>
        <viz:position x="-119.21477170572" y="240.884890015614" z="0"/>
        <viz:size value="5"/>
      </node>
      <node id="238" label="ASV339">
        <attvalues>
          <attvalue for="att1" value="ASV339"/>
          <attvalue for="att2" value="0.0879395497021307"/>
        </attvalues>
        <viz:color r="255" g="99" b="71" a="1"/>
        <viz:position x="-207.454326088202" y="-183.70985442318" z="0"/>
        <viz:size value="5"/>
      </node>
      <node id="239" label="ASV342">
        <attvalues>
          <attvalue for="att1" value="ASV342"/>
          <attvalue for="att2" value="0.0906043845415892"/>
        </attvalues>
        <viz:color r="255" g="99" b="71" a="1"/>
        <viz:position x="-64.2452717896395" y="35.1349192401467" z="0"/>
        <viz:size value="5"/>
      </node>
      <node id="240" label="ASV343">
        <attvalues>
          <attvalue for="att1" value="ASV343"/>
          <attvalue for="att2" value="0.0701739841057406"/>
        </attvalues>
        <viz:color r="255" g="99" b="71" a="1"/>
        <viz:position x="-186.751475570319" y="-70.7644878244709" z="0"/>
        <viz:size value="5"/>
      </node>
      <node id="241" label="ASV345">
        <attvalues>
          <attvalue for="att1" value="ASV345"/>
          <attvalue for="att2" value="0.0648443144268236"/>
        </attvalues>
        <viz:color r="255" g="99" b="71" a="1"/>
        <viz:position x="-105.264498106483" y="-223.524415435387" z="0"/>
        <viz:size value="5"/>
      </node>
      <node id="242" label="ASV347">
        <attvalues>
          <attvalue for="att1" value="ASV347"/>
          <attvalue for="att2" value="0.0772802103442967"/>
        </attvalues>
        <viz:color r="255" g="99" b="71" a="1"/>
        <viz:position x="240.419666387732" y="81.6641337958367" z="0"/>
        <viz:size value="5"/>
      </node>
      <node id="243" label="ASV350">
        <attvalues>
          <attvalue for="att1" value="ASV350"/>
          <attvalue for="att2" value="0.0914926628214087"/>
        </attvalues>
        <viz:color r="255" g="99" b="71" a="1"/>
        <viz:position x="-227.584295200127" y="18.4562669537549" z="0"/>
        <viz:size value="5"/>
      </node>
      <node id="244" label="ASV352">
        <attvalues>
          <attvalue for="att1" value="ASV352"/>
          <attvalue for="att2" value="0.0858669003825518"/>
        </attvalues>
        <viz:color r="255" g="99" b="71" a="1"/>
        <viz:position x="196.124684287021" y="47.5714000497694" z="0"/>
        <viz:size value="5"/>
      </node>
      <node id="245" label="ASV354">
        <attvalues>
          <attvalue for="att1" value="ASV354"/>
          <attvalue for="att2" value="0.080241137943695"/>
        </attvalues>
        <viz:color r="255" g="99" b="71" a="1"/>
        <viz:position x="-183.538738677388" y="199.891838725178" z="0"/>
        <viz:size value="5"/>
      </node>
      <node id="246" label="ASV355">
        <attvalues>
          <attvalue for="att1" value="ASV355"/>
          <attvalue for="att2" value="0.0752075610247178"/>
        </attvalues>
        <viz:color r="255" g="99" b="71" a="1"/>
        <viz:position x="-142.225771737494" y="90.9943934779029" z="0"/>
        <viz:size value="5"/>
      </node>
      <node id="247" label="ASV357">
        <attvalues>
          <attvalue for="att1" value="ASV357"/>
          <attvalue for="att2" value="0.0852747148626722"/>
        </attvalues>
        <viz:color r="255" g="99" b="71" a="1"/>
        <viz:position x="234.086685800554" y="-66.6558014476455" z="0"/>
        <viz:size value="5"/>
      </node>
      <node id="248" label="ASV359">
        <attvalues>
          <attvalue for="att1" value="ASV359"/>
          <attvalue for="att2" value="0.129688628853647"/>
        </attvalues>
        <viz:color r="255" g="99" b="71" a="1"/>
        <viz:position x="-189.957738818197" y="215.782596733196" z="0"/>
        <viz:size value="5"/>
      </node>
      <node id="249" label="ASV362">
        <attvalues>
          <attvalue for="att1" value="ASV362"/>
          <attvalue for="att2" value="0.0633638506271245"/>
        </attvalues>
        <viz:color r="255" g="99" b="71" a="1"/>
        <viz:position x="-30.9020255448302" y="68.2338180908178" z="0"/>
        <viz:size value="5"/>
      </node>
      <node id="250" label="ASV363">
        <attvalues>
          <attvalue for="att1" value="ASV363"/>
          <attvalue for="att2" value="0.103632465978942"/>
        </attvalues>
        <viz:color r="255" g="99" b="71" a="1"/>
        <viz:position x="114.187085174898" y="-77.3855598660095" z="0"/>
        <viz:size value="5"/>
      </node>
      <node id="251" label="ASV368">
        <attvalues>
          <attvalue for="att1" value="ASV368"/>
          <attvalue for="att2" value="0.102744187699122"/>
        </attvalues>
        <viz:color r="255" g="99" b="71" a="1"/>
        <viz:position x="1.8607000287108" y="158.095367224871" z="0"/>
        <viz:size value="5"/>
      </node>
      <node id="252" label="ASV369">
        <attvalues>
          <attvalue for="att1" value="ASV369"/>
          <attvalue for="att2" value="0.0669169637464025"/>
        </attvalues>
        <viz:color r="255" g="99" b="71" a="1"/>
        <viz:position x="-78.7826452144317" y="250" z="0"/>
        <viz:size value="5"/>
      </node>
      <node id="253" label="ASV370">
        <attvalues>
          <attvalue for="att1" value="ASV370"/>
          <attvalue for="att2" value="0.0701739841057406"/>
        </attvalues>
        <viz:color r="255" g="99" b="71" a="1"/>
        <viz:position x="68.818680963987" y="-39.4028281456451" z="0"/>
        <viz:size value="5"/>
      </node>
      <node id="254" label="ASV371">
        <attvalues>
          <attvalue for="att1" value="ASV371"/>
          <attvalue for="att2" value="0.0772802103442967"/>
        </attvalues>
        <viz:color r="255" g="99" b="71" a="1"/>
        <viz:position x="60.0840393367348" y="61.6838374747953" z="0"/>
        <viz:size value="5"/>
      </node>
      <node id="255" label="ASV377">
        <attvalues>
          <attvalue for="att1" value="ASV377"/>
          <attvalue for="att2" value="0.062475572347305"/>
        </attvalues>
        <viz:color r="255" g="99" b="71" a="1"/>
        <viz:position x="-154.918911460065" y="215.140360474785" z="0"/>
        <viz:size value="5"/>
      </node>
      <node id="256" label="ASV379">
        <attvalues>
          <attvalue for="att1" value="ASV379"/>
          <attvalue for="att2" value="0.0941574976608672"/>
        </attvalues>
        <viz:color r="255" g="99" b="71" a="1"/>
        <viz:position x="-152.614095407689" y="167.913495342364" z="0"/>
        <viz:size value="5"/>
      </node>
      <node id="257" label="ASV382">
        <attvalues>
          <attvalue for="att1" value="ASV382"/>
          <attvalue for="att2" value="0.0713583551455"/>
        </attvalues>
        <viz:color r="255" g="99" b="71" a="1"/>
        <viz:position x="233.501052483313" y="64.5299032438411" z="0"/>
        <viz:size value="5"/>
      </node>
      <node id="258" label="ASV385">
        <attvalues>
          <attvalue for="att1" value="ASV385"/>
          <attvalue for="att2" value="0.270332689825068"/>
        </attvalues>
        <viz:color r="255" g="99" b="71" a="1"/>
        <viz:position x="17.3364732737962" y="138.23624606615" z="0"/>
        <viz:size value="5"/>
      </node>
      <node id="259" label="ASV387">
        <attvalues>
          <attvalue for="att1" value="ASV387"/>
          <attvalue for="att2" value="0.078464581384056"/>
        </attvalues>
        <viz:color r="255" g="99" b="71" a="1"/>
        <viz:position x="236.121707390692" y="173.502332105835" z="0"/>
        <viz:size value="5"/>
      </node>
      <node id="260" label="ASV390">
        <attvalues>
          <attvalue for="att1" value="ASV390"/>
          <attvalue for="att2" value="0.17795174872384"/>
        </attvalues>
        <viz:color r="255" g="99" b="71" a="1"/>
        <viz:position x="250" y="-214.765673260056" z="0"/>
        <viz:size value="5"/>
      </node>
      <node id="261" label="ASV397">
        <attvalues>
          <attvalue for="att1" value="ASV397"/>
          <attvalue for="att2" value="0.1062973008184"/>
        </attvalues>
        <viz:color r="255" g="99" b="71" a="1"/>
        <viz:position x="7.4919210821505" y="247.23598647969" z="0"/>
        <viz:size value="5"/>
      </node>
      <node id="262" label="ASV398">
        <attvalues>
          <attvalue for="att1" value="ASV398"/>
          <attvalue for="att2" value="0.067805242026222"/>
        </attvalues>
        <viz:color r="255" g="99" b="71" a="1"/>
        <viz:position x="21.4605531712494" y="-118.07828670639" z="0"/>
        <viz:size value="5"/>
      </node>
      <node id="263" label="ASV399">
        <attvalues>
          <attvalue for="att1" value="ASV399"/>
          <attvalue for="att2" value="0.0861629931424917"/>
        </attvalues>
        <viz:color r="255" g="99" b="71" a="1"/>
        <viz:position x="-135.647686665641" y="-21.9579444032889" z="0"/>
        <viz:size value="5"/>
      </node>
      <node id="264" label="ASV404">
        <attvalues>
          <attvalue for="att1" value="ASV404"/>
          <attvalue for="att2" value="0.146565916170218"/>
        </attvalues>
        <viz:color r="255" g="99" b="71" a="1"/>
        <viz:position x="57.237880502307" y="215.242758492008" z="0"/>
        <viz:size value="5"/>
      </node>
      <node id="265" label="ASV405">
        <attvalues>
          <attvalue for="att1" value="ASV405"/>
          <attvalue for="att2" value="0.170845522485284"/>
        </attvalues>
        <viz:color r="255" g="99" b="71" a="1"/>
        <viz:position x="84.9887725407399" y="93.0075359059333" z="0"/>
        <viz:size value="5"/>
      </node>
      <node id="266" label="ASV406">
        <attvalues>
          <attvalue for="att1" value="ASV406"/>
          <attvalue for="att2" value="0.073134911705139"/>
        </attvalues>
        <viz:color r="255" g="99" b="71" a="1"/>
        <viz:position x="169.195578222323" y="-225.681746600678" z="0"/>
        <viz:size value="5"/>
      </node>
      <node id="267" label="ASV407">
        <attvalues>
          <attvalue for="att1" value="ASV407"/>
          <attvalue for="att2" value="0.0636599433870643"/>
        </attvalues>
        <viz:color r="255" g="99" b="71" a="1"/>
        <viz:position x="-150.99523514654" y="143.255857764291" z="0"/>
        <viz:size value="5"/>
      </node>
      <node id="268" label="ASV408">
        <attvalues>
          <attvalue for="att1" value="ASV408"/>
          <attvalue for="att2" value="0.0618833868274253"/>
        </attvalues>
        <viz:color r="255" g="99" b="71" a="1"/>
        <viz:position x="99.5114162229814" y="-61.0766370036809" z="0"/>
        <viz:size value="5"/>
      </node>
      <node id="269" label="ASV412">
        <attvalues>
          <attvalue for="att1" value="ASV412"/>
          <attvalue for="att2" value="0.0932692193810477"/>
        </attvalues>
        <viz:color r="255" g="99" b="71" a="1"/>
        <viz:position x="-107.692041705255" y="-29.5108264783372" z="0"/>
        <viz:size value="5"/>
      </node>
      <node id="270" label="ASV414">
        <attvalues>
          <attvalue for="att1" value="ASV414"/>
          <attvalue for="att2" value="0.0793528596638755"/>
        </attvalues>
        <viz:color r="255" g="99" b="71" a="1"/>
        <viz:position x="202.358139438436" y="223.902219771339" z="0"/>
        <viz:size value="5"/>
      </node>
      <node id="271" label="ASV418">
        <attvalues>
          <attvalue for="att1" value="ASV418"/>
          <attvalue for="att2" value="0.131761278173226"/>
        </attvalues>
        <viz:color r="255" g="99" b="71" a="1"/>
        <viz:position x="246.379577530862" y="204.939948095654" z="0"/>
        <viz:size value="5"/>
      </node>
      <node id="272" label="ASV422">
        <attvalues>
          <attvalue for="att1" value="ASV422"/>
          <attvalue for="att2" value="0.0953418687006265"/>
        </attvalues>
        <viz:color r="255" g="99" b="71" a="1"/>
        <viz:position x="-100.9398864734" y="-121.601658102742" z="0"/>
        <viz:size value="5"/>
      </node>
      <node id="273" label="ASV428">
        <attvalues>
          <attvalue for="att1" value="ASV428"/>
          <attvalue for="att2" value="0.0941574976608672"/>
        </attvalues>
        <viz:color r="255" g="99" b="71" a="1"/>
        <viz:position x="-25.7320334357397" y="37.0972861738397" z="0"/>
        <viz:size value="5"/>
      </node>
      <node id="274" label="ASV432">
        <attvalues>
          <attvalue for="att1" value="ASV432"/>
          <attvalue for="att2" value="0.0645482216668838"/>
        </attvalues>
        <viz:color r="255" g="99" b="71" a="1"/>
        <viz:position x="-239.557092575264" y="27.4565943315176" z="0"/>
        <viz:size value="5"/>
      </node>
      <node id="275" label="ASV449">
        <attvalues>
          <attvalue for="att1" value="ASV449"/>
          <attvalue for="att2" value="0.064252128906944"/>
        </attvalues>
        <viz:color r="255" g="99" b="71" a="1"/>
        <viz:position x="-214.343129549263" y="186.120315255288" z="0"/>
        <viz:size value="5"/>
      </node>
      <node id="276" label="ASV451">
        <attvalues>
          <attvalue for="att1" value="ASV451"/>
          <attvalue for="att2" value="0.108369950137979"/>
        </attvalues>
        <viz:color r="255" g="99" b="71" a="1"/>
        <viz:position x="-209.036896308538" y="154.275317263605" z="0"/>
        <viz:size value="5"/>
      </node>
      <node id="277" label="ASV456">
        <attvalues>
          <attvalue for="att1" value="ASV456"/>
          <attvalue for="att2" value="0.126431608494309"/>
        </attvalues>
        <viz:color r="255" g="99" b="71" a="1"/>
        <viz:position x="-36.1419622222781" y="-225.178498144045" z="0"/>
        <viz:size value="5"/>
      </node>
      <node id="278" label="ASV471">
        <attvalues>
          <attvalue for="att1" value="ASV471"/>
          <attvalue for="att2" value="0.0648443144268236"/>
        </attvalues>
        <viz:color r="255" g="99" b="71" a="1"/>
        <viz:position x="215.470475747869" y="149.193024516798" z="0"/>
        <viz:size value="5"/>
      </node>
      <node id="279" label="ASV475">
        <attvalues>
          <attvalue for="att1" value="ASV475"/>
          <attvalue for="att2" value="0.0746153755048382"/>
        </attvalues>
        <viz:color r="255" g="99" b="71" a="1"/>
        <viz:position x="161.869135417208" y="7.19511214648855" z="0"/>
        <viz:size value="5"/>
      </node>
      <node id="280" label="ASV484">
        <attvalues>
          <attvalue for="att1" value="ASV484"/>
          <attvalue for="att2" value="0.0666208709864626"/>
        </attvalues>
        <viz:color r="255" g="99" b="71" a="1"/>
        <viz:position x="-51.2262518609944" y="108.863360977613" z="0"/>
        <viz:size value="5"/>
      </node>
      <node id="281" label="ASV485">
        <attvalues>
          <attvalue for="att1" value="ASV485"/>
          <attvalue for="att2" value="0.0781684886241162"/>
        </attvalues>
        <viz:color r="255" g="99" b="71" a="1"/>
        <viz:position x="6.66248685614642" y="219.52603033539" z="0"/>
        <viz:size value="5"/>
      </node>
      <node id="282" label="ASV486">
        <attvalues>
          <attvalue for="att1" value="ASV486"/>
          <attvalue for="att2" value="0.0672130565063423"/>
        </attvalues>
        <viz:color r="255" g="99" b="71" a="1"/>
        <viz:position x="-210.06396018269" y="156.459890243045" z="0"/>
        <viz:size value="5"/>
      </node>
      <node id="283" label="ASV495">
        <attvalues>
          <attvalue for="att1" value="ASV495"/>
          <attvalue for="att2" value="0.0938614049009274"/>
        </attvalues>
        <viz:color r="255" g="99" b="71" a="1"/>
        <viz:position x="-170.858784574409" y="-203.702062383021" z="0"/>
        <viz:size value="5"/>
      </node>
      <node id="284" label="ASV496">
        <attvalues>
          <attvalue for="att1" value="ASV496"/>
          <attvalue for="att2" value="0.0618833868274253"/>
        </attvalues>
        <viz:color r="255" g="99" b="71" a="1"/>
        <viz:position x="-111.022150267145" y="-101.926046691197" z="0"/>
        <viz:size value="5"/>
      </node>
      <node id="285" label="ASV497">
        <attvalues>
          <attvalue for="att1" value="ASV497"/>
          <attvalue for="att2" value="0.0897161062617697"/>
        </attvalues>
        <viz:color r="255" g="99" b="71" a="1"/>
        <viz:position x="-20.6699908110001" y="-22.4078393050771" z="0"/>
        <viz:size value="5"/>
      </node>
      <node id="286" label="ASV498">
        <attvalues>
          <attvalue for="att1" value="ASV498"/>
          <attvalue for="att2" value="0.0888278279819502"/>
        </attvalues>
        <viz:color r="255" g="99" b="71" a="1"/>
        <viz:position x="139.735152408188" y="221.704067189022" z="0"/>
        <viz:size value="5"/>
      </node>
      <node id="287" label="ASV508">
        <attvalues>
          <attvalue for="att1" value="ASV508"/>
          <attvalue for="att2" value="0.0692857058259211"/>
        </attvalues>
        <viz:color r="255" g="99" b="71" a="1"/>
        <viz:position x="-174.701970998517" y="-52.5495607051591" z="0"/>
        <viz:size value="5"/>
      </node>
      <node id="288" label="ASV535">
        <attvalues>
          <attvalue for="att1" value="ASV535"/>
          <attvalue for="att2" value="0.0849786221027323"/>
        </attvalues>
        <viz:color r="255" g="99" b="71" a="1"/>
        <viz:position x="-232.41047800318" y="25.2655012565108" z="0"/>
        <viz:size value="5"/>
      </node>
      <node id="289" label="ASV550">
        <attvalues>
          <attvalue for="att1" value="ASV550"/>
          <attvalue for="att2" value="0.0876434569421908"/>
        </attvalues>
        <viz:color r="255" g="99" b="71" a="1"/>
        <viz:position x="223.541120576339" y="22.1638652457805" z="0"/>
        <viz:size value="5"/>
      </node>
      <node id="290" label="ASV551">
        <attvalues>
          <attvalue for="att1" value="ASV551"/>
          <attvalue for="att2" value="0.0867551786623713"/>
        </attvalues>
        <viz:color r="255" g="99" b="71" a="1"/>
        <viz:position x="232.827878832231" y="-49.99606016471" z="0"/>
        <viz:size value="5"/>
      </node>
      <node id="291" label="ASV561">
        <attvalues>
          <attvalue for="att1" value="ASV561"/>
          <attvalue for="att2" value="0.0817216017433942"/>
        </attvalues>
        <viz:color r="255" g="99" b="71" a="1"/>
        <viz:position x="211.345693817188" y="102.430602138973" z="0"/>
        <viz:size value="5"/>
      </node>
      <node id="292" label="ASV570">
        <attvalues>
          <attvalue for="att1" value="ASV570"/>
          <attvalue for="att2" value="0.0906043845415892"/>
        </attvalues>
        <viz:color r="255" g="99" b="71" a="1"/>
        <viz:position x="-48.3039399868038" y="197.484602779633" z="0"/>
        <viz:size value="5"/>
      </node>
      <node id="293" label="ASV572">
        <attvalues>
          <attvalue for="att1" value="ASV572"/>
          <attvalue for="att2" value="0.103040280459062"/>
        </attvalues>
        <viz:color r="255" g="99" b="71" a="1"/>
        <viz:position x="88.7157253716995" y="84.6810412097182" z="0"/>
        <viz:size value="5"/>
      </node>
      <node id="294" label="ASV580">
        <attvalues>
          <attvalue for="att1" value="ASV580"/>
          <attvalue for="att2" value="0.0601068302677863"/>
        </attvalues>
        <viz:color r="255" g="99" b="71" a="1"/>
        <viz:position x="-141.879714991419" y="-47.16112406295" z="0"/>
        <viz:size value="5"/>
      </node>
      <node id="295" label="ASV593">
        <attvalues>
          <attvalue for="att1" value="ASV593"/>
          <attvalue for="att2" value="0.0657325927066431"/>
        </attvalues>
        <viz:color r="255" g="99" b="71" a="1"/>
        <viz:position x="-187.963134850766" y="-249.404914178396" z="0"/>
        <viz:size value="5"/>
      </node>
      <node id="296" label="ASV610">
        <attvalues>
          <attvalue for="att1" value="ASV610"/>
          <attvalue for="att2" value="0.0882356424620705"/>
        </attvalues>
        <viz:color r="255" g="99" b="71" a="1"/>
        <viz:position x="146.823358165885" y="176.549062085581" z="0"/>
        <viz:size value="5"/>
      </node>
      <node id="297" label="ASV612">
        <attvalues>
          <attvalue for="att1" value="ASV612"/>
          <attvalue for="att2" value="0.120509753295512"/>
        </attvalues>
        <viz:color r="255" g="99" b="71" a="1"/>
        <viz:position x="158.945949823858" y="167.402280792263" z="0"/>
        <viz:size value="5"/>
      </node>
      <node id="298" label="ASV615">
        <attvalues>
          <attvalue for="att1" value="ASV615"/>
          <attvalue for="att2" value="0.134722205772624"/>
        </attvalues>
        <viz:color r="255" g="99" b="71" a="1"/>
        <viz:position x="-149.426142096751" y="58.0800245763572" z="0"/>
        <viz:size value="5"/>
      </node>
      <node id="299" label="ASV630">
        <attvalues>
          <attvalue for="att1" value="ASV630"/>
          <attvalue for="att2" value="0.0657325927066431"/>
        </attvalues>
        <viz:color r="255" g="99" b="71" a="1"/>
        <viz:position x="144.085098862322" y="-129.321526959311" z="0"/>
        <viz:size value="5"/>
      </node>
      <node id="300" label="ASV633">
        <attvalues>
          <attvalue for="att1" value="ASV633"/>
          <attvalue for="att2" value="0.0846825293427925"/>
        </attvalues>
        <viz:color r="255" g="99" b="71" a="1"/>
        <viz:position x="86.813800878104" y="48.9252133026278" z="0"/>
        <viz:size value="5"/>
      </node>
      <node id="301" label="ASV640">
        <attvalues>
          <attvalue for="att1" value="ASV640"/>
          <attvalue for="att2" value="0.0728388189451992"/>
        </attvalues>
        <viz:color r="255" g="99" b="71" a="1"/>
        <viz:position x="132.079596192598" y="87.193458115849" z="0"/>
        <viz:size value="5"/>
      </node>
      <node id="302" label="ASV647">
        <attvalues>
          <attvalue for="att1" value="ASV647"/>
          <attvalue for="att2" value="0.414233771155828"/>
        </attvalues>
        <viz:color r="255" g="99" b="71" a="1"/>
        <viz:position x="181.186079089737" y="123.027900077605" z="0"/>
        <viz:size value="5"/>
      </node>
      <node id="303" label="ASV654">
        <attvalues>
          <attvalue for="att1" value="ASV654"/>
          <attvalue for="att2" value="0.132353463693106"/>
        </attvalues>
        <viz:color r="255" g="99" b="71" a="1"/>
        <viz:position x="-101.252631363511" y="-98.419222013337" z="0"/>
        <viz:size value="5"/>
      </node>
      <node id="304" label="ASV655">
        <attvalues>
          <attvalue for="att1" value="ASV655"/>
          <attvalue for="att2" value="0.0808333234635747"/>
        </attvalues>
        <viz:color r="255" g="99" b="71" a="1"/>
        <viz:position x="118.97484149188" y="-200.001926928518" z="0"/>
        <viz:size value="5"/>
      </node>
      <node id="305" label="ASV659">
        <attvalues>
          <attvalue for="att1" value="ASV659"/>
          <attvalue for="att2" value="0.0648443144268236"/>
        </attvalues>
        <viz:color r="255" g="99" b="71" a="1"/>
        <viz:position x="-104.191065608759" y="-195.630990263063" z="0"/>
        <viz:size value="5"/>
      </node>
      <node id="306" label="ASV662">
        <attvalues>
          <attvalue for="att1" value="ASV662"/>
          <attvalue for="att2" value="0.100079352859664"/>
        </attvalues>
        <viz:color r="255" g="99" b="71" a="1"/>
        <viz:position x="-98.8679087570586" y="49.0468628196572" z="0"/>
        <viz:size value="5"/>
      </node>
      <node id="307" label="ASV668">
        <attvalues>
          <attvalue for="att1" value="ASV668"/>
          <attvalue for="att2" value="0.116068361896415"/>
        </attvalues>
        <viz:color r="255" g="99" b="71" a="1"/>
        <viz:position x="44.8228981325566" y="-144.188974320908" z="0"/>
        <viz:size value="5"/>
      </node>
      <node id="308" label="ASV669">
        <attvalues>
          <attvalue for="att1" value="ASV669"/>
          <attvalue for="att2" value="0.105112929778641"/>
        </attvalues>
        <viz:color r="255" g="99" b="71" a="1"/>
        <viz:position x="96.0076470496504" y="-104.199539063796" z="0"/>
        <viz:size value="5"/>
      </node>
      <node id="309" label="ASV714">
        <attvalues>
          <attvalue for="att1" value="ASV714"/>
          <attvalue for="att2" value="0.0834981583030332"/>
        </attvalues>
        <viz:color r="255" g="99" b="71" a="1"/>
        <viz:position x="237.559836054357" y="77.9859133182571" z="0"/>
        <viz:size value="5"/>
      </node>
      <node id="310" label="ASV716">
        <attvalues>
          <attvalue for="att1" value="ASV716"/>
          <attvalue for="att2" value="0.0612912013075456"/>
        </attvalues>
        <viz:color r="255" g="99" b="71" a="1"/>
        <viz:position x="152.688525985877" y="-135.716448579862" z="0"/>
        <viz:size value="5"/>
      </node>
      <node id="311" label="ASV733">
        <attvalues>
          <attvalue for="att1" value="ASV733"/>
          <attvalue for="att2" value="0.0737270972250187"/>
        </attvalues>
        <viz:color r="255" g="99" b="71" a="1"/>
        <viz:position x="-21.7003078476043" y="-167.181257591053" z="0"/>
        <viz:size value="5"/>
      </node>
      <node id="312" label="ASV740">
        <attvalues>
          <attvalue for="att1" value="ASV740"/>
          <attvalue for="att2" value="0.0627716651072448"/>
        </attvalues>
        <viz:color r="255" g="99" b="71" a="1"/>
        <viz:position x="55.1626727328363" y="-104.258297266887" z="0"/>
        <viz:size value="5"/>
      </node>
      <node id="313" label="ASV741">
        <attvalues>
          <attvalue for="att1" value="ASV741"/>
          <attvalue for="att2" value="0.073134911705139"/>
        </attvalues>
        <viz:color r="255" g="99" b="71" a="1"/>
        <viz:position x="-7.08619898141939" y="155.960813276229" z="0"/>
        <viz:size value="5"/>
      </node>
      <node id="314" label="ASV747">
        <attvalues>
          <attvalue for="att1" value="ASV747"/>
          <attvalue for="att2" value="0.156929162768112"/>
        </attvalues>
        <viz:color r="255" g="99" b="71" a="1"/>
        <viz:position x="187.766717041521" y="167.169845580918" z="0"/>
        <viz:size value="5"/>
      </node>
      <node id="315" label="ASV761">
        <attvalues>
          <attvalue for="att1" value="ASV761"/>
          <attvalue for="att2" value="0.085570807622612"/>
        </attvalues>
        <viz:color r="255" g="99" b="71" a="1"/>
        <viz:position x="-101.170742426331" y="-240.307799484602" z="0"/>
        <viz:size value="5"/>
      </node>
      <node id="316" label="ASV776">
        <attvalues>
          <attvalue for="att1" value="ASV776"/>
          <attvalue for="att2" value="0.0657325927066431"/>
        </attvalues>
        <viz:color r="255" g="99" b="71" a="1"/>
        <viz:position x="-155.099024474655" y="199.287940834639" z="0"/>
        <viz:size value="5"/>
      </node>
      <node id="317" label="ASV803">
        <attvalues>
          <attvalue for="att1" value="ASV803"/>
          <attvalue for="att2" value="0.0935653121409875"/>
        </attvalues>
        <viz:color r="255" g="99" b="71" a="1"/>
        <viz:position x="-120.880081122931" y="-51.7226785416492" z="0"/>
        <viz:size value="5"/>
      </node>
      <node id="318" label="ASV856">
        <attvalues>
          <attvalue for="att1" value="ASV856"/>
          <attvalue for="att2" value="0.101559816659363"/>
        </attvalues>
        <viz:color r="255" g="99" b="71" a="1"/>
        <viz:position x="205.813660663336" y="31.4471777357683" z="0"/>
        <viz:size value="5"/>
      </node>
      <node id="319" label="ASV859">
        <attvalues>
          <attvalue for="att1" value="ASV859"/>
          <attvalue for="att2" value="0.0805372307036348"/>
        </attvalues>
        <viz:color r="255" g="99" b="71" a="1"/>
        <viz:position x="58.1926901596329" y="-161.912717085185" z="0"/>
        <viz:size value="5"/>
      </node>
      <node id="320" label="ASV862">
        <attvalues>
          <attvalue for="att1" value="ASV862"/>
          <attvalue for="att2" value="0.0826098800232137"/>
        </attvalues>
        <viz:color r="255" g="99" b="71" a="1"/>
        <viz:position x="-125.804322153151" y="-52.9349336548198" z="0"/>
        <viz:size value="5"/>
      </node>
      <node id="321" label="ASV869">
        <attvalues>
          <attvalue for="att1" value="ASV869"/>
          <attvalue for="att2" value="0.0737270972250187"/>
        </attvalues>
        <viz:color r="255" g="99" b="71" a="1"/>
        <viz:position x="190.004048851464" y="-13.2125100188009" z="0"/>
        <viz:size value="5"/>
      </node>
      <node id="322" label="ASV933">
        <attvalues>
          <attvalue for="att1" value="ASV933"/>
          <attvalue for="att2" value="0.0808333234635747"/>
        </attvalues>
        <viz:color r="255" g="99" b="71" a="1"/>
        <viz:position x="92.1233191441357" y="189.352426893069" z="0"/>
        <viz:size value="5"/>
      </node>
      <node id="323" label="ASV940">
        <attvalues>
          <attvalue for="att1" value="ASV940"/>
          <attvalue for="att2" value="0.0666208709864626"/>
        </attvalues>
        <viz:color r="255" g="99" b="71" a="1"/>
        <viz:position x="150.949571474039" y="65.8000081018006" z="0"/>
        <viz:size value="5"/>
      </node>
      <node id="324" label="ASV1035">
        <attvalues>
          <attvalue for="att1" value="ASV1035"/>
          <attvalue for="att2" value="0.069581798585861"/>
        </attvalues>
        <viz:color r="255" g="99" b="71" a="1"/>
        <viz:position x="78.3756245564787" y="-212.191986902497" z="0"/>
        <viz:size value="5"/>
      </node>
      <node id="325" label="ASV1091">
        <attvalues>
          <attvalue for="att1" value="ASV1091"/>
          <attvalue for="att2" value="0.0906043845415892"/>
        </attvalues>
        <viz:color r="255" g="99" b="71" a="1"/>
        <viz:position x="-7.87261870370085" y="182.204253045971" z="0"/>
        <viz:size value="5"/>
      </node>
      <node id="326" label="ASV1112">
        <attvalues>
          <attvalue for="att1" value="ASV1112"/>
          <attvalue for="att2" value="0.164331481766608"/>
        </attvalues>
        <viz:color r="255" g="99" b="71" a="1"/>
        <viz:position x="-211.307439950759" y="-25.7650374838671" z="0"/>
        <viz:size value="5"/>
      </node>
      <node id="327" label="ASV1116">
        <attvalues>
          <attvalue for="att1" value="ASV1116"/>
          <attvalue for="att2" value="0.171437708005164"/>
        </attvalues>
        <viz:color r="255" g="99" b="71" a="1"/>
        <viz:position x="-142.099686219696" y="17.5433596160586" z="0"/>
        <viz:size value="5"/>
      </node>
      <node id="328" label="ASV1178">
        <attvalues>
          <attvalue for="att1" value="ASV1178"/>
          <attvalue for="att2" value="0.064252128906944"/>
        </attvalues>
        <viz:color r="255" g="99" b="71" a="1"/>
        <viz:position x="170.41753130569" y="-130.824318481076" z="0"/>
        <viz:size value="5"/>
      </node>
      <node id="329" label="ASV1208">
        <attvalues>
          <attvalue for="att1" value="ASV1208"/>
          <attvalue for="att2" value="0.0672130565063423"/>
        </attvalues>
        <viz:color r="255" g="99" b="71" a="1"/>
        <viz:position x="166.716890890182" y="-14.9160868556361" z="0"/>
        <viz:size value="5"/>
      </node>
      <node id="330" label="ASV1270">
        <attvalues>
          <attvalue for="att1" value="ASV1270"/>
          <attvalue for="att2" value="0.0752075610247178"/>
        </attvalues>
        <viz:color r="255" g="99" b="71" a="1"/>
        <viz:position x="179.57459385396" y="-134.611086854796" z="0"/>
        <viz:size value="5"/>
      </node>
      <node id="331" label="ASV1294">
        <attvalues>
          <attvalue for="att1" value="ASV1294"/>
          <attvalue for="att2" value="0.090900477301529"/>
        </attvalues>
        <viz:color r="255" g="99" b="71" a="1"/>
        <viz:position x="94.1583445858269" y="145.486546703483" z="0"/>
        <viz:size value="5"/>
      </node>
      <node id="332" label="ASV1305">
        <attvalues>
          <attvalue for="att1" value="ASV1305"/>
          <attvalue for="att2" value="0.0752075610247178"/>
        </attvalues>
        <viz:color r="255" g="99" b="71" a="1"/>
        <viz:position x="122.097947124077" y="-91.1642107084627" z="0"/>
        <viz:size value="5"/>
      </node>
      <node id="333" label="ASV1366">
        <attvalues>
          <attvalue for="att1" value="ASV1366"/>
          <attvalue for="att2" value="0.0710622623855601"/>
        </attvalues>
        <viz:color r="255" g="99" b="71" a="1"/>
        <viz:position x="99.592175020886" y="-203.744287323661" z="0"/>
        <viz:size value="5"/>
      </node>
      <node id="334" label="ASV1395">
        <attvalues>
          <attvalue for="att1" value="ASV1395"/>
          <attvalue for="att2" value="0.112219156017197"/>
        </attvalues>
        <viz:color r="255" g="99" b="71" a="1"/>
        <viz:position x="-209.392761795173" y="-15.2494138266411" z="0"/>
        <viz:size value="5"/>
      </node>
      <node id="335" label="ASV1414">
        <attvalues>
          <attvalue for="att1" value="ASV1414"/>
          <attvalue for="att2" value="0.0799450451837552"/>
        </attvalues>
        <viz:color r="255" g="99" b="71" a="1"/>
        <viz:position x="-43.0018831143215" y="89.8073435192708" z="0"/>
        <viz:size value="5"/>
      </node>
      <node id="336" label="ASV1540">
        <attvalues>
          <attvalue for="att1" value="ASV1540"/>
          <attvalue for="att2" value="0.087347364182251"/>
        </attvalues>
        <viz:color r="255" g="99" b="71" a="1"/>
        <viz:position x="76.6082933130315" y="-88.6161723847153" z="0"/>
        <viz:size value="5"/>
      </node>
      <node id="337" label="ASV1550">
        <attvalues>
          <attvalue for="att1" value="ASV1550"/>
          <attvalue for="att2" value="0.0686935203060415"/>
        </attvalues>
        <viz:color r="255" g="99" b="71" a="1"/>
        <viz:position x="224.941863140331" y="-156.27736337193" z="0"/>
        <viz:size value="5"/>
      </node>
      <node id="338" label="ASV1569">
        <attvalues>
          <attvalue for="att1" value="ASV1569"/>
          <attvalue for="att2" value="0.0713583551455"/>
        </attvalues>
        <viz:color r="255" g="99" b="71" a="1"/>
        <viz:position x="-239.251289819213" y="9.5548476811436" z="0"/>
        <viz:size value="5"/>
      </node>
      <node id="339" label="ASV1601">
        <attvalues>
          <attvalue for="att1" value="ASV1601"/>
          <attvalue for="att2" value="0.0612912013075456"/>
        </attvalues>
        <viz:color r="255" g="99" b="71" a="1"/>
        <viz:position x="235.648640637177" y="-121.960399206458" z="0"/>
        <viz:size value="5"/>
      </node>
      <node id="340" label="ASV1634">
        <attvalues>
          <attvalue for="att1" value="ASV1634"/>
          <attvalue for="att2" value="0.0601068302677863"/>
        </attvalues>
        <viz:color r="255" g="99" b="71" a="1"/>
        <viz:position x="243.449412338338" y="196.071371977659" z="0"/>
        <viz:size value="5"/>
      </node>
      <node id="341" label="ASV1727">
        <attvalues>
          <attvalue for="att1" value="ASV1727"/>
          <attvalue for="att2" value="0.140940153731361"/>
        </attvalues>
        <viz:color r="255" g="99" b="71" a="1"/>
        <viz:position x="238.438276167907" y="-235.586313519366" z="0"/>
        <viz:size value="5"/>
      </node>
      <node id="342" label="ASV1749">
        <attvalues>
          <attvalue for="att1" value="ASV1749"/>
          <attvalue for="att2" value="0.123766773654851"/>
        </attvalues>
        <viz:color r="255" g="99" b="71" a="1"/>
        <viz:position x="-174.474894820495" y="-119.644219005397" z="0"/>
        <viz:size value="5"/>
      </node>
      <node id="343" label="ASV1782">
        <attvalues>
          <attvalue for="att1" value="ASV1782"/>
          <attvalue for="att2" value="0.123174588134971"/>
        </attvalues>
        <viz:color r="255" g="99" b="71" a="1"/>
        <viz:position x="-161.889544451005" y="-225.966746257802" z="0"/>
        <viz:size value="5"/>
      </node>
      <node id="344" label="ASV1822">
        <attvalues>
          <attvalue for="att1" value="ASV1822"/>
          <attvalue for="att2" value="0.0725427261852593"/>
        </attvalues>
        <viz:color r="255" g="99" b="71" a="1"/>
        <viz:position x="-201.819162560882" y="31.7573568054383" z="0"/>
        <viz:size value="5"/>
      </node>
      <node id="345" label="ASV1863">
        <attvalues>
          <attvalue for="att1" value="ASV1863"/>
          <attvalue for="att2" value="0.0689896130659813"/>
        </attvalues>
        <viz:color r="255" g="99" b="71" a="1"/>
        <viz:position x="4.32935394631616" y="-133.559176504144" z="0"/>
        <viz:size value="5"/>
      </node>
      <node id="346" label="ASV1934">
        <attvalues>
          <attvalue for="att1" value="ASV1934"/>
          <attvalue for="att2" value="0.0832020655430933"/>
        </attvalues>
        <viz:color r="255" g="99" b="71" a="1"/>
        <viz:position x="-114.197917028222" y="-125.910977097822" z="0"/>
        <viz:size value="5"/>
      </node>
      <node id="347" label="ASV2118">
        <attvalues>
          <attvalue for="att1" value="ASV2118"/>
          <attvalue for="att2" value="0.0959340542205062"/>
        </attvalues>
        <viz:color r="255" g="99" b="71" a="1"/>
        <viz:position x="212.159594726449" y="184.428784617665" z="0"/>
        <viz:size value="5"/>
      </node>
      <node id="348" label="ASV2228">
        <attvalues>
          <attvalue for="att1" value="ASV2228"/>
          <attvalue for="att2" value="0.0713583551455"/>
        </attvalues>
        <viz:color r="255" g="99" b="71" a="1"/>
        <viz:position x="204.524511036938" y="-67.7869175677541" z="0"/>
        <viz:size value="5"/>
      </node>
      <node id="349" label="ASV2236">
        <attvalues>
          <attvalue for="att1" value="ASV2236"/>
          <attvalue for="att2" value="0.0618833868274253"/>
        </attvalues>
        <viz:color r="255" g="99" b="71" a="1"/>
        <viz:position x="-127.590980260473" y="171.379968394553" z="0"/>
        <viz:size value="5"/>
      </node>
      <node id="350" label="ASV2549">
        <attvalues>
          <attvalue for="att1" value="ASV2549"/>
          <attvalue for="att2" value="0.0823137872632738"/>
        </attvalues>
        <viz:color r="255" g="99" b="71" a="1"/>
        <viz:position x="-143.427785443208" y="-94.5046799856617" z="0"/>
        <viz:size value="5"/>
      </node>
      <node id="351" label="ASV2783">
        <attvalues>
          <attvalue for="att1" value="ASV2783"/>
          <attvalue for="att2" value="0.0621794795873651"/>
        </attvalues>
        <viz:color r="255" g="99" b="71" a="1"/>
        <viz:position x="-228.424505723708" y="36.6064391559109" z="0"/>
        <viz:size value="5"/>
      </node>
      <node id="352" label="ASV2839">
        <attvalues>
          <attvalue for="att1" value="ASV2839"/>
          <attvalue for="att2" value="0.0615872940674855"/>
        </attvalues>
        <viz:color r="255" g="99" b="71" a="1"/>
        <viz:position x="-175.39133459792" y="31.3055011829169" z="0"/>
        <viz:size value="5"/>
      </node>
      <node id="353" label="ASV2864">
        <attvalues>
          <attvalue for="att1" value="ASV2864"/>
          <attvalue for="att2" value="0.0636599433870643"/>
        </attvalues>
        <viz:color r="255" g="99" b="71" a="1"/>
        <viz:position x="-108.56292635397" y="-128.519080381786" z="0"/>
        <viz:size value="5"/>
      </node>
    </nodes>
    <edges>
      <edge id="0" label="+" source="1" target="4" weight="0.9379066">
        <attvalues>
          <attvalue for="att1" value="+"/>
        </attvalues>
      </edge>
      <edge id="1" label="+" source="1" target="77" weight="0.914107">
        <attvalues>
          <attvalue for="att1" value="+"/>
        </attvalues>
      </edge>
      <edge id="2" label="+" source="1" target="85" weight="0.8800629">
        <attvalues>
          <attvalue for="att1" value="+"/>
        </attvalues>
      </edge>
      <edge id="3" label="+" source="1" target="89" weight="0.9153495">
        <attvalues>
          <attvalue for="att1" value="+"/>
        </attvalues>
      </edge>
      <edge id="4" label="+" source="1" target="92" weight="0.9510383">
        <attvalues>
          <attvalue for="att1" value="+"/>
        </attvalues>
      </edge>
      <edge id="5" label="+" source="1" target="167" weight="0.8715587">
        <attvalues>
          <attvalue for="att1" value="+"/>
        </attvalues>
      </edge>
      <edge id="6" label="+" source="1" target="168" weight="0.9183172">
        <attvalues>
          <attvalue for="att1" value="+"/>
        </attvalues>
      </edge>
      <edge id="7" label="+" source="1" target="185" weight="0.8032779">
        <attvalues>
          <attvalue for="att1" value="+"/>
        </attvalues>
      </edge>
      <edge id="8" label="+" source="1" target="186" weight="0.8775135">
        <attvalues>
          <attvalue for="att1" value="+"/>
        </attvalues>
      </edge>
      <edge id="9" label="+" source="1" target="191" weight="0.8853908">
        <attvalues>
          <attvalue for="att1" value="+"/>
        </attvalues>
      </edge>
      <edge id="10" label="+" source="1" target="221" weight="0.8481162">
        <attvalues>
          <attvalue for="att1" value="+"/>
        </attvalues>
      </edge>
      <edge id="11" label="+" source="1" target="224" weight="0.9520674">
        <attvalues>
          <attvalue for="att1" value="+"/>
        </attvalues>
      </edge>
      <edge id="12" label="+" source="1" target="225" weight="0.9762837">
        <attvalues>
          <attvalue for="att1" value="+"/>
        </attvalues>
      </edge>
      <edge id="13" label="+" source="1" target="230" weight="0.9443997">
        <attvalues>
          <attvalue for="att1" value="+"/>
        </attvalues>
      </edge>
      <edge id="14" label="+" source="1" target="231" weight="0.8694306">
        <attvalues>
          <attvalue for="att1" value="+"/>
        </attvalues>
      </edge>
      <edge id="15" label="+" source="1" target="242" weight="0.8569045">
        <attvalues>
          <attvalue for="att1" value="+"/>
        </attvalues>
      </edge>
      <edge id="16" label="+" source="1" target="246" weight="0.8898012">
        <attvalues>
          <attvalue for="att1" value="+"/>
        </attvalues>
      </edge>
      <edge id="17" label="+" source="1" target="254" weight="0.8869626">
        <attvalues>
          <attvalue for="att1" value="+"/>
        </attvalues>
      </edge>
      <edge id="18" label="+" source="1" target="311" weight="0.8275355">
        <attvalues>
          <attvalue for="att1" value="+"/>
        </attvalues>
      </edge>
      <edge id="19" label="+" source="1" target="314" weight="0.9285696">
        <attvalues>
          <attvalue for="att1" value="+"/>
        </attvalues>
      </edge>
      <edge id="20" label="+" source="1" target="315" weight="0.9522448">
        <attvalues>
          <attvalue for="att1" value="+"/>
        </attvalues>
      </edge>
      <edge id="21" label="+" source="1" target="320" weight="0.9598326">
        <attvalues>
          <attvalue for="att1" value="+"/>
        </attvalues>
      </edge>
      <edge id="22" label="+" source="1" target="321" weight="0.8660527">
        <attvalues>
          <attvalue for="att1" value="+"/>
        </attvalues>
      </edge>
      <edge id="23" label="+" source="1" target="323" weight="0.9437945">
        <attvalues>
          <attvalue for="att1" value="+"/>
        </attvalues>
      </edge>
      <edge id="24" label="+" source="1" target="324" weight="0.8276551">
        <attvalues>
          <attvalue for="att1" value="+"/>
        </attvalues>
      </edge>
      <edge id="25" label="-" source="1" target="334" weight="0.9704661">
        <attvalues>
          <attvalue for="att1" value="-"/>
        </attvalues>
      </edge>
      <edge id="26" label="-" source="1" target="341" weight="0.9383572">
        <attvalues>
          <attvalue for="att1" value="-"/>
        </attvalues>
      </edge>
      <edge id="27" label="-" source="1" target="342" weight="0.8782559">
        <attvalues>
          <attvalue for="att1" value="-"/>
        </attvalues>
      </edge>
      <edge id="28" label="-" source="2" target="16" weight="0.7964601">
        <attvalues>
          <attvalue for="att1" value="-"/>
        </attvalues>
      </edge>
      <edge id="29" label="+" source="2" target="60" weight="0.8840814">
        <attvalues>
          <attvalue for="att1" value="+"/>
        </attvalues>
      </edge>
      <edge id="30" label="-" source="2" target="89" weight="0.7726307">
        <attvalues>
          <attvalue for="att1" value="-"/>
        </attvalues>
      </edge>
      <edge id="31" label="-" source="2" target="94" weight="0.8448344">
        <attvalues>
          <attvalue for="att1" value="-"/>
        </attvalues>
      </edge>
      <edge id="32" label="-" source="2" target="132" weight="1">
        <attvalues>
          <attvalue for="att1" value="-"/>
        </attvalues>
      </edge>
      <edge id="33" label="-" source="2" target="150" weight="0.6543735">
        <attvalues>
          <attvalue for="att1" value="-"/>
        </attvalues>
      </edge>
      <edge id="34" label="-" source="2" target="176" weight="0.6613704">
        <attvalues>
          <attvalue for="att1" value="-"/>
        </attvalues>
      </edge>
      <edge id="35" label="+" source="2" target="180" weight="0.9162582">
        <attvalues>
          <attvalue for="att1" value="+"/>
        </attvalues>
      </edge>
      <edge id="36" label="+" source="2" target="216" weight="0.8251531">
        <attvalues>
          <attvalue for="att1" value="+"/>
        </attvalues>
      </edge>
      <edge id="37" label="-" source="2" target="238" weight="0.9599392">
        <attvalues>
          <attvalue for="att1" value="-"/>
        </attvalues>
      </edge>
      <edge id="38" label="+" source="2" target="255" weight="0.8823541">
        <attvalues>
          <attvalue for="att1" value="+"/>
        </attvalues>
      </edge>
      <edge id="39" label="+" source="2" target="258" weight="0.9285801">
        <attvalues>
          <attvalue for="att1" value="+"/>
        </attvalues>
      </edge>
      <edge id="40" label="+" source="2" target="259" weight="0.9444896">
        <attvalues>
          <attvalue for="att1" value="+"/>
        </attvalues>
      </edge>
      <edge id="41" label="+" source="2" target="264" weight="0.8071303">
        <attvalues>
          <attvalue for="att1" value="+"/>
        </attvalues>
      </edge>
      <edge id="42" label="+" source="2" target="267" weight="0.9330594">
        <attvalues>
          <attvalue for="att1" value="+"/>
        </attvalues>
      </edge>
      <edge id="43" label="+" source="2" target="271" weight="0.85288">
        <attvalues>
          <attvalue for="att1" value="+"/>
        </attvalues>
      </edge>
      <edge id="44" label="+" source="2" target="321" weight="0.9265972">
        <attvalues>
          <attvalue for="att1" value="+"/>
        </attvalues>
      </edge>
      <edge id="45" label="+" source="3" target="11" weight="0.9432533">
        <attvalues>
          <attvalue for="att1" value="+"/>
        </attvalues>
      </edge>
      <edge id="46" label="-" source="3" target="30" weight="0.9182247">
        <attvalues>
          <attvalue for="att1" value="-"/>
        </attvalues>
      </edge>
      <edge id="47" label="+" source="3" target="51" weight="0.8499256">
        <attvalues>
          <attvalue for="att1" value="+"/>
        </attvalues>
      </edge>
      <edge id="48" label="+" source="3" target="54" weight="0.9456645">
        <attvalues>
          <attvalue for="att1" value="+"/>
        </attvalues>
      </edge>
      <edge id="49" label="+" source="3" target="55" weight="0.9671939">
        <attvalues>
          <attvalue for="att1" value="+"/>
        </attvalues>
      </edge>
      <edge id="50" label="+" source="3" target="60" weight="0.9616146">
        <attvalues>
          <attvalue for="att1" value="+"/>
        </attvalues>
      </edge>
      <edge id="51" label="+" source="3" target="61" weight="0.881976">
        <attvalues>
          <attvalue for="att1" value="+"/>
        </attvalues>
      </edge>
      <edge id="52" label="+" source="3" target="63" weight="0.96248">
        <attvalues>
          <attvalue for="att1" value="+"/>
        </attvalues>
      </edge>
      <edge id="53" label="+" source="3" target="64" weight="0.8325168">
        <attvalues>
          <attvalue for="att1" value="+"/>
        </attvalues>
      </edge>
      <edge id="54" label="+" source="3" target="67" weight="0.9811931">
        <attvalues>
          <attvalue for="att1" value="+"/>
        </attvalues>
      </edge>
      <edge id="55" label="+" source="3" target="77" weight="0.8940362">
        <attvalues>
          <attvalue for="att1" value="+"/>
        </attvalues>
      </edge>
      <edge id="56" label="-" source="3" target="84" weight="0.8777581">
        <attvalues>
          <attvalue for="att1" value="-"/>
        </attvalues>
      </edge>
      <edge id="57" label="-" source="3" target="89" weight="0.8465872">
        <attvalues>
          <attvalue for="att1" value="-"/>
        </attvalues>
      </edge>
      <edge id="58" label="+" source="3" target="111" weight="0.96561">
        <attvalues>
          <attvalue for="att1" value="+"/>
        </attvalues>
      </edge>
      <edge id="59" label="+" source="3" target="176" weight="0.7845262">
        <attvalues>
          <attvalue for="att1" value="+"/>
        </attvalues>
      </edge>
      <edge id="60" label="-" source="3" target="189" weight="0.8591572">
        <attvalues>
          <attvalue for="att1" value="-"/>
        </attvalues>
      </edge>
      <edge id="61" label="-" source="3" target="204" weight="0.763298">
        <attvalues>
          <attvalue for="att1" value="-"/>
        </attvalues>
      </edge>
      <edge id="62" label="+" source="3" target="256" weight="0.8773263">
        <attvalues>
          <attvalue for="att1" value="+"/>
        </attvalues>
      </edge>
      <edge id="63" label="+" source="3" target="259" weight="0.857966">
        <attvalues>
          <attvalue for="att1" value="+"/>
        </attvalues>
      </edge>
      <edge id="64" label="+" source="3" target="260" weight="0.7943582">
        <attvalues>
          <attvalue for="att1" value="+"/>
        </attvalues>
      </edge>
      <edge id="65" label="+" source="3" target="268" weight="0.6968712">
        <attvalues>
          <attvalue for="att1" value="+"/>
        </attvalues>
      </edge>
      <edge id="66" label="+" source="3" target="269" weight="0.6380972">
        <attvalues>
          <attvalue for="att1" value="+"/>
        </attvalues>
      </edge>
      <edge id="67" label="+" source="3" target="272" weight="0.8101571">
        <attvalues>
          <attvalue for="att1" value="+"/>
        </attvalues>
      </edge>
      <edge id="68" label="+" source="3" target="282" weight="0.7551412">
        <attvalues>
          <attvalue for="att1" value="+"/>
        </attvalues>
      </edge>
      <edge id="69" label="+" source="3" target="286" weight="0.7624054">
        <attvalues>
          <attvalue for="att1" value="+"/>
        </attvalues>
      </edge>
      <edge id="70" label="-" source="3" target="299" weight="0.8652836">
        <attvalues>
          <attvalue for="att1" value="-"/>
        </attvalues>
      </edge>
      <edge id="71" label="+" source="4" target="51" weight="0.8232887">
        <attvalues>
          <attvalue for="att1" value="+"/>
        </attvalues>
      </edge>
      <edge id="72" label="+" source="4" target="54" weight="0.9238258">
        <attvalues>
          <attvalue for="att1" value="+"/>
        </attvalues>
      </edge>
      <edge id="73" label="+" source="4" target="58" weight="0.798598">
        <attvalues>
          <attvalue for="att1" value="+"/>
        </attvalues>
      </edge>
      <edge id="74" label="+" source="4" target="72" weight="0.8513893">
        <attvalues>
          <attvalue for="att1" value="+"/>
        </attvalues>
      </edge>
      <edge id="75" label="+" source="4" target="84" weight="0.9152907">
        <attvalues>
          <attvalue for="att1" value="+"/>
        </attvalues>
      </edge>
      <edge id="76" label="+" source="4" target="95" weight="0.8782216">
        <attvalues>
          <attvalue for="att1" value="+"/>
        </attvalues>
      </edge>
      <edge id="77" label="-" source="4" target="106" weight="0.928368">
        <attvalues>
          <attvalue for="att1" value="-"/>
        </attvalues>
      </edge>
      <edge id="78" label="+" source="4" target="114" weight="0.8989468">
        <attvalues>
          <attvalue for="att1" value="+"/>
        </attvalues>
      </edge>
      <edge id="79" label="+" source="4" target="117" weight="0.7993487">
        <attvalues>
          <attvalue for="att1" value="+"/>
        </attvalues>
      </edge>
      <edge id="80" label="+" source="4" target="132" weight="0.9531455">
        <attvalues>
          <attvalue for="att1" value="+"/>
        </attvalues>
      </edge>
      <edge id="81" label="+" source="4" target="165" weight="0.8355762">
        <attvalues>
          <attvalue for="att1" value="+"/>
        </attvalues>
      </edge>
      <edge id="82" label="+" source="4" target="176" weight="0.8694871">
        <attvalues>
          <attvalue for="att1" value="+"/>
        </attvalues>
      </edge>
      <edge id="83" label="+" source="4" target="223" weight="0.9304522">
        <attvalues>
          <attvalue for="att1" value="+"/>
        </attvalues>
      </edge>
      <edge id="84" label="-" source="4" target="228" weight="0.752523">
        <attvalues>
          <attvalue for="att1" value="-"/>
        </attvalues>
      </edge>
      <edge id="85" label="-" source="4" target="229" weight="0.7513236">
        <attvalues>
          <attvalue for="att1" value="-"/>
        </attvalues>
      </edge>
      <edge id="86" label="-" source="4" target="260" weight="0.9909028">
        <attvalues>
          <attvalue for="att1" value="-"/>
        </attvalues>
      </edge>
      <edge id="87" label="+" source="4" target="301" weight="0.9524484">
        <attvalues>
          <attvalue for="att1" value="+"/>
        </attvalues>
      </edge>
      <edge id="88" label="+" source="5" target="151" weight="0.9359416">
        <attvalues>
          <attvalue for="att1" value="+"/>
        </attvalues>
      </edge>
      <edge id="89" label="-" source="5" target="170" weight="0.9219489">
        <attvalues>
          <attvalue for="att1" value="-"/>
        </attvalues>
      </edge>
      <edge id="90" label="+" source="5" target="182" weight="0.941047">
        <attvalues>
          <attvalue for="att1" value="+"/>
        </attvalues>
      </edge>
      <edge id="91" label="-" source="5" target="226" weight="0.9655009">
        <attvalues>
          <attvalue for="att1" value="-"/>
        </attvalues>
      </edge>
      <edge id="92" label="-" source="5" target="227" weight="0.855537">
        <attvalues>
          <attvalue for="att1" value="-"/>
        </attvalues>
      </edge>
      <edge id="93" label="-" source="5" target="286" weight="0.7051195">
        <attvalues>
          <attvalue for="att1" value="-"/>
        </attvalues>
      </edge>
      <edge id="94" label="+" source="5" target="289" weight="0.945811">
        <attvalues>
          <attvalue for="att1" value="+"/>
        </attvalues>
      </edge>
      <edge id="95" label="+" source="5" target="327" weight="0.7818678">
        <attvalues>
          <attvalue for="att1" value="+"/>
        </attvalues>
      </edge>
      <edge id="96" label="+" source="5" target="328" weight="0.8248342">
        <attvalues>
          <attvalue for="att1" value="+"/>
        </attvalues>
      </edge>
      <edge id="97" label="+" source="5" target="333" weight="0.9700099">
        <attvalues>
          <attvalue for="att1" value="+"/>
        </attvalues>
      </edge>
      <edge id="98" label="+" source="5" target="334" weight="0.8456938">
        <attvalues>
          <attvalue for="att1" value="+"/>
        </attvalues>
      </edge>
      <edge id="99" label="+" source="5" target="336" weight="0.899278">
        <attvalues>
          <attvalue for="att1" value="+"/>
        </attvalues>
      </edge>
      <edge id="100" label="+" source="5" target="340" weight="0.8903783">
        <attvalues>
          <attvalue for="att1" value="+"/>
        </attvalues>
      </edge>
      <edge id="101" label="+" source="5" target="350" weight="0.7269709">
        <attvalues>
          <attvalue for="att1" value="+"/>
        </attvalues>
      </edge>
      <edge id="102" label="+" source="6" target="7" weight="0.9006476">
        <attvalues>
          <attvalue for="att1" value="+"/>
        </attvalues>
      </edge>
      <edge id="103" label="+" source="6" target="15" weight="0.814635">
        <attvalues>
          <attvalue for="att1" value="+"/>
        </attvalues>
      </edge>
      <edge id="104" label="+" source="6" target="36" weight="0.9374937">
        <attvalues>
          <attvalue for="att1" value="+"/>
        </attvalues>
      </edge>
      <edge id="105" label="+" source="6" target="39" weight="0.913765">
        <attvalues>
          <attvalue for="att1" value="+"/>
        </attvalues>
      </edge>
      <edge id="106" label="+" source="6" target="40" weight="0.9373325">
        <attvalues>
          <attvalue for="att1" value="+"/>
        </attvalues>
      </edge>
      <edge id="107" label="+" source="6" target="45" weight="0.7809445">
        <attvalues>
          <attvalue for="att1" value="+"/>
        </attvalues>
      </edge>
      <edge id="108" label="+" source="6" target="48" weight="0.8834674">
        <attvalues>
          <attvalue for="att1" value="+"/>
        </attvalues>
      </edge>
      <edge id="109" label="+" source="6" target="52" weight="0.877173">
        <attvalues>
          <attvalue for="att1" value="+"/>
        </attvalues>
      </edge>
      <edge id="110" label="+" source="6" target="62" weight="0.8996622">
        <attvalues>
          <attvalue for="att1" value="+"/>
        </attvalues>
      </edge>
      <edge id="111" label="+" source="6" target="66" weight="0.8831219">
        <attvalues>
          <attvalue for="att1" value="+"/>
        </attvalues>
      </edge>
      <edge id="112" label="+" source="6" target="71" weight="0.9245307">
        <attvalues>
          <attvalue for="att1" value="+"/>
        </attvalues>
      </edge>
      <edge id="113" label="+" source="6" target="92" weight="0.6832916">
        <attvalues>
          <attvalue for="att1" value="+"/>
        </attvalues>
      </edge>
      <edge id="114" label="+" source="6" target="96" weight="0.8482542">
        <attvalues>
          <attvalue for="att1" value="+"/>
        </attvalues>
      </edge>
      <edge id="115" label="+" source="6" target="99" weight="0.9234141">
        <attvalues>
          <attvalue for="att1" value="+"/>
        </attvalues>
      </edge>
      <edge id="116" label="+" source="6" target="100" weight="0.9251968">
        <attvalues>
          <attvalue for="att1" value="+"/>
        </attvalues>
      </edge>
      <edge id="117" label="+" source="6" target="105" weight="0.898941">
        <attvalues>
          <attvalue for="att1" value="+"/>
        </attvalues>
      </edge>
      <edge id="118" label="+" source="6" target="108" weight="0.8750459">
        <attvalues>
          <attvalue for="att1" value="+"/>
        </attvalues>
      </edge>
      <edge id="119" label="+" source="6" target="109" weight="0.7348445">
        <attvalues>
          <attvalue for="att1" value="+"/>
        </attvalues>
      </edge>
      <edge id="120" label="+" source="6" target="112" weight="0.9612394">
        <attvalues>
          <attvalue for="att1" value="+"/>
        </attvalues>
      </edge>
      <edge id="121" label="+" source="6" target="122" weight="0.8098894">
        <attvalues>
          <attvalue for="att1" value="+"/>
        </attvalues>
      </edge>
      <edge id="122" label="+" source="6" target="126" weight="0.961814">
        <attvalues>
          <attvalue for="att1" value="+"/>
        </attvalues>
      </edge>
      <edge id="123" label="+" source="6" target="131" weight="0.8405437">
        <attvalues>
          <attvalue for="att1" value="+"/>
        </attvalues>
      </edge>
      <edge id="124" label="+" source="6" target="146" weight="0.8184687">
        <attvalues>
          <attvalue for="att1" value="+"/>
        </attvalues>
      </edge>
      <edge id="125" label="+" source="6" target="147" weight="0.8487321">
        <attvalues>
          <attvalue for="att1" value="+"/>
        </attvalues>
      </edge>
      <edge id="126" label="+" source="6" target="222" weight="0.7681241">
        <attvalues>
          <attvalue for="att1" value="+"/>
        </attvalues>
      </edge>
      <edge id="127" label="+" source="6" target="223" weight="0.7900592">
        <attvalues>
          <attvalue for="att1" value="+"/>
        </attvalues>
      </edge>
      <edge id="128" label="+" source="6" target="228" weight="0.9424927">
        <attvalues>
          <attvalue for="att1" value="+"/>
        </attvalues>
      </edge>
      <edge id="129" label="+" source="6" target="231" weight="0.8465973">
        <attvalues>
          <attvalue for="att1" value="+"/>
        </attvalues>
      </edge>
      <edge id="130" label="+" source="6" target="235" weight="0.9196438">
        <attvalues>
          <attvalue for="att1" value="+"/>
        </attvalues>
      </edge>
      <edge id="131" label="+" source="6" target="245" weight="0.7154678">
        <attvalues>
          <attvalue for="att1" value="+"/>
        </attvalues>
      </edge>
      <edge id="132" label="+" source="6" target="249" weight="0.8868285">
        <attvalues>
          <attvalue for="att1" value="+"/>
        </attvalues>
      </edge>
      <edge id="133" label="+" source="6" target="254" weight="0.5873785">
        <attvalues>
          <attvalue for="att1" value="+"/>
        </attvalues>
      </edge>
      <edge id="134" label="+" source="6" target="257" weight="0.6671321">
        <attvalues>
          <attvalue for="att1" value="+"/>
        </attvalues>
      </edge>
      <edge id="135" label="+" source="6" target="269" weight="0.9269093">
        <attvalues>
          <attvalue for="att1" value="+"/>
        </attvalues>
      </edge>
      <edge id="136" label="+" source="6" target="270" weight="0.6804686">
        <attvalues>
          <attvalue for="att1" value="+"/>
        </attvalues>
      </edge>
      <edge id="137" label="+" source="6" target="271" weight="0.8767756">
        <attvalues>
          <attvalue for="att1" value="+"/>
        </attvalues>
      </edge>
      <edge id="138" label="-" source="6" target="299" weight="0.8376511">
        <attvalues>
          <attvalue for="att1" value="-"/>
        </attvalues>
      </edge>
      <edge id="139" label="+" source="6" target="307" weight="0.9093769">
        <attvalues>
          <attvalue for="att1" value="+"/>
        </attvalues>
      </edge>
      <edge id="140" label="+" source="6" target="321" weight="0.9000381">
        <attvalues>
          <attvalue for="att1" value="+"/>
        </attvalues>
      </edge>
      <edge id="141" label="+" source="6" target="341" weight="0.8570651">
        <attvalues>
          <attvalue for="att1" value="+"/>
        </attvalues>
      </edge>
      <edge id="142" label="-" source="7" target="17" weight="0.8884493">
        <attvalues>
          <attvalue for="att1" value="-"/>
        </attvalues>
      </edge>
      <edge id="143" label="+" source="7" target="39" weight="0.8164855">
        <attvalues>
          <attvalue for="att1" value="+"/>
        </attvalues>
      </edge>
      <edge id="144" label="+" source="7" target="47" weight="0.888462">
        <attvalues>
          <attvalue for="att1" value="+"/>
        </attvalues>
      </edge>
      <edge id="145" label="-" source="7" target="136" weight="0.9445125">
        <attvalues>
          <attvalue for="att1" value="-"/>
        </attvalues>
      </edge>
      <edge id="146" label="-" source="7" target="164" weight="0.6836424">
        <attvalues>
          <attvalue for="att1" value="-"/>
        </attvalues>
      </edge>
      <edge id="147" label="-" source="7" target="179" weight="0.6623588">
        <attvalues>
          <attvalue for="att1" value="-"/>
        </attvalues>
      </edge>
      <edge id="148" label="-" source="7" target="197" weight="0.9378037">
        <attvalues>
          <attvalue for="att1" value="-"/>
        </attvalues>
      </edge>
      <edge id="149" label="+" source="7" target="269" weight="0.8592478">
        <attvalues>
          <attvalue for="att1" value="+"/>
        </attvalues>
      </edge>
      <edge id="150" label="+" source="7" target="270" weight="0.8748468">
        <attvalues>
          <attvalue for="att1" value="+"/>
        </attvalues>
      </edge>
      <edge id="151" label="+" source="7" target="275" weight="0.9098998">
        <attvalues>
          <attvalue for="att1" value="+"/>
        </attvalues>
      </edge>
      <edge id="152" label="+" source="7" target="278" weight="0.9107449">
        <attvalues>
          <attvalue for="att1" value="+"/>
        </attvalues>
      </edge>
      <edge id="153" label="+" source="7" target="282" weight="0.8807774">
        <attvalues>
          <attvalue for="att1" value="+"/>
        </attvalues>
      </edge>
      <edge id="154" label="+" source="7" target="292" weight="0.874071">
        <attvalues>
          <attvalue for="att1" value="+"/>
        </attvalues>
      </edge>
      <edge id="155" label="+" source="7" target="296" weight="0.9058296">
        <attvalues>
          <attvalue for="att1" value="+"/>
        </attvalues>
      </edge>
      <edge id="156" label="+" source="7" target="316" weight="0.9134439">
        <attvalues>
          <attvalue for="att1" value="+"/>
        </attvalues>
      </edge>
      <edge id="157" label="+" source="7" target="318" weight="0.8377416">
        <attvalues>
          <attvalue for="att1" value="+"/>
        </attvalues>
      </edge>
      <edge id="158" label="+" source="7" target="320" weight="0.9094836">
        <attvalues>
          <attvalue for="att1" value="+"/>
        </attvalues>
      </edge>
      <edge id="159" label="+" source="8" target="47" weight="0.6841274">
        <attvalues>
          <attvalue for="att1" value="+"/>
        </attvalues>
      </edge>
      <edge id="160" label="+" source="8" target="60" weight="0.8894882">
        <attvalues>
          <attvalue for="att1" value="+"/>
        </attvalues>
      </edge>
      <edge id="161" label="+" source="8" target="63" weight="0.8837127">
        <attvalues>
          <attvalue for="att1" value="+"/>
        </attvalues>
      </edge>
      <edge id="162" label="+" source="8" target="64" weight="0.8653133">
        <attvalues>
          <attvalue for="att1" value="+"/>
        </attvalues>
      </edge>
      <edge id="163" label="+" source="8" target="69" weight="0.713848">
        <attvalues>
          <attvalue for="att1" value="+"/>
        </attvalues>
      </edge>
      <edge id="164" label="+" source="8" target="72" weight="0.851498">
        <attvalues>
          <attvalue for="att1" value="+"/>
        </attvalues>
      </edge>
      <edge id="165" label="+" source="8" target="76" weight="0.8261603">
        <attvalues>
          <attvalue for="att1" value="+"/>
        </attvalues>
      </edge>
      <edge id="166" label="+" source="8" target="90" weight="0.8559074">
        <attvalues>
          <attvalue for="att1" value="+"/>
        </attvalues>
      </edge>
      <edge id="167" label="+" source="8" target="95" weight="0.8419576">
        <attvalues>
          <attvalue for="att1" value="+"/>
        </attvalues>
      </edge>
      <edge id="168" label="+" source="8" target="111" weight="0.9073297">
        <attvalues>
          <attvalue for="att1" value="+"/>
        </attvalues>
      </edge>
      <edge id="169" label="+" source="8" target="112" weight="0.8352438">
        <attvalues>
          <attvalue for="att1" value="+"/>
        </attvalues>
      </edge>
      <edge id="170" label="+" source="8" target="114" weight="0.6997122">
        <attvalues>
          <attvalue for="att1" value="+"/>
        </attvalues>
      </edge>
      <edge id="171" label="+" source="8" target="170" weight="0.8015573">
        <attvalues>
          <attvalue for="att1" value="+"/>
        </attvalues>
      </edge>
      <edge id="172" label="+" source="8" target="174" weight="0.9116272">
        <attvalues>
          <attvalue for="att1" value="+"/>
        </attvalues>
      </edge>
      <edge id="173" label="-" source="8" target="223" weight="0.6642833">
        <attvalues>
          <attvalue for="att1" value="-"/>
        </attvalues>
      </edge>
      <edge id="174" label="+" source="8" target="252" weight="0.9728892">
        <attvalues>
          <attvalue for="att1" value="+"/>
        </attvalues>
      </edge>
      <edge id="175" label="+" source="8" target="276" weight="0.8784387">
        <attvalues>
          <attvalue for="att1" value="+"/>
        </attvalues>
      </edge>
      <edge id="176" label="+" source="8" target="279" weight="0.9437692">
        <attvalues>
          <attvalue for="att1" value="+"/>
        </attvalues>
      </edge>
      <edge id="177" label="+" source="8" target="280" weight="0.9631428">
        <attvalues>
          <attvalue for="att1" value="+"/>
        </attvalues>
      </edge>
      <edge id="178" label="+" source="8" target="285" weight="0.8872296">
        <attvalues>
          <attvalue for="att1" value="+"/>
        </attvalues>
      </edge>
      <edge id="179" label="+" source="8" target="286" weight="0.8836311">
        <attvalues>
          <attvalue for="att1" value="+"/>
        </attvalues>
      </edge>
      <edge id="180" label="+" source="8" target="288" weight="0.9697662">
        <attvalues>
          <attvalue for="att1" value="+"/>
        </attvalues>
      </edge>
      <edge id="181" label="+" source="8" target="292" weight="0.8613704">
        <attvalues>
          <attvalue for="att1" value="+"/>
        </attvalues>
      </edge>
      <edge id="182" label="+" source="8" target="302" weight="0.9336243">
        <attvalues>
          <attvalue for="att1" value="+"/>
        </attvalues>
      </edge>
      <edge id="183" label="+" source="8" target="306" weight="0.9155478">
        <attvalues>
          <attvalue for="att1" value="+"/>
        </attvalues>
      </edge>
      <edge id="184" label="+" source="8" target="311" weight="0.6877709">
        <attvalues>
          <attvalue for="att1" value="+"/>
        </attvalues>
      </edge>
      <edge id="185" label="+" source="8" target="314" weight="0.9620901">
        <attvalues>
          <attvalue for="att1" value="+"/>
        </attvalues>
      </edge>
      <edge id="186" label="+" source="8" target="326" weight="0.8254159">
        <attvalues>
          <attvalue for="att1" value="+"/>
        </attvalues>
      </edge>
      <edge id="187" label="+" source="8" target="327" weight="0.8669923">
        <attvalues>
          <attvalue for="att1" value="+"/>
        </attvalues>
      </edge>
      <edge id="188" label="+" source="8" target="328" weight="0.8034056">
        <attvalues>
          <attvalue for="att1" value="+"/>
        </attvalues>
      </edge>
      <edge id="189" label="+" source="8" target="330" weight="0.7299272">
        <attvalues>
          <attvalue for="att1" value="+"/>
        </attvalues>
      </edge>
      <edge id="190" label="+" source="8" target="336" weight="0.8486565">
        <attvalues>
          <attvalue for="att1" value="+"/>
        </attvalues>
      </edge>
      <edge id="191" label="+" source="8" target="338" weight="0.8155776">
        <attvalues>
          <attvalue for="att1" value="+"/>
        </attvalues>
      </edge>
      <edge id="192" label="+" source="9" target="108" weight="0.7257733">
        <attvalues>
          <attvalue for="att1" value="+"/>
        </attvalues>
      </edge>
      <edge id="193" label="+" source="9" target="138" weight="0.7214315">
        <attvalues>
          <attvalue for="att1" value="+"/>
        </attvalues>
      </edge>
      <edge id="194" label="+" source="9" target="142" weight="0.9876861">
        <attvalues>
          <attvalue for="att1" value="+"/>
        </attvalues>
      </edge>
      <edge id="195" label="+" source="9" target="189" weight="0.9652568">
        <attvalues>
          <attvalue for="att1" value="+"/>
        </attvalues>
      </edge>
      <edge id="196" label="+" source="9" target="234" weight="0.8402501">
        <attvalues>
          <attvalue for="att1" value="+"/>
        </attvalues>
      </edge>
      <edge id="197" label="+" source="9" target="237" weight="0.8757539">
        <attvalues>
          <attvalue for="att1" value="+"/>
        </attvalues>
      </edge>
      <edge id="198" label="+" source="9" target="238" weight="0.9225618">
        <attvalues>
          <attvalue for="att1" value="+"/>
        </attvalues>
      </edge>
      <edge id="199" label="+" source="9" target="243" weight="0.823247">
        <attvalues>
          <attvalue for="att1" value="+"/>
        </attvalues>
      </edge>
      <edge id="200" label="+" source="9" target="244" weight="0.7204837">
        <attvalues>
          <attvalue for="att1" value="+"/>
        </attvalues>
      </edge>
      <edge id="201" label="+" source="9" target="246" weight="0.9142726">
        <attvalues>
          <attvalue for="att1" value="+"/>
        </attvalues>
      </edge>
      <edge id="202" label="+" source="9" target="250" weight="0.8862874">
        <attvalues>
          <attvalue for="att1" value="+"/>
        </attvalues>
      </edge>
      <edge id="203" label="+" source="9" target="260" weight="0.9214144">
        <attvalues>
          <attvalue for="att1" value="+"/>
        </attvalues>
      </edge>
      <edge id="204" label="+" source="9" target="264" weight="0.919218">
        <attvalues>
          <attvalue for="att1" value="+"/>
        </attvalues>
      </edge>
      <edge id="205" label="+" source="9" target="269" weight="0.8071041">
        <attvalues>
          <attvalue for="att1" value="+"/>
        </attvalues>
      </edge>
      <edge id="206" label="+" source="9" target="284" weight="0.7216741">
        <attvalues>
          <attvalue for="att1" value="+"/>
        </attvalues>
      </edge>
      <edge id="207" label="+" source="9" target="285" weight="0.8974458">
        <attvalues>
          <attvalue for="att1" value="+"/>
        </attvalues>
      </edge>
      <edge id="208" label="+" source="9" target="286" weight="0.8625721">
        <attvalues>
          <attvalue for="att1" value="+"/>
        </attvalues>
      </edge>
      <edge id="209" label="+" source="9" target="288" weight="0.7675119">
        <attvalues>
          <attvalue for="att1" value="+"/>
        </attvalues>
      </edge>
      <edge id="210" label="+" source="9" target="294" weight="0.8752299">
        <attvalues>
          <attvalue for="att1" value="+"/>
        </attvalues>
      </edge>
      <edge id="211" label="+" source="9" target="296" weight="0.9280399">
        <attvalues>
          <attvalue for="att1" value="+"/>
        </attvalues>
      </edge>
      <edge id="212" label="+" source="9" target="299" weight="0.8358199">
        <attvalues>
          <attvalue for="att1" value="+"/>
        </attvalues>
      </edge>
      <edge id="213" label="-" source="9" target="311" weight="0.8672038">
        <attvalues>
          <attvalue for="att1" value="-"/>
        </attvalues>
      </edge>
      <edge id="214" label="+" source="9" target="348" weight="0.7703117">
        <attvalues>
          <attvalue for="att1" value="+"/>
        </attvalues>
      </edge>
      <edge id="215" label="+" source="10" target="37" weight="0.9085489">
        <attvalues>
          <attvalue for="att1" value="+"/>
        </attvalues>
      </edge>
      <edge id="216" label="+" source="10" target="71" weight="0.8420148">
        <attvalues>
          <attvalue for="att1" value="+"/>
        </attvalues>
      </edge>
      <edge id="217" label="+" source="10" target="97" weight="0.7917674">
        <attvalues>
          <attvalue for="att1" value="+"/>
        </attvalues>
      </edge>
      <edge id="218" label="+" source="10" target="107" weight="0.9025639">
        <attvalues>
          <attvalue for="att1" value="+"/>
        </attvalues>
      </edge>
      <edge id="219" label="+" source="10" target="110" weight="0.8426338">
        <attvalues>
          <attvalue for="att1" value="+"/>
        </attvalues>
      </edge>
      <edge id="220" label="+" source="10" target="142" weight="0.834896">
        <attvalues>
          <attvalue for="att1" value="+"/>
        </attvalues>
      </edge>
      <edge id="221" label="+" source="10" target="171" weight="0.8538119">
        <attvalues>
          <attvalue for="att1" value="+"/>
        </attvalues>
      </edge>
      <edge id="222" label="+" source="10" target="191" weight="0.7337958">
        <attvalues>
          <attvalue for="att1" value="+"/>
        </attvalues>
      </edge>
      <edge id="223" label="-" source="10" target="308" weight="0.8433235">
        <attvalues>
          <attvalue for="att1" value="-"/>
        </attvalues>
      </edge>
      <edge id="224" label="+" source="10" target="320" weight="0.841156">
        <attvalues>
          <attvalue for="att1" value="+"/>
        </attvalues>
      </edge>
      <edge id="225" label="+" source="11" target="99" weight="0.9433778">
        <attvalues>
          <attvalue for="att1" value="+"/>
        </attvalues>
      </edge>
      <edge id="226" label="-" source="11" target="106" weight="0.9862664">
        <attvalues>
          <attvalue for="att1" value="-"/>
        </attvalues>
      </edge>
      <edge id="227" label="+" source="11" target="173" weight="0.9122055">
        <attvalues>
          <attvalue for="att1" value="+"/>
        </attvalues>
      </edge>
      <edge id="228" label="+" source="11" target="177" weight="0.7238825">
        <attvalues>
          <attvalue for="att1" value="+"/>
        </attvalues>
      </edge>
      <edge id="229" label="+" source="11" target="183" weight="0.7791479">
        <attvalues>
          <attvalue for="att1" value="+"/>
        </attvalues>
      </edge>
      <edge id="230" label="+" source="11" target="221" weight="0.9576209">
        <attvalues>
          <attvalue for="att1" value="+"/>
        </attvalues>
      </edge>
      <edge id="231" label="-" source="11" target="224" weight="0.8590066">
        <attvalues>
          <attvalue for="att1" value="-"/>
        </attvalues>
      </edge>
      <edge id="232" label="-" source="11" target="247" weight="0.9817904">
        <attvalues>
          <attvalue for="att1" value="-"/>
        </attvalues>
      </edge>
      <edge id="233" label="-" source="11" target="250" weight="0.9176005">
        <attvalues>
          <attvalue for="att1" value="-"/>
        </attvalues>
      </edge>
      <edge id="234" label="-" source="11" target="265" weight="0.8805506">
        <attvalues>
          <attvalue for="att1" value="-"/>
        </attvalues>
      </edge>
      <edge id="235" label="-" source="11" target="272" weight="0.8767496">
        <attvalues>
          <attvalue for="att1" value="-"/>
        </attvalues>
      </edge>
      <edge id="236" label="+" source="12" target="28" weight="0.9285441">
        <attvalues>
          <attvalue for="att1" value="+"/>
        </attvalues>
      </edge>
      <edge id="237" label="+" source="12" target="58" weight="0.8253682">
        <attvalues>
          <attvalue for="att1" value="+"/>
        </attvalues>
      </edge>
      <edge id="238" label="+" source="12" target="72" weight="0.8548155">
        <attvalues>
          <attvalue for="att1" value="+"/>
        </attvalues>
      </edge>
      <edge id="239" label="+" source="12" target="73" weight="0.8668031">
        <attvalues>
          <attvalue for="att1" value="+"/>
        </attvalues>
      </edge>
      <edge id="240" label="+" source="12" target="88" weight="0.9277115">
        <attvalues>
          <attvalue for="att1" value="+"/>
        </attvalues>
      </edge>
      <edge id="241" label="+" source="12" target="89" weight="0.8229876">
        <attvalues>
          <attvalue for="att1" value="+"/>
        </attvalues>
      </edge>
      <edge id="242" label="+" source="12" target="96" weight="0.9489477">
        <attvalues>
          <attvalue for="att1" value="+"/>
        </attvalues>
      </edge>
      <edge id="243" label="+" source="12" target="237" weight="0.7999372">
        <attvalues>
          <attvalue for="att1" value="+"/>
        </attvalues>
      </edge>
      <edge id="244" label="+" source="12" target="267" weight="0.7604603">
        <attvalues>
          <attvalue for="att1" value="+"/>
        </attvalues>
      </edge>
      <edge id="245" label="+" source="12" target="271" weight="0.9848602">
        <attvalues>
          <attvalue for="att1" value="+"/>
        </attvalues>
      </edge>
      <edge id="246" label="+" source="12" target="277" weight="0.982436">
        <attvalues>
          <attvalue for="att1" value="+"/>
        </attvalues>
      </edge>
      <edge id="247" label="+" source="12" target="286" weight="0.817012">
        <attvalues>
          <attvalue for="att1" value="+"/>
        </attvalues>
      </edge>
      <edge id="248" label="+" source="12" target="294" weight="0.8708281">
        <attvalues>
          <attvalue for="att1" value="+"/>
        </attvalues>
      </edge>
      <edge id="249" label="+" source="12" target="320" weight="0.9886033">
        <attvalues>
          <attvalue for="att1" value="+"/>
        </attvalues>
      </edge>
      <edge id="250" label="-" source="12" target="349" weight="0.6390317">
        <attvalues>
          <attvalue for="att1" value="-"/>
        </attvalues>
      </edge>
      <edge id="251" label="-" source="13" target="24" weight="0.6308165">
        <attvalues>
          <attvalue for="att1" value="-"/>
        </attvalues>
      </edge>
      <edge id="252" label="+" source="13" target="37" weight="0.9320721">
        <attvalues>
          <attvalue for="att1" value="+"/>
        </attvalues>
      </edge>
      <edge id="253" label="-" source="13" target="53" weight="0.8686049">
        <attvalues>
          <attvalue for="att1" value="-"/>
        </attvalues>
      </edge>
      <edge id="254" label="-" source="13" target="78" weight="0.8271516">
        <attvalues>
          <attvalue for="att1" value="-"/>
        </attvalues>
      </edge>
      <edge id="255" label="-" source="13" target="108" weight="0.8646917">
        <attvalues>
          <attvalue for="att1" value="-"/>
        </attvalues>
      </edge>
      <edge id="256" label="-" source="13" target="112" weight="0.7351636">
        <attvalues>
          <attvalue for="att1" value="-"/>
        </attvalues>
      </edge>
      <edge id="257" label="-" source="13" target="118" weight="0.8051408">
        <attvalues>
          <attvalue for="att1" value="-"/>
        </attvalues>
      </edge>
      <edge id="258" label="-" source="13" target="126" weight="0.7896928">
        <attvalues>
          <attvalue for="att1" value="-"/>
        </attvalues>
      </edge>
      <edge id="259" label="-" source="13" target="127" weight="0.9350443">
        <attvalues>
          <attvalue for="att1" value="-"/>
        </attvalues>
      </edge>
      <edge id="260" label="-" source="13" target="132" weight="0.8577286">
        <attvalues>
          <attvalue for="att1" value="-"/>
        </attvalues>
      </edge>
      <edge id="261" label="+" source="13" target="147" weight="0.7999794">
        <attvalues>
          <attvalue for="att1" value="+"/>
        </attvalues>
      </edge>
      <edge id="262" label="+" source="13" target="152" weight="0.9135394">
        <attvalues>
          <attvalue for="att1" value="+"/>
        </attvalues>
      </edge>
      <edge id="263" label="+" source="13" target="155" weight="0.8336346">
        <attvalues>
          <attvalue for="att1" value="+"/>
        </attvalues>
      </edge>
      <edge id="264" label="+" source="13" target="159" weight="0.8768926">
        <attvalues>
          <attvalue for="att1" value="+"/>
        </attvalues>
      </edge>
      <edge id="265" label="+" source="13" target="173" weight="0.8447496">
        <attvalues>
          <attvalue for="att1" value="+"/>
        </attvalues>
      </edge>
      <edge id="266" label="+" source="13" target="193" weight="0.9310259">
        <attvalues>
          <attvalue for="att1" value="+"/>
        </attvalues>
      </edge>
      <edge id="267" label="+" source="13" target="208" weight="0.78768">
        <attvalues>
          <attvalue for="att1" value="+"/>
        </attvalues>
      </edge>
      <edge id="268" label="+" source="13" target="231" weight="0.8904683">
        <attvalues>
          <attvalue for="att1" value="+"/>
        </attvalues>
      </edge>
      <edge id="269" label="+" source="13" target="333" weight="0.8368121">
        <attvalues>
          <attvalue for="att1" value="+"/>
        </attvalues>
      </edge>
      <edge id="270" label="+" source="13" target="334" weight="0.8885521">
        <attvalues>
          <attvalue for="att1" value="+"/>
        </attvalues>
      </edge>
      <edge id="271" label="+" source="13" target="339" weight="0.8963164">
        <attvalues>
          <attvalue for="att1" value="+"/>
        </attvalues>
      </edge>
      <edge id="272" label="+" source="13" target="340" weight="0.8522007">
        <attvalues>
          <attvalue for="att1" value="+"/>
        </attvalues>
      </edge>
      <edge id="273" label="+" source="13" target="342" weight="0.9487325">
        <attvalues>
          <attvalue for="att1" value="+"/>
        </attvalues>
      </edge>
      <edge id="274" label="+" source="13" target="346" weight="0.8527126">
        <attvalues>
          <attvalue for="att1" value="+"/>
        </attvalues>
      </edge>
      <edge id="275" label="+" source="14" target="17" weight="0.9227691">
        <attvalues>
          <attvalue for="att1" value="+"/>
        </attvalues>
      </edge>
      <edge id="276" label="+" source="14" target="21" weight="0.9095191">
        <attvalues>
          <attvalue for="att1" value="+"/>
        </attvalues>
      </edge>
      <edge id="277" label="+" source="14" target="41" weight="0.86704">
        <attvalues>
          <attvalue for="att1" value="+"/>
        </attvalues>
      </edge>
      <edge id="278" label="+" source="14" target="43" weight="0.7519107">
        <attvalues>
          <attvalue for="att1" value="+"/>
        </attvalues>
      </edge>
      <edge id="279" label="+" source="14" target="45" weight="0.7926716">
        <attvalues>
          <attvalue for="att1" value="+"/>
        </attvalues>
      </edge>
      <edge id="280" label="+" source="14" target="51" weight="0.8628382">
        <attvalues>
          <attvalue for="att1" value="+"/>
        </attvalues>
      </edge>
      <edge id="281" label="+" source="14" target="56" weight="0.9479162">
        <attvalues>
          <attvalue for="att1" value="+"/>
        </attvalues>
      </edge>
      <edge id="282" label="+" source="14" target="60" weight="0.8702622">
        <attvalues>
          <attvalue for="att1" value="+"/>
        </attvalues>
      </edge>
      <edge id="283" label="+" source="14" target="81" weight="0.902031">
        <attvalues>
          <attvalue for="att1" value="+"/>
        </attvalues>
      </edge>
      <edge id="284" label="+" source="14" target="123" weight="0.8818848">
        <attvalues>
          <attvalue for="att1" value="+"/>
        </attvalues>
      </edge>
      <edge id="285" label="+" source="14" target="125" weight="0.8371597">
        <attvalues>
          <attvalue for="att1" value="+"/>
        </attvalues>
      </edge>
      <edge id="286" label="-" source="14" target="181" weight="0.9061785">
        <attvalues>
          <attvalue for="att1" value="-"/>
        </attvalues>
      </edge>
      <edge id="287" label="+" source="14" target="282" weight="0.8770146">
        <attvalues>
          <attvalue for="att1" value="+"/>
        </attvalues>
      </edge>
      <edge id="288" label="+" source="14" target="283" weight="0.9076731">
        <attvalues>
          <attvalue for="att1" value="+"/>
        </attvalues>
      </edge>
      <edge id="289" label="+" source="14" target="288" weight="0.9253877">
        <attvalues>
          <attvalue for="att1" value="+"/>
        </attvalues>
      </edge>
      <edge id="290" label="+" source="14" target="289" weight="0.816368">
        <attvalues>
          <attvalue for="att1" value="+"/>
        </attvalues>
      </edge>
      <edge id="291" label="+" source="14" target="291" weight="0.9290038">
        <attvalues>
          <attvalue for="att1" value="+"/>
        </attvalues>
      </edge>
      <edge id="292" label="+" source="14" target="295" weight="0.8666156">
        <attvalues>
          <attvalue for="att1" value="+"/>
        </attvalues>
      </edge>
      <edge id="293" label="+" source="14" target="305" weight="0.8634608">
        <attvalues>
          <attvalue for="att1" value="+"/>
        </attvalues>
      </edge>
      <edge id="294" label="+" source="14" target="309" weight="0.9085312">
        <attvalues>
          <attvalue for="att1" value="+"/>
        </attvalues>
      </edge>
      <edge id="295" label="+" source="14" target="329" weight="0.8948004">
        <attvalues>
          <attvalue for="att1" value="+"/>
        </attvalues>
      </edge>
      <edge id="296" label="+" source="14" target="330" weight="0.7427178">
        <attvalues>
          <attvalue for="att1" value="+"/>
        </attvalues>
      </edge>
      <edge id="297" label="+" source="14" target="331" weight="0.7887686">
        <attvalues>
          <attvalue for="att1" value="+"/>
        </attvalues>
      </edge>
      <edge id="298" label="+" source="14" target="333" weight="0.8599778">
        <attvalues>
          <attvalue for="att1" value="+"/>
        </attvalues>
      </edge>
      <edge id="299" label="+" source="14" target="339" weight="0.8845096">
        <attvalues>
          <attvalue for="att1" value="+"/>
        </attvalues>
      </edge>
      <edge id="300" label="+" source="14" target="344" weight="0.9249343">
        <attvalues>
          <attvalue for="att1" value="+"/>
        </attvalues>
      </edge>
      <edge id="301" label="+" source="14" target="348" weight="0.7681869">
        <attvalues>
          <attvalue for="att1" value="+"/>
        </attvalues>
      </edge>
      <edge id="302" label="+" source="15" target="25" weight="0.8380572">
        <attvalues>
          <attvalue for="att1" value="+"/>
        </attvalues>
      </edge>
      <edge id="303" label="+" source="15" target="42" weight="0.6768553">
        <attvalues>
          <attvalue for="att1" value="+"/>
        </attvalues>
      </edge>
      <edge id="304" label="+" source="15" target="55" weight="0.7600477">
        <attvalues>
          <attvalue for="att1" value="+"/>
        </attvalues>
      </edge>
      <edge id="305" label="+" source="15" target="65" weight="0.7470721">
        <attvalues>
          <attvalue for="att1" value="+"/>
        </attvalues>
      </edge>
      <edge id="306" label="+" source="15" target="91" weight="0.7014742">
        <attvalues>
          <attvalue for="att1" value="+"/>
        </attvalues>
      </edge>
      <edge id="307" label="+" source="15" target="99" weight="0.8560342">
        <attvalues>
          <attvalue for="att1" value="+"/>
        </attvalues>
      </edge>
      <edge id="308" label="-" source="15" target="122" weight="0.6859057">
        <attvalues>
          <attvalue for="att1" value="-"/>
        </attvalues>
      </edge>
      <edge id="309" label="+" source="15" target="142" weight="0.8482956">
        <attvalues>
          <attvalue for="att1" value="+"/>
        </attvalues>
      </edge>
      <edge id="310" label="+" source="15" target="151" weight="0.8071686">
        <attvalues>
          <attvalue for="att1" value="+"/>
        </attvalues>
      </edge>
      <edge id="311" label="+" source="15" target="154" weight="0.7921787">
        <attvalues>
          <attvalue for="att1" value="+"/>
        </attvalues>
      </edge>
      <edge id="312" label="+" source="15" target="173" weight="0.9143922">
        <attvalues>
          <attvalue for="att1" value="+"/>
        </attvalues>
      </edge>
      <edge id="313" label="+" source="15" target="190" weight="0.8088496">
        <attvalues>
          <attvalue for="att1" value="+"/>
        </attvalues>
      </edge>
      <edge id="314" label="-" source="15" target="256" weight="0.8121206">
        <attvalues>
          <attvalue for="att1" value="-"/>
        </attvalues>
      </edge>
      <edge id="315" label="+" source="15" target="271" weight="0.8190931">
        <attvalues>
          <attvalue for="att1" value="+"/>
        </attvalues>
      </edge>
      <edge id="316" label="-" source="15" target="296" weight="0.8874474">
        <attvalues>
          <attvalue for="att1" value="-"/>
        </attvalues>
      </edge>
      <edge id="317" label="-" source="15" target="341" weight="0.9589229">
        <attvalues>
          <attvalue for="att1" value="-"/>
        </attvalues>
      </edge>
      <edge id="318" label="-" source="16" target="29" weight="0.9056118">
        <attvalues>
          <attvalue for="att1" value="-"/>
        </attvalues>
      </edge>
      <edge id="319" label="-" source="16" target="59" weight="0.8016357">
        <attvalues>
          <attvalue for="att1" value="-"/>
        </attvalues>
      </edge>
      <edge id="320" label="-" source="16" target="63" weight="0.925465">
        <attvalues>
          <attvalue for="att1" value="-"/>
        </attvalues>
      </edge>
      <edge id="321" label="-" source="16" target="69" weight="0.9336257">
        <attvalues>
          <attvalue for="att1" value="-"/>
        </attvalues>
      </edge>
      <edge id="322" label="-" source="16" target="77" weight="0.9608333">
        <attvalues>
          <attvalue for="att1" value="-"/>
        </attvalues>
      </edge>
      <edge id="323" label="-" source="16" target="78" weight="0.8663181">
        <attvalues>
          <attvalue for="att1" value="-"/>
        </attvalues>
      </edge>
      <edge id="324" label="-" source="16" target="83" weight="0.9659062">
        <attvalues>
          <attvalue for="att1" value="-"/>
        </attvalues>
      </edge>
      <edge id="325" label="+" source="16" target="85" weight="0.888988">
        <attvalues>
          <attvalue for="att1" value="+"/>
        </attvalues>
      </edge>
      <edge id="326" label="+" source="16" target="210" weight="0.7892841">
        <attvalues>
          <attvalue for="att1" value="+"/>
        </attvalues>
      </edge>
      <edge id="327" label="+" source="16" target="211" weight="0.8815736">
        <attvalues>
          <attvalue for="att1" value="+"/>
        </attvalues>
      </edge>
      <edge id="328" label="+" source="16" target="216" weight="0.8825055">
        <attvalues>
          <attvalue for="att1" value="+"/>
        </attvalues>
      </edge>
      <edge id="329" label="+" source="16" target="217" weight="0.7582329">
        <attvalues>
          <attvalue for="att1" value="+"/>
        </attvalues>
      </edge>
      <edge id="330" label="+" source="16" target="219" weight="0.9045039">
        <attvalues>
          <attvalue for="att1" value="+"/>
        </attvalues>
      </edge>
      <edge id="331" label="+" source="16" target="223" weight="0.8624436">
        <attvalues>
          <attvalue for="att1" value="+"/>
        </attvalues>
      </edge>
      <edge id="332" label="+" source="16" target="233" weight="0.8768363">
        <attvalues>
          <attvalue for="att1" value="+"/>
        </attvalues>
      </edge>
      <edge id="333" label="+" source="16" target="234" weight="0.8623884">
        <attvalues>
          <attvalue for="att1" value="+"/>
        </attvalues>
      </edge>
      <edge id="334" label="+" source="16" target="237" weight="0.9026145">
        <attvalues>
          <attvalue for="att1" value="+"/>
        </attvalues>
      </edge>
      <edge id="335" label="+" source="16" target="257" weight="0.8692226">
        <attvalues>
          <attvalue for="att1" value="+"/>
        </attvalues>
      </edge>
      <edge id="336" label="+" source="16" target="259" weight="0.8234198">
        <attvalues>
          <attvalue for="att1" value="+"/>
        </attvalues>
      </edge>
      <edge id="337" label="+" source="16" target="261" weight="0.8386643">
        <attvalues>
          <attvalue for="att1" value="+"/>
        </attvalues>
      </edge>
      <edge id="338" label="+" source="16" target="267" weight="0.9143265">
        <attvalues>
          <attvalue for="att1" value="+"/>
        </attvalues>
      </edge>
      <edge id="339" label="+" source="16" target="272" weight="0.8446987">
        <attvalues>
          <attvalue for="att1" value="+"/>
        </attvalues>
      </edge>
      <edge id="340" label="+" source="16" target="276" weight="0.8851177">
        <attvalues>
          <attvalue for="att1" value="+"/>
        </attvalues>
      </edge>
      <edge id="341" label="+" source="16" target="296" weight="0.8695201">
        <attvalues>
          <attvalue for="att1" value="+"/>
        </attvalues>
      </edge>
      <edge id="342" label="+" source="16" target="311" weight="0.8601892">
        <attvalues>
          <attvalue for="att1" value="+"/>
        </attvalues>
      </edge>
      <edge id="343" label="+" source="16" target="314" weight="0.9004822">
        <attvalues>
          <attvalue for="att1" value="+"/>
        </attvalues>
      </edge>
      <edge id="344" label="+" source="16" target="315" weight="0.9418558">
        <attvalues>
          <attvalue for="att1" value="+"/>
        </attvalues>
      </edge>
      <edge id="345" label="+" source="16" target="320" weight="0.9305706">
        <attvalues>
          <attvalue for="att1" value="+"/>
        </attvalues>
      </edge>
      <edge id="346" label="+" source="16" target="321" weight="0.9210537">
        <attvalues>
          <attvalue for="att1" value="+"/>
        </attvalues>
      </edge>
      <edge id="347" label="+" source="16" target="323" weight="0.9224619">
        <attvalues>
          <attvalue for="att1" value="+"/>
        </attvalues>
      </edge>
      <edge id="348" label="+" source="16" target="324" weight="0.8893907">
        <attvalues>
          <attvalue for="att1" value="+"/>
        </attvalues>
      </edge>
      <edge id="349" label="+" source="16" target="327" weight="0.9661867">
        <attvalues>
          <attvalue for="att1" value="+"/>
        </attvalues>
      </edge>
      <edge id="350" label="+" source="16" target="337" weight="0.8068394">
        <attvalues>
          <attvalue for="att1" value="+"/>
        </attvalues>
      </edge>
      <edge id="351" label="+" source="16" target="341" weight="0.9486814">
        <attvalues>
          <attvalue for="att1" value="+"/>
        </attvalues>
      </edge>
      <edge id="352" label="+" source="16" target="346" weight="0.8056066">
        <attvalues>
          <attvalue for="att1" value="+"/>
        </attvalues>
      </edge>
      <edge id="353" label="+" source="16" target="349" weight="0.7652471">
        <attvalues>
          <attvalue for="att1" value="+"/>
        </attvalues>
      </edge>
      <edge id="354" label="+" source="17" target="25" weight="0.8500221">
        <attvalues>
          <attvalue for="att1" value="+"/>
        </attvalues>
      </edge>
      <edge id="355" label="+" source="17" target="26" weight="0.8572119">
        <attvalues>
          <attvalue for="att1" value="+"/>
        </attvalues>
      </edge>
      <edge id="356" label="+" source="17" target="27" weight="0.9201543">
        <attvalues>
          <attvalue for="att1" value="+"/>
        </attvalues>
      </edge>
      <edge id="357" label="+" source="17" target="29" weight="0.827256">
        <attvalues>
          <attvalue for="att1" value="+"/>
        </attvalues>
      </edge>
      <edge id="358" label="+" source="17" target="35" weight="0.7749505">
        <attvalues>
          <attvalue for="att1" value="+"/>
        </attvalues>
      </edge>
      <edge id="359" label="+" source="17" target="37" weight="0.7719117">
        <attvalues>
          <attvalue for="att1" value="+"/>
        </attvalues>
      </edge>
      <edge id="360" label="+" source="17" target="40" weight="0.8826465">
        <attvalues>
          <attvalue for="att1" value="+"/>
        </attvalues>
      </edge>
      <edge id="361" label="+" source="17" target="44" weight="0.8107752">
        <attvalues>
          <attvalue for="att1" value="+"/>
        </attvalues>
      </edge>
      <edge id="362" label="+" source="17" target="59" weight="0.8910643">
        <attvalues>
          <attvalue for="att1" value="+"/>
        </attvalues>
      </edge>
      <edge id="363" label="+" source="17" target="61" weight="0.8343496">
        <attvalues>
          <attvalue for="att1" value="+"/>
        </attvalues>
      </edge>
      <edge id="364" label="+" source="17" target="64" weight="0.8573848">
        <attvalues>
          <attvalue for="att1" value="+"/>
        </attvalues>
      </edge>
      <edge id="365" label="+" source="17" target="66" weight="0.809587">
        <attvalues>
          <attvalue for="att1" value="+"/>
        </attvalues>
      </edge>
      <edge id="366" label="+" source="17" target="70" weight="0.8092623">
        <attvalues>
          <attvalue for="att1" value="+"/>
        </attvalues>
      </edge>
      <edge id="367" label="+" source="17" target="80" weight="0.8885077">
        <attvalues>
          <attvalue for="att1" value="+"/>
        </attvalues>
      </edge>
      <edge id="368" label="+" source="17" target="83" weight="0.848752">
        <attvalues>
          <attvalue for="att1" value="+"/>
        </attvalues>
      </edge>
      <edge id="369" label="+" source="17" target="84" weight="0.9036265">
        <attvalues>
          <attvalue for="att1" value="+"/>
        </attvalues>
      </edge>
      <edge id="370" label="+" source="17" target="89" weight="0.8006777">
        <attvalues>
          <attvalue for="att1" value="+"/>
        </attvalues>
      </edge>
      <edge id="371" label="+" source="17" target="92" weight="0.8539697">
        <attvalues>
          <attvalue for="att1" value="+"/>
        </attvalues>
      </edge>
      <edge id="372" label="+" source="17" target="96" weight="0.8667101">
        <attvalues>
          <attvalue for="att1" value="+"/>
        </attvalues>
      </edge>
      <edge id="373" label="+" source="17" target="110" weight="0.8705383">
        <attvalues>
          <attvalue for="att1" value="+"/>
        </attvalues>
      </edge>
      <edge id="374" label="+" source="17" target="115" weight="0.8181162">
        <attvalues>
          <attvalue for="att1" value="+"/>
        </attvalues>
      </edge>
      <edge id="375" label="+" source="17" target="131" weight="0.8441435">
        <attvalues>
          <attvalue for="att1" value="+"/>
        </attvalues>
      </edge>
      <edge id="376" label="+" source="17" target="132" weight="0.8948422">
        <attvalues>
          <attvalue for="att1" value="+"/>
        </attvalues>
      </edge>
      <edge id="377" label="+" source="17" target="140" weight="0.6855736">
        <attvalues>
          <attvalue for="att1" value="+"/>
        </attvalues>
      </edge>
      <edge id="378" label="+" source="17" target="145" weight="0.8662034">
        <attvalues>
          <attvalue for="att1" value="+"/>
        </attvalues>
      </edge>
      <edge id="379" label="+" source="17" target="149" weight="0.7115584">
        <attvalues>
          <attvalue for="att1" value="+"/>
        </attvalues>
      </edge>
      <edge id="380" label="+" source="17" target="152" weight="0.8215349">
        <attvalues>
          <attvalue for="att1" value="+"/>
        </attvalues>
      </edge>
      <edge id="381" label="+" source="17" target="169" weight="0.7234561">
        <attvalues>
          <attvalue for="att1" value="+"/>
        </attvalues>
      </edge>
      <edge id="382" label="+" source="17" target="171" weight="0.8915844">
        <attvalues>
          <attvalue for="att1" value="+"/>
        </attvalues>
      </edge>
      <edge id="383" label="+" source="17" target="175" weight="0.680224">
        <attvalues>
          <attvalue for="att1" value="+"/>
        </attvalues>
      </edge>
      <edge id="384" label="+" source="17" target="176" weight="0.8970973">
        <attvalues>
          <attvalue for="att1" value="+"/>
        </attvalues>
      </edge>
      <edge id="385" label="+" source="17" target="181" weight="0.9009205">
        <attvalues>
          <attvalue for="att1" value="+"/>
        </attvalues>
      </edge>
      <edge id="386" label="+" source="17" target="184" weight="0.7602648">
        <attvalues>
          <attvalue for="att1" value="+"/>
        </attvalues>
      </edge>
      <edge id="387" label="-" source="17" target="203" weight="0.8111931">
        <attvalues>
          <attvalue for="att1" value="-"/>
        </attvalues>
      </edge>
      <edge id="388" label="+" source="17" target="211" weight="0.8881517">
        <attvalues>
          <attvalue for="att1" value="+"/>
        </attvalues>
      </edge>
      <edge id="389" label="+" source="17" target="215" weight="0.7460248">
        <attvalues>
          <attvalue for="att1" value="+"/>
        </attvalues>
      </edge>
      <edge id="390" label="+" source="17" target="225" weight="0.9048595">
        <attvalues>
          <attvalue for="att1" value="+"/>
        </attvalues>
      </edge>
      <edge id="391" label="+" source="17" target="226" weight="0.8447813">
        <attvalues>
          <attvalue for="att1" value="+"/>
        </attvalues>
      </edge>
      <edge id="392" label="+" source="17" target="241" weight="0.9451907">
        <attvalues>
          <attvalue for="att1" value="+"/>
        </attvalues>
      </edge>
      <edge id="393" label="+" source="17" target="249" weight="0.8969215">
        <attvalues>
          <attvalue for="att1" value="+"/>
        </attvalues>
      </edge>
      <edge id="394" label="+" source="17" target="265" weight="0.9491658">
        <attvalues>
          <attvalue for="att1" value="+"/>
        </attvalues>
      </edge>
      <edge id="395" label="+" source="18" target="86" weight="0.9512426">
        <attvalues>
          <attvalue for="att1" value="+"/>
        </attvalues>
      </edge>
      <edge id="396" label="-" source="18" target="89" weight="0.5885608">
        <attvalues>
          <attvalue for="att1" value="-"/>
        </attvalues>
      </edge>
      <edge id="397" label="-" source="18" target="115" weight="0.6192796">
        <attvalues>
          <attvalue for="att1" value="-"/>
        </attvalues>
      </edge>
      <edge id="398" label="-" source="18" target="130" weight="0.6060614">
        <attvalues>
          <attvalue for="att1" value="-"/>
        </attvalues>
      </edge>
      <edge id="399" label="+" source="18" target="143" weight="0.8844232">
        <attvalues>
          <attvalue for="att1" value="+"/>
        </attvalues>
      </edge>
      <edge id="400" label="+" source="18" target="148" weight="0.9482138">
        <attvalues>
          <attvalue for="att1" value="+"/>
        </attvalues>
      </edge>
      <edge id="401" label="+" source="18" target="169" weight="0.7861367">
        <attvalues>
          <attvalue for="att1" value="+"/>
        </attvalues>
      </edge>
      <edge id="402" label="+" source="19" target="188" weight="0.9413457">
        <attvalues>
          <attvalue for="att1" value="+"/>
        </attvalues>
      </edge>
      <edge id="403" label="+" source="19" target="217" weight="0.9523515">
        <attvalues>
          <attvalue for="att1" value="+"/>
        </attvalues>
      </edge>
      <edge id="404" label="+" source="19" target="223" weight="0.7821963">
        <attvalues>
          <attvalue for="att1" value="+"/>
        </attvalues>
      </edge>
      <edge id="405" label="+" source="19" target="237" weight="0.8729337">
        <attvalues>
          <attvalue for="att1" value="+"/>
        </attvalues>
      </edge>
      <edge id="406" label="+" source="19" target="238" weight="0.8115635">
        <attvalues>
          <attvalue for="att1" value="+"/>
        </attvalues>
      </edge>
      <edge id="407" label="+" source="19" target="246" weight="0.8567517">
        <attvalues>
          <attvalue for="att1" value="+"/>
        </attvalues>
      </edge>
      <edge id="408" label="+" source="19" target="271" weight="0.8437045">
        <attvalues>
          <attvalue for="att1" value="+"/>
        </attvalues>
      </edge>
      <edge id="409" label="+" source="19" target="290" weight="0.746733">
        <attvalues>
          <attvalue for="att1" value="+"/>
        </attvalues>
      </edge>
      <edge id="410" label="+" source="19" target="291" weight="0.8021996">
        <attvalues>
          <attvalue for="att1" value="+"/>
        </attvalues>
      </edge>
      <edge id="411" label="+" source="19" target="296" weight="0.8765755">
        <attvalues>
          <attvalue for="att1" value="+"/>
        </attvalues>
      </edge>
      <edge id="412" label="+" source="19" target="297" weight="0.936857">
        <attvalues>
          <attvalue for="att1" value="+"/>
        </attvalues>
      </edge>
      <edge id="413" label="+" source="19" target="299" weight="0.82212">
        <attvalues>
          <attvalue for="att1" value="+"/>
        </attvalues>
      </edge>
      <edge id="414" label="+" source="19" target="303" weight="0.8649399">
        <attvalues>
          <attvalue for="att1" value="+"/>
        </attvalues>
      </edge>
      <edge id="415" label="+" source="19" target="317" weight="0.8342678">
        <attvalues>
          <attvalue for="att1" value="+"/>
        </attvalues>
      </edge>
      <edge id="416" label="+" source="19" target="325" weight="0.7017579">
        <attvalues>
          <attvalue for="att1" value="+"/>
        </attvalues>
      </edge>
      <edge id="417" label="+" source="19" target="337" weight="0.8583208">
        <attvalues>
          <attvalue for="att1" value="+"/>
        </attvalues>
      </edge>
      <edge id="418" label="+" source="19" target="338" weight="0.6532252">
        <attvalues>
          <attvalue for="att1" value="+"/>
        </attvalues>
      </edge>
      <edge id="419" label="+" source="19" target="352" weight="0.767859">
        <attvalues>
          <attvalue for="att1" value="+"/>
        </attvalues>
      </edge>
      <edge id="420" label="+" source="20" target="43" weight="0.8553036">
        <attvalues>
          <attvalue for="att1" value="+"/>
        </attvalues>
      </edge>
      <edge id="421" label="+" source="20" target="49" weight="0.6813333">
        <attvalues>
          <attvalue for="att1" value="+"/>
        </attvalues>
      </edge>
      <edge id="422" label="+" source="20" target="50" weight="0.9016524">
        <attvalues>
          <attvalue for="att1" value="+"/>
        </attvalues>
      </edge>
      <edge id="423" label="+" source="20" target="51" weight="0.8503578">
        <attvalues>
          <attvalue for="att1" value="+"/>
        </attvalues>
      </edge>
      <edge id="424" label="-" source="20" target="90" weight="0.997919">
        <attvalues>
          <attvalue for="att1" value="-"/>
        </attvalues>
      </edge>
      <edge id="425" label="-" source="20" target="182" weight="0.8697916">
        <attvalues>
          <attvalue for="att1" value="-"/>
        </attvalues>
      </edge>
      <edge id="426" label="+" source="20" target="314" weight="0.7011242">
        <attvalues>
          <attvalue for="att1" value="+"/>
        </attvalues>
      </edge>
      <edge id="427" label="-" source="21" target="73" weight="0.7364751">
        <attvalues>
          <attvalue for="att1" value="-"/>
        </attvalues>
      </edge>
      <edge id="428" label="+" source="22" target="125" weight="0.8460816">
        <attvalues>
          <attvalue for="att1" value="+"/>
        </attvalues>
      </edge>
      <edge id="429" label="+" source="22" target="212" weight="0.8684569">
        <attvalues>
          <attvalue for="att1" value="+"/>
        </attvalues>
      </edge>
      <edge id="430" label="+" source="22" target="218" weight="0.7627396">
        <attvalues>
          <attvalue for="att1" value="+"/>
        </attvalues>
      </edge>
      <edge id="431" label="+" source="22" target="235" weight="0.8466802">
        <attvalues>
          <attvalue for="att1" value="+"/>
        </attvalues>
      </edge>
      <edge id="432" label="+" source="22" target="282" weight="0.8707525">
        <attvalues>
          <attvalue for="att1" value="+"/>
        </attvalues>
      </edge>
      <edge id="433" label="+" source="22" target="283" weight="0.5848199">
        <attvalues>
          <attvalue for="att1" value="+"/>
        </attvalues>
      </edge>
      <edge id="434" label="-" source="23" target="28" weight="0.9696182">
        <attvalues>
          <attvalue for="att1" value="-"/>
        </attvalues>
      </edge>
      <edge id="435" label="+" source="23" target="41" weight="0.7197834">
        <attvalues>
          <attvalue for="att1" value="+"/>
        </attvalues>
      </edge>
      <edge id="436" label="-" source="23" target="56" weight="0.6648433">
        <attvalues>
          <attvalue for="att1" value="-"/>
        </attvalues>
      </edge>
      <edge id="437" label="-" source="23" target="71" weight="0.5656992">
        <attvalues>
          <attvalue for="att1" value="-"/>
        </attvalues>
      </edge>
      <edge id="438" label="+" source="23" target="81" weight="0.9702133">
        <attvalues>
          <attvalue for="att1" value="+"/>
        </attvalues>
      </edge>
      <edge id="439" label="-" source="23" target="115" weight="0.9003581">
        <attvalues>
          <attvalue for="att1" value="-"/>
        </attvalues>
      </edge>
      <edge id="440" label="+" source="23" target="203" weight="0.7151529">
        <attvalues>
          <attvalue for="att1" value="+"/>
        </attvalues>
      </edge>
      <edge id="441" label="+" source="23" target="207" weight="0.8926994">
        <attvalues>
          <attvalue for="att1" value="+"/>
        </attvalues>
      </edge>
      <edge id="442" label="+" source="23" target="213" weight="0.8964531">
        <attvalues>
          <attvalue for="att1" value="+"/>
        </attvalues>
      </edge>
      <edge id="443" label="+" source="23" target="227" weight="0.9311222">
        <attvalues>
          <attvalue for="att1" value="+"/>
        </attvalues>
      </edge>
      <edge id="444" label="-" source="23" target="229" weight="0.8608086">
        <attvalues>
          <attvalue for="att1" value="-"/>
        </attvalues>
      </edge>
      <edge id="445" label="-" source="23" target="239" weight="0.9643906">
        <attvalues>
          <attvalue for="att1" value="-"/>
        </attvalues>
      </edge>
      <edge id="446" label="-" source="23" target="287" weight="1">
        <attvalues>
          <attvalue for="att1" value="-"/>
        </attvalues>
      </edge>
      <edge id="447" label="-" source="23" target="288" weight="0.8131946">
        <attvalues>
          <attvalue for="att1" value="-"/>
        </attvalues>
      </edge>
      <edge id="448" label="-" source="23" target="328" weight="0.8410684">
        <attvalues>
          <attvalue for="att1" value="-"/>
        </attvalues>
      </edge>
      <edge id="449" label="+" source="24" target="39" weight="0.7515392">
        <attvalues>
          <attvalue for="att1" value="+"/>
        </attvalues>
      </edge>
      <edge id="450" label="+" source="24" target="153" weight="0.9129521">
        <attvalues>
          <attvalue for="att1" value="+"/>
        </attvalues>
      </edge>
      <edge id="451" label="+" source="24" target="174" weight="0.7350053">
        <attvalues>
          <attvalue for="att1" value="+"/>
        </attvalues>
      </edge>
      <edge id="452" label="+" source="24" target="178" weight="0.8865951">
        <attvalues>
          <attvalue for="att1" value="+"/>
        </attvalues>
      </edge>
      <edge id="453" label="-" source="24" target="209" weight="0.9624832">
        <attvalues>
          <attvalue for="att1" value="-"/>
        </attvalues>
      </edge>
      <edge id="454" label="-" source="24" target="210" weight="0.8189206">
        <attvalues>
          <attvalue for="att1" value="-"/>
        </attvalues>
      </edge>
      <edge id="455" label="+" source="24" target="225" weight="0.9576909">
        <attvalues>
          <attvalue for="att1" value="+"/>
        </attvalues>
      </edge>
      <edge id="456" label="-" source="24" target="250" weight="0.7643077">
        <attvalues>
          <attvalue for="att1" value="-"/>
        </attvalues>
      </edge>
      <edge id="457" label="+" source="25" target="297" weight="0.9035457">
        <attvalues>
          <attvalue for="att1" value="+"/>
        </attvalues>
      </edge>
      <edge id="458" label="+" source="25" target="307" weight="0.8742969">
        <attvalues>
          <attvalue for="att1" value="+"/>
        </attvalues>
      </edge>
      <edge id="459" label="+" source="25" target="319" weight="0.8294336">
        <attvalues>
          <attvalue for="att1" value="+"/>
        </attvalues>
      </edge>
      <edge id="460" label="-" source="25" target="325" weight="0.7868179">
        <attvalues>
          <attvalue for="att1" value="-"/>
        </attvalues>
      </edge>
      <edge id="461" label="-" source="25" target="348" weight="0.606077">
        <attvalues>
          <attvalue for="att1" value="-"/>
        </attvalues>
      </edge>
      <edge id="462" label="+" source="26" target="100" weight="0.9017115">
        <attvalues>
          <attvalue for="att1" value="+"/>
        </attvalues>
      </edge>
      <edge id="463" label="+" source="26" target="115" weight="0.8248182">
        <attvalues>
          <attvalue for="att1" value="+"/>
        </attvalues>
      </edge>
      <edge id="464" label="+" source="26" target="122" weight="0.8755283">
        <attvalues>
          <attvalue for="att1" value="+"/>
        </attvalues>
      </edge>
      <edge id="465" label="-" source="26" target="128" weight="0.8149169">
        <attvalues>
          <attvalue for="att1" value="-"/>
        </attvalues>
      </edge>
      <edge id="466" label="-" source="26" target="151" weight="0.7135092">
        <attvalues>
          <attvalue for="att1" value="-"/>
        </attvalues>
      </edge>
      <edge id="467" label="-" source="26" target="178" weight="0.7255326">
        <attvalues>
          <attvalue for="att1" value="-"/>
        </attvalues>
      </edge>
      <edge id="468" label="-" source="26" target="182" weight="0.8625601">
        <attvalues>
          <attvalue for="att1" value="-"/>
        </attvalues>
      </edge>
      <edge id="469" label="-" source="26" target="185" weight="0.9461563">
        <attvalues>
          <attvalue for="att1" value="-"/>
        </attvalues>
      </edge>
      <edge id="470" label="-" source="26" target="186" weight="0.9086153">
        <attvalues>
          <attvalue for="att1" value="-"/>
        </attvalues>
      </edge>
      <edge id="471" label="-" source="26" target="191" weight="0.8951336">
        <attvalues>
          <attvalue for="att1" value="-"/>
        </attvalues>
      </edge>
      <edge id="472" label="-" source="26" target="192" weight="0.8480829">
        <attvalues>
          <attvalue for="att1" value="-"/>
        </attvalues>
      </edge>
      <edge id="473" label="-" source="26" target="194" weight="0.8824935">
        <attvalues>
          <attvalue for="att1" value="-"/>
        </attvalues>
      </edge>
      <edge id="474" label="-" source="26" target="195" weight="0.7782653">
        <attvalues>
          <attvalue for="att1" value="-"/>
        </attvalues>
      </edge>
      <edge id="475" label="-" source="26" target="198" weight="0.9490004">
        <attvalues>
          <attvalue for="att1" value="-"/>
        </attvalues>
      </edge>
      <edge id="476" label="-" source="26" target="208" weight="0.7706702">
        <attvalues>
          <attvalue for="att1" value="-"/>
        </attvalues>
      </edge>
      <edge id="477" label="-" source="26" target="209" weight="0.7229884">
        <attvalues>
          <attvalue for="att1" value="-"/>
        </attvalues>
      </edge>
      <edge id="478" label="-" source="26" target="212" weight="0.9294355">
        <attvalues>
          <attvalue for="att1" value="-"/>
        </attvalues>
      </edge>
      <edge id="479" label="-" source="26" target="217" weight="0.8498624">
        <attvalues>
          <attvalue for="att1" value="-"/>
        </attvalues>
      </edge>
      <edge id="480" label="-" source="26" target="232" weight="0.7857007">
        <attvalues>
          <attvalue for="att1" value="-"/>
        </attvalues>
      </edge>
      <edge id="481" label="-" source="26" target="233" weight="0.8749347">
        <attvalues>
          <attvalue for="att1" value="-"/>
        </attvalues>
      </edge>
      <edge id="482" label="-" source="26" target="234" weight="0.961416">
        <attvalues>
          <attvalue for="att1" value="-"/>
        </attvalues>
      </edge>
      <edge id="483" label="-" source="26" target="236" weight="0.8135886">
        <attvalues>
          <attvalue for="att1" value="-"/>
        </attvalues>
      </edge>
      <edge id="484" label="-" source="26" target="242" weight="0.7600184">
        <attvalues>
          <attvalue for="att1" value="-"/>
        </attvalues>
      </edge>
      <edge id="485" label="-" source="26" target="244" weight="0.7937592">
        <attvalues>
          <attvalue for="att1" value="-"/>
        </attvalues>
      </edge>
      <edge id="486" label="-" source="26" target="247" weight="0.8141619">
        <attvalues>
          <attvalue for="att1" value="-"/>
        </attvalues>
      </edge>
      <edge id="487" label="-" source="26" target="251" weight="0.8102044">
        <attvalues>
          <attvalue for="att1" value="-"/>
        </attvalues>
      </edge>
      <edge id="488" label="-" source="26" target="266" weight="0.8276125">
        <attvalues>
          <attvalue for="att1" value="-"/>
        </attvalues>
      </edge>
      <edge id="489" label="-" source="26" target="268" weight="0.7870861">
        <attvalues>
          <attvalue for="att1" value="-"/>
        </attvalues>
      </edge>
      <edge id="490" label="-" source="26" target="271" weight="0.7884151">
        <attvalues>
          <attvalue for="att1" value="-"/>
        </attvalues>
      </edge>
      <edge id="491" label="-" source="26" target="273" weight="0.8810523">
        <attvalues>
          <attvalue for="att1" value="-"/>
        </attvalues>
      </edge>
      <edge id="492" label="-" source="26" target="277" weight="0.7395746">
        <attvalues>
          <attvalue for="att1" value="-"/>
        </attvalues>
      </edge>
      <edge id="493" label="-" source="26" target="278" weight="0.9507746">
        <attvalues>
          <attvalue for="att1" value="-"/>
        </attvalues>
      </edge>
      <edge id="494" label="-" source="26" target="279" weight="0.9102759">
        <attvalues>
          <attvalue for="att1" value="-"/>
        </attvalues>
      </edge>
      <edge id="495" label="-" source="26" target="285" weight="0.717879">
        <attvalues>
          <attvalue for="att1" value="-"/>
        </attvalues>
      </edge>
      <edge id="496" label="-" source="26" target="287" weight="0.8737388">
        <attvalues>
          <attvalue for="att1" value="-"/>
        </attvalues>
      </edge>
      <edge id="497" label="-" source="26" target="295" weight="0.6876713">
        <attvalues>
          <attvalue for="att1" value="-"/>
        </attvalues>
      </edge>
      <edge id="498" label="-" source="26" target="321" weight="0.7510417">
        <attvalues>
          <attvalue for="att1" value="-"/>
        </attvalues>
      </edge>
      <edge id="499" label="+" source="26" target="329" weight="0.6779082">
        <attvalues>
          <attvalue for="att1" value="+"/>
        </attvalues>
      </edge>
      <edge id="500" label="+" source="27" target="124" weight="0.8432157">
        <attvalues>
          <attvalue for="att1" value="+"/>
        </attvalues>
      </edge>
      <edge id="501" label="+" source="27" target="125" weight="0.8988702">
        <attvalues>
          <attvalue for="att1" value="+"/>
        </attvalues>
      </edge>
      <edge id="502" label="+" source="27" target="130" weight="0.7881641">
        <attvalues>
          <attvalue for="att1" value="+"/>
        </attvalues>
      </edge>
      <edge id="503" label="+" source="27" target="133" weight="0.8985396">
        <attvalues>
          <attvalue for="att1" value="+"/>
        </attvalues>
      </edge>
      <edge id="504" label="+" source="27" target="137" weight="0.7540375">
        <attvalues>
          <attvalue for="att1" value="+"/>
        </attvalues>
      </edge>
      <edge id="505" label="+" source="27" target="147" weight="0.8798467">
        <attvalues>
          <attvalue for="att1" value="+"/>
        </attvalues>
      </edge>
      <edge id="506" label="+" source="27" target="151" weight="0.8356249">
        <attvalues>
          <attvalue for="att1" value="+"/>
        </attvalues>
      </edge>
      <edge id="507" label="+" source="27" target="173" weight="0.7240139">
        <attvalues>
          <attvalue for="att1" value="+"/>
        </attvalues>
      </edge>
      <edge id="508" label="+" source="27" target="175" weight="0.5501943">
        <attvalues>
          <attvalue for="att1" value="+"/>
        </attvalues>
      </edge>
      <edge id="509" label="+" source="27" target="181" weight="0.6582408">
        <attvalues>
          <attvalue for="att1" value="+"/>
        </attvalues>
      </edge>
      <edge id="510" label="+" source="27" target="190" weight="0.7949013">
        <attvalues>
          <attvalue for="att1" value="+"/>
        </attvalues>
      </edge>
      <edge id="511" label="+" source="27" target="217" weight="0.8022824">
        <attvalues>
          <attvalue for="att1" value="+"/>
        </attvalues>
      </edge>
      <edge id="512" label="+" source="27" target="218" weight="0.8270824">
        <attvalues>
          <attvalue for="att1" value="+"/>
        </attvalues>
      </edge>
      <edge id="513" label="-" source="27" target="244" weight="0.7259097">
        <attvalues>
          <attvalue for="att1" value="-"/>
        </attvalues>
      </edge>
      <edge id="514" label="-" source="27" target="266" weight="0.9234829">
        <attvalues>
          <attvalue for="att1" value="-"/>
        </attvalues>
      </edge>
      <edge id="515" label="-" source="27" target="270" weight="0.8833117">
        <attvalues>
          <attvalue for="att1" value="-"/>
        </attvalues>
      </edge>
      <edge id="516" label="-" source="27" target="291" weight="0.9549237">
        <attvalues>
          <attvalue for="att1" value="-"/>
        </attvalues>
      </edge>
      <edge id="517" label="-" source="27" target="323" weight="0.9456833">
        <attvalues>
          <attvalue for="att1" value="-"/>
        </attvalues>
      </edge>
      <edge id="518" label="-" source="27" target="325" weight="0.9478286">
        <attvalues>
          <attvalue for="att1" value="-"/>
        </attvalues>
      </edge>
      <edge id="519" label="-" source="27" target="343" weight="0.9006611">
        <attvalues>
          <attvalue for="att1" value="-"/>
        </attvalues>
      </edge>
      <edge id="520" label="-" source="28" target="32" weight="0.8559335">
        <attvalues>
          <attvalue for="att1" value="-"/>
        </attvalues>
      </edge>
      <edge id="521" label="-" source="28" target="38" weight="0.6819294">
        <attvalues>
          <attvalue for="att1" value="-"/>
        </attvalues>
      </edge>
      <edge id="522" label="-" source="28" target="54" weight="0.6542435">
        <attvalues>
          <attvalue for="att1" value="-"/>
        </attvalues>
      </edge>
      <edge id="523" label="-" source="28" target="64" weight="0.8003206">
        <attvalues>
          <attvalue for="att1" value="-"/>
        </attvalues>
      </edge>
      <edge id="524" label="+" source="28" target="196" weight="0.8763926">
        <attvalues>
          <attvalue for="att1" value="+"/>
        </attvalues>
      </edge>
      <edge id="525" label="+" source="28" target="207" weight="0.7712208">
        <attvalues>
          <attvalue for="att1" value="+"/>
        </attvalues>
      </edge>
      <edge id="526" label="-" source="28" target="218" weight="0.7216251">
        <attvalues>
          <attvalue for="att1" value="-"/>
        </attvalues>
      </edge>
      <edge id="527" label="+" source="28" target="226" weight="0.726974">
        <attvalues>
          <attvalue for="att1" value="+"/>
        </attvalues>
      </edge>
      <edge id="528" label="+" source="28" target="240" weight="0.7156976">
        <attvalues>
          <attvalue for="att1" value="+"/>
        </attvalues>
      </edge>
      <edge id="529" label="+" source="28" target="256" weight="0.8295386">
        <attvalues>
          <attvalue for="att1" value="+"/>
        </attvalues>
      </edge>
      <edge id="530" label="+" source="28" target="264" weight="0.818151">
        <attvalues>
          <attvalue for="att1" value="+"/>
        </attvalues>
      </edge>
      <edge id="531" label="+" source="28" target="280" weight="0.7996987">
        <attvalues>
          <attvalue for="att1" value="+"/>
        </attvalues>
      </edge>
      <edge id="532" label="+" source="28" target="299" weight="0.7613193">
        <attvalues>
          <attvalue for="att1" value="+"/>
        </attvalues>
      </edge>
      <edge id="533" label="+" source="28" target="333" weight="0.9605891">
        <attvalues>
          <attvalue for="att1" value="+"/>
        </attvalues>
      </edge>
      <edge id="534" label="+" source="28" target="344" weight="0.9108782">
        <attvalues>
          <attvalue for="att1" value="+"/>
        </attvalues>
      </edge>
      <edge id="535" label="+" source="29" target="42" weight="0.9286417">
        <attvalues>
          <attvalue for="att1" value="+"/>
        </attvalues>
      </edge>
      <edge id="536" label="+" source="29" target="53" weight="0.9171323">
        <attvalues>
          <attvalue for="att1" value="+"/>
        </attvalues>
      </edge>
      <edge id="537" label="+" source="29" target="54" weight="0.8983899">
        <attvalues>
          <attvalue for="att1" value="+"/>
        </attvalues>
      </edge>
      <edge id="538" label="+" source="29" target="69" weight="0.905413">
        <attvalues>
          <attvalue for="att1" value="+"/>
        </attvalues>
      </edge>
      <edge id="539" label="+" source="29" target="70" weight="0.774039">
        <attvalues>
          <attvalue for="att1" value="+"/>
        </attvalues>
      </edge>
      <edge id="540" label="+" source="29" target="77" weight="0.8891562">
        <attvalues>
          <attvalue for="att1" value="+"/>
        </attvalues>
      </edge>
      <edge id="541" label="+" source="29" target="93" weight="0.9410931">
        <attvalues>
          <attvalue for="att1" value="+"/>
        </attvalues>
      </edge>
      <edge id="542" label="+" source="29" target="99" weight="0.9086853">
        <attvalues>
          <attvalue for="att1" value="+"/>
        </attvalues>
      </edge>
      <edge id="543" label="+" source="29" target="101" weight="0.9529355">
        <attvalues>
          <attvalue for="att1" value="+"/>
        </attvalues>
      </edge>
      <edge id="544" label="+" source="29" target="112" weight="0.9403423">
        <attvalues>
          <attvalue for="att1" value="+"/>
        </attvalues>
      </edge>
      <edge id="545" label="+" source="29" target="142" weight="0.8036669">
        <attvalues>
          <attvalue for="att1" value="+"/>
        </attvalues>
      </edge>
      <edge id="546" label="-" source="29" target="197" weight="0.6396147">
        <attvalues>
          <attvalue for="att1" value="-"/>
        </attvalues>
      </edge>
      <edge id="547" label="-" source="29" target="203" weight="0.7655263">
        <attvalues>
          <attvalue for="att1" value="-"/>
        </attvalues>
      </edge>
      <edge id="548" label="-" source="29" target="224" weight="0.8436657">
        <attvalues>
          <attvalue for="att1" value="-"/>
        </attvalues>
      </edge>
      <edge id="549" label="-" source="29" target="243" weight="0.9330344">
        <attvalues>
          <attvalue for="att1" value="-"/>
        </attvalues>
      </edge>
      <edge id="550" label="-" source="29" target="248" weight="0.7218533">
        <attvalues>
          <attvalue for="att1" value="-"/>
        </attvalues>
      </edge>
      <edge id="551" label="-" source="29" target="249" weight="0.7532976">
        <attvalues>
          <attvalue for="att1" value="-"/>
        </attvalues>
      </edge>
      <edge id="552" label="-" source="29" target="257" weight="0.4905931">
        <attvalues>
          <attvalue for="att1" value="-"/>
        </attvalues>
      </edge>
      <edge id="553" label="-" source="29" target="271" weight="0.7445043">
        <attvalues>
          <attvalue for="att1" value="-"/>
        </attvalues>
      </edge>
      <edge id="554" label="-" source="30" target="108" weight="0.7382224">
        <attvalues>
          <attvalue for="att1" value="-"/>
        </attvalues>
      </edge>
      <edge id="555" label="-" source="30" target="111" weight="0.8459044">
        <attvalues>
          <attvalue for="att1" value="-"/>
        </attvalues>
      </edge>
      <edge id="556" label="-" source="30" target="112" weight="0.8320518">
        <attvalues>
          <attvalue for="att1" value="-"/>
        </attvalues>
      </edge>
      <edge id="557" label="-" source="30" target="117" weight="0.8747565">
        <attvalues>
          <attvalue for="att1" value="-"/>
        </attvalues>
      </edge>
      <edge id="558" label="-" source="30" target="120" weight="0.8072599">
        <attvalues>
          <attvalue for="att1" value="-"/>
        </attvalues>
      </edge>
      <edge id="559" label="-" source="30" target="124" weight="0.9324485">
        <attvalues>
          <attvalue for="att1" value="-"/>
        </attvalues>
      </edge>
      <edge id="560" label="-" source="30" target="134" weight="0.7198612">
        <attvalues>
          <attvalue for="att1" value="-"/>
        </attvalues>
      </edge>
      <edge id="561" label="-" source="30" target="138" weight="0.9135433">
        <attvalues>
          <attvalue for="att1" value="-"/>
        </attvalues>
      </edge>
      <edge id="562" label="-" source="30" target="143" weight="0.7976994">
        <attvalues>
          <attvalue for="att1" value="-"/>
        </attvalues>
      </edge>
      <edge id="563" label="-" source="30" target="146" weight="0.6061956">
        <attvalues>
          <attvalue for="att1" value="-"/>
        </attvalues>
      </edge>
      <edge id="564" label="-" source="30" target="158" weight="0.7884992">
        <attvalues>
          <attvalue for="att1" value="-"/>
        </attvalues>
      </edge>
      <edge id="565" label="-" source="30" target="159" weight="0.7870723">
        <attvalues>
          <attvalue for="att1" value="-"/>
        </attvalues>
      </edge>
      <edge id="566" label="-" source="30" target="160" weight="0.9519154">
        <attvalues>
          <attvalue for="att1" value="-"/>
        </attvalues>
      </edge>
      <edge id="567" label="-" source="30" target="162" weight="0.8938878">
        <attvalues>
          <attvalue for="att1" value="-"/>
        </attvalues>
      </edge>
      <edge id="568" label="-" source="30" target="168" weight="0.8095323">
        <attvalues>
          <attvalue for="att1" value="-"/>
        </attvalues>
      </edge>
      <edge id="569" label="-" source="30" target="170" weight="0.8058397">
        <attvalues>
          <attvalue for="att1" value="-"/>
        </attvalues>
      </edge>
      <edge id="570" label="-" source="30" target="173" weight="0.7198927">
        <attvalues>
          <attvalue for="att1" value="-"/>
        </attvalues>
      </edge>
      <edge id="571" label="-" source="30" target="177" weight="0.8267254">
        <attvalues>
          <attvalue for="att1" value="-"/>
        </attvalues>
      </edge>
      <edge id="572" label="-" source="30" target="194" weight="0.7027303">
        <attvalues>
          <attvalue for="att1" value="-"/>
        </attvalues>
      </edge>
      <edge id="573" label="-" source="30" target="197" weight="0.7229603">
        <attvalues>
          <attvalue for="att1" value="-"/>
        </attvalues>
      </edge>
      <edge id="574" label="-" source="30" target="199" weight="0.7205564">
        <attvalues>
          <attvalue for="att1" value="-"/>
        </attvalues>
      </edge>
      <edge id="575" label="-" source="30" target="203" weight="0.7818333">
        <attvalues>
          <attvalue for="att1" value="-"/>
        </attvalues>
      </edge>
      <edge id="576" label="-" source="30" target="204" weight="0.8735295">
        <attvalues>
          <attvalue for="att1" value="-"/>
        </attvalues>
      </edge>
      <edge id="577" label="-" source="30" target="221" weight="0.5488938">
        <attvalues>
          <attvalue for="att1" value="-"/>
        </attvalues>
      </edge>
      <edge id="578" label="+" source="30" target="231" weight="0.9604472">
        <attvalues>
          <attvalue for="att1" value="+"/>
        </attvalues>
      </edge>
      <edge id="579" label="-" source="30" target="233" weight="0.6219476">
        <attvalues>
          <attvalue for="att1" value="-"/>
        </attvalues>
      </edge>
      <edge id="580" label="+" source="30" target="249" weight="0.7560512">
        <attvalues>
          <attvalue for="att1" value="+"/>
        </attvalues>
      </edge>
      <edge id="581" label="+" source="30" target="252" weight="0.8481047">
        <attvalues>
          <attvalue for="att1" value="+"/>
        </attvalues>
      </edge>
      <edge id="582" label="+" source="30" target="253" weight="0.8842463">
        <attvalues>
          <attvalue for="att1" value="+"/>
        </attvalues>
      </edge>
      <edge id="583" label="+" source="30" target="258" weight="0.9570934">
        <attvalues>
          <attvalue for="att1" value="+"/>
        </attvalues>
      </edge>
      <edge id="584" label="+" source="30" target="259" weight="0.8705736">
        <attvalues>
          <attvalue for="att1" value="+"/>
        </attvalues>
      </edge>
      <edge id="585" label="+" source="30" target="261" weight="0.9012726">
        <attvalues>
          <attvalue for="att1" value="+"/>
        </attvalues>
      </edge>
      <edge id="586" label="+" source="30" target="265" weight="0.973136">
        <attvalues>
          <attvalue for="att1" value="+"/>
        </attvalues>
      </edge>
      <edge id="587" label="+" source="30" target="275" weight="0.7829663">
        <attvalues>
          <attvalue for="att1" value="+"/>
        </attvalues>
      </edge>
      <edge id="588" label="+" source="30" target="279" weight="0.9441961">
        <attvalues>
          <attvalue for="att1" value="+"/>
        </attvalues>
      </edge>
      <edge id="589" label="+" source="30" target="284" weight="0.715891">
        <attvalues>
          <attvalue for="att1" value="+"/>
        </attvalues>
      </edge>
      <edge id="590" label="+" source="30" target="287" weight="0.7343174">
        <attvalues>
          <attvalue for="att1" value="+"/>
        </attvalues>
      </edge>
      <edge id="591" label="+" source="30" target="299" weight="0.9064637">
        <attvalues>
          <attvalue for="att1" value="+"/>
        </attvalues>
      </edge>
      <edge id="592" label="+" source="30" target="300" weight="0.7683326">
        <attvalues>
          <attvalue for="att1" value="+"/>
        </attvalues>
      </edge>
      <edge id="593" label="+" source="30" target="301" weight="0.9471257">
        <attvalues>
          <attvalue for="att1" value="+"/>
        </attvalues>
      </edge>
      <edge id="594" label="+" source="30" target="303" weight="0.9273961">
        <attvalues>
          <attvalue for="att1" value="+"/>
        </attvalues>
      </edge>
      <edge id="595" label="+" source="30" target="309" weight="0.8570537">
        <attvalues>
          <attvalue for="att1" value="+"/>
        </attvalues>
      </edge>
      <edge id="596" label="+" source="30" target="311" weight="0.7784089">
        <attvalues>
          <attvalue for="att1" value="+"/>
        </attvalues>
      </edge>
      <edge id="597" label="+" source="30" target="314" weight="0.8353069">
        <attvalues>
          <attvalue for="att1" value="+"/>
        </attvalues>
      </edge>
      <edge id="598" label="+" source="30" target="318" weight="0.8610384">
        <attvalues>
          <attvalue for="att1" value="+"/>
        </attvalues>
      </edge>
      <edge id="599" label="+" source="30" target="333" weight="0.8963613">
        <attvalues>
          <attvalue for="att1" value="+"/>
        </attvalues>
      </edge>
      <edge id="600" label="+" source="30" target="335" weight="0.8779314">
        <attvalues>
          <attvalue for="att1" value="+"/>
        </attvalues>
      </edge>
      <edge id="601" label="+" source="30" target="338" weight="0.8439391">
        <attvalues>
          <attvalue for="att1" value="+"/>
        </attvalues>
      </edge>
      <edge id="602" label="+" source="30" target="340" weight="0.7131325">
        <attvalues>
          <attvalue for="att1" value="+"/>
        </attvalues>
      </edge>
      <edge id="603" label="+" source="30" target="344" weight="0.8538914">
        <attvalues>
          <attvalue for="att1" value="+"/>
        </attvalues>
      </edge>
      <edge id="604" label="+" source="30" target="345" weight="0.9412679">
        <attvalues>
          <attvalue for="att1" value="+"/>
        </attvalues>
      </edge>
      <edge id="605" label="+" source="30" target="346" weight="0.8044848">
        <attvalues>
          <attvalue for="att1" value="+"/>
        </attvalues>
      </edge>
      <edge id="606" label="+" source="31" target="32" weight="0.8767895">
        <attvalues>
          <attvalue for="att1" value="+"/>
        </attvalues>
      </edge>
      <edge id="607" label="-" source="31" target="50" weight="0.9357041">
        <attvalues>
          <attvalue for="att1" value="-"/>
        </attvalues>
      </edge>
      <edge id="608" label="+" source="31" target="52" weight="0.6961894">
        <attvalues>
          <attvalue for="att1" value="+"/>
        </attvalues>
      </edge>
      <edge id="609" label="-" source="31" target="57" weight="0.5430246">
        <attvalues>
          <attvalue for="att1" value="-"/>
        </attvalues>
      </edge>
      <edge id="610" label="-" source="31" target="59" weight="0.9214993">
        <attvalues>
          <attvalue for="att1" value="-"/>
        </attvalues>
      </edge>
      <edge id="611" label="+" source="31" target="67" weight="0.9337907">
        <attvalues>
          <attvalue for="att1" value="+"/>
        </attvalues>
      </edge>
      <edge id="612" label="-" source="31" target="86" weight="0.9181813">
        <attvalues>
          <attvalue for="att1" value="-"/>
        </attvalues>
      </edge>
      <edge id="613" label="+" source="31" target="94" weight="0.8477857">
        <attvalues>
          <attvalue for="att1" value="+"/>
        </attvalues>
      </edge>
      <edge id="614" label="+" source="31" target="98" weight="0.9474973">
        <attvalues>
          <attvalue for="att1" value="+"/>
        </attvalues>
      </edge>
      <edge id="615" label="+" source="31" target="116" weight="0.9278918">
        <attvalues>
          <attvalue for="att1" value="+"/>
        </attvalues>
      </edge>
      <edge id="616" label="+" source="31" target="125" weight="0.8976943">
        <attvalues>
          <attvalue for="att1" value="+"/>
        </attvalues>
      </edge>
      <edge id="617" label="+" source="31" target="143" weight="0.8847092">
        <attvalues>
          <attvalue for="att1" value="+"/>
        </attvalues>
      </edge>
      <edge id="618" label="+" source="31" target="226" weight="0.9125989">
        <attvalues>
          <attvalue for="att1" value="+"/>
        </attvalues>
      </edge>
      <edge id="619" label="+" source="31" target="255" weight="0.9185344">
        <attvalues>
          <attvalue for="att1" value="+"/>
        </attvalues>
      </edge>
      <edge id="620" label="+" source="31" target="303" weight="0.7702538">
        <attvalues>
          <attvalue for="att1" value="+"/>
        </attvalues>
      </edge>
      <edge id="621" label="+" source="31" target="316" weight="0.9005628">
        <attvalues>
          <attvalue for="att1" value="+"/>
        </attvalues>
      </edge>
      <edge id="622" label="-" source="31" target="335" weight="0.7088946">
        <attvalues>
          <attvalue for="att1" value="-"/>
        </attvalues>
      </edge>
      <edge id="623" label="+" source="32" target="76" weight="0.8796685">
        <attvalues>
          <attvalue for="att1" value="+"/>
        </attvalues>
      </edge>
      <edge id="624" label="+" source="32" target="180" weight="0.8712947">
        <attvalues>
          <attvalue for="att1" value="+"/>
        </attvalues>
      </edge>
      <edge id="625" label="+" source="32" target="183" weight="0.9117607">
        <attvalues>
          <attvalue for="att1" value="+"/>
        </attvalues>
      </edge>
      <edge id="626" label="+" source="32" target="184" weight="0.9417497">
        <attvalues>
          <attvalue for="att1" value="+"/>
        </attvalues>
      </edge>
      <edge id="627" label="+" source="32" target="189" weight="0.8296015">
        <attvalues>
          <attvalue for="att1" value="+"/>
        </attvalues>
      </edge>
      <edge id="628" label="+" source="32" target="190" weight="0.8517251">
        <attvalues>
          <attvalue for="att1" value="+"/>
        </attvalues>
      </edge>
      <edge id="629" label="+" source="32" target="192" weight="0.9439137">
        <attvalues>
          <attvalue for="att1" value="+"/>
        </attvalues>
      </edge>
      <edge id="630" label="+" source="32" target="196" weight="0.8260269">
        <attvalues>
          <attvalue for="att1" value="+"/>
        </attvalues>
      </edge>
      <edge id="631" label="+" source="32" target="206" weight="0.937901">
        <attvalues>
          <attvalue for="att1" value="+"/>
        </attvalues>
      </edge>
      <edge id="632" label="+" source="32" target="210" weight="0.8601516">
        <attvalues>
          <attvalue for="att1" value="+"/>
        </attvalues>
      </edge>
      <edge id="633" label="+" source="32" target="215" weight="0.6349917">
        <attvalues>
          <attvalue for="att1" value="+"/>
        </attvalues>
      </edge>
      <edge id="634" label="+" source="32" target="230" weight="0.7854277">
        <attvalues>
          <attvalue for="att1" value="+"/>
        </attvalues>
      </edge>
      <edge id="635" label="+" source="32" target="231" weight="0.9027282">
        <attvalues>
          <attvalue for="att1" value="+"/>
        </attvalues>
      </edge>
      <edge id="636" label="+" source="32" target="232" weight="0.7602938">
        <attvalues>
          <attvalue for="att1" value="+"/>
        </attvalues>
      </edge>
      <edge id="637" label="+" source="32" target="234" weight="0.663026">
        <attvalues>
          <attvalue for="att1" value="+"/>
        </attvalues>
      </edge>
      <edge id="638" label="+" source="32" target="240" weight="0.8176249">
        <attvalues>
          <attvalue for="att1" value="+"/>
        </attvalues>
      </edge>
      <edge id="639" label="+" source="32" target="242" weight="0.8122007">
        <attvalues>
          <attvalue for="att1" value="+"/>
        </attvalues>
      </edge>
      <edge id="640" label="+" source="32" target="245" weight="0.9718703">
        <attvalues>
          <attvalue for="att1" value="+"/>
        </attvalues>
      </edge>
      <edge id="641" label="+" source="32" target="249" weight="0.8423126">
        <attvalues>
          <attvalue for="att1" value="+"/>
        </attvalues>
      </edge>
      <edge id="642" label="+" source="32" target="264" weight="0.7253505">
        <attvalues>
          <attvalue for="att1" value="+"/>
        </attvalues>
      </edge>
      <edge id="643" label="+" source="32" target="266" weight="0.9017541">
        <attvalues>
          <attvalue for="att1" value="+"/>
        </attvalues>
      </edge>
      <edge id="644" label="+" source="32" target="269" weight="0.8843735">
        <attvalues>
          <attvalue for="att1" value="+"/>
        </attvalues>
      </edge>
      <edge id="645" label="+" source="32" target="271" weight="0.7992057">
        <attvalues>
          <attvalue for="att1" value="+"/>
        </attvalues>
      </edge>
      <edge id="646" label="+" source="32" target="275" weight="0.8412344">
        <attvalues>
          <attvalue for="att1" value="+"/>
        </attvalues>
      </edge>
      <edge id="647" label="+" source="32" target="276" weight="0.8527779">
        <attvalues>
          <attvalue for="att1" value="+"/>
        </attvalues>
      </edge>
      <edge id="648" label="+" source="32" target="277" weight="0.8255877">
        <attvalues>
          <attvalue for="att1" value="+"/>
        </attvalues>
      </edge>
      <edge id="649" label="+" source="32" target="285" weight="0.7455975">
        <attvalues>
          <attvalue for="att1" value="+"/>
        </attvalues>
      </edge>
      <edge id="650" label="-" source="32" target="303" weight="0.7562016">
        <attvalues>
          <attvalue for="att1" value="-"/>
        </attvalues>
      </edge>
      <edge id="651" label="+" source="32" target="305" weight="0.9254181">
        <attvalues>
          <attvalue for="att1" value="+"/>
        </attvalues>
      </edge>
      <edge id="652" label="-" source="32" target="312" weight="0.6308697">
        <attvalues>
          <attvalue for="att1" value="-"/>
        </attvalues>
      </edge>
      <edge id="653" label="+" source="32" target="313" weight="0.7421445">
        <attvalues>
          <attvalue for="att1" value="+"/>
        </attvalues>
      </edge>
      <edge id="654" label="+" source="33" target="40" weight="0.6335895">
        <attvalues>
          <attvalue for="att1" value="+"/>
        </attvalues>
      </edge>
      <edge id="655" label="-" source="33" target="79" weight="0.9367407">
        <attvalues>
          <attvalue for="att1" value="-"/>
        </attvalues>
      </edge>
      <edge id="656" label="-" source="33" target="105" weight="0.5298858">
        <attvalues>
          <attvalue for="att1" value="-"/>
        </attvalues>
      </edge>
      <edge id="657" label="-" source="33" target="117" weight="0.7553238">
        <attvalues>
          <attvalue for="att1" value="-"/>
        </attvalues>
      </edge>
      <edge id="658" label="+" source="33" target="144" weight="0.7715142">
        <attvalues>
          <attvalue for="att1" value="+"/>
        </attvalues>
      </edge>
      <edge id="659" label="-" source="33" target="280" weight="0.6097395">
        <attvalues>
          <attvalue for="att1" value="-"/>
        </attvalues>
      </edge>
      <edge id="660" label="+" source="33" target="296" weight="0.90511">
        <attvalues>
          <attvalue for="att1" value="+"/>
        </attvalues>
      </edge>
      <edge id="661" label="+" source="33" target="299" weight="0.9005046">
        <attvalues>
          <attvalue for="att1" value="+"/>
        </attvalues>
      </edge>
      <edge id="662" label="+" source="33" target="307" weight="0.9226393">
        <attvalues>
          <attvalue for="att1" value="+"/>
        </attvalues>
      </edge>
      <edge id="663" label="-" source="33" target="318" weight="0.9294893">
        <attvalues>
          <attvalue for="att1" value="-"/>
        </attvalues>
      </edge>
      <edge id="664" label="+" source="33" target="326" weight="0.9561526">
        <attvalues>
          <attvalue for="att1" value="+"/>
        </attvalues>
      </edge>
      <edge id="665" label="+" source="33" target="329" weight="0.7724977">
        <attvalues>
          <attvalue for="att1" value="+"/>
        </attvalues>
      </edge>
      <edge id="666" label="+" source="33" target="330" weight="0.8863558">
        <attvalues>
          <attvalue for="att1" value="+"/>
        </attvalues>
      </edge>
      <edge id="667" label="+" source="33" target="340" weight="0.920767">
        <attvalues>
          <attvalue for="att1" value="+"/>
        </attvalues>
      </edge>
      <edge id="668" label="+" source="33" target="341" weight="0.8334582">
        <attvalues>
          <attvalue for="att1" value="+"/>
        </attvalues>
      </edge>
      <edge id="669" label="+" source="33" target="348" weight="0.8720739">
        <attvalues>
          <attvalue for="att1" value="+"/>
        </attvalues>
      </edge>
      <edge id="670" label="+" source="34" target="37" weight="0.9504225">
        <attvalues>
          <attvalue for="att1" value="+"/>
        </attvalues>
      </edge>
      <edge id="671" label="+" source="34" target="38" weight="0.9167764">
        <attvalues>
          <attvalue for="att1" value="+"/>
        </attvalues>
      </edge>
      <edge id="672" label="+" source="34" target="45" weight="0.8102491">
        <attvalues>
          <attvalue for="att1" value="+"/>
        </attvalues>
      </edge>
      <edge id="673" label="+" source="34" target="61" weight="0.9093796">
        <attvalues>
          <attvalue for="att1" value="+"/>
        </attvalues>
      </edge>
      <edge id="674" label="+" source="34" target="80" weight="0.9214872">
        <attvalues>
          <attvalue for="att1" value="+"/>
        </attvalues>
      </edge>
      <edge id="675" label="+" source="34" target="98" weight="0.9049009">
        <attvalues>
          <attvalue for="att1" value="+"/>
        </attvalues>
      </edge>
      <edge id="676" label="+" source="34" target="111" weight="0.8834842">
        <attvalues>
          <attvalue for="att1" value="+"/>
        </attvalues>
      </edge>
      <edge id="677" label="+" source="34" target="116" weight="0.8285143">
        <attvalues>
          <attvalue for="att1" value="+"/>
        </attvalues>
      </edge>
      <edge id="678" label="+" source="34" target="289" weight="0.9751375">
        <attvalues>
          <attvalue for="att1" value="+"/>
        </attvalues>
      </edge>
      <edge id="679" label="+" source="34" target="318" weight="0.9086287">
        <attvalues>
          <attvalue for="att1" value="+"/>
        </attvalues>
      </edge>
      <edge id="680" label="+" source="34" target="322" weight="0.9405187">
        <attvalues>
          <attvalue for="att1" value="+"/>
        </attvalues>
      </edge>
      <edge id="681" label="+" source="35" target="80" weight="0.9516693">
        <attvalues>
          <attvalue for="att1" value="+"/>
        </attvalues>
      </edge>
      <edge id="682" label="+" source="35" target="99" weight="0.8024737">
        <attvalues>
          <attvalue for="att1" value="+"/>
        </attvalues>
      </edge>
      <edge id="683" label="+" source="35" target="114" weight="0.8698033">
        <attvalues>
          <attvalue for="att1" value="+"/>
        </attvalues>
      </edge>
      <edge id="684" label="+" source="35" target="117" weight="0.9504585">
        <attvalues>
          <attvalue for="att1" value="+"/>
        </attvalues>
      </edge>
      <edge id="685" label="+" source="35" target="118" weight="0.9365351">
        <attvalues>
          <attvalue for="att1" value="+"/>
        </attvalues>
      </edge>
      <edge id="686" label="+" source="35" target="123" weight="0.8672594">
        <attvalues>
          <attvalue for="att1" value="+"/>
        </attvalues>
      </edge>
      <edge id="687" label="+" source="35" target="124" weight="0.7883227">
        <attvalues>
          <attvalue for="att1" value="+"/>
        </attvalues>
      </edge>
      <edge id="688" label="+" source="35" target="126" weight="0.9063697">
        <attvalues>
          <attvalue for="att1" value="+"/>
        </attvalues>
      </edge>
      <edge id="689" label="+" source="35" target="127" weight="0.7464638">
        <attvalues>
          <attvalue for="att1" value="+"/>
        </attvalues>
      </edge>
      <edge id="690" label="+" source="35" target="130" weight="0.9026207">
        <attvalues>
          <attvalue for="att1" value="+"/>
        </attvalues>
      </edge>
      <edge id="691" label="+" source="35" target="140" weight="0.911609">
        <attvalues>
          <attvalue for="att1" value="+"/>
        </attvalues>
      </edge>
      <edge id="692" label="+" source="35" target="144" weight="0.9220209">
        <attvalues>
          <attvalue for="att1" value="+"/>
        </attvalues>
      </edge>
      <edge id="693" label="+" source="35" target="149" weight="0.7672101">
        <attvalues>
          <attvalue for="att1" value="+"/>
        </attvalues>
      </edge>
      <edge id="694" label="+" source="35" target="152" weight="0.8508442">
        <attvalues>
          <attvalue for="att1" value="+"/>
        </attvalues>
      </edge>
      <edge id="695" label="+" source="35" target="164" weight="0.7946983">
        <attvalues>
          <attvalue for="att1" value="+"/>
        </attvalues>
      </edge>
      <edge id="696" label="+" source="35" target="165" weight="0.8937843">
        <attvalues>
          <attvalue for="att1" value="+"/>
        </attvalues>
      </edge>
      <edge id="697" label="+" source="35" target="166" weight="0.89926">
        <attvalues>
          <attvalue for="att1" value="+"/>
        </attvalues>
      </edge>
      <edge id="698" label="+" source="35" target="168" weight="0.8204296">
        <attvalues>
          <attvalue for="att1" value="+"/>
        </attvalues>
      </edge>
      <edge id="699" label="+" source="35" target="174" weight="0.8681961">
        <attvalues>
          <attvalue for="att1" value="+"/>
        </attvalues>
      </edge>
      <edge id="700" label="+" source="35" target="176" weight="0.9025468">
        <attvalues>
          <attvalue for="att1" value="+"/>
        </attvalues>
      </edge>
      <edge id="701" label="+" source="35" target="179" weight="0.9045591">
        <attvalues>
          <attvalue for="att1" value="+"/>
        </attvalues>
      </edge>
      <edge id="702" label="+" source="35" target="183" weight="0.9035344">
        <attvalues>
          <attvalue for="att1" value="+"/>
        </attvalues>
      </edge>
      <edge id="703" label="+" source="35" target="198" weight="0.7340971">
        <attvalues>
          <attvalue for="att1" value="+"/>
        </attvalues>
      </edge>
      <edge id="704" label="+" source="35" target="200" weight="0.8520622">
        <attvalues>
          <attvalue for="att1" value="+"/>
        </attvalues>
      </edge>
      <edge id="705" label="+" source="35" target="203" weight="0.827295">
        <attvalues>
          <attvalue for="att1" value="+"/>
        </attvalues>
      </edge>
      <edge id="706" label="+" source="35" target="209" weight="0.8749019">
        <attvalues>
          <attvalue for="att1" value="+"/>
        </attvalues>
      </edge>
      <edge id="707" label="+" source="35" target="210" weight="0.8751878">
        <attvalues>
          <attvalue for="att1" value="+"/>
        </attvalues>
      </edge>
      <edge id="708" label="+" source="35" target="211" weight="0.8494895">
        <attvalues>
          <attvalue for="att1" value="+"/>
        </attvalues>
      </edge>
      <edge id="709" label="+" source="35" target="219" weight="0.7194295">
        <attvalues>
          <attvalue for="att1" value="+"/>
        </attvalues>
      </edge>
      <edge id="710" label="-" source="35" target="237" weight="0.8610441">
        <attvalues>
          <attvalue for="att1" value="-"/>
        </attvalues>
      </edge>
      <edge id="711" label="+" source="35" target="239" weight="0.7973729">
        <attvalues>
          <attvalue for="att1" value="+"/>
        </attvalues>
      </edge>
      <edge id="712" label="-" source="35" target="246" weight="0.8548844">
        <attvalues>
          <attvalue for="att1" value="-"/>
        </attvalues>
      </edge>
      <edge id="713" label="+" source="35" target="247" weight="0.874674">
        <attvalues>
          <attvalue for="att1" value="+"/>
        </attvalues>
      </edge>
      <edge id="714" label="+" source="35" target="251" weight="0.8784379">
        <attvalues>
          <attvalue for="att1" value="+"/>
        </attvalues>
      </edge>
      <edge id="715" label="-" source="35" target="260" weight="0.869857">
        <attvalues>
          <attvalue for="att1" value="-"/>
        </attvalues>
      </edge>
      <edge id="716" label="-" source="35" target="286" weight="0.8422314">
        <attvalues>
          <attvalue for="att1" value="-"/>
        </attvalues>
      </edge>
      <edge id="717" label="-" source="35" target="343" weight="0.9198483">
        <attvalues>
          <attvalue for="att1" value="-"/>
        </attvalues>
      </edge>
      <edge id="718" label="-" source="35" target="348" weight="0.8358098">
        <attvalues>
          <attvalue for="att1" value="-"/>
        </attvalues>
      </edge>
      <edge id="719" label="-" source="36" target="49" weight="0.7041821">
        <attvalues>
          <attvalue for="att1" value="-"/>
        </attvalues>
      </edge>
      <edge id="720" label="+" source="36" target="102" weight="0.8490098">
        <attvalues>
          <attvalue for="att1" value="+"/>
        </attvalues>
      </edge>
      <edge id="721" label="+" source="36" target="106" weight="0.7872172">
        <attvalues>
          <attvalue for="att1" value="+"/>
        </attvalues>
      </edge>
      <edge id="722" label="+" source="36" target="114" weight="0.6782004">
        <attvalues>
          <attvalue for="att1" value="+"/>
        </attvalues>
      </edge>
      <edge id="723" label="+" source="36" target="118" weight="0.759668">
        <attvalues>
          <attvalue for="att1" value="+"/>
        </attvalues>
      </edge>
      <edge id="724" label="+" source="36" target="132" weight="0.7003274">
        <attvalues>
          <attvalue for="att1" value="+"/>
        </attvalues>
      </edge>
      <edge id="725" label="+" source="36" target="137" weight="0.7938975">
        <attvalues>
          <attvalue for="att1" value="+"/>
        </attvalues>
      </edge>
      <edge id="726" label="+" source="36" target="154" weight="0.807457">
        <attvalues>
          <attvalue for="att1" value="+"/>
        </attvalues>
      </edge>
      <edge id="727" label="+" source="36" target="164" weight="0.8846121">
        <attvalues>
          <attvalue for="att1" value="+"/>
        </attvalues>
      </edge>
      <edge id="728" label="+" source="36" target="167" weight="0.7054728">
        <attvalues>
          <attvalue for="att1" value="+"/>
        </attvalues>
      </edge>
      <edge id="729" label="+" source="36" target="171" weight="0.8098075">
        <attvalues>
          <attvalue for="att1" value="+"/>
        </attvalues>
      </edge>
      <edge id="730" label="+" source="36" target="173" weight="0.7599907">
        <attvalues>
          <attvalue for="att1" value="+"/>
        </attvalues>
      </edge>
      <edge id="731" label="-" source="36" target="225" weight="0.7953348">
        <attvalues>
          <attvalue for="att1" value="-"/>
        </attvalues>
      </edge>
      <edge id="732" label="-" source="36" target="234" weight="0.7503909">
        <attvalues>
          <attvalue for="att1" value="-"/>
        </attvalues>
      </edge>
      <edge id="733" label="+" source="36" target="245" weight="0.8126697">
        <attvalues>
          <attvalue for="att1" value="+"/>
        </attvalues>
      </edge>
      <edge id="734" label="+" source="36" target="283" weight="0.729014">
        <attvalues>
          <attvalue for="att1" value="+"/>
        </attvalues>
      </edge>
      <edge id="735" label="+" source="36" target="313" weight="0.7441189">
        <attvalues>
          <attvalue for="att1" value="+"/>
        </attvalues>
      </edge>
      <edge id="736" label="+" source="36" target="317" weight="0.99302">
        <attvalues>
          <attvalue for="att1" value="+"/>
        </attvalues>
      </edge>
      <edge id="737" label="+" source="36" target="323" weight="0.9896218">
        <attvalues>
          <attvalue for="att1" value="+"/>
        </attvalues>
      </edge>
      <edge id="738" label="+" source="36" target="332" weight="0.7899228">
        <attvalues>
          <attvalue for="att1" value="+"/>
        </attvalues>
      </edge>
      <edge id="739" label="+" source="36" target="337" weight="0.9845453">
        <attvalues>
          <attvalue for="att1" value="+"/>
        </attvalues>
      </edge>
      <edge id="740" label="-" source="36" target="339" weight="0.7799732">
        <attvalues>
          <attvalue for="att1" value="-"/>
        </attvalues>
      </edge>
      <edge id="741" label="-" source="36" target="349" weight="0.9270213">
        <attvalues>
          <attvalue for="att1" value="-"/>
        </attvalues>
      </edge>
      <edge id="742" label="+" source="37" target="55" weight="0.8712427">
        <attvalues>
          <attvalue for="att1" value="+"/>
        </attvalues>
      </edge>
      <edge id="743" label="+" source="37" target="98" weight="0.8965647">
        <attvalues>
          <attvalue for="att1" value="+"/>
        </attvalues>
      </edge>
      <edge id="744" label="+" source="37" target="99" weight="0.9001568">
        <attvalues>
          <attvalue for="att1" value="+"/>
        </attvalues>
      </edge>
      <edge id="745" label="+" source="37" target="104" weight="0.7797162">
        <attvalues>
          <attvalue for="att1" value="+"/>
        </attvalues>
      </edge>
      <edge id="746" label="+" source="37" target="111" weight="0.8270504">
        <attvalues>
          <attvalue for="att1" value="+"/>
        </attvalues>
      </edge>
      <edge id="747" label="+" source="37" target="125" weight="0.8704543">
        <attvalues>
          <attvalue for="att1" value="+"/>
        </attvalues>
      </edge>
      <edge id="748" label="+" source="37" target="130" weight="0.7363553">
        <attvalues>
          <attvalue for="att1" value="+"/>
        </attvalues>
      </edge>
      <edge id="749" label="+" source="37" target="145" weight="0.6853853">
        <attvalues>
          <attvalue for="att1" value="+"/>
        </attvalues>
      </edge>
      <edge id="750" label="+" source="37" target="147" weight="0.7737185">
        <attvalues>
          <attvalue for="att1" value="+"/>
        </attvalues>
      </edge>
      <edge id="751" label="+" source="37" target="149" weight="0.6326668">
        <attvalues>
          <attvalue for="att1" value="+"/>
        </attvalues>
      </edge>
      <edge id="752" label="+" source="37" target="155" weight="0.7582669">
        <attvalues>
          <attvalue for="att1" value="+"/>
        </attvalues>
      </edge>
      <edge id="753" label="+" source="37" target="157" weight="0.8460036">
        <attvalues>
          <attvalue for="att1" value="+"/>
        </attvalues>
      </edge>
      <edge id="754" label="+" source="37" target="160" weight="0.9087791">
        <attvalues>
          <attvalue for="att1" value="+"/>
        </attvalues>
      </edge>
      <edge id="755" label="+" source="37" target="164" weight="0.8673012">
        <attvalues>
          <attvalue for="att1" value="+"/>
        </attvalues>
      </edge>
      <edge id="756" label="+" source="37" target="166" weight="0.7790479">
        <attvalues>
          <attvalue for="att1" value="+"/>
        </attvalues>
      </edge>
      <edge id="757" label="+" source="37" target="191" weight="0.7943549">
        <attvalues>
          <attvalue for="att1" value="+"/>
        </attvalues>
      </edge>
      <edge id="758" label="-" source="37" target="218" weight="0.7617927">
        <attvalues>
          <attvalue for="att1" value="-"/>
        </attvalues>
      </edge>
      <edge id="759" label="-" source="37" target="227" weight="0.6947352">
        <attvalues>
          <attvalue for="att1" value="-"/>
        </attvalues>
      </edge>
      <edge id="760" label="+" source="37" target="228" weight="0.7397416">
        <attvalues>
          <attvalue for="att1" value="+"/>
        </attvalues>
      </edge>
      <edge id="761" label="+" source="37" target="238" weight="0.9011962">
        <attvalues>
          <attvalue for="att1" value="+"/>
        </attvalues>
      </edge>
      <edge id="762" label="+" source="37" target="254" weight="0.8492846">
        <attvalues>
          <attvalue for="att1" value="+"/>
        </attvalues>
      </edge>
      <edge id="763" label="+" source="37" target="255" weight="0.9195985">
        <attvalues>
          <attvalue for="att1" value="+"/>
        </attvalues>
      </edge>
      <edge id="764" label="+" source="37" target="260" weight="0.8904822">
        <attvalues>
          <attvalue for="att1" value="+"/>
        </attvalues>
      </edge>
      <edge id="765" label="+" source="37" target="263" weight="0.9414886">
        <attvalues>
          <attvalue for="att1" value="+"/>
        </attvalues>
      </edge>
      <edge id="766" label="+" source="37" target="267" weight="0.8611771">
        <attvalues>
          <attvalue for="att1" value="+"/>
        </attvalues>
      </edge>
      <edge id="767" label="+" source="37" target="281" weight="0.8762842">
        <attvalues>
          <attvalue for="att1" value="+"/>
        </attvalues>
      </edge>
      <edge id="768" label="+" source="37" target="301" weight="0.8856056">
        <attvalues>
          <attvalue for="att1" value="+"/>
        </attvalues>
      </edge>
      <edge id="769" label="+" source="37" target="303" weight="0.7824818">
        <attvalues>
          <attvalue for="att1" value="+"/>
        </attvalues>
      </edge>
      <edge id="770" label="+" source="37" target="305" weight="0.7467706">
        <attvalues>
          <attvalue for="att1" value="+"/>
        </attvalues>
      </edge>
      <edge id="771" label="+" source="37" target="316" weight="0.9501291">
        <attvalues>
          <attvalue for="att1" value="+"/>
        </attvalues>
      </edge>
      <edge id="772" label="+" source="37" target="320" weight="0.7994102">
        <attvalues>
          <attvalue for="att1" value="+"/>
        </attvalues>
      </edge>
      <edge id="773" label="+" source="37" target="347" weight="0.8850928">
        <attvalues>
          <attvalue for="att1" value="+"/>
        </attvalues>
      </edge>
      <edge id="774" label="+" source="38" target="41" weight="0.8770704">
        <attvalues>
          <attvalue for="att1" value="+"/>
        </attvalues>
      </edge>
      <edge id="775" label="-" source="38" target="59" weight="0.8400779">
        <attvalues>
          <attvalue for="att1" value="-"/>
        </attvalues>
      </edge>
      <edge id="776" label="-" source="38" target="68" weight="0.6838198">
        <attvalues>
          <attvalue for="att1" value="-"/>
        </attvalues>
      </edge>
      <edge id="777" label="+" source="38" target="69" weight="0.8449707">
        <attvalues>
          <attvalue for="att1" value="+"/>
        </attvalues>
      </edge>
      <edge id="778" label="+" source="38" target="73" weight="0.9159935">
        <attvalues>
          <attvalue for="att1" value="+"/>
        </attvalues>
      </edge>
      <edge id="779" label="+" source="38" target="79" weight="0.8164273">
        <attvalues>
          <attvalue for="att1" value="+"/>
        </attvalues>
      </edge>
      <edge id="780" label="+" source="38" target="265" weight="0.9608439">
        <attvalues>
          <attvalue for="att1" value="+"/>
        </attvalues>
      </edge>
      <edge id="781" label="+" source="38" target="294" weight="0.9205562">
        <attvalues>
          <attvalue for="att1" value="+"/>
        </attvalues>
      </edge>
      <edge id="782" label="+" source="38" target="315" weight="0.8672896">
        <attvalues>
          <attvalue for="att1" value="+"/>
        </attvalues>
      </edge>
      <edge id="783" label="+" source="38" target="323" weight="0.7823861">
        <attvalues>
          <attvalue for="att1" value="+"/>
        </attvalues>
      </edge>
      <edge id="784" label="+" source="39" target="40" weight="0.9050439">
        <attvalues>
          <attvalue for="att1" value="+"/>
        </attvalues>
      </edge>
      <edge id="785" label="+" source="39" target="41" weight="0.9037964">
        <attvalues>
          <attvalue for="att1" value="+"/>
        </attvalues>
      </edge>
      <edge id="786" label="+" source="39" target="72" weight="0.8176741">
        <attvalues>
          <attvalue for="att1" value="+"/>
        </attvalues>
      </edge>
      <edge id="787" label="+" source="39" target="92" weight="0.6992141">
        <attvalues>
          <attvalue for="att1" value="+"/>
        </attvalues>
      </edge>
      <edge id="788" label="+" source="39" target="110" weight="0.8842397">
        <attvalues>
          <attvalue for="att1" value="+"/>
        </attvalues>
      </edge>
      <edge id="789" label="+" source="39" target="139" weight="0.920311">
        <attvalues>
          <attvalue for="att1" value="+"/>
        </attvalues>
      </edge>
      <edge id="790" label="+" source="39" target="145" weight="0.7488683">
        <attvalues>
          <attvalue for="att1" value="+"/>
        </attvalues>
      </edge>
      <edge id="791" label="+" source="39" target="168" weight="0.9037192">
        <attvalues>
          <attvalue for="att1" value="+"/>
        </attvalues>
      </edge>
      <edge id="792" label="+" source="39" target="199" weight="0.7270676">
        <attvalues>
          <attvalue for="att1" value="+"/>
        </attvalues>
      </edge>
      <edge id="793" label="+" source="39" target="200" weight="0.9448037">
        <attvalues>
          <attvalue for="att1" value="+"/>
        </attvalues>
      </edge>
      <edge id="794" label="+" source="39" target="231" weight="0.7924451">
        <attvalues>
          <attvalue for="att1" value="+"/>
        </attvalues>
      </edge>
      <edge id="795" label="+" source="39" target="246" weight="0.8610135">
        <attvalues>
          <attvalue for="att1" value="+"/>
        </attvalues>
      </edge>
      <edge id="796" label="+" source="39" target="254" weight="0.6434148">
        <attvalues>
          <attvalue for="att1" value="+"/>
        </attvalues>
      </edge>
      <edge id="797" label="-" source="39" target="273" weight="0.8515821">
        <attvalues>
          <attvalue for="att1" value="-"/>
        </attvalues>
      </edge>
      <edge id="798" label="+" source="39" target="281" weight="0.874258">
        <attvalues>
          <attvalue for="att1" value="+"/>
        </attvalues>
      </edge>
      <edge id="799" label="+" source="39" target="285" weight="0.560897">
        <attvalues>
          <attvalue for="att1" value="+"/>
        </attvalues>
      </edge>
      <edge id="800" label="+" source="39" target="303" weight="0.5904509">
        <attvalues>
          <attvalue for="att1" value="+"/>
        </attvalues>
      </edge>
      <edge id="801" label="+" source="39" target="311" weight="0.7885613">
        <attvalues>
          <attvalue for="att1" value="+"/>
        </attvalues>
      </edge>
      <edge id="802" label="+" source="39" target="312" weight="0.696285">
        <attvalues>
          <attvalue for="att1" value="+"/>
        </attvalues>
      </edge>
      <edge id="803" label="+" source="39" target="320" weight="0.8625045">
        <attvalues>
          <attvalue for="att1" value="+"/>
        </attvalues>
      </edge>
      <edge id="804" label="+" source="40" target="59" weight="0.7613893">
        <attvalues>
          <attvalue for="att1" value="+"/>
        </attvalues>
      </edge>
      <edge id="805" label="+" source="40" target="61" weight="0.7129878">
        <attvalues>
          <attvalue for="att1" value="+"/>
        </attvalues>
      </edge>
      <edge id="806" label="+" source="40" target="83" weight="0.8286485">
        <attvalues>
          <attvalue for="att1" value="+"/>
        </attvalues>
      </edge>
      <edge id="807" label="-" source="40" target="98" weight="0.8855026">
        <attvalues>
          <attvalue for="att1" value="-"/>
        </attvalues>
      </edge>
      <edge id="808" label="-" source="40" target="181" weight="0.9537486">
        <attvalues>
          <attvalue for="att1" value="-"/>
        </attvalues>
      </edge>
      <edge id="809" label="-" source="40" target="186" weight="0.7980272">
        <attvalues>
          <attvalue for="att1" value="-"/>
        </attvalues>
      </edge>
      <edge id="810" label="+" source="40" target="226" weight="0.6338664">
        <attvalues>
          <attvalue for="att1" value="+"/>
        </attvalues>
      </edge>
      <edge id="811" label="+" source="40" target="269" weight="0.8445487">
        <attvalues>
          <attvalue for="att1" value="+"/>
        </attvalues>
      </edge>
      <edge id="812" label="+" source="40" target="270" weight="0.8874447">
        <attvalues>
          <attvalue for="att1" value="+"/>
        </attvalues>
      </edge>
      <edge id="813" label="+" source="40" target="278" weight="0.821804">
        <attvalues>
          <attvalue for="att1" value="+"/>
        </attvalues>
      </edge>
      <edge id="814" label="+" source="40" target="279" weight="0.9348376">
        <attvalues>
          <attvalue for="att1" value="+"/>
        </attvalues>
      </edge>
      <edge id="815" label="+" source="40" target="280" weight="0.9258176">
        <attvalues>
          <attvalue for="att1" value="+"/>
        </attvalues>
      </edge>
      <edge id="816" label="+" source="40" target="282" weight="0.7759">
        <attvalues>
          <attvalue for="att1" value="+"/>
        </attvalues>
      </edge>
      <edge id="817" label="+" source="40" target="296" weight="0.8143929">
        <attvalues>
          <attvalue for="att1" value="+"/>
        </attvalues>
      </edge>
      <edge id="818" label="+" source="40" target="309" weight="0.9367023">
        <attvalues>
          <attvalue for="att1" value="+"/>
        </attvalues>
      </edge>
      <edge id="819" label="+" source="40" target="318" weight="0.7683648">
        <attvalues>
          <attvalue for="att1" value="+"/>
        </attvalues>
      </edge>
      <edge id="820" label="+" source="40" target="329" weight="0.8490921">
        <attvalues>
          <attvalue for="att1" value="+"/>
        </attvalues>
      </edge>
      <edge id="821" label="+" source="40" target="335" weight="0.6863418">
        <attvalues>
          <attvalue for="att1" value="+"/>
        </attvalues>
      </edge>
      <edge id="822" label="+" source="40" target="338" weight="0.8411867">
        <attvalues>
          <attvalue for="att1" value="+"/>
        </attvalues>
      </edge>
      <edge id="823" label="+" source="41" target="50" weight="0.8825526">
        <attvalues>
          <attvalue for="att1" value="+"/>
        </attvalues>
      </edge>
      <edge id="824" label="+" source="41" target="51" weight="0.9059435">
        <attvalues>
          <attvalue for="att1" value="+"/>
        </attvalues>
      </edge>
      <edge id="825" label="+" source="41" target="58" weight="0.912429">
        <attvalues>
          <attvalue for="att1" value="+"/>
        </attvalues>
      </edge>
      <edge id="826" label="-" source="41" target="77" weight="0.8170876">
        <attvalues>
          <attvalue for="att1" value="-"/>
        </attvalues>
      </edge>
      <edge id="827" label="+" source="41" target="79" weight="0.9133926">
        <attvalues>
          <attvalue for="att1" value="+"/>
        </attvalues>
      </edge>
      <edge id="828" label="-" source="41" target="86" weight="0.6418509">
        <attvalues>
          <attvalue for="att1" value="-"/>
        </attvalues>
      </edge>
      <edge id="829" label="+" source="41" target="87" weight="0.6924473">
        <attvalues>
          <attvalue for="att1" value="+"/>
        </attvalues>
      </edge>
      <edge id="830" label="+" source="41" target="89" weight="0.8992348">
        <attvalues>
          <attvalue for="att1" value="+"/>
        </attvalues>
      </edge>
      <edge id="831" label="+" source="41" target="97" weight="0.7610395">
        <attvalues>
          <attvalue for="att1" value="+"/>
        </attvalues>
      </edge>
      <edge id="832" label="+" source="41" target="104" weight="0.9384517">
        <attvalues>
          <attvalue for="att1" value="+"/>
        </attvalues>
      </edge>
      <edge id="833" label="+" source="41" target="105" weight="0.8747206">
        <attvalues>
          <attvalue for="att1" value="+"/>
        </attvalues>
      </edge>
      <edge id="834" label="+" source="41" target="121" weight="0.7900487">
        <attvalues>
          <attvalue for="att1" value="+"/>
        </attvalues>
      </edge>
      <edge id="835" label="+" source="41" target="129" weight="0.8788414">
        <attvalues>
          <attvalue for="att1" value="+"/>
        </attvalues>
      </edge>
      <edge id="836" label="+" source="41" target="133" weight="0.8274349">
        <attvalues>
          <attvalue for="att1" value="+"/>
        </attvalues>
      </edge>
      <edge id="837" label="+" source="41" target="143" weight="0.8268647">
        <attvalues>
          <attvalue for="att1" value="+"/>
        </attvalues>
      </edge>
      <edge id="838" label="+" source="41" target="147" weight="0.8418695">
        <attvalues>
          <attvalue for="att1" value="+"/>
        </attvalues>
      </edge>
      <edge id="839" label="+" source="41" target="171" weight="0.9020292">
        <attvalues>
          <attvalue for="att1" value="+"/>
        </attvalues>
      </edge>
      <edge id="840" label="+" source="41" target="177" weight="0.9046459">
        <attvalues>
          <attvalue for="att1" value="+"/>
        </attvalues>
      </edge>
      <edge id="841" label="+" source="41" target="182" weight="0.8232773">
        <attvalues>
          <attvalue for="att1" value="+"/>
        </attvalues>
      </edge>
      <edge id="842" label="+" source="41" target="186" weight="0.7960551">
        <attvalues>
          <attvalue for="att1" value="+"/>
        </attvalues>
      </edge>
      <edge id="843" label="+" source="41" target="201" weight="0.7830858">
        <attvalues>
          <attvalue for="att1" value="+"/>
        </attvalues>
      </edge>
      <edge id="844" label="+" source="41" target="213" weight="0.7245644">
        <attvalues>
          <attvalue for="att1" value="+"/>
        </attvalues>
      </edge>
      <edge id="845" label="+" source="41" target="250" weight="0.8002363">
        <attvalues>
          <attvalue for="att1" value="+"/>
        </attvalues>
      </edge>
      <edge id="846" label="-" source="41" target="272" weight="0.8255487">
        <attvalues>
          <attvalue for="att1" value="-"/>
        </attvalues>
      </edge>
      <edge id="847" label="-" source="41" target="273" weight="0.9381979">
        <attvalues>
          <attvalue for="att1" value="-"/>
        </attvalues>
      </edge>
      <edge id="848" label="-" source="41" target="305" weight="0.9109138">
        <attvalues>
          <attvalue for="att1" value="-"/>
        </attvalues>
      </edge>
      <edge id="849" label="-" source="42" target="109" weight="0.965379">
        <attvalues>
          <attvalue for="att1" value="-"/>
        </attvalues>
      </edge>
      <edge id="850" label="-" source="42" target="111" weight="0.9611808">
        <attvalues>
          <attvalue for="att1" value="-"/>
        </attvalues>
      </edge>
      <edge id="851" label="+" source="42" target="126" weight="0.7660015">
        <attvalues>
          <attvalue for="att1" value="+"/>
        </attvalues>
      </edge>
      <edge id="852" label="-" source="42" target="169" weight="0.8225698">
        <attvalues>
          <attvalue for="att1" value="-"/>
        </attvalues>
      </edge>
      <edge id="853" label="-" source="42" target="171" weight="0.7295887">
        <attvalues>
          <attvalue for="att1" value="-"/>
        </attvalues>
      </edge>
      <edge id="854" label="-" source="42" target="223" weight="0.5451724">
        <attvalues>
          <attvalue for="att1" value="-"/>
        </attvalues>
      </edge>
      <edge id="855" label="-" source="42" target="291" weight="0.946501">
        <attvalues>
          <attvalue for="att1" value="-"/>
        </attvalues>
      </edge>
      <edge id="856" label="+" source="42" target="307" weight="0.7336333">
        <attvalues>
          <attvalue for="att1" value="+"/>
        </attvalues>
      </edge>
      <edge id="857" label="-" source="42" target="318" weight="0.8528042">
        <attvalues>
          <attvalue for="att1" value="-"/>
        </attvalues>
      </edge>
      <edge id="858" label="+" source="42" target="326" weight="0.7514313">
        <attvalues>
          <attvalue for="att1" value="+"/>
        </attvalues>
      </edge>
      <edge id="859" label="+" source="42" target="330" weight="0.8837471">
        <attvalues>
          <attvalue for="att1" value="+"/>
        </attvalues>
      </edge>
      <edge id="860" label="+" source="42" target="340" weight="0.8456086">
        <attvalues>
          <attvalue for="att1" value="+"/>
        </attvalues>
      </edge>
      <edge id="861" label="+" source="43" target="46" weight="0.820047">
        <attvalues>
          <attvalue for="att1" value="+"/>
        </attvalues>
      </edge>
      <edge id="862" label="+" source="43" target="89" weight="0.7637332">
        <attvalues>
          <attvalue for="att1" value="+"/>
        </attvalues>
      </edge>
      <edge id="863" label="+" source="43" target="107" weight="0.7956602">
        <attvalues>
          <attvalue for="att1" value="+"/>
        </attvalues>
      </edge>
      <edge id="864" label="+" source="43" target="120" weight="0.7646575">
        <attvalues>
          <attvalue for="att1" value="+"/>
        </attvalues>
      </edge>
      <edge id="865" label="+" source="43" target="131" weight="0.8513116">
        <attvalues>
          <attvalue for="att1" value="+"/>
        </attvalues>
      </edge>
      <edge id="866" label="+" source="43" target="143" weight="0.5919344">
        <attvalues>
          <attvalue for="att1" value="+"/>
        </attvalues>
      </edge>
      <edge id="867" label="+" source="43" target="149" weight="1">
        <attvalues>
          <attvalue for="att1" value="+"/>
        </attvalues>
      </edge>
      <edge id="868" label="-" source="43" target="192" weight="1">
        <attvalues>
          <attvalue for="att1" value="-"/>
        </attvalues>
      </edge>
      <edge id="869" label="-" source="43" target="314" weight="1">
        <attvalues>
          <attvalue for="att1" value="-"/>
        </attvalues>
      </edge>
      <edge id="870" label="+" source="44" target="128" weight="0.7337846">
        <attvalues>
          <attvalue for="att1" value="+"/>
        </attvalues>
      </edge>
      <edge id="871" label="+" source="45" target="51" weight="0.7513853">
        <attvalues>
          <attvalue for="att1" value="+"/>
        </attvalues>
      </edge>
      <edge id="872" label="+" source="45" target="52" weight="0.7340769">
        <attvalues>
          <attvalue for="att1" value="+"/>
        </attvalues>
      </edge>
      <edge id="873" label="+" source="45" target="57" weight="0.8620226">
        <attvalues>
          <attvalue for="att1" value="+"/>
        </attvalues>
      </edge>
      <edge id="874" label="+" source="45" target="60" weight="0.8479882">
        <attvalues>
          <attvalue for="att1" value="+"/>
        </attvalues>
      </edge>
      <edge id="875" label="+" source="45" target="61" weight="0.4910093">
        <attvalues>
          <attvalue for="att1" value="+"/>
        </attvalues>
      </edge>
      <edge id="876" label="+" source="45" target="64" weight="0.8379261">
        <attvalues>
          <attvalue for="att1" value="+"/>
        </attvalues>
      </edge>
      <edge id="877" label="+" source="45" target="74" weight="0.7205569">
        <attvalues>
          <attvalue for="att1" value="+"/>
        </attvalues>
      </edge>
      <edge id="878" label="+" source="45" target="78" weight="0.8418782">
        <attvalues>
          <attvalue for="att1" value="+"/>
        </attvalues>
      </edge>
      <edge id="879" label="+" source="45" target="86" weight="0.6818824">
        <attvalues>
          <attvalue for="att1" value="+"/>
        </attvalues>
      </edge>
      <edge id="880" label="+" source="45" target="98" weight="0.8007431">
        <attvalues>
          <attvalue for="att1" value="+"/>
        </attvalues>
      </edge>
      <edge id="881" label="+" source="45" target="99" weight="0.6826009">
        <attvalues>
          <attvalue for="att1" value="+"/>
        </attvalues>
      </edge>
      <edge id="882" label="+" source="45" target="100" weight="0.7962172">
        <attvalues>
          <attvalue for="att1" value="+"/>
        </attvalues>
      </edge>
      <edge id="883" label="+" source="45" target="102" weight="0.9098373">
        <attvalues>
          <attvalue for="att1" value="+"/>
        </attvalues>
      </edge>
      <edge id="884" label="+" source="45" target="108" weight="0.884431">
        <attvalues>
          <attvalue for="att1" value="+"/>
        </attvalues>
      </edge>
      <edge id="885" label="+" source="45" target="113" weight="0.6829963">
        <attvalues>
          <attvalue for="att1" value="+"/>
        </attvalues>
      </edge>
      <edge id="886" label="+" source="45" target="117" weight="0.8572692">
        <attvalues>
          <attvalue for="att1" value="+"/>
        </attvalues>
      </edge>
      <edge id="887" label="+" source="45" target="134" weight="0.7199037">
        <attvalues>
          <attvalue for="att1" value="+"/>
        </attvalues>
      </edge>
      <edge id="888" label="+" source="45" target="137" weight="0.7206124">
        <attvalues>
          <attvalue for="att1" value="+"/>
        </attvalues>
      </edge>
      <edge id="889" label="+" source="45" target="138" weight="0.817558">
        <attvalues>
          <attvalue for="att1" value="+"/>
        </attvalues>
      </edge>
      <edge id="890" label="+" source="45" target="143" weight="0.8426974">
        <attvalues>
          <attvalue for="att1" value="+"/>
        </attvalues>
      </edge>
      <edge id="891" label="-" source="45" target="171" weight="0.7214632">
        <attvalues>
          <attvalue for="att1" value="-"/>
        </attvalues>
      </edge>
      <edge id="892" label="+" source="45" target="173" weight="0.5203134">
        <attvalues>
          <attvalue for="att1" value="+"/>
        </attvalues>
      </edge>
      <edge id="893" label="-" source="45" target="180" weight="0.8424744">
        <attvalues>
          <attvalue for="att1" value="-"/>
        </attvalues>
      </edge>
      <edge id="894" label="+" source="45" target="181" weight="0.8048556">
        <attvalues>
          <attvalue for="att1" value="+"/>
        </attvalues>
      </edge>
      <edge id="895" label="+" source="45" target="185" weight="0.6087397">
        <attvalues>
          <attvalue for="att1" value="+"/>
        </attvalues>
      </edge>
      <edge id="896" label="+" source="45" target="193" weight="0.6163655">
        <attvalues>
          <attvalue for="att1" value="+"/>
        </attvalues>
      </edge>
      <edge id="897" label="+" source="45" target="195" weight="0.6929647">
        <attvalues>
          <attvalue for="att1" value="+"/>
        </attvalues>
      </edge>
      <edge id="898" label="-" source="45" target="267" weight="0.9468207">
        <attvalues>
          <attvalue for="att1" value="-"/>
        </attvalues>
      </edge>
      <edge id="899" label="+" source="46" target="79" weight="0.9175398">
        <attvalues>
          <attvalue for="att1" value="+"/>
        </attvalues>
      </edge>
      <edge id="900" label="+" source="46" target="90" weight="0.916336">
        <attvalues>
          <attvalue for="att1" value="+"/>
        </attvalues>
      </edge>
      <edge id="901" label="+" source="46" target="109" weight="0.7837152">
        <attvalues>
          <attvalue for="att1" value="+"/>
        </attvalues>
      </edge>
      <edge id="902" label="+" source="46" target="123" weight="0.8580209">
        <attvalues>
          <attvalue for="att1" value="+"/>
        </attvalues>
      </edge>
      <edge id="903" label="+" source="46" target="124" weight="0.8609171">
        <attvalues>
          <attvalue for="att1" value="+"/>
        </attvalues>
      </edge>
      <edge id="904" label="+" source="46" target="127" weight="0.9401669">
        <attvalues>
          <attvalue for="att1" value="+"/>
        </attvalues>
      </edge>
      <edge id="905" label="+" source="46" target="139" weight="0.8957516">
        <attvalues>
          <attvalue for="att1" value="+"/>
        </attvalues>
      </edge>
      <edge id="906" label="+" source="46" target="140" weight="0.7920398">
        <attvalues>
          <attvalue for="att1" value="+"/>
        </attvalues>
      </edge>
      <edge id="907" label="+" source="46" target="147" weight="0.9544699">
        <attvalues>
          <attvalue for="att1" value="+"/>
        </attvalues>
      </edge>
      <edge id="908" label="+" source="46" target="163" weight="0.9751176">
        <attvalues>
          <attvalue for="att1" value="+"/>
        </attvalues>
      </edge>
      <edge id="909" label="+" source="46" target="169" weight="0.8079021">
        <attvalues>
          <attvalue for="att1" value="+"/>
        </attvalues>
      </edge>
      <edge id="910" label="+" source="46" target="182" weight="0.9322772">
        <attvalues>
          <attvalue for="att1" value="+"/>
        </attvalues>
      </edge>
      <edge id="911" label="+" source="46" target="212" weight="0.750018">
        <attvalues>
          <attvalue for="att1" value="+"/>
        </attvalues>
      </edge>
      <edge id="912" label="+" source="46" target="213" weight="0.9259611">
        <attvalues>
          <attvalue for="att1" value="+"/>
        </attvalues>
      </edge>
      <edge id="913" label="+" source="46" target="224" weight="0.8662985">
        <attvalues>
          <attvalue for="att1" value="+"/>
        </attvalues>
      </edge>
      <edge id="914" label="+" source="46" target="306" weight="0.9084317">
        <attvalues>
          <attvalue for="att1" value="+"/>
        </attvalues>
      </edge>
      <edge id="915" label="+" source="46" target="321" weight="0.8463326">
        <attvalues>
          <attvalue for="att1" value="+"/>
        </attvalues>
      </edge>
      <edge id="916" label="-" source="46" target="334" weight="0.8173913">
        <attvalues>
          <attvalue for="att1" value="-"/>
        </attvalues>
      </edge>
      <edge id="917" label="-" source="47" target="51" weight="0.7330696">
        <attvalues>
          <attvalue for="att1" value="-"/>
        </attvalues>
      </edge>
      <edge id="918" label="-" source="47" target="167" weight="0.8622504">
        <attvalues>
          <attvalue for="att1" value="-"/>
        </attvalues>
      </edge>
      <edge id="919" label="+" source="48" target="171" weight="0.8644133">
        <attvalues>
          <attvalue for="att1" value="+"/>
        </attvalues>
      </edge>
      <edge id="920" label="+" source="48" target="174" weight="0.9570464">
        <attvalues>
          <attvalue for="att1" value="+"/>
        </attvalues>
      </edge>
      <edge id="921" label="+" source="48" target="175" weight="0.9579378">
        <attvalues>
          <attvalue for="att1" value="+"/>
        </attvalues>
      </edge>
      <edge id="922" label="+" source="48" target="180" weight="0.9104746">
        <attvalues>
          <attvalue for="att1" value="+"/>
        </attvalues>
      </edge>
      <edge id="923" label="+" source="48" target="181" weight="0.8176071">
        <attvalues>
          <attvalue for="att1" value="+"/>
        </attvalues>
      </edge>
      <edge id="924" label="+" source="48" target="183" weight="0.9639718">
        <attvalues>
          <attvalue for="att1" value="+"/>
        </attvalues>
      </edge>
      <edge id="925" label="+" source="48" target="184" weight="0.812194">
        <attvalues>
          <attvalue for="att1" value="+"/>
        </attvalues>
      </edge>
      <edge id="926" label="+" source="48" target="187" weight="0.9578394">
        <attvalues>
          <attvalue for="att1" value="+"/>
        </attvalues>
      </edge>
      <edge id="927" label="+" source="48" target="197" weight="0.9160113">
        <attvalues>
          <attvalue for="att1" value="+"/>
        </attvalues>
      </edge>
      <edge id="928" label="+" source="48" target="201" weight="0.972767">
        <attvalues>
          <attvalue for="att1" value="+"/>
        </attvalues>
      </edge>
      <edge id="929" label="+" source="48" target="206" weight="0.8269491">
        <attvalues>
          <attvalue for="att1" value="+"/>
        </attvalues>
      </edge>
      <edge id="930" label="+" source="48" target="209" weight="0.8800714">
        <attvalues>
          <attvalue for="att1" value="+"/>
        </attvalues>
      </edge>
      <edge id="931" label="+" source="48" target="221" weight="0.8397498">
        <attvalues>
          <attvalue for="att1" value="+"/>
        </attvalues>
      </edge>
      <edge id="932" label="+" source="48" target="222" weight="0.9089767">
        <attvalues>
          <attvalue for="att1" value="+"/>
        </attvalues>
      </edge>
      <edge id="933" label="+" source="48" target="223" weight="0.9439481">
        <attvalues>
          <attvalue for="att1" value="+"/>
        </attvalues>
      </edge>
      <edge id="934" label="+" source="48" target="225" weight="0.8546383">
        <attvalues>
          <attvalue for="att1" value="+"/>
        </attvalues>
      </edge>
      <edge id="935" label="+" source="48" target="231" weight="0.8816956">
        <attvalues>
          <attvalue for="att1" value="+"/>
        </attvalues>
      </edge>
      <edge id="936" label="+" source="48" target="233" weight="0.872175">
        <attvalues>
          <attvalue for="att1" value="+"/>
        </attvalues>
      </edge>
      <edge id="937" label="+" source="48" target="236" weight="0.9288219">
        <attvalues>
          <attvalue for="att1" value="+"/>
        </attvalues>
      </edge>
      <edge id="938" label="+" source="48" target="240" weight="0.9369132">
        <attvalues>
          <attvalue for="att1" value="+"/>
        </attvalues>
      </edge>
      <edge id="939" label="+" source="48" target="255" weight="0.7849106">
        <attvalues>
          <attvalue for="att1" value="+"/>
        </attvalues>
      </edge>
      <edge id="940" label="+" source="48" target="257" weight="0.8449944">
        <attvalues>
          <attvalue for="att1" value="+"/>
        </attvalues>
      </edge>
      <edge id="941" label="+" source="48" target="260" weight="0.8767017">
        <attvalues>
          <attvalue for="att1" value="+"/>
        </attvalues>
      </edge>
      <edge id="942" label="+" source="48" target="261" weight="0.6595949">
        <attvalues>
          <attvalue for="att1" value="+"/>
        </attvalues>
      </edge>
      <edge id="943" label="+" source="48" target="266" weight="0.9018522">
        <attvalues>
          <attvalue for="att1" value="+"/>
        </attvalues>
      </edge>
      <edge id="944" label="+" source="48" target="267" weight="0.9137843">
        <attvalues>
          <attvalue for="att1" value="+"/>
        </attvalues>
      </edge>
      <edge id="945" label="+" source="48" target="268" weight="0.8550094">
        <attvalues>
          <attvalue for="att1" value="+"/>
        </attvalues>
      </edge>
      <edge id="946" label="+" source="48" target="284" weight="0.8025358">
        <attvalues>
          <attvalue for="att1" value="+"/>
        </attvalues>
      </edge>
      <edge id="947" label="-" source="48" target="294" weight="0.9015882">
        <attvalues>
          <attvalue for="att1" value="-"/>
        </attvalues>
      </edge>
      <edge id="948" label="+" source="48" target="296" weight="0.8123265">
        <attvalues>
          <attvalue for="att1" value="+"/>
        </attvalues>
      </edge>
      <edge id="949" label="-" source="48" target="303" weight="0.8829583">
        <attvalues>
          <attvalue for="att1" value="-"/>
        </attvalues>
      </edge>
      <edge id="950" label="+" source="48" target="304" weight="0.9299015">
        <attvalues>
          <attvalue for="att1" value="+"/>
        </attvalues>
      </edge>
      <edge id="951" label="+" source="48" target="308" weight="0.8412957">
        <attvalues>
          <attvalue for="att1" value="+"/>
        </attvalues>
      </edge>
      <edge id="952" label="+" source="48" target="314" weight="0.9382834">
        <attvalues>
          <attvalue for="att1" value="+"/>
        </attvalues>
      </edge>
      <edge id="953" label="+" source="48" target="316" weight="0.7780151">
        <attvalues>
          <attvalue for="att1" value="+"/>
        </attvalues>
      </edge>
      <edge id="954" label="+" source="48" target="318" weight="0.8873956">
        <attvalues>
          <attvalue for="att1" value="+"/>
        </attvalues>
      </edge>
      <edge id="955" label="+" source="48" target="319" weight="0.8850806">
        <attvalues>
          <attvalue for="att1" value="+"/>
        </attvalues>
      </edge>
      <edge id="956" label="+" source="48" target="325" weight="0.8184047">
        <attvalues>
          <attvalue for="att1" value="+"/>
        </attvalues>
      </edge>
      <edge id="957" label="+" source="48" target="326" weight="0.8381116">
        <attvalues>
          <attvalue for="att1" value="+"/>
        </attvalues>
      </edge>
      <edge id="958" label="+" source="48" target="333" weight="0.8168145">
        <attvalues>
          <attvalue for="att1" value="+"/>
        </attvalues>
      </edge>
      <edge id="959" label="-" source="49" target="174" weight="0.5787854">
        <attvalues>
          <attvalue for="att1" value="-"/>
        </attvalues>
      </edge>
      <edge id="960" label="+" source="49" target="318" weight="0.6349189">
        <attvalues>
          <attvalue for="att1" value="+"/>
        </attvalues>
      </edge>
      <edge id="961" label="+" source="50" target="73" weight="0.6582354">
        <attvalues>
          <attvalue for="att1" value="+"/>
        </attvalues>
      </edge>
      <edge id="962" label="+" source="50" target="79" weight="0.7386337">
        <attvalues>
          <attvalue for="att1" value="+"/>
        </attvalues>
      </edge>
      <edge id="963" label="+" source="50" target="98" weight="0.7915993">
        <attvalues>
          <attvalue for="att1" value="+"/>
        </attvalues>
      </edge>
      <edge id="964" label="+" source="50" target="101" weight="0.8933095">
        <attvalues>
          <attvalue for="att1" value="+"/>
        </attvalues>
      </edge>
      <edge id="965" label="+" source="50" target="102" weight="0.9061212">
        <attvalues>
          <attvalue for="att1" value="+"/>
        </attvalues>
      </edge>
      <edge id="966" label="+" source="50" target="107" weight="0.8816292">
        <attvalues>
          <attvalue for="att1" value="+"/>
        </attvalues>
      </edge>
      <edge id="967" label="+" source="50" target="110" weight="0.9251812">
        <attvalues>
          <attvalue for="att1" value="+"/>
        </attvalues>
      </edge>
      <edge id="968" label="+" source="50" target="114" weight="0.9103903">
        <attvalues>
          <attvalue for="att1" value="+"/>
        </attvalues>
      </edge>
      <edge id="969" label="+" source="50" target="124" weight="0.9212304">
        <attvalues>
          <attvalue for="att1" value="+"/>
        </attvalues>
      </edge>
      <edge id="970" label="+" source="50" target="128" weight="0.9328446">
        <attvalues>
          <attvalue for="att1" value="+"/>
        </attvalues>
      </edge>
      <edge id="971" label="+" source="50" target="133" weight="0.7251817">
        <attvalues>
          <attvalue for="att1" value="+"/>
        </attvalues>
      </edge>
      <edge id="972" label="+" source="50" target="136" weight="0.856589">
        <attvalues>
          <attvalue for="att1" value="+"/>
        </attvalues>
      </edge>
      <edge id="973" label="+" source="50" target="148" weight="0.8127343">
        <attvalues>
          <attvalue for="att1" value="+"/>
        </attvalues>
      </edge>
      <edge id="974" label="+" source="50" target="149" weight="0.853808">
        <attvalues>
          <attvalue for="att1" value="+"/>
        </attvalues>
      </edge>
      <edge id="975" label="+" source="50" target="150" weight="0.8910256">
        <attvalues>
          <attvalue for="att1" value="+"/>
        </attvalues>
      </edge>
      <edge id="976" label="+" source="50" target="152" weight="0.8765357">
        <attvalues>
          <attvalue for="att1" value="+"/>
        </attvalues>
      </edge>
      <edge id="977" label="+" source="50" target="158" weight="0.9244239">
        <attvalues>
          <attvalue for="att1" value="+"/>
        </attvalues>
      </edge>
      <edge id="978" label="+" source="50" target="163" weight="0.8743061">
        <attvalues>
          <attvalue for="att1" value="+"/>
        </attvalues>
      </edge>
      <edge id="979" label="+" source="50" target="167" weight="0.9168894">
        <attvalues>
          <attvalue for="att1" value="+"/>
        </attvalues>
      </edge>
      <edge id="980" label="+" source="50" target="187" weight="0.8588601">
        <attvalues>
          <attvalue for="att1" value="+"/>
        </attvalues>
      </edge>
      <edge id="981" label="+" source="50" target="188" weight="0.8610205">
        <attvalues>
          <attvalue for="att1" value="+"/>
        </attvalues>
      </edge>
      <edge id="982" label="+" source="50" target="193" weight="0.859381">
        <attvalues>
          <attvalue for="att1" value="+"/>
        </attvalues>
      </edge>
      <edge id="983" label="+" source="50" target="194" weight="0.8614285">
        <attvalues>
          <attvalue for="att1" value="+"/>
        </attvalues>
      </edge>
      <edge id="984" label="-" source="50" target="221" weight="0.8536567">
        <attvalues>
          <attvalue for="att1" value="-"/>
        </attvalues>
      </edge>
      <edge id="985" label="+" source="50" target="223" weight="0.8095867">
        <attvalues>
          <attvalue for="att1" value="+"/>
        </attvalues>
      </edge>
      <edge id="986" label="-" source="50" target="230" weight="0.8159086">
        <attvalues>
          <attvalue for="att1" value="-"/>
        </attvalues>
      </edge>
      <edge id="987" label="+" source="50" target="231" weight="0.8647721">
        <attvalues>
          <attvalue for="att1" value="+"/>
        </attvalues>
      </edge>
      <edge id="988" label="+" source="50" target="235" weight="0.8668969">
        <attvalues>
          <attvalue for="att1" value="+"/>
        </attvalues>
      </edge>
      <edge id="989" label="+" source="50" target="241" weight="0.8874502">
        <attvalues>
          <attvalue for="att1" value="+"/>
        </attvalues>
      </edge>
      <edge id="990" label="+" source="50" target="243" weight="0.7436749">
        <attvalues>
          <attvalue for="att1" value="+"/>
        </attvalues>
      </edge>
      <edge id="991" label="+" source="50" target="245" weight="0.8744939">
        <attvalues>
          <attvalue for="att1" value="+"/>
        </attvalues>
      </edge>
      <edge id="992" label="+" source="50" target="266" weight="0.9433122">
        <attvalues>
          <attvalue for="att1" value="+"/>
        </attvalues>
      </edge>
      <edge id="993" label="-" source="51" target="102" weight="0.7040218">
        <attvalues>
          <attvalue for="att1" value="-"/>
        </attvalues>
      </edge>
      <edge id="994" label="-" source="51" target="171" weight="0.8099027">
        <attvalues>
          <attvalue for="att1" value="-"/>
        </attvalues>
      </edge>
      <edge id="995" label="+" source="51" target="177" weight="0.8889586">
        <attvalues>
          <attvalue for="att1" value="+"/>
        </attvalues>
      </edge>
      <edge id="996" label="-" source="51" target="180" weight="0.8504369">
        <attvalues>
          <attvalue for="att1" value="-"/>
        </attvalues>
      </edge>
      <edge id="997" label="-" source="51" target="206" weight="0.8996606">
        <attvalues>
          <attvalue for="att1" value="-"/>
        </attvalues>
      </edge>
      <edge id="998" label="-" source="51" target="221" weight="0.9027385">
        <attvalues>
          <attvalue for="att1" value="-"/>
        </attvalues>
      </edge>
      <edge id="999" label="-" source="51" target="228" weight="0.8262517">
        <attvalues>
          <attvalue for="att1" value="-"/>
        </attvalues>
      </edge>
      <edge id="1000" label="+" source="51" target="234" weight="0.9235103">
        <attvalues>
          <attvalue for="att1" value="+"/>
        </attvalues>
      </edge>
      <edge id="1001" label="+" source="51" target="239" weight="0.8789544">
        <attvalues>
          <attvalue for="att1" value="+"/>
        </attvalues>
      </edge>
      <edge id="1002" label="+" source="51" target="257" weight="0.8481702">
        <attvalues>
          <attvalue for="att1" value="+"/>
        </attvalues>
      </edge>
      <edge id="1003" label="-" source="51" target="261" weight="0.8021247">
        <attvalues>
          <attvalue for="att1" value="-"/>
        </attvalues>
      </edge>
      <edge id="1004" label="-" source="51" target="279" weight="0.8057506">
        <attvalues>
          <attvalue for="att1" value="-"/>
        </attvalues>
      </edge>
      <edge id="1005" label="-" source="51" target="301" weight="0.8395262">
        <attvalues>
          <attvalue for="att1" value="-"/>
        </attvalues>
      </edge>
      <edge id="1006" label="-" source="51" target="307" weight="0.8309602">
        <attvalues>
          <attvalue for="att1" value="-"/>
        </attvalues>
      </edge>
      <edge id="1007" label="-" source="51" target="322" weight="0.8549359">
        <attvalues>
          <attvalue for="att1" value="-"/>
        </attvalues>
      </edge>
      <edge id="1008" label="+" source="52" target="216" weight="0.9063803">
        <attvalues>
          <attvalue for="att1" value="+"/>
        </attvalues>
      </edge>
      <edge id="1009" label="+" source="52" target="227" weight="0.7959169">
        <attvalues>
          <attvalue for="att1" value="+"/>
        </attvalues>
      </edge>
      <edge id="1010" label="+" source="52" target="260" weight="0.7839483">
        <attvalues>
          <attvalue for="att1" value="+"/>
        </attvalues>
      </edge>
      <edge id="1011" label="+" source="52" target="276" weight="0.8340831">
        <attvalues>
          <attvalue for="att1" value="+"/>
        </attvalues>
      </edge>
      <edge id="1012" label="+" source="52" target="284" weight="0.952357">
        <attvalues>
          <attvalue for="att1" value="+"/>
        </attvalues>
      </edge>
      <edge id="1013" label="+" source="52" target="300" weight="0.9511484">
        <attvalues>
          <attvalue for="att1" value="+"/>
        </attvalues>
      </edge>
      <edge id="1014" label="+" source="52" target="319" weight="0.861667">
        <attvalues>
          <attvalue for="att1" value="+"/>
        </attvalues>
      </edge>
      <edge id="1015" label="+" source="52" target="350" weight="0.9032224">
        <attvalues>
          <attvalue for="att1" value="+"/>
        </attvalues>
      </edge>
      <edge id="1016" label="+" source="53" target="61" weight="0.7790387">
        <attvalues>
          <attvalue for="att1" value="+"/>
        </attvalues>
      </edge>
      <edge id="1017" label="+" source="53" target="85" weight="0.9243921">
        <attvalues>
          <attvalue for="att1" value="+"/>
        </attvalues>
      </edge>
      <edge id="1018" label="-" source="53" target="268" weight="0.6531385">
        <attvalues>
          <attvalue for="att1" value="-"/>
        </attvalues>
      </edge>
      <edge id="1019" label="+" source="53" target="343" weight="0.9321731">
        <attvalues>
          <attvalue for="att1" value="+"/>
        </attvalues>
      </edge>
      <edge id="1020" label="-" source="54" target="197" weight="0.7708078">
        <attvalues>
          <attvalue for="att1" value="-"/>
        </attvalues>
      </edge>
      <edge id="1021" label="+" source="54" target="200" weight="0.9514874">
        <attvalues>
          <attvalue for="att1" value="+"/>
        </attvalues>
      </edge>
      <edge id="1022" label="+" source="54" target="226" weight="0.9614942">
        <attvalues>
          <attvalue for="att1" value="+"/>
        </attvalues>
      </edge>
      <edge id="1023" label="+" source="54" target="241" weight="0.9183239">
        <attvalues>
          <attvalue for="att1" value="+"/>
        </attvalues>
      </edge>
      <edge id="1024" label="-" source="54" target="254" weight="0.891956">
        <attvalues>
          <attvalue for="att1" value="-"/>
        </attvalues>
      </edge>
      <edge id="1025" label="-" source="54" target="277" weight="0.7322673">
        <attvalues>
          <attvalue for="att1" value="-"/>
        </attvalues>
      </edge>
      <edge id="1026" label="+" source="54" target="299" weight="0.9555037">
        <attvalues>
          <attvalue for="att1" value="+"/>
        </attvalues>
      </edge>
      <edge id="1027" label="+" source="54" target="330" weight="0.7170199">
        <attvalues>
          <attvalue for="att1" value="+"/>
        </attvalues>
      </edge>
      <edge id="1028" label="+" source="54" target="342" weight="0.9450775">
        <attvalues>
          <attvalue for="att1" value="+"/>
        </attvalues>
      </edge>
      <edge id="1029" label="-" source="54" target="350" weight="0.9120731">
        <attvalues>
          <attvalue for="att1" value="-"/>
        </attvalues>
      </edge>
      <edge id="1030" label="+" source="55" target="197" weight="0.9889327">
        <attvalues>
          <attvalue for="att1" value="+"/>
        </attvalues>
      </edge>
      <edge id="1031" label="-" source="55" target="242" weight="0.5862321">
        <attvalues>
          <attvalue for="att1" value="-"/>
        </attvalues>
      </edge>
      <edge id="1032" label="+" source="55" target="303" weight="0.6793416">
        <attvalues>
          <attvalue for="att1" value="+"/>
        </attvalues>
      </edge>
      <edge id="1033" label="+" source="55" target="318" weight="0.6724341">
        <attvalues>
          <attvalue for="att1" value="+"/>
        </attvalues>
      </edge>
      <edge id="1034" label="-" source="56" target="57" weight="0.9187366">
        <attvalues>
          <attvalue for="att1" value="-"/>
        </attvalues>
      </edge>
      <edge id="1035" label="-" source="56" target="130" weight="0.8744682">
        <attvalues>
          <attvalue for="att1" value="-"/>
        </attvalues>
      </edge>
      <edge id="1036" label="+" source="56" target="135" weight="0.7609004">
        <attvalues>
          <attvalue for="att1" value="+"/>
        </attvalues>
      </edge>
      <edge id="1037" label="+" source="56" target="144" weight="0.9452963">
        <attvalues>
          <attvalue for="att1" value="+"/>
        </attvalues>
      </edge>
      <edge id="1038" label="+" source="56" target="152" weight="0.8932706">
        <attvalues>
          <attvalue for="att1" value="+"/>
        </attvalues>
      </edge>
      <edge id="1039" label="-" source="56" target="163" weight="0.9576286">
        <attvalues>
          <attvalue for="att1" value="-"/>
        </attvalues>
      </edge>
      <edge id="1040" label="+" source="56" target="171" weight="0.9305251">
        <attvalues>
          <attvalue for="att1" value="+"/>
        </attvalues>
      </edge>
      <edge id="1041" label="+" source="56" target="175" weight="0.9046872">
        <attvalues>
          <attvalue for="att1" value="+"/>
        </attvalues>
      </edge>
      <edge id="1042" label="+" source="56" target="193" weight="0.8751709">
        <attvalues>
          <attvalue for="att1" value="+"/>
        </attvalues>
      </edge>
      <edge id="1043" label="+" source="56" target="201" weight="0.9141363">
        <attvalues>
          <attvalue for="att1" value="+"/>
        </attvalues>
      </edge>
      <edge id="1044" label="+" source="56" target="202" weight="0.9108006">
        <attvalues>
          <attvalue for="att1" value="+"/>
        </attvalues>
      </edge>
      <edge id="1045" label="+" source="56" target="209" weight="0.7492105">
        <attvalues>
          <attvalue for="att1" value="+"/>
        </attvalues>
      </edge>
      <edge id="1046" label="+" source="56" target="244" weight="0.8746432">
        <attvalues>
          <attvalue for="att1" value="+"/>
        </attvalues>
      </edge>
      <edge id="1047" label="+" source="56" target="280" weight="0.8711164">
        <attvalues>
          <attvalue for="att1" value="+"/>
        </attvalues>
      </edge>
      <edge id="1048" label="+" source="56" target="286" weight="0.9379269">
        <attvalues>
          <attvalue for="att1" value="+"/>
        </attvalues>
      </edge>
      <edge id="1049" label="+" source="56" target="304" weight="0.873513">
        <attvalues>
          <attvalue for="att1" value="+"/>
        </attvalues>
      </edge>
      <edge id="1050" label="-" source="56" target="353" weight="0.7600593">
        <attvalues>
          <attvalue for="att1" value="-"/>
        </attvalues>
      </edge>
      <edge id="1051" label="+" source="57" target="96" weight="0.6878035">
        <attvalues>
          <attvalue for="att1" value="+"/>
        </attvalues>
      </edge>
      <edge id="1052" label="-" source="57" target="98" weight="0.9654787">
        <attvalues>
          <attvalue for="att1" value="-"/>
        </attvalues>
      </edge>
      <edge id="1053" label="+" source="57" target="156" weight="0.7727352">
        <attvalues>
          <attvalue for="att1" value="+"/>
        </attvalues>
      </edge>
      <edge id="1054" label="-" source="57" target="233" weight="0.9775532">
        <attvalues>
          <attvalue for="att1" value="-"/>
        </attvalues>
      </edge>
      <edge id="1055" label="-" source="57" target="258" weight="0.8919432">
        <attvalues>
          <attvalue for="att1" value="-"/>
        </attvalues>
      </edge>
      <edge id="1056" label="-" source="57" target="288" weight="0.6268474">
        <attvalues>
          <attvalue for="att1" value="-"/>
        </attvalues>
      </edge>
      <edge id="1057" label="-" source="57" target="292" weight="0.6488187">
        <attvalues>
          <attvalue for="att1" value="-"/>
        </attvalues>
      </edge>
      <edge id="1058" label="-" source="57" target="298" weight="0.6149345">
        <attvalues>
          <attvalue for="att1" value="-"/>
        </attvalues>
      </edge>
      <edge id="1059" label="-" source="57" target="306" weight="0.8328507">
        <attvalues>
          <attvalue for="att1" value="-"/>
        </attvalues>
      </edge>
      <edge id="1060" label="-" source="57" target="307" weight="0.6027919">
        <attvalues>
          <attvalue for="att1" value="-"/>
        </attvalues>
      </edge>
      <edge id="1061" label="-" source="57" target="309" weight="0.9923778">
        <attvalues>
          <attvalue for="att1" value="-"/>
        </attvalues>
      </edge>
      <edge id="1062" label="-" source="57" target="312" weight="0.7181527">
        <attvalues>
          <attvalue for="att1" value="-"/>
        </attvalues>
      </edge>
      <edge id="1063" label="-" source="57" target="346" weight="0.9184871">
        <attvalues>
          <attvalue for="att1" value="-"/>
        </attvalues>
      </edge>
      <edge id="1064" label="-" source="58" target="67" weight="0.6844538">
        <attvalues>
          <attvalue for="att1" value="-"/>
        </attvalues>
      </edge>
      <edge id="1065" label="-" source="58" target="82" weight="0.6075301">
        <attvalues>
          <attvalue for="att1" value="-"/>
        </attvalues>
      </edge>
      <edge id="1066" label="-" source="58" target="115" weight="0.5947982">
        <attvalues>
          <attvalue for="att1" value="-"/>
        </attvalues>
      </edge>
      <edge id="1067" label="-" source="58" target="176" weight="0.9826113">
        <attvalues>
          <attvalue for="att1" value="-"/>
        </attvalues>
      </edge>
      <edge id="1068" label="-" source="58" target="300" weight="0.4641669">
        <attvalues>
          <attvalue for="att1" value="-"/>
        </attvalues>
      </edge>
      <edge id="1069" label="-" source="58" target="321" weight="0.8472287">
        <attvalues>
          <attvalue for="att1" value="-"/>
        </attvalues>
      </edge>
      <edge id="1070" label="-" source="58" target="324" weight="0.9314731">
        <attvalues>
          <attvalue for="att1" value="-"/>
        </attvalues>
      </edge>
      <edge id="1071" label="-" source="58" target="325" weight="0.9567363">
        <attvalues>
          <attvalue for="att1" value="-"/>
        </attvalues>
      </edge>
      <edge id="1072" label="-" source="58" target="329" weight="0.9909038">
        <attvalues>
          <attvalue for="att1" value="-"/>
        </attvalues>
      </edge>
      <edge id="1073" label="-" source="58" target="330" weight="0.9540939">
        <attvalues>
          <attvalue for="att1" value="-"/>
        </attvalues>
      </edge>
      <edge id="1074" label="-" source="58" target="331" weight="0.9382663">
        <attvalues>
          <attvalue for="att1" value="-"/>
        </attvalues>
      </edge>
      <edge id="1075" label="-" source="58" target="333" weight="0.9758121">
        <attvalues>
          <attvalue for="att1" value="-"/>
        </attvalues>
      </edge>
      <edge id="1076" label="-" source="58" target="334" weight="0.9216087">
        <attvalues>
          <attvalue for="att1" value="-"/>
        </attvalues>
      </edge>
      <edge id="1077" label="-" source="58" target="337" weight="0.9083843">
        <attvalues>
          <attvalue for="att1" value="-"/>
        </attvalues>
      </edge>
      <edge id="1078" label="-" source="58" target="340" weight="0.911437">
        <attvalues>
          <attvalue for="att1" value="-"/>
        </attvalues>
      </edge>
      <edge id="1079" label="-" source="58" target="347" weight="0.8779525">
        <attvalues>
          <attvalue for="att1" value="-"/>
        </attvalues>
      </edge>
      <edge id="1080" label="-" source="58" target="351" weight="0.9484112">
        <attvalues>
          <attvalue for="att1" value="-"/>
        </attvalues>
      </edge>
      <edge id="1081" label="-" source="59" target="62" weight="0.6530163">
        <attvalues>
          <attvalue for="att1" value="-"/>
        </attvalues>
      </edge>
      <edge id="1082" label="-" source="59" target="65" weight="0.947601">
        <attvalues>
          <attvalue for="att1" value="-"/>
        </attvalues>
      </edge>
      <edge id="1083" label="-" source="59" target="77" weight="0.9406005">
        <attvalues>
          <attvalue for="att1" value="-"/>
        </attvalues>
      </edge>
      <edge id="1084" label="-" source="59" target="78" weight="0.8385726">
        <attvalues>
          <attvalue for="att1" value="-"/>
        </attvalues>
      </edge>
      <edge id="1085" label="-" source="59" target="79" weight="0.848992">
        <attvalues>
          <attvalue for="att1" value="-"/>
        </attvalues>
      </edge>
      <edge id="1086" label="-" source="59" target="81" weight="0.8648164">
        <attvalues>
          <attvalue for="att1" value="-"/>
        </attvalues>
      </edge>
      <edge id="1087" label="-" source="59" target="87" weight="0.8887102">
        <attvalues>
          <attvalue for="att1" value="-"/>
        </attvalues>
      </edge>
      <edge id="1088" label="-" source="59" target="89" weight="0.7570137">
        <attvalues>
          <attvalue for="att1" value="-"/>
        </attvalues>
      </edge>
      <edge id="1089" label="-" source="59" target="92" weight="0.9619548">
        <attvalues>
          <attvalue for="att1" value="-"/>
        </attvalues>
      </edge>
      <edge id="1090" label="-" source="59" target="96" weight="0.8434284">
        <attvalues>
          <attvalue for="att1" value="-"/>
        </attvalues>
      </edge>
      <edge id="1091" label="-" source="59" target="113" weight="0.961555">
        <attvalues>
          <attvalue for="att1" value="-"/>
        </attvalues>
      </edge>
      <edge id="1092" label="-" source="59" target="117" weight="0.7817411">
        <attvalues>
          <attvalue for="att1" value="-"/>
        </attvalues>
      </edge>
      <edge id="1093" label="-" source="59" target="122" weight="0.9330916">
        <attvalues>
          <attvalue for="att1" value="-"/>
        </attvalues>
      </edge>
      <edge id="1094" label="-" source="59" target="123" weight="0.9374991">
        <attvalues>
          <attvalue for="att1" value="-"/>
        </attvalues>
      </edge>
      <edge id="1095" label="-" source="59" target="124" weight="0.835946">
        <attvalues>
          <attvalue for="att1" value="-"/>
        </attvalues>
      </edge>
      <edge id="1096" label="-" source="59" target="132" weight="0.8515392">
        <attvalues>
          <attvalue for="att1" value="-"/>
        </attvalues>
      </edge>
      <edge id="1097" label="+" source="59" target="150" weight="0.8654707">
        <attvalues>
          <attvalue for="att1" value="+"/>
        </attvalues>
      </edge>
      <edge id="1098" label="-" source="59" target="152" weight="0.9028166">
        <attvalues>
          <attvalue for="att1" value="-"/>
        </attvalues>
      </edge>
      <edge id="1099" label="+" source="59" target="159" weight="0.8013827">
        <attvalues>
          <attvalue for="att1" value="+"/>
        </attvalues>
      </edge>
      <edge id="1100" label="-" source="59" target="160" weight="0.9157439">
        <attvalues>
          <attvalue for="att1" value="-"/>
        </attvalues>
      </edge>
      <edge id="1101" label="-" source="59" target="164" weight="0.9351626">
        <attvalues>
          <attvalue for="att1" value="-"/>
        </attvalues>
      </edge>
      <edge id="1102" label="-" source="59" target="170" weight="0.88179">
        <attvalues>
          <attvalue for="att1" value="-"/>
        </attvalues>
      </edge>
      <edge id="1103" label="-" source="59" target="172" weight="0.683618">
        <attvalues>
          <attvalue for="att1" value="-"/>
        </attvalues>
      </edge>
      <edge id="1104" label="-" source="59" target="174" weight="0.8466085">
        <attvalues>
          <attvalue for="att1" value="-"/>
        </attvalues>
      </edge>
      <edge id="1105" label="-" source="59" target="175" weight="0.9579537">
        <attvalues>
          <attvalue for="att1" value="-"/>
        </attvalues>
      </edge>
      <edge id="1106" label="-" source="59" target="189" weight="0.7606497">
        <attvalues>
          <attvalue for="att1" value="-"/>
        </attvalues>
      </edge>
      <edge id="1107" label="-" source="59" target="195" weight="0.9194068">
        <attvalues>
          <attvalue for="att1" value="-"/>
        </attvalues>
      </edge>
      <edge id="1108" label="-" source="59" target="198" weight="0.9080995">
        <attvalues>
          <attvalue for="att1" value="-"/>
        </attvalues>
      </edge>
      <edge id="1109" label="+" source="59" target="221" weight="0.8639963">
        <attvalues>
          <attvalue for="att1" value="+"/>
        </attvalues>
      </edge>
      <edge id="1110" label="+" source="59" target="225" weight="0.8459303">
        <attvalues>
          <attvalue for="att1" value="+"/>
        </attvalues>
      </edge>
      <edge id="1111" label="+" source="59" target="231" weight="0.8220094">
        <attvalues>
          <attvalue for="att1" value="+"/>
        </attvalues>
      </edge>
      <edge id="1112" label="+" source="59" target="233" weight="0.8167917">
        <attvalues>
          <attvalue for="att1" value="+"/>
        </attvalues>
      </edge>
      <edge id="1113" label="+" source="59" target="234" weight="0.8218019">
        <attvalues>
          <attvalue for="att1" value="+"/>
        </attvalues>
      </edge>
      <edge id="1114" label="+" source="59" target="237" weight="0.883016">
        <attvalues>
          <attvalue for="att1" value="+"/>
        </attvalues>
      </edge>
      <edge id="1115" label="+" source="59" target="247" weight="0.7486164">
        <attvalues>
          <attvalue for="att1" value="+"/>
        </attvalues>
      </edge>
      <edge id="1116" label="+" source="59" target="251" weight="0.8326559">
        <attvalues>
          <attvalue for="att1" value="+"/>
        </attvalues>
      </edge>
      <edge id="1117" label="+" source="59" target="264" weight="0.8303935">
        <attvalues>
          <attvalue for="att1" value="+"/>
        </attvalues>
      </edge>
      <edge id="1118" label="+" source="59" target="272" weight="0.8423222">
        <attvalues>
          <attvalue for="att1" value="+"/>
        </attvalues>
      </edge>
      <edge id="1119" label="+" source="59" target="273" weight="0.8425223">
        <attvalues>
          <attvalue for="att1" value="+"/>
        </attvalues>
      </edge>
      <edge id="1120" label="+" source="59" target="286" weight="0.7840587">
        <attvalues>
          <attvalue for="att1" value="+"/>
        </attvalues>
      </edge>
      <edge id="1121" label="+" source="59" target="290" weight="0.7849136">
        <attvalues>
          <attvalue for="att1" value="+"/>
        </attvalues>
      </edge>
      <edge id="1122" label="+" source="59" target="293" weight="0.8236484">
        <attvalues>
          <attvalue for="att1" value="+"/>
        </attvalues>
      </edge>
      <edge id="1123" label="+" source="59" target="312" weight="0.9138802">
        <attvalues>
          <attvalue for="att1" value="+"/>
        </attvalues>
      </edge>
      <edge id="1124" label="+" source="59" target="316" weight="0.6248364">
        <attvalues>
          <attvalue for="att1" value="+"/>
        </attvalues>
      </edge>
      <edge id="1125" label="+" source="59" target="317" weight="0.9175756">
        <attvalues>
          <attvalue for="att1" value="+"/>
        </attvalues>
      </edge>
      <edge id="1126" label="+" source="59" target="318" weight="0.8856457">
        <attvalues>
          <attvalue for="att1" value="+"/>
        </attvalues>
      </edge>
      <edge id="1127" label="-" source="59" target="344" weight="0.9365407">
        <attvalues>
          <attvalue for="att1" value="-"/>
        </attvalues>
      </edge>
      <edge id="1128" label="+" source="59" target="346" weight="0.8088721">
        <attvalues>
          <attvalue for="att1" value="+"/>
        </attvalues>
      </edge>
      <edge id="1129" label="+" source="60" target="61" weight="0.8179754">
        <attvalues>
          <attvalue for="att1" value="+"/>
        </attvalues>
      </edge>
      <edge id="1130" label="+" source="60" target="63" weight="0.8203394">
        <attvalues>
          <attvalue for="att1" value="+"/>
        </attvalues>
      </edge>
      <edge id="1131" label="+" source="60" target="65" weight="0.7585235">
        <attvalues>
          <attvalue for="att1" value="+"/>
        </attvalues>
      </edge>
      <edge id="1132" label="+" source="60" target="71" weight="0.8017198">
        <attvalues>
          <attvalue for="att1" value="+"/>
        </attvalues>
      </edge>
      <edge id="1133" label="+" source="60" target="75" weight="0.7645097">
        <attvalues>
          <attvalue for="att1" value="+"/>
        </attvalues>
      </edge>
      <edge id="1134" label="+" source="60" target="82" weight="0.8674318">
        <attvalues>
          <attvalue for="att1" value="+"/>
        </attvalues>
      </edge>
      <edge id="1135" label="+" source="60" target="96" weight="0.8229572">
        <attvalues>
          <attvalue for="att1" value="+"/>
        </attvalues>
      </edge>
      <edge id="1136" label="-" source="60" target="113" weight="0.7690116">
        <attvalues>
          <attvalue for="att1" value="-"/>
        </attvalues>
      </edge>
      <edge id="1137" label="+" source="60" target="118" weight="0.8529558">
        <attvalues>
          <attvalue for="att1" value="+"/>
        </attvalues>
      </edge>
      <edge id="1138" label="+" source="60" target="162" weight="0.8714086">
        <attvalues>
          <attvalue for="att1" value="+"/>
        </attvalues>
      </edge>
      <edge id="1139" label="+" source="60" target="163" weight="0.7511627">
        <attvalues>
          <attvalue for="att1" value="+"/>
        </attvalues>
      </edge>
      <edge id="1140" label="+" source="60" target="164" weight="0.9016913">
        <attvalues>
          <attvalue for="att1" value="+"/>
        </attvalues>
      </edge>
      <edge id="1141" label="+" source="60" target="178" weight="0.8206211">
        <attvalues>
          <attvalue for="att1" value="+"/>
        </attvalues>
      </edge>
      <edge id="1142" label="+" source="60" target="202" weight="0.8963595">
        <attvalues>
          <attvalue for="att1" value="+"/>
        </attvalues>
      </edge>
      <edge id="1143" label="+" source="60" target="208" weight="0.7996729">
        <attvalues>
          <attvalue for="att1" value="+"/>
        </attvalues>
      </edge>
      <edge id="1144" label="+" source="60" target="221" weight="0.8765598">
        <attvalues>
          <attvalue for="att1" value="+"/>
        </attvalues>
      </edge>
      <edge id="1145" label="+" source="60" target="251" weight="0.7132341">
        <attvalues>
          <attvalue for="att1" value="+"/>
        </attvalues>
      </edge>
      <edge id="1146" label="+" source="60" target="252" weight="0.9157773">
        <attvalues>
          <attvalue for="att1" value="+"/>
        </attvalues>
      </edge>
      <edge id="1147" label="+" source="60" target="263" weight="0.8386585">
        <attvalues>
          <attvalue for="att1" value="+"/>
        </attvalues>
      </edge>
      <edge id="1148" label="+" source="60" target="281" weight="0.6241432">
        <attvalues>
          <attvalue for="att1" value="+"/>
        </attvalues>
      </edge>
      <edge id="1149" label="+" source="60" target="287" weight="0.887144">
        <attvalues>
          <attvalue for="att1" value="+"/>
        </attvalues>
      </edge>
      <edge id="1150" label="-" source="60" target="339" weight="0.7350175">
        <attvalues>
          <attvalue for="att1" value="-"/>
        </attvalues>
      </edge>
      <edge id="1151" label="+" source="61" target="76" weight="0.9620921">
        <attvalues>
          <attvalue for="att1" value="+"/>
        </attvalues>
      </edge>
      <edge id="1152" label="+" source="61" target="98" weight="0.7739794">
        <attvalues>
          <attvalue for="att1" value="+"/>
        </attvalues>
      </edge>
      <edge id="1153" label="-" source="61" target="104" weight="0.9458771">
        <attvalues>
          <attvalue for="att1" value="-"/>
        </attvalues>
      </edge>
      <edge id="1154" label="-" source="61" target="109" weight="0.682834">
        <attvalues>
          <attvalue for="att1" value="-"/>
        </attvalues>
      </edge>
      <edge id="1155" label="-" source="61" target="127" weight="0.616833">
        <attvalues>
          <attvalue for="att1" value="-"/>
        </attvalues>
      </edge>
      <edge id="1156" label="+" source="61" target="148" weight="0.8076777">
        <attvalues>
          <attvalue for="att1" value="+"/>
        </attvalues>
      </edge>
      <edge id="1157" label="+" source="61" target="149" weight="0.7777407">
        <attvalues>
          <attvalue for="att1" value="+"/>
        </attvalues>
      </edge>
      <edge id="1158" label="+" source="61" target="192" weight="0.7880562">
        <attvalues>
          <attvalue for="att1" value="+"/>
        </attvalues>
      </edge>
      <edge id="1159" label="-" source="61" target="200" weight="0.9064621">
        <attvalues>
          <attvalue for="att1" value="-"/>
        </attvalues>
      </edge>
      <edge id="1160" label="+" source="61" target="205" weight="0.8860876">
        <attvalues>
          <attvalue for="att1" value="+"/>
        </attvalues>
      </edge>
      <edge id="1161" label="+" source="61" target="207" weight="0.6512711">
        <attvalues>
          <attvalue for="att1" value="+"/>
        </attvalues>
      </edge>
      <edge id="1162" label="-" source="62" target="131" weight="0.8124289">
        <attvalues>
          <attvalue for="att1" value="-"/>
        </attvalues>
      </edge>
      <edge id="1163" label="-" source="62" target="134" weight="0.7234626">
        <attvalues>
          <attvalue for="att1" value="-"/>
        </attvalues>
      </edge>
      <edge id="1164" label="-" source="62" target="135" weight="0.6234093">
        <attvalues>
          <attvalue for="att1" value="-"/>
        </attvalues>
      </edge>
      <edge id="1165" label="-" source="62" target="143" weight="0.5055651">
        <attvalues>
          <attvalue for="att1" value="-"/>
        </attvalues>
      </edge>
      <edge id="1166" label="-" source="62" target="147" weight="0.6087968">
        <attvalues>
          <attvalue for="att1" value="-"/>
        </attvalues>
      </edge>
      <edge id="1167" label="-" source="62" target="157" weight="0.5559454">
        <attvalues>
          <attvalue for="att1" value="-"/>
        </attvalues>
      </edge>
      <edge id="1168" label="-" source="62" target="161" weight="0.5614189">
        <attvalues>
          <attvalue for="att1" value="-"/>
        </attvalues>
      </edge>
      <edge id="1169" label="-" source="62" target="166" weight="0.9242196">
        <attvalues>
          <attvalue for="att1" value="-"/>
        </attvalues>
      </edge>
      <edge id="1170" label="-" source="62" target="182" weight="0.7520361">
        <attvalues>
          <attvalue for="att1" value="-"/>
        </attvalues>
      </edge>
      <edge id="1171" label="-" source="62" target="183" weight="0.7184205">
        <attvalues>
          <attvalue for="att1" value="-"/>
        </attvalues>
      </edge>
      <edge id="1172" label="-" source="62" target="190" weight="0.6181915">
        <attvalues>
          <attvalue for="att1" value="-"/>
        </attvalues>
      </edge>
      <edge id="1173" label="-" source="62" target="193" weight="0.7306579">
        <attvalues>
          <attvalue for="att1" value="-"/>
        </attvalues>
      </edge>
      <edge id="1174" label="-" source="62" target="196" weight="0.5030685">
        <attvalues>
          <attvalue for="att1" value="-"/>
        </attvalues>
      </edge>
      <edge id="1175" label="-" source="62" target="200" weight="0.6968938">
        <attvalues>
          <attvalue for="att1" value="-"/>
        </attvalues>
      </edge>
      <edge id="1176" label="-" source="62" target="202" weight="0.7678663">
        <attvalues>
          <attvalue for="att1" value="-"/>
        </attvalues>
      </edge>
      <edge id="1177" label="-" source="62" target="207" weight="0.8764152">
        <attvalues>
          <attvalue for="att1" value="-"/>
        </attvalues>
      </edge>
      <edge id="1178" label="-" source="62" target="227" weight="0.5959366">
        <attvalues>
          <attvalue for="att1" value="-"/>
        </attvalues>
      </edge>
      <edge id="1179" label="-" source="62" target="244" weight="0.5104704">
        <attvalues>
          <attvalue for="att1" value="-"/>
        </attvalues>
      </edge>
      <edge id="1180" label="+" source="62" target="254" weight="0.7802835">
        <attvalues>
          <attvalue for="att1" value="+"/>
        </attvalues>
      </edge>
      <edge id="1181" label="-" source="62" target="256" weight="0.5720068">
        <attvalues>
          <attvalue for="att1" value="-"/>
        </attvalues>
      </edge>
      <edge id="1182" label="+" source="62" target="263" weight="0.7178544">
        <attvalues>
          <attvalue for="att1" value="+"/>
        </attvalues>
      </edge>
      <edge id="1183" label="-" source="62" target="264" weight="0.5444135">
        <attvalues>
          <attvalue for="att1" value="-"/>
        </attvalues>
      </edge>
      <edge id="1184" label="-" source="62" target="268" weight="0.4532023">
        <attvalues>
          <attvalue for="att1" value="-"/>
        </attvalues>
      </edge>
      <edge id="1185" label="-" source="62" target="274" weight="0.645729">
        <attvalues>
          <attvalue for="att1" value="-"/>
        </attvalues>
      </edge>
      <edge id="1186" label="-" source="62" target="276" weight="0.7881917">
        <attvalues>
          <attvalue for="att1" value="-"/>
        </attvalues>
      </edge>
      <edge id="1187" label="-" source="62" target="278" weight="0.6368878">
        <attvalues>
          <attvalue for="att1" value="-"/>
        </attvalues>
      </edge>
      <edge id="1188" label="-" source="62" target="293" weight="0.4353282">
        <attvalues>
          <attvalue for="att1" value="-"/>
        </attvalues>
      </edge>
      <edge id="1189" label="-" source="62" target="299" weight="0.6164101">
        <attvalues>
          <attvalue for="att1" value="-"/>
        </attvalues>
      </edge>
      <edge id="1190" label="-" source="62" target="332" weight="0.8074627">
        <attvalues>
          <attvalue for="att1" value="-"/>
        </attvalues>
      </edge>
      <edge id="1191" label="-" source="62" target="348" weight="0.6040611">
        <attvalues>
          <attvalue for="att1" value="-"/>
        </attvalues>
      </edge>
      <edge id="1192" label="-" source="63" target="115" weight="0.9869133">
        <attvalues>
          <attvalue for="att1" value="-"/>
        </attvalues>
      </edge>
      <edge id="1193" label="-" source="63" target="171" weight="0.9734956">
        <attvalues>
          <attvalue for="att1" value="-"/>
        </attvalues>
      </edge>
      <edge id="1194" label="-" source="63" target="203" weight="0.9648031">
        <attvalues>
          <attvalue for="att1" value="-"/>
        </attvalues>
      </edge>
      <edge id="1195" label="-" source="63" target="219" weight="0.9682853">
        <attvalues>
          <attvalue for="att1" value="-"/>
        </attvalues>
      </edge>
      <edge id="1196" label="-" source="64" target="77" weight="0.8511732">
        <attvalues>
          <attvalue for="att1" value="-"/>
        </attvalues>
      </edge>
      <edge id="1197" label="-" source="64" target="153" weight="0.8578845">
        <attvalues>
          <attvalue for="att1" value="-"/>
        </attvalues>
      </edge>
      <edge id="1198" label="-" source="64" target="251" weight="0.9398105">
        <attvalues>
          <attvalue for="att1" value="-"/>
        </attvalues>
      </edge>
      <edge id="1199" label="-" source="64" target="326" weight="0.8780621">
        <attvalues>
          <attvalue for="att1" value="-"/>
        </attvalues>
      </edge>
      <edge id="1200" label="-" source="64" target="348" weight="0.8339168">
        <attvalues>
          <attvalue for="att1" value="-"/>
        </attvalues>
      </edge>
      <edge id="1201" label="+" source="65" target="97" weight="0.8601671">
        <attvalues>
          <attvalue for="att1" value="+"/>
        </attvalues>
      </edge>
      <edge id="1202" label="-" source="65" target="167" weight="0.7174306">
        <attvalues>
          <attvalue for="att1" value="-"/>
        </attvalues>
      </edge>
      <edge id="1203" label="-" source="65" target="205" weight="0.8201916">
        <attvalues>
          <attvalue for="att1" value="-"/>
        </attvalues>
      </edge>
      <edge id="1204" label="+" source="65" target="302" weight="0.8268182">
        <attvalues>
          <attvalue for="att1" value="+"/>
        </attvalues>
      </edge>
      <edge id="1205" label="-" source="65" target="347" weight="0.9877448">
        <attvalues>
          <attvalue for="att1" value="-"/>
        </attvalues>
      </edge>
      <edge id="1206" label="+" source="66" target="231" weight="0.7919981">
        <attvalues>
          <attvalue for="att1" value="+"/>
        </attvalues>
      </edge>
      <edge id="1207" label="-" source="67" target="205" weight="0.4392054">
        <attvalues>
          <attvalue for="att1" value="-"/>
        </attvalues>
      </edge>
      <edge id="1208" label="-" source="67" target="278" weight="0.575077">
        <attvalues>
          <attvalue for="att1" value="-"/>
        </attvalues>
      </edge>
      <edge id="1209" label="-" source="67" target="312" weight="0.8226849">
        <attvalues>
          <attvalue for="att1" value="-"/>
        </attvalues>
      </edge>
      <edge id="1210" label="-" source="67" target="318" weight="0.9745975">
        <attvalues>
          <attvalue for="att1" value="-"/>
        </attvalues>
      </edge>
      <edge id="1211" label="-" source="68" target="79" weight="0.9689405">
        <attvalues>
          <attvalue for="att1" value="-"/>
        </attvalues>
      </edge>
      <edge id="1212" label="+" source="68" target="156" weight="0.9021424">
        <attvalues>
          <attvalue for="att1" value="+"/>
        </attvalues>
      </edge>
      <edge id="1213" label="-" source="68" target="196" weight="1">
        <attvalues>
          <attvalue for="att1" value="-"/>
        </attvalues>
      </edge>
      <edge id="1214" label="-" source="68" target="203" weight="0.9592472">
        <attvalues>
          <attvalue for="att1" value="-"/>
        </attvalues>
      </edge>
      <edge id="1215" label="-" source="68" target="206" weight="0.9571795">
        <attvalues>
          <attvalue for="att1" value="-"/>
        </attvalues>
      </edge>
      <edge id="1216" label="-" source="68" target="227" weight="0.6728104">
        <attvalues>
          <attvalue for="att1" value="-"/>
        </attvalues>
      </edge>
      <edge id="1217" label="-" source="68" target="232" weight="0.8620436">
        <attvalues>
          <attvalue for="att1" value="-"/>
        </attvalues>
      </edge>
      <edge id="1218" label="+" source="68" target="254" weight="0.7479642">
        <attvalues>
          <attvalue for="att1" value="+"/>
        </attvalues>
      </edge>
      <edge id="1219" label="+" source="69" target="171" weight="0.9328632">
        <attvalues>
          <attvalue for="att1" value="+"/>
        </attvalues>
      </edge>
      <edge id="1220" label="+" source="69" target="200" weight="0.9557211">
        <attvalues>
          <attvalue for="att1" value="+"/>
        </attvalues>
      </edge>
      <edge id="1221" label="+" source="69" target="229" weight="0.8619553">
        <attvalues>
          <attvalue for="att1" value="+"/>
        </attvalues>
      </edge>
      <edge id="1222" label="+" source="69" target="248" weight="0.8647844">
        <attvalues>
          <attvalue for="att1" value="+"/>
        </attvalues>
      </edge>
      <edge id="1223" label="+" source="69" target="260" weight="0.8260905">
        <attvalues>
          <attvalue for="att1" value="+"/>
        </attvalues>
      </edge>
      <edge id="1224" label="+" source="69" target="261" weight="0.9560827">
        <attvalues>
          <attvalue for="att1" value="+"/>
        </attvalues>
      </edge>
      <edge id="1225" label="+" source="69" target="282" weight="0.8170054">
        <attvalues>
          <attvalue for="att1" value="+"/>
        </attvalues>
      </edge>
      <edge id="1226" label="+" source="69" target="292" weight="0.8708899">
        <attvalues>
          <attvalue for="att1" value="+"/>
        </attvalues>
      </edge>
      <edge id="1227" label="+" source="69" target="307" weight="0.8834482">
        <attvalues>
          <attvalue for="att1" value="+"/>
        </attvalues>
      </edge>
      <edge id="1228" label="+" source="69" target="308" weight="0.9459523">
        <attvalues>
          <attvalue for="att1" value="+"/>
        </attvalues>
      </edge>
      <edge id="1229" label="+" source="69" target="311" weight="0.922249">
        <attvalues>
          <attvalue for="att1" value="+"/>
        </attvalues>
      </edge>
      <edge id="1230" label="+" source="69" target="343" weight="0.8405845">
        <attvalues>
          <attvalue for="att1" value="+"/>
        </attvalues>
      </edge>
      <edge id="1231" label="+" source="70" target="144" weight="0.9889118">
        <attvalues>
          <attvalue for="att1" value="+"/>
        </attvalues>
      </edge>
      <edge id="1232" label="+" source="70" target="150" weight="0.977334">
        <attvalues>
          <attvalue for="att1" value="+"/>
        </attvalues>
      </edge>
      <edge id="1233" label="+" source="70" target="164" weight="0.9793019">
        <attvalues>
          <attvalue for="att1" value="+"/>
        </attvalues>
      </edge>
      <edge id="1234" label="-" source="70" target="166" weight="0.6584434">
        <attvalues>
          <attvalue for="att1" value="-"/>
        </attvalues>
      </edge>
      <edge id="1235" label="-" source="70" target="176" weight="0.9146658">
        <attvalues>
          <attvalue for="att1" value="-"/>
        </attvalues>
      </edge>
      <edge id="1236" label="+" source="70" target="198" weight="0.9223261">
        <attvalues>
          <attvalue for="att1" value="+"/>
        </attvalues>
      </edge>
      <edge id="1237" label="+" source="70" target="229" weight="0.9833349">
        <attvalues>
          <attvalue for="att1" value="+"/>
        </attvalues>
      </edge>
      <edge id="1238" label="-" source="70" target="266" weight="0.67591">
        <attvalues>
          <attvalue for="att1" value="-"/>
        </attvalues>
      </edge>
      <edge id="1239" label="+" source="70" target="307" weight="0.9460039">
        <attvalues>
          <attvalue for="att1" value="+"/>
        </attvalues>
      </edge>
      <edge id="1240" label="+" source="70" target="336" weight="0.9330557">
        <attvalues>
          <attvalue for="att1" value="+"/>
        </attvalues>
      </edge>
      <edge id="1241" label="+" source="71" target="74" weight="0.8145324">
        <attvalues>
          <attvalue for="att1" value="+"/>
        </attvalues>
      </edge>
      <edge id="1242" label="+" source="71" target="75" weight="0.8821727">
        <attvalues>
          <attvalue for="att1" value="+"/>
        </attvalues>
      </edge>
      <edge id="1243" label="+" source="71" target="83" weight="0.8487466">
        <attvalues>
          <attvalue for="att1" value="+"/>
        </attvalues>
      </edge>
      <edge id="1244" label="+" source="71" target="108" weight="0.8648553">
        <attvalues>
          <attvalue for="att1" value="+"/>
        </attvalues>
      </edge>
      <edge id="1245" label="+" source="71" target="115" weight="0.9513845">
        <attvalues>
          <attvalue for="att1" value="+"/>
        </attvalues>
      </edge>
      <edge id="1246" label="+" source="71" target="146" weight="0.8515756">
        <attvalues>
          <attvalue for="att1" value="+"/>
        </attvalues>
      </edge>
      <edge id="1247" label="+" source="71" target="161" weight="0.9561172">
        <attvalues>
          <attvalue for="att1" value="+"/>
        </attvalues>
      </edge>
      <edge id="1248" label="+" source="71" target="162" weight="0.8873242">
        <attvalues>
          <attvalue for="att1" value="+"/>
        </attvalues>
      </edge>
      <edge id="1249" label="+" source="71" target="165" weight="0.9371657">
        <attvalues>
          <attvalue for="att1" value="+"/>
        </attvalues>
      </edge>
      <edge id="1250" label="-" source="71" target="184" weight="0.8492105">
        <attvalues>
          <attvalue for="att1" value="-"/>
        </attvalues>
      </edge>
      <edge id="1251" label="+" source="71" target="191" weight="0.8197321">
        <attvalues>
          <attvalue for="att1" value="+"/>
        </attvalues>
      </edge>
      <edge id="1252" label="+" source="71" target="211" weight="0.947533">
        <attvalues>
          <attvalue for="att1" value="+"/>
        </attvalues>
      </edge>
      <edge id="1253" label="+" source="71" target="217" weight="0.8967546">
        <attvalues>
          <attvalue for="att1" value="+"/>
        </attvalues>
      </edge>
      <edge id="1254" label="+" source="71" target="220" weight="0.8729438">
        <attvalues>
          <attvalue for="att1" value="+"/>
        </attvalues>
      </edge>
      <edge id="1255" label="+" source="71" target="228" weight="0.9589023">
        <attvalues>
          <attvalue for="att1" value="+"/>
        </attvalues>
      </edge>
      <edge id="1256" label="-" source="71" target="239" weight="0.9047494">
        <attvalues>
          <attvalue for="att1" value="-"/>
        </attvalues>
      </edge>
      <edge id="1257" label="+" source="71" target="247" weight="0.9525821">
        <attvalues>
          <attvalue for="att1" value="+"/>
        </attvalues>
      </edge>
      <edge id="1258" label="+" source="71" target="250" weight="0.7566181">
        <attvalues>
          <attvalue for="att1" value="+"/>
        </attvalues>
      </edge>
      <edge id="1259" label="+" source="71" target="251" weight="0.8405324">
        <attvalues>
          <attvalue for="att1" value="+"/>
        </attvalues>
      </edge>
      <edge id="1260" label="+" source="71" target="261" weight="0.9206404">
        <attvalues>
          <attvalue for="att1" value="+"/>
        </attvalues>
      </edge>
      <edge id="1261" label="+" source="71" target="262" weight="0.8426803">
        <attvalues>
          <attvalue for="att1" value="+"/>
        </attvalues>
      </edge>
      <edge id="1262" label="+" source="71" target="269" weight="0.8113023">
        <attvalues>
          <attvalue for="att1" value="+"/>
        </attvalues>
      </edge>
      <edge id="1263" label="+" source="71" target="277" weight="0.923504">
        <attvalues>
          <attvalue for="att1" value="+"/>
        </attvalues>
      </edge>
      <edge id="1264" label="+" source="71" target="278" weight="0.9204206">
        <attvalues>
          <attvalue for="att1" value="+"/>
        </attvalues>
      </edge>
      <edge id="1265" label="+" source="71" target="301" weight="0.8884377">
        <attvalues>
          <attvalue for="att1" value="+"/>
        </attvalues>
      </edge>
      <edge id="1266" label="+" source="71" target="320" weight="0.9133245">
        <attvalues>
          <attvalue for="att1" value="+"/>
        </attvalues>
      </edge>
      <edge id="1267" label="+" source="71" target="338" weight="0.9087679">
        <attvalues>
          <attvalue for="att1" value="+"/>
        </attvalues>
      </edge>
      <edge id="1268" label="+" source="71" target="350" weight="0.7406641">
        <attvalues>
          <attvalue for="att1" value="+"/>
        </attvalues>
      </edge>
      <edge id="1269" label="+" source="71" target="351" weight="0.8723573">
        <attvalues>
          <attvalue for="att1" value="+"/>
        </attvalues>
      </edge>
      <edge id="1270" label="+" source="72" target="81" weight="0.9751848">
        <attvalues>
          <attvalue for="att1" value="+"/>
        </attvalues>
      </edge>
      <edge id="1271" label="+" source="72" target="93" weight="0.9090954">
        <attvalues>
          <attvalue for="att1" value="+"/>
        </attvalues>
      </edge>
      <edge id="1272" label="+" source="72" target="99" weight="0.7841336">
        <attvalues>
          <attvalue for="att1" value="+"/>
        </attvalues>
      </edge>
      <edge id="1273" label="+" source="72" target="105" weight="0.8738145">
        <attvalues>
          <attvalue for="att1" value="+"/>
        </attvalues>
      </edge>
      <edge id="1274" label="+" source="72" target="116" weight="0.7536553">
        <attvalues>
          <attvalue for="att1" value="+"/>
        </attvalues>
      </edge>
      <edge id="1275" label="+" source="72" target="122" weight="0.9649486">
        <attvalues>
          <attvalue for="att1" value="+"/>
        </attvalues>
      </edge>
      <edge id="1276" label="+" source="72" target="185" weight="0.9666504">
        <attvalues>
          <attvalue for="att1" value="+"/>
        </attvalues>
      </edge>
      <edge id="1277" label="+" source="72" target="308" weight="0.8687055">
        <attvalues>
          <attvalue for="att1" value="+"/>
        </attvalues>
      </edge>
      <edge id="1278" label="+" source="73" target="138" weight="0.7041376">
        <attvalues>
          <attvalue for="att1" value="+"/>
        </attvalues>
      </edge>
      <edge id="1279" label="+" source="73" target="175" weight="0.8093371">
        <attvalues>
          <attvalue for="att1" value="+"/>
        </attvalues>
      </edge>
      <edge id="1280" label="-" source="73" target="271" weight="0.8779095">
        <attvalues>
          <attvalue for="att1" value="-"/>
        </attvalues>
      </edge>
      <edge id="1281" label="+" source="73" target="344" weight="0.8070891">
        <attvalues>
          <attvalue for="att1" value="+"/>
        </attvalues>
      </edge>
      <edge id="1282" label="-" source="74" target="78" weight="0.8363312">
        <attvalues>
          <attvalue for="att1" value="-"/>
        </attvalues>
      </edge>
      <edge id="1283" label="-" source="74" target="82" weight="0.8954953">
        <attvalues>
          <attvalue for="att1" value="-"/>
        </attvalues>
      </edge>
      <edge id="1284" label="-" source="74" target="88" weight="0.9175998">
        <attvalues>
          <attvalue for="att1" value="-"/>
        </attvalues>
      </edge>
      <edge id="1285" label="-" source="74" target="97" weight="0.9088933">
        <attvalues>
          <attvalue for="att1" value="-"/>
        </attvalues>
      </edge>
      <edge id="1286" label="-" source="74" target="167" weight="0.9045284">
        <attvalues>
          <attvalue for="att1" value="-"/>
        </attvalues>
      </edge>
      <edge id="1287" label="-" source="74" target="251" weight="0.7284702">
        <attvalues>
          <attvalue for="att1" value="-"/>
        </attvalues>
      </edge>
      <edge id="1288" label="-" source="74" target="258" weight="1">
        <attvalues>
          <attvalue for="att1" value="-"/>
        </attvalues>
      </edge>
      <edge id="1289" label="-" source="74" target="338" weight="0.8233024">
        <attvalues>
          <attvalue for="att1" value="-"/>
        </attvalues>
      </edge>
      <edge id="1290" label="-" source="74" target="344" weight="0.8555851">
        <attvalues>
          <attvalue for="att1" value="-"/>
        </attvalues>
      </edge>
      <edge id="1291" label="-" source="74" target="348" weight="0.9164941">
        <attvalues>
          <attvalue for="att1" value="-"/>
        </attvalues>
      </edge>
      <edge id="1292" label="-" source="75" target="82" weight="0.9223444">
        <attvalues>
          <attvalue for="att1" value="-"/>
        </attvalues>
      </edge>
      <edge id="1293" label="-" source="75" target="205" weight="0.6118812">
        <attvalues>
          <attvalue for="att1" value="-"/>
        </attvalues>
      </edge>
      <edge id="1294" label="-" source="75" target="318" weight="0.8333278">
        <attvalues>
          <attvalue for="att1" value="-"/>
        </attvalues>
      </edge>
      <edge id="1295" label="-" source="76" target="91" weight="0.7718534">
        <attvalues>
          <attvalue for="att1" value="-"/>
        </attvalues>
      </edge>
      <edge id="1296" label="-" source="76" target="132" weight="0.7208381">
        <attvalues>
          <attvalue for="att1" value="-"/>
        </attvalues>
      </edge>
      <edge id="1297" label="+" source="77" target="80" weight="0.9319411">
        <attvalues>
          <attvalue for="att1" value="+"/>
        </attvalues>
      </edge>
      <edge id="1298" label="-" source="77" target="98" weight="0.9152139">
        <attvalues>
          <attvalue for="att1" value="-"/>
        </attvalues>
      </edge>
      <edge id="1299" label="-" source="77" target="292" weight="0.8759524">
        <attvalues>
          <attvalue for="att1" value="-"/>
        </attvalues>
      </edge>
      <edge id="1300" label="+" source="77" target="314" weight="0.7202779">
        <attvalues>
          <attvalue for="att1" value="+"/>
        </attvalues>
      </edge>
      <edge id="1301" label="+" source="77" target="322" weight="0.7237868">
        <attvalues>
          <attvalue for="att1" value="+"/>
        </attvalues>
      </edge>
      <edge id="1302" label="+" source="77" target="330" weight="0.8356676">
        <attvalues>
          <attvalue for="att1" value="+"/>
        </attvalues>
      </edge>
      <edge id="1303" label="+" source="77" target="331" weight="0.7916594">
        <attvalues>
          <attvalue for="att1" value="+"/>
        </attvalues>
      </edge>
      <edge id="1304" label="+" source="78" target="116" weight="0.8339006">
        <attvalues>
          <attvalue for="att1" value="+"/>
        </attvalues>
      </edge>
      <edge id="1305" label="+" source="78" target="140" weight="0.8413805">
        <attvalues>
          <attvalue for="att1" value="+"/>
        </attvalues>
      </edge>
      <edge id="1306" label="+" source="78" target="152" weight="0.7219449">
        <attvalues>
          <attvalue for="att1" value="+"/>
        </attvalues>
      </edge>
      <edge id="1307" label="+" source="78" target="181" weight="0.8315534">
        <attvalues>
          <attvalue for="att1" value="+"/>
        </attvalues>
      </edge>
      <edge id="1308" label="+" source="78" target="203" weight="0.8277669">
        <attvalues>
          <attvalue for="att1" value="+"/>
        </attvalues>
      </edge>
      <edge id="1309" label="-" source="79" target="118" weight="0.803139">
        <attvalues>
          <attvalue for="att1" value="-"/>
        </attvalues>
      </edge>
      <edge id="1310" label="+" source="79" target="164" weight="0.881586">
        <attvalues>
          <attvalue for="att1" value="+"/>
        </attvalues>
      </edge>
      <edge id="1311" label="+" source="79" target="232" weight="0.7648122">
        <attvalues>
          <attvalue for="att1" value="+"/>
        </attvalues>
      </edge>
      <edge id="1312" label="+" source="79" target="247" weight="0.8687582">
        <attvalues>
          <attvalue for="att1" value="+"/>
        </attvalues>
      </edge>
      <edge id="1313" label="+" source="79" target="264" weight="0.8655435">
        <attvalues>
          <attvalue for="att1" value="+"/>
        </attvalues>
      </edge>
      <edge id="1314" label="+" source="79" target="277" weight="0.8934348">
        <attvalues>
          <attvalue for="att1" value="+"/>
        </attvalues>
      </edge>
      <edge id="1315" label="-" source="79" target="290" weight="0.9047117">
        <attvalues>
          <attvalue for="att1" value="-"/>
        </attvalues>
      </edge>
      <edge id="1316" label="-" source="80" target="118" weight="0.9034333">
        <attvalues>
          <attvalue for="att1" value="-"/>
        </attvalues>
      </edge>
      <edge id="1317" label="-" source="80" target="134" weight="0.6270256">
        <attvalues>
          <attvalue for="att1" value="-"/>
        </attvalues>
      </edge>
      <edge id="1318" label="-" source="80" target="191" weight="0.878891">
        <attvalues>
          <attvalue for="att1" value="-"/>
        </attvalues>
      </edge>
      <edge id="1319" label="-" source="80" target="279" weight="0.6703789">
        <attvalues>
          <attvalue for="att1" value="-"/>
        </attvalues>
      </edge>
      <edge id="1320" label="+" source="80" target="343" weight="0.8992638">
        <attvalues>
          <attvalue for="att1" value="+"/>
        </attvalues>
      </edge>
      <edge id="1321" label="+" source="80" target="348" weight="0.7972555">
        <attvalues>
          <attvalue for="att1" value="+"/>
        </attvalues>
      </edge>
      <edge id="1322" label="+" source="80" target="351" weight="0.9114053">
        <attvalues>
          <attvalue for="att1" value="+"/>
        </attvalues>
      </edge>
      <edge id="1323" label="+" source="81" target="83" weight="0.7523574">
        <attvalues>
          <attvalue for="att1" value="+"/>
        </attvalues>
      </edge>
      <edge id="1324" label="+" source="81" target="97" weight="0.8366306">
        <attvalues>
          <attvalue for="att1" value="+"/>
        </attvalues>
      </edge>
      <edge id="1325" label="+" source="81" target="117" weight="0.7813974">
        <attvalues>
          <attvalue for="att1" value="+"/>
        </attvalues>
      </edge>
      <edge id="1326" label="+" source="81" target="119" weight="0.6951198">
        <attvalues>
          <attvalue for="att1" value="+"/>
        </attvalues>
      </edge>
      <edge id="1327" label="+" source="81" target="121" weight="0.6412038">
        <attvalues>
          <attvalue for="att1" value="+"/>
        </attvalues>
      </edge>
      <edge id="1328" label="+" source="81" target="132" weight="0.9526392">
        <attvalues>
          <attvalue for="att1" value="+"/>
        </attvalues>
      </edge>
      <edge id="1329" label="+" source="81" target="136" weight="0.7906759">
        <attvalues>
          <attvalue for="att1" value="+"/>
        </attvalues>
      </edge>
      <edge id="1330" label="+" source="81" target="163" weight="0.7839462">
        <attvalues>
          <attvalue for="att1" value="+"/>
        </attvalues>
      </edge>
      <edge id="1331" label="+" source="81" target="172" weight="0.7305001">
        <attvalues>
          <attvalue for="att1" value="+"/>
        </attvalues>
      </edge>
      <edge id="1332" label="-" source="81" target="190" weight="0.7315342">
        <attvalues>
          <attvalue for="att1" value="-"/>
        </attvalues>
      </edge>
      <edge id="1333" label="-" source="81" target="199" weight="0.5794432">
        <attvalues>
          <attvalue for="att1" value="-"/>
        </attvalues>
      </edge>
      <edge id="1334" label="+" source="81" target="200" weight="0.7457803">
        <attvalues>
          <attvalue for="att1" value="+"/>
        </attvalues>
      </edge>
      <edge id="1335" label="+" source="81" target="204" weight="0.9467236">
        <attvalues>
          <attvalue for="att1" value="+"/>
        </attvalues>
      </edge>
      <edge id="1336" label="+" source="81" target="210" weight="0.771409">
        <attvalues>
          <attvalue for="att1" value="+"/>
        </attvalues>
      </edge>
      <edge id="1337" label="+" source="81" target="215" weight="0.9349568">
        <attvalues>
          <attvalue for="att1" value="+"/>
        </attvalues>
      </edge>
      <edge id="1338" label="+" source="81" target="235" weight="0.8257765">
        <attvalues>
          <attvalue for="att1" value="+"/>
        </attvalues>
      </edge>
      <edge id="1339" label="-" source="81" target="252" weight="0.9288191">
        <attvalues>
          <attvalue for="att1" value="-"/>
        </attvalues>
      </edge>
      <edge id="1340" label="+" source="81" target="293" weight="0.8997803">
        <attvalues>
          <attvalue for="att1" value="+"/>
        </attvalues>
      </edge>
      <edge id="1341" label="+" source="82" target="151" weight="0.7272789">
        <attvalues>
          <attvalue for="att1" value="+"/>
        </attvalues>
      </edge>
      <edge id="1342" label="+" source="82" target="199" weight="0.6089226">
        <attvalues>
          <attvalue for="att1" value="+"/>
        </attvalues>
      </edge>
      <edge id="1343" label="-" source="82" target="211" weight="0.7426562">
        <attvalues>
          <attvalue for="att1" value="-"/>
        </attvalues>
      </edge>
      <edge id="1344" label="-" source="82" target="240" weight="0.9316943">
        <attvalues>
          <attvalue for="att1" value="-"/>
        </attvalues>
      </edge>
      <edge id="1345" label="-" source="82" target="243" weight="0.9173495">
        <attvalues>
          <attvalue for="att1" value="-"/>
        </attvalues>
      </edge>
      <edge id="1346" label="-" source="82" target="251" weight="0.8653914">
        <attvalues>
          <attvalue for="att1" value="-"/>
        </attvalues>
      </edge>
      <edge id="1347" label="+" source="82" target="262" weight="0.9651384">
        <attvalues>
          <attvalue for="att1" value="+"/>
        </attvalues>
      </edge>
      <edge id="1348" label="-" source="82" target="270" weight="0.8904879">
        <attvalues>
          <attvalue for="att1" value="-"/>
        </attvalues>
      </edge>
      <edge id="1349" label="-" source="82" target="273" weight="0.7779943">
        <attvalues>
          <attvalue for="att1" value="-"/>
        </attvalues>
      </edge>
      <edge id="1350" label="-" source="82" target="274" weight="0.8159045">
        <attvalues>
          <attvalue for="att1" value="-"/>
        </attvalues>
      </edge>
      <edge id="1351" label="-" source="82" target="284" weight="0.932134">
        <attvalues>
          <attvalue for="att1" value="-"/>
        </attvalues>
      </edge>
      <edge id="1352" label="-" source="82" target="285" weight="0.8656035">
        <attvalues>
          <attvalue for="att1" value="-"/>
        </attvalues>
      </edge>
      <edge id="1353" label="-" source="82" target="300" weight="0.8920361">
        <attvalues>
          <attvalue for="att1" value="-"/>
        </attvalues>
      </edge>
      <edge id="1354" label="-" source="82" target="301" weight="0.8562878">
        <attvalues>
          <attvalue for="att1" value="-"/>
        </attvalues>
      </edge>
      <edge id="1355" label="-" source="82" target="324" weight="0.8223096">
        <attvalues>
          <attvalue for="att1" value="-"/>
        </attvalues>
      </edge>
      <edge id="1356" label="-" source="82" target="332" weight="0.8390464">
        <attvalues>
          <attvalue for="att1" value="-"/>
        </attvalues>
      </edge>
      <edge id="1357" label="-" source="82" target="343" weight="0.8280358">
        <attvalues>
          <attvalue for="att1" value="-"/>
        </attvalues>
      </edge>
      <edge id="1358" label="-" source="83" target="91" weight="0.855804">
        <attvalues>
          <attvalue for="att1" value="-"/>
        </attvalues>
      </edge>
      <edge id="1359" label="-" source="83" target="93" weight="0.8463445">
        <attvalues>
          <attvalue for="att1" value="-"/>
        </attvalues>
      </edge>
      <edge id="1360" label="-" source="83" target="103" weight="0.8223849">
        <attvalues>
          <attvalue for="att1" value="-"/>
        </attvalues>
      </edge>
      <edge id="1361" label="-" source="83" target="104" weight="0.894696">
        <attvalues>
          <attvalue for="att1" value="-"/>
        </attvalues>
      </edge>
      <edge id="1362" label="-" source="83" target="115" weight="0.9370408">
        <attvalues>
          <attvalue for="att1" value="-"/>
        </attvalues>
      </edge>
      <edge id="1363" label="-" source="83" target="127" weight="0.8194174">
        <attvalues>
          <attvalue for="att1" value="-"/>
        </attvalues>
      </edge>
      <edge id="1364" label="-" source="83" target="133" weight="0.8946011">
        <attvalues>
          <attvalue for="att1" value="-"/>
        </attvalues>
      </edge>
      <edge id="1365" label="-" source="83" target="139" weight="0.7854924">
        <attvalues>
          <attvalue for="att1" value="-"/>
        </attvalues>
      </edge>
      <edge id="1366" label="-" source="83" target="150" weight="0.7515385">
        <attvalues>
          <attvalue for="att1" value="-"/>
        </attvalues>
      </edge>
      <edge id="1367" label="-" source="83" target="156" weight="0.9564313">
        <attvalues>
          <attvalue for="att1" value="-"/>
        </attvalues>
      </edge>
      <edge id="1368" label="-" source="83" target="157" weight="0.8116479">
        <attvalues>
          <attvalue for="att1" value="-"/>
        </attvalues>
      </edge>
      <edge id="1369" label="-" source="83" target="162" weight="0.811778">
        <attvalues>
          <attvalue for="att1" value="-"/>
        </attvalues>
      </edge>
      <edge id="1370" label="-" source="83" target="178" weight="0.9234874">
        <attvalues>
          <attvalue for="att1" value="-"/>
        </attvalues>
      </edge>
      <edge id="1371" label="-" source="83" target="186" weight="0.7755262">
        <attvalues>
          <attvalue for="att1" value="-"/>
        </attvalues>
      </edge>
      <edge id="1372" label="-" source="83" target="215" weight="0.89408">
        <attvalues>
          <attvalue for="att1" value="-"/>
        </attvalues>
      </edge>
      <edge id="1373" label="+" source="83" target="221" weight="0.8726984">
        <attvalues>
          <attvalue for="att1" value="+"/>
        </attvalues>
      </edge>
      <edge id="1374" label="-" source="83" target="224" weight="0.8646048">
        <attvalues>
          <attvalue for="att1" value="-"/>
        </attvalues>
      </edge>
      <edge id="1375" label="-" source="83" target="250" weight="0.8945631">
        <attvalues>
          <attvalue for="att1" value="-"/>
        </attvalues>
      </edge>
      <edge id="1376" label="-" source="83" target="265" weight="0.8576821">
        <attvalues>
          <attvalue for="att1" value="-"/>
        </attvalues>
      </edge>
      <edge id="1377" label="-" source="83" target="272" weight="0.8609752">
        <attvalues>
          <attvalue for="att1" value="-"/>
        </attvalues>
      </edge>
      <edge id="1378" label="+" source="83" target="278" weight="0.9267686">
        <attvalues>
          <attvalue for="att1" value="+"/>
        </attvalues>
      </edge>
      <edge id="1379" label="+" source="83" target="301" weight="0.886207">
        <attvalues>
          <attvalue for="att1" value="+"/>
        </attvalues>
      </edge>
      <edge id="1380" label="-" source="83" target="305" weight="0.8279686">
        <attvalues>
          <attvalue for="att1" value="-"/>
        </attvalues>
      </edge>
      <edge id="1381" label="-" source="83" target="322" weight="0.8648738">
        <attvalues>
          <attvalue for="att1" value="-"/>
        </attvalues>
      </edge>
      <edge id="1382" label="-" source="83" target="323" weight="0.9259496">
        <attvalues>
          <attvalue for="att1" value="-"/>
        </attvalues>
      </edge>
      <edge id="1383" label="-" source="83" target="351" weight="0.8695532">
        <attvalues>
          <attvalue for="att1" value="-"/>
        </attvalues>
      </edge>
      <edge id="1384" label="-" source="83" target="352" weight="0.8167932">
        <attvalues>
          <attvalue for="att1" value="-"/>
        </attvalues>
      </edge>
      <edge id="1385" label="-" source="84" target="97" weight="0.9239675">
        <attvalues>
          <attvalue for="att1" value="-"/>
        </attvalues>
      </edge>
      <edge id="1386" label="+" source="84" target="105" weight="0.9376114">
        <attvalues>
          <attvalue for="att1" value="+"/>
        </attvalues>
      </edge>
      <edge id="1387" label="-" source="84" target="110" weight="0.9503533">
        <attvalues>
          <attvalue for="att1" value="-"/>
        </attvalues>
      </edge>
      <edge id="1388" label="-" source="84" target="112" weight="0.8720231">
        <attvalues>
          <attvalue for="att1" value="-"/>
        </attvalues>
      </edge>
      <edge id="1389" label="-" source="84" target="120" weight="0.8381192">
        <attvalues>
          <attvalue for="att1" value="-"/>
        </attvalues>
      </edge>
      <edge id="1390" label="-" source="84" target="134" weight="0.9198859">
        <attvalues>
          <attvalue for="att1" value="-"/>
        </attvalues>
      </edge>
      <edge id="1391" label="+" source="84" target="196" weight="0.8760561">
        <attvalues>
          <attvalue for="att1" value="+"/>
        </attvalues>
      </edge>
      <edge id="1392" label="+" source="84" target="200" weight="0.8504505">
        <attvalues>
          <attvalue for="att1" value="+"/>
        </attvalues>
      </edge>
      <edge id="1393" label="+" source="84" target="246" weight="0.9041098">
        <attvalues>
          <attvalue for="att1" value="+"/>
        </attvalues>
      </edge>
      <edge id="1394" label="+" source="84" target="276" weight="0.8125272">
        <attvalues>
          <attvalue for="att1" value="+"/>
        </attvalues>
      </edge>
      <edge id="1395" label="+" source="84" target="295" weight="0.8215179">
        <attvalues>
          <attvalue for="att1" value="+"/>
        </attvalues>
      </edge>
      <edge id="1396" label="+" source="84" target="301" weight="0.8420409">
        <attvalues>
          <attvalue for="att1" value="+"/>
        </attvalues>
      </edge>
      <edge id="1397" label="+" source="84" target="307" weight="0.8410714">
        <attvalues>
          <attvalue for="att1" value="+"/>
        </attvalues>
      </edge>
      <edge id="1398" label="+" source="84" target="346" weight="0.8021126">
        <attvalues>
          <attvalue for="att1" value="+"/>
        </attvalues>
      </edge>
      <edge id="1399" label="+" source="85" target="96" weight="0.9155458">
        <attvalues>
          <attvalue for="att1" value="+"/>
        </attvalues>
      </edge>
      <edge id="1400" label="+" source="85" target="133" weight="0.9702828">
        <attvalues>
          <attvalue for="att1" value="+"/>
        </attvalues>
      </edge>
      <edge id="1401" label="+" source="85" target="162" weight="0.9806859">
        <attvalues>
          <attvalue for="att1" value="+"/>
        </attvalues>
      </edge>
      <edge id="1402" label="+" source="85" target="182" weight="0.9096143">
        <attvalues>
          <attvalue for="att1" value="+"/>
        </attvalues>
      </edge>
      <edge id="1403" label="+" source="85" target="191" weight="0.8641193">
        <attvalues>
          <attvalue for="att1" value="+"/>
        </attvalues>
      </edge>
      <edge id="1404" label="+" source="85" target="222" weight="0.9412921">
        <attvalues>
          <attvalue for="att1" value="+"/>
        </attvalues>
      </edge>
      <edge id="1405" label="+" source="85" target="223" weight="0.9638835">
        <attvalues>
          <attvalue for="att1" value="+"/>
        </attvalues>
      </edge>
      <edge id="1406" label="+" source="85" target="244" weight="0.9066031">
        <attvalues>
          <attvalue for="att1" value="+"/>
        </attvalues>
      </edge>
      <edge id="1407" label="+" source="85" target="269" weight="0.9395592">
        <attvalues>
          <attvalue for="att1" value="+"/>
        </attvalues>
      </edge>
      <edge id="1408" label="+" source="85" target="270" weight="0.8940122">
        <attvalues>
          <attvalue for="att1" value="+"/>
        </attvalues>
      </edge>
      <edge id="1409" label="+" source="85" target="273" weight="0.9600802">
        <attvalues>
          <attvalue for="att1" value="+"/>
        </attvalues>
      </edge>
      <edge id="1410" label="+" source="85" target="305" weight="0.8419989">
        <attvalues>
          <attvalue for="att1" value="+"/>
        </attvalues>
      </edge>
      <edge id="1411" label="+" source="85" target="319" weight="0.9522102">
        <attvalues>
          <attvalue for="att1" value="+"/>
        </attvalues>
      </edge>
      <edge id="1412" label="+" source="85" target="321" weight="0.941343">
        <attvalues>
          <attvalue for="att1" value="+"/>
        </attvalues>
      </edge>
      <edge id="1413" label="+" source="85" target="344" weight="0.8202904">
        <attvalues>
          <attvalue for="att1" value="+"/>
        </attvalues>
      </edge>
      <edge id="1414" label="+" source="85" target="348" weight="0.9321664">
        <attvalues>
          <attvalue for="att1" value="+"/>
        </attvalues>
      </edge>
      <edge id="1415" label="+" source="85" target="351" weight="0.9416281">
        <attvalues>
          <attvalue for="att1" value="+"/>
        </attvalues>
      </edge>
      <edge id="1416" label="+" source="85" target="352" weight="0.9379422">
        <attvalues>
          <attvalue for="att1" value="+"/>
        </attvalues>
      </edge>
      <edge id="1417" label="+" source="86" target="90" weight="0.8556553">
        <attvalues>
          <attvalue for="att1" value="+"/>
        </attvalues>
      </edge>
      <edge id="1418" label="+" source="86" target="91" weight="0.8217491">
        <attvalues>
          <attvalue for="att1" value="+"/>
        </attvalues>
      </edge>
      <edge id="1419" label="+" source="86" target="93" weight="0.8936751">
        <attvalues>
          <attvalue for="att1" value="+"/>
        </attvalues>
      </edge>
      <edge id="1420" label="+" source="86" target="94" weight="0.8437278">
        <attvalues>
          <attvalue for="att1" value="+"/>
        </attvalues>
      </edge>
      <edge id="1421" label="+" source="86" target="97" weight="0.9346184">
        <attvalues>
          <attvalue for="att1" value="+"/>
        </attvalues>
      </edge>
      <edge id="1422" label="+" source="86" target="107" weight="0.8551053">
        <attvalues>
          <attvalue for="att1" value="+"/>
        </attvalues>
      </edge>
      <edge id="1423" label="+" source="86" target="111" weight="0.9381053">
        <attvalues>
          <attvalue for="att1" value="+"/>
        </attvalues>
      </edge>
      <edge id="1424" label="+" source="86" target="116" weight="0.9009321">
        <attvalues>
          <attvalue for="att1" value="+"/>
        </attvalues>
      </edge>
      <edge id="1425" label="+" source="86" target="131" weight="0.7458266">
        <attvalues>
          <attvalue for="att1" value="+"/>
        </attvalues>
      </edge>
      <edge id="1426" label="+" source="86" target="132" weight="0.9357311">
        <attvalues>
          <attvalue for="att1" value="+"/>
        </attvalues>
      </edge>
      <edge id="1427" label="+" source="86" target="133" weight="0.9322114">
        <attvalues>
          <attvalue for="att1" value="+"/>
        </attvalues>
      </edge>
      <edge id="1428" label="+" source="86" target="135" weight="0.7528417">
        <attvalues>
          <attvalue for="att1" value="+"/>
        </attvalues>
      </edge>
      <edge id="1429" label="+" source="86" target="141" weight="0.768709">
        <attvalues>
          <attvalue for="att1" value="+"/>
        </attvalues>
      </edge>
      <edge id="1430" label="+" source="86" target="143" weight="0.8552096">
        <attvalues>
          <attvalue for="att1" value="+"/>
        </attvalues>
      </edge>
      <edge id="1431" label="+" source="86" target="146" weight="0.8648824">
        <attvalues>
          <attvalue for="att1" value="+"/>
        </attvalues>
      </edge>
      <edge id="1432" label="+" source="86" target="150" weight="0.8626024">
        <attvalues>
          <attvalue for="att1" value="+"/>
        </attvalues>
      </edge>
      <edge id="1433" label="+" source="86" target="167" weight="0.8017127">
        <attvalues>
          <attvalue for="att1" value="+"/>
        </attvalues>
      </edge>
      <edge id="1434" label="+" source="86" target="170" weight="0.8014335">
        <attvalues>
          <attvalue for="att1" value="+"/>
        </attvalues>
      </edge>
      <edge id="1435" label="+" source="86" target="171" weight="0.5672013">
        <attvalues>
          <attvalue for="att1" value="+"/>
        </attvalues>
      </edge>
      <edge id="1436" label="+" source="86" target="172" weight="0.9023329">
        <attvalues>
          <attvalue for="att1" value="+"/>
        </attvalues>
      </edge>
      <edge id="1437" label="+" source="86" target="176" weight="0.7627496">
        <attvalues>
          <attvalue for="att1" value="+"/>
        </attvalues>
      </edge>
      <edge id="1438" label="+" source="86" target="177" weight="0.9401741">
        <attvalues>
          <attvalue for="att1" value="+"/>
        </attvalues>
      </edge>
      <edge id="1439" label="+" source="86" target="178" weight="0.9114703">
        <attvalues>
          <attvalue for="att1" value="+"/>
        </attvalues>
      </edge>
      <edge id="1440" label="+" source="86" target="184" weight="0.7990387">
        <attvalues>
          <attvalue for="att1" value="+"/>
        </attvalues>
      </edge>
      <edge id="1441" label="+" source="86" target="186" weight="0.7861105">
        <attvalues>
          <attvalue for="att1" value="+"/>
        </attvalues>
      </edge>
      <edge id="1442" label="-" source="86" target="204" weight="0.9558405">
        <attvalues>
          <attvalue for="att1" value="-"/>
        </attvalues>
      </edge>
      <edge id="1443" label="+" source="86" target="206" weight="0.8457506">
        <attvalues>
          <attvalue for="att1" value="+"/>
        </attvalues>
      </edge>
      <edge id="1444" label="-" source="86" target="213" weight="0.8871004">
        <attvalues>
          <attvalue for="att1" value="-"/>
        </attvalues>
      </edge>
      <edge id="1445" label="+" source="86" target="214" weight="0.87858">
        <attvalues>
          <attvalue for="att1" value="+"/>
        </attvalues>
      </edge>
      <edge id="1446" label="+" source="86" target="216" weight="0.7424041">
        <attvalues>
          <attvalue for="att1" value="+"/>
        </attvalues>
      </edge>
      <edge id="1447" label="+" source="86" target="218" weight="0.7980123">
        <attvalues>
          <attvalue for="att1" value="+"/>
        </attvalues>
      </edge>
      <edge id="1448" label="+" source="86" target="224" weight="0.9045437">
        <attvalues>
          <attvalue for="att1" value="+"/>
        </attvalues>
      </edge>
      <edge id="1449" label="+" source="86" target="226" weight="0.8407932">
        <attvalues>
          <attvalue for="att1" value="+"/>
        </attvalues>
      </edge>
      <edge id="1450" label="+" source="86" target="228" weight="0.8909044">
        <attvalues>
          <attvalue for="att1" value="+"/>
        </attvalues>
      </edge>
      <edge id="1451" label="+" source="86" target="229" weight="0.8279309">
        <attvalues>
          <attvalue for="att1" value="+"/>
        </attvalues>
      </edge>
      <edge id="1452" label="+" source="86" target="235" weight="0.8667531">
        <attvalues>
          <attvalue for="att1" value="+"/>
        </attvalues>
      </edge>
      <edge id="1453" label="+" source="86" target="243" weight="0.6909481">
        <attvalues>
          <attvalue for="att1" value="+"/>
        </attvalues>
      </edge>
      <edge id="1454" label="+" source="86" target="249" weight="0.9486179">
        <attvalues>
          <attvalue for="att1" value="+"/>
        </attvalues>
      </edge>
      <edge id="1455" label="+" source="86" target="252" weight="0.8478261">
        <attvalues>
          <attvalue for="att1" value="+"/>
        </attvalues>
      </edge>
      <edge id="1456" label="-" source="86" target="266" weight="0.8698172">
        <attvalues>
          <attvalue for="att1" value="-"/>
        </attvalues>
      </edge>
      <edge id="1457" label="+" source="86" target="267" weight="0.927812">
        <attvalues>
          <attvalue for="att1" value="+"/>
        </attvalues>
      </edge>
      <edge id="1458" label="-" source="86" target="271" weight="0.7726499">
        <attvalues>
          <attvalue for="att1" value="-"/>
        </attvalues>
      </edge>
      <edge id="1459" label="+" source="86" target="296" weight="0.7536698">
        <attvalues>
          <attvalue for="att1" value="+"/>
        </attvalues>
      </edge>
      <edge id="1460" label="+" source="86" target="306" weight="0.9275831">
        <attvalues>
          <attvalue for="att1" value="+"/>
        </attvalues>
      </edge>
      <edge id="1461" label="+" source="86" target="309" weight="0.7719546">
        <attvalues>
          <attvalue for="att1" value="+"/>
        </attvalues>
      </edge>
      <edge id="1462" label="+" source="86" target="317" weight="0.9125099">
        <attvalues>
          <attvalue for="att1" value="+"/>
        </attvalues>
      </edge>
      <edge id="1463" label="+" source="86" target="336" weight="0.8784204">
        <attvalues>
          <attvalue for="att1" value="+"/>
        </attvalues>
      </edge>
      <edge id="1464" label="+" source="86" target="350" weight="0.8954714">
        <attvalues>
          <attvalue for="att1" value="+"/>
        </attvalues>
      </edge>
      <edge id="1465" label="+" source="86" target="351" weight="0.8706473">
        <attvalues>
          <attvalue for="att1" value="+"/>
        </attvalues>
      </edge>
      <edge id="1466" label="+" source="87" target="100" weight="0.8992658">
        <attvalues>
          <attvalue for="att1" value="+"/>
        </attvalues>
      </edge>
      <edge id="1467" label="+" source="87" target="101" weight="0.8154869">
        <attvalues>
          <attvalue for="att1" value="+"/>
        </attvalues>
      </edge>
      <edge id="1468" label="+" source="87" target="108" weight="0.9079974">
        <attvalues>
          <attvalue for="att1" value="+"/>
        </attvalues>
      </edge>
      <edge id="1469" label="+" source="87" target="124" weight="0.94726">
        <attvalues>
          <attvalue for="att1" value="+"/>
        </attvalues>
      </edge>
      <edge id="1470" label="+" source="87" target="130" weight="0.7495145">
        <attvalues>
          <attvalue for="att1" value="+"/>
        </attvalues>
      </edge>
      <edge id="1471" label="+" source="87" target="143" weight="0.9289061">
        <attvalues>
          <attvalue for="att1" value="+"/>
        </attvalues>
      </edge>
      <edge id="1472" label="+" source="87" target="173" weight="0.7934844">
        <attvalues>
          <attvalue for="att1" value="+"/>
        </attvalues>
      </edge>
      <edge id="1473" label="+" source="87" target="174" weight="0.9061612">
        <attvalues>
          <attvalue for="att1" value="+"/>
        </attvalues>
      </edge>
      <edge id="1474" label="+" source="87" target="185" weight="0.9257389">
        <attvalues>
          <attvalue for="att1" value="+"/>
        </attvalues>
      </edge>
      <edge id="1475" label="+" source="87" target="203" weight="0.7813012">
        <attvalues>
          <attvalue for="att1" value="+"/>
        </attvalues>
      </edge>
      <edge id="1476" label="+" source="87" target="209" weight="0.924943">
        <attvalues>
          <attvalue for="att1" value="+"/>
        </attvalues>
      </edge>
      <edge id="1477" label="+" source="87" target="220" weight="0.8646055">
        <attvalues>
          <attvalue for="att1" value="+"/>
        </attvalues>
      </edge>
      <edge id="1478" label="+" source="87" target="232" weight="0.8566096">
        <attvalues>
          <attvalue for="att1" value="+"/>
        </attvalues>
      </edge>
      <edge id="1479" label="+" source="87" target="248" weight="0.9177013">
        <attvalues>
          <attvalue for="att1" value="+"/>
        </attvalues>
      </edge>
      <edge id="1480" label="+" source="87" target="256" weight="0.7261096">
        <attvalues>
          <attvalue for="att1" value="+"/>
        </attvalues>
      </edge>
      <edge id="1481" label="-" source="87" target="262" weight="0.8975155">
        <attvalues>
          <attvalue for="att1" value="-"/>
        </attvalues>
      </edge>
      <edge id="1482" label="+" source="88" target="241" weight="0.9120027">
        <attvalues>
          <attvalue for="att1" value="+"/>
        </attvalues>
      </edge>
      <edge id="1483" label="-" source="88" target="260" weight="0.8429554">
        <attvalues>
          <attvalue for="att1" value="-"/>
        </attvalues>
      </edge>
      <edge id="1484" label="+" source="88" target="272" weight="0.9130221">
        <attvalues>
          <attvalue for="att1" value="+"/>
        </attvalues>
      </edge>
      <edge id="1485" label="+" source="88" target="290" weight="0.9323944">
        <attvalues>
          <attvalue for="att1" value="+"/>
        </attvalues>
      </edge>
      <edge id="1486" label="+" source="89" target="113" weight="0.9419009">
        <attvalues>
          <attvalue for="att1" value="+"/>
        </attvalues>
      </edge>
      <edge id="1487" label="-" source="89" target="229" weight="0.7374776">
        <attvalues>
          <attvalue for="att1" value="-"/>
        </attvalues>
      </edge>
      <edge id="1488" label="-" source="89" target="230" weight="0.7314743">
        <attvalues>
          <attvalue for="att1" value="-"/>
        </attvalues>
      </edge>
      <edge id="1489" label="+" source="89" target="245" weight="0.8616166">
        <attvalues>
          <attvalue for="att1" value="+"/>
        </attvalues>
      </edge>
      <edge id="1490" label="+" source="89" target="328" weight="0.750097">
        <attvalues>
          <attvalue for="att1" value="+"/>
        </attvalues>
      </edge>
      <edge id="1491" label="+" source="89" target="330" weight="0.8032129">
        <attvalues>
          <attvalue for="att1" value="+"/>
        </attvalues>
      </edge>
      <edge id="1492" label="+" source="90" target="144" weight="0.8777876">
        <attvalues>
          <attvalue for="att1" value="+"/>
        </attvalues>
      </edge>
      <edge id="1493" label="+" source="90" target="179" weight="0.782455">
        <attvalues>
          <attvalue for="att1" value="+"/>
        </attvalues>
      </edge>
      <edge id="1494" label="+" source="90" target="197" weight="0.9248939">
        <attvalues>
          <attvalue for="att1" value="+"/>
        </attvalues>
      </edge>
      <edge id="1495" label="+" source="90" target="226" weight="0.9201806">
        <attvalues>
          <attvalue for="att1" value="+"/>
        </attvalues>
      </edge>
      <edge id="1496" label="+" source="90" target="247" weight="0.8251136">
        <attvalues>
          <attvalue for="att1" value="+"/>
        </attvalues>
      </edge>
      <edge id="1497" label="+" source="90" target="255" weight="0.8745897">
        <attvalues>
          <attvalue for="att1" value="+"/>
        </attvalues>
      </edge>
      <edge id="1498" label="+" source="90" target="280" weight="0.8487125">
        <attvalues>
          <attvalue for="att1" value="+"/>
        </attvalues>
      </edge>
      <edge id="1499" label="+" source="90" target="286" weight="0.7989559">
        <attvalues>
          <attvalue for="att1" value="+"/>
        </attvalues>
      </edge>
      <edge id="1500" label="+" source="90" target="287" weight="0.9429293">
        <attvalues>
          <attvalue for="att1" value="+"/>
        </attvalues>
      </edge>
      <edge id="1501" label="+" source="90" target="318" weight="0.8730937">
        <attvalues>
          <attvalue for="att1" value="+"/>
        </attvalues>
      </edge>
      <edge id="1502" label="+" source="90" target="333" weight="0.9028245">
        <attvalues>
          <attvalue for="att1" value="+"/>
        </attvalues>
      </edge>
      <edge id="1503" label="+" source="90" target="334" weight="0.9405838">
        <attvalues>
          <attvalue for="att1" value="+"/>
        </attvalues>
      </edge>
      <edge id="1504" label="+" source="90" target="337" weight="0.9210433">
        <attvalues>
          <attvalue for="att1" value="+"/>
        </attvalues>
      </edge>
      <edge id="1505" label="+" source="91" target="121" weight="0.9521961">
        <attvalues>
          <attvalue for="att1" value="+"/>
        </attvalues>
      </edge>
      <edge id="1506" label="+" source="91" target="123" weight="0.9491764">
        <attvalues>
          <attvalue for="att1" value="+"/>
        </attvalues>
      </edge>
      <edge id="1507" label="-" source="91" target="139" weight="0.8957256">
        <attvalues>
          <attvalue for="att1" value="-"/>
        </attvalues>
      </edge>
      <edge id="1508" label="+" source="91" target="141" weight="0.9166807">
        <attvalues>
          <attvalue for="att1" value="+"/>
        </attvalues>
      </edge>
      <edge id="1509" label="+" source="91" target="217" weight="0.9819856">
        <attvalues>
          <attvalue for="att1" value="+"/>
        </attvalues>
      </edge>
      <edge id="1510" label="+" source="91" target="223" weight="0.9723063">
        <attvalues>
          <attvalue for="att1" value="+"/>
        </attvalues>
      </edge>
      <edge id="1511" label="+" source="91" target="232" weight="0.723129">
        <attvalues>
          <attvalue for="att1" value="+"/>
        </attvalues>
      </edge>
      <edge id="1512" label="+" source="91" target="237" weight="0.9765672">
        <attvalues>
          <attvalue for="att1" value="+"/>
        </attvalues>
      </edge>
      <edge id="1513" label="-" source="91" target="239" weight="0.772518">
        <attvalues>
          <attvalue for="att1" value="-"/>
        </attvalues>
      </edge>
      <edge id="1514" label="-" source="91" target="249" weight="0.9425954">
        <attvalues>
          <attvalue for="att1" value="-"/>
        </attvalues>
      </edge>
      <edge id="1515" label="+" source="91" target="271" weight="0.9104507">
        <attvalues>
          <attvalue for="att1" value="+"/>
        </attvalues>
      </edge>
      <edge id="1516" label="+" source="91" target="302" weight="0.9757196">
        <attvalues>
          <attvalue for="att1" value="+"/>
        </attvalues>
      </edge>
      <edge id="1517" label="-" source="91" target="339" weight="0.723286">
        <attvalues>
          <attvalue for="att1" value="-"/>
        </attvalues>
      </edge>
      <edge id="1518" label="+" source="92" target="96" weight="0.9792872">
        <attvalues>
          <attvalue for="att1" value="+"/>
        </attvalues>
      </edge>
      <edge id="1519" label="-" source="92" target="124" weight="0.8735972">
        <attvalues>
          <attvalue for="att1" value="-"/>
        </attvalues>
      </edge>
      <edge id="1520" label="-" source="92" target="151" weight="0.8907407">
        <attvalues>
          <attvalue for="att1" value="-"/>
        </attvalues>
      </edge>
      <edge id="1521" label="-" source="92" target="153" weight="0.8377589">
        <attvalues>
          <attvalue for="att1" value="-"/>
        </attvalues>
      </edge>
      <edge id="1522" label="+" source="92" target="180" weight="0.6965151">
        <attvalues>
          <attvalue for="att1" value="+"/>
        </attvalues>
      </edge>
      <edge id="1523" label="-" source="92" target="208" weight="0.9571241">
        <attvalues>
          <attvalue for="att1" value="-"/>
        </attvalues>
      </edge>
      <edge id="1524" label="-" source="92" target="213" weight="0.8938196">
        <attvalues>
          <attvalue for="att1" value="-"/>
        </attvalues>
      </edge>
      <edge id="1525" label="-" source="92" target="231" weight="0.8043665">
        <attvalues>
          <attvalue for="att1" value="-"/>
        </attvalues>
      </edge>
      <edge id="1526" label="+" source="92" target="253" weight="0.5702023">
        <attvalues>
          <attvalue for="att1" value="+"/>
        </attvalues>
      </edge>
      <edge id="1527" label="-" source="92" target="304" weight="0.8884435">
        <attvalues>
          <attvalue for="att1" value="-"/>
        </attvalues>
      </edge>
      <edge id="1528" label="+" source="92" target="309" weight="0.6628138">
        <attvalues>
          <attvalue for="att1" value="+"/>
        </attvalues>
      </edge>
      <edge id="1529" label="-" source="92" target="349" weight="0.7208546">
        <attvalues>
          <attvalue for="att1" value="-"/>
        </attvalues>
      </edge>
      <edge id="1530" label="+" source="93" target="108" weight="0.8909244">
        <attvalues>
          <attvalue for="att1" value="+"/>
        </attvalues>
      </edge>
      <edge id="1531" label="+" source="93" target="111" weight="0.8962805">
        <attvalues>
          <attvalue for="att1" value="+"/>
        </attvalues>
      </edge>
      <edge id="1532" label="+" source="93" target="112" weight="0.9380187">
        <attvalues>
          <attvalue for="att1" value="+"/>
        </attvalues>
      </edge>
      <edge id="1533" label="+" source="93" target="117" weight="0.8642698">
        <attvalues>
          <attvalue for="att1" value="+"/>
        </attvalues>
      </edge>
      <edge id="1534" label="+" source="93" target="120" weight="0.9246557">
        <attvalues>
          <attvalue for="att1" value="+"/>
        </attvalues>
      </edge>
      <edge id="1535" label="+" source="93" target="122" weight="0.8923341">
        <attvalues>
          <attvalue for="att1" value="+"/>
        </attvalues>
      </edge>
      <edge id="1536" label="+" source="93" target="124" weight="0.8708411">
        <attvalues>
          <attvalue for="att1" value="+"/>
        </attvalues>
      </edge>
      <edge id="1537" label="+" source="93" target="138" weight="0.8861755">
        <attvalues>
          <attvalue for="att1" value="+"/>
        </attvalues>
      </edge>
      <edge id="1538" label="+" source="93" target="143" weight="0.686453">
        <attvalues>
          <attvalue for="att1" value="+"/>
        </attvalues>
      </edge>
      <edge id="1539" label="+" source="93" target="160" weight="0.8081757">
        <attvalues>
          <attvalue for="att1" value="+"/>
        </attvalues>
      </edge>
      <edge id="1540" label="+" source="93" target="162" weight="0.6493085">
        <attvalues>
          <attvalue for="att1" value="+"/>
        </attvalues>
      </edge>
      <edge id="1541" label="+" source="93" target="173" weight="0.951425">
        <attvalues>
          <attvalue for="att1" value="+"/>
        </attvalues>
      </edge>
      <edge id="1542" label="+" source="93" target="177" weight="0.7426764">
        <attvalues>
          <attvalue for="att1" value="+"/>
        </attvalues>
      </edge>
      <edge id="1543" label="+" source="93" target="197" weight="0.8759517">
        <attvalues>
          <attvalue for="att1" value="+"/>
        </attvalues>
      </edge>
      <edge id="1544" label="+" source="93" target="199" weight="0.8287013">
        <attvalues>
          <attvalue for="att1" value="+"/>
        </attvalues>
      </edge>
      <edge id="1545" label="+" source="93" target="203" weight="0.7483643">
        <attvalues>
          <attvalue for="att1" value="+"/>
        </attvalues>
      </edge>
      <edge id="1546" label="+" source="93" target="204" weight="0.8991643">
        <attvalues>
          <attvalue for="att1" value="+"/>
        </attvalues>
      </edge>
      <edge id="1547" label="+" source="93" target="205" weight="0.9082543">
        <attvalues>
          <attvalue for="att1" value="+"/>
        </attvalues>
      </edge>
      <edge id="1548" label="+" source="93" target="211" weight="0.9520508">
        <attvalues>
          <attvalue for="att1" value="+"/>
        </attvalues>
      </edge>
      <edge id="1549" label="+" source="93" target="213" weight="0.8405464">
        <attvalues>
          <attvalue for="att1" value="+"/>
        </attvalues>
      </edge>
      <edge id="1550" label="-" source="93" target="231" weight="0.8372446">
        <attvalues>
          <attvalue for="att1" value="-"/>
        </attvalues>
      </edge>
      <edge id="1551" label="+" source="93" target="233" weight="0.9129737">
        <attvalues>
          <attvalue for="att1" value="+"/>
        </attvalues>
      </edge>
      <edge id="1552" label="-" source="93" target="240" weight="0.7052127">
        <attvalues>
          <attvalue for="att1" value="-"/>
        </attvalues>
      </edge>
      <edge id="1553" label="+" source="93" target="241" weight="0.8094861">
        <attvalues>
          <attvalue for="att1" value="+"/>
        </attvalues>
      </edge>
      <edge id="1554" label="+" source="93" target="245" weight="0.9374668">
        <attvalues>
          <attvalue for="att1" value="+"/>
        </attvalues>
      </edge>
      <edge id="1555" label="+" source="93" target="251" weight="0.8086208">
        <attvalues>
          <attvalue for="att1" value="+"/>
        </attvalues>
      </edge>
      <edge id="1556" label="+" source="93" target="258" weight="0.874512">
        <attvalues>
          <attvalue for="att1" value="+"/>
        </attvalues>
      </edge>
      <edge id="1557" label="+" source="93" target="262" weight="0.9455893">
        <attvalues>
          <attvalue for="att1" value="+"/>
        </attvalues>
      </edge>
      <edge id="1558" label="+" source="93" target="270" weight="0.5281222">
        <attvalues>
          <attvalue for="att1" value="+"/>
        </attvalues>
      </edge>
      <edge id="1559" label="+" source="93" target="276" weight="0.8634232">
        <attvalues>
          <attvalue for="att1" value="+"/>
        </attvalues>
      </edge>
      <edge id="1560" label="+" source="93" target="279" weight="0.7737688">
        <attvalues>
          <attvalue for="att1" value="+"/>
        </attvalues>
      </edge>
      <edge id="1561" label="-" source="93" target="293" weight="0.9287777">
        <attvalues>
          <attvalue for="att1" value="-"/>
        </attvalues>
      </edge>
      <edge id="1562" label="+" source="93" target="294" weight="0.8297733">
        <attvalues>
          <attvalue for="att1" value="+"/>
        </attvalues>
      </edge>
      <edge id="1563" label="+" source="93" target="310" weight="0.8488978">
        <attvalues>
          <attvalue for="att1" value="+"/>
        </attvalues>
      </edge>
      <edge id="1564" label="+" source="93" target="323" weight="0.9228723">
        <attvalues>
          <attvalue for="att1" value="+"/>
        </attvalues>
      </edge>
      <edge id="1565" label="+" source="93" target="329" weight="0.8704479">
        <attvalues>
          <attvalue for="att1" value="+"/>
        </attvalues>
      </edge>
      <edge id="1566" label="+" source="94" target="144" weight="0.7084401">
        <attvalues>
          <attvalue for="att1" value="+"/>
        </attvalues>
      </edge>
      <edge id="1567" label="+" source="94" target="148" weight="0.9944566">
        <attvalues>
          <attvalue for="att1" value="+"/>
        </attvalues>
      </edge>
      <edge id="1568" label="+" source="94" target="154" weight="0.9865603">
        <attvalues>
          <attvalue for="att1" value="+"/>
        </attvalues>
      </edge>
      <edge id="1569" label="+" source="94" target="163" weight="0.744922">
        <attvalues>
          <attvalue for="att1" value="+"/>
        </attvalues>
      </edge>
      <edge id="1570" label="+" source="94" target="168" weight="0.9832327">
        <attvalues>
          <attvalue for="att1" value="+"/>
        </attvalues>
      </edge>
      <edge id="1571" label="-" source="94" target="170" weight="0.7510123">
        <attvalues>
          <attvalue for="att1" value="-"/>
        </attvalues>
      </edge>
      <edge id="1572" label="-" source="94" target="180" weight="0.9177335">
        <attvalues>
          <attvalue for="att1" value="-"/>
        </attvalues>
      </edge>
      <edge id="1573" label="+" source="94" target="202" weight="0.8965782">
        <attvalues>
          <attvalue for="att1" value="+"/>
        </attvalues>
      </edge>
      <edge id="1574" label="+" source="94" target="233" weight="0.9955067">
        <attvalues>
          <attvalue for="att1" value="+"/>
        </attvalues>
      </edge>
      <edge id="1575" label="-" source="94" target="270" weight="0.6240191">
        <attvalues>
          <attvalue for="att1" value="-"/>
        </attvalues>
      </edge>
      <edge id="1576" label="+" source="94" target="288" weight="0.9930381">
        <attvalues>
          <attvalue for="att1" value="+"/>
        </attvalues>
      </edge>
      <edge id="1577" label="-" source="94" target="293" weight="0.8767552">
        <attvalues>
          <attvalue for="att1" value="-"/>
        </attvalues>
      </edge>
      <edge id="1578" label="+" source="94" target="314" weight="0.9810864">
        <attvalues>
          <attvalue for="att1" value="+"/>
        </attvalues>
      </edge>
      <edge id="1579" label="-" source="94" target="328" weight="0.8913211">
        <attvalues>
          <attvalue for="att1" value="-"/>
        </attvalues>
      </edge>
      <edge id="1580" label="-" source="95" target="143" weight="0.7065699">
        <attvalues>
          <attvalue for="att1" value="-"/>
        </attvalues>
      </edge>
      <edge id="1581" label="-" source="95" target="199" weight="0.6708286">
        <attvalues>
          <attvalue for="att1" value="-"/>
        </attvalues>
      </edge>
      <edge id="1582" label="-" source="95" target="247" weight="0.566634">
        <attvalues>
          <attvalue for="att1" value="-"/>
        </attvalues>
      </edge>
      <edge id="1583" label="+" source="95" target="259" weight="0.6216339">
        <attvalues>
          <attvalue for="att1" value="+"/>
        </attvalues>
      </edge>
[truncated: 267,800 more chars]
