# Supplementary material for: Microbial interactions mediate the fairy ring type effects on alpine meadow plant communities on the Tibetan plateau
Source: Environ Microbiome. 2026 Mar 10;21:55. doi: 10.1186/s40793-026-00873-z (PMC13088534; doi:10.1186/s40793-026-00873-z)
Supplement: Supplementary file 2 — Supplementary Material 2 [file 40793_2026_873_MOESM2_ESM.zip › co-occurrence network/bacteria/T1/Agaricus_10in_node.csv]

ID	degree	betweenness_centrality	closeness_centrality	eigenvector_centrality	Abundance	module	Kingdom	phylum	class	order	family	genus
ASV1	28	169	0.00160025583841025	0.563503184082757	0.208153210237703	M7	Bacteria	Cyanobacteria	Cyanobacteriia	Chloroplast	Chloroplast	Chloroplast
ASV3	17	122	0.00155893974056079	0.343226494172564	0.469010931744697	M5	Bacteria	Cyanobacteria	Cyanobacteriia	Chloroplast	Chloroplast	Chloroplast
ASV4	26	311	0.00163677096382589	0.443612460861773	0.130576907133467	M9	Bacteria	Proteobacteria	Alphaproteobacteria	Rickettsiales	Mitochondria	Mitochondria
ASV5	18	104	0.00152401000092608	0.335412094428226	1.39400471379674	M1	Bacteria	Firmicutes	Bacilli	Acholeplasmatales	Acholeplasmataceae	Candidatus_Phytoplasma
ASV6	14	51	0.00145987310090546	0.234318737031551	1.04905664846683	M5	Bacteria	Verrucomicrobiota	Verrucomicrobiae	Chthoniobacterales	Chthoniobacteraceae	Candidatus_Udaeobacter
ASV8	40	726	0.00180656159373408	0.741029160603388	0.366562836805514	M2	Bacteria	Gemmatimonadota	Gemmatimonadetes	Gemmatimonadales	Gemmatimonadaceae	uncultured
ASV9	18	140	0.00154173260888889	0.344700210020581	0.444731325429631	M9	Bacteria	Actinobacteriota	Thermoleophilia	Solirubrobacterales	67-14	67-14
ASV10	33	688	0.00167140160467239	0.528907370707432	0.272405339144647	M6	Bacteria	Gemmatimonadota	Gemmatimonadetes	Gemmatimonadales	Gemmatimonadaceae
ASV11	23	164	0.00162598845160742	0.424066388330715	1.18496322527922	M8	Bacteria	Proteobacteria	Alphaproteobacteria	Rhizobiales	uncultured	uncultured
ASV12	10	32	0.00143734648298136	0.208706042048247	0.415714234955527	M7	Bacteria	Acidobacteriota	Blastocatellia	Pyrinomonadales	Pyrinomonadaceae	RB41
ASV13	12	18	0.00145656415673637	0.24623341997034	0.540665379650137	M7	Bacteria	Acidobacteriota	Blastocatellia	Pyrinomonadales	Pyrinomonadaceae	RB41
ASV16	15	135	0.0014325739348679	0.232842381128724	0.459832056186562	M8	Bacteria	Acidobacteriota	Blastocatellia	Pyrinomonadales	Pyrinomonadaceae	RB41
ASV17	24	254	0.00162231679495909	0.450750555971391	0.2490140111094	M2	Bacteria	Proteobacteria	Gammaproteobacteria	Burkholderiales	Nitrosomonadaceae	MND1
ASV18	27	487	0.0016592939701952	0.473231398645875	0.266483483945851	M1	Bacteria	Actinobacteriota	Thermoleophilia	Gaiellales	uncultured	uncultured
ASV19	17	215	0.0015621989740164	0.270517637615248	0.363601909206116	M2	Bacteria	Gemmatimonadota	Gemmatimonadetes	Gemmatimonadales	Gemmatimonadaceae	uncultured
ASV20	37	340	0.00169589499421916	0.758433668520917	0.357680054007319	M8	Bacteria	Chloroflexi	Gitt-GS-136	Gitt-GS-136	Gitt-GS-136	Gitt-GS-136
ASV21	43	1038	0.0018482460701346	0.822705762789125	0.477005436263073	M4	Bacteria	Acidobacteriota	Blastocatellia	Pyrinomonadales	Pyrinomonadaceae	RB41
ASV22	7	55	0.00144916513836967	0.13055268971307	0.471675766584155	M5	Bacteria	Acidobacteriota	Vicinamibacteria	Vicinamibacterales	Vicinamibacteraceae	Vicinamibacteraceae
ASV23	18	190	0.00155624015731278	0.297580267347867	0.26796394774555	M8	Bacteria	Gemmatimonadota	Gemmatimonadetes	Gemmatimonadales	Gemmatimonadaceae	uncultured
ASV24	7	30	0.00133759689094988	0.103445683435694	0.372188599244371	M1	Bacteria	Actinobacteriota	Thermoleophilia	Solirubrobacterales	67-14	67-14
ASV25	2	1	0.00115234573977236	0.0291524307894751	0.246941361789821	M1	Bacteria	Gemmatimonadota	Gemmatimonadetes	Gemmatimonadales	Gemmatimonadaceae	uncultured
ASV26	6	4	0.00140406853631166	0.0929549925263292	0.152191678609075	M2	Bacteria	Actinobacteriota	Thermoleophilia	Gaiellales	uncultured	uncultured
ASV27	15	139	0.00157480335663616	0.2622778491234	0.235985929672048	M5	Bacteria	Actinobacteriota	Thermoleophilia	Solirubrobacterales	Solirubrobacteraceae	Solirubrobacter
ASV28	9	46	0.00145906137545141	0.177498457889454	0.134426113012685	M5	Bacteria	Actinobacteriota	MB-A2-108	MB-A2-108	MB-A2-108	MB-A2-108
ASV29	7	30	0.0014152173597216	0.122526598088444	0.256416330107896	M4	Bacteria	Chloroflexi	P2-11E	P2-11E	P2-11E	P2-11E
ASV30	39	772	0.00179765024920922	0.739111494007147	0.17795174872384	M6	Bacteria	Actinobacteriota	Thermoleophilia	Gaiellales
ASV31	21	220	0.00163897514309594	0.372513509002539	0.443546954389871	M2	Bacteria	NB1-j	NB1-j	NB1-j	NB1-j	NB1-j
ASV32	17	231	0.00155777463101151	0.254348203221715	0.293427925100375	M9	Bacteria	Methylomirabilota	Methylomirabilia	Rokubacteriales	Rokubacteriales	Rokubacteriales
ASV33	21	255	0.00162074398313229	0.392456281849014	0.206080560918124	M9	Bacteria	Gemmatimonadota	Gemmatimonadetes	Gemmatimonadales	Gemmatimonadaceae	uncultured
ASV34	53	1452	0.00188180867714743	1	0.422228275674203	M6	Bacteria	Cyanobacteria	Cyanobacteriia	Chloroplast	Chloroplast	Chloroplast
ASV35	17	124	0.00157065175273969	0.382996021446978	0.491217888740185	M5	Bacteria	Acidobacteriota	Vicinamibacteria	Vicinamibacterales
ASV36	33	498	0.00170310507944746	0.59801668348135	0.426077481553421	M3	Bacteria	RCP2-54	RCP2-54	RCP2-54	RCP2-54	RCP2-54
ASV38	16	234	0.00156022477411043	0.26286857826003	0.228287517913612	M1	Bacteria	Gemmatimonadota	Gemmatimonadetes	Gemmatimonadales	Gemmatimonadaceae	uncultured
ASV39	11	28	0.0014139580600423	0.211415972888143	0.25019838214916	M2	Bacteria	Acidobacteriota	Blastocatellia
ASV40	39	550	0.00177877304354009	0.748708897350615	0.259377257707295	M1	Bacteria	Gemmatimonadota	Gemmatimonadetes	Gemmatimonadales	Gemmatimonadaceae	uncultured
ASV41	24	466	0.00167810177329509	0.384313711721668	0.369819857164853	M8	Bacteria	Proteobacteria	Alphaproteobacteria	Rhizobiales	Xanthobacteraceae	Bradyrhizobium
ASV42	36	680	0.00176800739325989	0.669595551491654	0.28572951334194	M2	Bacteria	Proteobacteria	Gammaproteobacteria	Burkholderiales	Sutterellaceae	uncultured
ASV43	12	109	0.00147532971734209	0.211986206473745	0.331919983892554	M1	Bacteria	Acidobacteriota	Vicinamibacteria	Vicinamibacterales	Vicinamibacteraceae	Vicinamibacteraceae
ASV44	23	462	0.00167917967518178	0.405661223622603	0.221773477194936	M2	Bacteria	Acidobacteriota	Blastocatellia
ASV45	23	216	0.00167738645405404	0.482631152937867	0.227103146873853	M7	Bacteria	Actinobacteriota	Thermoleophilia	Gaiellales	uncultured	uncultured
ASV46	30	553	0.00173294135213697	0.555815855608321	0.46397735482572	M1	Bacteria	Acidobacteriota	Vicinamibacteria	Vicinamibacterales
ASV47	14	152	0.00154193427289745	0.231855534982876	0.375445619603709	M2	Bacteria	Chloroflexi	P2-11E	P2-11E	P2-11E	P2-11E
ASV49	11	102	0.00146101019193489	0.163536992060772	0.101855909419303	M1	Bacteria	Gemmatimonadota	Gemmatimonadetes	Gemmatimonadales	Gemmatimonadaceae
ASV50	2	0	0.00125372527526291	0.0527563243397738	0.261153814266934	M4	Bacteria	Gemmatimonadota	Gemmatimonadetes	Gemmatimonadales	Gemmatimonadaceae	uncultured
ASV51	31	1426	0.00184414727092178	0.482120742293353	0.104816837018701	M2	Bacteria	Acidobacteriota	Holophagae	Subgroup_7	Subgroup_7	Subgroup_7
ASV52	19	156	0.00156899424580202	0.314770762277119	0.259377257707295	M1	Bacteria	Acidobacteriota	Vicinamibacteria	Vicinamibacterales	Vicinamibacteraceae	Vicinamibacteraceae
ASV54	4	14	0.00132806058843924	0.0702954084282657	0.202231355038907	M6	Bacteria	Chloroflexi	P2-11E	P2-11E	P2-11E	P2-11E
ASV56	41	531	0.00175539231317009	0.818716279719924	0.151895585849135	M6	Bacteria	Actinobacteriota	MB-A2-108	MB-A2-108	MB-A2-108	MB-A2-108
ASV57	4	71	0.00140515666922367	0.0535420931061923	0.100375445619604	M1	Bacteria	Methylomirabilota	Methylomirabilia	Rokubacteriales	Rokubacteriales	Rokubacteriales
ASV58	35	711	0.00172423801517784	0.600186057697763	0.17795174872384	M4	Bacteria	Acidobacteriota	Vicinamibacteria	Vicinamibacterales	Vicinamibacteraceae	Vicinamibacteraceae
ASV59	22	267	0.00161950228806287	0.399681799842826	0.164627574526548	M1	Bacteria	Gemmatimonadota	Gemmatimonadetes	Gemmatimonadales	Gemmatimonadaceae	Roseisolibacter
ASV60	11	53	0.0015131406733949	0.223927398429573	1.19443819359729	M5	Bacteria	Acidobacteriota	Holophagae	Subgroup_7	Subgroup_7	Subgroup_7
ASV61	6	17	0.00136457828724987	0.102696447355943	0.173510357324743	M9	Bacteria	Proteobacteria	Gammaproteobacteria	Burkholderiales	Nitrosomonadaceae	MND1
ASV62	14	81	0.00148217180211698	0.234405285958932	0.0900121990217095	M9	Bacteria	Proteobacteria	Alphaproteobacteria	Rhizobiales	Rhizobiaceae	Allorhizobium-Neorhizobium-Pararhizobium-Rhizobium
ASV63	7	46	0.00148281579559451	0.135756932781433	0.17795174872384	M9	Bacteria	Methylomirabilota	Methylomirabilia	Rokubacteriales	Rokubacteriales	Rokubacteriales
ASV64	19	175	0.0015415437480089	0.282204917513317	0.218220364075658	M4	Bacteria	Actinobacteriota	Acidimicrobiia	IMCC26256	IMCC26256	IMCC26256
ASV65	16	319	0.00158586775086384	0.266955423400754	0.226214868594033	M4	Bacteria	Acidobacteriota	Blastocatellia	Pyrinomonadales	Pyrinomonadaceae	RB41
ASV66	20	270	0.00161011802968981	0.347354505931147	0.306159913777788	M1	Bacteria	Proteobacteria	Alphaproteobacteria	Rhizobiales	KF-JG30-B3	KF-JG30-B3
ASV67	53	1297	0.00188998402708226	0.995423196325604	0.560799687326045	M4	Bacteria	Actinobacteriota	Actinobacteria	Frankiales	Geodermatophilaceae	Blastococcus
ASV68	27	503	0.00168714521577215	0.472745670534167	0.212890694396741	M3	Bacteria	Actinobacteriota	Thermoleophilia	Solirubrobacterales	67-14	67-14
ASV69	18	427	0.00166916030228561	0.30637530585245	0.133833927492805	M3	Bacteria	RCP2-54	RCP2-54	RCP2-54	RCP2-54	RCP2-54
ASV70	32	2119	0.0019549291380143	0.430605933102331	0.0974145180202054	M2	Bacteria	Actinobacteriota	Thermoleophilia	Gaiellales	uncultured	uncultured
ASV71	8	5	0.00135925927314663	0.197584871902561	0.135314391292504	M5	Bacteria	Acidobacteriota	Blastocatellia	Pyrinomonadales	Pyrinomonadaceae	RB41
ASV73	10	37	0.00146484801815635	0.203451855511112	0.248421825589521	M9	Bacteria	Actinobacteriota	Thermoleophilia	Solirubrobacterales	67-14	67-14
ASV74	8	40	0.00141861783753652	0.153703829887003	0.170845522485284	M6	Bacteria	Acidobacteriota	Vicinamibacteria	Vicinamibacterales	Vicinamibacteraceae	Vicinamibacteraceae
ASV75	3	2	0.00134800289464015	0.109847427437372	0.234801558632288	M4	Bacteria	Acidobacteriota	Blastocatellia	Pyrinomonadales	Pyrinomonadaceae	RB41
ASV76	7	82	0.0014559504762736	0.117196543349113	0.0648443144268236	M1	Bacteria	Actinobacteriota	Thermoleophilia	Gaiellales	Gaiellaceae	Gaiella
ASV77	9	35	0.00142126977795275	0.154371436440634	0.280695936422963	M1	Bacteria	Gemmatimonadota	Gemmatimonadetes	Gemmatimonadales	Gemmatimonadaceae	Gemmatimonas
ASV78	16	73	0.00151438435160373	0.320042408575363	0.166404131086187	M9	Bacteria	Proteobacteria	Alphaproteobacteria	Rhizobiales	Rhizobiaceae	Phyllobacterium
ASV80	12	38	0.00145488144856534	0.223758121595747	0.14182843201118	M1	Bacteria	Acidobacteriota	Blastocatellia	Pyrinomonadales	Pyrinomonadaceae	RB41
ASV81	33	369	0.00170940046652805	0.696570101202215	0.0675091492662821	M7	Bacteria	Actinobacteriota	Thermoleophilia	Solirubrobacterales	Solirubrobacteraceae	Solirubrobacter
ASV82	12	55	0.00148833593994559	0.246568242404184	0.14271671	M2	Bacteria	Proteobacteria	Alphaproteobacteria	Rhizobiales	Rhizobiales_Incertae_Sedis	Nordella
ASV83	8	198	0.00142186476937167	0.116199550066361	0.126135515734369	M8	Bacteria	Actinobacteriota	Thermoleophilia	Gaiellales	Gaiellaceae	Gaiella
ASV84	12	73	0.00148640812774908	0.206019162863508	0.23184063103289	M3	Bacteria	Proteobacteria	Gammaproteobacteria	Burkholderiales	Comamonadaceae
ASV85	5	21	0.00133705670731742	0.0983961692004954	0.149526843769616	M3	Bacteria	Proteobacteria	Alphaproteobacteria	Rhizobiales	Methyloligellaceae
ASV86	5	14	0.00135653914713013	0.10104915510172	0.218220364075658	M3	Bacteria	Proteobacteria	Gammaproteobacteria	Burkholderiales	TRA3-20	TRA3-20
ASV87	14	78	0.00150886054513707	0.314358748602668	0.0823137872632738	M9	Bacteria	Proteobacteria	Alphaproteobacteria	Rhizobiales	Xanthobacteraceae
ASV88	10	36	0.00150800467723907	0.239791618596898	0.185057974962396	M2	Bacteria	Acidobacteriota	Blastocatellia	Pyrinomonadales	Pyrinomonadaceae	RB41
ASV89	14	53	0.00152351770837439	0.288101844815061	0.204007911598546	M1	Bacteria	Chloroflexi	KD4-96	KD4-96	KD4-96	KD4-96
ASV91	11	50	0.00148861087563987	0.240677413524346	0.137387040612083	M1	Bacteria	Acidobacteriota	Subgroup_5	Subgroup_5	Subgroup_5	Subgroup_5
ASV92	22	368	0.00162981516263427	0.371715803964188	0.103336373219002	M4	Bacteria	Acidobacteriota	Holophagae	Subgroup_7	Subgroup_7	Subgroup_7
ASV93	21	236	0.0016145627021296	0.353194258907987	0.116068361896415	M3	Bacteria	Acidobacteriota	Blastocatellia	Pyrinomonadales	Pyrinomonadaceae	RB41
ASV94	32	313	0.0017300914170969	0.749919094498634	0.207857117477763	M7	Bacteria	Acidobacteriota	Vicinamibacteria	Vicinamibacterales	Vicinamibacteraceae	Vicinamibacteraceae
ASV95	17	74	0.00152125457712384	0.336605706692241	0.174694728364502	M4	Bacteria	Acidobacteriota	Vicinamibacteria	Vicinamibacterales	Vicinamibacteraceae	Vicinamibacteraceae
ASV96	21	95	0.00152875415910731	0.425584946031031	0.37426124856395	M9	Bacteria	Proteobacteria	Gammaproteobacteria	Burkholderiales	Nitrosomonadaceae	Ellin6067
ASV97	53	1304	0.00190532481245574	0.989904681946624	0.218812549595537	M5	Bacteria	Gemmatimonadota	Gemmatimonadetes	Gemmatimonadales	Gemmatimonadaceae	uncultured
ASV98	18	145	0.00157102315377192	0.340614464488034	0.136498762332263	M1	Bacteria	Acidobacteriota	Blastocatellia	Elev-16S-573	Elev-16S-573	Elev-16S-573
ASV99	6	9	0.0013014779645018	0.109501480896626	0.132945649212985	M8	Bacteria	Proteobacteria	Alphaproteobacteria	Rhizobiales	Hyphomicrobiaceae	Pedomicrobium
ASV100	15	216	0.00158768338623998	0.2872381198235	0.176767377684081	M5	Bacteria	Actinobacteriota	Thermoleophilia	Solirubrobacterales	67-14	67-14
ASV101	17	96	0.00151556451071306	0.323792555879003	0.10659339357834	M1	Bacteria	Methylomirabilota	Methylomirabilia	Rokubacteriales	Rokubacteriales	Rokubacteriales
ASV102	17	145	0.00154969429887027	0.338851900978213	0.0669169637464025	M1	Bacteria	Actinobacteriota	Thermoleophilia	Gaiellales	uncultured	uncultured
ASV103	17	212	0.00163354955947583	0.356560979060909	0.0793528596638755	M4	Bacteria	Proteobacteria	Alphaproteobacteria	Rickettsiales	Mitochondria	Mitochondria
ASV104	40	649	0.00180439428724437	0.78040420203057	0.163739296246728	M1	Bacteria	Acidobacteriota	Blastocatellia	Pyrinomonadales	Pyrinomonadaceae	RB41
ASV105	17	99	0.0015354345337343	0.345956744002937	0.182097047362998	M5	Bacteria	Actinobacteriota	Rubrobacteria	Rubrobacterales	Rubrobacteriaceae	Rubrobacter
ASV106	7	50	0.00153662997775372	0.113797956842887	0.164331481766608	M8	Bacteria	Proteobacteria	Gammaproteobacteria	Steroidobacterales	Steroidobacteraceae
ASV107	19	335	0.00164258563398616	0.386424222916522	0.136202669572324	M4	Bacteria	Acidobacteriota	Vicinamibacteria	Vicinamibacterales	Vicinamibacteraceae
ASV110	26	218	0.00159574343582546	0.453992187786391	0.105112929778641	M7	Bacteria	Acidobacteriota	Vicinamibacteria	Vicinamibacterales	Vicinamibacteraceae	Vicinamibacteraceae
ASV111	32	561	0.00172954777781759	0.575003293939521	0.163739296246728	M7	Bacteria	Acidobacteriota	Vicinamibacteria	Vicinamibacterales	uncultured	uncultured
ASV113	30	659	0.00176566981679257	0.538169123864088	0.144789359610579	M2	Bacteria
ASV114	5	0	0.00139119088969928	0.134952369	0.0621794795873651	M6	Bacteria	Actinobacteriota	Thermoleophilia	Gaiellales	Gaiellaceae	Gaiella
ASV115	6	7	0.00134282032563612	0.123307261345335	0.221181291675056	M9	Bacteria	Actinobacteriota	Thermoleophilia	Solirubrobacterales	Solirubrobacteraceae	Solirubrobacter
ASV116	9	69	0.00149446301306114	0.166287647736504	0.130872999893407	M8	Bacteria	Proteobacteria	Alphaproteobacteria	Rhizobiales	uncultured	uncultured
ASV117	20	304	0.00165827961416201	0.405691405963234	0.28484123506212	M3	Bacteria	Acidobacteriota	Blastocatellia	Pyrinomonadales	Pyrinomonadaceae	RB41
ASV118	43	424	0.00174484068470743	0.921858480178509	0.129984721613587	M3	Bacteria	Acidobacteriota	Holophagae	Subgroup_7	Subgroup_7	Subgroup_7
ASV119	27	502	0.00169932226752911	0.510700820388151	0.0906043845415892	M2	Bacteria	Chloroflexi	KD4-96	KD4-96	KD4-96	KD4-96
ASV120	8	13	0.00138827332392093	0.139658604580785	0.138867504411782	M1	Bacteria	Gemmatimonadota	Gemmatimonadetes	Gemmatimonadales	Gemmatimonadaceae	uncultured
ASV121	15	129	0.0015472939753467	0.269214678671639	0.132945649212985	M7	Bacteria	Proteobacteria	Gammaproteobacteria	Burkholderiales	Nitrosomonadaceae	MND1
ASV122	18	292	0.00165668973684023	0.369794862728791	0.0713583551455	M2	Bacteria	Actinobacteriota	Thermoleophilia	Gaiellales	uncultured	uncultured
ASV123	9	170	0.00162152238297745	0.146848834701175	0.187722809801855	M2	Bacteria	Proteobacteria	Gammaproteobacteria	CCD24	CCD24	CCD24
ASV124	11	65	0.00147104047426039	0.214795144917052	0.135018298532564	M4	Bacteria
ASV125	16	50	0.00155652030314434	0.404323894024171	0.0743192827448983	M2	Bacteria	Actinobacteriota	Actinobacteria	Pseudonocardiales	Pseudonocardiaceae	Kibdelosporangium
ASV126	12	48	0.00149445128975033	0.307850874630024	0.153376049648834	M6	Bacteria	Acidobacteriota	Vicinamibacteria	Vicinamibacterales	Vicinamibacteraceae	Vicinamibacteraceae
ASV127	15	128	0.00155645693457553	0.290688941527665	0.145677637890398	M7	Bacteria	Chloroflexi	KD4-96	KD4-96	KD4-96	KD4-96
ASV128	32	507	0.00176279351385071	0.576594764854299	0.0888278279819502	M4	Bacteria	Actinobacteriota	Thermoleophilia	Gaiellales	uncultured	uncultured
ASV129	21	294	0.00163701252197816	0.391567299488457	0.109258228417799	M5	Bacteria	Planctomycetota	Phycisphaerae	Tepidisphaerales	WD2101_soil_group	WD2101_soil_group
ASV130	19	147	0.001526915615948	0.36328196763998	0.195125128800351	M6	Bacteria	Proteobacteria	Gammaproteobacteria	Burkholderiales	Comamonadaceae	Variovorax
ASV131	17	259	0.00174048418001241	0.4180464010599	0.0876434569421908	M2	Bacteria	Methylomirabilota	Methylomirabilia	Rokubacteriales	Rokubacteriales	Rokubacteriales
ASV132	24	169	0.00159574346788971	0.463986376173653	0.082017694503334	M1	Bacteria	Nitrospirota	Nitrospiria	Nitrospirales	Nitrospiraceae	Nitrospira
ASV133	8	25	0.00138813284183986	0.125483103192668	0.169957244205465	M4	Bacteria	Actinobacteriota	Thermoleophilia	Solirubrobacterales	Solirubrobacteraceae	Solirubrobacter
ASV134	11	32	0.00144560547793137	0.243903149672655	0.153079956888894	M6	Bacteria	Proteobacteria	Gammaproteobacteria	Burkholderiales	TRA3-20	TRA3-20
ASV135	11	150	0.0015513313440413	0.201217422001061	0.128208165053948	M1	Bacteria	Actinobacteriota	Thermoleophilia	Solirubrobacterales	67-14	67-14
ASV136	13	178	0.00158259224568623	0.316923102902126	0.100671538379544	M2	Bacteria	Bacteroidota	Bacteroidia	Cytophagales	Microscillaceae
ASV137	9	25	0.00143306290617318	0.209727634710766	0.122286309855151	M1	Bacteria	Chloroflexi	KD4-96	KD4-96	KD4-96	KD4-96
ASV138	13	50	0.00156988865145979	0.335930143038654	0.37514952684377	M1	Bacteria	Proteobacteria	Gammaproteobacteria	Xanthomonadales	Xanthomonadaceae
ASV139	20	112	0.00156922321501361	0.388592249778557	0.127615979534068	M2	Bacteria	Proteobacteria	Alphaproteobacteria	Rhizobiales	Xanthobacteraceae	uncultured
ASV141	11	82	0.00149580073718269	0.233913949239304	0.159593997607571	M2	Bacteria	RCP2-54	RCP2-54	RCP2-54	RCP2-54	RCP2-54
ASV142	23	171	0.00163138760309633	0.474462725317322	0.119325382255753	M3	Bacteria	Chloroflexi	TK10	TK10	TK10	TK10
ASV144	17	173	0.00155197262860579	0.363519473101763	0.19571731432023	M4	Bacteria	Acidobacteriota	Vicinamibacteria	Vicinamibacterales	Vicinamibacteraceae
ASV145	2	5	0.00128678965505493	0.038390442648666	0.105409022538581	M1	Bacteria	Acidobacteriota	Vicinamibacteria	Vicinamibacterales	uncultured	uncultured
ASV150	9	110	0.00151828327575326	0.175205133718332	0.0929731266211079	M2	Bacteria	Chloroflexi	P2-11E	P2-11E	P2-11E	P2-11E
ASV152	16	183	0.00164459312349934	0.295661259536212	0.103928558738882	M2	Bacteria	Proteobacteria	Alphaproteobacteria	Sphingomonadales	Sphingomonadaceae
ASV153	17	328	0.00169202181222406	0.373484743213949	0.183873603922637	M4	Bacteria	Actinobacteriota	Actinobacteria	Micrococcales	Micrococcaceae	Arthrobacter
ASV154	19	73	0.00155434392806224	0.408258271055912	0.157521348287992	M9	Bacteria	Actinobacteriota	Actinobacteria	Micromonosporales	Micromonosporaceae	Micromonospora
ASV156	23	204	0.00168093274758266	0.467228334593709	0.115772269136475	M4	Bacteria	Myxococcota	Polyangia	UASB-TL25	UASB-TL25	UASB-TL25
ASV157	24	432	0.001785799085284	0.45924605237174	0.104816837018701	M2	Bacteria	Acidobacteriota	Blastocatellia	Pyrinomonadales	Pyrinomonadaceae	RB41
ASV159	9	27	0.00138917724582244	0.155468386160908	0.166404131086187	M2	Bacteria	Proteobacteria	Gammaproteobacteria	Burkholderiales	Nitrosomonadaceae	Ellin6067
ASV160	12	108	0.00153523600947787	0.231221708970553	0.0938614049009274	M2	Bacteria	Planctomycetota	Phycisphaerae	Tepidisphaerales	WD2101_soil_group	WD2101_soil_group
ASV161	12	70	0.00151487931722626	0.25797012049687	0.067805242026222	M8	Bacteria	Acidobacteriota	Vicinamibacteria	Subgroup_17	Subgroup_17	Subgroup_17
ASV162	10	20	0.00143432953833146	0.210434555611358	0.0991910745798444	M2	Bacteria	Chloroflexi	KD4-96	KD4-96	KD4-96	KD4-96
ASV163	47	1640	0.00192147425573079	0.845729473351704	0.0914926628214087	M3	Bacteria	Bacteroidota	Bacteroidia	Cytophagales	Microscillaceae	Chryseolinea
ASV164	16	275	0.00161645266232178	0.281069338861094	0.108962135657859	M3	Bacteria	Proteobacteria	Gammaproteobacteria	Gammaproteobacteria_Incertae_Sedis	Unknown_Family	Acidibacter
ASV166	15	225	0.00161532278455979	0.25271113545473	0.174102542844622	M2	Bacteria	NB1-j	NB1-j	NB1-j	NB1-j	NB1-j
ASV169	15	324	0.00172735947783537	0.312366000536617	0.105112929778641	M5	Bacteria	Proteobacteria	Alphaproteobacteria	Rhizobiales	Xanthobacteraceae
ASV170	12	80	0.00148966838042782	0.203479361106882	0.0752075610247178	M1	Bacteria	Acidobacteriota	Vicinamibacteria	Vicinamibacterales	Vicinamibacteraceae	Vicinamibacteraceae
ASV171	7	15	0.00146444388099949	0.182054006526521	0.0941574976608672	M2	Bacteria	Acidobacteriota	Vicinamibacteria	Vicinamibacterales	uncultured	uncultured
ASV172	8	22	0.00151316278729001	0.228411398896324	0.137979226131963	M2	Bacteria	Gemmatimonadota	Gemmatimonadetes	Gemmatimonadales	Gemmatimonadaceae	uncultured
ASV175	11	41	0.00160601292449463	0.242396669960367	0.126431608494309	M2	Bacteria	Gemmatimonadota	Gemmatimonadetes	Gemmatimonadales	Gemmatimonadaceae	uncultured
ASV176	9	75	0.00143255545203206	0.168203771669022	0.098006703540085	M5	Bacteria	Acidobacteriota	Vicinamibacteria	Vicinamibacterales	uncultured	uncultured
ASV177	26	418	0.00174685751043176	0.49296430395528	0.117844918456054	M3	Bacteria	Acidobacteriota	Vicinamibacteria	Vicinamibacterales	Vicinamibacteraceae	Vicinamibacteraceae
ASV178	27	454	0.00174098399185894	0.560111132233955	0.087347364182251	M5	Bacteria	Acidobacteriota	Blastocatellia	Pyrinomonadales	Pyrinomonadaceae	RB41
ASV179	14	273	0.00162318911895092	0.241705997140154	0.131465185413286	M2	Bacteria	Gemmatimonadota	Gemmatimonadetes	Gemmatimonadales	Gemmatimonadaceae	uncultured
ASV180	16	206	0.00158864128041344	0.331178112759023	0.0900121990217095	M4	Bacteria	Myxococcota	bacteriap25	bacteriap25	bacteriap25	bacteriap25
ASV184	17	222	0.0016185871185045	0.285544968179773	0.0983027963000249	M1	Bacteria	Acidobacteriota	Vicinamibacteria	Vicinamibacterales	Vicinamibacteraceae
ASV185	23	233	0.00163840566622303	0.421396871207908	0.128800350573828	M8	Bacteria	Acidobacteriota	Acidobacteriae	Bryobacterales	Bryobacteraceae	Bryobacter
ASV186	42	674	0.00177809481805319	0.832121895917392	0.108073857378039	M8	Bacteria	Myxococcota	bacteriap25	bacteriap25	bacteriap25	bacteriap25
ASV187	28	299	0.00168819185158661	0.558870766139798	0.073134911705139	M6	Bacteria	Acidobacteriota	Vicinamibacteria	Vicinamibacterales	Vicinamibacteraceae	Vicinamibacteraceae
ASV188	8	73	0.00161276914599344	0.19218624541582	0.0755036537846577	M7	Bacteria	Gemmatimonadota	S0134_terrestrial_group	S0134_terrestrial_group	S0134_terrestrial_group	S0134_terrestrial_group
ASV191	11	70	0.00153920370632804	0.233800059193274	0.105409022538581	M4	Bacteria	Gemmatimonadota	Gemmatimonadetes	Gemmatimonadales	Gemmatimonadaceae	uncultured
ASV192	20	109	0.0016159979771346	0.432561429397385	0.066028685466583	M2	Bacteria	Proteobacteria	Alphaproteobacteria	Rhizobiales	Rhizobiaceae
ASV193	11	41	0.00151478410265185	0.306049950019311	0.066028685466583	M4	Bacteria	Acidobacteriota	Blastocatellia	Blastocatellales	Blastocatellaceae	uncultured
ASV196	25	1565	0.00190473408365781	0.375130920949599	0.0864590859024315	M4	Bacteria	Proteobacteria	Alphaproteobacteria	Sphingomonadales	Sphingomonadaceae	Altererythrobacter
ASV198	34	1864	0.00196813752142625	0.683095560488358	0.0701739841057406	M3	Bacteria	Chloroflexi	Anaerolineae	Anaerolineales	Anaerolineaceae	UTCFX1
ASV199	12	75	0.00155642129820878	0.253409461885428	0.120509753295512	M7	Bacteria	Bacteroidota	Bacteroidia	Chitinophagales	Chitinophagaceae	uncultured
ASV200	16	208	0.0016158777752416	0.331622133602383	0.092677033861168	M1	Bacteria	Acidobacteriota	Vicinamibacteria	Vicinamibacterales	Vicinamibacteraceae
ASV201	13	77	0.00160847258818221	0.279548888761241	0.0864590859024315	M3	Bacteria	Acidobacteriota	Vicinamibacteria	Vicinamibacterales	Vicinamibacteraceae	Vicinamibacteraceae
ASV202	9	160	0.00162046002946457	0.191275727197623	0.312081768976585	M2	Bacteria	Proteobacteria	Gammaproteobacteria	Burkholderiales	Nitrosomonadaceae	Ellin6067
ASV203	19	316	0.00161790206867154	0.328355144079655	0.129392536093707	M6	Bacteria	Proteobacteria	Alphaproteobacteria	Rhizobiales	Xanthobacteraceae	uncultured
ASV204	32	367	0.001703838685895	0.699688772923503	0.118141011215994	M3	Bacteria	Chloroflexi	Chloroflexia	Thermomicrobiales	JG30-KF-CM45	JG30-KF-CM45
ASV205	29	407	0.00172556032432511	0.528691051381998	0.188611088081674	M5	Bacteria	Acidobacteriota	Vicinamibacteria	Vicinamibacterales	Vicinamibacteraceae	Vicinamibacteraceae
ASV206	23	163	0.00168930148000585	0.562277248634462	0.100671538379544	M5	Bacteria	Proteobacteria	Gammaproteobacteria	Burkholderiales	TRA3-20	TRA3-20
ASV207	27	436	0.00176084175626924	0.533019335114604	0.0947496831807469	M1	Bacteria	Proteobacteria	Alphaproteobacteria	Rhizobiales	Xanthobacteraceae
ASV209	12	79	0.00156666639103689	0.288175719221112	0.0686935203060415	M5	Bacteria	Acidobacteriota	Vicinamibacteria	Subgroup_17	Subgroup_17	Subgroup_17
ASV210	19	440	0.00177004673475466	0.393932577232271	0.0834981583030332	M2	Bacteria	Bacteroidota	Bacteroidia	Cytophagales	Microscillaceae	uncultured
ASV211	27	528	0.00170671357811851	0.5919115944328	0.0832020655430933	M6	Bacteria	Verrucomicrobiota	Verrucomicrobiae	Chthoniobacterales	Chthoniobacteraceae	Chthoniobacter
ASV212	25	614	0.00180198480609782	0.524440324858992	0.102744187699122	M6	Bacteria	Proteobacteria	Alphaproteobacteria	Sphingomonadales	Sphingomonadaceae	Sphingomonas
ASV214	13	294	0.00163149026309366	0.268788009961404	0.0903082917816494	M1	Bacteria	Acidobacteriota	Vicinamibacteria	Vicinamibacterales	Vicinamibacteraceae	Vicinamibacteraceae
ASV215	19	267	0.00174957890406621	0.437194111888091	0.0923809411012282	M1	Bacteria	Acidobacteriota	Blastocatellia	Pyrinomonadales	Pyrinomonadaceae	RB41
ASV216	31	264	0.00167334330587338	0.661644750876736	0.062475572347305	M5	Bacteria	Gemmatimonadota	Gemmatimonadetes	Gemmatimonadales	Gemmatimonadaceae	Gemmatimonas
ASV217	11	62	0.00148427259170469	0.261942345049581	0.0852747148626722	M1	Bacteria	Proteobacteria	Alphaproteobacteria	Rhizobiales	Xanthobacteraceae	Rhodoplanes
ASV219	12	49	0.00154142630748916	0.283459699860816	0.0651404071867635	M5	Bacteria	Proteobacteria	Alphaproteobacteria	Rhizobiales	uncultured	uncultured
ASV221	11	29	0.00151628138799902	0.272515504201419	0.100967631139483	M2	Bacteria	Actinobacteriota	Thermoleophilia	Gaiellales	Gaiellaceae	Gaiella
ASV222	11	94	0.00150543652912672	0.189645958075294	0.0657325927066431	M1	Bacteria	Chloroflexi	Ktedonobacteria	C0119	C0119	C0119
ASV223	18	431	0.0017409790920135	0.368462988581063	0.126431608494309	M3	Bacteria	Proteobacteria	Alphaproteobacteria	Rhizobiales	Xanthobacteraceae	uncultured
ASV224	19	263	0.00173414700908761	0.423971605167627	0.098006703540085	M4	Bacteria	Proteobacteria	Alphaproteobacteria	Rhizobiales	KF-JG30-B3	KF-JG30-B3
ASV225	12	119	0.00160647931386534	0.232555617120022	0.144493266850639	M2	Bacteria	Actinobacteriota	Thermoleophilia	Solirubrobacterales	Solirubrobacteraceae	Solirubrobacter
ASV228	14	98	0.00154874786304005	0.31575437466206	0.0734310044650788	M7	Bacteria	Proteobacteria	Alphaproteobacteria	Rhizobiales	Xanthobacteraceae
ASV229	6	43	0.0015441711547766	0.137277222383733	0.121101938815392	M6	Bacteria	Proteobacteria	Gammaproteobacteria	Burkholderiales	TRA3-20	TRA3-20
ASV230	8	36	0.00145227232897922	0.177446613825847	0.0737270972250187	M6	Bacteria	Acidobacteriota	Vicinamibacteria	Vicinamibacterales	Vicinamibacteraceae
ASV231	13	101	0.00152602698660656	0.245867577612852	0.080241137943695	M5	Bacteria	Chloroflexi	Chloroflexia	Thermomicrobiales	JG30-KF-CM45	JG30-KF-CM45
ASV235	14	100	0.00160540265945887	0.28308161377874	0.169365058685585	M2	Bacteria	Actinobacteriota	Actinobacteria	Pseudonocardiales	Pseudonocardiaceae	Pseudonocardia
ASV240	20	129	0.00157822183708938	0.425693297050036	0.0630677578671846	M7	Bacteria	Verrucomicrobiota	Verrucomicrobiae	Chthoniobacterales	Chthoniobacteraceae	Candidatus_Udaeobacter
ASV241	12	76	0.00150650716935981	0.23527688395672	0.0692857058259211	M3	Bacteria	Acidobacteriota	Blastocatellia	45985	45985	45985
ASV243	10	211	0.00158429333295019	0.164477841157362	0.0627716651072448	M2	Bacteria	Nitrospirota	Nitrospiria	Nitrospirales	Nitrospiraceae	Nitrospira
ASV244	36	661	0.00181393917230303	0.699346130443677	0.0968223325003257	M6	Bacteria	Proteobacteria	Alphaproteobacteria	Sphingomonadales	Sphingomonadaceae	Altererythrobacter
ASV246	29	536	0.00177817394875141	0.593885765159914	0.146269823410278	M6	Bacteria	Actinobacteriota	Actinobacteria	Streptosporangiales	Streptosporangiaceae	Streptosporangium
ASV249	15	138	0.00163006014298248	0.278184847127197	0.066028685466583	M4	Bacteria	Acidobacteriota	Vicinamibacteria	Vicinamibacterales	Vicinamibacteraceae	Vicinamibacteraceae
ASV250	13	110	0.0015626829386055	0.277096900827437	0.0681013347861618	M9	Bacteria	Acidobacteriota	Blastocatellia	Pyrinomonadales	Pyrinomonadaceae	RB41
ASV252	11	51	0.00150403502929703	0.287156458984301	0.144197174090699	M6	Bacteria	Firmicutes	Bacilli	Paenibacillales	Paenibacillaceae	Paenibacillus
ASV254	13	339	0.00165784402363616	0.227736992786003	0.101855909419303	M8	Bacteria	Acidobacteriota	Blastocatellia	Pyrinomonadales	Pyrinomonadaceae	RB41
ASV256	15	182	0.0016538789688529	0.281776561564282	0.0879395497021307	M9	Bacteria	Acidobacteriota	Vicinamibacteria	Vicinamibacterales	Vicinamibacteraceae	Vicinamibacteraceae
ASV257	9	11	0.00144234243337093	0.228223784850316	0.140051875451541	M3	Bacteria	Acidobacteriota	Blastocatellia	Elev-16S-573	Elev-16S-573	Elev-16S-573
ASV259	11	104	0.0015379528356976	0.202111982786989	0.0932692193810477	M3	Bacteria	Acidobacteriota	Vicinamibacteria	Vicinamibacterales
ASV261	19	371	0.00168698626548287	0.388061035640656	0.073134911705139	M1	Bacteria	Bacteroidota	Bacteroidia	Cytophagales	Microscillaceae	Chryseolinea
ASV264	15	85	0.00161707898405515	0.434245519389816	0.0917887555813485	M5	Bacteria	Proteobacteria	Alphaproteobacteria	Sphingomonadales	Sphingomonadaceae
ASV266	8	186	0.00147770630226471	0.152692649709372	0.060699015787666	M3	Bacteria	Bacteroidota	Bacteroidia	Chitinophagales	Chitinophagaceae	Puia
ASV270	13	63	0.00153027937454645	0.28454589465879	0.0911965700614689	M1	Bacteria	Proteobacteria	Alphaproteobacteria	Rhizobiales	Xanthobacteraceae
ASV271	16	150	0.00160670827871774	0.311319446032873	0.0746153755048382	M5	Bacteria	Methylomirabilota	Methylomirabilia	Rokubacteriales	Rokubacteriales	Rokubacteriales
ASV272	19	151	0.00167252148859416	0.379354693370749	0.141532339251241	M3	Bacteria	Proteobacteria	Gammaproteobacteria	Xanthomonadales	Xanthomonadaceae	Arenimonas
ASV273	18	128	0.00159785953150047	0.39665805693005	0.0834981583030332	M5	Bacteria	Proteobacteria	Gammaproteobacteria	Burkholderiales	Oxalobacteraceae	Massilia
ASV275	17	218	0.00163965133608331	0.362818872552046	0.0663247782265228	M3	Bacteria	Acidobacteriota	Vicinamibacteria	Vicinamibacterales	uncultured	uncultured
ASV278	24	755	0.00174084084142946	0.487521927050097	0.0618833868274253	M1	Bacteria	Proteobacteria	Alphaproteobacteria	Rhizobiales	Rhizobiaceae
ASV280	25	920	0.00179721422737677	0.401693837827023	0.0843864365828527	M6	Bacteria	Proteobacteria	Alphaproteobacteria	Dongiales	Dongiaceae	Dongia
ASV281	20	373	0.00173037497668205	0.405174811156133	0.0852747148626722	M1	Bacteria	Actinobacteriota	Actinobacteria	0319-7L14	0319-7L14	0319-7L14
ASV282	9	34	0.00154257354134994	0.21472069595581	0.103040280459062	M6	Bacteria	Actinobacteriota	Actinobacteria	Micrococcales	Microbacteriaceae	Agromyces
ASV283	10	55	0.00153595517100384	0.215464048652243	0.0817216017433942	M7	Bacteria	Actinobacteriota	Acidimicrobiia	IMCC26256	IMCC26256	IMCC26256
ASV286	24	282	0.00167875172501947	0.51139027098025	0.0906043845415892	M7	Bacteria	Proteobacteria	Gammaproteobacteria	Gammaproteobacteria_Incertae_Sedis	Unknown_Family	Acidibacter
ASV290	23	144	0.00164033595733597	0.468743552983633	0.0956379614605664	M8	Bacteria	Planctomycetota	Phycisphaerae	Tepidisphaerales	WD2101_soil_group	WD2101_soil_group
ASV291	17	332	0.00167588649843129	0.314430186103238	0.0633638506271245	M2	Bacteria	Nitrospirota	Nitrospiria	Nitrospirales	Nitrospiraceae	Nitrospira
ASV292	11	41	0.00149833233450968	0.24102581203783	0.129096443333768	M5	Bacteria	Proteobacteria	Alphaproteobacteria	Caulobacterales	Caulobacteraceae	Brevundimonas
ASV294	12	28	0.00149387758726202	0.273850902391438	0.0775763031042365	M7	Bacteria	Proteobacteria	Alphaproteobacteria	Rhizobiales	Beijerinckiaceae	Bosea
ASV296	16	266	0.00172384914433773	0.405638711851097	0.0612912013075456	M7	Bacteria	Acidobacteriota	Holophagae	Subgroup_7	Subgroup_7	Subgroup_7
ASV298	9	17	0.00146259424707955	0.228262445999658	0.0725427261852593	M8	Bacteria	Myxococcota	Polyangia	Polyangiales	Phaselicystidaceae	Phaselicystis
ASV305	22	367	0.00168819754991486	0.476431712638615	0.0672130565063423	M4	Bacteria	Actinobacteriota	Thermoleophilia	Gaiellales	uncultured	uncultured
ASV306	13	70	0.00155750570854848	0.338534249347836	0.0645482216668838	M7	Bacteria	MBNT15	MBNT15	MBNT15	MBNT15	MBNT15
ASV307	11	137	0.00159764943190427	0.264004136191208	0.0740231899849585	M5	Bacteria	Actinobacteriota	Actinobacteria	Streptomycetales	Streptomycetaceae	Streptomyces
ASV308	16	184	0.00168518732630533	0.340793187763229	0.0651404071867635	M5	Bacteria	Proteobacteria	Alphaproteobacteria	Rhizobiales	Xanthobacteraceae
ASV313	15	320	0.00168801335437721	0.257056577752902	0.185057974962396	M5	Bacteria	Planctomycetota	Planctomycetes	Pirellulales	Pirellulaceae	Rhodopirellula
ASV314	20	244	0.00170614212714865	0.52172586479632	0.574716047043218	M3	Bacteria	Proteobacteria	Gammaproteobacteria	Burkholderiales	Oxalobacteraceae
ASV316	15	93	0.00152903220454799	0.296283289029455	0.0701739841057406	M5	Bacteria	Proteobacteria	Alphaproteobacteria	Rhizobiales	KF-JG30-B3	KF-JG30-B3
ASV318	23	425	0.00169687343205309	0.446885205549601	0.0882356424620705	M4	Bacteria	Actinobacteriota	Thermoleophilia	Solirubrobacterales	67-14	67-14
ASV320	37	707	0.00185297172366414	0.787631091552249	0.078464581384056	M4	Bacteria	Proteobacteria	Gammaproteobacteria	Burkholderiales	Nitrosomonadaceae	MND1
ASV322	26	487	0.00173986566161396	0.468810184690331	0.0900121990217095	M1	Bacteria	Actinobacteriota	Actinobacteria	Propionibacteriales	Nocardioidaceae	Kribbella
ASV323	22	166	0.00169514473818955	0.568168465755686	0.0725427261852593	M1	Bacteria	Actinobacteriota	Acidimicrobiia
ASV324	13	56	0.00163721756651774	0.370960700032916	0.100079352859664	M8	Bacteria	Proteobacteria	Alphaproteobacteria	Sphingomonadales	Sphingomonadaceae	Sphingomonas
ASV328	15	106	0.00164784088507149	0.33546042748722	0.118141011215994	M4	Bacteria	Acidobacteriota	Blastocatellia	45985	45985	45985
ASV330	18	79	0.00163812282168652	0.439808797691894	0.0763919320644772	M3	Bacteria	Proteobacteria	Alphaproteobacteria	Sphingomonadales	Sphingomonadaceae
ASV333	14	62	0.00150455422998636	0.337233241141551	0.0645482216668838	M8	Bacteria	Actinobacteriota	Thermoleophilia	Solirubrobacterales	Solirubrobacteraceae	Conexibacter
ASV339	16	77	0.00159039962263105	0.347507897598458	0.0879395497021307	M2	Bacteria	Bacteroidota	Bacteroidia	Chitinophagales	Chitinophagaceae	Ferruginibacter
ASV342	21	175	0.00166056708139147	0.472384556672934	0.0906043845415892	M1	Bacteria	Actinobacteriota	Thermoleophilia	Solirubrobacterales	Solirubrobacteraceae	Parviterribacter
ASV343	18	104	0.00165008260853679	0.468238087041295	0.0701739841057406	M3	Bacteria	Chloroflexi	KD4-96	KD4-96	KD4-96	KD4-96
ASV345	18	287	0.00167759998510917	0.362999277980541	0.0648443144268236	M9	Bacteria	Actinobacteriota	Actinobacteria	Corynebacteriales	Mycobacteriaceae	Mycobacterium
ASV347	28	607	0.00178302716616514	0.555590382536215	0.0772802103442967	M3	Bacteria	Proteobacteria	Gammaproteobacteria	Burkholderiales	Comamonadaceae
ASV350	23	361	0.00178366828470596	0.498937326835931	0.0914926628214087	M3	Bacteria	Proteobacteria	Gammaproteobacteria	Gammaproteobacteria_Incertae_Sedis	Unknown_Family	Acidibacter
ASV352	22	670	0.00183209349386188	0.410978063981564	0.0858669003825518	M4	Bacteria	Actinobacteriota	Thermoleophilia	Solirubrobacterales	Solirubrobacteraceae	Solirubrobacter
ASV354	15	225	0.00170499710478458	0.342013321106803	0.080241137943695	M8	Bacteria	Myxococcota	Polyangia	Haliangiales	Haliangiaceae	Haliangium
ASV355	18	113	0.00157366851559803	0.376424746925139	0.0752075610247178	M1	Bacteria	Latescibacterota	Latescibacterota	Latescibacterota	Latescibacterota	Latescibacterota
ASV357	24	664	0.0018230883715397	0.506078613927186	0.0852747148626722	M4	Bacteria	Proteobacteria	Gammaproteobacteria	Gammaproteobacteria_Incertae_Sedis	Unknown_Family	Acidibacter
ASV359	20	118	0.00160082501223219	0.429695473435596	0.129688628853647	M9	Bacteria	Proteobacteria	Gammaproteobacteria	Burkholderiales	Comamonadaceae
ASV362	28	337	0.00178464902230205	0.683193634182071	0.0633638506271245	M3	Bacteria	Proteobacteria	Gammaproteobacteria	Burkholderiales	TRA3-20	TRA3-20
ASV363	23	499	0.00173626025633798	0.442727914317158	0.103632465978942	M7	Bacteria	Proteobacteria	Gammaproteobacteria	Burkholderiales	Nitrosomonadaceae	Ellin6067
ASV368	17	206	0.00167012429575551	0.408110464460094	0.102744187699122	M3	Bacteria	Proteobacteria	Gammaproteobacteria	Burkholderiales	Nitrosomonadaceae	MND1
ASV369	13	19	0.00156413365771587	0.358012600606195	0.0669169637464025	M3	Bacteria	Bacteroidota	Bacteroidia	Cytophagales	Microscillaceae
ASV370	12	126	0.00165270749663837	0.248560648461532	0.0701739841057406	M3	Bacteria	Actinobacteriota	Actinobacteria	Propionibacteriales	Propionibacteriaceae
ASV371	19	281	0.0016830447444048	0.406656951785575	0.0772802103442967	M2	Bacteria	Actinobacteriota	Thermoleophilia	uncultured	uncultured	uncultured
ASV377	24	158	0.00165228240105795	0.533313173416288	0.062475572347305	M1	Bacteria	Proteobacteria	Alphaproteobacteria	Sphingomonadales	Sphingomonadaceae	Sphingorhabdus
ASV379	18	208	0.00171451446591591	0.36673956978529	0.0941574976608672	M9	Bacteria	Actinobacteriota	Actinobacteria	Pseudonocardiales	Pseudonocardiaceae	Pseudonocardia
ASV382	12	197	0.00169212390551893	0.2760299479356	0.0713583551455	M1	Bacteria	Acidobacteriota	Blastocatellia	Pyrinomonadales	Pyrinomonadaceae	RB41
ASV385	11	53	0.00149779878823286	0.242861539659333	0.270332689825068	M3	Bacteria	Proteobacteria	Gammaproteobacteria	Burkholderiales	Comamonadaceae
ASV387	26	347	0.00171482463020947	0.55216576787838	0.078464581384056	M3	Bacteria	Bacteroidota	Bacteroidia	Chitinophagales	Chitinophagaceae	Flavitalea
ASV390	30	607	0.00175274610579613	0.598796885011948	0.17795174872384	M5	Bacteria	Proteobacteria	Alphaproteobacteria	Rhizobiales	Xanthobacteraceae	Bradyrhizobium
ASV397	26	382	0.00180044856657741	0.597371946619766	0.1062973008184	M6	Bacteria	Actinobacteriota	Thermoleophilia	Solirubrobacterales	Solirubrobacteraceae	Solirubrobacter
ASV398	22	441	0.00174564341803068	0.477546709610266	0.067805242026222	M1	Bacteria	Gemmatimonadota	Gemmatimonadetes	Gemmatimonadales	Gemmatimonadaceae	uncultured
ASV399	9	59	0.00156378083293296	0.189003487905702	0.0861629931424917	M2	Bacteria	Myxococcota	Myxococcia	Myxococcales	Myxococcaceae
ASV404	21	335	0.00174073202242465	0.422102684612934	0.146565916170218	M4	Bacteria	Proteobacteria	Alphaproteobacteria	Sphingomonadales	Sphingomonadaceae	Sphingopyxis
ASV405	16	101	0.0016001316367703	0.390566790249471	0.170845522485284	M1	Bacteria	Actinobacteriota	Actinobacteria	Micrococcales	Microbacteriaceae	Leifsonia
ASV406	17	80	0.00163231860832043	0.504462550966919	0.073134911705139	M3	Bacteria	Actinobacteriota	Thermoleophilia	Gaiellales	uncultured	uncultured
ASV407	12	52	0.00157308725136608	0.334378267938617	0.0636599433870643	M8	Bacteria	Proteobacteria	Gammaproteobacteria	Xanthomonadales	Xanthomonadaceae	Pseudoxanthomonas
ASV408	10	188	0.00164734952925504	0.23179707806281	0.0618833868274253	M6	Bacteria	Acidobacteriota	Vicinamibacteria	Vicinamibacterales	Vicinamibacteraceae
ASV412	18	231	0.00172933399864826	0.409539440138168	0.0932692193810477	M3	Bacteria	Acidobacteriota	Blastocatellia	Pyrinomonadales	Pyrinomonadaceae	RB41
ASV414	16	186	0.0016245134693083	0.330377302260495	0.0793528596638755	M9	Bacteria	Chloroflexi	KD4-96	KD4-96	KD4-96	KD4-96
ASV418	20	303	0.00167555116076709	0.399127952916719	0.131761278173226	M8	Bacteria	Actinobacteriota	Thermoleophilia	Solirubrobacterales	67-14	67-14
ASV422	19	109	0.0016245993202284	0.46217221755927	0.0953418687006265	M7	Bacteria	Actinobacteriota	Thermoleophilia	Solirubrobacterales
ASV428	13	41	0.00152396351009875	0.325296486640379	0.0941574976608672	M9	Bacteria	Proteobacteria	Alphaproteobacteria	Rhizobiales	Devosiaceae
ASV432	15	156	0.00166074008169111	0.27958732328871	0.0645482216668838	M2	Bacteria	Bacteroidota	Bacteroidia	Sphingobacteriales
ASV449	16	137	0.00165162743548087	0.387434843640633	0.064252128906944	M3	Bacteria	Acidobacteriota	Blastocatellia	Pyrinomonadales	Pyrinomonadaceae	RB41
ASV451	22	226	0.00174750084810169	0.53066988818899	0.108369950137979	M3	Bacteria	Actinobacteriota	Thermoleophilia	Solirubrobacterales	Solirubrobacteraceae	Conexibacter
ASV456	17	128	0.0016435065637583	0.391564081054419	0.126431608494309	M6	Bacteria	Actinobacteriota	Thermoleophilia	Solirubrobacterales	Solirubrobacteraceae	Solirubrobacter
ASV471	26	319	0.00176405387139734	0.605010665633913	0.0648443144268236	M7	Bacteria	Acidobacteriota	Vicinamibacteria	Vicinamibacterales	Vicinamibacteraceae
ASV475	20	245	0.00166534576638167	0.427597844789965	0.0746153755048382	M6	Bacteria	Proteobacteria	Gammaproteobacteria	CCD24	CCD24	CCD24
ASV484	8	99	0.00139646852056605	0.132537746892291	0.0666208709864626	M7	Bacteria	Planctomycetota	Planctomycetes	Pirellulales	Pirellulaceae	uncultured
ASV485	17	276	0.00171370741996327	0.343099802388447	0.0781684886241162	M1	Bacteria	Chloroflexi	Ktedonobacteria	C0119	C0119	C0119
ASV486	12	54	0.00153650260912547	0.244703539384602	0.0672130565063423	M9	Bacteria	Acidobacteriota	Vicinamibacteria	Subgroup_17	Subgroup_17	Subgroup_17
ASV495	26	934	0.00176103079123477	0.394505154867703	0.0938614049009274	M8	Bacteria	Acidobacteriota	Vicinamibacteria	Vicinamibacterales	Vicinamibacteraceae	Vicinamibacteraceae
ASV496	15	125	0.00158178407810412	0.321586687305703	0.0618833868274253	M8	Bacteria	Proteobacteria	Gammaproteobacteria	Burkholderiales	Oxalobacteraceae
ASV497	20	337	0.00170816467756776	0.411806797972345	0.0897161062617697	M3	Bacteria	Actinobacteriota	Actinobacteria	Corynebacteriales	Mycobacteriaceae	Mycobacterium
ASV498	17	152	0.00162848476202549	0.433941181872083	0.0888278279819502	M4	Bacteria	Proteobacteria	Alphaproteobacteria	Rhizobiales	Xanthobacteraceae	uncultured
ASV508	10	40	0.00149351959541657	0.248267981486876	0.0692857058259211	M6	Bacteria	Actinobacteriota	Actinobacteria
ASV535	21	367	0.00168687086544472	0.417681848774299	0.0849786221027323	M1	Bacteria	Acidobacteriota	Vicinamibacteria	Vicinamibacterales	Vicinamibacteraceae
ASV550	11	49	0.00145322435781136	0.220075546785194	0.0876434569421908	M5	Bacteria	Proteobacteria	Alphaproteobacteria	Caulobacterales	Caulobacteraceae
ASV551	14	158	0.00159121112940955	0.295269465986199	0.0867551786623713	M4	Bacteria	Bacteroidota	Bacteroidia	Sphingobacteriales	Sphingobacteriaceae	Pedobacter
ASV561	14	36	0.00147083806595562	0.303136525370073	0.0817216017433942	M3	Bacteria	Actinobacteriota	Actinobacteria	Propionibacteriales	Nocardioidaceae	Nocardioides
ASV570	12	205	0.00150236493862436	0.191969957239168	0.0906043845415892	M9	Bacteria	Proteobacteria	Alphaproteobacteria	Rhizobiales	Rhizobiaceae
ASV572	19	419	0.00178528164824838	0.411915090685109	0.103040280459062	M4	Bacteria	Proteobacteria	Alphaproteobacteria	Rhizobiales	Rhizobiaceae
ASV580	19	145	0.0015977154858157	0.371159165695925	0.0601068302677863	M6	Bacteria	Actinobacteriota	Thermoleophilia	Solirubrobacterales	Solirubrobacteraceae
ASV593	15	167	0.00156201933057386	0.276967627677669	0.0657325927066431	M7	Bacteria	Proteobacteria	Alphaproteobacteria	Rhizobiales	Devosiaceae	Devosia
ASV610	24	272	0.00173345172894887	0.586380077092133	0.0882356424620705	M8	Bacteria	Acidobacteriota	Vicinamibacteria	Vicinamibacterales	Vicinamibacteraceae
ASV612	14	183	0.00156576133749043	0.223233833223973	0.120509753295512	M4	Bacteria	Proteobacteria	Gammaproteobacteria	Burkholderiales	Nitrosomonadaceae	Ellin6067
ASV615	11	78	0.00152577904030871	0.229543021524927	0.134722205772624	M8	Bacteria	Proteobacteria	Gammaproteobacteria	Burkholderiales	Oxalobacteraceae	Massilia
ASV630	15	251	0.00172231902062523	0.302318277677357	0.0657325927066431	M9	Bacteria	Proteobacteria	Gammaproteobacteria	Burkholderiales	Comamonadaceae
ASV633	16	210	0.00168654918028497	0.370135462458126	0.0846825293427925	M6	Bacteria	Actinobacteriota	Actinobacteria	Propionibacteriales	Nocardioidaceae	Nocardioides
ASV640	23	247	0.00168573430742732	0.535417002669529	0.0728388189451992	M3	Bacteria	Proteobacteria	Alphaproteobacteria	Rhizobiales	Beijerinckiaceae	Microvirga
ASV647	13	189	0.00158643044779035	0.223026919635329	0.414233771155828	M6	Bacteria	Proteobacteria	Alphaproteobacteria	Caulobacterales	Caulobacteraceae	Brevundimonas
ASV654	22	295	0.00166754127232704	0.449703004687741	0.132353463693106	M6	Bacteria	Acidobacteriota	Vicinamibacteria	Vicinamibacterales	uncultured	uncultured
ASV655	7	55	0.00134799011875544	0.114453755635217	0.0808333234635747	M6	Bacteria	Acidobacteriota	Vicinamibacteria	Vicinamibacterales	Vicinamibacteraceae	Vicinamibacteraceae
ASV659	15	39	0.00157358252336302	0.417791070412644	0.0648443144268236	M3	Bacteria	Proteobacteria	Alphaproteobacteria	Sphingomonadales	Sphingomonadaceae	Sphingomonas
ASV662	10	42	0.00147636942976701	0.229504204870179	0.100079352859664	M6	Bacteria	Proteobacteria	Gammaproteobacteria	Burkholderiales	Oxalobacteraceae	Massilia
ASV668	20	294	0.00160909312621423	0.341763936917091	0.116068361896415	M4	Bacteria	Proteobacteria	Gammaproteobacteria	Burkholderiales	Comamonadaceae	Polaromonas
ASV669	19	202	0.00166343098617272	0.406261783516678	0.105112929778641	M3	Bacteria	Actinobacteriota	Thermoleophilia	Solirubrobacterales	67-14	67-14
ASV714	17	167	0.00165559874844934	0.365736189029015	0.0834981583030332	M7	Bacteria	Proteobacteria	Alphaproteobacteria	Sphingomonadales	Sphingomonadaceae
ASV716	11	62	0.00151419635722563	0.228201133879605	0.0612912013075456	M8	Bacteria	Acidobacteriota	Blastocatellia	Pyrinomonadales	Pyrinomonadaceae	RB41
ASV733	13	60	0.00157027259621415	0.300278885359137	0.0737270972250187	M8	Bacteria	Proteobacteria	Gammaproteobacteria	Steroidobacterales	Steroidobacteraceae	Steroidobacter
ASV740	13	152	0.00160715572742501	0.271657889028837	0.0627716651072448	M4	Bacteria	Proteobacteria	Alphaproteobacteria	Caulobacterales	Caulobacteraceae	Phenylobacterium
ASV741	11	38	0.00151915277157459	0.258672458605689	0.073134911705139	M8	Bacteria	Gemmatimonadota	Gemmatimonadetes	Gemmatimonadales	Gemmatimonadaceae	Gemmatimonas
ASV747	18	237	0.00158668449560048	0.407213517753236	0.156929162768112	M6	Bacteria	Proteobacteria	Gammaproteobacteria	Burkholderiales	Comamonadaceae
ASV761	12	27	0.0015022771437899	0.288861305430188	0.085570807622612	M3	Bacteria	Proteobacteria	Alphaproteobacteria	Rhizobiales	Devosiaceae	Devosia
ASV776	12	58	0.00156369610834637	0.293617337610235	0.0657325927066431	M4	Bacteria	Proteobacteria	Alphaproteobacteria	Rhizobiales	D05-2	D05-2
ASV803	10	71	0.00155145927283164	0.252602548395434	0.0935653121409875	M8	Bacteria	Proteobacteria	Alphaproteobacteria	Micropepsales	Micropepsaceae	uncultured
ASV856	22	450	0.00166113885132509	0.415776977555309	0.101559816659363	M1	Bacteria	Acidobacteriota	Vicinamibacteria	Vicinamibacterales	Vicinamibacteraceae	Vicinamibacteraceae
ASV859	12	60	0.00146133197360225	0.240658325557408	0.0805372307036348	M4	Bacteria	Proteobacteria	Gammaproteobacteria	Xanthomonadales	Xanthomonadaceae	Xanthomonas
ASV862	19	135	0.00160644264442332	0.469191906061347	0.0826098800232137	M7	Bacteria	Actinobacteriota	Actinobacteria	Streptosporangiales	Thermomonosporaceae	Actinomadura
ASV869	18	126	0.0016428196309039	0.426353723387002	0.0737270972250187	M8	Bacteria	Proteobacteria	Alphaproteobacteria	Caulobacterales	Caulobacteraceae	PMMR1
ASV933	11	61	0.00150628408374481	0.265097812616872	0.0808333234635747	M3	Bacteria	Bacteroidota	Bacteroidia	Chitinophagales	Chitinophagaceae	Chitinophaga
ASV940	22	444	0.00173980422101639	0.480581312072107	0.0666208709864626	M7	Bacteria	Actinobacteriota	Actinobacteria	Propionibacteriales	Nocardioidaceae
ASV1035	12	41	0.00147821794457715	0.263650922117347	0.069581798585861	M3	Bacteria	Bacteroidota	Bacteroidia	Sphingobacteriales	Sphingobacteriaceae	Pedobacter
ASV1091	21	290	0.00168625197402847	0.445064644649526	0.0906043845415892	M4	Bacteria	Proteobacteria	Alphaproteobacteria	Rhizobiales	Xanthobacteraceae	Pseudolabrys
ASV1112	17	391	0.00160919547472826	0.342097925835626	0.164331481766608	M6	Bacteria	Proteobacteria	Gammaproteobacteria	Xanthomonadales	Xanthomonadaceae	Arenimonas
ASV1116	14	87	0.00161724142332972	0.334581304418422	0.171437708005164	M5	Bacteria	Proteobacteria	Gammaproteobacteria	Burkholderiales	Nitrosomonadaceae	Ellin6067
ASV1178	15	193	0.00166971029956019	0.29030013747797	0.064252128906944	M5	Bacteria	Proteobacteria	Alphaproteobacteria	Caulobacterales	Caulobacteraceae	Brevundimonas
ASV1208	15	159	0.00161565379732617	0.298815807189982	0.0672130565063423	M1	Bacteria	Acidobacteriota	Vicinamibacteria	Vicinamibacterales	Vicinamibacteraceae	Vicinamibacteraceae
ASV1270	20	278	0.00165140063079529	0.361587479239804	0.0752075610247178	M1	Bacteria	Gemmatimonadota	Gemmatimonadetes	Gemmatimonadales	Gemmatimonadaceae	Gemmatimonas
ASV1294	18	211	0.00164853364001909	0.385282572480938	0.090900477301529	M1	Bacteria	Proteobacteria	Gammaproteobacteria	Burkholderiales	Nitrosomonadaceae	MND1
ASV1305	19	272	0.00162990531587497	0.336474414579695	0.0752075610247178	M3	Bacteria	Actinobacteriota	Actinobacteria	Streptosporangiales	Thermomonosporaceae	Actinomadura
ASV1366	21	111	0.00163289097186066	0.47339495988202	0.0710622623855601	M6	Bacteria	Actinobacteriota	Actinobacteria	Propionibacteriales	Nocardioidaceae	Kribbella
ASV1395	24	358	0.00173197557779424	0.447880915568057	0.112219156017197	M5	Bacteria	Acidobacteriota	Vicinamibacteria	Vicinamibacterales	uncultured	uncultured
ASV1414	17	181	0.00164161028182813	0.344831376694738	0.0799450451837552	M7	Bacteria	Proteobacteria	Gammaproteobacteria	Burkholderiales	Comamonadaceae	Caenimonas
ASV1540	18	148	0.0016189972159526	0.3485675616538	0.087347364182251	M1	Bacteria	Acidobacteriota	Thermoanaerobaculia	Thermoanaerobaculales	Thermoanaerobaculaceae	Subgroup_10
ASV1550	18	279	0.00166940470692706	0.322746496605353	0.0686935203060415	M8	Bacteria	Gemmatimonadota	Gemmatimonadetes	Gemmatimonadales	Gemmatimonadaceae	Gemmatimonas
ASV1569	16	122	0.00157546135498017	0.326452624541633	0.0713583551455	M7	Bacteria	Gemmatimonadota	Gemmatimonadetes	Gemmatimonadales	Gemmatimonadaceae	uncultured
ASV1601	19	345	0.00168884924380299	0.353965550368535	0.0612912013075456	M1	Bacteria	Proteobacteria	Gammaproteobacteria	Xanthomonadales	Rhodanobacteraceae	Chiayiivirga
ASV1634	16	62	0.0015873351670565	0.348052665686316	0.0601068302677863	M1	Bacteria	Acidobacteriota	Blastocatellia	45985	45985	45985
ASV1727	14	58	0.00153599564527249	0.326849255418424	0.140940153731361	M2	Bacteria	Bacteroidota	Bacteroidia	Cytophagales	Microscillaceae	uncultured
ASV1749	16	95	0.00153585966249691	0.328849946683682	0.123766773654851	M7	Bacteria	Actinobacteriota	Actinobacteria	Micrococcales	Microbacteriaceae	Leifsonia
ASV1782	18	241	0.00156942025694155	0.303337486010791	0.123174588134971	M1	Bacteria	Planctomycetota	Planctomycetes	Isosphaerales	Isosphaeraceae	Singulisphaera
ASV1822	18	293	0.00168182946106383	0.356429607495489	0.0725427261852593	M4	Bacteria	Gemmatimonadota	Gemmatimonadetes	Gemmatimonadales	Gemmatimonadaceae	Gemmatimonas
ASV1863	12	111	0.00158418270072325	0.272016817227234	0.0689896130659813	M7	Bacteria	Gemmatimonadota	Gemmatimonadetes	Gemmatimonadales	Gemmatimonadaceae	Gemmatimonas
ASV1934	14	71	0.00160422944826374	0.364342894769155	0.0832020655430933	M4	Bacteria	Acidobacteriota	Blastocatellia	Pyrinomonadales	Pyrinomonadaceae	RB41
ASV2118	12	36	0.00151110435940666	0.284335884379622	0.0959340542205062	M1	Bacteria	Bacteroidota	Bacteroidia	Cytophagales	Microscillaceae	uncultured
ASV2228	18	331	0.00166732327812772	0.317392516136567	0.0713583551455	M2	Bacteria	Gemmatimonadota	Gemmatimonadetes	Gemmatimonadales	Gemmatimonadaceae	uncultured
ASV2236	11	113	0.0015036407229446	0.21720895601393	0.0618833868274253	M8	Bacteria	Bacteroidota	Bacteroidia	Cytophagales	Microscillaceae	uncultured
ASV2549	14	212	0.00160404116592714	0.273525857768504	0.0823137872632738	M5	Bacteria	Proteobacteria	Gammaproteobacteria	Xanthomonadales	Xanthomonadaceae
ASV2783	22	215	0.00161350794373669	0.47167769289185	0.0621794795873651	M7	Bacteria	Actinobacteriota	Actinobacteria	Micrococcales	Promicromonosporaceae	Promicromonospora
ASV2839	14	138	0.00157494113654292	0.270472870829309	0.0615872940674855	M7	Bacteria	Acidobacteriota	Vicinamibacteria	Vicinamibacterales	Vicinamibacteraceae
ASV2864	10	98	0.00148047510197021	0.140857018890296	0.0636599433870643	M2	Bacteria	Proteobacteria	Gammaproteobacteria	Xanthomonadales	Xanthomonadaceae
