# Supplementary material for: Microbial interactions mediate the fairy ring type effects on alpine meadow plant communities on the Tibetan plateau
Source: Environ Microbiome. 2026 Mar 10;21:55. doi: 10.1186/s40793-026-00873-z (PMC13088534; doi:10.1186/s40793-026-00873-z)
Supplement: Supplementary file 2 — Supplementary Material 2 [file 40793_2026_873_MOESM2_ESM.zip › co-occurrence network/bacteria/T1/Agaricus_10on_edge.csv]

Source	Target	Interaction	weight
ASV1	ASV35	+	0.923132011097961
ASV1	ASV58	-	0.768182712872893
ASV1	ASV176	+	0.878033083304288
ASV1	ASV264	+	0.938031772232551
ASV1	ASV280	+	0.893838690881465
ASV1	ASV287	+	0.851088041577556
ASV1	ASV365	+	0.940416837050889
ASV1	ASV440	+	0.946897825564967
ASV1	ASV516	+	0.914406880395597
ASV1	ASV538	+	0.888493936437925
ASV1	ASV572	-	0.944511274038099
ASV1	ASV1151	+	0.882991940925701
ASV1	ASV1431	+	0.765475157988037
ASV3	ASV68	+	0.844817373397478
ASV3	ASV71	+	0.873706272777786
ASV3	ASV202	-	0.764460556736919
ASV3	ASV1405	+	0.86840080724569
ASV4	ASV204	-	0.798810485590452
ASV4	ASV266	+	0.884703541737044
ASV4	ASV668	+	0.879447910062088
ASV4	ASV669	+	0.837246018503954
ASV4	ASV755	+	0.776486887126725
ASV4	ASV776	+	0.938590718905648
ASV4	ASV830	+	0.912116880895414
ASV4	ASV2520	+	0.880074909888573
ASV4	ASV3335	+	0.919074913051772
ASV6	ASV78	-	0.990409842360548
ASV6	ASV117	-	0.932601329105491
ASV6	ASV333	+	0.916639071021055
ASV6	ASV350	+	0.863471485934417
ASV6	ASV380	+	0.935369177667321
ASV6	ASV481	+	0.909600689146595
ASV6	ASV508	+	0.918777079098897
ASV6	ASV540	+	0.924165182750767
ASV6	ASV640	+	0.918001870356117
ASV6	ASV714	+	0.884552254061284
ASV6	ASV740	+	0.848412159830031
ASV8	ASV1562	+	0.927456771033434
ASV8	ASV1833	-	0.856577724881123
ASV9	ASV31	-	0.981827398541552
ASV9	ASV83	+	0.866157698402001
ASV9	ASV126	+	0.745085903547117
ASV9	ASV161	+	0.803278411872581
ASV9	ASV375	+	0.938920696132669
ASV9	ASV452	+	0.912242406141226
ASV10	ASV205	+	0.75003174086761
ASV10	ASV324	+	0.931947236312798
ASV10	ASV1850	+	0.918358868287462
ASV10	ASV2084	+	0.827131370873916
ASV11	ASV19	+	0.881331886458645
ASV11	ASV25	+	0.893243295032016
ASV11	ASV26	+	0.923259354221536
ASV11	ASV40	+	0.836745492650544
ASV11	ASV130	+	0.955740689656893
ASV11	ASV264	-	0.913462627997144
ASV11	ASV398	-	0.894463203759988
ASV11	ASV440	+	0.739927483423991
ASV12	ASV33	-	0.964724492813219
ASV12	ASV98	+	0.813450512255064
ASV12	ASV113	+	0.871961517873606
ASV12	ASV119	+	0.79068670406386
ASV12	ASV120	+	0.850711062923121
ASV12	ASV129	+	0.540599804989829
ASV12	ASV134	+	0.821928832659539
ASV12	ASV228	+	0.789079504343942
ASV12	ASV342	+	0.864033443892387
ASV12	ASV351	+	0.970938194384831
ASV12	ASV371	+	0.870475206973037
ASV12	ASV551	+	0.79875580162912
ASV13	ASV27	+	0.947379400104449
ASV13	ASV105	-	0.955377344586597
ASV13	ASV106	-	0.854507618213314
ASV13	ASV230	+	0.919996669282291
ASV13	ASV247	+	0.737917948568487
ASV13	ASV313	+	0.841720541179053
ASV13	ASV336	+	0.907673991232288
ASV13	ASV353	+	0.855211072068807
ASV16	ASV23	+	0.92854917984919
ASV16	ASV30	+	0.90727589732967
ASV16	ASV44	+	0.858472280618642
ASV16	ASV88	+	0.905052231736163
ASV16	ASV137	+	0.699159222051157
ASV16	ASV172	+	0.841184382694909
ASV16	ASV1562	+	0.819478695795329
ASV16	ASV1850	+	0.803274860341973
ASV16	ASV2779	+	0.867896647376183
ASV17	ASV75	+	0.806235232651821
ASV17	ASV159	+	0.927389724343994
ASV17	ASV1405	+	0.822756761917529
ASV17	ASV2712	+	0.894223760364015
ASV18	ASV23	+	0.863289736349202
ASV18	ASV46	+	0.799428107664692
ASV18	ASV49	+	0.826189737152414
ASV18	ASV258	-	0.737247030159995
ASV18	ASV581	-	0.649664407751854
ASV18	ASV1035	+	0.966669698981807
ASV18	ASV1427	+	0.263025769749027
ASV19	ASV69	-	0.612273044755343
ASV19	ASV89	+	0.354882867955555
ASV19	ASV115	+	0.699140225778071
ASV19	ASV121	+	0.9163564855079
ASV19	ASV132	+	0.761968047594503
ASV19	ASV219	+	0.930390146839126
ASV19	ASV221	+	0.778405729342486
ASV19	ASV2520	+	0.990812713967022
ASV20	ASV23	+	0.969683434268568
ASV20	ASV203	+	0.839345941393003
ASV20	ASV216	+	0.82081680233529
ASV21	ASV54	+	0.824129209153901
ASV21	ASV422	+	0.583367630692169
ASV21	ASV961	+	0.797815855672942
ASV21	ASV1374	+	0.761978933943059
ASV21	ASV1377	-	0.873258612233718
ASV22	ASV89	+	0.967270532050986
ASV22	ASV130	+	0.933095813575999
ASV22	ASV133	+	0.926791654746071
ASV22	ASV177	+	0.879175160586148
ASV23	ASV314	-	0.270112615272497
ASV23	ASV421	+	0.915220428424457
ASV23	ASV755	+	0.842603774060627
ASV23	ASV1742	-	0.7612368606647
ASV24	ASV57	-	0.684062615685525
ASV25	ASV42	+	0.854962245445375
ASV25	ASV46	+	0.860637899457642
ASV25	ASV129	-	0.870185420588826
ASV25	ASV142	+	0.958777648208396
ASV25	ASV450	+	0.831349921161675
ASV25	ASV1867	-	1
ASV25	ASV2076	-	0.949881212254877
ASV26	ASV35	-	0.85829353616069
ASV26	ASV273	+	0.985098505121207
ASV26	ASV357	+	0.760905242613492
ASV26	ASV368	+	0.69220564767095
ASV26	ASV406	+	0.948336082631266
ASV26	ASV572	+	0.756597644723213
ASV26	ASV616	+	0.722415997734873
ASV26	ASV714	+	0.937346589627581
ASV27	ASV185	-	0.932996381731569
ASV27	ASV320	+	0.518426421174299
ASV27	ASV380	-	0.844288947537084
ASV27	ASV401	-	0.973986899482253
ASV27	ASV421	-	0.915784754247302
ASV27	ASV1035	-	0.872673287710858
ASV27	ASV1253	-	0.872258413642829
ASV28	ASV100	-	0.795166621239072
ASV28	ASV124	-	0.67042005098007
ASV28	ASV330	-	0.744316113247467
ASV28	ASV370	-	0.504860676654989
ASV28	ASV450	-	0.613908455597792
ASV28	ASV1098	+	0.869448590959647
ASV28	ASV1905	+	0.828208517576253
ASV29	ASV98	+	0.866128888749441
ASV29	ASV127	+	0.802700116185231
ASV29	ASV134	+	0.878355682600324
ASV29	ASV153	+	0.882103646398024
ASV29	ASV172	+	0.903256943025489
ASV29	ASV311	+	0.836276058648717
ASV29	ASV319	+	0.88750760467948
ASV29	ASV353	+	0.90834430467644
ASV29	ASV354	+	0.868215313890769
ASV29	ASV395	+	0.887412912853266
ASV29	ASV471	+	0.882378314883824
ASV29	ASV776	+	0.789008653853043
ASV30	ASV50	+	0.839996708890496
ASV30	ASV54	+	0.896282538527443
ASV30	ASV154	+	0.883620308861105
ASV30	ASV196	+	0.892998027478295
ASV30	ASV816	+	0.709946742320486
ASV30	ASV1098	+	0.610743302707874
ASV31	ASV69	-	0.845159981472539
ASV32	ASV111	+	0.856277220279137
ASV32	ASV117	+	0.797984136192701
ASV32	ASV214	+	0.982639311709497
ASV32	ASV307	+	0.717343923248088
ASV32	ASV357	+	0.74407990068983
ASV32	ASV363	+	0.828156894517747
ASV32	ASV401	+	0.900628277634646
ASV32	ASV420	+	0.94360354940761
ASV32	ASV471	+	0.866966986460878
ASV32	ASV506	+	0.875325342714765
ASV32	ASV538	+	0.877412407345088
ASV32	ASV668	+	0.810300058602275
ASV32	ASV987	+	0.831784300421424
ASV32	ASV1035	+	0.831638803780512
ASV32	ASV1098	+	0.817337073491712
ASV32	ASV1472	+	0.882464338099821
ASV32	ASV1850	+	0.866395882609445
ASV33	ASV113	-	0.822633139627447
ASV33	ASV123	+	0.617607624043283
ASV33	ASV224	+	0.894032283457024
ASV33	ASV324	+	0.85091153385809
ASV33	ASV343	+	0.642726566547671
ASV33	ASV456	+	0.945555426973849
ASV33	ASV501	+	0.827861171879179
ASV33	ASV930	+	0.676140687259264
ASV33	ASV1427	+	0.761741595912337
ASV33	ASV2084	+	0.573812785377897
ASV33	ASV2520	+	0.662988423144374
ASV35	ASV45	+	0.868812853044644
ASV35	ASV138	+	0.830283989653058
ASV35	ASV150	+	0.730252976393272
ASV35	ASV165	+	0.756623660137648
ASV35	ASV196	+	0.795171494084528
ASV35	ASV212	+	0.899125279167524
ASV35	ASV213	+	0.834713049733284
ASV35	ASV308	+	0.906680974991881
ASV35	ASV321	+	0.817285265566281
ASV35	ASV405	+	0.953178729341895
ASV36	ASV322	+	0.870014991596237
ASV36	ASV363	+	0.801241372367545
ASV36	ASV628	+	0.799080218306055
ASV36	ASV635	+	0.86582173905726
ASV36	ASV669	+	0.852137896684593
ASV36	ASV2076	-	0.655963732107565
ASV38	ASV319	+	0.577788053768492
ASV39	ASV200	-	0.823332408562892
ASV39	ASV308	-	0.803503440470581
ASV39	ASV830	+	0.28167885812697
ASV40	ASV50	+	0.832663768834295
ASV40	ASV65	+	0.853841037773039
ASV40	ASV73	+	0.9712008516152
ASV40	ASV141	+	0.86891854327464
ASV40	ASV152	+	0.982762706493968
ASV40	ASV264	+	0.826292428204238
ASV40	ASV551	+	0.69979282532304
ASV41	ASV118	+	0.381626805935119
ASV41	ASV278	-	0.658452904011995
ASV41	ASV387	-	0.845096823628172
ASV41	ASV935	+	0.804862983668334
ASV41	ASV1431	+	0.817734269227714
ASV42	ASV62	+	0.784252209526103
ASV42	ASV65	+	0.87657066091075
ASV42	ASV83	+	0.741217351806661
ASV42	ASV111	+	0.801917680133953
ASV42	ASV133	+	0.86651991896602
ASV42	ASV321	+	0.550956781517944
ASV42	ASV365	+	0.493481417785914
ASV42	ASV540	-	0.958757802878327
ASV42	ASV616	-	0.739118845528195
ASV42	ASV635	-	0.672614041890503
ASV42	ASV640	-	0.792334332586848
ASV42	ASV654	-	0.780688388272457
ASV42	ASV668	-	0.887822304911949
ASV42	ASV755	-	0.843231805274376
ASV42	ASV808	-	0.45595209975355
ASV42	ASV830	-	0.698502955095353
ASV42	ASV1035	-	0.738093761708641
ASV42	ASV1051	-	0.748939821932654
ASV42	ASV1431	-	0.743189101812586
ASV42	ASV2534	-	0.655137279483244
ASV43	ASV88	-	0.722604500806145
ASV43	ASV89	-	0.789825784034066
ASV43	ASV119	-	0.827253688943579
ASV43	ASV164	+	0.82078718701696
ASV43	ASV171	+	0.928507472963783
ASV43	ASV222	+	0.92659657819321
ASV43	ASV1472	-	0.65600332299948
ASV44	ASV127	+	0.923759139633435
ASV44	ASV215	+	0.812711999771301
ASV44	ASV224	+	0.89856763921573
ASV44	ASV296	+	0.878560536946946
ASV44	ASV306	+	0.930659578937433
ASV44	ASV351	-	0.905025994245032
ASV44	ASV370	+	0.950623399527147
ASV44	ASV395	+	0.862228624255793
ASV45	ASV124	+	0.839647248861847
ASV45	ASV144	+	0.796077167829367
ASV45	ASV145	+	0.902513362941527
ASV45	ASV185	+	0.856086010333556
ASV45	ASV207	+	0.798388372680454
ASV45	ASV272	+	0.811866074867222
ASV45	ASV273	+	0.814487342917567
ASV45	ASV278	+	0.849637796627621
ASV45	ASV326	+	0.893807076789736
ASV45	ASV357	+	0.800787553159163
ASV45	ASV385	+	0.935033489314649
ASV45	ASV390	+	0.786579677584781
ASV45	ASV2779	+	0.73848150119418
ASV45	ASV3335	+	0.875474615924386
ASV46	ASV120	-	0.886328471178387
ASV46	ASV231	-	0.835902001007202
ASV46	ASV312	+	0.816141716937012
ASV46	ASV371	+	0.592798423137928
ASV47	ASV162	-	0.874274500533483
ASV47	ASV193	+	0.736074797498867
ASV47	ASV374	+	0.794410609240673
ASV47	ASV386	+	0.886335558564612
ASV47	ASV412	+	0.913835443394438
ASV47	ASV513	+	0.94076700015269
ASV47	ASV529	+	0.938841396804592
ASV47	ASV830	+	0.891658577077818
ASV47	ASV1844	+	0.853419421390202
ASV49	ASV54	-	0.597961115905856
ASV49	ASV94	+	0.917388564745514
ASV49	ASV95	+	0.934863049512697
ASV49	ASV123	+	0.893843418812728
ASV49	ASV145	+	0.930547889159354
ASV49	ASV192	+	0.843231876325531
ASV49	ASV249	+	0.896114849742679
ASV49	ASV250	+	0.817558039901248
ASV49	ASV273	+	0.781963216022252
ASV49	ASV308	+	0.867581555721318
ASV49	ASV312	+	0.866697097536553
ASV49	ASV405	+	0.990731707661528
ASV49	ASV471	+	0.717151736949563
ASV49	ASV815	+	0.977241524278711
ASV50	ASV69	-	0.875260288606515
ASV50	ASV86	-	0.839008877188337
ASV50	ASV830	+	0.803282161934659
ASV50	ASV961	+	0.57217010216075
ASV51	ASV105	+	0.964118707877061
ASV51	ASV134	+	0.597484412780799
ASV51	ASV191	+	0.852815712588144
ASV51	ASV214	+	0.880279934968157
ASV51	ASV332	-	0.947032967416336
ASV51	ASV343	+	0.816320605166429
ASV52	ASV110	+	0.895173702471858
ASV52	ASV119	-	0.908803838581999
ASV52	ASV164	-	0.90169185977917
ASV52	ASV282	-	0.860121859373897
ASV52	ASV288	-	0.942470193729271
ASV52	ASV2534	-	0.665503939031988
ASV54	ASV70	-	0.931552666093181
ASV54	ASV74	+	0.924398505612771
ASV54	ASV75	+	0.76480503332648
ASV54	ASV1374	+	0.816924232210137
ASV56	ASV83	-	0.804533808888264
ASV57	ASV85	-	0.92004898428711
ASV57	ASV219	+	0.75668308268968
ASV57	ASV229	+	0.857837454853777
ASV57	ASV321	+	0.700420389219379
ASV57	ASV516	-	0.789895759357013
ASV58	ASV131	+	0.993458777460156
ASV58	ASV150	+	0.988945282666057
ASV58	ASV179	+	0.980695793519502
ASV58	ASV188	-	0.842681189246999
ASV58	ASV258	+	0.982917783715962
ASV59	ASV412	-	0.817751398877047
ASV59	ASV421	-	0.887740762454866
ASV59	ASV801	-	0.876912046371011
ASV59	ASV869	-	0.799609014882393
ASV59	ASV2184	-	0.767074760303634
ASV60	ASV138	-	0.904099016643615
ASV60	ASV159	-	0.992201746792549
ASV60	ASV207	-	0.879321684220273
ASV60	ASV247	-	0.960095731713154
ASV60	ASV259	-	0.92661831305814
ASV60	ASV283	-	0.883344191355662
ASV60	ASV321	-	0.875971920016359
ASV60	ASV351	-	0.891146033841668
ASV60	ASV395	-	0.845434162820777
ASV60	ASV488	-	0.924875347912409
ASV60	ASV654	+	0.922708381194868
ASV61	ASV65	+	0.786614193061527
ASV61	ASV111	-	0.80190715094901
ASV61	ASV141	+	0.856056921122867
ASV61	ASV196	-	0.928797071242481
ASV61	ASV216	+	0.909459345287274
ASV61	ASV281	+	0.804268302537409
ASV61	ASV404	+	0.924415245347112
ASV61	ASV488	+	0.852830875228018
ASV62	ASV157	+	0.856789864400383
ASV62	ASV191	+	0.73895643453816
ASV62	ASV204	+	0.828952140238026
ASV62	ASV316	+	0.663152800383782
ASV62	ASV359	+	0.88169645697699
ASV62	ASV488	+	0.87688425166114
ASV62	ASV572	+	0.851692978979924
ASV62	ASV2184	+	0.821728164558593
ASV63	ASV150	+	0.880308512730188
ASV63	ASV184	+	0.906932549467631
ASV63	ASV228	+	0.910537908920761
ASV63	ASV252	+	0.831104965790286
ASV63	ASV330	-	0.791777298060983
ASV63	ASV339	+	0.840144741831773
ASV63	ASV401	+	0.864849529574184
ASV63	ASV615	-	0.877264305746871
ASV64	ASV96	+	0.965198657833288
ASV64	ASV217	+	0.883123812073585
ASV64	ASV291	+	0.962097535816282
ASV65	ASV152	+	0.823828483475102
ASV65	ASV351	+	0.908009691772338
ASV65	ASV450	+	0.924777724658694
ASV65	ASV669	+	0.902774385822439
ASV65	ASV1098	+	0.793371338758227
ASV65	ASV3335	+	0.891500885250458
ASV66	ASV92	+	0.846119232981933
ASV66	ASV215	+	0.828209683002871
ASV66	ASV225	+	0.740539056632972
ASV66	ASV231	+	0.751601903236087
ASV66	ASV280	+	0.755584515702791
ASV66	ASV324	+	0.917274374424562
ASV66	ASV370	+	0.761533884218392
ASV67	ASV101	-	0.811335014995195
ASV67	ASV225	+	0.866784833471604
ASV67	ASV244	+	0.939030552608553
ASV67	ASV254	+	0.920322206411197
ASV67	ASV278	+	0.949144442542078
ASV67	ASV287	+	0.904507269548006
ASV67	ASV288	+	0.928105803207925
ASV67	ASV336	+	0.875329233315817
ASV67	ASV481	+	0.843096577590635
ASV67	ASV488	+	0.866205249674651
ASV67	ASV525	+	0.921983272684462
ASV67	ASV538	+	0.765367717337605
ASV67	ASV826	+	0.897487845255697
ASV68	ASV128	+	0.886960733605554
ASV68	ASV131	+	0.884150362462774
ASV68	ASV215	+	0.847178083898235
ASV68	ASV282	+	0.857662152517501
ASV69	ASV221	-	0.835092389406548
ASV69	ASV225	+	0.648959058513831
ASV69	ASV287	+	0.98436656227254
ASV69	ASV454	-	0.578620885504011
ASV69	ASV501	+	0.981666344381029
ASV69	ASV572	+	0.976339664582527
ASV69	ASV628	-	0.874708758722986
ASV69	ASV1867	+	0.86406666764877
ASV70	ASV91	+	0.89707730531563
ASV70	ASV94	+	0.916390181948272
ASV70	ASV130	+	0.887087562387868
ASV70	ASV145	+	0.719503390592044
ASV70	ASV205	-	0.840132142643269
ASV70	ASV221	+	0.883937182914102
ASV70	ASV266	+	0.891479635872376
ASV70	ASV291	-	0.971074170855801
ASV70	ASV319	-	0.774602183543865
ASV70	ASV322	-	0.899377097366608
ASV70	ASV501	-	0.901024503538356
ASV70	ASV996	+	0.688458186459458
ASV70	ASV1374	-	0.685421132784839
ASV70	ASV1993	-	0.677004717295534
ASV71	ASV96	-	0.904068677952266
ASV71	ASV164	+	0.728583517862813
ASV71	ASV216	+	0.594312147452127
ASV71	ASV224	+	0.704117982845181
ASV71	ASV283	+	0.664978172120555
ASV71	ASV363	-	0.538812295072458
ASV71	ASV379	+	0.589141438391756
ASV73	ASV217	-	0.921826593412262
ASV73	ASV371	-	0.786725454558129
ASV73	ASV387	-	0.820253721497641
ASV74	ASV137	+	0.861315744564906
ASV74	ASV164	+	0.772953426252888
ASV74	ASV193	+	0.816936861063211
ASV74	ASV212	+	0.826938062268562
ASV74	ASV220	+	0.605948957909147
ASV74	ASV318	+	0.777077186231024
ASV74	ASV326	+	0.928823051837831
ASV74	ASV475	+	0.779738140628593
ASV75	ASV110	+	0.727081610399264
ASV75	ASV136	+	0.738392105462965
ASV75	ASV145	+	0.785929411876145
ASV75	ASV193	+	0.845310773155611
ASV75	ASV231	+	0.682863826914313
ASV76	ASV286	-	0.779784831442295
ASV76	ASV319	-	0.715995717284875
ASV76	ASV422	-	0.678186952039715
ASV77	ASV420	+	0.694023655676828
ASV77	ASV429	+	0.848945444089366
ASV77	ASV616	+	0.868913896754791
ASV77	ASV2712	+	0.770513109120859
ASV78	ASV100	+	0.869443614201779
ASV78	ASV105	+	0.690996121617301
ASV78	ASV121	+	0.876412080873671
ASV78	ASV137	-	0.915050600233753
ASV78	ASV142	-	0.927619964365314
ASV78	ASV179	-	0.972559828827767
ASV78	ASV205	-	0.954153062507072
ASV78	ASV231	-	0.974106005733607
ASV78	ASV313	-	0.883403634203733
ASV78	ASV506	+	0.773081093606143
ASV78	ASV1377	+	0.799466624230064
ASV78	ASV1431	+	0.903474954022625
ASV78	ASV1833	+	0.880544666150209
ASV78	ASV2235	+	0.889591522329408
ASV80	ASV92	+	0.89554248728765
ASV80	ASV107	+	0.809341489493648
ASV80	ASV127	+	0.927797422849917
ASV80	ASV178	+	0.910010608478744
ASV80	ASV192	+	0.895534579405568
ASV80	ASV196	+	0.829430538269244
ASV80	ASV199	+	0.84475610812131
ASV80	ASV223	+	0.789521713732482
ASV80	ASV230	+	0.907496575964911
ASV80	ASV311	+	0.856309135982949
ASV80	ASV651	+	0.884381765372973
ASV80	ASV669	+	0.753905471524886
ASV80	ASV1810	-	0.798295911624599
ASV80	ASV3335	-	0.816968669576436
ASV82	ASV100	-	0.795608851011824
ASV82	ASV127	-	0.80151875039442
ASV82	ASV137	+	0.784522576428338
ASV82	ASV212	+	0.858496786217529
ASV82	ASV217	+	0.835009465144485
ASV82	ASV287	+	0.835272124702971
ASV82	ASV297	+	0.769277110233599
ASV82	ASV345	+	0.809903618567541
ASV82	ASV581	+	0.87343318826762
ASV82	ASV830	+	0.85397816601303
ASV83	ASV207	-	0.955420919574883
ASV83	ASV213	-	0.856953572669943
ASV83	ASV654	+	0.65582571668305
ASV84	ASV124	+	0.753830950384777
ASV84	ASV308	+	0.67017564971772
ASV84	ASV333	-	0.950211461527221
ASV84	ASV421	-	0.907224022330513
ASV84	ASV1359	-	0.741411368730646
ASV85	ASV131	+	0.87272463311863
ASV85	ASV134	+	0.87862496591521
ASV85	ASV222	+	0.812970012843345
ASV85	ASV296	-	0.848775219065178
ASV85	ASV422	+	0.969303050845686
ASV86	ASV409	-	0.951544062648564
ASV86	ASV561	-	0.682953397140542
ASV87	ASV176	-	0.719127198718995
ASV87	ASV222	+	0.853793729320627
ASV87	ASV228	+	0.718532325174829
ASV87	ASV231	+	0.939903932216777
ASV87	ASV249	+	0.894679673397198
ASV87	ASV282	+	0.940595298867997
ASV87	ASV283	+	0.89471886738512
ASV87	ASV319	+	0.894003580552016
ASV87	ASV330	+	0.784323235802564
ASV87	ASV346	+	0.957267897864224
ASV87	ASV354	+	0.746582540919644
ASV87	ASV468	+	0.789766769525964
ASV87	ASV550	+	0.895307179598642
ASV87	ASV654	-	0.701097167610221
ASV87	ASV669	+	0.807406415633686
ASV87	ASV755	+	0.68242428660924
ASV87	ASV808	+	0.910239809268043
ASV87	ASV1605	+	0.923117292693288
ASV87	ASV1993	+	0.743744608497771
ASV88	ASV214	+	0.66978942338903
ASV88	ASV324	+	0.746663104073256
ASV88	ASV581	+	0.839018037193659
ASV89	ASV371	+	0.844657907998483
ASV89	ASV420	+	0.937702454915981
ASV89	ASV450	+	0.857732473011975
ASV89	ASV506	+	0.942311645227076
ASV89	ASV662	+	0.926476531049034
ASV89	ASV776	+	0.824071833704002
ASV89	ASV1850	+	0.855859227411584
ASV89	ASV3025	+	0.809158320507362
ASV91	ASV154	+	0.882491641954449
ASV91	ASV177	+	0.858170666675429
ASV91	ASV291	+	0.831807244860528
ASV91	ASV353	+	0.987295888556485
ASV91	ASV440	+	0.964622880627925
ASV91	ASV572	+	0.763292399695994
ASV91	ASV669	-	0.748862693173352
ASV91	ASV1253	-	0.944593702089082
ASV91	ASV2534	+	0.755221198241733
ASV92	ASV213	-	0.702776367134895
ASV92	ASV662	+	0.849432880441948
ASV93	ASV459	+	0.792951281757583
ASV93	ASV669	+	0.985371998824899
ASV93	ASV2297	-	0.801219390386441
ASV94	ASV229	+	0.809550700221276
ASV94	ASV1253	+	0.814971252283821
ASV94	ASV1562	-	0.426006825900352
ASV95	ASV186	+	0.961334228773025
ASV95	ASV196	+	0.859541027931827
ASV95	ASV201	+	0.962698135389984
ASV95	ASV210	+	0.908720439099301
ASV95	ASV266	+	0.829866920067606
ASV95	ASV330	+	0.755368234527233
ASV95	ASV390	+	0.822168466451423
ASV95	ASV405	-	0.640134080536382
ASV95	ASV440	+	0.711148802169617
ASV95	ASV635	+	0.692824091601645
ASV95	ASV771	+	0.718678481387618
ASV95	ASV987	+	0.913981337814154
ASV95	ASV1905	-	0.835817373914953
ASV96	ASV138	+	0.771361775916851
ASV96	ASV815	+	0.923820665495663
ASV97	ASV142	+	0.733026827084196
ASV97	ASV196	+	0.88200913267572
ASV97	ASV355	-	0.727450717635642
ASV98	ASV142	-	0.630599947843155
ASV99	ASV228	+	0.712749064888782
ASV99	ASV308	+	0.971758118081816
ASV99	ASV375	+	0.650508574533343
ASV99	ASV380	+	0.713813122200549
ASV99	ASV1051	+	0.709462024036929
ASV100	ASV119	+	0.80676638654534
ASV100	ASV126	+	0.828737858148094
ASV100	ASV135	+	0.854827794424988
ASV100	ASV137	+	0.928976241792472
ASV100	ASV172	+	0.971369477202283
ASV100	ASV177	+	0.930840816244803
ASV100	ASV225	+	0.862697429176714
ASV100	ASV235	+	0.821886024527944
ASV100	ASV275	+	0.844083837673173
ASV100	ASV322	+	0.801691724166077
ASV100	ASV385	+	0.917663220541172
ASV100	ASV406	+	0.820815666571824
ASV100	ASV421	+	0.724563739261064
ASV100	ASV561	+	0.804276798678491
ASV100	ASV1431	+	0.985132377023227
ASV100	ASV2070	-	0.858987513415665
ASV101	ASV228	-	0.739561864764994
ASV101	ASV454	+	0.952107116700506
ASV101	ASV481	+	0.800071035775784
ASV101	ASV488	+	0.860518970091677
ASV101	ASV513	+	0.947456922260216
ASV101	ASV615	+	0.876432874817634
ASV101	ASV651	+	0.879458093857459
ASV101	ASV654	+	0.911294834470908
ASV101	ASV761	+	0.376113419281442
ASV101	ASV815	+	0.887630304235039
ASV101	ASV1051	+	0.880760933573014
ASV101	ASV1374	+	0.761573047173118
ASV101	ASV1742	+	0.755035395738254
ASV101	ASV2235	+	0.911080391235468
ASV102	ASV105	+	0.865760204804294
ASV102	ASV129	+	0.808238574085645
ASV102	ASV131	+	0.888572534196149
ASV102	ASV159	-	0.746478659126934
ASV102	ASV165	+	0.872075699886723
ASV102	ASV175	+	0.897496237315367
ASV102	ASV261	+	0.824841728184921
ASV102	ASV318	-	0.779076023569365
ASV102	ASV421	-	0.718554819579699
ASV104	ASV126	-	0.716493093914232
ASV104	ASV1867	+	0.812178362397041
ASV105	ASV203	+	0.73087640745078
ASV105	ASV259	+	0.872113032890836
ASV105	ASV320	+	0.952565171469964
ASV105	ASV332	+	0.789190586884378
ASV105	ASV506	+	0.862230643672826
ASV105	ASV669	+	0.8688082643311
ASV105	ASV826	+	0.849750758975976
ASV105	ASV1035	+	0.896615632534842
ASV105	ASV1151	+	0.7640169696381
ASV107	ASV185	-	0.637797194270365
ASV107	ASV319	-	0.814759034502231
ASV107	ASV350	-	0.891005347808947
ASV110	ASV165	-	0.432596813821797
ASV111	ASV330	+	0.87161608052686
ASV111	ASV740	+	0.577099732448128
ASV113	ASV270	+	0.879634517409877
ASV113	ASV280	+	0.852932917164616
ASV113	ASV406	+	0.851480962293185
ASV113	ASV421	+	0.982256890918127
ASV113	ASV662	-	0.836791972901163
ASV113	ASV1145	+	0.993284005995807
ASV113	ASV3335	+	0.844113233384998
ASV114	ASV445	-	0.707890157271648
ASV115	ASV129	+	0.981686048557855
ASV115	ASV219	+	0.887502853936598
ASV116	ASV139	+	0.822513180156934
ASV116	ASV1867	+	0.78154144668153
ASV117	ASV180	+	0.783480691072349
ASV117	ASV471	-	0.795738271541848
ASV117	ASV581	+	0.866548107826866
ASV118	ASV138	+	0.801456331530101
ASV118	ASV224	-	0.668292750152011
ASV118	ASV346	-	0.921647845176337
ASV118	ASV1305	+	0.8696031645381
ASV118	ASV1377	+	0.669729609259597
ASV118	ASV1562	+	0.909271118760852
ASV118	ASV1850	+	0.663130770008174
ASV119	ASV180	+	0.782020552341488
ASV119	ASV191	+	0.759736857399349
ASV119	ASV212	+	0.824356505468098
ASV119	ASV354	+	0.816893198512561
ASV119	ASV386	+	0.703320247104372
ASV120	ASV172	+	0.850677770653593
ASV120	ASV350	+	0.946358103837635
ASV120	ASV365	-	0.857788384820008
ASV120	ASV497	+	0.768058739173578
ASV120	ASV1562	+	0.939283294658876
ASV120	ASV1810	+	0.77879599674687
ASV120	ASV1905	+	0.882041574859777
ASV121	ASV161	+	0.75280239452416
ASV121	ASV471	-	1
ASV121	ASV540	-	0.641071084459023
ASV121	ASV561	-	0.735926240952717
ASV121	ASV572	-	0.932185766698074
ASV121	ASV930	-	0.964555108697879
ASV121	ASV1035	-	0.98633848238415
ASV121	ASV1562	-	0.914561050576746
ASV121	ASV1905	-	0.721242903781462
ASV123	ASV160	-	0.666185445770435
ASV123	ASV179	-	0.918334172637034
ASV123	ASV205	-	0.898347185260192
ASV123	ASV231	-	0.828000565649512
ASV123	ASV318	-	0.837367448879799
ASV123	ASV371	-	0.94289768252622
ASV123	ASV1867	-	0.926555775383286
ASV124	ASV281	-	0.651064862700196
ASV124	ASV357	-	0.933373499099871
ASV124	ASV368	-	0.990344352325432
ASV124	ASV1562	-	0.958601198432115
ASV126	ASV200	-	0.953909910656381
ASV126	ASV203	-	0.729389034682215
ASV126	ASV326	-	0.924608096429481
ASV127	ASV172	-	0.912183476394158
ASV127	ASV180	-	0.925106579404151
ASV127	ASV205	+	0.812206178163472
ASV127	ASV225	-	0.921571896827128
ASV127	ASV429	-	0.74685161588919
ASV127	ASV815	+	0.899884694301815
ASV127	ASV1405	-	0.510200946915806
ASV128	ASV160	-	0.832179692237411
ASV128	ASV420	+	0.793983287168329
ASV128	ASV572	+	0.992621591386215
ASV128	ASV2779	+	0.672586563773976
ASV129	ASV160	+	0.993099103954902
ASV129	ASV165	-	0.954847467539493
ASV129	ASV179	+	0.86633490201269
ASV129	ASV188	+	0.967941605067909
ASV129	ASV222	+	0.98316020874864
ASV129	ASV244	+	0.98932859552071
ASV129	ASV421	+	0.638131342512813
ASV129	ASV640	+	0.488369963837463
ASV130	ASV139	+	0.805845834951382
ASV130	ASV216	+	0.651952077023715
ASV130	ASV342	+	0.859888137031281
ASV130	ASV346	+	0.813974961422313
ASV130	ASV379	+	0.861274106593083
ASV130	ASV1253	+	0.900180493662628
ASV130	ASV1605	+	0.842943298899437
ASV130	ASV3756	+	0.879190832833845
ASV131	ASV136	+	0.738111406542929
ASV131	ASV204	+	0.858778958060902
ASV131	ASV219	+	0.802786167154296
ASV131	ASV375	-	0.887776674348785
ASV131	ASV551	-	0.754148833308648
ASV131	ASV740	-	0.895725244305369
ASV131	ASV755	-	0.811361826772496
ASV131	ASV1145	-	0.999072002982111
ASV132	ASV297	+	0.643896376007483
ASV132	ASV318	-	0.77744797471418
ASV132	ASV496	-	0.767993269254544
ASV132	ASV630	-	0.979190610031694
ASV133	ASV156	+	0.607337104467255
ASV133	ASV288	-	0.680465850944175
ASV134	ASV459	+	0.994246725137273
ASV134	ASV930	-	0.938913574347157
ASV135	ASV179	+	0.855197169494393
ASV135	ASV322	-	0.751284512783419
ASV135	ASV354	-	0.780087553671085
ASV135	ASV662	-	0.896238181038939
ASV135	ASV2084	+	0.4848427528861
ASV136	ASV345	-	0.836142011992827
ASV137	ASV178	-	0.830239771174025
ASV137	ASV459	+	0.860849061210292
ASV137	ASV475	+	0.83298952095171
ASV137	ASV654	+	0.822025738556257
ASV138	ASV162	+	0.853064188910053
ASV138	ASV164	+	0.798318091018318
ASV138	ASV166	+	0.788283749275648
ASV138	ASV212	+	0.75287693444782
ASV138	ASV273	+	0.872602268744861
ASV138	ASV288	+	0.848389075025693
ASV138	ASV306	+	0.899251776710408
ASV138	ASV322	+	0.869549496361892
ASV138	ASV405	+	0.743911343796772
ASV139	ASV1035	+	0.903832679707007
ASV141	ASV808	-	0.917974526893832
ASV141	ASV996	-	0.851349752663327
ASV142	ASV282	-	0.909337930597614
ASV142	ASV343	-	0.802530340339553
ASV142	ASV456	-	0.734624396101589
ASV142	ASV1305	-	0.851200706834814
ASV142	ASV1742	-	0.676643809727998
ASV142	ASV1850	-	0.899157082426053
ASV142	ASV3756	-	0.89955282132329
ASV144	ASV164	-	0.918083846920435
ASV144	ASV171	-	0.537701774039729
ASV144	ASV206	-	0.928598487394343
ASV144	ASV246	-	0.910417790690533
ASV144	ASV286	-	0.800341158997734
ASV144	ASV342	+	0.903030018585442
ASV144	ASV406	-	0.866285619822105
ASV144	ASV3756	+	0.798019793736094
ASV145	ASV205	+	0.628748871549493
ASV145	ASV243	+	0.782493867272087
ASV145	ASV316	-	0.80191780672218
ASV145	ASV322	-	0.822673957383979
ASV145	ASV343	-	0.690215128352528
ASV145	ASV350	+	0.987116901318393
ASV145	ASV374	+	0.979132954249016
ASV145	ASV616	-	0.529977223279557
ASV145	ASV808	+	0.980380777404371
ASV150	ASV654	-	0.851152494410103
ASV152	ASV162	+	0.719430408323554
ASV153	ASV616	+	0.621133578503448
ASV154	ASV282	-	0.902122336939506
ASV154	ASV308	+	0.935895964174395
ASV154	ASV386	-	0.634172918742843
ASV154	ASV420	+	0.77567151102775
ASV154	ASV2235	+	0.961567129498438
ASV156	ASV161	+	0.971792693383985
ASV156	ASV246	-	0.832804617630617
ASV156	ASV252	-	0.860669783359903
ASV156	ASV289	-	0.695910643916653
ASV156	ASV1035	-	0.710146006516022
ASV157	ASV761	+	0.916746269295949
ASV157	ASV2534	+	0.868923435587379
ASV157	ASV3025	+	0.865759566791854
ASV159	ASV177	+	0.785966885469128
ASV159	ASV212	+	0.803964460560174
ASV159	ASV244	+	0.787517497496402
ASV159	ASV272	+	0.857257057915114
ASV159	ASV452	+	0.815527000250398
ASV160	ASV379	-	0.803019354298751
ASV160	ASV501	-	0.55601454562248
ASV160	ASV961	+	0.970431162077058
ASV161	ASV296	+	0.77354015303218
ASV161	ASV456	-	0.707745462983885
ASV162	ASV171	+	0.672023000128314
ASV162	ASV172	-	0.779066578975202
ASV162	ASV272	+	0.822162422077851
ASV162	ASV307	-	0.6056904806056
ASV162	ASV350	+	0.895058695575375
ASV162	ASV456	+	0.840859999987328
ASV162	ASV475	+	0.788647459732519
ASV164	ASV390	+	0.717044911988355
ASV165	ASV290	+	0.695814437911649
ASV166	ASV654	-	0.702276608913134
ASV169	ASV192	-	0.749712006352967
ASV169	ASV280	-	0.626556456466496
ASV169	ASV320	-	0.559096824494175
ASV169	ASV961	-	0.935754049330141
ASV170	ASV296	+	0.955644915973698
ASV170	ASV385	+	0.603914771256951
ASV170	ASV398	+	0.996456278887419
ASV170	ASV516	+	0.594061712645223
ASV170	ASV654	+	0.760744558685908
ASV171	ASV254	+	0.898114944508883
ASV171	ASV319	+	0.886657354618355
ASV171	ASV346	+	0.73118120763485
ASV171	ASV635	+	0.883561006659627
ASV172	ASV258	+	0.864513878815917
ASV172	ASV281	+	0.582453704090951
ASV172	ASV538	-	0.754454883489918
ASV175	ASV572	+	0.908184144813574
ASV175	ASV714	+	0.927316581522632
ASV175	ASV761	+	0.745510067478439
ASV175	ASV1833	+	0.739119058247006
ASV175	ASV2481	+	0.908754171090318
ASV176	ASV246	+	0.898567709548705
ASV176	ASV259	+	0.76639372652521
ASV176	ASV266	+	0.888959760490887
ASV176	ASV272	+	0.947611885599994
ASV176	ASV398	+	0.889140872373756
ASV176	ASV452	+	0.659076783791269
ASV176	ASV801	+	0.860377921790108
ASV177	ASV178	+	0.918371954028302
ASV177	ASV193	+	0.69646280047416
ASV177	ASV207	+	0.806351402020211
ASV177	ASV216	+	0.762615924586671
ASV177	ASV264	+	0.758627384423945
ASV177	ASV363	+	0.885097642387242
ASV177	ASV365	+	0.67548307783771
ASV177	ASV385	+	0.870726454197373
ASV177	ASV429	-	0.656269162103064
ASV177	ASV501	+	0.787268475191854
ASV177	ASV714	+	0.789499973688364
ASV177	ASV816	+	0.780229801665712
ASV177	ASV935	+	0.831181257397815
ASV177	ASV1253	+	0.787319441181908
ASV177	ASV1366	+	0.896421113047666
ASV177	ASV1867	+	0.722685754921727
ASV178	ASV202	+	0.812162417118308
ASV178	ASV345	+	0.719659211733989
ASV178	ASV445	+	0.756594374266245
ASV178	ASV471	+	0.915004143902896
ASV178	ASV630	-	0.891592431964223
ASV178	ASV1850	-	0.735886557503674
ASV178	ASV2076	+	0.593120227107362
ASV179	ASV264	-	0.715780249046876
ASV179	ASV291	+	0.8105344383544
ASV179	ASV405	+	0.82047867318847
ASV179	ASV761	+	0.835090775753266
ASV179	ASV1833	+	0.761145528608076
ASV180	ASV199	+	0.829369422369278
ASV180	ASV243	+	0.773912267232872
ASV180	ASV282	+	0.813941136514125
ASV180	ASV286	+	0.828372752311454
ASV180	ASV297	+	0.755734100125654
ASV180	ASV374	+	0.914588210433023
ASV180	ASV386	+	0.915155842190413
ASV180	ASV496	+	0.720511499603414
ASV180	ASV816	+	0.852590271877661
ASV180	ASV869	+	0.838907250969239
ASV180	ASV961	+	0.819679261692342
ASV180	ASV1051	+	0.952218885273569
ASV184	ASV342	+	0.979190648064039
ASV184	ASV2070	+	0.992907975503093
ASV188	ASV651	-	0.852363392560829
ASV188	ASV808	-	0.919342063693494
ASV188	ASV830	-	0.69738961823766
ASV188	ASV866	-	0.976600291503429
ASV188	ASV930	-	0.789307554105045
ASV188	ASV1145	-	0.875094093168964
ASV188	ASV1742	-	0.958024258908152
ASV188	ASV1810	-	0.950684301346549
ASV188	ASV3025	-	0.901967846453687
ASV191	ASV198	-	0.823867390408536
ASV191	ASV199	-	0.773186534936061
ASV191	ASV283	-	0.781034930142277
ASV191	ASV292	-	0.890491290704398
ASV191	ASV297	-	0.907192126150117
ASV191	ASV314	-	0.951834754616148
ASV191	ASV343	-	0.881918976761177
ASV191	ASV346	-	0.849642267502204
ASV191	ASV368	-	0.862027800374024
ASV191	ASV468	-	0.694895566850654
ASV191	ASV501	-	0.918027656632975
ASV191	ASV550	-	0.980944973685674
ASV191	ASV572	-	0.907163760250883
ASV191	ASV1305	-	0.78968561314936
ASV192	ASV252	+	0.853613047084326
ASV192	ASV496	-	0.717927542323186
ASV192	ASV1377	-	0.633329756265526
ASV193	ASV247	-	0.875279287378947
ASV196	ASV369	-	0.894278926864211
ASV198	ASV287	-	0.915164168465973
ASV198	ASV1993	+	0.792614927746209
ASV198	ASV3025	+	0.923392243401891
ASV199	ASV307	+	0.964091166951779
ASV199	ASV363	+	0.842936197280534
ASV199	ASV454	+	0.608922880723451
ASV199	ASV481	+	0.806225514389237
ASV199	ASV513	+	0.781279887008342
ASV199	ASV1051	+	0.70496158171692
ASV199	ASV1377	+	0.765740430891232
ASV199	ASV2520	+	0.662075830688942
ASV199	ASV3025	+	0.622088574924011
ASV200	ASV254	+	0.986399085697713
ASV200	ASV266	+	0.736381312126861
ASV200	ASV421	+	0.865563296559139
ASV200	ASV471	+	0.709755325262918
ASV200	ASV628	+	0.912073954168901
ASV200	ASV935	+	0.802090813649455
ASV200	ASV1151	+	0.944210184969772
ASV201	ASV215	+	0.713287958681862
ASV201	ASV222	+	0.799114203821676
ASV201	ASV249	+	0.700458573400733
ASV201	ASV311	+	0.851762953800274
ASV201	ASV330	-	0.879759308350626
ASV201	ASV342	+	0.894062352726819
ASV201	ASV581	+	0.917652278715446
ASV201	ASV808	-	0.925382657765275
ASV201	ASV869	+	0.833263818443037
ASV201	ASV935	+	0.775902874976404
ASV202	ASV204	-	0.747025093536693
ASV202	ASV246	+	0.608900613248515
ASV202	ASV322	-	0.688061939031314
ASV202	ASV369	-	0.879177770873876
ASV202	ASV651	+	0.825486691840388
ASV203	ASV224	-	0.775646559636722
ASV203	ASV395	+	0.867841545695016
ASV203	ASV417	+	0.903476522213978
ASV203	ASV529	+	0.889454286276459
ASV203	ASV869	+	0.935844182562224
ASV203	ASV1035	+	0.945684778971307
ASV204	ASV286	+	0.880921834699945
ASV204	ASV290	+	0.887767542639996
ASV204	ASV296	+	0.882266186973794
ASV204	ASV312	+	0.847000383362887
ASV204	ASV318	+	0.871731851344392
ASV204	ASV375	+	0.864573580471058
ASV204	ASV740	+	0.628494747384227
ASV205	ASV497	+	0.790429731636752
ASV206	ASV1905	+	0.729331695551553
ASV207	ASV2712	-	0.756744607646822
ASV210	ASV259	-	0.785249412648528
ASV210	ASV264	-	0.969434261863604
ASV210	ASV272	-	0.877196021271552
ASV210	ASV289	-	0.644518820947967
ASV210	ASV314	-	0.876570790340179
ASV210	ASV508	-	0.805880519041816
ASV210	ASV540	-	0.664513599039935
ASV210	ASV628	-	0.579947417706478
ASV211	ASV324	-	0.930571472201934
ASV211	ASV359	-	0.857920717748936
ASV211	ASV405	-	0.920802042073173
ASV211	ASV475	-	0.731065349070697
ASV211	ASV550	-	0.949199441849885
ASV211	ASV561	-	0.926331062828726
ASV211	ASV776	-	0.813241670558104
ASV211	ASV2184	-	0.860905314105228
ASV212	ASV220	-	0.794441590919185
ASV212	ASV406	-	0.567508060321484
ASV212	ASV816	-	0.951615445717646
ASV212	ASV2076	-	0.975497633460578
ASV212	ASV2235	-	0.947419243355581
ASV213	ASV217	-	0.938076573592912
ASV213	ASV246	-	0.78737774472031
ASV213	ASV250	-	0.931704493782787
ASV213	ASV289	-	0.782866714384736
ASV213	ASV324	-	0.6479992756515
ASV213	ASV801	-	0.94269851812301
ASV213	ASV1377	+	0.902973718575109
ASV213	ASV2712	-	0.936453601288584
ASV214	ASV246	-	0.827462592159041
ASV214	ASV330	+	0.967540429461592
ASV214	ASV409	+	0.952201305108083
ASV214	ASV445	+	0.812751068892277
ASV214	ASV561	+	0.834562354323702
ASV214	ASV1035	+	0.611281643582267
ASV214	ASV1472	+	0.793250185818126
ASV214	ASV2297	+	0.870190303500243
ASV215	ASV220	-	0.89750166606504
ASV215	ASV357	+	0.876119730975929
ASV215	ASV399	-	0.928203541284638
ASV215	ASV496	-	0.87354364555089
ASV215	ASV513	+	0.884922308772399
ASV215	ASV550	-	0.910715044991267
ASV216	ASV231	+	0.81740373307684
ASV216	ASV1431	+	0.828974607484006
ASV216	ASV2779	+	0.817774518688423
ASV217	ASV314	-	0.67027559588695
ASV217	ASV324	-	0.61368286362781
ASV217	ASV333	-	0.930273651841723
ASV217	ASV351	-	0.746396672292108
ASV219	ASV313	-	0.843929984752353
ASV219	ASV508	-	0.721121901228068
ASV219	ASV654	-	0.896572417152152
ASV220	ASV225	-	0.961554063380398
ASV220	ASV287	-	0.767099165375128
ASV220	ASV307	-	0.816075926409275
ASV220	ASV379	-	0.667260430258888
ASV220	ASV501	-	0.738520659888626
ASV220	ASV540	+	0.807431513320724
ASV220	ASV572	-	0.744218663037587
ASV220	ASV1035	-	0.937050573877614
ASV220	ASV1427	-	0.81308746298481
ASV220	ASV1956	-	0.810247841013167
ASV221	ASV275	+	0.950648758596947
ASV221	ASV2779	+	0.833824099853318
ASV222	ASV324	+	0.740975944151698
ASV222	ASV405	-	0.981438506129256
ASV222	ASV1145	-	0.95565479764525
ASV223	ASV346	-	0.761322214732984
ASV228	ASV422	-	0.821800134820406
ASV229	ASV525	-	0.883689198782656
ASV229	ASV662	-	0.884184706567479
ASV230	ASV270	-	0.52237927624226
ASV230	ASV296	-	0.776057904178943
ASV230	ASV429	-	0.858358005314964
ASV230	ASV815	+	0.714429441619069
ASV231	ASV330	-	0.672768706698398
ASV231	ASV380	+	0.890619924742748
ASV231	ASV386	-	0.810596656530965
ASV231	ASV445	+	0.829315058404359
ASV231	ASV616	+	0.909609747782528
ASV231	ASV651	+	0.792441858704032
ASV231	ASV808	+	0.866535643869572
ASV235	ASV292	+	0.88910934601905
ASV235	ASV404	+	0.839941970519763
ASV235	ASV1742	-	0.906720109840727
ASV235	ASV2070	+	0.794100592723049
ASV243	ASV254	+	0.881946302303609
ASV243	ASV286	-	0.883434862311769
ASV243	ASV336	+	0.805705813881253
ASV247	ASV359	-	0.720131995836307
ASV247	ASV581	-	0.824426427793057
ASV249	ASV354	-	0.678504032256151
ASV249	ASV826	-	0.685332364512246
ASV249	ASV2297	+	0.905510292710836
ASV250	ASV379	-	0.925186795128099
ASV250	ASV468	-	0.87888394010402
ASV250	ASV668	-	0.843989009055599
ASV250	ASV740	-	0.897861524841993
ASV250	ASV830	-	0.93688864117234
ASV250	ASV1051	-	0.942447976605901
ASV250	ASV2520	-	0.83675821597028
ASV252	ASV307	-	0.8178957462023
ASV252	ASV336	-	0.843376056119576
ASV252	ASV1374	-	0.856130101837836
ASV252	ASV1605	-	0.705328189794664
ASV252	ASV2297	-	0.913160684421439
ASV252	ASV3335	+	0.877499911084241
ASV254	ASV282	-	0.91317236146555
ASV254	ASV343	+	0.892812150119215
ASV254	ASV375	-	0.948695342458043
ASV254	ASV538	+	0.559444797143798
ASV254	ASV815	+	0.963746636384673
ASV258	ASV339	-	0.958384794493608
ASV258	ASV1472	+	0.85938277540576
ASV259	ASV288	-	0.820784193313471
ASV261	ASV445	+	0.765843864590543
ASV261	ASV862	-	0.897835423928286
ASV261	ASV1305	-	0.785742677177742
ASV261	ASV1844	-	0.452028730368518
ASV264	ASV282	-	0.954084656774532
ASV264	ASV287	-	0.959024635213077
ASV264	ASV326	-	0.571882477829221
ASV264	ASV342	-	0.597706686076562
ASV264	ASV346	-	0.82878281106729
ASV264	ASV387	-	0.604058964976685
ASV264	ASV417	-	0.809878953740042
ASV264	ASV421	-	0.665883886195628
ASV264	ASV2779	-	0.906568367832376
ASV264	ASV3335	-	0.743583090515715
ASV265	ASV551	-	0.902698402098981
ASV266	ASV635	-	0.893016306656812
ASV266	ASV935	-	0.919715000819808
ASV266	ASV3025	+	0.969172923607881
ASV270	ASV387	+	0.85108338550159
ASV270	ASV406	-	0.79879717717442
ASV270	ASV2084	-	0.460828838253395
ASV272	ASV529	+	0.951458056432152
ASV273	ASV450	+	0.826822778103733
ASV273	ASV468	+	0.83066534475249
ASV273	ASV755	+	0.958116460721647
ASV273	ASV776	+	0.869967352018342
ASV273	ASV862	+	0.77214986857668
ASV273	ASV1562	+	0.895397653131587
ASV273	ASV1850	+	0.840496470014056
ASV275	ASV333	+	0.779190669821616
ASV275	ASV353	+	0.903603862180071
ASV275	ASV401	+	0.874248046360161
ASV275	ASV409	+	0.805343786727801
ASV275	ASV440	+	0.903556121633873
ASV275	ASV450	+	0.80505105887465
ASV275	ASV662	+	0.989919503544143
ASV275	ASV755	+	0.844509486628408
ASV278	ASV288	+	0.813591909715104
ASV280	ASV513	-	0.635517197056605
ASV280	ASV771	+	0.905278911367523
ASV281	ASV289	+	0.733984647467554
ASV282	ASV930	-	0.854240745923518
ASV282	ASV1035	-	0.885638661308694
ASV282	ASV1472	-	0.94761968498648
ASV283	ASV454	-	0.706771711030545
ASV283	ASV635	-	0.71358328570576
ASV283	ASV869	-	0.801313069286709
ASV286	ASV561	-	0.693937054182271
ASV287	ASV516	-	0.624460955117146
ASV287	ASV1993	+	0.94688223049406
ASV288	ASV501	-	0.729168676636544
ASV288	ASV740	+	0.931300120758591
ASV288	ASV987	-	0.917763357033969
ASV289	ASV292	+	0.800033956155965
ASV289	ASV561	-	0.808742360150649
ASV290	ASV869	-	0.591706283899709
ASV290	ASV2712	-	0.877567868727951
ASV291	ASV2235	-	0.83317194867343
ASV292	ASV513	+	0.876977444496028
ASV292	ASV616	-	0.854764208598741
ASV292	ASV1151	-	0.923743467495922
ASV292	ASV1905	-	0.570698585608384
ASV296	ASV935	-	0.887334710532493
ASV296	ASV2184	-	0.992421768134789
ASV296	ASV2297	-	0.972385254676161
ASV296	ASV2712	-	0.831544867968612
ASV297	ASV314	-	0.737961737119009
ASV297	ASV390	-	0.794136400740361
ASV297	ASV412	-	0.923645880582485
ASV297	ASV506	-	0.936744171521684
ASV297	ASV3335	-	0.797225726833656
ASV306	ASV399	-	0.70607471822924
ASV306	ASV440	-	0.8809885541344
ASV307	ASV496	+	0.772206243930651
ASV307	ASV826	+	0.791997666101761
ASV307	ASV1359	+	0.525108192620497
ASV308	ASV1098	-	0.944351766288376
ASV311	ASV380	-	0.868175046245191
ASV311	ASV551	-	0.843701763284379
ASV311	ASV961	-	0.908266120436339
ASV311	ASV3335	-	0.808885322387421
ASV312	ASV508	-	0.753381171892874
ASV316	ASV1810	-	0.582515899826671
ASV319	ASV399	-	0.879576625283136
ASV319	ASV429	-	0.753839175112559
ASV319	ASV1151	-	0.86150943842236
ASV319	ASV2481	-	0.827221446323033
ASV326	ASV332	+	0.968672460988338
ASV326	ASV399	-	0.790374724727042
ASV326	ASV1562	-	0.91725935158018
ASV332	ASV421	-	0.959723715050192
ASV333	ASV368	+	0.634835299489311
ASV333	ASV2712	-	0.686373835321651
ASV339	ASV371	+	0.942902009301467
ASV339	ASV513	+	0.919286658546496
ASV339	ASV662	+	0.788886982854077
ASV339	ASV1145	+	0.973715793807782
ASV342	ASV516	-	0.93582072933388
ASV342	ASV1145	+	0.889268602483636
ASV342	ASV2481	+	0.839365856156165
ASV343	ASV501	-	0.939319956480352
ASV345	ASV640	+	0.74480636857514
ASV345	ASV761	+	0.699401268216905
ASV350	ASV385	-	0.904924922259147
ASV350	ASV401	-	0.828411906013109
ASV350	ASV417	-	0.895302374925182
ASV350	ASV459	-	0.805463633192017
ASV350	ASV496	-	0.767679692060049
ASV350	ASV497	-	0.85912400374212
ASV350	ASV561	-	0.893581094641463
ASV350	ASV635	-	0.855066092962231
ASV350	ASV808	-	0.719492090984152
ASV350	ASV1562	-	0.936660116927989
ASV350	ASV1850	-	0.884821693660833
ASV350	ASV2297	-	0.843540842458321
ASV350	ASV2481	-	0.785397315536841
ASV350	ASV2520	-	0.862952034665211
ASV351	ASV353	-	0.916479623002359
ASV351	ASV368	-	0.69584481190896
ASV351	ASV399	-	0.799351195930737
ASV351	ASV420	-	0.912721866729951
ASV351	ASV516	-	0.879838831210588
ASV351	ASV561	-	0.833678202657195
ASV351	ASV755	-	0.817813098686086
ASV351	ASV830	-	0.765169801703206
ASV351	ASV1366	-	0.890651368295994
ASV353	ASV401	-	0.695359735535667
ASV353	ASV405	-	0.716089049198123
ASV353	ASV581	-	0.778013589257507
ASV353	ASV651	+	0.834194089281916
ASV353	ASV1145	-	0.834832148918974
ASV353	ASV1305	-	0.920285794622114
ASV353	ASV1377	-	0.794744775189356
ASV354	ASV445	-	0.656720323713938
ASV354	ASV501	-	0.811458604180434
ASV354	ASV740	+	0.784316953099188
ASV354	ASV1359	-	0.698721551895521
ASV354	ASV2779	-	0.588933357422416
ASV355	ASV398	+	0.983476986454245
ASV355	ASV454	-	0.681428637441275
ASV355	ASV640	-	0.693996100399339
ASV355	ASV801	+	0.855406596246285
ASV355	ASV1867	-	0.588667684195705
ASV357	ASV1253	-	0.961106674048316
ASV357	ASV1956	-	0.889587964069479
ASV357	ASV2712	-	0.682639157271024
ASV359	ASV961	+	0.783908979531938
ASV359	ASV2534	-	0.813034048198814
ASV363	ASV374	-	0.735597835290401
ASV363	ASV399	-	0.623384602869339
ASV363	ASV529	+	0.891520189929358
ASV363	ASV808	-	0.744175487526118
ASV365	ASV417	-	0.803697146547194
ASV365	ASV475	-	0.919591955939653
ASV365	ASV2184	-	0.915682431427139
ASV368	ASV456	-	0.747715124201817
ASV368	ASV501	-	0.952111690248522
ASV368	ASV740	-	0.678251906919472
ASV369	ASV506	-	0.61157683889965
ASV369	ASV525	-	0.78993977009955
ASV369	ASV1810	-	0.750500173551131
ASV369	ASV3756	-	0.921708769513332
ASV370	ASV513	-	0.963393690340043
ASV370	ASV740	-	0.867700122544722
ASV370	ASV996	-	0.824497496954293
ASV370	ASV1993	+	0.927430250919165
ASV370	ASV3025	-	0.695683541611718
ASV371	ASV714	+	0.824196205225089
ASV371	ASV808	-	0.674093189585678
ASV371	ASV961	-	0.775682500550303
ASV371	ASV2070	-	0.736375541968563
ASV373	ASV406	-	0.644434992172836
ASV373	ASV740	+	0.803500114140648
ASV373	ASV1359	+	0.904863284691383
ASV374	ASV379	+	0.75950640012437
ASV374	ASV401	+	0.604036194938093
ASV374	ASV540	+	0.944623755829048
ASV374	ASV815	+	0.661208878909946
ASV374	ASV866	+	0.95526451094918
ASV374	ASV1151	+	0.840827729465751
ASV374	ASV1377	+	0.839566971440957
ASV374	ASV1867	+	0.902515545834799
ASV375	ASV422	+	0.922741058890369
ASV375	ASV538	+	0.961812915850828
ASV375	ASV1145	+	0.768386542650071
ASV375	ASV1374	+	0.929804755616866
ASV375	ASV2070	+	0.837541493566481
ASV379	ASV508	+	0.704822296950847
ASV380	ASV830	-	0.582562292213447
ASV386	ASV421	-	0.636301707233504
ASV386	ASV488	-	0.854097396876289
ASV390	ASV816	-	0.97484158859378
ASV398	ASV669	-	0.778407236880311
ASV399	ASV714	-	0.703055270894511
ASV399	ASV2070	-	0.744913457105035
ASV399	ASV2481	+	0.809115997375277
ASV404	ASV1427	-	0.926775639080433
ASV405	ASV615	-	0.696029663931121
ASV405	ASV740	-	0.831740264467328
ASV406	ASV581	-	0.84040281411258
ASV406	ASV668	-	0.714962657948173
ASV409	ASV961	+	0.680189331650945
ASV409	ASV1253	-	0.88135666506427
ASV409	ASV1374	-	0.939660555262172
ASV412	ASV551	-	0.59900198297546
ASV417	ASV540	+	0.684552514574531
ASV420	ASV1377	-	0.614080386611702
ASV420	ASV2481	+	0.702570451018749
ASV420	ASV2534	-	0.794758174278952
ASV429	ASV1305	+	0.902895768716822
ASV440	ASV651	-	0.748370145774279
ASV440	ASV1562	+	0.706889787272874
ASV445	ASV452	+	0.691036564843436
ASV456	ASV862	+	0.741744120524188
ASV459	ASV481	+	0.922493221493451
ASV468	ASV761	+	0.795016232216945
ASV471	ASV2076	-	0.558777787314117
ASV475	ASV496	+	0.658044738726871
ASV481	ASV615	+	0.763683471180455
ASV488	ASV1145	+	0.784532472245021
ASV497	ASV776	+	0.85387300172289
ASV497	ASV815	+	0.926193096497326
ASV497	ASV1810	+	0.949702370082576
ASV497	ASV1956	+	0.919151987316159
ASV497	ASV2184	+	0.842071456067352
ASV497	ASV2712	+	0.73422715761499
ASV501	ASV996	+	0.910817045046453
ASV501	ASV2070	+	0.88711282245589
ASV501	ASV2235	+	0.849377564948057
ASV506	ASV801	+	0.831525048810047
ASV506	ASV826	+	0.875081448117127
ASV506	ASV830	+	0.88585305661158
ASV508	ASV538	+	0.786182954391369
ASV508	ASV1850	+	0.922185251961843
ASV513	ASV538	-	0.877905010975615
ASV513	ASV616	-	0.935132441854257
ASV516	ASV1366	-	0.759914351608713
ASV516	ASV1867	-	0.788306225241572
ASV525	ASV668	-	0.962351804514373
ASV525	ASV1405	-	0.787033196493051
ASV529	ASV826	-	0.675611314573671
ASV529	ASV1377	-	0.719541649471318
ASV540	ASV714	+	0.803968567704956
ASV551	ASV668	-	0.605100771977334
ASV551	ASV862	-	0.777887795392475
ASV561	ASV2481	+	0.929407343273886
ASV572	ASV1427	-	0.756706532130513
ASV615	ASV1051	-	0.760795307012526
ASV616	ASV935	-	0.79109709541373
ASV635	ASV1151	-	0.620180281736917
ASV640	ASV987	-	0.702802130301593
ASV651	ASV1151	-	0.851691130259878
ASV654	ASV755	-	0.748371988847919
ASV668	ASV755	+	0.956187068060232
ASV669	ASV1833	-	0.672778157754555
ASV714	ASV1427	+	0.884724456504477
ASV740	ASV1993	+	0.950487739560388
ASV755	ASV2070	-	0.649067400052377
ASV771	ASV987	+	0.952286223523862
ASV771	ASV1051	+	0.959268326240075
ASV771	ASV1145	-	0.826421710342571
ASV776	ASV1145	-	0.955977412725686
ASV776	ASV1151	-	0.915262097623156
ASV801	ASV1051	-	0.935538579004369
ASV801	ASV2297	-	0.935871962383948
ASV808	ASV935	-	0.838492702830059
ASV808	ASV1305	-	0.88333061005357
ASV808	ASV2712	-	0.893651549680051
ASV815	ASV866	-	0.902570581092525
ASV815	ASV2076	-	0.896850847012228
ASV815	ASV2184	-	0.516047782183723
ASV815	ASV2520	-	0.816965089504333
ASV816	ASV987	-	0.929221126084721
ASV816	ASV1359	-	0.608352748019835
ASV826	ASV2235	-	0.560993029734903
ASV826	ASV2520	-	0.884573887775512
ASV830	ASV2520	-	0.854223989020438
ASV862	ASV935	-	0.882109370259814
ASV862	ASV1145	+	0.696891677878092
ASV862	ASV2712	-	0.846955613198527
ASV869	ASV1151	-	0.838627687335654
ASV869	ASV2235	-	0.825522616219328
ASV996	ASV1844	+	0.85783930882855
ASV996	ASV2076	+	0.818504777843306
ASV996	ASV2084	-	0.731675516451864
ASV1051	ASV1850	+	0.651954941760934
ASV1098	ASV1377	-	0.865217834363623
ASV1145	ASV3335	+	0.701345565628006
ASV1151	ASV1359	+	0.832174062077313
ASV1366	ASV3025	-	0.527814047427888
ASV1374	ASV1472	+	0.583976843093277
ASV1431	ASV2084	-	0.874794466593852
ASV1472	ASV2712	-	0.683912812039107
ASV2084	ASV3335	+	0.83437279168884
ASV2297	ASV2481	-	0.868625318943189
ASV2779	ASV3756	+	0.966207165020935
