# Supplementary material for: Microbial interactions mediate the fairy ring type effects on alpine meadow plant communities on the Tibetan plateau
Source: Environ Microbiome. 2026 Mar 10;21:55. doi: 10.1186/s40793-026-00873-z (PMC13088534; doi:10.1186/s40793-026-00873-z)
Supplement: Supplementary file 2 — Supplementary Material 2 [file 40793_2026_873_MOESM2_ESM.zip › co-occurrence network/bacteria/T1/Agaricus_10on_network.gexf]

<?xml version="1.0" encoding="UTF-8"?>
<gexf xmlns="http://www.gexf.net/1.3" xmlns:viz="http://www.gexf.net/1.3/viz" xmlns:xsi="http://www.w3.org/2001/XMLSchema-instance" xsi:schemaLocation="http://www.gexf.net/1.3 http://www.gexf.net/1.3/gexf.xsd" version="1.3">
  <meta lastmodifieddate="2025-12-27">
    <creator>trans_network class</creator>
    <description>igraph -&gt; gexf converted file</description>
    <keywords>igraph, gexf, R, rgexf</keywords>
  </meta>
  <graph mode="static" defaultedgetype="undirected">
    <attributes class="node" mode="static">
      <attribute id="att1" title="taxa" type="string"/>
      <attribute id="att2" title="RelativeAbundance" type="float"/>
    </attributes>
    <attributes class="edge" mode="static">
      <attribute id="att1" title="label" type="string"/>
    </attributes>
    <nodes>
      <node id="1" label="ASV1">
        <attvalues>
          <attvalue for="att1" value="ASV1"/>
          <attvalue for="att2" value="0.127229302917346"/>
        </attvalues>
        <viz:color r="255" g="99" b="71" a="1"/>
        <viz:position x="186.706945875534" y="-23.1483882474161" z="0"/>
        <viz:size value="5"/>
      </node>
      <node id="2" label="ASV3">
        <attvalues>
          <attvalue for="att1" value="ASV3"/>
          <attvalue for="att2" value="0.298207629293989"/>
        </attvalues>
        <viz:color r="255" g="99" b="71" a="1"/>
        <viz:position x="-226.802706842016" y="15.1010257176816" z="0"/>
        <viz:size value="5"/>
      </node>
      <node id="3" label="ASV4">
        <attvalues>
          <attvalue for="att1" value="ASV4"/>
          <attvalue for="att2" value="0.0928550701993259"/>
        </attvalues>
        <viz:color r="255" g="99" b="71" a="1"/>
        <viz:position x="-188.081707042545" y="28.1970246923428" z="0"/>
        <viz:size value="5"/>
      </node>
      <node id="4" label="ASV6">
        <attvalues>
          <attvalue for="att1" value="ASV6"/>
          <attvalue for="att2" value="1.12586772616683"/>
        </attvalues>
        <viz:color r="255" g="99" b="71" a="1"/>
        <viz:position x="-140.494744968628" y="151.483961973735" z="0"/>
        <viz:size value="5"/>
      </node>
      <node id="5" label="ASV8">
        <attvalues>
          <attvalue for="att1" value="ASV8"/>
          <attvalue for="att2" value="0.410705118189326"/>
        </attvalues>
        <viz:color r="255" g="99" b="71" a="1"/>
        <viz:position x="211.684734207817" y="5.77670567404215" z="0"/>
        <viz:size value="5"/>
      </node>
      <node id="6" label="ASV9">
        <attvalues>
          <attvalue for="att1" value="ASV9"/>
          <attvalue for="att2" value="0.403116001874958"/>
        </attvalues>
        <viz:color r="255" g="99" b="71" a="1"/>
        <viz:position x="-105.224931161513" y="-224.181798111346" z="0"/>
        <viz:size value="5"/>
      </node>
      <node id="7" label="ASV10">
        <attvalues>
          <attvalue for="att1" value="ASV10"/>
          <attvalue for="att2" value="0.245530233700141"/>
        </attvalues>
        <viz:color r="255" g="99" b="71" a="1"/>
        <viz:position x="225.280734619913" y="8.53035664594046" z="0"/>
        <viz:size value="5"/>
      </node>
      <node id="8" label="ASV11">
        <attvalues>
          <attvalue for="att1" value="ASV11"/>
          <attvalue for="att2" value="0.646414142541461"/>
        </attvalues>
        <viz:color r="255" g="99" b="71" a="1"/>
        <viz:position x="-177.124165651855" y="28.2417541551427" z="0"/>
        <viz:size value="5"/>
      </node>
      <node id="9" label="ASV12">
        <attvalues>
          <attvalue for="att1" value="ASV12"/>
          <attvalue for="att2" value="0.457132653288989"/>
        </attvalues>
        <viz:color r="255" g="99" b="71" a="1"/>
        <viz:position x="-142.73495513789" y="136.445074377842" z="0"/>
        <viz:size value="5"/>
      </node>
      <node id="10" label="ASV13">
        <attvalues>
          <attvalue for="att1" value="ASV13"/>
          <attvalue for="att2" value="1.42853954152809"/>
        </attvalues>
        <viz:color r="255" g="99" b="71" a="1"/>
        <viz:position x="-84.1028168634974" y="-61.1426904365298" z="0"/>
        <viz:size value="5"/>
      </node>
      <node id="11" label="ASV16">
        <attvalues>
          <attvalue for="att1" value="ASV16"/>
          <attvalue for="att2" value="0.645967723934734"/>
        </attvalues>
        <viz:color r="255" g="99" b="71" a="1"/>
        <viz:position x="69.8791539608491" y="190.795314913884" z="0"/>
        <viz:size value="5"/>
      </node>
      <node id="12" label="ASV17">
        <attvalues>
          <attvalue for="att1" value="ASV17"/>
          <attvalue for="att2" value="0.239280373205955"/>
        </attvalues>
        <viz:color r="255" g="99" b="71" a="1"/>
        <viz:position x="-196.184466719438" y="-188.577243650428" z="0"/>
        <viz:size value="5"/>
      </node>
      <node id="13" label="ASV18">
        <attvalues>
          <attvalue for="att1" value="ASV18"/>
          <attvalue for="att2" value="0.329456931764916"/>
        </attvalues>
        <viz:color r="255" g="99" b="71" a="1"/>
        <viz:position x="179.3112786894" y="15.561736455193" z="0"/>
        <viz:size value="5"/>
      </node>
      <node id="14" label="ASV19">
        <attvalues>
          <attvalue for="att1" value="ASV19"/>
          <attvalue for="att2" value="0.340617396933104"/>
        </attvalues>
        <viz:color r="255" g="99" b="71" a="1"/>
        <viz:position x="-161.017040111343" y="-148.807277103776" z="0"/>
        <viz:size value="5"/>
      </node>
      <node id="15" label="ASV20">
        <attvalues>
          <attvalue for="att1" value="ASV20"/>
          <attvalue for="att2" value="0.335706792259101"/>
        </attvalues>
        <viz:color r="255" g="99" b="71" a="1"/>
        <viz:position x="-240.354994420896" y="-176.578343950396" z="0"/>
        <viz:size value="5"/>
      </node>
      <node id="16" label="ASV21">
        <attvalues>
          <attvalue for="att1" value="ASV21"/>
          <attvalue for="att2" value="0.413383629829691"/>
        </attvalues>
        <viz:color r="255" g="99" b="71" a="1"/>
        <viz:position x="161.475444537051" y="-40.1918444575594" z="0"/>
        <viz:size value="5"/>
      </node>
      <node id="17" label="ASV22">
        <attvalues>
          <attvalue for="att1" value="ASV22"/>
          <attvalue for="att2" value="0.446418606727528"/>
        </attvalues>
        <viz:color r="255" g="99" b="71" a="1"/>
        <viz:position x="-151.764889662762" y="230.679215543766" z="0"/>
        <viz:size value="5"/>
      </node>
      <node id="18" label="ASV23">
        <attvalues>
          <attvalue for="att1" value="ASV23"/>
          <attvalue for="att2" value="0.288386419945983"/>
        </attvalues>
        <viz:color r="255" g="99" b="71" a="1"/>
        <viz:position x="-184.989714517189" y="-240.25478448626" z="0"/>
        <viz:size value="5"/>
      </node>
      <node id="19" label="ASV24">
        <attvalues>
          <attvalue for="att1" value="ASV24"/>
          <attvalue for="att2" value="0.365170420303118"/>
        </attvalues>
        <viz:color r="255" g="99" b="71" a="1"/>
        <viz:position x="-3.12460402474792" y="-8.50210388802657" z="0"/>
        <viz:size value="5"/>
      </node>
      <node id="20" label="ASV25">
        <attvalues>
          <attvalue for="att1" value="ASV25"/>
          <attvalue for="att2" value="0.299546885114172"/>
        </attvalues>
        <viz:color r="255" g="99" b="71" a="1"/>
        <viz:position x="9.71553440546506" y="69.7554635228258" z="0"/>
        <viz:size value="5"/>
      </node>
      <node id="21" label="ASV26">
        <attvalues>
          <attvalue for="att1" value="ASV26"/>
          <attvalue for="att2" value="0.16071069842191"/>
        </attvalues>
        <viz:color r="255" g="99" b="71" a="1"/>
        <viz:position x="23.0300038729229" y="-163.240977062855" z="0"/>
        <viz:size value="5"/>
      </node>
      <node id="22" label="ASV27">
        <attvalues>
          <attvalue for="att1" value="ASV27"/>
          <attvalue for="att2" value="0.246869489520323"/>
        </attvalues>
        <viz:color r="255" g="99" b="71" a="1"/>
        <viz:position x="-120.221645242072" y="-202.543339269817" z="0"/>
        <viz:size value="5"/>
      </node>
      <node id="23" label="ASV28">
        <attvalues>
          <attvalue for="att1" value="ASV28"/>
          <attvalue for="att2" value="0.14999665186045"/>
        </attvalues>
        <viz:color r="255" g="99" b="71" a="1"/>
        <viz:position x="-220.26645416435" y="-166.802579060827" z="0"/>
        <viz:size value="5"/>
      </node>
      <node id="24" label="ASV29">
        <attvalues>
          <attvalue for="att1" value="ASV29"/>
          <attvalue for="att2" value="0.314725117742908"/>
        </attvalues>
        <viz:color r="255" g="99" b="71" a="1"/>
        <viz:position x="69.8900683881628" y="-11.0144701153979" z="0"/>
        <viz:size value="5"/>
      </node>
      <node id="25" label="ASV30">
        <attvalues>
          <attvalue for="att1" value="ASV30"/>
          <attvalue for="att2" value="0.190620745072655"/>
        </attvalues>
        <viz:color r="255" g="99" b="71" a="1"/>
        <viz:position x="-30.2768542698891" y="-181.853268480223" z="0"/>
        <viz:size value="5"/>
      </node>
      <node id="26" label="ASV31">
        <attvalues>
          <attvalue for="att1" value="ASV31"/>
          <attvalue for="att2" value="0.457132653288989"/>
        </attvalues>
        <viz:color r="255" g="99" b="71" a="1"/>
        <viz:position x="-219.984596806276" y="-183.118709402932" z="0"/>
        <viz:size value="5"/>
      </node>
      <node id="27" label="ASV32">
        <attvalues>
          <attvalue for="att1" value="ASV32"/>
          <attvalue for="att2" value="0.323653489877458"/>
        </attvalues>
        <viz:color r="255" g="99" b="71" a="1"/>
        <viz:position x="168.806484671771" y="75.9815813379783" z="0"/>
        <viz:size value="5"/>
      </node>
      <node id="28" label="ASV33">
        <attvalues>
          <attvalue for="att1" value="ASV33"/>
          <attvalue for="att2" value="0.225441396397402"/>
        </attvalues>
        <viz:color r="255" g="99" b="71" a="1"/>
        <viz:position x="-57.8449990036467" y="-156.126575324213" z="0"/>
        <viz:size value="5"/>
      </node>
      <node id="29" label="ASV35">
        <attvalues>
          <attvalue for="att1" value="ASV35"/>
          <attvalue for="att2" value="0.382134327358764"/>
        </attvalues>
        <viz:color r="255" g="99" b="71" a="1"/>
        <viz:position x="173.610401791607" y="-140.096826418709" z="0"/>
        <viz:size value="5"/>
      </node>
      <node id="30" label="ASV36">
        <attvalues>
          <attvalue for="att1" value="ASV36"/>
          <attvalue for="att2" value="0.419187071717149"/>
        </attvalues>
        <viz:color r="255" g="99" b="71" a="1"/>
        <viz:position x="124.782330398672" y="-153.155485848679" z="0"/>
        <viz:size value="5"/>
      </node>
      <node id="31" label="ASV38">
        <attvalues>
          <attvalue for="att1" value="ASV38"/>
          <attvalue for="att2" value="0.248655163947233"/>
        </attvalues>
        <viz:color r="255" g="99" b="71" a="1"/>
        <viz:position x="-210.766997377868" y="115.798635463072" z="0"/>
        <viz:size value="5"/>
      </node>
      <node id="32" label="ASV39">
        <attvalues>
          <attvalue for="att1" value="ASV39"/>
          <attvalue for="att2" value="0.286154326912346"/>
        </attvalues>
        <viz:color r="255" g="99" b="71" a="1"/>
        <viz:position x="-200.994050137766" y="-221.843431908491" z="0"/>
        <viz:size value="5"/>
      </node>
      <node id="33" label="ASV40">
        <attvalues>
          <attvalue for="att1" value="ASV40"/>
          <attvalue for="att2" value="0.301778978147809"/>
        </attvalues>
        <viz:color r="255" g="99" b="71" a="1"/>
        <viz:position x="240.27635897817" y="50.4221322420718" z="0"/>
        <viz:size value="5"/>
      </node>
      <node id="34" label="ASV41">
        <attvalues>
          <attvalue for="att1" value="ASV41"/>
          <attvalue for="att2" value="0.576772839891967"/>
        </attvalues>
        <viz:color r="255" g="99" b="71" a="1"/>
        <viz:position x="215.489821298739" y="130.134151316399" z="0"/>
        <viz:size value="5"/>
      </node>
      <node id="35" label="ASV42">
        <attvalues>
          <attvalue for="att1" value="ASV42"/>
          <attvalue for="att2" value="0.349545769067655"/>
        </attvalues>
        <viz:color r="255" g="99" b="71" a="1"/>
        <viz:position x="-42.4368167364215" y="-232.526584960684" z="0"/>
        <viz:size value="5"/>
      </node>
      <node id="36" label="ASV43">
        <attvalues>
          <attvalue for="att1" value="ASV43"/>
          <attvalue for="att2" value="0.320082141023638"/>
        </attvalues>
        <viz:color r="255" g="99" b="71" a="1"/>
        <viz:position x="-233.707447401527" y="-89.4960903738225" z="0"/>
        <viz:size value="5"/>
      </node>
      <node id="37" label="ASV44">
        <attvalues>
          <attvalue for="att1" value="ASV44"/>
          <attvalue for="att2" value="0.391509118100042"/>
        </attvalues>
        <viz:color r="255" g="99" b="71" a="1"/>
        <viz:position x="100.58394034127" y="206.712941751996" z="0"/>
        <viz:size value="5"/>
      </node>
      <node id="38" label="ASV45">
        <attvalues>
          <attvalue for="att1" value="ASV45"/>
          <attvalue for="att2" value="0.235709024352135"/>
        </attvalues>
        <viz:color r="255" g="99" b="71" a="1"/>
        <viz:position x="-101.21450310122" y="234.345939762308" z="0"/>
        <viz:size value="5"/>
      </node>
      <node id="39" label="ASV46">
        <attvalues>
          <attvalue for="att1" value="ASV46"/>
          <attvalue for="att2" value="0.31249302470927"/>
        </attvalues>
        <viz:color r="255" g="99" b="71" a="1"/>
        <viz:position x="-9.96582083132384" y="69.2239906910596" z="0"/>
        <viz:size value="5"/>
      </node>
      <node id="40" label="ASV47">
        <attvalues>
          <attvalue for="att1" value="ASV47"/>
          <attvalue for="att2" value="0.365170420303118"/>
        </attvalues>
        <viz:color r="255" g="99" b="71" a="1"/>
        <viz:position x="-159.731953691796" y="-123.179558152866" z="0"/>
        <viz:size value="5"/>
      </node>
      <node id="41" label="ASV49">
        <attvalues>
          <attvalue for="att1" value="ASV49"/>
          <attvalue for="att2" value="0.138836186692261"/>
        </attvalues>
        <viz:color r="255" g="99" b="71" a="1"/>
        <viz:position x="-246.390545975376" y="233.911815955751" z="0"/>
        <viz:size value="5"/>
      </node>
      <node id="42" label="ASV50">
        <attvalues>
          <attvalue for="att1" value="ASV50"/>
          <attvalue for="att2" value="0.256244280261601"/>
        </attvalues>
        <viz:color r="255" g="99" b="71" a="1"/>
        <viz:position x="-225.376272988583" y="69.3258721572051" z="0"/>
        <viz:size value="5"/>
      </node>
      <node id="43" label="ASV51">
        <attvalues>
          <attvalue for="att1" value="ASV51"/>
          <attvalue for="att2" value="0.087051628311868"/>
        </attvalues>
        <viz:color r="255" g="99" b="71" a="1"/>
        <viz:position x="135.084672949015" y="153.026036650712" z="0"/>
        <viz:size value="5"/>
      </node>
      <node id="44" label="ASV52">
        <attvalues>
          <attvalue for="att1" value="ASV52"/>
          <attvalue for="att2" value="0.1897279078592"/>
        </attvalues>
        <viz:color r="255" g="99" b="71" a="1"/>
        <viz:position x="-19.283682435893" y="-14.39201387229" z="0"/>
        <viz:size value="5"/>
      </node>
      <node id="45" label="ASV54">
        <attvalues>
          <attvalue for="att1" value="ASV54"/>
          <attvalue for="att2" value="0.188835070645745"/>
        </attvalues>
        <viz:color r="255" g="99" b="71" a="1"/>
        <viz:position x="-125.905470344114" y="-39.1263584108413" z="0"/>
        <viz:size value="5"/>
      </node>
      <node id="46" label="ASV56">
        <attvalues>
          <attvalue for="att1" value="ASV56"/>
          <attvalue for="att2" value="0.196424186960112"/>
        </attvalues>
        <viz:color r="255" g="99" b="71" a="1"/>
        <viz:position x="-143.415178618191" y="121.221564284596" z="0"/>
        <viz:size value="5"/>
      </node>
      <node id="47" label="ASV57">
        <attvalues>
          <attvalue for="att1" value="ASV57"/>
          <attvalue for="att2" value="0.0848195352782304"/>
        </attvalues>
        <viz:color r="255" g="99" b="71" a="1"/>
        <viz:position x="-233.004217684324" y="-224.544450081327" z="0"/>
        <viz:size value="5"/>
      </node>
      <node id="48" label="ASV58">
        <attvalues>
          <attvalue for="att1" value="ASV58"/>
          <attvalue for="att2" value="0.27990446641816"/>
        </attvalues>
        <viz:color r="255" g="99" b="71" a="1"/>
        <viz:position x="-167.283963316703" y="-160.176673669173" z="0"/>
        <viz:size value="5"/>
      </node>
      <node id="49" label="ASV59">
        <attvalues>
          <attvalue for="att1" value="ASV59"/>
          <attvalue for="att2" value="0.167406977522823"/>
        </attvalues>
        <viz:color r="255" g="99" b="71" a="1"/>
        <viz:position x="244.876291458972" y="88.0008096090048" z="0"/>
        <viz:size value="5"/>
      </node>
      <node id="50" label="ASV60">
        <attvalues>
          <attvalue for="att1" value="ASV60"/>
          <attvalue for="att2" value="0.24195888484632"/>
        </attvalues>
        <viz:color r="255" g="99" b="71" a="1"/>
        <viz:position x="-81.8622854303842" y="174.17868548304" z="0"/>
        <viz:size value="5"/>
      </node>
      <node id="51" label="ASV61">
        <attvalues>
          <attvalue for="att1" value="ASV61"/>
          <attvalue for="att2" value="0.160264279815183"/>
        </attvalues>
        <viz:color r="255" g="99" b="71" a="1"/>
        <viz:position x="238.713489224105" y="30.0270916949136" z="0"/>
        <viz:size value="5"/>
      </node>
      <node id="52" label="ASV62">
        <attvalues>
          <attvalue for="att1" value="ASV62"/>
          <attvalue for="att2" value="0.133032744804803"/>
        </attvalues>
        <viz:color r="255" g="99" b="71" a="1"/>
        <viz:position x="-212.362981535066" y="-1.7923022450347" z="0"/>
        <viz:size value="5"/>
      </node>
      <node id="53" label="ASV63">
        <attvalues>
          <attvalue for="att1" value="ASV63"/>
          <attvalue for="att2" value="0.199102698600478"/>
        </attvalues>
        <viz:color r="255" g="99" b="71" a="1"/>
        <viz:position x="71.7048587419137" y="197.160865877741" z="0"/>
        <viz:size value="5"/>
      </node>
      <node id="54" label="ASV64">
        <attvalues>
          <attvalue for="att1" value="ASV64"/>
          <attvalue for="att2" value="0.210709582375393"/>
        </attvalues>
        <viz:color r="255" g="99" b="71" a="1"/>
        <viz:position x="224.675673187591" y="-36.4667808024468" z="0"/>
        <viz:size value="5"/>
      </node>
      <node id="55" label="ASV65">
        <attvalues>
          <attvalue for="att1" value="ASV65"/>
          <attvalue for="att2" value="0.19151358228611"/>
        </attvalues>
        <viz:color r="255" g="99" b="71" a="1"/>
        <viz:position x="-85.8709252974593" y="170.608295167251" z="0"/>
        <viz:size value="5"/>
      </node>
      <node id="56" label="ASV66">
        <attvalues>
          <attvalue for="att1" value="ASV66"/>
          <attvalue for="att2" value="0.266958326823062"/>
        </attvalues>
        <viz:color r="255" g="99" b="71" a="1"/>
        <viz:position x="-102.727611718037" y="193.815261462413" z="0"/>
        <viz:size value="5"/>
      </node>
      <node id="57" label="ASV67">
        <attvalues>
          <attvalue for="att1" value="ASV67"/>
          <attvalue for="att2" value="0.843284748108301"/>
        </attvalues>
        <viz:color r="255" g="99" b="71" a="1"/>
        <viz:position x="207.887456578826" y="-20.7423985599376" z="0"/>
        <viz:size value="5"/>
      </node>
      <node id="58" label="ASV68">
        <attvalues>
          <attvalue for="att1" value="ASV68"/>
          <attvalue for="att2" value="0.211602419588848"/>
        </attvalues>
        <viz:color r="255" g="99" b="71" a="1"/>
        <viz:position x="-68.6898019452901" y="97.3930352068355" z="0"/>
        <viz:size value="5"/>
      </node>
      <node id="59" label="ASV69">
        <attvalues>
          <attvalue for="att1" value="ASV69"/>
          <attvalue for="att2" value="0.167853396129551"/>
        </attvalues>
        <viz:color r="255" g="99" b="71" a="1"/>
        <viz:position x="201.104146264783" y="118.762594833745" z="0"/>
        <viz:size value="5"/>
      </node>
      <node id="60" label="ASV70">
        <attvalues>
          <attvalue for="att1" value="ASV70"/>
          <attvalue for="att2" value="0.0941943260195085"/>
        </attvalues>
        <viz:color r="255" g="99" b="71" a="1"/>
        <viz:position x="-249.11505139382" y="-230.176919341458" z="0"/>
        <viz:size value="5"/>
      </node>
      <node id="61" label="ASV71">
        <attvalues>
          <attvalue for="att1" value="ASV71"/>
          <attvalue for="att2" value="0.112497488895337"/>
        </attvalues>
        <viz:color r="255" g="99" b="71" a="1"/>
        <viz:position x="129.759081384609" y="-28.0216714835887" z="0"/>
        <viz:size value="5"/>
      </node>
      <node id="62" label="ASV73">
        <attvalues>
          <attvalue for="att1" value="ASV73"/>
          <attvalue for="att2" value="0.254458605834691"/>
        </attvalues>
        <viz:color r="255" g="99" b="71" a="1"/>
        <viz:position x="-67.6420451288529" y="160.285826626379" z="0"/>
        <viz:size value="5"/>
      </node>
      <node id="63" label="ASV74">
        <attvalues>
          <attvalue for="att1" value="ASV74"/>
          <attvalue for="att2" value="0.141514698332627"/>
        </attvalues>
        <viz:color r="255" g="99" b="71" a="1"/>
        <viz:position x="160.972057320368" y="76.2501568988542" z="0"/>
        <viz:size value="5"/>
      </node>
      <node id="64" label="ASV75">
        <attvalues>
          <attvalue for="att1" value="ASV75"/>
          <attvalue for="att2" value="0.180353117117921"/>
        </attvalues>
        <viz:color r="255" g="99" b="71" a="1"/>
        <viz:position x="70.6680127246739" y="34.0582323410345" z="0"/>
        <viz:size value="5"/>
      </node>
      <node id="65" label="ASV76">
        <attvalues>
          <attvalue for="att1" value="ASV76"/>
          <attvalue for="att2" value="0.0834802794580478"/>
        </attvalues>
        <viz:color r="255" g="99" b="71" a="1"/>
        <viz:position x="122.869592372921" y="220.575301368116" z="0"/>
        <viz:size value="5"/>
      </node>
      <node id="66" label="ASV77">
        <attvalues>
          <attvalue for="att1" value="ASV77"/>
          <attvalue for="att2" value="0.183924465971742"/>
        </attvalues>
        <viz:color r="255" g="99" b="71" a="1"/>
        <viz:position x="-128.265705858564" y="241.42190694533" z="0"/>
        <viz:size value="5"/>
      </node>
      <node id="67" label="ASV78">
        <attvalues>
          <attvalue for="att1" value="ASV78"/>
          <attvalue for="att2" value="0.258029954688511"/>
        </attvalues>
        <viz:color r="255" g="99" b="71" a="1"/>
        <viz:position x="-154.687791367734" y="25.2220053364432" z="0"/>
        <viz:size value="5"/>
      </node>
      <node id="68" label="ASV80">
        <attvalues>
          <attvalue for="att1" value="ASV80"/>
          <attvalue for="att2" value="0.141514698332627"/>
        </attvalues>
        <viz:color r="255" g="99" b="71" a="1"/>
        <viz:position x="-15.0276008202518" y="-202.172608021509" z="0"/>
        <viz:size value="5"/>
      </node>
      <node id="69" label="ASV82">
        <attvalues>
          <attvalue for="att1" value="ASV82"/>
          <attvalue for="att2" value="0.197763442780295"/>
        </attvalues>
        <viz:color r="255" g="99" b="71" a="1"/>
        <viz:position x="-11.6554993377964" y="235.711021994017" z="0"/>
        <viz:size value="5"/>
      </node>
      <node id="70" label="ASV83">
        <attvalues>
          <attvalue for="att1" value="ASV83"/>
          <attvalue for="att2" value="0.0901765585589607"/>
        </attvalues>
        <viz:color r="255" g="99" b="71" a="1"/>
        <viz:position x="184.341097782123" y="-113.487879864738" z="0"/>
        <viz:size value="5"/>
      </node>
      <node id="71" label="ASV84">
        <attvalues>
          <attvalue for="att1" value="ASV84"/>
          <attvalue for="att2" value="0.244637396486686"/>
        </attvalues>
        <viz:color r="255" g="99" b="71" a="1"/>
        <viz:position x="222.004990524135" y="-62.584294229476" z="0"/>
        <viz:size value="5"/>
      </node>
      <node id="72" label="ASV85">
        <attvalues>
          <attvalue for="att1" value="ASV85"/>
          <attvalue for="att2" value="0.159817861208455"/>
        </attvalues>
        <viz:color r="255" g="99" b="71" a="1"/>
        <viz:position x="-200.647553556532" y="246.090033652183" z="0"/>
        <viz:size value="5"/>
      </node>
      <node id="73" label="ASV86">
        <attvalues>
          <attvalue for="att1" value="ASV86"/>
          <attvalue for="att2" value="0.218745117296489"/>
        </attvalues>
        <viz:color r="255" g="99" b="71" a="1"/>
        <viz:position x="-106.063626433778" y="-67.6995860091197" z="0"/>
        <viz:size value="5"/>
      </node>
      <node id="74" label="ASV87">
        <attvalues>
          <attvalue for="att1" value="ASV87"/>
          <attvalue for="att2" value="0.168299814736278"/>
        </attvalues>
        <viz:color r="255" g="99" b="71" a="1"/>
        <viz:position x="90.5413067860617" y="-32.9018441049537" z="0"/>
        <viz:size value="5"/>
      </node>
      <node id="75" label="ASV88">
        <attvalues>
          <attvalue for="att1" value="ASV88"/>
          <attvalue for="att2" value="0.222316466150309"/>
        </attvalues>
        <viz:color r="255" g="99" b="71" a="1"/>
        <viz:position x="8.23573482266858" y="-17.8594553556955" z="0"/>
        <viz:size value="5"/>
      </node>
      <node id="76" label="ASV89">
        <attvalues>
          <attvalue for="att1" value="ASV89"/>
          <attvalue for="att2" value="0.159371442601728"/>
        </attvalues>
        <viz:color r="255" g="99" b="71" a="1"/>
        <viz:position x="35.3522807747806" y="220.954352028726" z="0"/>
        <viz:size value="5"/>
      </node>
      <node id="77" label="ASV91">
        <attvalues>
          <attvalue for="att1" value="ASV91"/>
          <attvalue for="att2" value="0.201334791634115"/>
        </attvalues>
        <viz:color r="255" g="99" b="71" a="1"/>
        <viz:position x="203.783309591697" y="146.184384352858" z="0"/>
        <viz:size value="5"/>
      </node>
      <node id="78" label="ASV92">
        <attvalues>
          <attvalue for="att1" value="ASV92"/>
          <attvalue for="att2" value="0.163835628669003"/>
        </attvalues>
        <viz:color r="255" g="99" b="71" a="1"/>
        <viz:position x="149.540876341188" y="124.202040304392" z="0"/>
        <viz:size value="5"/>
      </node>
      <node id="79" label="ASV93">
        <attvalues>
          <attvalue for="att1" value="ASV93"/>
          <attvalue for="att2" value="0.129907814557711"/>
        </attvalues>
        <viz:color r="255" g="99" b="71" a="1"/>
        <viz:position x="-212.088087351526" y="-5.06732343663549" z="0"/>
        <viz:size value="5"/>
      </node>
      <node id="80" label="ASV94">
        <attvalues>
          <attvalue for="att1" value="ASV94"/>
          <attvalue for="att2" value="0.162049954242093"/>
        </attvalues>
        <viz:color r="255" g="99" b="71" a="1"/>
        <viz:position x="-46.190380478872" y="-199.546165504739" z="0"/>
        <viz:size value="5"/>
      </node>
      <node id="81" label="ASV95">
        <attvalues>
          <attvalue for="att1" value="ASV95"/>
          <attvalue for="att2" value="0.113390326108792"/>
        </attvalues>
        <viz:color r="255" g="99" b="71" a="1"/>
        <viz:position x="-187.188203689113" y="74.5278649530228" z="0"/>
        <viz:size value="5"/>
      </node>
      <node id="82" label="ASV96">
        <attvalues>
          <attvalue for="att1" value="ASV96"/>
          <attvalue for="att2" value="0.244190977879958"/>
        </attvalues>
        <viz:color r="255" g="99" b="71" a="1"/>
        <viz:position x="-14.6487708171889" y="-174.839424893813" z="0"/>
        <viz:size value="5"/>
      </node>
      <node id="83" label="ASV97">
        <attvalues>
          <attvalue for="att1" value="ASV97"/>
          <attvalue for="att2" value="0.207584652128301"/>
        </attvalues>
        <viz:color r="255" g="99" b="71" a="1"/>
        <viz:position x="151.609888456681" y="-101.160239563352" z="0"/>
        <viz:size value="5"/>
      </node>
      <node id="84" label="ASV98">
        <attvalues>
          <attvalue for="att1" value="ASV98"/>
          <attvalue for="att2" value="0.0620521863351264"/>
        </attvalues>
        <viz:color r="255" g="99" b="71" a="1"/>
        <viz:position x="49.6952092248305" y="57.8029109686197" z="0"/>
        <viz:size value="5"/>
      </node>
      <node id="85" label="ASV99">
        <attvalues>
          <attvalue for="att1" value="ASV99"/>
          <attvalue for="att2" value="0.134372000624986"/>
        </attvalues>
        <viz:color r="255" g="99" b="71" a="1"/>
        <viz:position x="70.0437294148783" y="152.139029537142" z="0"/>
        <viz:size value="5"/>
      </node>
      <node id="86" label="ASV100">
        <attvalues>
          <attvalue for="att1" value="ASV100"/>
          <attvalue for="att2" value="0.170531907769916"/>
        </attvalues>
        <viz:color r="255" g="99" b="71" a="1"/>
        <viz:position x="-8.87308988457571" y="-83.6418420420224" z="0"/>
        <viz:size value="5"/>
      </node>
      <node id="87" label="ASV101">
        <attvalues>
          <attvalue for="att1" value="ASV101"/>
          <attvalue for="att2" value="0.184370884578469"/>
        </attvalues>
        <viz:color r="255" g="99" b="71" a="1"/>
        <viz:position x="221.597016564625" y="242.093464567415" z="0"/>
        <viz:size value="5"/>
      </node>
      <node id="88" label="ASV102">
        <attvalues>
          <attvalue for="att1" value="ASV102"/>
          <attvalue for="att2" value="0.0714269770764046"/>
        </attvalues>
        <viz:color r="255" g="99" b="71" a="1"/>
        <viz:position x="-228.427288982668" y="166.579583856994" z="0"/>
        <viz:size value="5"/>
      </node>
      <node id="89" label="ASV104">
        <attvalues>
          <attvalue for="att1" value="ASV104"/>
          <attvalue for="att2" value="0.101337023727149"/>
        </attvalues>
        <viz:color r="255" g="99" b="71" a="1"/>
        <viz:position x="-219.46981508056" y="67.9067472471512" z="0"/>
        <viz:size value="5"/>
      </node>
      <node id="90" label="ASV105">
        <attvalues>
          <attvalue for="att1" value="ASV105"/>
          <attvalue for="att2" value="0.183478047365014"/>
        </attvalues>
        <viz:color r="255" g="99" b="71" a="1"/>
        <viz:position x="-45.282126842853" y="-49.7216261763753" z="0"/>
        <viz:size value="5"/>
      </node>
      <node id="91" label="ASV106">
        <attvalues>
          <attvalue for="att1" value="ASV106"/>
          <attvalue for="att2" value="0.142407535546082"/>
        </attvalues>
        <viz:color r="255" g="99" b="71" a="1"/>
        <viz:position x="51.7997372053738" y="-208.152193286228" z="0"/>
        <viz:size value="5"/>
      </node>
      <node id="92" label="ASV107">
        <attvalues>
          <attvalue for="att1" value="ASV107"/>
          <attvalue for="att2" value="0.173210419410281"/>
        </attvalues>
        <viz:color r="255" g="99" b="71" a="1"/>
        <viz:position x="123.28409214339" y="-139.72064600337" z="0"/>
        <viz:size value="5"/>
      </node>
      <node id="93" label="ASV110">
        <attvalues>
          <attvalue for="att1" value="ASV110"/>
          <attvalue for="att2" value="0.0924086515925984"/>
        </attvalues>
        <viz:color r="255" g="99" b="71" a="1"/>
        <viz:position x="134.673352578832" y="139.652918968291" z="0"/>
        <viz:size value="5"/>
      </node>
      <node id="94" label="ASV111">
        <attvalues>
          <attvalue for="att1" value="ASV111"/>
          <attvalue for="att2" value="0.149103814646994"/>
        </attvalues>
        <viz:color r="255" g="99" b="71" a="1"/>
        <viz:position x="178.397775637162" y="-70.8633268907676" z="0"/>
        <viz:size value="5"/>
      </node>
      <node id="95" label="ASV113">
        <attvalues>
          <attvalue for="att1" value="ASV113"/>
          <attvalue for="att2" value="0.144193209972992"/>
        </attvalues>
        <viz:color r="255" g="99" b="71" a="1"/>
        <viz:position x="-162.741349690621" y="-142.61627917541" z="0"/>
        <viz:size value="5"/>
      </node>
      <node id="96" label="ASV114">
        <attvalues>
          <attvalue for="att1" value="ASV114"/>
          <attvalue for="att2" value="0.0705341398629495"/>
        </attvalues>
        <viz:color r="255" g="99" b="71" a="1"/>
        <viz:position x="167.711712499948" y="-43.9093895764632" z="0"/>
        <viz:size value="5"/>
      </node>
      <node id="97" label="ASV115">
        <attvalues>
          <attvalue for="att1" value="ASV115"/>
          <attvalue for="att2" value="0.15178232628736"/>
        </attvalues>
        <viz:color r="255" g="99" b="71" a="1"/>
        <viz:position x="-94.0721069933067" y="162.483261127382" z="0"/>
        <viz:size value="5"/>
      </node>
      <node id="98" label="ASV116">
        <attvalues>
          <attvalue for="att1" value="ASV116"/>
          <attvalue for="att2" value="0.125443628490435"/>
        </attvalues>
        <viz:color r="255" g="99" b="71" a="1"/>
        <viz:position x="-109.158057872575" y="-76.4768382177822" z="0"/>
        <viz:size value="5"/>
      </node>
      <node id="99" label="ASV117">
        <attvalues>
          <attvalue for="att1" value="ASV117"/>
          <attvalue for="att2" value="0.116068837749157"/>
        </attvalues>
        <viz:color r="255" g="99" b="71" a="1"/>
        <viz:position x="-183.217856717567" y="-48.2791823830683" z="0"/>
        <viz:size value="5"/>
      </node>
      <node id="100" label="ASV118">
        <attvalues>
          <attvalue for="att1" value="ASV118"/>
          <attvalue for="att2" value="0.0852659538849579"/>
        </attvalues>
        <viz:color r="255" g="99" b="71" a="1"/>
        <viz:position x="9.04972273960578" y="-22.642270986432" z="0"/>
        <viz:size value="5"/>
      </node>
      <node id="101" label="ASV119">
        <attvalues>
          <attvalue for="att1" value="ASV119"/>
          <attvalue for="att2" value="0.0866052097051405"/>
        </attvalues>
        <viz:color r="255" g="99" b="71" a="1"/>
        <viz:position x="-104.920020049917" y="56.1081799605753" z="0"/>
        <viz:size value="5"/>
      </node>
      <node id="102" label="ASV120">
        <attvalues>
          <attvalue for="att1" value="ASV120"/>
          <attvalue for="att2" value="0.138836186692261"/>
        </attvalues>
        <viz:color r="255" g="99" b="71" a="1"/>
        <viz:position x="-42.5618821204033" y="-183.518921723724" z="0"/>
        <viz:size value="5"/>
      </node>
      <node id="103" label="ASV121">
        <attvalues>
          <attvalue for="att1" value="ASV121"/>
          <attvalue for="att2" value="0.11205107028861"/>
        </attvalues>
        <viz:color r="255" g="99" b="71" a="1"/>
        <viz:position x="88.0489461583877" y="-35.1790071857241" z="0"/>
        <viz:size value="5"/>
      </node>
      <node id="104" label="ASV123">
        <attvalues>
          <attvalue for="att1" value="ASV123"/>
          <attvalue for="att2" value="0.171424744983371"/>
        </attvalues>
        <viz:color r="255" g="99" b="71" a="1"/>
        <viz:position x="230.54245249371" y="82.2154083908576" z="0"/>
        <viz:size value="5"/>
      </node>
      <node id="105" label="ASV124">
        <attvalues>
          <attvalue for="att1" value="ASV124"/>
          <attvalue for="att2" value="0.19151358228611"/>
        </attvalues>
        <viz:color r="255" g="99" b="71" a="1"/>
        <viz:position x="-54.331482323455" y="-105.734238320148" z="0"/>
        <viz:size value="5"/>
      </node>
      <node id="106" label="ASV126">
        <attvalues>
          <attvalue for="att1" value="ASV126"/>
          <attvalue for="att2" value="0.158478605388273"/>
        </attvalues>
        <viz:color r="255" g="99" b="71" a="1"/>
        <viz:position x="154.580014192246" y="-210.716641293041" z="0"/>
        <viz:size value="5"/>
      </node>
      <node id="107" label="ASV127">
        <attvalues>
          <attvalue for="att1" value="ASV127"/>
          <attvalue for="att2" value="0.15535367514118"/>
        </attvalues>
        <viz:color r="255" g="99" b="71" a="1"/>
        <viz:position x="-152.208816382754" y="-178.213263676307" z="0"/>
        <viz:size value="5"/>
      </node>
      <node id="108" label="ASV128">
        <attvalues>
          <attvalue for="att1" value="ASV128"/>
          <attvalue for="att2" value="0.0843731166715029"/>
        </attvalues>
        <viz:color r="255" g="99" b="71" a="1"/>
        <viz:position x="65.5398730832187" y="-246.614259474841" z="0"/>
        <viz:size value="5"/>
      </node>
      <node id="109" label="ASV129">
        <attvalues>
          <attvalue for="att1" value="ASV129"/>
          <attvalue for="att2" value="0.175888931050646"/>
        </attvalues>
        <viz:color r="255" g="99" b="71" a="1"/>
        <viz:position x="-36.0492407558178" y="147.586471464493" z="0"/>
        <viz:size value="5"/>
      </node>
      <node id="110" label="ASV130">
        <attvalues>
          <attvalue for="att1" value="ASV130"/>
          <attvalue for="att2" value="0.188388652039017"/>
        </attvalues>
        <viz:color r="255" g="99" b="71" a="1"/>
        <viz:position x="228.334341557219" y="130.238620372556" z="0"/>
        <viz:size value="5"/>
      </node>
      <node id="111" label="ASV131">
        <attvalues>
          <attvalue for="att1" value="ASV131"/>
          <attvalue for="att2" value="0.100444186513694"/>
        </attvalues>
        <viz:color r="255" g="99" b="71" a="1"/>
        <viz:position x="30.9706979330512" y="187.763550025319" z="0"/>
        <viz:size value="5"/>
      </node>
      <node id="112" label="ASV132">
        <attvalues>
          <attvalue for="att1" value="ASV132"/>
          <attvalue for="att2" value="0.0906229771656883"/>
        </attvalues>
        <viz:color r="255" g="99" b="71" a="1"/>
        <viz:position x="81.6418472836889" y="-229.052658571412" z="0"/>
        <viz:size value="5"/>
      </node>
      <node id="113" label="ASV133">
        <attvalues>
          <attvalue for="att1" value="ASV133"/>
          <attvalue for="att2" value="0.183031628758287"/>
        </attvalues>
        <viz:color r="255" g="99" b="71" a="1"/>
        <viz:position x="213.695991860555" y="187.223450058347" z="0"/>
        <viz:size value="5"/>
      </node>
      <node id="114" label="ASV134">
        <attvalues>
          <attvalue for="att1" value="ASV134"/>
          <attvalue for="att2" value="0.15713934956809"/>
        </attvalues>
        <viz:color r="255" g="99" b="71" a="1"/>
        <viz:position x="-166.363840707661" y="107.945500672578" z="0"/>
        <viz:size value="5"/>
      </node>
      <node id="115" label="ASV135">
        <attvalues>
          <attvalue for="att1" value="ASV135"/>
          <attvalue for="att2" value="0.130800651771166"/>
        </attvalues>
        <viz:color r="255" g="99" b="71" a="1"/>
        <viz:position x="-210.619599533301" y="-119.893996485396" z="0"/>
        <viz:size value="5"/>
      </node>
      <node id="116" label="ASV136">
        <attvalues>
          <attvalue for="att1" value="ASV136"/>
          <attvalue for="att2" value="0.139729023905716"/>
        </attvalues>
        <viz:color r="255" g="99" b="71" a="1"/>
        <viz:position x="201.199651746334" y="109.226308412652" z="0"/>
        <viz:size value="5"/>
      </node>
      <node id="117" label="ASV137">
        <attvalues>
          <attvalue for="att1" value="ASV137"/>
          <attvalue for="att2" value="0.116515256355885"/>
        </attvalues>
        <viz:color r="255" g="99" b="71" a="1"/>
        <viz:position x="97.381355222136" y="-27.539043776688" z="0"/>
        <viz:size value="5"/>
      </node>
      <node id="118" label="ASV138">
        <attvalues>
          <attvalue for="att1" value="ASV138"/>
          <attvalue for="att2" value="0.0910693957724158"/>
        </attvalues>
        <viz:color r="255" g="99" b="71" a="1"/>
        <viz:position x="79.1380784537691" y="90.2627595581553" z="0"/>
        <viz:size value="5"/>
      </node>
      <node id="119" label="ASV139">
        <attvalues>
          <attvalue for="att1" value="ASV139"/>
          <attvalue for="att2" value="0.125890047097163"/>
        </attvalues>
        <viz:color r="255" g="99" b="71" a="1"/>
        <viz:position x="-82.9550178986004" y="-54.664760286219" z="0"/>
        <viz:size value="5"/>
      </node>
      <node id="120" label="ASV141">
        <attvalues>
          <attvalue for="att1" value="ASV141"/>
          <attvalue for="att2" value="0.177674605477556"/>
        </attvalues>
        <viz:color r="255" g="99" b="71" a="1"/>
        <viz:position x="167.574344407486" y="43.7778503929384" z="0"/>
        <viz:size value="5"/>
      </node>
      <node id="121" label="ASV142">
        <attvalues>
          <attvalue for="att1" value="ASV142"/>
          <attvalue for="att2" value="0.129907814557711"/>
        </attvalues>
        <viz:color r="255" g="99" b="71" a="1"/>
        <viz:position x="-150.156783266613" y="232.939982276679" z="0"/>
        <viz:size value="5"/>
      </node>
      <node id="122" label="ASV144">
        <attvalues>
          <attvalue for="att1" value="ASV144"/>
          <attvalue for="att2" value="0.167853396129551"/>
        </attvalues>
        <viz:color r="255" g="99" b="71" a="1"/>
        <viz:position x="-192.926217283678" y="116.879231676646" z="0"/>
        <viz:size value="5"/>
      </node>
      <node id="123" label="ASV145">
        <attvalues>
          <attvalue for="att1" value="ASV145"/>
          <attvalue for="att2" value="0.0910693957724158"/>
        </attvalues>
        <viz:color r="255" g="99" b="71" a="1"/>
        <viz:position x="-39.350715686843" y="31.8094643414855" z="0"/>
        <viz:size value="5"/>
      </node>
      <node id="124" label="ASV150">
        <attvalues>
          <attvalue for="att1" value="ASV150"/>
          <attvalue for="att2" value="0.100444186513694"/>
        </attvalues>
        <viz:color r="255" g="99" b="71" a="1"/>
        <viz:position x="-234.274597592753" y="53.3532753721855" z="0"/>
        <viz:size value="5"/>
      </node>
      <node id="125" label="ASV152">
        <attvalues>
          <attvalue for="att1" value="ASV152"/>
          <attvalue for="att2" value="0.134818419231714"/>
        </attvalues>
        <viz:color r="255" g="99" b="71" a="1"/>
        <viz:position x="248.345389110655" y="-212.016563111885" z="0"/>
        <viz:size value="5"/>
      </node>
      <node id="126" label="ASV153">
        <attvalues>
          <attvalue for="att1" value="ASV153"/>
          <attvalue for="att2" value="0.225887815004129"/>
        </attvalues>
        <viz:color r="255" g="99" b="71" a="1"/>
        <viz:position x="-73.026167924021" y="200.882973190767" z="0"/>
        <viz:size value="5"/>
      </node>
      <node id="127" label="ASV154">
        <attvalues>
          <attvalue for="att1" value="ASV154"/>
          <attvalue for="att2" value="1.88656503203053"/>
        </attvalues>
        <viz:color r="255" g="99" b="71" a="1"/>
        <viz:position x="-206.975759743352" y="-188.087399156159" z="0"/>
        <viz:size value="5"/>
      </node>
      <node id="128" label="ASV156">
        <attvalues>
          <attvalue for="att1" value="ASV156"/>
          <attvalue for="att2" value="0.104461953974242"/>
        </attvalues>
        <viz:color r="255" g="99" b="71" a="1"/>
        <viz:position x="25.4777757698715" y="136.456834148615" z="0"/>
        <viz:size value="5"/>
      </node>
      <node id="129" label="ASV157">
        <attvalues>
          <attvalue for="att1" value="ASV157"/>
          <attvalue for="att2" value="0.0745519073234972"/>
        </attvalues>
        <viz:color r="255" g="99" b="71" a="1"/>
        <viz:position x="174.719572786874" y="-232.106251755502" z="0"/>
        <viz:size value="5"/>
      </node>
      <node id="130" label="ASV159">
        <attvalues>
          <attvalue for="att1" value="ASV159"/>
          <attvalue for="att2" value="0.145978884399902"/>
        </attvalues>
        <viz:color r="255" g="99" b="71" a="1"/>
        <viz:position x="-45.5787375264499" y="-212.189532317384" z="0"/>
        <viz:size value="5"/>
      </node>
      <node id="131" label="ASV160">
        <attvalues>
          <attvalue for="att1" value="ASV160"/>
          <attvalue for="att2" value="0.0995513493002388"/>
        </attvalues>
        <viz:color r="255" g="99" b="71" a="1"/>
        <viz:position x="-60.506880793119" y="133.850920861131" z="0"/>
        <viz:size value="5"/>
      </node>
      <node id="132" label="ASV161">
        <attvalues>
          <attvalue for="att1" value="ASV161"/>
          <attvalue for="att2" value="0.0848195352782304"/>
        </attvalues>
        <viz:color r="255" g="99" b="71" a="1"/>
        <viz:position x="-69.5195523892766" y="-210.662999111311" z="0"/>
        <viz:size value="5"/>
      </node>
      <node id="133" label="ASV162">
        <attvalues>
          <attvalue for="att1" value="ASV162"/>
          <attvalue for="att2" value="0.0879444655253231"/>
        </attvalues>
        <viz:color r="255" g="99" b="71" a="1"/>
        <viz:position x="-207.611290681986" y="-103.459920065589" z="0"/>
        <viz:size value="5"/>
      </node>
      <node id="134" label="ASV164">
        <attvalues>
          <attvalue for="att1" value="ASV164"/>
          <attvalue for="att2" value="0.142853954152809"/>
        </attvalues>
        <viz:color r="255" g="99" b="71" a="1"/>
        <viz:position x="123.960795063433" y="-94.0005169294982" z="0"/>
        <viz:size value="5"/>
      </node>
      <node id="135" label="ASV165">
        <attvalues>
          <attvalue for="att1" value="ASV165"/>
          <attvalue for="att2" value="0.0745519073234972"/>
        </attvalues>
        <viz:color r="255" g="99" b="71" a="1"/>
        <viz:position x="145.932886085958" y="21.6450626429982" z="0"/>
        <viz:size value="5"/>
      </node>
      <node id="136" label="ASV166">
        <attvalues>
          <attvalue for="att1" value="ASV166"/>
          <attvalue for="att2" value="0.101337023727149"/>
        </attvalues>
        <viz:color r="255" g="99" b="71" a="1"/>
        <viz:position x="-144.234625445807" y="-125.2564110765" z="0"/>
        <viz:size value="5"/>
      </node>
      <node id="137" label="ASV169">
        <attvalues>
          <attvalue for="att1" value="ASV169"/>
          <attvalue for="att2" value="0.111158233075155"/>
        </attvalues>
        <viz:color r="255" g="99" b="71" a="1"/>
        <viz:position x="128.774350332878" y="18.2775575405354" z="0"/>
        <viz:size value="5"/>
      </node>
      <node id="138" label="ASV170">
        <attvalues>
          <attvalue for="att1" value="ASV170"/>
          <attvalue for="att2" value="0.0776768375705899"/>
        </attvalues>
        <viz:color r="255" g="99" b="71" a="1"/>
        <viz:position x="-148.673623579929" y="148.073564257678" z="0"/>
        <viz:size value="5"/>
      </node>
      <node id="139" label="ASV171">
        <attvalues>
          <attvalue for="att1" value="ASV171"/>
          <attvalue for="att2" value="0.0977656748733287"/>
        </attvalues>
        <viz:color r="255" g="99" b="71" a="1"/>
        <viz:position x="93.6436560621368" y="-227.654908162239" z="0"/>
        <viz:size value="5"/>
      </node>
      <node id="140" label="ASV172">
        <attvalues>
          <attvalue for="att1" value="ASV172"/>
          <attvalue for="att2" value="0.166960558916096"/>
        </attvalues>
        <viz:color r="255" g="99" b="71" a="1"/>
        <viz:position x="211.492100657455" y="163.381859449388" z="0"/>
        <viz:size value="5"/>
      </node>
      <node id="141" label="ASV175">
        <attvalues>
          <attvalue for="att1" value="ASV175"/>
          <attvalue for="att2" value="0.168299814736278"/>
        </attvalues>
        <viz:color r="255" g="99" b="71" a="1"/>
        <viz:position x="216.73412593494" y="-28.7342429344692" z="0"/>
        <viz:size value="5"/>
      </node>
      <node id="142" label="ASV176">
        <attvalues>
          <attvalue for="att1" value="ASV176"/>
          <attvalue for="att2" value="0.101337023727149"/>
        </attvalues>
        <viz:color r="255" g="99" b="71" a="1"/>
        <viz:position x="65.3884247393344" y="17.1477507298979" z="0"/>
        <viz:size value="5"/>
      </node>
      <node id="143" label="ASV177">
        <attvalues>
          <attvalue for="att1" value="ASV177"/>
          <attvalue for="att2" value="0.0933014888060534"/>
        </attvalues>
        <viz:color r="255" g="99" b="71" a="1"/>
        <viz:position x="-50.3325244944938" y="-157.494329602808" z="0"/>
        <viz:size value="5"/>
      </node>
      <node id="144" label="ASV178">
        <attvalues>
          <attvalue for="att1" value="ASV178"/>
          <attvalue for="att2" value="0.0816946050311377"/>
        </attvalues>
        <viz:color r="255" g="99" b="71" a="1"/>
        <viz:position x="-157.759917381265" y="197.742094117849" z="0"/>
        <viz:size value="5"/>
      </node>
      <node id="145" label="ASV179">
        <attvalues>
          <attvalue for="att1" value="ASV179"/>
          <attvalue for="att2" value="0.118300930782795"/>
        </attvalues>
        <viz:color r="255" g="99" b="71" a="1"/>
        <viz:position x="144.815525378758" y="-72.6160185093938" z="0"/>
        <viz:size value="5"/>
      </node>
      <node id="146" label="ASV180">
        <attvalues>
          <attvalue for="att1" value="ASV180"/>
          <attvalue for="att2" value="0.105354791187697"/>
        </attvalues>
        <viz:color r="255" g="99" b="71" a="1"/>
        <viz:position x="60.9364523440979" y="142.134129042275" z="0"/>
        <viz:size value="5"/>
      </node>
      <node id="147" label="ASV184">
        <attvalues>
          <attvalue for="att1" value="ASV184"/>
          <attvalue for="att2" value="0.118300930782795"/>
        </attvalues>
        <viz:color r="255" g="99" b="71" a="1"/>
        <viz:position x="-73.0207940985222" y="-45.0223116887332" z="0"/>
        <viz:size value="5"/>
      </node>
      <node id="148" label="ASV185">
        <attvalues>
          <attvalue for="att1" value="ASV185"/>
          <attvalue for="att2" value="0.108033302828062"/>
        </attvalues>
        <viz:color r="255" g="99" b="71" a="1"/>
        <viz:position x="-21.1015447508708" y="-146.470736153413" z="0"/>
        <viz:size value="5"/>
      </node>
      <node id="149" label="ASV186">
        <attvalues>
          <attvalue for="att1" value="ASV186"/>
          <attvalue for="att2" value="0.116068837749157"/>
        </attvalues>
        <viz:color r="255" g="99" b="71" a="1"/>
        <viz:position x="240.676525348325" y="93.0131176489854" z="0"/>
        <viz:size value="5"/>
      </node>
      <node id="150" label="ASV188">
        <attvalues>
          <attvalue for="att1" value="ASV188"/>
          <attvalue for="att2" value="0.0736590701100422"/>
        </attvalues>
        <viz:color r="255" g="99" b="71" a="1"/>
        <viz:position x="-11.4929940167366" y="-96.946475857356" z="0"/>
        <viz:size value="5"/>
      </node>
      <node id="151" label="ASV191">
        <attvalues>
          <attvalue for="att1" value="ASV191"/>
          <attvalue for="att2" value="0.0696413026494944"/>
        </attvalues>
        <viz:color r="255" g="99" b="71" a="1"/>
        <viz:position x="224.541471738489" y="-37.0169587823933" z="0"/>
        <viz:size value="5"/>
      </node>
      <node id="152" label="ASV192">
        <attvalues>
          <attvalue for="att1" value="ASV192"/>
          <attvalue for="att2" value="0.0812481864244102"/>
        </attvalues>
        <viz:color r="255" g="99" b="71" a="1"/>
        <viz:position x="-154.487334077046" y="-181.429662658938" z="0"/>
        <viz:size value="5"/>
      </node>
      <node id="153" label="ASV193">
        <attvalues>
          <attvalue for="att1" value="ASV193"/>
          <attvalue for="att2" value="0.0674092096158568"/>
        </attvalues>
        <viz:color r="255" g="99" b="71" a="1"/>
        <viz:position x="-126.274847699646" y="72.1534479635255" z="0"/>
        <viz:size value="5"/>
      </node>
      <node id="154" label="ASV196">
        <attvalues>
          <attvalue for="att1" value="ASV196"/>
          <attvalue for="att2" value="0.104461953974242"/>
        </attvalues>
        <viz:color r="255" g="99" b="71" a="1"/>
        <viz:position x="-6.16839363031059" y="-107.111880964446" z="0"/>
        <viz:size value="5"/>
      </node>
      <node id="155" label="ASV198">
        <attvalues>
          <attvalue for="att1" value="ASV198"/>
          <attvalue for="att2" value="0.0928550701993259"/>
        </attvalues>
        <viz:color r="255" g="99" b="71" a="1"/>
        <viz:position x="194.761324971969" y="9.42895285945337" z="0"/>
        <viz:size value="5"/>
      </node>
      <node id="156" label="ASV199">
        <attvalues>
          <attvalue for="att1" value="ASV199"/>
          <attvalue for="att2" value="0.114729581928975"/>
        </attvalues>
        <viz:color r="255" g="99" b="71" a="1"/>
        <viz:position x="133.664138412772" y="-191.692164006301" z="0"/>
        <viz:size value="5"/>
      </node>
      <node id="157" label="ASV200">
        <attvalues>
          <attvalue for="att1" value="ASV200"/>
          <attvalue for="att2" value="0.11919376799625"/>
        </attvalues>
        <viz:color r="255" g="99" b="71" a="1"/>
        <viz:position x="-245.184765614899" y="194.753709959111" z="0"/>
        <viz:size value="5"/>
      </node>
      <node id="158" label="ASV201">
        <attvalues>
          <attvalue for="att1" value="ASV201"/>
          <attvalue for="att2" value="0.0892837213455057"/>
        </attvalues>
        <viz:color r="255" g="99" b="71" a="1"/>
        <viz:position x="205.509230639815" y="155.094436038433" z="0"/>
        <viz:size value="5"/>
      </node>
      <node id="159" label="ASV202">
        <attvalues>
          <attvalue for="att1" value="ASV202"/>
          <attvalue for="att2" value="0.111604651681882"/>
        </attvalues>
        <viz:color r="255" g="99" b="71" a="1"/>
        <viz:position x="-40.3889007130892" y="8.42087851219026" z="0"/>
        <viz:size value="5"/>
      </node>
      <node id="160" label="ASV203">
        <attvalues>
          <attvalue for="att1" value="ASV203"/>
          <attvalue for="att2" value="0.147764558826812"/>
        </attvalues>
        <viz:color r="255" g="99" b="71" a="1"/>
        <viz:position x="244.431078162107" y="-30.3033944157106" z="0"/>
        <viz:size value="5"/>
      </node>
      <node id="161" label="ASV204">
        <attvalues>
          <attvalue for="att1" value="ASV204"/>
          <attvalue for="att2" value="0.131693488984621"/>
        </attvalues>
        <viz:color r="255" g="99" b="71" a="1"/>
        <viz:position x="-84.0910679694225" y="-76.3367899746838" z="0"/>
        <viz:size value="5"/>
      </node>
      <node id="162" label="ASV205">
        <attvalues>
          <attvalue for="att1" value="ASV205"/>
          <attvalue for="att2" value="0.150443070467177"/>
        </attvalues>
        <viz:color r="255" g="99" b="71" a="1"/>
        <viz:position x="200.855764131866" y="113.025559643897" z="0"/>
        <viz:size value="5"/>
      </node>
      <node id="163" label="ASV206">
        <attvalues>
          <attvalue for="att1" value="ASV206"/>
          <attvalue for="att2" value="0.16428204727573"/>
        </attvalues>
        <viz:color r="255" g="99" b="71" a="1"/>
        <viz:position x="30.7534558057548" y="34.3158536927719" z="0"/>
        <viz:size value="5"/>
      </node>
      <node id="164" label="ASV207">
        <attvalues>
          <attvalue for="att1" value="ASV207"/>
          <attvalue for="att2" value="0.11205107028861"/>
        </attvalues>
        <viz:color r="255" g="99" b="71" a="1"/>
        <viz:position x="35.9199419452322" y="171.223756906929" z="0"/>
        <viz:size value="5"/>
      </node>
      <node id="165" label="ASV210">
        <attvalues>
          <attvalue for="att1" value="ASV210"/>
          <attvalue for="att2" value="0.0642842793687641"/>
        </attvalues>
        <viz:color r="255" g="99" b="71" a="1"/>
        <viz:position x="38.8366263461706" y="176.488683077979" z="0"/>
        <viz:size value="5"/>
      </node>
      <node id="166" label="ASV211">
        <attvalues>
          <attvalue for="att1" value="ASV211"/>
          <attvalue for="att2" value="0.0941943260195085"/>
        </attvalues>
        <viz:color r="255" g="99" b="71" a="1"/>
        <viz:position x="-129.463145998797" y="220.906753609179" z="0"/>
        <viz:size value="5"/>
      </node>
      <node id="167" label="ASV212">
        <attvalues>
          <attvalue for="att1" value="ASV212"/>
          <attvalue for="att2" value="0.129014977344256"/>
        </attvalues>
        <viz:color r="255" g="99" b="71" a="1"/>
        <viz:position x="-156.66804196776" y="176.164151966649" z="0"/>
        <viz:size value="5"/>
      </node>
      <node id="168" label="ASV213">
        <attvalues>
          <attvalue for="att1" value="ASV213"/>
          <attvalue for="att2" value="0.0723198142898596"/>
        </attvalues>
        <viz:color r="255" g="99" b="71" a="1"/>
        <viz:position x="-84.3040884907522" y="-185.409929458084" z="0"/>
        <viz:size value="5"/>
      </node>
      <node id="169" label="ASV214">
        <attvalues>
          <attvalue for="att1" value="ASV214"/>
          <attvalue for="att2" value="0.0727662328965871"/>
        </attvalues>
        <viz:color r="255" g="99" b="71" a="1"/>
        <viz:position x="120.937436902521" y="-12.3400409370281" z="0"/>
        <viz:size value="5"/>
      </node>
      <node id="170" label="ASV215">
        <attvalues>
          <attvalue for="att1" value="ASV215"/>
          <attvalue for="att2" value="0.0727662328965871"/>
        </attvalues>
        <viz:color r="255" g="99" b="71" a="1"/>
        <viz:position x="-236.736325682951" y="28.068927038674" z="0"/>
        <viz:size value="5"/>
      </node>
      <node id="171" label="ASV216">
        <attvalues>
          <attvalue for="att1" value="ASV216"/>
          <attvalue for="att2" value="0.0830338608513203"/>
        </attvalues>
        <viz:color r="255" g="99" b="71" a="1"/>
        <viz:position x="-141.187120297991" y="250" z="0"/>
        <viz:size value="5"/>
      </node>
      <node id="172" label="ASV217">
        <attvalues>
          <attvalue for="att1" value="ASV217"/>
          <attvalue for="att2" value="0.0941943260195085"/>
        </attvalues>
        <viz:color r="255" g="99" b="71" a="1"/>
        <viz:position x="-120.23977634392" y="-140.174172166607" z="0"/>
        <viz:size value="5"/>
      </node>
      <node id="173" label="ASV219">
        <attvalues>
          <attvalue for="att1" value="ASV219"/>
          <attvalue for="att2" value="0.0669627910091293"/>
        </attvalues>
        <viz:color r="255" g="99" b="71" a="1"/>
        <viz:position x="63.3806899875747" y="-113.539731349841" z="0"/>
        <viz:size value="5"/>
      </node>
      <node id="174" label="ASV220">
        <attvalues>
          <attvalue for="att1" value="ASV220"/>
          <attvalue for="att2" value="0.0714269770764046"/>
        </attvalues>
        <viz:color r="255" g="99" b="71" a="1"/>
        <viz:position x="217.762825192463" y="-175.245631075776" z="0"/>
        <viz:size value="5"/>
      </node>
      <node id="175" label="ASV221">
        <attvalues>
          <attvalue for="att1" value="ASV221"/>
          <attvalue for="att2" value="0.108479721434789"/>
        </attvalues>
        <viz:color r="255" g="99" b="71" a="1"/>
        <viz:position x="-44.7253506066402" y="167.917363909917" z="0"/>
        <viz:size value="5"/>
      </node>
      <node id="176" label="ASV222">
        <attvalues>
          <attvalue for="att1" value="ASV222"/>
          <attvalue for="att2" value="0.0879444655253231"/>
        </attvalues>
        <viz:color r="255" g="99" b="71" a="1"/>
        <viz:position x="70.2262949423615" y="152.122259985944" z="0"/>
        <viz:size value="5"/>
      </node>
      <node id="177" label="ASV223">
        <attvalues>
          <attvalue for="att1" value="ASV223"/>
          <attvalue for="att2" value="0.0799089306042276"/>
        </attvalues>
        <viz:color r="255" g="99" b="71" a="1"/>
        <viz:position x="-90.2887554793107" y="-106.351293963732" z="0"/>
        <viz:size value="5"/>
      </node>
      <node id="178" label="ASV224">
        <attvalues>
          <attvalue for="att1" value="ASV224"/>
          <attvalue for="att2" value="0.114729581928975"/>
        </attvalues>
        <viz:color r="255" g="99" b="71" a="1"/>
        <viz:position x="228.424464084461" y="-178.644764985573" z="0"/>
        <viz:size value="5"/>
      </node>
      <node id="179" label="ASV225">
        <attvalues>
          <attvalue for="att1" value="ASV225"/>
          <attvalue for="att2" value="0.0991049306935113"/>
        </attvalues>
        <viz:color r="255" g="99" b="71" a="1"/>
        <viz:position x="-9.2954819784722" y="198.279886455885" z="0"/>
        <viz:size value="5"/>
      </node>
      <node id="180" label="ASV228">
        <attvalues>
          <attvalue for="att1" value="ASV228"/>
          <attvalue for="att2" value="0.0883908841320506"/>
        </attvalues>
        <viz:color r="255" g="99" b="71" a="1"/>
        <viz:position x="-214.129820830521" y="59.5167485585685" z="0"/>
        <viz:size value="5"/>
      </node>
      <node id="181" label="ASV229">
        <attvalues>
          <attvalue for="att1" value="ASV229"/>
          <attvalue for="att2" value="0.117854512176067"/>
        </attvalues>
        <viz:color r="255" g="99" b="71" a="1"/>
        <viz:position x="-14.8265906514465" y="187.174952366345" z="0"/>
        <viz:size value="5"/>
      </node>
      <node id="182" label="ASV230">
        <attvalues>
          <attvalue for="att1" value="ASV230"/>
          <attvalue for="att2" value="0.0933014888060534"/>
        </attvalues>
        <viz:color r="255" g="99" b="71" a="1"/>
        <viz:position x="70.1623801721121" y="39.9487416059904" z="0"/>
        <viz:size value="5"/>
      </node>
      <node id="183" label="ASV231">
        <attvalues>
          <attvalue for="att1" value="ASV231"/>
          <attvalue for="att2" value="0.133925582018259"/>
        </attvalues>
        <viz:color r="255" g="99" b="71" a="1"/>
        <viz:position x="-8.95647874490339" y="-61.0928396774295" z="0"/>
        <viz:size value="5"/>
      </node>
      <node id="184" label="ASV235">
        <attvalues>
          <attvalue for="att1" value="ASV235"/>
          <attvalue for="att2" value="0.531684560612486"/>
        </attvalues>
        <viz:color r="255" g="99" b="71" a="1"/>
        <viz:position x="103.690835530099" y="-197.982182878039" z="0"/>
        <viz:size value="5"/>
      </node>
      <node id="185" label="ASV243">
        <attvalues>
          <attvalue for="att1" value="ASV243"/>
          <attvalue for="att2" value="0.0727662328965871"/>
        </attvalues>
        <viz:color r="255" g="99" b="71" a="1"/>
        <viz:position x="233.138696625809" y="243.699768405985" z="0"/>
        <viz:size value="5"/>
      </node>
      <node id="186" label="ASV244">
        <attvalues>
          <attvalue for="att1" value="ASV244"/>
          <attvalue for="att2" value="0.0991049306935113"/>
        </attvalues>
        <viz:color r="255" g="99" b="71" a="1"/>
        <viz:position x="-31.4094468628628" y="171.037304354404" z="0"/>
        <viz:size value="5"/>
      </node>
      <node id="187" label="ASV246">
        <attvalues>
          <attvalue for="att1" value="ASV246"/>
          <attvalue for="att2" value="0.871855538938863"/>
        </attvalues>
        <viz:color r="255" g="99" b="71" a="1"/>
        <viz:position x="-173.136576584003" y="237.476034242672" z="0"/>
        <viz:size value="5"/>
      </node>
      <node id="188" label="ASV247">
        <attvalues>
          <attvalue for="att1" value="ASV247"/>
          <attvalue for="att2" value="0.0821410236378652"/>
        </attvalues>
        <viz:color r="255" g="99" b="71" a="1"/>
        <viz:position x="185.517269319116" y="-117.223130354514" z="0"/>
        <viz:size value="5"/>
      </node>
      <node id="189" label="ASV249">
        <attvalues>
          <attvalue for="att1" value="ASV249"/>
          <attvalue for="att2" value="0.0790160933907725"/>
        </attvalues>
        <viz:color r="255" g="99" b="71" a="1"/>
        <viz:position x="-137.607167540757" y="-212.338491288057" z="0"/>
        <viz:size value="5"/>
      </node>
      <node id="190" label="ASV250">
        <attvalues>
          <attvalue for="att1" value="ASV250"/>
          <attvalue for="att2" value="0.0843731166715029"/>
        </attvalues>
        <viz:color r="255" g="99" b="71" a="1"/>
        <viz:position x="-218.662525953806" y="208.950587565762" z="0"/>
        <viz:size value="5"/>
      </node>
      <node id="191" label="ASV252">
        <attvalues>
          <attvalue for="att1" value="ASV252"/>
          <attvalue for="att2" value="0.116961674962612"/>
        </attvalues>
        <viz:color r="255" g="99" b="71" a="1"/>
        <viz:position x="-186.217703046007" y="-193.918493535748" z="0"/>
        <viz:size value="5"/>
      </node>
      <node id="192" label="ASV254">
        <attvalues>
          <attvalue for="att1" value="ASV254"/>
          <attvalue for="att2" value="0.0955335818396911"/>
        </attvalues>
        <viz:color r="255" g="99" b="71" a="1"/>
        <viz:position x="150.953015650263" y="-53.0850521639919" z="0"/>
        <viz:size value="5"/>
      </node>
      <node id="193" label="ASV258">
        <attvalues>
          <attvalue for="att1" value="ASV258"/>
          <attvalue for="att2" value="0.0714269770764046"/>
        </attvalues>
        <viz:color r="255" g="99" b="71" a="1"/>
        <viz:position x="39.2547452212194" y="-54.497053411804" z="0"/>
        <viz:size value="5"/>
      </node>
      <node id="194" label="ASV259">
        <attvalues>
          <attvalue for="att1" value="ASV259"/>
          <attvalue for="att2" value="0.129461395950983"/>
        </attvalues>
        <viz:color r="255" g="99" b="71" a="1"/>
        <viz:position x="208.878970452597" y="99.3706162763772" z="0"/>
        <viz:size value="5"/>
      </node>
      <node id="195" label="ASV261">
        <attvalues>
          <attvalue for="att1" value="ASV261"/>
          <attvalue for="att2" value="0.0941943260195085"/>
        </attvalues>
        <viz:color r="255" g="99" b="71" a="1"/>
        <viz:position x="45.8091231489329" y="-100.173278966614" z="0"/>
        <viz:size value="5"/>
      </node>
      <node id="196" label="ASV264">
        <attvalues>
          <attvalue for="att1" value="ASV264"/>
          <attvalue for="att2" value="0.103569116760787"/>
        </attvalues>
        <viz:color r="255" g="99" b="71" a="1"/>
        <viz:position x="-35.2267163492462" y="-84.2254094213299" z="0"/>
        <viz:size value="5"/>
      </node>
      <node id="197" label="ASV265">
        <attvalues>
          <attvalue for="att1" value="ASV265"/>
          <attvalue for="att2" value="0.0660699537956742"/>
        </attvalues>
        <viz:color r="255" g="99" b="71" a="1"/>
        <viz:position x="-35.2534569711995" y="-23.7874339548281" z="0"/>
        <viz:size value="5"/>
      </node>
      <node id="198" label="ASV266">
        <attvalues>
          <attvalue for="att1" value="ASV266"/>
          <attvalue for="att2" value="0.070980558469677"/>
        </attvalues>
        <viz:color r="255" g="99" b="71" a="1"/>
        <viz:position x="10.8540902172908" y="-100.887365604312" z="0"/>
        <viz:size value="5"/>
      </node>
      <node id="199" label="ASV270">
        <attvalues>
          <attvalue for="att1" value="ASV270"/>
          <attvalue for="att2" value="0.0973192562666012"/>
        </attvalues>
        <viz:color r="255" g="99" b="71" a="1"/>
        <viz:position x="11.3011020065422" y="-24.1940170885634" z="0"/>
        <viz:size value="5"/>
      </node>
      <node id="200" label="ASV272">
        <attvalues>
          <attvalue for="att1" value="ASV272"/>
          <attvalue for="att2" value="0.078569674784045"/>
        </attvalues>
        <viz:color r="255" g="99" b="71" a="1"/>
        <viz:position x="244.598270658387" y="165.446283272719" z="0"/>
        <viz:size value="5"/>
      </node>
      <node id="201" label="ASV273">
        <attvalues>
          <attvalue for="att1" value="ASV273"/>
          <attvalue for="att2" value="0.206691814914846"/>
        </attvalues>
        <viz:color r="255" g="99" b="71" a="1"/>
        <viz:position x="46.7009449289534" y="148.406415952696" z="0"/>
        <viz:size value="5"/>
      </node>
      <node id="202" label="ASV275">
        <attvalues>
          <attvalue for="att1" value="ASV275"/>
          <attvalue for="att2" value="0.0919622329858708"/>
        </attvalues>
        <viz:color r="255" g="99" b="71" a="1"/>
        <viz:position x="162.810791486508" y="39.5536690893859" z="0"/>
        <viz:size value="5"/>
      </node>
      <node id="203" label="ASV278">
        <attvalues>
          <attvalue for="att1" value="ASV278"/>
          <attvalue for="att2" value="0.0821410236378652"/>
        </attvalues>
        <viz:color r="255" g="99" b="71" a="1"/>
        <viz:position x="-59.6242167298813" y="82.3519684829672" z="0"/>
        <viz:size value="5"/>
      </node>
      <node id="204" label="ASV280">
        <attvalues>
          <attvalue for="att1" value="ASV280"/>
          <attvalue for="att2" value="0.0839266980647753"/>
        </attvalues>
        <viz:color r="255" g="99" b="71" a="1"/>
        <viz:position x="-155.956062287238" y="-78.1876835041173" z="0"/>
        <viz:size value="5"/>
      </node>
      <node id="205" label="ASV281">
        <attvalues>
          <attvalue for="att1" value="ASV281"/>
          <attvalue for="att2" value="0.0629450235485815"/>
        </attvalues>
        <viz:color r="255" g="99" b="71" a="1"/>
        <viz:position x="-202.732604052953" y="224.337748846282" z="0"/>
        <viz:size value="5"/>
      </node>
      <node id="206" label="ASV282">
        <attvalues>
          <attvalue for="att1" value="ASV282"/>
          <attvalue for="att2" value="0.137943349478806"/>
        </attvalues>
        <viz:color r="255" g="99" b="71" a="1"/>
        <viz:position x="218.685263710098" y="162.241680022387" z="0"/>
        <viz:size value="5"/>
      </node>
      <node id="207" label="ASV283">
        <attvalues>
          <attvalue for="att1" value="ASV283"/>
          <attvalue for="att2" value="0.0803553492109551"/>
        </attvalues>
        <viz:color r="255" g="99" b="71" a="1"/>
        <viz:position x="25.9120267716936" y="-219.429327918267" z="0"/>
        <viz:size value="5"/>
      </node>
      <node id="208" label="ASV286">
        <attvalues>
          <attvalue for="att1" value="ASV286"/>
          <attvalue for="att2" value="0.0691948840427669"/>
        </attvalues>
        <viz:color r="255" g="99" b="71" a="1"/>
        <viz:position x="-122.563514061183" y="-158.243787038013" z="0"/>
        <viz:size value="5"/>
      </node>
      <node id="209" label="ASV287">
        <attvalues>
          <attvalue for="att1" value="ASV287"/>
          <attvalue for="att2" value="0.0950871632329636"/>
        </attvalues>
        <viz:color r="255" g="99" b="71" a="1"/>
        <viz:position x="205.266545936968" y="21.5945552053283" z="0"/>
        <viz:size value="5"/>
      </node>
      <node id="210" label="ASV288">
        <attvalues>
          <attvalue for="att1" value="ASV288"/>
          <attvalue for="att2" value="0.0816946050311377"/>
        </attvalues>
        <viz:color r="255" g="99" b="71" a="1"/>
        <viz:position x="179.315661688026" y="-87.8417701654488" z="0"/>
        <viz:size value="5"/>
      </node>
      <node id="211" label="ASV289">
        <attvalues>
          <attvalue for="att1" value="ASV289"/>
          <attvalue for="att2" value="0.0669627910091293"/>
        </attvalues>
        <viz:color r="255" g="99" b="71" a="1"/>
        <viz:position x="216.687153180663" y="40.7021325528544" z="0"/>
        <viz:size value="5"/>
      </node>
      <node id="212" label="ASV290">
        <attvalues>
          <attvalue for="att1" value="ASV290"/>
          <attvalue for="att2" value="0.062498604941854"/>
        </attvalues>
        <viz:color r="255" g="99" b="71" a="1"/>
        <viz:position x="155.879561230252" y="-42.2824418299902" z="0"/>
        <viz:size value="5"/>
      </node>
      <node id="213" label="ASV291">
        <attvalues>
          <attvalue for="att1" value="ASV291"/>
          <attvalue for="att2" value="0.0883908841320506"/>
        </attvalues>
        <viz:color r="255" g="99" b="71" a="1"/>
        <viz:position x="148.488240410472" y="235.442489540118" z="0"/>
        <viz:size value="5"/>
      </node>
      <node id="214" label="ASV292">
        <attvalues>
          <attvalue for="att1" value="ASV292"/>
          <attvalue for="att2" value="0.174103256623736"/>
        </attvalues>
        <viz:color r="255" g="99" b="71" a="1"/>
        <viz:position x="-109.418359538072" y="158.44965120116" z="0"/>
        <viz:size value="5"/>
      </node>
      <node id="215" label="ASV296">
        <attvalues>
          <attvalue for="att1" value="ASV296"/>
          <attvalue for="att2" value="0.0767840003571349"/>
        </attvalues>
        <viz:color r="255" g="99" b="71" a="1"/>
        <viz:position x="39.1110811765244" y="51.5511681640783" z="0"/>
        <viz:size value="5"/>
      </node>
      <node id="216" label="ASV297">
        <attvalues>
          <attvalue for="att1" value="ASV297"/>
          <attvalue for="att2" value="0.0723198142898596"/>
        </attvalues>
        <viz:color r="255" g="99" b="71" a="1"/>
        <viz:position x="-158.948602174523" y="197.662177179334" z="0"/>
        <viz:size value="5"/>
      </node>
      <node id="217" label="ASV306">
        <attvalues>
          <attvalue for="att1" value="ASV306"/>
          <attvalue for="att2" value="0.0888373027387782"/>
        </attvalues>
        <viz:color r="255" g="99" b="71" a="1"/>
        <viz:position x="191.001531636705" y="29.4730174533581" z="0"/>
        <viz:size value="5"/>
      </node>
      <node id="218" label="ASV307">
        <attvalues>
          <attvalue for="att1" value="ASV307"/>
          <attvalue for="att2" value="0.0794625119975001"/>
        </attvalues>
        <viz:color r="255" g="99" b="71" a="1"/>
        <viz:position x="76.3149771008581" y="-16.3730070699181" z="0"/>
        <viz:size value="5"/>
      </node>
      <node id="219" label="ASV308">
        <attvalues>
          <attvalue for="att1" value="ASV308"/>
          <attvalue for="att2" value="0.0723198142898596"/>
        </attvalues>
        <viz:color r="255" g="99" b="71" a="1"/>
        <viz:position x="-249.460800583085" y="-250" z="0"/>
        <viz:size value="5"/>
      </node>
      <node id="220" label="ASV311">
        <attvalues>
          <attvalue for="att1" value="ASV311"/>
          <attvalue for="att2" value="0.0674092096158568"/>
        </attvalues>
        <viz:color r="255" g="99" b="71" a="1"/>
        <viz:position x="-199.876915193032" y="-27.9404965944565" z="0"/>
        <viz:size value="5"/>
      </node>
      <node id="221" label="ASV312">
        <attvalues>
          <attvalue for="att1" value="ASV312"/>
          <attvalue for="att2" value="0.0754447445369523"/>
        </attvalues>
        <viz:color r="255" g="99" b="71" a="1"/>
        <viz:position x="206.628781441896" y="40.5718572940112" z="0"/>
        <viz:size value="5"/>
      </node>
      <node id="222" label="ASV313">
        <attvalues>
          <attvalue for="att1" value="ASV313"/>
          <attvalue for="att2" value="0.176781768264101"/>
        </attvalues>
        <viz:color r="255" g="99" b="71" a="1"/>
        <viz:position x="130.423731819163" y="-167.389874490822" z="0"/>
        <viz:size value="5"/>
      </node>
      <node id="223" label="ASV314">
        <attvalues>
          <attvalue for="att1" value="ASV314"/>
          <attvalue for="att2" value="0.11919376799625"/>
        </attvalues>
        <viz:color r="255" g="99" b="71" a="1"/>
        <viz:position x="144.946594476052" y="119.950045629532" z="0"/>
        <viz:size value="5"/>
      </node>
      <node id="224" label="ASV316">
        <attvalues>
          <attvalue for="att1" value="ASV316"/>
          <attvalue for="att2" value="0.0986585120867838"/>
        </attvalues>
        <viz:color r="255" g="99" b="71" a="1"/>
        <viz:position x="232.823667751029" y="72.2396579350039" z="0"/>
        <viz:size value="5"/>
      </node>
      <node id="225" label="ASV318">
        <attvalues>
          <attvalue for="att1" value="ASV318"/>
          <attvalue for="att2" value="0.0705341398629495"/>
        </attvalues>
        <viz:color r="255" g="99" b="71" a="1"/>
        <viz:position x="162.957653891322" y="83.5286262522257" z="0"/>
        <viz:size value="5"/>
      </node>
      <node id="226" label="ASV319">
        <attvalues>
          <attvalue for="att1" value="ASV319"/>
          <attvalue for="att2" value="0.063391442155309"/>
        </attvalues>
        <viz:color r="255" g="99" b="71" a="1"/>
        <viz:position x="123.788504595533" y="-164.354755809156" z="0"/>
        <viz:size value="5"/>
      </node>
      <node id="227" label="ASV320">
        <attvalues>
          <attvalue for="att1" value="ASV320"/>
          <attvalue for="att2" value="0.0723198142898596"/>
        </attvalues>
        <viz:color r="255" g="99" b="71" a="1"/>
        <viz:position x="-164.865904405288" y="-242.576265990748" z="0"/>
        <viz:size value="5"/>
      </node>
      <node id="228" label="ASV321">
        <attvalues>
          <attvalue for="att1" value="ASV321"/>
          <attvalue for="att2" value="0.106694047007879"/>
        </attvalues>
        <viz:color r="255" g="99" b="71" a="1"/>
        <viz:position x="-119.21170697421" y="-217.206408876967" z="0"/>
        <viz:size value="5"/>
      </node>
      <node id="229" label="ASV322">
        <attvalues>
          <attvalue for="att1" value="ASV322"/>
          <attvalue for="att2" value="0.111604651681882"/>
        </attvalues>
        <viz:color r="255" g="99" b="71" a="1"/>
        <viz:position x="-219.789505265602" y="108.749244082844" z="0"/>
        <viz:size value="5"/>
      </node>
      <node id="230" label="ASV324">
        <attvalues>
          <attvalue for="att1" value="ASV324"/>
          <attvalue for="att2" value="0.144639628579719"/>
        </attvalues>
        <viz:color r="255" g="99" b="71" a="1"/>
        <viz:position x="-142.333993859146" y="29.281014760394" z="0"/>
        <viz:size value="5"/>
      </node>
      <node id="231" label="ASV326">
        <attvalues>
          <attvalue for="att1" value="ASV326"/>
          <attvalue for="att2" value="0.0776768375705899"/>
        </attvalues>
        <viz:color r="255" g="99" b="71" a="1"/>
        <viz:position x="213.109570519695" y="185.064141101536" z="0"/>
        <viz:size value="5"/>
      </node>
      <node id="232" label="ASV330">
        <attvalues>
          <attvalue for="att1" value="ASV330"/>
          <attvalue for="att2" value="0.113390326108792"/>
        </attvalues>
        <viz:color r="255" g="99" b="71" a="1"/>
        <viz:position x="176.416098368157" y="7.35966474174552" z="0"/>
        <viz:size value="5"/>
      </node>
      <node id="233" label="ASV332">
        <attvalues>
          <attvalue for="att1" value="ASV332"/>
          <attvalue for="att2" value="0.137496930872079"/>
        </attvalues>
        <viz:color r="255" g="99" b="71" a="1"/>
        <viz:position x="-196.21784936911" y="-71.8155843795897" z="0"/>
        <viz:size value="5"/>
      </node>
      <node id="234" label="ASV333">
        <attvalues>
          <attvalue for="att1" value="ASV333"/>
          <attvalue for="att2" value="0.0620521863351264"/>
        </attvalues>
        <viz:color r="255" g="99" b="71" a="1"/>
        <viz:position x="195.303339104958" y="-31.7164765006902" z="0"/>
        <viz:size value="5"/>
      </node>
      <node id="235" label="ASV336">
        <attvalues>
          <attvalue for="att1" value="ASV336"/>
          <attvalue for="att2" value="0.0602665119082163"/>
        </attvalues>
        <viz:color r="255" g="99" b="71" a="1"/>
        <viz:position x="-116.849510638426" y="100.739745058422" z="0"/>
        <viz:size value="5"/>
      </node>
      <node id="236" label="ASV339">
        <attvalues>
          <attvalue for="att1" value="ASV339"/>
          <attvalue for="att2" value="0.0825874422445927"/>
        </attvalues>
        <viz:color r="255" g="99" b="71" a="1"/>
        <viz:position x="217.247056267992" y="92.3094626654674" z="0"/>
        <viz:size value="5"/>
      </node>
      <node id="237" label="ASV342">
        <attvalues>
          <attvalue for="att1" value="ASV342"/>
          <attvalue for="att2" value="0.0821410236378652"/>
        </attvalues>
        <viz:color r="255" g="99" b="71" a="1"/>
        <viz:position x="-112.374540198808" y="-100.956615791628" z="0"/>
        <viz:size value="5"/>
      </node>
      <node id="238" label="ASV343">
        <attvalues>
          <attvalue for="att1" value="ASV343"/>
          <attvalue for="att2" value="0.0968728376598737"/>
        </attvalues>
        <viz:color r="255" g="99" b="71" a="1"/>
        <viz:position x="6.35416676375775" y="-183.470900434103" z="0"/>
        <viz:size value="5"/>
      </node>
      <node id="239" label="ASV345">
        <attvalues>
          <attvalue for="att1" value="ASV345"/>
          <attvalue for="att2" value="0.0629450235485815"/>
        </attvalues>
        <viz:color r="255" g="99" b="71" a="1"/>
        <viz:position x="-229.971568502613" y="-214.998904562687" z="0"/>
        <viz:size value="5"/>
      </node>
      <node id="240" label="ASV346">
        <attvalues>
          <attvalue for="att1" value="ASV346"/>
          <attvalue for="att2" value="0.0683020468293118"/>
        </attvalues>
        <viz:color r="255" g="99" b="71" a="1"/>
        <viz:position x="241.784975284726" y="3.19089968287949" z="0"/>
        <viz:size value="5"/>
      </node>
      <node id="241" label="ASV350">
        <attvalues>
          <attvalue for="att1" value="ASV350"/>
          <attvalue for="att2" value="0.0660699537956742"/>
        </attvalues>
        <viz:color r="255" g="99" b="71" a="1"/>
        <viz:position x="207.038355517754" y="201.44430884947" z="0"/>
        <viz:size value="5"/>
      </node>
      <node id="242" label="ASV351">
        <attvalues>
          <attvalue for="att1" value="ASV351"/>
          <attvalue for="att2" value="0.070087721256222"/>
        </attvalues>
        <viz:color r="255" g="99" b="71" a="1"/>
        <viz:position x="42.9170535278369" y="-132.0516930351" z="0"/>
        <viz:size value="5"/>
      </node>
      <node id="243" label="ASV353">
        <attvalues>
          <attvalue for="att1" value="ASV353"/>
          <attvalue for="att2" value="0.0683020468293118"/>
        </attvalues>
        <viz:color r="255" g="99" b="71" a="1"/>
        <viz:position x="-136.936440830563" y="-103.880834394992" z="0"/>
        <viz:size value="5"/>
      </node>
      <node id="244" label="ASV354">
        <attvalues>
          <attvalue for="att1" value="ASV354"/>
          <attvalue for="att2" value="0.0857123724916855"/>
        </attvalues>
        <viz:color r="255" g="99" b="71" a="1"/>
        <viz:position x="-172.315006606105" y="-202.737025126243" z="0"/>
        <viz:size value="5"/>
      </node>
      <node id="245" label="ASV355">
        <attvalues>
          <attvalue for="att1" value="ASV355"/>
          <attvalue for="att2" value="0.11740809356934"/>
        </attvalues>
        <viz:color r="255" g="99" b="71" a="1"/>
        <viz:position x="102.066031138061" y="-34.1907437743144" z="0"/>
        <viz:size value="5"/>
      </node>
      <node id="246" label="ASV357">
        <attvalues>
          <attvalue for="att1" value="ASV357"/>
          <attvalue for="att2" value="0.0758911631436798"/>
        </attvalues>
        <viz:color r="255" g="99" b="71" a="1"/>
        <viz:position x="49.0017026253812" y="-95.2735640080326" z="0"/>
        <viz:size value="5"/>
      </node>
      <node id="247" label="ASV359">
        <attvalues>
          <attvalue for="att1" value="ASV359"/>
          <attvalue for="att2" value="0.0691948840427669"/>
        </attvalues>
        <viz:color r="255" g="99" b="71" a="1"/>
        <viz:position x="-68.4083466059153" y="229.900341813682" z="0"/>
        <viz:size value="5"/>
      </node>
      <node id="248" label="ASV363">
        <attvalues>
          <attvalue for="att1" value="ASV363"/>
          <attvalue for="att2" value="0.0883908841320506"/>
        </attvalues>
        <viz:color r="255" g="99" b="71" a="1"/>
        <viz:position x="-119.717130266383" y="33.0841816982438" z="0"/>
        <viz:size value="5"/>
      </node>
      <node id="249" label="ASV365">
        <attvalues>
          <attvalue for="att1" value="ASV365"/>
          <attvalue for="att2" value="0.0749983259302248"/>
        </attvalues>
        <viz:color r="255" g="99" b="71" a="1"/>
        <viz:position x="244.894988546971" y="-228.445413864966" z="0"/>
        <viz:size value="5"/>
      </node>
      <node id="250" label="ASV368">
        <attvalues>
          <attvalue for="att1" value="ASV368"/>
          <attvalue for="att2" value="0.0964264190531461"/>
        </attvalues>
        <viz:color r="255" g="99" b="71" a="1"/>
        <viz:position x="212.865455168644" y="46.7486055551228" z="0"/>
        <viz:size value="5"/>
      </node>
      <node id="251" label="ASV369">
        <attvalues>
          <attvalue for="att1" value="ASV369"/>
          <attvalue for="att2" value="0.0620521863351264"/>
        </attvalues>
        <viz:color r="255" g="99" b="71" a="1"/>
        <viz:position x="-94.3856537240391" y="236.699285756842" z="0"/>
        <viz:size value="5"/>
      </node>
      <node id="252" label="ASV370">
        <attvalues>
          <attvalue for="att1" value="ASV370"/>
          <attvalue for="att2" value="0.0999977679069664"/>
        </attvalues>
        <viz:color r="255" g="99" b="71" a="1"/>
        <viz:position x="-144.65556547391" y="0.372789606464039" z="0"/>
        <viz:size value="5"/>
      </node>
      <node id="253" label="ASV371">
        <attvalues>
          <attvalue for="att1" value="ASV371"/>
          <attvalue for="att2" value="0.0642842793687641"/>
        </attvalues>
        <viz:color r="255" g="99" b="71" a="1"/>
        <viz:position x="-130.870101665892" y="38.4695171358935" z="0"/>
        <viz:size value="5"/>
      </node>
      <node id="254" label="ASV373">
        <attvalues>
          <attvalue for="att1" value="ASV373"/>
          <attvalue for="att2" value="0.0611593491216714"/>
        </attvalues>
        <viz:color r="255" g="99" b="71" a="1"/>
        <viz:position x="-63.5576304132427" y="55.0162814021665" z="0"/>
        <viz:size value="5"/>
      </node>
      <node id="255" label="ASV374">
        <attvalues>
          <attvalue for="att1" value="ASV374"/>
          <attvalue for="att2" value="0.0691948840427669"/>
        </attvalues>
        <viz:color r="255" g="99" b="71" a="1"/>
        <viz:position x="-33.6249756587918" y="-202.068250129813" z="0"/>
        <viz:size value="5"/>
      </node>
      <node id="256" label="ASV375">
        <attvalues>
          <attvalue for="att1" value="ASV375"/>
          <attvalue for="att2" value="0.063391442155309"/>
        </attvalues>
        <viz:color r="255" g="99" b="71" a="1"/>
        <viz:position x="-120.783564508769" y="64.9921809753622" z="0"/>
        <viz:size value="5"/>
      </node>
      <node id="257" label="ASV379">
        <attvalues>
          <attvalue for="att1" value="ASV379"/>
          <attvalue for="att2" value="0.634807258766545"/>
        </attvalues>
        <viz:color r="255" g="99" b="71" a="1"/>
        <viz:position x="-171.619458664545" y="139.371490851345" z="0"/>
        <viz:size value="5"/>
      </node>
      <node id="258" label="ASV380">
        <attvalues>
          <attvalue for="att1" value="ASV380"/>
          <attvalue for="att2" value="0.0732126515033147"/>
        </attvalues>
        <viz:color r="255" g="99" b="71" a="1"/>
        <viz:position x="246.834523723068" y="98.9321481533538" z="0"/>
        <viz:size value="5"/>
      </node>
      <node id="259" label="ASV385">
        <attvalues>
          <attvalue for="att1" value="ASV385"/>
          <attvalue for="att2" value="0.194192093926475"/>
        </attvalues>
        <viz:color r="255" g="99" b="71" a="1"/>
        <viz:position x="-49.4302326728947" y="-81.0579366234232" z="0"/>
        <viz:size value="5"/>
      </node>
      <node id="260" label="ASV386">
        <attvalues>
          <attvalue for="att1" value="ASV386"/>
          <attvalue for="att2" value="0.0642842793687641"/>
        </attvalues>
        <viz:color r="255" g="99" b="71" a="1"/>
        <viz:position x="17.3502111296173" y="4.55390165152735" z="0"/>
        <viz:size value="5"/>
      </node>
      <node id="261" label="ASV387">
        <attvalues>
          <attvalue for="att1" value="ASV387"/>
          <attvalue for="att2" value="0.130354233164438"/>
        </attvalues>
        <viz:color r="255" g="99" b="71" a="1"/>
        <viz:position x="3.17154260450991" y="-239.442888000398" z="0"/>
        <viz:size value="5"/>
      </node>
      <node id="262" label="ASV390">
        <attvalues>
          <attvalue for="att1" value="ASV390"/>
          <attvalue for="att2" value="0.442400839266981"/>
        </attvalues>
        <viz:color r="255" g="99" b="71" a="1"/>
        <viz:position x="166.791313451848" y="-216.201149134175" z="0"/>
        <viz:size value="5"/>
      </node>
      <node id="263" label="ASV395">
        <attvalues>
          <attvalue for="att1" value="ASV395"/>
          <attvalue for="att2" value="0.0995513493002388"/>
        </attvalues>
        <viz:color r="255" g="99" b="71" a="1"/>
        <viz:position x="50.8511693448733" y="22.0098869469203" z="0"/>
        <viz:size value="5"/>
      </node>
      <node id="264" label="ASV398">
        <attvalues>
          <attvalue for="att1" value="ASV398"/>
          <attvalue for="att2" value="0.0883908841320506"/>
        </attvalues>
        <viz:color r="255" g="99" b="71" a="1"/>
        <viz:position x="-198.13503956177" y="-162.467380774725" z="0"/>
        <viz:size value="5"/>
      </node>
      <node id="265" label="ASV399">
        <attvalues>
          <attvalue for="att1" value="ASV399"/>
          <attvalue for="att2" value="0.0602665119082163"/>
        </attvalues>
        <viz:color r="255" g="99" b="71" a="1"/>
        <viz:position x="71.1909640321283" y="42.0239821178315" z="0"/>
        <viz:size value="5"/>
      </node>
      <node id="266" label="ASV401">
        <attvalues>
          <attvalue for="att1" value="ASV401"/>
          <attvalue for="att2" value="0.0665163724024017"/>
        </attvalues>
        <viz:color r="255" g="99" b="71" a="1"/>
        <viz:position x="-35.2680112184672" y="106.298870139798" z="0"/>
        <viz:size value="5"/>
      </node>
      <node id="267" label="ASV404">
        <attvalues>
          <attvalue for="att1" value="ASV404"/>
          <attvalue for="att2" value="0.0616057677283989"/>
        </attvalues>
        <viz:color r="255" g="99" b="71" a="1"/>
        <viz:position x="85.1105389374482" y="118.533176690325" z="0"/>
        <viz:size value="5"/>
      </node>
      <node id="268" label="ASV405">
        <attvalues>
          <attvalue for="att1" value="ASV405"/>
          <attvalue for="att2" value="0.47320372313118"/>
        </attvalues>
        <viz:color r="255" g="99" b="71" a="1"/>
        <viz:position x="-77.9761779368965" y="-137.978532696357" z="0"/>
        <viz:size value="5"/>
      </node>
      <node id="269" label="ASV406">
        <attvalues>
          <attvalue for="att1" value="ASV406"/>
          <attvalue for="att2" value="0.0736590701100422"/>
        </attvalues>
        <viz:color r="255" g="99" b="71" a="1"/>
        <viz:position x="224.769492882434" y="31.7477240221268" z="0"/>
        <viz:size value="5"/>
      </node>
      <node id="270" label="ASV409">
        <attvalues>
          <attvalue for="att1" value="ASV409"/>
          <attvalue for="att2" value="0.82185665498538"/>
        </attvalues>
        <viz:color r="255" g="99" b="71" a="1"/>
        <viz:position x="-207.522913278709" y="69.1196709865221" z="0"/>
        <viz:size value="5"/>
      </node>
      <node id="271" label="ASV412">
        <attvalues>
          <attvalue for="att1" value="ASV412"/>
          <attvalue for="att2" value="0.0660699537956742"/>
        </attvalues>
        <viz:color r="255" g="99" b="71" a="1"/>
        <viz:position x="-87.7793211701517" y="248.430692255967" z="0"/>
        <viz:size value="5"/>
      </node>
      <node id="272" label="ASV417">
        <attvalues>
          <attvalue for="att1" value="ASV417"/>
          <attvalue for="att2" value="0.0919622329858708"/>
        </attvalues>
        <viz:color r="255" g="99" b="71" a="1"/>
        <viz:position x="32.8657336769" y="220.650043595164" z="0"/>
        <viz:size value="5"/>
      </node>
      <node id="273" label="ASV420">
        <attvalues>
          <attvalue for="att1" value="ASV420"/>
          <attvalue for="att2" value="0.0607129305149439"/>
        </attvalues>
        <viz:color r="255" g="99" b="71" a="1"/>
        <viz:position x="125.715226435032" y="-228.62417568765" z="0"/>
        <viz:size value="5"/>
      </node>
      <node id="274" label="ASV421">
        <attvalues>
          <attvalue for="att1" value="ASV421"/>
          <attvalue for="att2" value="0.0714269770764046"/>
        </attvalues>
        <viz:color r="255" g="99" b="71" a="1"/>
        <viz:position x="-198.336262267972" y="186.799390325278" z="0"/>
        <viz:size value="5"/>
      </node>
      <node id="275" label="ASV422">
        <attvalues>
          <attvalue for="att1" value="ASV422"/>
          <attvalue for="att2" value="0.0745519073234972"/>
        </attvalues>
        <viz:color r="255" g="99" b="71" a="1"/>
        <viz:position x="-44.092518050285" y="231.859929937274" z="0"/>
        <viz:size value="5"/>
      </node>
      <node id="276" label="ASV429">
        <attvalues>
          <attvalue for="att1" value="ASV429"/>
          <attvalue for="att2" value="0.104015535367514"/>
        </attvalues>
        <viz:color r="255" g="99" b="71" a="1"/>
        <viz:position x="250" y="68.5771897104804" z="0"/>
        <viz:size value="5"/>
      </node>
      <node id="277" label="ASV440">
        <attvalues>
          <attvalue for="att1" value="ASV440"/>
          <attvalue for="att2" value="0.133479163411531"/>
        </attvalues>
        <viz:color r="255" g="99" b="71" a="1"/>
        <viz:position x="-193.631682973879" y="-138.415203328719" z="0"/>
        <viz:size value="5"/>
      </node>
      <node id="278" label="ASV445">
        <attvalues>
          <attvalue for="att1" value="ASV445"/>
          <attvalue for="att2" value="0.0749983259302248"/>
        </attvalues>
        <viz:color r="255" g="99" b="71" a="1"/>
        <viz:position x="44.8125388070055" y="-126.459617120999" z="0"/>
        <viz:size value="5"/>
      </node>
      <node id="279" label="ASV450">
        <attvalues>
          <attvalue for="att1" value="ASV450"/>
          <attvalue for="att2" value="0.0678556282225843"/>
        </attvalues>
        <viz:color r="255" g="99" b="71" a="1"/>
        <viz:position x="-211.625826823315" y="220.128881296343" z="0"/>
        <viz:size value="5"/>
      </node>
      <node id="280" label="ASV452">
        <attvalues>
          <attvalue for="att1" value="ASV452"/>
          <attvalue for="att2" value="0.0669627910091293"/>
        </attvalues>
        <viz:color r="255" g="99" b="71" a="1"/>
        <viz:position x="-173.588276367727" y="50.2197404162125" z="0"/>
        <viz:size value="5"/>
      </node>
      <node id="281" label="ASV454">
        <attvalues>
          <attvalue for="att1" value="ASV454"/>
          <attvalue for="att2" value="0.0767840003571349"/>
        </attvalues>
        <viz:color r="255" g="99" b="71" a="1"/>
        <viz:position x="-212.176870752726" y="-145.860589222879" z="0"/>
        <viz:size value="5"/>
      </node>
      <node id="282" label="ASV456">
        <attvalues>
          <attvalue for="att1" value="ASV456"/>
          <attvalue for="att2" value="0.0941943260195085"/>
        </attvalues>
        <viz:color r="255" g="99" b="71" a="1"/>
        <viz:position x="-186.560468753269" y="-93.1769188907094" z="0"/>
        <viz:size value="5"/>
      </node>
      <node id="283" label="ASV459">
        <attvalues>
          <attvalue for="att1" value="ASV459"/>
          <attvalue for="att2" value="0.0660699537956742"/>
        </attvalues>
        <viz:color r="255" g="99" b="71" a="1"/>
        <viz:position x="-75.0080812546609" y="238.045308847748" z="0"/>
        <viz:size value="5"/>
      </node>
      <node id="284" label="ASV468">
        <attvalues>
          <attvalue for="att1" value="ASV468"/>
          <attvalue for="att2" value="0.0767840003571349"/>
        </attvalues>
        <viz:color r="255" g="99" b="71" a="1"/>
        <viz:position x="233.860645901926" y="-168.092328335907" z="0"/>
        <viz:size value="5"/>
      </node>
      <node id="285" label="ASV471">
        <attvalues>
          <attvalue for="att1" value="ASV471"/>
          <attvalue for="att2" value="0.0665163724024017"/>
        </attvalues>
        <viz:color r="255" g="99" b="71" a="1"/>
        <viz:position x="-198.979689977401" y="146.9782840272" z="0"/>
        <viz:size value="5"/>
      </node>
      <node id="286" label="ASV475">
        <attvalues>
          <attvalue for="att1" value="ASV475"/>
          <attvalue for="att2" value="0.0683020468293118"/>
        </attvalues>
        <viz:color r="255" g="99" b="71" a="1"/>
        <viz:position x="-68.870154321798" y="105.901534858311" z="0"/>
        <viz:size value="5"/>
      </node>
      <node id="287" label="ASV481">
        <attvalues>
          <attvalue for="att1" value="ASV481"/>
          <attvalue for="att2" value="0.0651771165822191"/>
        </attvalues>
        <viz:color r="255" g="99" b="71" a="1"/>
        <viz:position x="162.167465949516" y="56.0147387936893" z="0"/>
        <viz:size value="5"/>
      </node>
      <node id="288" label="ASV488">
        <attvalues>
          <attvalue for="att1" value="ASV488"/>
          <attvalue for="att2" value="0.0772304189638624"/>
        </attvalues>
        <viz:color r="255" g="99" b="71" a="1"/>
        <viz:position x="174.963303674628" y="-243.932426015305" z="0"/>
        <viz:size value="5"/>
      </node>
      <node id="289" label="ASV496">
        <attvalues>
          <attvalue for="att1" value="ASV496"/>
          <attvalue for="att2" value="0.172764000803553"/>
        </attvalues>
        <viz:color r="255" g="99" b="71" a="1"/>
        <viz:position x="100.927581360861" y="53.7839775624361" z="0"/>
        <viz:size value="5"/>
      </node>
      <node id="290" label="ASV497">
        <attvalues>
          <attvalue for="att1" value="ASV497"/>
          <attvalue for="att2" value="0.106247628401152"/>
        </attvalues>
        <viz:color r="255" g="99" b="71" a="1"/>
        <viz:position x="-23.3314010953135" y="-229.794986721725" z="0"/>
        <viz:size value="5"/>
      </node>
      <node id="291" label="ASV501">
        <attvalues>
          <attvalue for="att1" value="ASV501"/>
          <attvalue for="att2" value="0.0678556282225843"/>
        </attvalues>
        <viz:color r="255" g="99" b="71" a="1"/>
        <viz:position x="-16.2606361759522" y="-20.1337118782523" z="0"/>
        <viz:size value="5"/>
      </node>
      <node id="292" label="ASV506">
        <attvalues>
          <attvalue for="att1" value="ASV506"/>
          <attvalue for="att2" value="0.0665163724024017"/>
        </attvalues>
        <viz:color r="255" g="99" b="71" a="1"/>
        <viz:position x="-29.9732440135592" y="-97.7708330709235" z="0"/>
        <viz:size value="5"/>
      </node>
      <node id="293" label="ASV508">
        <attvalues>
          <attvalue for="att1" value="ASV508"/>
          <attvalue for="att2" value="0.0883908841320506"/>
        </attvalues>
        <viz:color r="255" g="99" b="71" a="1"/>
        <viz:position x="197.211766343302" y="-133.807214603345" z="0"/>
        <viz:size value="5"/>
      </node>
      <node id="294" label="ASV513">
        <attvalues>
          <attvalue for="att1" value="ASV513"/>
          <attvalue for="att2" value="0.0678556282225843"/>
        </attvalues>
        <viz:color r="255" g="99" b="71" a="1"/>
        <viz:position x="-215.216971851354" y="-51.7293937265968" z="0"/>
        <viz:size value="5"/>
      </node>
      <node id="295" label="ASV516">
        <attvalues>
          <attvalue for="att1" value="ASV516"/>
          <attvalue for="att2" value="0.101337023727149"/>
        </attvalues>
        <viz:color r="255" g="99" b="71" a="1"/>
        <viz:position x="30.7875343515498" y="171.890589512342" z="0"/>
        <viz:size value="5"/>
      </node>
      <node id="296" label="ASV525">
        <attvalues>
          <attvalue for="att1" value="ASV525"/>
          <attvalue for="att2" value="0.0772304189638624"/>
        </attvalues>
        <viz:color r="255" g="99" b="71" a="1"/>
        <viz:position x="-65.8124816704929" y="-2.74520598709768" z="0"/>
        <viz:size value="5"/>
      </node>
      <node id="297" label="ASV529">
        <attvalues>
          <attvalue for="att1" value="ASV529"/>
          <attvalue for="att2" value="0.0602665119082163"/>
        </attvalues>
        <viz:color r="255" g="99" b="71" a="1"/>
        <viz:position x="-92.3150385662987" y="-60.5404015096487" z="0"/>
        <viz:size value="5"/>
      </node>
      <node id="298" label="ASV538">
        <attvalues>
          <attvalue for="att1" value="ASV538"/>
          <attvalue for="att2" value="0.0678556282225843"/>
        </attvalues>
        <viz:color r="255" g="99" b="71" a="1"/>
        <viz:position x="71.4609120397557" y="-21.2115948121791" z="0"/>
        <viz:size value="5"/>
      </node>
      <node id="299" label="ASV540">
        <attvalues>
          <attvalue for="att1" value="ASV540"/>
          <attvalue for="att2" value="0.0669627910091293"/>
        </attvalues>
        <viz:color r="255" g="99" b="71" a="1"/>
        <viz:position x="-0.282475659322017" y="-207.467365274956" z="0"/>
        <viz:size value="5"/>
      </node>
      <node id="300" label="ASV550">
        <attvalues>
          <attvalue for="att1" value="ASV550"/>
          <attvalue for="att2" value="0.0607129305149439"/>
        </attvalues>
        <viz:color r="255" g="99" b="71" a="1"/>
        <viz:position x="33.9252782433679" y="-89.5524657487493" z="0"/>
        <viz:size value="5"/>
      </node>
      <node id="301" label="ASV551">
        <attvalues>
          <attvalue for="att1" value="ASV551"/>
          <attvalue for="att2" value="0.220977210330127"/>
        </attvalues>
        <viz:color r="255" g="99" b="71" a="1"/>
        <viz:position x="-124.102204877512" y="-121.416677942499" z="0"/>
        <viz:size value="5"/>
      </node>
      <node id="302" label="ASV561">
        <attvalues>
          <attvalue for="att1" value="ASV561"/>
          <attvalue for="att2" value="0.103569116760787"/>
        </attvalues>
        <viz:color r="255" g="99" b="71" a="1"/>
        <viz:position x="197.899090983594" y="-236.892366592787" z="0"/>
        <viz:size value="5"/>
      </node>
      <node id="303" label="ASV572">
        <attvalues>
          <attvalue for="att1" value="ASV572"/>
          <attvalue for="att2" value="0.117854512176067"/>
        </attvalues>
        <viz:color r="255" g="99" b="71" a="1"/>
        <viz:position x="-33.8001099847322" y="120.629071418259" z="0"/>
        <viz:size value="5"/>
      </node>
      <node id="304" label="ASV581">
        <attvalues>
          <attvalue for="att1" value="ASV581"/>
          <attvalue for="att2" value="0.0638378607620366"/>
        </attvalues>
        <viz:color r="255" g="99" b="71" a="1"/>
        <viz:position x="95.9544401166239" y="69.3756343595807" z="0"/>
        <viz:size value="5"/>
      </node>
      <node id="305" label="ASV615">
        <attvalues>
          <attvalue for="att1" value="ASV615"/>
          <attvalue for="att2" value="0.087051628311868"/>
        </attvalues>
        <viz:color r="255" g="99" b="71" a="1"/>
        <viz:position x="24.4709799189148" y="122.973592782034" z="0"/>
        <viz:size value="5"/>
      </node>
      <node id="306" label="ASV616">
        <attvalues>
          <attvalue for="att1" value="ASV616"/>
          <attvalue for="att2" value="0.070980558469677"/>
        </attvalues>
        <viz:color r="255" g="99" b="71" a="1"/>
        <viz:position x="142.164916966047" y="192.624441645517" z="0"/>
        <viz:size value="5"/>
      </node>
      <node id="307" label="ASV628">
        <attvalues>
          <attvalue for="att1" value="ASV628"/>
          <attvalue for="att2" value="0.0852659538849579"/>
        </attvalues>
        <viz:color r="255" g="99" b="71" a="1"/>
        <viz:position x="47.9095587312661" y="-197.425160259816" z="0"/>
        <viz:size value="5"/>
      </node>
      <node id="308" label="ASV630">
        <attvalues>
          <attvalue for="att1" value="ASV630"/>
          <attvalue for="att2" value="0.0669627910091293"/>
        </attvalues>
        <viz:color r="255" g="99" b="71" a="1"/>
        <viz:position x="-162.757383741217" y="222.771785641406" z="0"/>
        <viz:size value="5"/>
      </node>
      <node id="309" label="ASV635">
        <attvalues>
          <attvalue for="att1" value="ASV635"/>
          <attvalue for="att2" value="0.377223722684761"/>
        </attvalues>
        <viz:color r="255" g="99" b="71" a="1"/>
        <viz:position x="-2.75173162280853" y="55.737896884263" z="0"/>
        <viz:size value="5"/>
      </node>
      <node id="310" label="ASV640">
        <attvalues>
          <attvalue for="att1" value="ASV640"/>
          <attvalue for="att2" value="0.100444186513694"/>
        </attvalues>
        <viz:color r="255" g="99" b="71" a="1"/>
        <viz:position x="-141.732332439991" y="-47.2680890246078" z="0"/>
        <viz:size value="5"/>
      </node>
      <node id="311" label="ASV651">
        <attvalues>
          <attvalue for="att1" value="ASV651"/>
          <attvalue for="att2" value="0.141068279725899"/>
        </attvalues>
        <viz:color r="255" g="99" b="71" a="1"/>
        <viz:position x="-50.2518865656136" y="109.012787606975" z="0"/>
        <viz:size value="5"/>
      </node>
      <node id="312" label="ASV654">
        <attvalues>
          <attvalue for="att1" value="ASV654"/>
          <attvalue for="att2" value="0.303118233967992"/>
        </attvalues>
        <viz:color r="255" g="99" b="71" a="1"/>
        <viz:position x="141.950495757733" y="-69.033253679855" z="0"/>
        <viz:size value="5"/>
      </node>
      <node id="313" label="ASV662">
        <attvalues>
          <attvalue for="att1" value="ASV662"/>
          <attvalue for="att2" value="0.225441396397402"/>
        </attvalues>
        <viz:color r="255" g="99" b="71" a="1"/>
        <viz:position x="-35.8731393613155" y="-16.4360985821593" z="0"/>
        <viz:size value="5"/>
      </node>
      <node id="314" label="ASV668">
        <attvalues>
          <attvalue for="att1" value="ASV668"/>
          <attvalue for="att2" value="0.0888373027387782"/>
        </attvalues>
        <viz:color r="255" g="99" b="71" a="1"/>
        <viz:position x="-103.323079474433" y="-57.5550167999744" z="0"/>
        <viz:size value="5"/>
      </node>
      <node id="315" label="ASV669">
        <attvalues>
          <attvalue for="att1" value="ASV669"/>
          <attvalue for="att2" value="0.0705341398629495"/>
        </attvalues>
        <viz:color r="255" g="99" b="71" a="1"/>
        <viz:position x="-146.060949815516" y="144.846547487751" z="0"/>
        <viz:size value="5"/>
      </node>
      <node id="316" label="ASV714">
        <attvalues>
          <attvalue for="att1" value="ASV714"/>
          <attvalue for="att2" value="0.0825874422445927"/>
        </attvalues>
        <viz:color r="255" g="99" b="71" a="1"/>
        <viz:position x="-154.822318293984" y="-115.674274294064" z="0"/>
        <viz:size value="5"/>
      </node>
      <node id="317" label="ASV740">
        <attvalues>
          <attvalue for="att1" value="ASV740"/>
          <attvalue for="att2" value="0.117854512176067"/>
        </attvalues>
        <viz:color r="255" g="99" b="71" a="1"/>
        <viz:position x="-247.989651951142" y="91.0870208352711" z="0"/>
        <viz:size value="5"/>
      </node>
      <node id="318" label="ASV755">
        <attvalues>
          <attvalue for="att1" value="ASV755"/>
          <attvalue for="att2" value="0.520077676837571"/>
        </attvalues>
        <viz:color r="255" g="99" b="71" a="1"/>
        <viz:position x="73.0999921333542" y="198.646656782118" z="0"/>
        <viz:size value="5"/>
      </node>
      <node id="319" label="ASV761">
        <attvalues>
          <attvalue for="att1" value="ASV761"/>
          <attvalue for="att2" value="0.0852659538849579"/>
        </attvalues>
        <viz:color r="255" g="99" b="71" a="1"/>
        <viz:position x="12.8001778885578" y="111.700607196539" z="0"/>
        <viz:size value="5"/>
      </node>
      <node id="320" label="ASV771">
        <attvalues>
          <attvalue for="att1" value="ASV771"/>
          <attvalue for="att2" value="0.0727662328965871"/>
        </attvalues>
        <viz:color r="255" g="99" b="71" a="1"/>
        <viz:position x="-233.674809451996" y="-47.4505899090013" z="0"/>
        <viz:size value="5"/>
      </node>
      <node id="321" label="ASV776">
        <attvalues>
          <attvalue for="att1" value="ASV776"/>
          <attvalue for="att2" value="0.296868373473806"/>
        </attvalues>
        <viz:color r="255" g="99" b="71" a="1"/>
        <viz:position x="75.2130436125348" y="180.50091135787" z="0"/>
        <viz:size value="5"/>
      </node>
      <node id="322" label="ASV801">
        <attvalues>
          <attvalue for="att1" value="ASV801"/>
          <attvalue for="att2" value="0.114729581928975"/>
        </attvalues>
        <viz:color r="255" g="99" b="71" a="1"/>
        <viz:position x="-167.158765096848" y="37.6486717352968" z="0"/>
        <viz:size value="5"/>
      </node>
      <node id="323" label="ASV808">
        <attvalues>
          <attvalue for="att1" value="ASV808"/>
          <attvalue for="att2" value="0.0651771165822191"/>
        </attvalues>
        <viz:color r="255" g="99" b="71" a="1"/>
        <viz:position x="29.2691956294565" y="197.727914382294" z="0"/>
        <viz:size value="5"/>
      </node>
      <node id="324" label="ASV815">
        <attvalues>
          <attvalue for="att1" value="ASV815"/>
          <attvalue for="att2" value="0.0669627910091293"/>
        </attvalues>
        <viz:color r="255" g="99" b="71" a="1"/>
        <viz:position x="224.288464927581" y="-89.7583391658401" z="0"/>
        <viz:size value="5"/>
      </node>
      <node id="325" label="ASV816">
        <attvalues>
          <attvalue for="att1" value="ASV816"/>
          <attvalue for="att2" value="0.169639070556461"/>
        </attvalues>
        <viz:color r="255" g="99" b="71" a="1"/>
        <viz:position x="-210.735312101469" y="142.576248958806" z="0"/>
        <viz:size value="5"/>
      </node>
      <node id="326" label="ASV826">
        <attvalues>
          <attvalue for="att1" value="ASV826"/>
          <attvalue for="att2" value="0.0705341398629495"/>
        </attvalues>
        <viz:color r="255" g="99" b="71" a="1"/>
        <viz:position x="32.8262207979884" y="191.260481132321" z="0"/>
        <viz:size value="5"/>
      </node>
      <node id="327" label="ASV830">
        <attvalues>
          <attvalue for="att1" value="ASV830"/>
          <attvalue for="att2" value="0.0816946050311377"/>
        </attvalues>
        <viz:color r="255" g="99" b="71" a="1"/>
        <viz:position x="143.383489830712" y="20.3555899319746" z="0"/>
        <viz:size value="5"/>
      </node>
      <node id="328" label="ASV862">
        <attvalues>
          <attvalue for="att1" value="ASV862"/>
          <attvalue for="att2" value="0.174103256623736"/>
        </attvalues>
        <viz:color r="255" g="99" b="71" a="1"/>
        <viz:position x="-83.5259774949609" y="-153.252842136476" z="0"/>
        <viz:size value="5"/>
      </node>
      <node id="329" label="ASV866">
        <attvalues>
          <attvalue for="att1" value="ASV866"/>
          <attvalue for="att2" value="0.104015535367514"/>
        </attvalues>
        <viz:color r="255" g="99" b="71" a="1"/>
        <viz:position x="40.1118481514267" y="54.9130091503171" z="0"/>
        <viz:size value="5"/>
      </node>
      <node id="330" label="ASV869">
        <attvalues>
          <attvalue for="att1" value="ASV869"/>
          <attvalue for="att2" value="0.0821410236378652"/>
        </attvalues>
        <viz:color r="255" g="99" b="71" a="1"/>
        <viz:position x="-3.39299849636018" y="-30.0136883535004" z="0"/>
        <viz:size value="5"/>
      </node>
      <node id="331" label="ASV930">
        <attvalues>
          <attvalue for="att1" value="ASV930"/>
          <attvalue for="att2" value="0.244637396486686"/>
        </attvalues>
        <viz:color r="255" g="99" b="71" a="1"/>
        <viz:position x="25.1370392329742" y="213.822936153646" z="0"/>
        <viz:size value="5"/>
      </node>
      <node id="332" label="ASV935">
        <attvalues>
          <attvalue for="att1" value="ASV935"/>
          <attvalue for="att2" value="0.0857123724916855"/>
        </attvalues>
        <viz:color r="255" g="99" b="71" a="1"/>
        <viz:position x="67.8124957906535" y="4.00774093728589" z="0"/>
        <viz:size value="5"/>
      </node>
      <node id="333" label="ASV961">
        <attvalues>
          <attvalue for="att1" value="ASV961"/>
          <attvalue for="att2" value="0.140175442512444"/>
        </attvalues>
        <viz:color r="255" g="99" b="71" a="1"/>
        <viz:position x="98.2196563171142" y="219.44729204814" z="0"/>
        <viz:size value="5"/>
      </node>
      <node id="334" label="ASV987">
        <attvalues>
          <attvalue for="att1" value="ASV987"/>
          <attvalue for="att2" value="0.0749983259302248"/>
        </attvalues>
        <viz:color r="255" g="99" b="71" a="1"/>
        <viz:position x="-41.9709914083401" y="101.150492583849" z="0"/>
        <viz:size value="5"/>
      </node>
      <node id="335" label="ASV996">
        <attvalues>
          <attvalue for="att1" value="ASV996"/>
          <attvalue for="att2" value="0.23481618713868"/>
        </attvalues>
        <viz:color r="255" g="99" b="71" a="1"/>
        <viz:position x="-55.0307987075455" y="37.448564462085" z="0"/>
        <viz:size value="5"/>
      </node>
      <node id="336" label="ASV1035">
        <attvalues>
          <attvalue for="att1" value="ASV1035"/>
          <attvalue for="att2" value="0.070087721256222"/>
        </attvalues>
        <viz:color r="255" g="99" b="71" a="1"/>
        <viz:position x="35.1442458704998" y="-202.104663694466" z="0"/>
        <viz:size value="5"/>
      </node>
      <node id="337" label="ASV1051">
        <attvalues>
          <attvalue for="att1" value="ASV1051"/>
          <attvalue for="att2" value="0.288832838552711"/>
        </attvalues>
        <viz:color r="255" g="99" b="71" a="1"/>
        <viz:position x="-84.9486177431212" y="152.993947488975" z="0"/>
        <viz:size value="5"/>
      </node>
      <node id="338" label="ASV1098">
        <attvalues>
          <attvalue for="att1" value="ASV1098"/>
          <attvalue for="att2" value="0.0866052097051405"/>
        </attvalues>
        <viz:color r="255" g="99" b="71" a="1"/>
        <viz:position x="-155.56558755215" y="-247.560237753046" z="0"/>
        <viz:size value="5"/>
      </node>
      <node id="339" label="ASV1145">
        <attvalues>
          <attvalue for="att1" value="ASV1145"/>
          <attvalue for="att2" value="0.0696413026494944"/>
        </attvalues>
        <viz:color r="255" g="99" b="71" a="1"/>
        <viz:position x="94.8079725533925" y="84.3438477151124" z="0"/>
        <viz:size value="5"/>
      </node>
      <node id="340" label="ASV1151">
        <attvalues>
          <attvalue for="att1" value="ASV1151"/>
          <attvalue for="att2" value="0.123657954063525"/>
        </attvalues>
        <viz:color r="255" g="99" b="71" a="1"/>
        <viz:position x="-26.9896377190949" y="-234.843755298908" z="0"/>
        <viz:size value="5"/>
      </node>
      <node id="341" label="ASV1253">
        <attvalues>
          <attvalue for="att1" value="ASV1253"/>
          <attvalue for="att2" value="0.0816946050311377"/>
        </attvalues>
        <viz:color r="255" g="99" b="71" a="1"/>
        <viz:position x="-155.351072949099" y="146.142300463639" z="0"/>
        <viz:size value="5"/>
      </node>
      <node id="342" label="ASV1305">
        <attvalues>
          <attvalue for="att1" value="ASV1305"/>
          <attvalue for="att2" value="0.141068279725899"/>
        </attvalues>
        <viz:color r="255" g="99" b="71" a="1"/>
        <viz:position x="-217.005917493819" y="59.8575789099197" z="0"/>
        <viz:size value="5"/>
      </node>
      <node id="343" label="ASV1359">
        <attvalues>
          <attvalue for="att1" value="ASV1359"/>
          <attvalue for="att2" value="0.0754447445369523"/>
        </attvalues>
        <viz:color r="255" g="99" b="71" a="1"/>
        <viz:position x="-25.8145954625759" y="119.175614612275" z="0"/>
        <viz:size value="5"/>
      </node>
      <node id="344" label="ASV1366">
        <attvalues>
          <attvalue for="att1" value="ASV1366"/>
          <attvalue for="att2" value="0.194192093926475"/>
        </attvalues>
        <viz:color r="255" g="99" b="71" a="1"/>
        <viz:position x="46.0650703725904" y="9.05179785158896" z="0"/>
        <viz:size value="5"/>
      </node>
      <node id="345" label="ASV1374">
        <attvalues>
          <attvalue for="att1" value="ASV1374"/>
          <attvalue for="att2" value="0.0821410236378652"/>
        </attvalues>
        <viz:color r="255" g="99" b="71" a="1"/>
        <viz:position x="-87.7262492011771" y="-193.301042198229" z="0"/>
        <viz:size value="5"/>
      </node>
      <node id="346" label="ASV1377">
        <attvalues>
          <attvalue for="att1" value="ASV1377"/>
          <attvalue for="att2" value="0.121872279636615"/>
        </attvalues>
        <viz:color r="255" g="99" b="71" a="1"/>
        <viz:position x="-111.823581003469" y="-147.47005627017" z="0"/>
        <viz:size value="5"/>
      </node>
      <node id="347" label="ASV1405">
        <attvalues>
          <attvalue for="att1" value="ASV1405"/>
          <attvalue for="att2" value="0.108479721434789"/>
        </attvalues>
        <viz:color r="255" g="99" b="71" a="1"/>
        <viz:position x="-95.2248710939506" y="163.661066151351" z="0"/>
        <viz:size value="5"/>
      </node>
      <node id="348" label="ASV1427">
        <attvalues>
          <attvalue for="att1" value="ASV1427"/>
          <attvalue for="att2" value="0.0669627910091293"/>
        </attvalues>
        <viz:color r="255" g="99" b="71" a="1"/>
        <viz:position x="85.6706700109273" y="-199.508802766619" z="0"/>
        <viz:size value="5"/>
      </node>
      <node id="349" label="ASV1431">
        <attvalues>
          <attvalue for="att1" value="ASV1431"/>
          <attvalue for="att2" value="0.250440838374143"/>
        </attvalues>
        <viz:color r="255" g="99" b="71" a="1"/>
        <viz:position x="244.520539669958" y="-161.730619164245" z="0"/>
        <viz:size value="5"/>
      </node>
      <node id="350" label="ASV1472">
        <attvalues>
          <attvalue for="att1" value="ASV1472"/>
          <attvalue for="att2" value="0.1102653958617"/>
        </attvalues>
        <viz:color r="255" g="99" b="71" a="1"/>
        <viz:position x="-250" y="114.635247263031" z="0"/>
        <viz:size value="5"/>
      </node>
      <node id="351" label="ASV1562">
        <attvalues>
          <attvalue for="att1" value="ASV1562"/>
          <attvalue for="att2" value="0.0830338608513203"/>
        </attvalues>
        <viz:color r="255" g="99" b="71" a="1"/>
        <viz:position x="-188.491234069926" y="-170.385452477778" z="0"/>
        <viz:size value="5"/>
      </node>
      <node id="352" label="ASV1605">
        <attvalues>
          <attvalue for="att1" value="ASV1605"/>
          <attvalue for="att2" value="0.200888373027388"/>
        </attvalues>
        <viz:color r="255" g="99" b="71" a="1"/>
        <viz:position x="38.187423728831" y="-104.821344295448" z="0"/>
        <viz:size value="5"/>
      </node>
      <node id="353" label="ASV1742">
        <attvalues>
          <attvalue for="att1" value="ASV1742"/>
          <attvalue for="att2" value="0.0705341398629495"/>
        </attvalues>
        <viz:color r="255" g="99" b="71" a="1"/>
        <viz:position x="-44.8352175771476" y="-157.832007170767" z="0"/>
        <viz:size value="5"/>
      </node>
      <node id="354" label="ASV1810">
        <attvalues>
          <attvalue for="att1" value="ASV1810"/>
          <attvalue for="att2" value="0.155800093747907"/>
        </attvalues>
        <viz:color r="255" g="99" b="71" a="1"/>
        <viz:position x="42.4217453070194" y="-57.8941016701689" z="0"/>
        <viz:size value="5"/>
      </node>
      <node id="355" label="ASV1833">
        <attvalues>
          <attvalue for="att1" value="ASV1833"/>
          <attvalue for="att2" value="0.134818419231714"/>
        </attvalues>
        <viz:color r="255" g="99" b="71" a="1"/>
        <viz:position x="144.370370951008" y="-86.895605519851" z="0"/>
        <viz:size value="5"/>
      </node>
      <node id="356" label="ASV1844">
        <attvalues>
          <attvalue for="att1" value="ASV1844"/>
          <attvalue for="att2" value="0.132139907591348"/>
        </attvalues>
        <viz:color r="255" g="99" b="71" a="1"/>
        <viz:position x="137.139677258377" y="-241.448445380935" z="0"/>
        <viz:size value="5"/>
      </node>
      <node id="357" label="ASV1850">
        <attvalues>
          <attvalue for="att1" value="ASV1850"/>
          <attvalue for="att2" value="0.0794625119975001"/>
        </attvalues>
        <viz:color r="255" g="99" b="71" a="1"/>
        <viz:position x="-128.93725966225" y="-157.345070054681" z="0"/>
        <viz:size value="5"/>
      </node>
      <node id="358" label="ASV1867">
        <attvalues>
          <attvalue for="att1" value="ASV1867"/>
          <attvalue for="att2" value="0.0897301399522332"/>
        </attvalues>
        <viz:color r="255" g="99" b="71" a="1"/>
        <viz:position x="91.1538657793448" y="169.620428738302" z="0"/>
        <viz:size value="5"/>
      </node>
      <node id="359" label="ASV1905">
        <attvalues>
          <attvalue for="att1" value="ASV1905"/>
          <attvalue for="att2" value="0.149550233253722"/>
        </attvalues>
        <viz:color r="255" g="99" b="71" a="1"/>
        <viz:position x="-245.209478704991" y="78.6921159617005" z="0"/>
        <viz:size value="5"/>
      </node>
      <node id="360" label="ASV1956">
        <attvalues>
          <attvalue for="att1" value="ASV1956"/>
          <attvalue for="att2" value="0.0745519073234972"/>
        </attvalues>
        <viz:color r="255" g="99" b="71" a="1"/>
        <viz:position x="-187.102084378639" y="160.440605273237" z="0"/>
        <viz:size value="5"/>
      </node>
      <node id="361" label="ASV1993">
        <attvalues>
          <attvalue for="att1" value="ASV1993"/>
          <attvalue for="att2" value="0.0857123724916855"/>
        </attvalues>
        <viz:color r="255" g="99" b="71" a="1"/>
        <viz:position x="-238.583831581109" y="-105.540602247596" z="0"/>
        <viz:size value="5"/>
      </node>
      <node id="362" label="ASV2070">
        <attvalues>
          <attvalue for="att1" value="ASV2070"/>
          <attvalue for="att2" value="0.101337023727149"/>
        </attvalues>
        <viz:color r="255" g="99" b="71" a="1"/>
        <viz:position x="-181.775969312154" y="27.8740203645438" z="0"/>
        <viz:size value="5"/>
      </node>
      <node id="363" label="ASV2076">
        <attvalues>
          <attvalue for="att1" value="ASV2076"/>
          <attvalue for="att2" value="0.0607129305149439"/>
        </attvalues>
        <viz:color r="255" g="99" b="71" a="1"/>
        <viz:position x="60.1160474596925" y="-171.637873336327" z="0"/>
        <viz:size value="5"/>
      </node>
      <node id="364" label="ASV2084">
        <attvalues>
          <attvalue for="att1" value="ASV2084"/>
          <attvalue for="att2" value="0.063391442155309"/>
        </attvalues>
        <viz:color r="255" g="99" b="71" a="1"/>
        <viz:position x="-138.454302396838" y="148.32498570158" z="0"/>
        <viz:size value="5"/>
      </node>
      <node id="365" label="ASV2184">
        <attvalues>
          <attvalue for="att1" value="ASV2184"/>
          <attvalue for="att2" value="0.0718733956831321"/>
        </attvalues>
        <viz:color r="255" g="99" b="71" a="1"/>
        <viz:position x="-91.8754845457648" y="-203.951666936355" z="0"/>
        <viz:size value="5"/>
      </node>
      <node id="366" label="ASV2235">
        <attvalues>
          <attvalue for="att1" value="ASV2235"/>
          <attvalue for="att2" value="0.100444186513694"/>
        </attvalues>
        <viz:color r="255" g="99" b="71" a="1"/>
        <viz:position x="-90.2940196420667" y="-29.8982667281448" z="0"/>
        <viz:size value="5"/>
      </node>
      <node id="367" label="ASV2297">
        <attvalues>
          <attvalue for="att1" value="ASV2297"/>
          <attvalue for="att2" value="0.087051628311868"/>
        </attvalues>
        <viz:color r="255" g="99" b="71" a="1"/>
        <viz:position x="-140.580350959155" y="-94.234925291209" z="0"/>
        <viz:size value="5"/>
      </node>
      <node id="368" label="ASV2481">
        <attvalues>
          <attvalue for="att1" value="ASV2481"/>
          <attvalue for="att2" value="0.108033302828062"/>
        </attvalues>
        <viz:color r="255" g="99" b="71" a="1"/>
        <viz:position x="136.241560462412" y="-85.3816413946188" z="0"/>
        <viz:size value="5"/>
      </node>
      <node id="369" label="ASV2520">
        <attvalues>
          <attvalue for="att1" value="ASV2520"/>
          <attvalue for="att2" value="0.0616057677283989"/>
        </attvalues>
        <viz:color r="255" g="99" b="71" a="1"/>
        <viz:position x="-152.3182596829" y="12.6992033503582" z="0"/>
        <viz:size value="5"/>
      </node>
      <node id="370" label="ASV2534">
        <attvalues>
          <attvalue for="att1" value="ASV2534"/>
          <attvalue for="att2" value="0.0741054887167697"/>
        </attvalues>
        <viz:color r="255" g="99" b="71" a="1"/>
        <viz:position x="119.921552503065" y="-83.6775175168317" z="0"/>
        <viz:size value="5"/>
      </node>
      <node id="371" label="ASV2712">
        <attvalues>
          <attvalue for="att1" value="ASV2712"/>
          <attvalue for="att2" value="0.108479721434789"/>
        </attvalues>
        <viz:color r="255" g="99" b="71" a="1"/>
        <viz:position x="241.632841460923" y="-48.5150213575814" z="0"/>
        <viz:size value="5"/>
      </node>
      <node id="372" label="ASV2779">
        <attvalues>
          <attvalue for="att1" value="ASV2779"/>
          <attvalue for="att2" value="0.063391442155309"/>
        </attvalues>
        <viz:color r="255" g="99" b="71" a="1"/>
        <viz:position x="-222.707418895768" y="-149.659187641126" z="0"/>
        <viz:size value="5"/>
      </node>
      <node id="373" label="ASV3025">
        <attvalues>
          <attvalue for="att1" value="ASV3025"/>
          <attvalue for="att2" value="0.0665163724024017"/>
        </attvalues>
        <viz:color r="255" g="99" b="71" a="1"/>
        <viz:position x="164.621066122796" y="11.3398892538839" z="0"/>
        <viz:size value="5"/>
      </node>
      <node id="374" label="ASV3335">
        <attvalues>
          <attvalue for="att1" value="ASV3335"/>
          <attvalue for="att2" value="0.0678556282225843"/>
        </attvalues>
        <viz:color r="255" g="99" b="71" a="1"/>
        <viz:position x="-150.118316338535" y="-232.468822782763" z="0"/>
        <viz:size value="5"/>
      </node>
      <node id="375" label="ASV3756">
        <attvalues>
          <attvalue for="att1" value="ASV3756"/>
          <attvalue for="att2" value="0.0656235351889467"/>
        </attvalues>
        <viz:color r="255" g="99" b="71" a="1"/>
        <viz:position x="-99.1859517392953" y="218.382767942987" z="0"/>
        <viz:size value="5"/>
      </node>
    </nodes>
    <edges>
      <edge id="0" label="+" source="1" target="29" weight="0.923132">
        <attvalues>
          <attvalue for="att1" value="+"/>
        </attvalues>
      </edge>
      <edge id="1" label="-" source="1" target="48" weight="0.7681827">
        <attvalues>
          <attvalue for="att1" value="-"/>
        </attvalues>
      </edge>
      <edge id="2" label="+" source="1" target="142" weight="0.8780331">
        <attvalues>
          <attvalue for="att1" value="+"/>
        </attvalues>
      </edge>
      <edge id="3" label="+" source="1" target="196" weight="0.9380318">
        <attvalues>
          <attvalue for="att1" value="+"/>
        </attvalues>
      </edge>
      <edge id="4" label="+" source="1" target="204" weight="0.8938387">
        <attvalues>
          <attvalue for="att1" value="+"/>
        </attvalues>
      </edge>
      <edge id="5" label="+" source="1" target="209" weight="0.851088">
        <attvalues>
          <attvalue for="att1" value="+"/>
        </attvalues>
      </edge>
      <edge id="6" label="+" source="1" target="249" weight="0.9404168">
        <attvalues>
          <attvalue for="att1" value="+"/>
        </attvalues>
      </edge>
      <edge id="7" label="+" source="1" target="277" weight="0.9468978">
        <attvalues>
          <attvalue for="att1" value="+"/>
        </attvalues>
      </edge>
      <edge id="8" label="+" source="1" target="295" weight="0.9144069">
        <attvalues>
          <attvalue for="att1" value="+"/>
        </attvalues>
      </edge>
      <edge id="9" label="+" source="1" target="298" weight="0.8884939">
        <attvalues>
          <attvalue for="att1" value="+"/>
        </attvalues>
      </edge>
      <edge id="10" label="-" source="1" target="303" weight="0.9445113">
        <attvalues>
          <attvalue for="att1" value="-"/>
        </attvalues>
      </edge>
      <edge id="11" label="+" source="1" target="340" weight="0.8829919">
        <attvalues>
          <attvalue for="att1" value="+"/>
        </attvalues>
      </edge>
      <edge id="12" label="+" source="1" target="349" weight="0.7654752">
        <attvalues>
          <attvalue for="att1" value="+"/>
        </attvalues>
      </edge>
      <edge id="13" label="+" source="2" target="58" weight="0.8448174">
        <attvalues>
          <attvalue for="att1" value="+"/>
        </attvalues>
      </edge>
      <edge id="14" label="+" source="2" target="61" weight="0.8737063">
        <attvalues>
          <attvalue for="att1" value="+"/>
        </attvalues>
      </edge>
      <edge id="15" label="-" source="2" target="159" weight="0.7644606">
        <attvalues>
          <attvalue for="att1" value="-"/>
        </attvalues>
      </edge>
      <edge id="16" label="+" source="2" target="347" weight="0.8684008">
        <attvalues>
          <attvalue for="att1" value="+"/>
        </attvalues>
      </edge>
      <edge id="17" label="-" source="3" target="161" weight="0.7988105">
        <attvalues>
          <attvalue for="att1" value="-"/>
        </attvalues>
      </edge>
      <edge id="18" label="+" source="3" target="198" weight="0.8847035">
        <attvalues>
          <attvalue for="att1" value="+"/>
        </attvalues>
      </edge>
      <edge id="19" label="+" source="3" target="314" weight="0.8794479">
        <attvalues>
          <attvalue for="att1" value="+"/>
        </attvalues>
      </edge>
      <edge id="20" label="+" source="3" target="315" weight="0.837246">
        <attvalues>
          <attvalue for="att1" value="+"/>
        </attvalues>
      </edge>
      <edge id="21" label="+" source="3" target="318" weight="0.7764869">
        <attvalues>
          <attvalue for="att1" value="+"/>
        </attvalues>
      </edge>
      <edge id="22" label="+" source="3" target="321" weight="0.9385907">
        <attvalues>
          <attvalue for="att1" value="+"/>
        </attvalues>
      </edge>
      <edge id="23" label="+" source="3" target="327" weight="0.9121169">
        <attvalues>
          <attvalue for="att1" value="+"/>
        </attvalues>
      </edge>
      <edge id="24" label="+" source="3" target="369" weight="0.8800749">
        <attvalues>
          <attvalue for="att1" value="+"/>
        </attvalues>
      </edge>
      <edge id="25" label="+" source="3" target="374" weight="0.9190749">
        <attvalues>
          <attvalue for="att1" value="+"/>
        </attvalues>
      </edge>
      <edge id="26" label="-" source="4" target="67" weight="0.9904098">
        <attvalues>
          <attvalue for="att1" value="-"/>
        </attvalues>
      </edge>
      <edge id="27" label="-" source="4" target="99" weight="0.9326013">
        <attvalues>
          <attvalue for="att1" value="-"/>
        </attvalues>
      </edge>
      <edge id="28" label="+" source="4" target="234" weight="0.9166391">
        <attvalues>
          <attvalue for="att1" value="+"/>
        </attvalues>
      </edge>
      <edge id="29" label="+" source="4" target="241" weight="0.8634715">
        <attvalues>
          <attvalue for="att1" value="+"/>
        </attvalues>
      </edge>
      <edge id="30" label="+" source="4" target="258" weight="0.9353692">
        <attvalues>
          <attvalue for="att1" value="+"/>
        </attvalues>
      </edge>
      <edge id="31" label="+" source="4" target="287" weight="0.9096007">
        <attvalues>
          <attvalue for="att1" value="+"/>
        </attvalues>
      </edge>
      <edge id="32" label="+" source="4" target="293" weight="0.9187771">
        <attvalues>
          <attvalue for="att1" value="+"/>
        </attvalues>
      </edge>
      <edge id="33" label="+" source="4" target="299" weight="0.9241652">
        <attvalues>
          <attvalue for="att1" value="+"/>
        </attvalues>
      </edge>
      <edge id="34" label="+" source="4" target="310" weight="0.9180019">
        <attvalues>
          <attvalue for="att1" value="+"/>
        </attvalues>
      </edge>
      <edge id="35" label="+" source="4" target="316" weight="0.8845523">
        <attvalues>
          <attvalue for="att1" value="+"/>
        </attvalues>
      </edge>
      <edge id="36" label="+" source="4" target="317" weight="0.8484122">
        <attvalues>
          <attvalue for="att1" value="+"/>
        </attvalues>
      </edge>
      <edge id="37" label="+" source="5" target="351" weight="0.9274568">
        <attvalues>
          <attvalue for="att1" value="+"/>
        </attvalues>
      </edge>
      <edge id="38" label="-" source="5" target="355" weight="0.8565777">
        <attvalues>
          <attvalue for="att1" value="-"/>
        </attvalues>
      </edge>
      <edge id="39" label="-" source="6" target="26" weight="0.9818274">
        <attvalues>
          <attvalue for="att1" value="-"/>
        </attvalues>
      </edge>
      <edge id="40" label="+" source="6" target="70" weight="0.8661577">
        <attvalues>
          <attvalue for="att1" value="+"/>
        </attvalues>
      </edge>
      <edge id="41" label="+" source="6" target="106" weight="0.7450859">
        <attvalues>
          <attvalue for="att1" value="+"/>
        </attvalues>
      </edge>
      <edge id="42" label="+" source="6" target="132" weight="0.8032784">
        <attvalues>
          <attvalue for="att1" value="+"/>
        </attvalues>
      </edge>
      <edge id="43" label="+" source="6" target="256" weight="0.9389207">
        <attvalues>
          <attvalue for="att1" value="+"/>
        </attvalues>
      </edge>
      <edge id="44" label="+" source="6" target="280" weight="0.9122424">
        <attvalues>
          <attvalue for="att1" value="+"/>
        </attvalues>
      </edge>
      <edge id="45" label="+" source="7" target="162" weight="0.7500317">
        <attvalues>
          <attvalue for="att1" value="+"/>
        </attvalues>
      </edge>
      <edge id="46" label="+" source="7" target="230" weight="0.9319472">
        <attvalues>
          <attvalue for="att1" value="+"/>
        </attvalues>
      </edge>
      <edge id="47" label="+" source="7" target="357" weight="0.9183589">
        <attvalues>
          <attvalue for="att1" value="+"/>
        </attvalues>
      </edge>
      <edge id="48" label="+" source="7" target="364" weight="0.8271314">
        <attvalues>
          <attvalue for="att1" value="+"/>
        </attvalues>
      </edge>
      <edge id="49" label="+" source="8" target="14" weight="0.8813319">
        <attvalues>
          <attvalue for="att1" value="+"/>
        </attvalues>
      </edge>
      <edge id="50" label="+" source="8" target="20" weight="0.8932433">
        <attvalues>
          <attvalue for="att1" value="+"/>
        </attvalues>
      </edge>
      <edge id="51" label="+" source="8" target="21" weight="0.9232594">
        <attvalues>
          <attvalue for="att1" value="+"/>
        </attvalues>
      </edge>
      <edge id="52" label="+" source="8" target="33" weight="0.8367455">
        <attvalues>
          <attvalue for="att1" value="+"/>
        </attvalues>
      </edge>
      <edge id="53" label="+" source="8" target="110" weight="0.9557407">
        <attvalues>
          <attvalue for="att1" value="+"/>
        </attvalues>
      </edge>
      <edge id="54" label="-" source="8" target="196" weight="0.9134626">
        <attvalues>
          <attvalue for="att1" value="-"/>
        </attvalues>
      </edge>
      <edge id="55" label="-" source="8" target="264" weight="0.8944632">
        <attvalues>
          <attvalue for="att1" value="-"/>
        </attvalues>
      </edge>
      <edge id="56" label="+" source="8" target="277" weight="0.7399275">
        <attvalues>
          <attvalue for="att1" value="+"/>
        </attvalues>
      </edge>
      <edge id="57" label="-" source="9" target="28" weight="0.9647245">
        <attvalues>
          <attvalue for="att1" value="-"/>
        </attvalues>
      </edge>
      <edge id="58" label="+" source="9" target="84" weight="0.8134505">
        <attvalues>
          <attvalue for="att1" value="+"/>
        </attvalues>
      </edge>
      <edge id="59" label="+" source="9" target="95" weight="0.8719615">
        <attvalues>
          <attvalue for="att1" value="+"/>
        </attvalues>
      </edge>
      <edge id="60" label="+" source="9" target="101" weight="0.7906867">
        <attvalues>
          <attvalue for="att1" value="+"/>
        </attvalues>
      </edge>
      <edge id="61" label="+" source="9" target="102" weight="0.8507111">
        <attvalues>
          <attvalue for="att1" value="+"/>
        </attvalues>
      </edge>
      <edge id="62" label="+" source="9" target="109" weight="0.5405998">
        <attvalues>
          <attvalue for="att1" value="+"/>
        </attvalues>
      </edge>
      <edge id="63" label="+" source="9" target="114" weight="0.8219288">
        <attvalues>
          <attvalue for="att1" value="+"/>
        </attvalues>
      </edge>
      <edge id="64" label="+" source="9" target="180" weight="0.7890795">
        <attvalues>
          <attvalue for="att1" value="+"/>
        </attvalues>
      </edge>
      <edge id="65" label="+" source="9" target="237" weight="0.8640334">
        <attvalues>
          <attvalue for="att1" value="+"/>
        </attvalues>
      </edge>
      <edge id="66" label="+" source="9" target="242" weight="0.9709382">
        <attvalues>
          <attvalue for="att1" value="+"/>
        </attvalues>
      </edge>
      <edge id="67" label="+" source="9" target="253" weight="0.8704752">
        <attvalues>
          <attvalue for="att1" value="+"/>
        </attvalues>
      </edge>
      <edge id="68" label="+" source="9" target="301" weight="0.7987558">
        <attvalues>
          <attvalue for="att1" value="+"/>
        </attvalues>
      </edge>
      <edge id="69" label="+" source="10" target="22" weight="0.9473794">
        <attvalues>
          <attvalue for="att1" value="+"/>
        </attvalues>
      </edge>
      <edge id="70" label="-" source="10" target="90" weight="0.9553773">
        <attvalues>
          <attvalue for="att1" value="-"/>
        </attvalues>
      </edge>
      <edge id="71" label="-" source="10" target="91" weight="0.8545076">
        <attvalues>
          <attvalue for="att1" value="-"/>
        </attvalues>
      </edge>
      <edge id="72" label="+" source="10" target="182" weight="0.9199967">
        <attvalues>
          <attvalue for="att1" value="+"/>
        </attvalues>
      </edge>
      <edge id="73" label="+" source="10" target="188" weight="0.7379179">
        <attvalues>
          <attvalue for="att1" value="+"/>
        </attvalues>
      </edge>
      <edge id="74" label="+" source="10" target="222" weight="0.8417205">
        <attvalues>
          <attvalue for="att1" value="+"/>
        </attvalues>
      </edge>
      <edge id="75" label="+" source="10" target="235" weight="0.907674">
        <attvalues>
          <attvalue for="att1" value="+"/>
        </attvalues>
      </edge>
      <edge id="76" label="+" source="10" target="243" weight="0.8552111">
        <attvalues>
          <attvalue for="att1" value="+"/>
        </attvalues>
      </edge>
      <edge id="77" label="+" source="11" target="18" weight="0.9285492">
        <attvalues>
          <attvalue for="att1" value="+"/>
        </attvalues>
      </edge>
      <edge id="78" label="+" source="11" target="25" weight="0.9072759">
        <attvalues>
          <attvalue for="att1" value="+"/>
        </attvalues>
      </edge>
      <edge id="79" label="+" source="11" target="37" weight="0.8584723">
        <attvalues>
          <attvalue for="att1" value="+"/>
        </attvalues>
      </edge>
      <edge id="80" label="+" source="11" target="75" weight="0.9050522">
        <attvalues>
          <attvalue for="att1" value="+"/>
        </attvalues>
      </edge>
      <edge id="81" label="+" source="11" target="117" weight="0.6991592">
        <attvalues>
          <attvalue for="att1" value="+"/>
        </attvalues>
      </edge>
      <edge id="82" label="+" source="11" target="140" weight="0.8411844">
        <attvalues>
          <attvalue for="att1" value="+"/>
        </attvalues>
      </edge>
      <edge id="83" label="+" source="11" target="351" weight="0.8194787">
        <attvalues>
          <attvalue for="att1" value="+"/>
        </attvalues>
      </edge>
      <edge id="84" label="+" source="11" target="357" weight="0.8032749">
        <attvalues>
          <attvalue for="att1" value="+"/>
        </attvalues>
      </edge>
      <edge id="85" label="+" source="11" target="372" weight="0.8678966">
        <attvalues>
          <attvalue for="att1" value="+"/>
        </attvalues>
      </edge>
      <edge id="86" label="+" source="12" target="64" weight="0.8062352">
        <attvalues>
          <attvalue for="att1" value="+"/>
        </attvalues>
      </edge>
      <edge id="87" label="+" source="12" target="130" weight="0.9273897">
        <attvalues>
          <attvalue for="att1" value="+"/>
        </attvalues>
      </edge>
      <edge id="88" label="+" source="12" target="347" weight="0.8227568">
        <attvalues>
          <attvalue for="att1" value="+"/>
        </attvalues>
      </edge>
      <edge id="89" label="+" source="12" target="371" weight="0.8942238">
        <attvalues>
          <attvalue for="att1" value="+"/>
        </attvalues>
      </edge>
      <edge id="90" label="+" source="13" target="18" weight="0.8632897">
        <attvalues>
          <attvalue for="att1" value="+"/>
        </attvalues>
      </edge>
      <edge id="91" label="+" source="13" target="39" weight="0.7994281">
        <attvalues>
          <attvalue for="att1" value="+"/>
        </attvalues>
      </edge>
      <edge id="92" label="+" source="13" target="41" weight="0.8261897">
        <attvalues>
          <attvalue for="att1" value="+"/>
        </attvalues>
      </edge>
      <edge id="93" label="-" source="13" target="193" weight="0.737247">
        <attvalues>
          <attvalue for="att1" value="-"/>
        </attvalues>
      </edge>
      <edge id="94" label="-" source="13" target="304" weight="0.6496644">
        <attvalues>
          <attvalue for="att1" value="-"/>
        </attvalues>
      </edge>
      <edge id="95" label="+" source="13" target="336" weight="0.9666697">
        <attvalues>
          <attvalue for="att1" value="+"/>
        </attvalues>
      </edge>
      <edge id="96" label="+" source="13" target="348" weight="0.2630258">
        <attvalues>
          <attvalue for="att1" value="+"/>
        </attvalues>
      </edge>
      <edge id="97" label="-" source="14" target="59" weight="0.612273">
        <attvalues>
          <attvalue for="att1" value="-"/>
        </attvalues>
      </edge>
      <edge id="98" label="+" source="14" target="76" weight="0.3548829">
        <attvalues>
          <attvalue for="att1" value="+"/>
        </attvalues>
      </edge>
      <edge id="99" label="+" source="14" target="97" weight="0.6991402">
        <attvalues>
          <attvalue for="att1" value="+"/>
        </attvalues>
      </edge>
      <edge id="100" label="+" source="14" target="103" weight="0.9163565">
        <attvalues>
          <attvalue for="att1" value="+"/>
        </attvalues>
      </edge>
      <edge id="101" label="+" source="14" target="112" weight="0.761968">
        <attvalues>
          <attvalue for="att1" value="+"/>
        </attvalues>
      </edge>
      <edge id="102" label="+" source="14" target="173" weight="0.9303901">
        <attvalues>
          <attvalue for="att1" value="+"/>
        </attvalues>
      </edge>
      <edge id="103" label="+" source="14" target="175" weight="0.7784057">
        <attvalues>
          <attvalue for="att1" value="+"/>
        </attvalues>
      </edge>
      <edge id="104" label="+" source="14" target="369" weight="0.9908127">
        <attvalues>
          <attvalue for="att1" value="+"/>
        </attvalues>
      </edge>
      <edge id="105" label="+" source="15" target="18" weight="0.9696834">
        <attvalues>
          <attvalue for="att1" value="+"/>
        </attvalues>
      </edge>
      <edge id="106" label="+" source="15" target="160" weight="0.8393459">
        <attvalues>
          <attvalue for="att1" value="+"/>
        </attvalues>
      </edge>
      <edge id="107" label="+" source="15" target="171" weight="0.8208168">
        <attvalues>
          <attvalue for="att1" value="+"/>
        </attvalues>
      </edge>
      <edge id="108" label="+" source="16" target="45" weight="0.8241292">
        <attvalues>
          <attvalue for="att1" value="+"/>
        </attvalues>
      </edge>
      <edge id="109" label="+" source="16" target="275" weight="0.5833676">
        <attvalues>
          <attvalue for="att1" value="+"/>
        </attvalues>
      </edge>
      <edge id="110" label="+" source="16" target="333" weight="0.7978159">
        <attvalues>
          <attvalue for="att1" value="+"/>
        </attvalues>
      </edge>
      <edge id="111" label="+" source="16" target="345" weight="0.7619789">
        <attvalues>
          <attvalue for="att1" value="+"/>
        </attvalues>
      </edge>
      <edge id="112" label="-" source="16" target="346" weight="0.8732586">
        <attvalues>
          <attvalue for="att1" value="-"/>
        </attvalues>
      </edge>
      <edge id="113" label="+" source="17" target="76" weight="0.9672705">
        <attvalues>
          <attvalue for="att1" value="+"/>
        </attvalues>
      </edge>
      <edge id="114" label="+" source="17" target="110" weight="0.9330958">
        <attvalues>
          <attvalue for="att1" value="+"/>
        </attvalues>
      </edge>
      <edge id="115" label="+" source="17" target="113" weight="0.9267917">
        <attvalues>
          <attvalue for="att1" value="+"/>
        </attvalues>
      </edge>
      <edge id="116" label="+" source="17" target="143" weight="0.8791752">
        <attvalues>
          <attvalue for="att1" value="+"/>
        </attvalues>
      </edge>
      <edge id="117" label="-" source="18" target="223" weight="0.2701126">
        <attvalues>
          <attvalue for="att1" value="-"/>
        </attvalues>
      </edge>
      <edge id="118" label="+" source="18" target="274" weight="0.9152204">
        <attvalues>
          <attvalue for="att1" value="+"/>
        </attvalues>
      </edge>
      <edge id="119" label="+" source="18" target="318" weight="0.8426038">
        <attvalues>
          <attvalue for="att1" value="+"/>
        </attvalues>
      </edge>
      <edge id="120" label="-" source="18" target="353" weight="0.7612369">
        <attvalues>
          <attvalue for="att1" value="-"/>
        </attvalues>
      </edge>
      <edge id="121" label="-" source="19" target="47" weight="0.6840626">
        <attvalues>
          <attvalue for="att1" value="-"/>
        </attvalues>
      </edge>
      <edge id="122" label="+" source="20" target="35" weight="0.8549622">
        <attvalues>
          <attvalue for="att1" value="+"/>
        </attvalues>
      </edge>
      <edge id="123" label="+" source="20" target="39" weight="0.8606379">
        <attvalues>
          <attvalue for="att1" value="+"/>
        </attvalues>
      </edge>
      <edge id="124" label="-" source="20" target="109" weight="0.8701854">
        <attvalues>
          <attvalue for="att1" value="-"/>
        </attvalues>
      </edge>
      <edge id="125" label="+" source="20" target="121" weight="0.9587776">
        <attvalues>
          <attvalue for="att1" value="+"/>
        </attvalues>
      </edge>
      <edge id="126" label="+" source="20" target="279" weight="0.8313499">
        <attvalues>
          <attvalue for="att1" value="+"/>
        </attvalues>
      </edge>
      <edge id="127" label="-" source="20" target="358" weight="1">
        <attvalues>
          <attvalue for="att1" value="-"/>
        </attvalues>
      </edge>
      <edge id="128" label="-" source="20" target="363" weight="0.9498812">
        <attvalues>
          <attvalue for="att1" value="-"/>
        </attvalues>
      </edge>
      <edge id="129" label="-" source="21" target="29" weight="0.8582935">
        <attvalues>
          <attvalue for="att1" value="-"/>
        </attvalues>
      </edge>
      <edge id="130" label="+" source="21" target="201" weight="0.9850985">
        <attvalues>
          <attvalue for="att1" value="+"/>
        </attvalues>
      </edge>
      <edge id="131" label="+" source="21" target="246" weight="0.7609052">
        <attvalues>
          <attvalue for="att1" value="+"/>
        </attvalues>
      </edge>
      <edge id="132" label="+" source="21" target="250" weight="0.6922056">
        <attvalues>
          <attvalue for="att1" value="+"/>
        </attvalues>
      </edge>
      <edge id="133" label="+" source="21" target="269" weight="0.9483361">
        <attvalues>
          <attvalue for="att1" value="+"/>
        </attvalues>
      </edge>
      <edge id="134" label="+" source="21" target="303" weight="0.7565976">
        <attvalues>
          <attvalue for="att1" value="+"/>
        </attvalues>
      </edge>
      <edge id="135" label="+" source="21" target="306" weight="0.722416">
        <attvalues>
          <attvalue for="att1" value="+"/>
        </attvalues>
      </edge>
      <edge id="136" label="+" source="21" target="316" weight="0.9373466">
        <attvalues>
          <attvalue for="att1" value="+"/>
        </attvalues>
      </edge>
      <edge id="137" label="-" source="22" target="148" weight="0.9329964">
        <attvalues>
          <attvalue for="att1" value="-"/>
        </attvalues>
      </edge>
      <edge id="138" label="+" source="22" target="227" weight="0.5184264">
        <attvalues>
          <attvalue for="att1" value="+"/>
        </attvalues>
      </edge>
      <edge id="139" label="-" source="22" target="258" weight="0.8442889">
        <attvalues>
          <attvalue for="att1" value="-"/>
        </attvalues>
      </edge>
      <edge id="140" label="-" source="22" target="266" weight="0.9739869">
        <attvalues>
          <attvalue for="att1" value="-"/>
        </attvalues>
      </edge>
      <edge id="141" label="-" source="22" target="274" weight="0.9157848">
        <attvalues>
          <attvalue for="att1" value="-"/>
        </attvalues>
      </edge>
      <edge id="142" label="-" source="22" target="336" weight="0.8726733">
        <attvalues>
          <attvalue for="att1" value="-"/>
        </attvalues>
      </edge>
      <edge id="143" label="-" source="22" target="341" weight="0.8722584">
        <attvalues>
          <attvalue for="att1" value="-"/>
        </attvalues>
      </edge>
      <edge id="144" label="-" source="23" target="86" weight="0.7951666">
        <attvalues>
          <attvalue for="att1" value="-"/>
        </attvalues>
      </edge>
      <edge id="145" label="-" source="23" target="105" weight="0.6704201">
        <attvalues>
          <attvalue for="att1" value="-"/>
        </attvalues>
      </edge>
      <edge id="146" label="-" source="23" target="232" weight="0.7443161">
        <attvalues>
          <attvalue for="att1" value="-"/>
        </attvalues>
      </edge>
      <edge id="147" label="-" source="23" target="252" weight="0.5048607">
        <attvalues>
          <attvalue for="att1" value="-"/>
        </attvalues>
      </edge>
      <edge id="148" label="-" source="23" target="279" weight="0.6139085">
        <attvalues>
          <attvalue for="att1" value="-"/>
        </attvalues>
      </edge>
      <edge id="149" label="+" source="23" target="338" weight="0.8694486">
        <attvalues>
          <attvalue for="att1" value="+"/>
        </attvalues>
      </edge>
      <edge id="150" label="+" source="23" target="359" weight="0.8282085">
        <attvalues>
          <attvalue for="att1" value="+"/>
        </attvalues>
      </edge>
      <edge id="151" label="+" source="24" target="84" weight="0.8661289">
        <attvalues>
          <attvalue for="att1" value="+"/>
        </attvalues>
      </edge>
      <edge id="152" label="+" source="24" target="107" weight="0.8027001">
        <attvalues>
          <attvalue for="att1" value="+"/>
        </attvalues>
      </edge>
      <edge id="153" label="+" source="24" target="114" weight="0.8783557">
        <attvalues>
          <attvalue for="att1" value="+"/>
        </attvalues>
      </edge>
      <edge id="154" label="+" source="24" target="126" weight="0.8821036">
        <attvalues>
          <attvalue for="att1" value="+"/>
        </attvalues>
      </edge>
      <edge id="155" label="+" source="24" target="140" weight="0.9032569">
        <attvalues>
          <attvalue for="att1" value="+"/>
        </attvalues>
      </edge>
      <edge id="156" label="+" source="24" target="220" weight="0.8362761">
        <attvalues>
          <attvalue for="att1" value="+"/>
        </attvalues>
      </edge>
      <edge id="157" label="+" source="24" target="226" weight="0.8875076">
        <attvalues>
          <attvalue for="att1" value="+"/>
        </attvalues>
      </edge>
      <edge id="158" label="+" source="24" target="243" weight="0.9083443">
        <attvalues>
          <attvalue for="att1" value="+"/>
        </attvalues>
      </edge>
      <edge id="159" label="+" source="24" target="244" weight="0.8682153">
        <attvalues>
          <attvalue for="att1" value="+"/>
        </attvalues>
      </edge>
      <edge id="160" label="+" source="24" target="263" weight="0.8874129">
        <attvalues>
          <attvalue for="att1" value="+"/>
        </attvalues>
      </edge>
      <edge id="161" label="+" source="24" target="285" weight="0.8823783">
        <attvalues>
          <attvalue for="att1" value="+"/>
        </attvalues>
      </edge>
      <edge id="162" label="+" source="24" target="321" weight="0.7890087">
        <attvalues>
          <attvalue for="att1" value="+"/>
        </attvalues>
      </edge>
      <edge id="163" label="+" source="25" target="42" weight="0.8399967">
        <attvalues>
          <attvalue for="att1" value="+"/>
        </attvalues>
      </edge>
      <edge id="164" label="+" source="25" target="45" weight="0.8962825">
        <attvalues>
          <attvalue for="att1" value="+"/>
        </attvalues>
      </edge>
      <edge id="165" label="+" source="25" target="127" weight="0.8836203">
        <attvalues>
          <attvalue for="att1" value="+"/>
        </attvalues>
      </edge>
      <edge id="166" label="+" source="25" target="154" weight="0.892998">
        <attvalues>
          <attvalue for="att1" value="+"/>
        </attvalues>
      </edge>
      <edge id="167" label="+" source="25" target="325" weight="0.7099467">
        <attvalues>
          <attvalue for="att1" value="+"/>
        </attvalues>
      </edge>
      <edge id="168" label="+" source="25" target="338" weight="0.6107433">
        <attvalues>
          <attvalue for="att1" value="+"/>
        </attvalues>
      </edge>
      <edge id="169" label="-" source="26" target="59" weight="0.84516">
        <attvalues>
          <attvalue for="att1" value="-"/>
        </attvalues>
      </edge>
      <edge id="170" label="+" source="27" target="94" weight="0.8562772">
        <attvalues>
          <attvalue for="att1" value="+"/>
        </attvalues>
      </edge>
      <edge id="171" label="+" source="27" target="99" weight="0.7979841">
        <attvalues>
          <attvalue for="att1" value="+"/>
        </attvalues>
      </edge>
      <edge id="172" label="+" source="27" target="169" weight="0.9826393">
        <attvalues>
          <attvalue for="att1" value="+"/>
        </attvalues>
      </edge>
      <edge id="173" label="+" source="27" target="218" weight="0.7173439">
        <attvalues>
          <attvalue for="att1" value="+"/>
        </attvalues>
      </edge>
      <edge id="174" label="+" source="27" target="246" weight="0.7440799">
        <attvalues>
          <attvalue for="att1" value="+"/>
        </attvalues>
      </edge>
      <edge id="175" label="+" source="27" target="248" weight="0.8281569">
        <attvalues>
          <attvalue for="att1" value="+"/>
        </attvalues>
      </edge>
      <edge id="176" label="+" source="27" target="266" weight="0.9006283">
        <attvalues>
          <attvalue for="att1" value="+"/>
        </attvalues>
      </edge>
      <edge id="177" label="+" source="27" target="273" weight="0.9436035">
        <attvalues>
          <attvalue for="att1" value="+"/>
        </attvalues>
      </edge>
      <edge id="178" label="+" source="27" target="285" weight="0.866967">
        <attvalues>
          <attvalue for="att1" value="+"/>
        </attvalues>
      </edge>
      <edge id="179" label="+" source="27" target="292" weight="0.8753253">
        <attvalues>
          <attvalue for="att1" value="+"/>
        </attvalues>
      </edge>
      <edge id="180" label="+" source="27" target="298" weight="0.8774124">
        <attvalues>
          <attvalue for="att1" value="+"/>
        </attvalues>
      </edge>
      <edge id="181" label="+" source="27" target="314" weight="0.8103001">
        <attvalues>
          <attvalue for="att1" value="+"/>
        </attvalues>
      </edge>
      <edge id="182" label="+" source="27" target="334" weight="0.8317843">
        <attvalues>
          <attvalue for="att1" value="+"/>
        </attvalues>
      </edge>
      <edge id="183" label="+" source="27" target="336" weight="0.8316388">
        <attvalues>
          <attvalue for="att1" value="+"/>
        </attvalues>
      </edge>
      <edge id="184" label="+" source="27" target="338" weight="0.8173371">
        <attvalues>
          <attvalue for="att1" value="+"/>
        </attvalues>
      </edge>
      <edge id="185" label="+" source="27" target="350" weight="0.8824643">
        <attvalues>
          <attvalue for="att1" value="+"/>
        </attvalues>
      </edge>
      <edge id="186" label="+" source="27" target="357" weight="0.8663959">
        <attvalues>
          <attvalue for="att1" value="+"/>
        </attvalues>
      </edge>
      <edge id="187" label="-" source="28" target="95" weight="0.8226331">
        <attvalues>
          <attvalue for="att1" value="-"/>
        </attvalues>
      </edge>
      <edge id="188" label="+" source="28" target="104" weight="0.6176076">
        <attvalues>
          <attvalue for="att1" value="+"/>
        </attvalues>
      </edge>
      <edge id="189" label="+" source="28" target="178" weight="0.8940323">
        <attvalues>
          <attvalue for="att1" value="+"/>
        </attvalues>
      </edge>
      <edge id="190" label="+" source="28" target="230" weight="0.8509115">
        <attvalues>
          <attvalue for="att1" value="+"/>
        </attvalues>
      </edge>
      <edge id="191" label="+" source="28" target="238" weight="0.6427266">
        <attvalues>
          <attvalue for="att1" value="+"/>
        </attvalues>
      </edge>
      <edge id="192" label="+" source="28" target="282" weight="0.9455554">
        <attvalues>
          <attvalue for="att1" value="+"/>
        </attvalues>
      </edge>
      <edge id="193" label="+" source="28" target="291" weight="0.8278612">
        <attvalues>
          <attvalue for="att1" value="+"/>
        </attvalues>
      </edge>
      <edge id="194" label="+" source="28" target="331" weight="0.6761407">
        <attvalues>
          <attvalue for="att1" value="+"/>
        </attvalues>
      </edge>
      <edge id="195" label="+" source="28" target="348" weight="0.7617416">
        <attvalues>
          <attvalue for="att1" value="+"/>
        </attvalues>
      </edge>
      <edge id="196" label="+" source="28" target="364" weight="0.5738128">
        <attvalues>
          <attvalue for="att1" value="+"/>
        </attvalues>
      </edge>
      <edge id="197" label="+" source="28" target="369" weight="0.6629884">
        <attvalues>
          <attvalue for="att1" value="+"/>
        </attvalues>
      </edge>
      <edge id="198" label="+" source="29" target="38" weight="0.8688129">
        <attvalues>
          <attvalue for="att1" value="+"/>
        </attvalues>
      </edge>
      <edge id="199" label="+" source="29" target="118" weight="0.830284">
        <attvalues>
          <attvalue for="att1" value="+"/>
        </attvalues>
      </edge>
      <edge id="200" label="+" source="29" target="124" weight="0.730253">
        <attvalues>
          <attvalue for="att1" value="+"/>
        </attvalues>
      </edge>
      <edge id="201" label="+" source="29" target="135" weight="0.7566237">
        <attvalues>
          <attvalue for="att1" value="+"/>
        </attvalues>
      </edge>
      <edge id="202" label="+" source="29" target="154" weight="0.7951715">
        <attvalues>
          <attvalue for="att1" value="+"/>
        </attvalues>
      </edge>
      <edge id="203" label="+" source="29" target="167" weight="0.8991253">
        <attvalues>
          <attvalue for="att1" value="+"/>
        </attvalues>
      </edge>
      <edge id="204" label="+" source="29" target="168" weight="0.834713">
        <attvalues>
          <attvalue for="att1" value="+"/>
        </attvalues>
      </edge>
      <edge id="205" label="+" source="29" target="219" weight="0.906681">
        <attvalues>
          <attvalue for="att1" value="+"/>
        </attvalues>
      </edge>
      <edge id="206" label="+" source="29" target="228" weight="0.8172853">
        <attvalues>
          <attvalue for="att1" value="+"/>
        </attvalues>
      </edge>
      <edge id="207" label="+" source="29" target="268" weight="0.9531787">
        <attvalues>
          <attvalue for="att1" value="+"/>
        </attvalues>
      </edge>
      <edge id="208" label="+" source="30" target="229" weight="0.870015">
        <attvalues>
          <attvalue for="att1" value="+"/>
        </attvalues>
      </edge>
      <edge id="209" label="+" source="30" target="248" weight="0.8012414">
        <attvalues>
          <attvalue for="att1" value="+"/>
        </attvalues>
      </edge>
      <edge id="210" label="+" source="30" target="307" weight="0.7990802">
        <attvalues>
          <attvalue for="att1" value="+"/>
        </attvalues>
      </edge>
      <edge id="211" label="+" source="30" target="309" weight="0.8658217">
        <attvalues>
          <attvalue for="att1" value="+"/>
        </attvalues>
      </edge>
      <edge id="212" label="+" source="30" target="315" weight="0.8521379">
        <attvalues>
          <attvalue for="att1" value="+"/>
        </attvalues>
      </edge>
      <edge id="213" label="-" source="30" target="363" weight="0.6559637">
        <attvalues>
          <attvalue for="att1" value="-"/>
        </attvalues>
      </edge>
      <edge id="214" label="+" source="31" target="226" weight="0.5777881">
        <attvalues>
          <attvalue for="att1" value="+"/>
        </attvalues>
      </edge>
      <edge id="215" label="-" source="32" target="157" weight="0.8233324">
        <attvalues>
          <attvalue for="att1" value="-"/>
        </attvalues>
      </edge>
      <edge id="216" label="-" source="32" target="219" weight="0.8035034">
        <attvalues>
          <attvalue for="att1" value="-"/>
        </attvalues>
      </edge>
      <edge id="217" label="+" source="32" target="327" weight="0.2816789">
        <attvalues>
          <attvalue for="att1" value="+"/>
        </attvalues>
      </edge>
      <edge id="218" label="+" source="33" target="42" weight="0.8326638">
        <attvalues>
          <attvalue for="att1" value="+"/>
        </attvalues>
      </edge>
      <edge id="219" label="+" source="33" target="55" weight="0.853841">
        <attvalues>
          <attvalue for="att1" value="+"/>
        </attvalues>
      </edge>
      <edge id="220" label="+" source="33" target="62" weight="0.9712009">
        <attvalues>
          <attvalue for="att1" value="+"/>
        </attvalues>
      </edge>
      <edge id="221" label="+" source="33" target="120" weight="0.8689185">
        <attvalues>
          <attvalue for="att1" value="+"/>
        </attvalues>
      </edge>
      <edge id="222" label="+" source="33" target="125" weight="0.9827627">
        <attvalues>
          <attvalue for="att1" value="+"/>
        </attvalues>
      </edge>
      <edge id="223" label="+" source="33" target="196" weight="0.8262924">
        <attvalues>
          <attvalue for="att1" value="+"/>
        </attvalues>
      </edge>
      <edge id="224" label="+" source="33" target="301" weight="0.6997928">
        <attvalues>
          <attvalue for="att1" value="+"/>
        </attvalues>
      </edge>
      <edge id="225" label="+" source="34" target="100" weight="0.3816268">
        <attvalues>
          <attvalue for="att1" value="+"/>
        </attvalues>
      </edge>
      <edge id="226" label="-" source="34" target="203" weight="0.6584529">
        <attvalues>
          <attvalue for="att1" value="-"/>
        </attvalues>
      </edge>
      <edge id="227" label="-" source="34" target="261" weight="0.8450968">
        <attvalues>
          <attvalue for="att1" value="-"/>
        </attvalues>
      </edge>
      <edge id="228" label="+" source="34" target="332" weight="0.804863">
        <attvalues>
          <attvalue for="att1" value="+"/>
        </attvalues>
      </edge>
      <edge id="229" label="+" source="34" target="349" weight="0.8177343">
        <attvalues>
          <attvalue for="att1" value="+"/>
        </attvalues>
      </edge>
      <edge id="230" label="+" source="35" target="52" weight="0.7842522">
        <attvalues>
          <attvalue for="att1" value="+"/>
        </attvalues>
      </edge>
      <edge id="231" label="+" source="35" target="55" weight="0.8765707">
        <attvalues>
          <attvalue for="att1" value="+"/>
        </attvalues>
      </edge>
      <edge id="232" label="+" source="35" target="70" weight="0.7412174">
        <attvalues>
          <attvalue for="att1" value="+"/>
        </attvalues>
      </edge>
      <edge id="233" label="+" source="35" target="94" weight="0.8019177">
        <attvalues>
          <attvalue for="att1" value="+"/>
        </attvalues>
      </edge>
      <edge id="234" label="+" source="35" target="113" weight="0.8665199">
        <attvalues>
          <attvalue for="att1" value="+"/>
        </attvalues>
      </edge>
      <edge id="235" label="+" source="35" target="228" weight="0.5509568">
        <attvalues>
          <attvalue for="att1" value="+"/>
        </attvalues>
      </edge>
      <edge id="236" label="+" source="35" target="249" weight="0.4934814">
        <attvalues>
          <attvalue for="att1" value="+"/>
        </attvalues>
      </edge>
      <edge id="237" label="-" source="35" target="299" weight="0.9587578">
        <attvalues>
          <attvalue for="att1" value="-"/>
        </attvalues>
      </edge>
      <edge id="238" label="-" source="35" target="306" weight="0.7391188">
        <attvalues>
          <attvalue for="att1" value="-"/>
        </attvalues>
      </edge>
      <edge id="239" label="-" source="35" target="309" weight="0.672614">
        <attvalues>
          <attvalue for="att1" value="-"/>
        </attvalues>
      </edge>
      <edge id="240" label="-" source="35" target="310" weight="0.7923343">
        <attvalues>
          <attvalue for="att1" value="-"/>
        </attvalues>
      </edge>
      <edge id="241" label="-" source="35" target="312" weight="0.7806884">
        <attvalues>
          <attvalue for="att1" value="-"/>
        </attvalues>
      </edge>
      <edge id="242" label="-" source="35" target="314" weight="0.8878223">
        <attvalues>
          <attvalue for="att1" value="-"/>
        </attvalues>
      </edge>
      <edge id="243" label="-" source="35" target="318" weight="0.8432318">
        <attvalues>
          <attvalue for="att1" value="-"/>
        </attvalues>
      </edge>
      <edge id="244" label="-" source="35" target="323" weight="0.4559521">
        <attvalues>
          <attvalue for="att1" value="-"/>
        </attvalues>
      </edge>
      <edge id="245" label="-" source="35" target="327" weight="0.698503">
        <attvalues>
          <attvalue for="att1" value="-"/>
        </attvalues>
      </edge>
      <edge id="246" label="-" source="35" target="336" weight="0.7380938">
        <attvalues>
          <attvalue for="att1" value="-"/>
        </attvalues>
      </edge>
      <edge id="247" label="-" source="35" target="337" weight="0.7489398">
        <attvalues>
          <attvalue for="att1" value="-"/>
        </attvalues>
      </edge>
      <edge id="248" label="-" source="35" target="349" weight="0.7431891">
        <attvalues>
          <attvalue for="att1" value="-"/>
        </attvalues>
      </edge>
      <edge id="249" label="-" source="35" target="370" weight="0.6551373">
        <attvalues>
          <attvalue for="att1" value="-"/>
        </attvalues>
      </edge>
      <edge id="250" label="-" source="36" target="75" weight="0.7226045">
        <attvalues>
          <attvalue for="att1" value="-"/>
        </attvalues>
      </edge>
      <edge id="251" label="-" source="36" target="76" weight="0.7898258">
        <attvalues>
          <attvalue for="att1" value="-"/>
        </attvalues>
      </edge>
      <edge id="252" label="-" source="36" target="101" weight="0.8272537">
        <attvalues>
          <attvalue for="att1" value="-"/>
        </attvalues>
      </edge>
      <edge id="253" label="+" source="36" target="134" weight="0.8207872">
        <attvalues>
          <attvalue for="att1" value="+"/>
        </attvalues>
      </edge>
      <edge id="254" label="+" source="36" target="139" weight="0.9285075">
        <attvalues>
          <attvalue for="att1" value="+"/>
        </attvalues>
      </edge>
      <edge id="255" label="+" source="36" target="176" weight="0.9265966">
        <attvalues>
          <attvalue for="att1" value="+"/>
        </attvalues>
      </edge>
      <edge id="256" label="-" source="36" target="350" weight="0.6560033">
        <attvalues>
          <attvalue for="att1" value="-"/>
        </attvalues>
      </edge>
      <edge id="257" label="+" source="37" target="107" weight="0.9237591">
        <attvalues>
          <attvalue for="att1" value="+"/>
        </attvalues>
      </edge>
      <edge id="258" label="+" source="37" target="170" weight="0.812712">
        <attvalues>
          <attvalue for="att1" value="+"/>
        </attvalues>
      </edge>
      <edge id="259" label="+" source="37" target="178" weight="0.8985676">
        <attvalues>
          <attvalue for="att1" value="+"/>
        </attvalues>
      </edge>
      <edge id="260" label="+" source="37" target="215" weight="0.8785605">
        <attvalues>
          <attvalue for="att1" value="+"/>
        </attvalues>
      </edge>
      <edge id="261" label="+" source="37" target="217" weight="0.9306596">
        <attvalues>
          <attvalue for="att1" value="+"/>
        </attvalues>
      </edge>
      <edge id="262" label="-" source="37" target="242" weight="0.905026">
        <attvalues>
          <attvalue for="att1" value="-"/>
        </attvalues>
      </edge>
      <edge id="263" label="+" source="37" target="252" weight="0.9506234">
        <attvalues>
          <attvalue for="att1" value="+"/>
        </attvalues>
      </edge>
      <edge id="264" label="+" source="37" target="263" weight="0.8622286">
        <attvalues>
          <attvalue for="att1" value="+"/>
        </attvalues>
      </edge>
      <edge id="265" label="+" source="38" target="105" weight="0.8396472">
        <attvalues>
          <attvalue for="att1" value="+"/>
        </attvalues>
      </edge>
      <edge id="266" label="+" source="38" target="122" weight="0.7960772">
        <attvalues>
          <attvalue for="att1" value="+"/>
        </attvalues>
      </edge>
      <edge id="267" label="+" source="38" target="123" weight="0.9025134">
        <attvalues>
          <attvalue for="att1" value="+"/>
        </attvalues>
      </edge>
      <edge id="268" label="+" source="38" target="148" weight="0.856086">
        <attvalues>
          <attvalue for="att1" value="+"/>
        </attvalues>
      </edge>
      <edge id="269" label="+" source="38" target="164" weight="0.7983884">
        <attvalues>
          <attvalue for="att1" value="+"/>
        </attvalues>
      </edge>
      <edge id="270" label="+" source="38" target="200" weight="0.8118661">
        <attvalues>
          <attvalue for="att1" value="+"/>
        </attvalues>
      </edge>
      <edge id="271" label="+" source="38" target="201" weight="0.8144873">
        <attvalues>
          <attvalue for="att1" value="+"/>
        </attvalues>
      </edge>
      <edge id="272" label="+" source="38" target="203" weight="0.8496378">
        <attvalues>
          <attvalue for="att1" value="+"/>
        </attvalues>
      </edge>
      <edge id="273" label="+" source="38" target="231" weight="0.8938071">
        <attvalues>
          <attvalue for="att1" value="+"/>
        </attvalues>
      </edge>
      <edge id="274" label="+" source="38" target="246" weight="0.8007876">
        <attvalues>
          <attvalue for="att1" value="+"/>
        </attvalues>
      </edge>
      <edge id="275" label="+" source="38" target="259" weight="0.9350335">
        <attvalues>
          <attvalue for="att1" value="+"/>
        </attvalues>
      </edge>
      <edge id="276" label="+" source="38" target="262" weight="0.7865797">
        <attvalues>
          <attvalue for="att1" value="+"/>
        </attvalues>
      </edge>
      <edge id="277" label="+" source="38" target="372" weight="0.7384815">
        <attvalues>
          <attvalue for="att1" value="+"/>
        </attvalues>
      </edge>
      <edge id="278" label="+" source="38" target="374" weight="0.8754746">
        <attvalues>
          <attvalue for="att1" value="+"/>
        </attvalues>
      </edge>
      <edge id="279" label="-" source="39" target="102" weight="0.8863285">
        <attvalues>
          <attvalue for="att1" value="-"/>
        </attvalues>
      </edge>
      <edge id="280" label="-" source="39" target="183" weight="0.835902">
        <attvalues>
          <attvalue for="att1" value="-"/>
        </attvalues>
      </edge>
      <edge id="281" label="+" source="39" target="221" weight="0.8161417">
        <attvalues>
          <attvalue for="att1" value="+"/>
        </attvalues>
      </edge>
      <edge id="282" label="+" source="39" target="253" weight="0.5927984">
        <attvalues>
          <attvalue for="att1" value="+"/>
        </attvalues>
      </edge>
      <edge id="283" label="-" source="40" target="133" weight="0.8742745">
        <attvalues>
          <attvalue for="att1" value="-"/>
        </attvalues>
      </edge>
      <edge id="284" label="+" source="40" target="153" weight="0.7360748">
        <attvalues>
          <attvalue for="att1" value="+"/>
        </attvalues>
      </edge>
      <edge id="285" label="+" source="40" target="255" weight="0.7944106">
        <attvalues>
          <attvalue for="att1" value="+"/>
        </attvalues>
      </edge>
      <edge id="286" label="+" source="40" target="260" weight="0.8863356">
        <attvalues>
          <attvalue for="att1" value="+"/>
        </attvalues>
      </edge>
      <edge id="287" label="+" source="40" target="271" weight="0.9138354">
        <attvalues>
          <attvalue for="att1" value="+"/>
        </attvalues>
      </edge>
      <edge id="288" label="+" source="40" target="294" weight="0.940767">
        <attvalues>
          <attvalue for="att1" value="+"/>
        </attvalues>
      </edge>
      <edge id="289" label="+" source="40" target="297" weight="0.9388414">
        <attvalues>
          <attvalue for="att1" value="+"/>
        </attvalues>
      </edge>
      <edge id="290" label="+" source="40" target="327" weight="0.8916586">
        <attvalues>
          <attvalue for="att1" value="+"/>
        </attvalues>
      </edge>
      <edge id="291" label="+" source="40" target="356" weight="0.8534194">
        <attvalues>
          <attvalue for="att1" value="+"/>
        </attvalues>
      </edge>
      <edge id="292" label="-" source="41" target="45" weight="0.5979611">
        <attvalues>
          <attvalue for="att1" value="-"/>
        </attvalues>
      </edge>
      <edge id="293" label="+" source="41" target="80" weight="0.9173886">
        <attvalues>
          <attvalue for="att1" value="+"/>
        </attvalues>
      </edge>
      <edge id="294" label="+" source="41" target="81" weight="0.934863">
        <attvalues>
          <attvalue for="att1" value="+"/>
        </attvalues>
      </edge>
      <edge id="295" label="+" source="41" target="104" weight="0.8938434">
        <attvalues>
          <attvalue for="att1" value="+"/>
        </attvalues>
      </edge>
      <edge id="296" label="+" source="41" target="123" weight="0.9305479">
        <attvalues>
          <attvalue for="att1" value="+"/>
        </attvalues>
      </edge>
      <edge id="297" label="+" source="41" target="152" weight="0.8432319">
        <attvalues>
          <attvalue for="att1" value="+"/>
        </attvalues>
      </edge>
      <edge id="298" label="+" source="41" target="189" weight="0.8961148">
        <attvalues>
          <attvalue for="att1" value="+"/>
        </attvalues>
      </edge>
      <edge id="299" label="+" source="41" target="190" weight="0.817558">
        <attvalues>
          <attvalue for="att1" value="+"/>
        </attvalues>
      </edge>
      <edge id="300" label="+" source="41" target="201" weight="0.7819632">
        <attvalues>
          <attvalue for="att1" value="+"/>
        </attvalues>
      </edge>
      <edge id="301" label="+" source="41" target="219" weight="0.8675816">
        <attvalues>
          <attvalue for="att1" value="+"/>
        </attvalues>
      </edge>
      <edge id="302" label="+" source="41" target="221" weight="0.8666971">
        <attvalues>
          <attvalue for="att1" value="+"/>
        </attvalues>
      </edge>
      <edge id="303" label="+" source="41" target="268" weight="0.9907317">
        <attvalues>
          <attvalue for="att1" value="+"/>
        </attvalues>
      </edge>
      <edge id="304" label="+" source="41" target="285" weight="0.7171517">
        <attvalues>
          <attvalue for="att1" value="+"/>
        </attvalues>
      </edge>
      <edge id="305" label="+" source="41" target="324" weight="0.9772415">
        <attvalues>
          <attvalue for="att1" value="+"/>
        </attvalues>
      </edge>
      <edge id="306" label="-" source="42" target="59" weight="0.8752603">
        <attvalues>
          <attvalue for="att1" value="-"/>
        </attvalues>
      </edge>
      <edge id="307" label="-" source="42" target="73" weight="0.8390089">
        <attvalues>
          <attvalue for="att1" value="-"/>
        </attvalues>
      </edge>
      <edge id="308" label="+" source="42" target="327" weight="0.8032822">
        <attvalues>
          <attvalue for="att1" value="+"/>
        </attvalues>
      </edge>
      <edge id="309" label="+" source="42" target="333" weight="0.5721701">
        <attvalues>
          <attvalue for="att1" value="+"/>
        </attvalues>
      </edge>
      <edge id="310" label="+" source="43" target="90" weight="0.9641187">
        <attvalues>
          <attvalue for="att1" value="+"/>
        </attvalues>
      </edge>
      <edge id="311" label="+" source="43" target="114" weight="0.5974844">
        <attvalues>
          <attvalue for="att1" value="+"/>
        </attvalues>
      </edge>
      <edge id="312" label="+" source="43" target="151" weight="0.8528157">
        <attvalues>
          <attvalue for="att1" value="+"/>
        </attvalues>
      </edge>
      <edge id="313" label="+" source="43" target="169" weight="0.8802799">
        <attvalues>
          <attvalue for="att1" value="+"/>
        </attvalues>
      </edge>
      <edge id="314" label="-" source="43" target="233" weight="0.947033">
        <attvalues>
          <attvalue for="att1" value="-"/>
        </attvalues>
      </edge>
      <edge id="315" label="+" source="43" target="238" weight="0.8163206">
        <attvalues>
          <attvalue for="att1" value="+"/>
        </attvalues>
      </edge>
      <edge id="316" label="+" source="44" target="93" weight="0.8951737">
        <attvalues>
          <attvalue for="att1" value="+"/>
        </attvalues>
      </edge>
      <edge id="317" label="-" source="44" target="101" weight="0.9088038">
        <attvalues>
          <attvalue for="att1" value="-"/>
        </attvalues>
      </edge>
      <edge id="318" label="-" source="44" target="134" weight="0.9016919">
        <attvalues>
          <attvalue for="att1" value="-"/>
        </attvalues>
      </edge>
      <edge id="319" label="-" source="44" target="206" weight="0.8601219">
        <attvalues>
          <attvalue for="att1" value="-"/>
        </attvalues>
      </edge>
      <edge id="320" label="-" source="44" target="210" weight="0.9424702">
        <attvalues>
          <attvalue for="att1" value="-"/>
        </attvalues>
      </edge>
      <edge id="321" label="-" source="44" target="370" weight="0.6655039">
        <attvalues>
          <attvalue for="att1" value="-"/>
        </attvalues>
      </edge>
      <edge id="322" label="-" source="45" target="60" weight="0.9315527">
        <attvalues>
          <attvalue for="att1" value="-"/>
        </attvalues>
      </edge>
      <edge id="323" label="+" source="45" target="63" weight="0.9243985">
        <attvalues>
          <attvalue for="att1" value="+"/>
        </attvalues>
      </edge>
      <edge id="324" label="+" source="45" target="64" weight="0.764805">
        <attvalues>
          <attvalue for="att1" value="+"/>
        </attvalues>
      </edge>
      <edge id="325" label="+" source="45" target="345" weight="0.8169242">
        <attvalues>
          <attvalue for="att1" value="+"/>
        </attvalues>
      </edge>
      <edge id="326" label="-" source="46" target="70" weight="0.8045338">
        <attvalues>
          <attvalue for="att1" value="-"/>
        </attvalues>
      </edge>
      <edge id="327" label="-" source="47" target="72" weight="0.920049">
        <attvalues>
          <attvalue for="att1" value="-"/>
        </attvalues>
      </edge>
      <edge id="328" label="+" source="47" target="173" weight="0.7566831">
        <attvalues>
          <attvalue for="att1" value="+"/>
        </attvalues>
      </edge>
      <edge id="329" label="+" source="47" target="181" weight="0.8578375">
        <attvalues>
          <attvalue for="att1" value="+"/>
        </attvalues>
      </edge>
      <edge id="330" label="+" source="47" target="228" weight="0.7004204">
        <attvalues>
          <attvalue for="att1" value="+"/>
        </attvalues>
      </edge>
      <edge id="331" label="-" source="47" target="295" weight="0.7898958">
        <attvalues>
          <attvalue for="att1" value="-"/>
        </attvalues>
      </edge>
      <edge id="332" label="+" source="48" target="111" weight="0.9934588">
        <attvalues>
          <attvalue for="att1" value="+"/>
        </attvalues>
      </edge>
      <edge id="333" label="+" source="48" target="124" weight="0.9889453">
        <attvalues>
          <attvalue for="att1" value="+"/>
        </attvalues>
      </edge>
      <edge id="334" label="+" source="48" target="145" weight="0.9806958">
        <attvalues>
          <attvalue for="att1" value="+"/>
        </attvalues>
      </edge>
      <edge id="335" label="-" source="48" target="150" weight="0.8426812">
        <attvalues>
          <attvalue for="att1" value="-"/>
        </attvalues>
      </edge>
      <edge id="336" label="+" source="48" target="193" weight="0.9829178">
        <attvalues>
          <attvalue for="att1" value="+"/>
        </attvalues>
      </edge>
      <edge id="337" label="-" source="49" target="271" weight="0.8177514">
        <attvalues>
          <attvalue for="att1" value="-"/>
        </attvalues>
      </edge>
      <edge id="338" label="-" source="49" target="274" weight="0.8877408">
        <attvalues>
          <attvalue for="att1" value="-"/>
        </attvalues>
      </edge>
      <edge id="339" label="-" source="49" target="322" weight="0.876912">
        <attvalues>
          <attvalue for="att1" value="-"/>
        </attvalues>
      </edge>
      <edge id="340" label="-" source="49" target="330" weight="0.799609">
        <attvalues>
          <attvalue for="att1" value="-"/>
        </attvalues>
      </edge>
      <edge id="341" label="-" source="49" target="365" weight="0.7670748">
        <attvalues>
          <attvalue for="att1" value="-"/>
        </attvalues>
      </edge>
      <edge id="342" label="-" source="50" target="118" weight="0.904099">
        <attvalues>
          <attvalue for="att1" value="-"/>
        </attvalues>
      </edge>
      <edge id="343" label="-" source="50" target="130" weight="0.9922017">
        <attvalues>
          <attvalue for="att1" value="-"/>
        </attvalues>
      </edge>
      <edge id="344" label="-" source="50" target="164" weight="0.8793217">
        <attvalues>
          <attvalue for="att1" value="-"/>
        </attvalues>
      </edge>
      <edge id="345" label="-" source="50" target="188" weight="0.9600957">
        <attvalues>
          <attvalue for="att1" value="-"/>
        </attvalues>
      </edge>
      <edge id="346" label="-" source="50" target="194" weight="0.9266183">
        <attvalues>
          <attvalue for="att1" value="-"/>
        </attvalues>
      </edge>
      <edge id="347" label="-" source="50" target="207" weight="0.8833442">
        <attvalues>
          <attvalue for="att1" value="-"/>
        </attvalues>
      </edge>
      <edge id="348" label="-" source="50" target="228" weight="0.8759719">
        <attvalues>
          <attvalue for="att1" value="-"/>
        </attvalues>
      </edge>
      <edge id="349" label="-" source="50" target="242" weight="0.891146">
        <attvalues>
          <attvalue for="att1" value="-"/>
        </attvalues>
      </edge>
      <edge id="350" label="-" source="50" target="263" weight="0.8454342">
        <attvalues>
          <attvalue for="att1" value="-"/>
        </attvalues>
      </edge>
      <edge id="351" label="-" source="50" target="288" weight="0.9248753">
        <attvalues>
          <attvalue for="att1" value="-"/>
        </attvalues>
      </edge>
      <edge id="352" label="+" source="50" target="312" weight="0.9227084">
        <attvalues>
          <attvalue for="att1" value="+"/>
        </attvalues>
      </edge>
      <edge id="353" label="+" source="51" target="55" weight="0.7866142">
        <attvalues>
          <attvalue for="att1" value="+"/>
        </attvalues>
      </edge>
      <edge id="354" label="-" source="51" target="94" weight="0.8019072">
        <attvalues>
          <attvalue for="att1" value="-"/>
        </attvalues>
      </edge>
      <edge id="355" label="+" source="51" target="120" weight="0.8560569">
        <attvalues>
          <attvalue for="att1" value="+"/>
        </attvalues>
      </edge>
      <edge id="356" label="-" source="51" target="154" weight="0.9287971">
        <attvalues>
          <attvalue for="att1" value="-"/>
        </attvalues>
      </edge>
      <edge id="357" label="+" source="51" target="171" weight="0.9094593">
        <attvalues>
          <attvalue for="att1" value="+"/>
        </attvalues>
      </edge>
      <edge id="358" label="+" source="51" target="205" weight="0.8042683">
        <attvalues>
          <attvalue for="att1" value="+"/>
        </attvalues>
      </edge>
      <edge id="359" label="+" source="51" target="267" weight="0.9244152">
        <attvalues>
          <attvalue for="att1" value="+"/>
        </attvalues>
      </edge>
      <edge id="360" label="+" source="51" target="288" weight="0.8528309">
        <attvalues>
          <attvalue for="att1" value="+"/>
        </attvalues>
      </edge>
      <edge id="361" label="+" source="52" target="129" weight="0.8567899">
        <attvalues>
          <attvalue for="att1" value="+"/>
        </attvalues>
      </edge>
      <edge id="362" label="+" source="52" target="151" weight="0.7389564">
        <attvalues>
          <attvalue for="att1" value="+"/>
        </attvalues>
      </edge>
      <edge id="363" label="+" source="52" target="161" weight="0.8289521">
        <attvalues>
          <attvalue for="att1" value="+"/>
        </attvalues>
      </edge>
      <edge id="364" label="+" source="52" target="224" weight="0.6631528">
        <attvalues>
          <attvalue for="att1" value="+"/>
        </attvalues>
      </edge>
      <edge id="365" label="+" source="52" target="247" weight="0.8816965">
        <attvalues>
          <attvalue for="att1" value="+"/>
        </attvalues>
      </edge>
      <edge id="366" label="+" source="52" target="288" weight="0.8768843">
        <attvalues>
          <attvalue for="att1" value="+"/>
        </attvalues>
      </edge>
      <edge id="367" label="+" source="52" target="303" weight="0.851693">
        <attvalues>
          <attvalue for="att1" value="+"/>
        </attvalues>
      </edge>
      <edge id="368" label="+" source="52" target="365" weight="0.8217282">
        <attvalues>
          <attvalue for="att1" value="+"/>
        </attvalues>
      </edge>
      <edge id="369" label="+" source="53" target="124" weight="0.8803085">
        <attvalues>
          <attvalue for="att1" value="+"/>
        </attvalues>
      </edge>
      <edge id="370" label="+" source="53" target="147" weight="0.9069325">
        <attvalues>
          <attvalue for="att1" value="+"/>
        </attvalues>
      </edge>
      <edge id="371" label="+" source="53" target="180" weight="0.9105379">
        <attvalues>
          <attvalue for="att1" value="+"/>
        </attvalues>
      </edge>
      <edge id="372" label="+" source="53" target="191" weight="0.831105">
        <attvalues>
          <attvalue for="att1" value="+"/>
        </attvalues>
      </edge>
      <edge id="373" label="-" source="53" target="232" weight="0.7917773">
        <attvalues>
          <attvalue for="att1" value="-"/>
        </attvalues>
      </edge>
      <edge id="374" label="+" source="53" target="236" weight="0.8401447">
        <attvalues>
          <attvalue for="att1" value="+"/>
        </attvalues>
      </edge>
      <edge id="375" label="+" source="53" target="266" weight="0.8648495">
        <attvalues>
          <attvalue for="att1" value="+"/>
        </attvalues>
      </edge>
      <edge id="376" label="-" source="53" target="305" weight="0.8772643">
        <attvalues>
          <attvalue for="att1" value="-"/>
        </attvalues>
      </edge>
      <edge id="377" label="+" source="54" target="82" weight="0.9651987">
        <attvalues>
          <attvalue for="att1" value="+"/>
        </attvalues>
      </edge>
      <edge id="378" label="+" source="54" target="172" weight="0.8831238">
        <attvalues>
          <attvalue for="att1" value="+"/>
        </attvalues>
      </edge>
      <edge id="379" label="+" source="54" target="213" weight="0.9620975">
        <attvalues>
          <attvalue for="att1" value="+"/>
        </attvalues>
      </edge>
      <edge id="380" label="+" source="55" target="125" weight="0.8238285">
        <attvalues>
          <attvalue for="att1" value="+"/>
        </attvalues>
      </edge>
      <edge id="381" label="+" source="55" target="242" weight="0.9080097">
        <attvalues>
          <attvalue for="att1" value="+"/>
        </attvalues>
      </edge>
      <edge id="382" label="+" source="55" target="279" weight="0.9247777">
        <attvalues>
          <attvalue for="att1" value="+"/>
        </attvalues>
      </edge>
      <edge id="383" label="+" source="55" target="315" weight="0.9027744">
        <attvalues>
          <attvalue for="att1" value="+"/>
        </attvalues>
      </edge>
      <edge id="384" label="+" source="55" target="338" weight="0.7933713">
        <attvalues>
          <attvalue for="att1" value="+"/>
        </attvalues>
      </edge>
      <edge id="385" label="+" source="55" target="374" weight="0.8915009">
        <attvalues>
          <attvalue for="att1" value="+"/>
        </attvalues>
      </edge>
      <edge id="386" label="+" source="56" target="78" weight="0.8461192">
        <attvalues>
          <attvalue for="att1" value="+"/>
        </attvalues>
      </edge>
      <edge id="387" label="+" source="56" target="170" weight="0.8282097">
        <attvalues>
          <attvalue for="att1" value="+"/>
        </attvalues>
      </edge>
      <edge id="388" label="+" source="56" target="179" weight="0.7405391">
        <attvalues>
          <attvalue for="att1" value="+"/>
        </attvalues>
      </edge>
      <edge id="389" label="+" source="56" target="183" weight="0.7516019">
        <attvalues>
          <attvalue for="att1" value="+"/>
        </attvalues>
      </edge>
      <edge id="390" label="+" source="56" target="204" weight="0.7555845">
        <attvalues>
          <attvalue for="att1" value="+"/>
        </attvalues>
      </edge>
      <edge id="391" label="+" source="56" target="230" weight="0.9172744">
        <attvalues>
          <attvalue for="att1" value="+"/>
        </attvalues>
      </edge>
      <edge id="392" label="+" source="56" target="252" weight="0.7615339">
        <attvalues>
          <attvalue for="att1" value="+"/>
        </attvalues>
      </edge>
      <edge id="393" label="-" source="57" target="87" weight="0.811335">
        <attvalues>
          <attvalue for="att1" value="-"/>
        </attvalues>
      </edge>
      <edge id="394" label="+" source="57" target="179" weight="0.8667848">
        <attvalues>
          <attvalue for="att1" value="+"/>
        </attvalues>
      </edge>
      <edge id="395" label="+" source="57" target="186" weight="0.9390306">
        <attvalues>
          <attvalue for="att1" value="+"/>
        </attvalues>
      </edge>
      <edge id="396" label="+" source="57" target="192" weight="0.9203222">
        <attvalues>
          <attvalue for="att1" value="+"/>
        </attvalues>
      </edge>
      <edge id="397" label="+" source="57" target="203" weight="0.9491444">
        <attvalues>
          <attvalue for="att1" value="+"/>
        </attvalues>
      </edge>
      <edge id="398" label="+" source="57" target="209" weight="0.9045073">
        <attvalues>
          <attvalue for="att1" value="+"/>
        </attvalues>
      </edge>
      <edge id="399" label="+" source="57" target="210" weight="0.9281058">
        <attvalues>
          <attvalue for="att1" value="+"/>
        </attvalues>
      </edge>
      <edge id="400" label="+" source="57" target="235" weight="0.8753292">
        <attvalues>
          <attvalue for="att1" value="+"/>
        </attvalues>
      </edge>
      <edge id="401" label="+" source="57" target="287" weight="0.8430966">
        <attvalues>
          <attvalue for="att1" value="+"/>
        </attvalues>
      </edge>
      <edge id="402" label="+" source="57" target="288" weight="0.8662052">
        <attvalues>
          <attvalue for="att1" value="+"/>
        </attvalues>
      </edge>
      <edge id="403" label="+" source="57" target="296" weight="0.9219833">
        <attvalues>
          <attvalue for="att1" value="+"/>
        </attvalues>
      </edge>
      <edge id="404" label="+" source="57" target="298" weight="0.7653677">
        <attvalues>
          <attvalue for="att1" value="+"/>
        </attvalues>
      </edge>
      <edge id="405" label="+" source="57" target="326" weight="0.8974878">
        <attvalues>
          <attvalue for="att1" value="+"/>
        </attvalues>
      </edge>
      <edge id="406" label="+" source="58" target="108" weight="0.8869607">
        <attvalues>
          <attvalue for="att1" value="+"/>
        </attvalues>
      </edge>
      <edge id="407" label="+" source="58" target="111" weight="0.8841504">
        <attvalues>
          <attvalue for="att1" value="+"/>
        </attvalues>
      </edge>
      <edge id="408" label="+" source="58" target="170" weight="0.8471781">
        <attvalues>
          <attvalue for="att1" value="+"/>
        </attvalues>
      </edge>
      <edge id="409" label="+" source="58" target="206" weight="0.8576622">
        <attvalues>
          <attvalue for="att1" value="+"/>
        </attvalues>
      </edge>
      <edge id="410" label="-" source="59" target="175" weight="0.8350924">
        <attvalues>
          <attvalue for="att1" value="-"/>
        </attvalues>
      </edge>
      <edge id="411" label="+" source="59" target="179" weight="0.6489591">
        <attvalues>
          <attvalue for="att1" value="+"/>
        </attvalues>
      </edge>
      <edge id="412" label="+" source="59" target="209" weight="0.9843666">
        <attvalues>
          <attvalue for="att1" value="+"/>
        </attvalues>
      </edge>
      <edge id="413" label="-" source="59" target="281" weight="0.5786209">
        <attvalues>
          <attvalue for="att1" value="-"/>
        </attvalues>
      </edge>
      <edge id="414" label="+" source="59" target="291" weight="0.9816663">
        <attvalues>
          <attvalue for="att1" value="+"/>
        </attvalues>
      </edge>
      <edge id="415" label="+" source="59" target="303" weight="0.9763397">
        <attvalues>
          <attvalue for="att1" value="+"/>
        </attvalues>
      </edge>
      <edge id="416" label="-" source="59" target="307" weight="0.8747088">
        <attvalues>
          <attvalue for="att1" value="-"/>
        </attvalues>
      </edge>
      <edge id="417" label="+" source="59" target="358" weight="0.8640667">
        <attvalues>
          <attvalue for="att1" value="+"/>
        </attvalues>
      </edge>
      <edge id="418" label="+" source="60" target="77" weight="0.8970773">
        <attvalues>
          <attvalue for="att1" value="+"/>
        </attvalues>
      </edge>
      <edge id="419" label="+" source="60" target="80" weight="0.9163902">
        <attvalues>
          <attvalue for="att1" value="+"/>
        </attvalues>
      </edge>
      <edge id="420" label="+" source="60" target="110" weight="0.8870876">
        <attvalues>
          <attvalue for="att1" value="+"/>
        </attvalues>
      </edge>
      <edge id="421" label="+" source="60" target="123" weight="0.7195034">
        <attvalues>
          <attvalue for="att1" value="+"/>
        </attvalues>
      </edge>
      <edge id="422" label="-" source="60" target="162" weight="0.8401321">
        <attvalues>
          <attvalue for="att1" value="-"/>
        </attvalues>
      </edge>
      <edge id="423" label="+" source="60" target="175" weight="0.8839372">
        <attvalues>
          <attvalue for="att1" value="+"/>
        </attvalues>
      </edge>
      <edge id="424" label="+" source="60" target="198" weight="0.8914796">
        <attvalues>
          <attvalue for="att1" value="+"/>
        </attvalues>
      </edge>
      <edge id="425" label="-" source="60" target="213" weight="0.9710742">
        <attvalues>
          <attvalue for="att1" value="-"/>
        </attvalues>
      </edge>
      <edge id="426" label="-" source="60" target="226" weight="0.7746022">
        <attvalues>
          <attvalue for="att1" value="-"/>
        </attvalues>
      </edge>
      <edge id="427" label="-" source="60" target="229" weight="0.8993771">
        <attvalues>
          <attvalue for="att1" value="-"/>
        </attvalues>
      </edge>
      <edge id="428" label="-" source="60" target="291" weight="0.9010245">
        <attvalues>
          <attvalue for="att1" value="-"/>
        </attvalues>
      </edge>
      <edge id="429" label="+" source="60" target="335" weight="0.6884582">
        <attvalues>
          <attvalue for="att1" value="+"/>
        </attvalues>
      </edge>
      <edge id="430" label="-" source="60" target="345" weight="0.6854211">
        <attvalues>
          <attvalue for="att1" value="-"/>
        </attvalues>
      </edge>
      <edge id="431" label="-" source="60" target="361" weight="0.6770047">
        <attvalues>
          <attvalue for="att1" value="-"/>
        </attvalues>
      </edge>
      <edge id="432" label="-" source="61" target="82" weight="0.9040687">
        <attvalues>
          <attvalue for="att1" value="-"/>
        </attvalues>
      </edge>
      <edge id="433" label="+" source="61" target="134" weight="0.7285835">
        <attvalues>
          <attvalue for="att1" value="+"/>
        </attvalues>
      </edge>
      <edge id="434" label="+" source="61" target="171" weight="0.5943121">
        <attvalues>
          <attvalue for="att1" value="+"/>
        </attvalues>
      </edge>
      <edge id="435" label="+" source="61" target="178" weight="0.704118">
        <attvalues>
          <attvalue for="att1" value="+"/>
        </attvalues>
      </edge>
      <edge id="436" label="+" source="61" target="207" weight="0.6649782">
        <attvalues>
          <attvalue for="att1" value="+"/>
        </attvalues>
      </edge>
      <edge id="437" label="-" source="61" target="248" weight="0.5388123">
        <attvalues>
          <attvalue for="att1" value="-"/>
        </attvalues>
      </edge>
      <edge id="438" label="+" source="61" target="257" weight="0.5891414">
        <attvalues>
          <attvalue for="att1" value="+"/>
        </attvalues>
      </edge>
      <edge id="439" label="-" source="62" target="172" weight="0.9218266">
        <attvalues>
          <attvalue for="att1" value="-"/>
        </attvalues>
      </edge>
      <edge id="440" label="-" source="62" target="253" weight="0.7867255">
        <attvalues>
          <attvalue for="att1" value="-"/>
        </attvalues>
      </edge>
      <edge id="441" label="-" source="62" target="261" weight="0.8202537">
        <attvalues>
          <attvalue for="att1" value="-"/>
        </attvalues>
      </edge>
      <edge id="442" label="+" source="63" target="117" weight="0.8613157">
        <attvalues>
          <attvalue for="att1" value="+"/>
        </attvalues>
      </edge>
      <edge id="443" label="+" source="63" target="134" weight="0.7729534">
        <attvalues>
          <attvalue for="att1" value="+"/>
        </attvalues>
      </edge>
      <edge id="444" label="+" source="63" target="153" weight="0.8169369">
        <attvalues>
          <attvalue for="att1" value="+"/>
        </attvalues>
      </edge>
      <edge id="445" label="+" source="63" target="167" weight="0.8269381">
        <attvalues>
          <attvalue for="att1" value="+"/>
        </attvalues>
      </edge>
      <edge id="446" label="+" source="63" target="174" weight="0.605949">
        <attvalues>
          <attvalue for="att1" value="+"/>
        </attvalues>
      </edge>
      <edge id="447" label="+" source="63" target="225" weight="0.7770772">
        <attvalues>
          <attvalue for="att1" value="+"/>
        </attvalues>
      </edge>
      <edge id="448" label="+" source="63" target="231" weight="0.9288231">
        <attvalues>
          <attvalue for="att1" value="+"/>
        </attvalues>
      </edge>
      <edge id="449" label="+" source="63" target="286" weight="0.7797381">
        <attvalues>
          <attvalue for="att1" value="+"/>
        </attvalues>
      </edge>
      <edge id="450" label="+" source="64" target="93" weight="0.7270816">
        <attvalues>
          <attvalue for="att1" value="+"/>
        </attvalues>
      </edge>
      <edge id="451" label="+" source="64" target="116" weight="0.7383921">
        <attvalues>
          <attvalue for="att1" value="+"/>
        </attvalues>
      </edge>
      <edge id="452" label="+" source="64" target="123" weight="0.7859294">
        <attvalues>
          <attvalue for="att1" value="+"/>
        </attvalues>
      </edge>
      <edge id="453" label="+" source="64" target="153" weight="0.8453108">
        <attvalues>
          <attvalue for="att1" value="+"/>
        </attvalues>
      </edge>
      <edge id="454" label="+" source="64" target="183" weight="0.6828638">
        <attvalues>
          <attvalue for="att1" value="+"/>
        </attvalues>
      </edge>
      <edge id="455" label="-" source="65" target="208" weight="0.7797848">
        <attvalues>
          <attvalue for="att1" value="-"/>
        </attvalues>
      </edge>
      <edge id="456" label="-" source="65" target="226" weight="0.7159957">
        <attvalues>
          <attvalue for="att1" value="-"/>
        </attvalues>
      </edge>
      <edge id="457" label="-" source="65" target="275" weight="0.678187">
        <attvalues>
          <attvalue for="att1" value="-"/>
        </attvalues>
      </edge>
      <edge id="458" label="+" source="66" target="273" weight="0.6940237">
        <attvalues>
          <attvalue for="att1" value="+"/>
        </attvalues>
      </edge>
      <edge id="459" label="+" source="66" target="276" weight="0.8489454">
        <attvalues>
          <attvalue for="att1" value="+"/>
        </attvalues>
      </edge>
      <edge id="460" label="+" source="66" target="306" weight="0.8689139">
        <attvalues>
          <attvalue for="att1" value="+"/>
        </attvalues>
      </edge>
      <edge id="461" label="+" source="66" target="371" weight="0.7705131">
        <attvalues>
          <attvalue for="att1" value="+"/>
        </attvalues>
      </edge>
      <edge id="462" label="+" source="67" target="86" weight="0.8694436">
        <attvalues>
          <attvalue for="att1" value="+"/>
        </attvalues>
      </edge>
      <edge id="463" label="+" source="67" target="90" weight="0.6909961">
        <attvalues>
          <attvalue for="att1" value="+"/>
        </attvalues>
      </edge>
      <edge id="464" label="+" source="67" target="103" weight="0.8764121">
        <attvalues>
          <attvalue for="att1" value="+"/>
        </attvalues>
      </edge>
      <edge id="465" label="-" source="67" target="117" weight="0.9150506">
        <attvalues>
          <attvalue for="att1" value="-"/>
        </attvalues>
      </edge>
      <edge id="466" label="-" source="67" target="121" weight="0.92762">
        <attvalues>
          <attvalue for="att1" value="-"/>
        </attvalues>
      </edge>
      <edge id="467" label="-" source="67" target="145" weight="0.9725598">
        <attvalues>
          <attvalue for="att1" value="-"/>
        </attvalues>
      </edge>
      <edge id="468" label="-" source="67" target="162" weight="0.9541531">
        <attvalues>
          <attvalue for="att1" value="-"/>
        </attvalues>
      </edge>
      <edge id="469" label="-" source="67" target="183" weight="0.974106">
        <attvalues>
          <attvalue for="att1" value="-"/>
        </attvalues>
      </edge>
      <edge id="470" label="-" source="67" target="222" weight="0.8834036">
        <attvalues>
          <attvalue for="att1" value="-"/>
        </attvalues>
      </edge>
      <edge id="471" label="+" source="67" target="292" weight="0.7730811">
        <attvalues>
          <attvalue for="att1" value="+"/>
        </attvalues>
      </edge>
      <edge id="472" label="+" source="67" target="346" weight="0.7994666">
        <attvalues>
          <attvalue for="att1" value="+"/>
        </attvalues>
      </edge>
      <edge id="473" label="+" source="67" target="349" weight="0.903475">
        <attvalues>
          <attvalue for="att1" value="+"/>
        </attvalues>
      </edge>
      <edge id="474" label="+" source="67" target="355" weight="0.8805447">
        <attvalues>
          <attvalue for="att1" value="+"/>
        </attvalues>
      </edge>
      <edge id="475" label="+" source="67" target="366" weight="0.8895915">
        <attvalues>
          <attvalue for="att1" value="+"/>
        </attvalues>
      </edge>
      <edge id="476" label="+" source="68" target="78" weight="0.8955425">
        <attvalues>
          <attvalue for="att1" value="+"/>
        </attvalues>
      </edge>
      <edge id="477" label="+" source="68" target="92" weight="0.8093415">
        <attvalues>
          <attvalue for="att1" value="+"/>
        </attvalues>
      </edge>
      <edge id="478" label="+" source="68" target="107" weight="0.9277974">
        <attvalues>
          <attvalue for="att1" value="+"/>
        </attvalues>
      </edge>
      <edge id="479" label="+" source="68" target="144" weight="0.9100106">
        <attvalues>
          <attvalue for="att1" value="+"/>
        </attvalues>
      </edge>
      <edge id="480" label="+" source="68" target="152" weight="0.8955346">
        <attvalues>
          <attvalue for="att1" value="+"/>
        </attvalues>
      </edge>
      <edge id="481" label="+" source="68" target="154" weight="0.8294305">
        <attvalues>
          <attvalue for="att1" value="+"/>
        </attvalues>
      </edge>
      <edge id="482" label="+" source="68" target="156" weight="0.8447561">
        <attvalues>
          <attvalue for="att1" value="+"/>
        </attvalues>
      </edge>
      <edge id="483" label="+" source="68" target="177" weight="0.7895217">
        <attvalues>
          <attvalue for="att1" value="+"/>
        </attvalues>
      </edge>
      <edge id="484" label="+" source="68" target="182" weight="0.9074966">
        <attvalues>
          <attvalue for="att1" value="+"/>
        </attvalues>
      </edge>
      <edge id="485" label="+" source="68" target="220" weight="0.8563091">
        <attvalues>
          <attvalue for="att1" value="+"/>
        </attvalues>
      </edge>
      <edge id="486" label="+" source="68" target="311" weight="0.8843818">
        <attvalues>
          <attvalue for="att1" value="+"/>
        </attvalues>
      </edge>
      <edge id="487" label="+" source="68" target="315" weight="0.7539055">
        <attvalues>
          <attvalue for="att1" value="+"/>
        </attvalues>
      </edge>
      <edge id="488" label="-" source="68" target="354" weight="0.7982959">
        <attvalues>
          <attvalue for="att1" value="-"/>
        </attvalues>
      </edge>
      <edge id="489" label="-" source="68" target="374" weight="0.8169687">
        <attvalues>
          <attvalue for="att1" value="-"/>
        </attvalues>
      </edge>
      <edge id="490" label="-" source="69" target="86" weight="0.7956089">
        <attvalues>
          <attvalue for="att1" value="-"/>
        </attvalues>
      </edge>
      <edge id="491" label="-" source="69" target="107" weight="0.8015188">
        <attvalues>
          <attvalue for="att1" value="-"/>
        </attvalues>
      </edge>
      <edge id="492" label="+" source="69" target="117" weight="0.7845226">
        <attvalues>
          <attvalue for="att1" value="+"/>
        </attvalues>
      </edge>
      <edge id="493" label="+" source="69" target="167" weight="0.8584968">
        <attvalues>
          <attvalue for="att1" value="+"/>
        </attvalues>
      </edge>
      <edge id="494" label="+" source="69" target="172" weight="0.8350095">
        <attvalues>
          <attvalue for="att1" value="+"/>
        </attvalues>
      </edge>
      <edge id="495" label="+" source="69" target="209" weight="0.8352721">
        <attvalues>
          <attvalue for="att1" value="+"/>
        </attvalues>
      </edge>
      <edge id="496" label="+" source="69" target="216" weight="0.7692771">
        <attvalues>
          <attvalue for="att1" value="+"/>
        </attvalues>
      </edge>
      <edge id="497" label="+" source="69" target="239" weight="0.8099036">
        <attvalues>
          <attvalue for="att1" value="+"/>
        </attvalues>
      </edge>
      <edge id="498" label="+" source="69" target="304" weight="0.8734332">
        <attvalues>
          <attvalue for="att1" value="+"/>
        </attvalues>
      </edge>
      <edge id="499" label="+" source="69" target="327" weight="0.8539782">
        <attvalues>
          <attvalue for="att1" value="+"/>
        </attvalues>
      </edge>
      <edge id="500" label="-" source="70" target="164" weight="0.9554209">
        <attvalues>
          <attvalue for="att1" value="-"/>
        </attvalues>
      </edge>
      <edge id="501" label="-" source="70" target="168" weight="0.8569536">
        <attvalues>
          <attvalue for="att1" value="-"/>
        </attvalues>
      </edge>
      <edge id="502" label="+" source="70" target="312" weight="0.6558257">
        <attvalues>
          <attvalue for="att1" value="+"/>
        </attvalues>
      </edge>
      <edge id="503" label="+" source="71" target="105" weight="0.753831">
        <attvalues>
          <attvalue for="att1" value="+"/>
        </attvalues>
      </edge>
      <edge id="504" label="+" source="71" target="219" weight="0.6701756">
        <attvalues>
          <attvalue for="att1" value="+"/>
        </attvalues>
      </edge>
      <edge id="505" label="-" source="71" target="234" weight="0.9502115">
        <attvalues>
          <attvalue for="att1" value="-"/>
        </attvalues>
      </edge>
      <edge id="506" label="-" source="71" target="274" weight="0.907224">
        <attvalues>
          <attvalue for="att1" value="-"/>
        </attvalues>
      </edge>
      <edge id="507" label="-" source="71" target="343" weight="0.7414114">
        <attvalues>
          <attvalue for="att1" value="-"/>
        </attvalues>
      </edge>
      <edge id="508" label="+" source="72" target="111" weight="0.8727246">
        <attvalues>
          <attvalue for="att1" value="+"/>
        </attvalues>
      </edge>
      <edge id="509" label="+" source="72" target="114" weight="0.878625">
        <attvalues>
          <attvalue for="att1" value="+"/>
        </attvalues>
      </edge>
      <edge id="510" label="+" source="72" target="176" weight="0.81297">
        <attvalues>
          <attvalue for="att1" value="+"/>
        </attvalues>
      </edge>
      <edge id="511" label="-" source="72" target="215" weight="0.8487752">
        <attvalues>
          <attvalue for="att1" value="-"/>
        </attvalues>
      </edge>
      <edge id="512" label="+" source="72" target="275" weight="0.9693031">
        <attvalues>
          <attvalue for="att1" value="+"/>
        </attvalues>
      </edge>
      <edge id="513" label="-" source="73" target="270" weight="0.9515441">
        <attvalues>
          <attvalue for="att1" value="-"/>
        </attvalues>
      </edge>
      <edge id="514" label="-" source="73" target="302" weight="0.6829534">
        <attvalues>
          <attvalue for="att1" value="-"/>
        </attvalues>
      </edge>
      <edge id="515" label="-" source="74" target="142" weight="0.7191272">
        <attvalues>
          <attvalue for="att1" value="-"/>
        </attvalues>
      </edge>
      <edge id="516" label="+" source="74" target="176" weight="0.8537937">
        <attvalues>
          <attvalue for="att1" value="+"/>
        </attvalues>
      </edge>
      <edge id="517" label="+" source="74" target="180" weight="0.7185323">
        <attvalues>
          <attvalue for="att1" value="+"/>
        </attvalues>
      </edge>
      <edge id="518" label="+" source="74" target="183" weight="0.9399039">
        <attvalues>
          <attvalue for="att1" value="+"/>
        </attvalues>
      </edge>
      <edge id="519" label="+" source="74" target="189" weight="0.8946797">
        <attvalues>
          <attvalue for="att1" value="+"/>
        </attvalues>
      </edge>
      <edge id="520" label="+" source="74" target="206" weight="0.9405953">
        <attvalues>
          <attvalue for="att1" value="+"/>
        </attvalues>
      </edge>
      <edge id="521" label="+" source="74" target="207" weight="0.8947189">
        <attvalues>
          <attvalue for="att1" value="+"/>
        </attvalues>
      </edge>
      <edge id="522" label="+" source="74" target="226" weight="0.8940036">
        <attvalues>
          <attvalue for="att1" value="+"/>
        </attvalues>
      </edge>
      <edge id="523" label="+" source="74" target="232" weight="0.7843232">
        <attvalues>
          <attvalue for="att1" value="+"/>
        </attvalues>
      </edge>
      <edge id="524" label="+" source="74" target="240" weight="0.9572679">
        <attvalues>
          <attvalue for="att1" value="+"/>
        </attvalues>
      </edge>
      <edge id="525" label="+" source="74" target="244" weight="0.7465825">
        <attvalues>
          <attvalue for="att1" value="+"/>
        </attvalues>
      </edge>
      <edge id="526" label="+" source="74" target="284" weight="0.7897668">
        <attvalues>
          <attvalue for="att1" value="+"/>
        </attvalues>
      </edge>
      <edge id="527" label="+" source="74" target="300" weight="0.8953072">
        <attvalues>
          <attvalue for="att1" value="+"/>
        </attvalues>
      </edge>
      <edge id="528" label="-" source="74" target="312" weight="0.7010972">
        <attvalues>
          <attvalue for="att1" value="-"/>
        </attvalues>
      </edge>
      <edge id="529" label="+" source="74" target="315" weight="0.8074064">
        <attvalues>
          <attvalue for="att1" value="+"/>
        </attvalues>
      </edge>
      <edge id="530" label="+" source="74" target="318" weight="0.6824243">
        <attvalues>
          <attvalue for="att1" value="+"/>
        </attvalues>
      </edge>
      <edge id="531" label="+" source="74" target="323" weight="0.9102398">
        <attvalues>
          <attvalue for="att1" value="+"/>
        </attvalues>
      </edge>
      <edge id="532" label="+" source="74" target="352" weight="0.9231173">
        <attvalues>
          <attvalue for="att1" value="+"/>
        </attvalues>
      </edge>
      <edge id="533" label="+" source="74" target="361" weight="0.7437446">
        <attvalues>
          <attvalue for="att1" value="+"/>
        </attvalues>
      </edge>
      <edge id="534" label="+" source="75" target="169" weight="0.6697894">
        <attvalues>
          <attvalue for="att1" value="+"/>
        </attvalues>
      </edge>
      <edge id="535" label="+" source="75" target="230" weight="0.7466631">
        <attvalues>
          <attvalue for="att1" value="+"/>
        </attvalues>
      </edge>
      <edge id="536" label="+" source="75" target="304" weight="0.839018">
        <attvalues>
          <attvalue for="att1" value="+"/>
        </attvalues>
      </edge>
      <edge id="537" label="+" source="76" target="253" weight="0.8446579">
        <attvalues>
          <attvalue for="att1" value="+"/>
        </attvalues>
      </edge>
      <edge id="538" label="+" source="76" target="273" weight="0.9377025">
        <attvalues>
          <attvalue for="att1" value="+"/>
        </attvalues>
      </edge>
      <edge id="539" label="+" source="76" target="279" weight="0.8577325">
        <attvalues>
          <attvalue for="att1" value="+"/>
        </attvalues>
      </edge>
      <edge id="540" label="+" source="76" target="292" weight="0.9423116">
        <attvalues>
          <attvalue for="att1" value="+"/>
        </attvalues>
      </edge>
      <edge id="541" label="+" source="76" target="313" weight="0.9264765">
        <attvalues>
          <attvalue for="att1" value="+"/>
        </attvalues>
      </edge>
      <edge id="542" label="+" source="76" target="321" weight="0.8240718">
        <attvalues>
          <attvalue for="att1" value="+"/>
        </attvalues>
      </edge>
      <edge id="543" label="+" source="76" target="357" weight="0.8558592">
        <attvalues>
          <attvalue for="att1" value="+"/>
        </attvalues>
      </edge>
      <edge id="544" label="+" source="76" target="373" weight="0.8091583">
        <attvalues>
          <attvalue for="att1" value="+"/>
        </attvalues>
      </edge>
      <edge id="545" label="+" source="77" target="127" weight="0.8824916">
        <attvalues>
          <attvalue for="att1" value="+"/>
        </attvalues>
      </edge>
      <edge id="546" label="+" source="77" target="143" weight="0.8581707">
        <attvalues>
          <attvalue for="att1" value="+"/>
        </attvalues>
      </edge>
      <edge id="547" label="+" source="77" target="213" weight="0.8318072">
        <attvalues>
          <attvalue for="att1" value="+"/>
        </attvalues>
      </edge>
      <edge id="548" label="+" source="77" target="243" weight="0.9872959">
        <attvalues>
          <attvalue for="att1" value="+"/>
        </attvalues>
      </edge>
      <edge id="549" label="+" source="77" target="277" weight="0.9646229">
        <attvalues>
          <attvalue for="att1" value="+"/>
        </attvalues>
      </edge>
      <edge id="550" label="+" source="77" target="303" weight="0.7632924">
        <attvalues>
          <attvalue for="att1" value="+"/>
        </attvalues>
      </edge>
      <edge id="551" label="-" source="77" target="315" weight="0.7488627">
        <attvalues>
          <attvalue for="att1" value="-"/>
        </attvalues>
      </edge>
      <edge id="552" label="-" source="77" target="341" weight="0.9445937">
        <attvalues>
          <attvalue for="att1" value="-"/>
        </attvalues>
      </edge>
      <edge id="553" label="+" source="77" target="370" weight="0.7552212">
        <attvalues>
          <attvalue for="att1" value="+"/>
        </attvalues>
      </edge>
      <edge id="554" label="-" source="78" target="168" weight="0.7027764">
        <attvalues>
          <attvalue for="att1" value="-"/>
        </attvalues>
      </edge>
      <edge id="555" label="+" source="78" target="313" weight="0.8494329">
        <attvalues>
          <attvalue for="att1" value="+"/>
        </attvalues>
      </edge>
      <edge id="556" label="+" source="79" target="283" weight="0.7929513">
        <attvalues>
          <attvalue for="att1" value="+"/>
        </attvalues>
      </edge>
      <edge id="557" label="+" source="79" target="315" weight="0.985372">
        <attvalues>
          <attvalue for="att1" value="+"/>
        </attvalues>
      </edge>
      <edge id="558" label="-" source="79" target="367" weight="0.8012194">
        <attvalues>
          <attvalue for="att1" value="-"/>
        </attvalues>
      </edge>
      <edge id="559" label="+" source="80" target="181" weight="0.8095507">
        <attvalues>
          <attvalue for="att1" value="+"/>
        </attvalues>
      </edge>
      <edge id="560" label="+" source="80" target="341" weight="0.8149713">
        <attvalues>
          <attvalue for="att1" value="+"/>
        </attvalues>
      </edge>
      <edge id="561" label="-" source="80" target="351" weight="0.4260068">
        <attvalues>
          <attvalue for="att1" value="-"/>
        </attvalues>
      </edge>
      <edge id="562" label="+" source="81" target="149" weight="0.9613342">
        <attvalues>
          <attvalue for="att1" value="+"/>
        </attvalues>
      </edge>
      <edge id="563" label="+" source="81" target="154" weight="0.859541">
        <attvalues>
          <attvalue for="att1" value="+"/>
        </attvalues>
      </edge>
      <edge id="564" label="+" source="81" target="158" weight="0.9626981">
        <attvalues>
          <attvalue for="att1" value="+"/>
        </attvalues>
      </edge>
      <edge id="565" label="+" source="81" target="165" weight="0.9087204">
        <attvalues>
          <attvalue for="att1" value="+"/>
        </attvalues>
      </edge>
      <edge id="566" label="+" source="81" target="198" weight="0.8298669">
        <attvalues>
          <attvalue for="att1" value="+"/>
        </attvalues>
      </edge>
      <edge id="567" label="+" source="81" target="232" weight="0.7553682">
        <attvalues>
          <attvalue for="att1" value="+"/>
        </attvalues>
      </edge>
      <edge id="568" label="+" source="81" target="262" weight="0.8221685">
        <attvalues>
          <attvalue for="att1" value="+"/>
        </attvalues>
      </edge>
      <edge id="569" label="-" source="81" target="268" weight="0.6401341">
        <attvalues>
          <attvalue for="att1" value="-"/>
        </attvalues>
      </edge>
      <edge id="570" label="+" source="81" target="277" weight="0.7111488">
        <attvalues>
          <attvalue for="att1" value="+"/>
        </attvalues>
      </edge>
      <edge id="571" label="+" source="81" target="309" weight="0.6928241">
        <attvalues>
          <attvalue for="att1" value="+"/>
        </attvalues>
      </edge>
      <edge id="572" label="+" source="81" target="320" weight="0.7186785">
        <attvalues>
          <attvalue for="att1" value="+"/>
        </attvalues>
      </edge>
      <edge id="573" label="+" source="81" target="334" weight="0.9139813">
        <attvalues>
          <attvalue for="att1" value="+"/>
        </attvalues>
      </edge>
      <edge id="574" label="-" source="81" target="359" weight="0.8358174">
        <attvalues>
          <attvalue for="att1" value="-"/>
        </attvalues>
      </edge>
      <edge id="575" label="+" source="82" target="118" weight="0.7713618">
        <attvalues>
          <attvalue for="att1" value="+"/>
        </attvalues>
      </edge>
      <edge id="576" label="+" source="82" target="324" weight="0.9238207">
        <attvalues>
          <attvalue for="att1" value="+"/>
        </attvalues>
      </edge>
      <edge id="577" label="+" source="83" target="121" weight="0.7330268">
        <attvalues>
          <attvalue for="att1" value="+"/>
        </attvalues>
      </edge>
      <edge id="578" label="+" source="83" target="154" weight="0.8820091">
        <attvalues>
          <attvalue for="att1" value="+"/>
        </attvalues>
      </edge>
      <edge id="579" label="-" source="83" target="245" weight="0.7274507">
        <attvalues>
          <attvalue for="att1" value="-"/>
        </attvalues>
      </edge>
      <edge id="580" label="-" source="84" target="121" weight="0.6305999">
        <attvalues>
          <attvalue for="att1" value="-"/>
        </attvalues>
      </edge>
      <edge id="581" label="+" source="85" target="180" weight="0.7127491">
        <attvalues>
          <attvalue for="att1" value="+"/>
        </attvalues>
      </edge>
      <edge id="582" label="+" source="85" target="219" weight="0.9717581">
        <attvalues>
          <attvalue for="att1" value="+"/>
        </attvalues>
      </edge>
      <edge id="583" label="+" source="85" target="256" weight="0.6505086">
        <attvalues>
          <attvalue for="att1" value="+"/>
        </attvalues>
      </edge>
      <edge id="584" label="+" source="85" target="258" weight="0.7138131">
        <attvalues>
          <attvalue for="att1" value="+"/>
        </attvalues>
      </edge>
      <edge id="585" label="+" source="85" target="337" weight="0.709462">
        <attvalues>
          <attvalue for="att1" value="+"/>
        </attvalues>
      </edge>
      <edge id="586" label="+" source="86" target="101" weight="0.8067664">
        <attvalues>
          <attvalue for="att1" value="+"/>
        </attvalues>
      </edge>
      <edge id="587" label="+" source="86" target="106" weight="0.8287379">
        <attvalues>
          <attvalue for="att1" value="+"/>
        </attvalues>
      </edge>
      <edge id="588" label="+" source="86" target="115" weight="0.8548278">
        <attvalues>
          <attvalue for="att1" value="+"/>
        </attvalues>
      </edge>
      <edge id="589" label="+" source="86" target="117" weight="0.9289762">
        <attvalues>
          <attvalue for="att1" value="+"/>
        </attvalues>
      </edge>
      <edge id="590" label="+" source="86" target="140" weight="0.9713695">
        <attvalues>
          <attvalue for="att1" value="+"/>
        </attvalues>
      </edge>
      <edge id="591" label="+" source="86" target="143" weight="0.9308408">
        <attvalues>
          <attvalue for="att1" value="+"/>
        </attvalues>
      </edge>
      <edge id="592" label="+" source="86" target="179" weight="0.8626974">
        <attvalues>
          <attvalue for="att1" value="+"/>
        </attvalues>
      </edge>
      <edge id="593" label="+" source="86" target="184" weight="0.821886">
        <attvalues>
          <attvalue for="att1" value="+"/>
        </attvalues>
      </edge>
      <edge id="594" label="+" source="86" target="202" weight="0.8440838">
        <attvalues>
          <attvalue for="att1" value="+"/>
        </attvalues>
      </edge>
      <edge id="595" label="+" source="86" target="229" weight="0.8016917">
        <attvalues>
          <attvalue for="att1" value="+"/>
        </attvalues>
      </edge>
      <edge id="596" label="+" source="86" target="259" weight="0.9176632">
        <attvalues>
          <attvalue for="att1" value="+"/>
        </attvalues>
      </edge>
      <edge id="597" label="+" source="86" target="269" weight="0.8208157">
        <attvalues>
          <attvalue for="att1" value="+"/>
        </attvalues>
      </edge>
      <edge id="598" label="+" source="86" target="274" weight="0.7245637">
        <attvalues>
          <attvalue for="att1" value="+"/>
        </attvalues>
      </edge>
      <edge id="599" label="+" source="86" target="302" weight="0.8042768">
        <attvalues>
          <attvalue for="att1" value="+"/>
        </attvalues>
      </edge>
      <edge id="600" label="+" source="86" target="349" weight="0.9851324">
        <attvalues>
          <attvalue for="att1" value="+"/>
        </attvalues>
      </edge>
      <edge id="601" label="-" source="86" target="362" weight="0.8589875">
        <attvalues>
          <attvalue for="att1" value="-"/>
        </attvalues>
      </edge>
      <edge id="602" label="-" source="87" target="180" weight="0.7395619">
        <attvalues>
          <attvalue for="att1" value="-"/>
        </attvalues>
      </edge>
      <edge id="603" label="+" source="87" target="281" weight="0.9521071">
        <attvalues>
          <attvalue for="att1" value="+"/>
        </attvalues>
      </edge>
      <edge id="604" label="+" source="87" target="287" weight="0.800071">
        <attvalues>
          <attvalue for="att1" value="+"/>
        </attvalues>
      </edge>
      <edge id="605" label="+" source="87" target="288" weight="0.860519">
        <attvalues>
          <attvalue for="att1" value="+"/>
        </attvalues>
      </edge>
      <edge id="606" label="+" source="87" target="294" weight="0.9474569">
        <attvalues>
          <attvalue for="att1" value="+"/>
        </attvalues>
      </edge>
      <edge id="607" label="+" source="87" target="305" weight="0.8764329">
        <attvalues>
          <attvalue for="att1" value="+"/>
        </attvalues>
      </edge>
      <edge id="608" label="+" source="87" target="311" weight="0.8794581">
        <attvalues>
          <attvalue for="att1" value="+"/>
        </attvalues>
      </edge>
      <edge id="609" label="+" source="87" target="312" weight="0.9112948">
        <attvalues>
          <attvalue for="att1" value="+"/>
        </attvalues>
      </edge>
      <edge id="610" label="+" source="87" target="319" weight="0.3761134">
        <attvalues>
          <attvalue for="att1" value="+"/>
        </attvalues>
      </edge>
      <edge id="611" label="+" source="87" target="324" weight="0.8876303">
        <attvalues>
          <attvalue for="att1" value="+"/>
        </attvalues>
      </edge>
      <edge id="612" label="+" source="87" target="337" weight="0.8807609">
        <attvalues>
          <attvalue for="att1" value="+"/>
        </attvalues>
      </edge>
      <edge id="613" label="+" source="87" target="345" weight="0.761573">
        <attvalues>
          <attvalue for="att1" value="+"/>
        </attvalues>
      </edge>
      <edge id="614" label="+" source="87" target="353" weight="0.7550354">
        <attvalues>
          <attvalue for="att1" value="+"/>
        </attvalues>
      </edge>
      <edge id="615" label="+" source="87" target="366" weight="0.9110804">
        <attvalues>
          <attvalue for="att1" value="+"/>
        </attvalues>
      </edge>
      <edge id="616" label="+" source="88" target="90" weight="0.8657602">
        <attvalues>
          <attvalue for="att1" value="+"/>
        </attvalues>
      </edge>
      <edge id="617" label="+" source="88" target="109" weight="0.8082386">
        <attvalues>
          <attvalue for="att1" value="+"/>
        </attvalues>
      </edge>
      <edge id="618" label="+" source="88" target="111" weight="0.8885725">
        <attvalues>
          <attvalue for="att1" value="+"/>
        </attvalues>
      </edge>
      <edge id="619" label="-" source="88" target="130" weight="0.7464787">
        <attvalues>
          <attvalue for="att1" value="-"/>
        </attvalues>
      </edge>
      <edge id="620" label="+" source="88" target="135" weight="0.8720757">
        <attvalues>
          <attvalue for="att1" value="+"/>
        </attvalues>
      </edge>
      <edge id="621" label="+" source="88" target="141" weight="0.8974962">
        <attvalues>
          <attvalue for="att1" value="+"/>
        </attvalues>
      </edge>
      <edge id="622" label="+" source="88" target="195" weight="0.8248417">
        <attvalues>
          <attvalue for="att1" value="+"/>
        </attvalues>
      </edge>
      <edge id="623" label="-" source="88" target="225" weight="0.779076">
        <attvalues>
          <attvalue for="att1" value="-"/>
        </attvalues>
      </edge>
      <edge id="624" label="-" source="88" target="274" weight="0.7185548">
        <attvalues>
          <attvalue for="att1" value="-"/>
        </attvalues>
      </edge>
      <edge id="625" label="-" source="89" target="106" weight="0.7164931">
        <attvalues>
          <attvalue for="att1" value="-"/>
        </attvalues>
      </edge>
      <edge id="626" label="+" source="89" target="358" weight="0.8121784">
        <attvalues>
          <attvalue for="att1" value="+"/>
        </attvalues>
      </edge>
      <edge id="627" label="+" source="90" target="160" weight="0.7308764">
        <attvalues>
          <attvalue for="att1" value="+"/>
        </attvalues>
      </edge>
      <edge id="628" label="+" source="90" target="194" weight="0.872113">
        <attvalues>
          <attvalue for="att1" value="+"/>
        </attvalues>
      </edge>
      <edge id="629" label="+" source="90" target="227" weight="0.9525652">
        <attvalues>
          <attvalue for="att1" value="+"/>
        </attvalues>
      </edge>
      <edge id="630" label="+" source="90" target="233" weight="0.7891906">
        <attvalues>
          <attvalue for="att1" value="+"/>
        </attvalues>
      </edge>
      <edge id="631" label="+" source="90" target="292" weight="0.8622306">
        <attvalues>
          <attvalue for="att1" value="+"/>
        </attvalues>
      </edge>
      <edge id="632" label="+" source="90" target="315" weight="0.8688083">
        <attvalues>
          <attvalue for="att1" value="+"/>
        </attvalues>
      </edge>
      <edge id="633" label="+" source="90" target="326" weight="0.8497508">
        <attvalues>
          <attvalue for="att1" value="+"/>
        </attvalues>
      </edge>
      <edge id="634" label="+" source="90" target="336" weight="0.8966156">
        <attvalues>
          <attvalue for="att1" value="+"/>
        </attvalues>
      </edge>
      <edge id="635" label="+" source="90" target="340" weight="0.764017">
        <attvalues>
          <attvalue for="att1" value="+"/>
        </attvalues>
      </edge>
      <edge id="636" label="-" source="92" target="148" weight="0.6377972">
        <attvalues>
          <attvalue for="att1" value="-"/>
        </attvalues>
      </edge>
      <edge id="637" label="-" source="92" target="226" weight="0.814759">
        <attvalues>
          <attvalue for="att1" value="-"/>
        </attvalues>
      </edge>
      <edge id="638" label="-" source="92" target="241" weight="0.8910053">
        <attvalues>
          <attvalue for="att1" value="-"/>
        </attvalues>
      </edge>
      <edge id="639" label="-" source="93" target="135" weight="0.4325968">
        <attvalues>
          <attvalue for="att1" value="-"/>
        </attvalues>
      </edge>
      <edge id="640" label="+" source="94" target="232" weight="0.8716161">
        <attvalues>
          <attvalue for="att1" value="+"/>
        </attvalues>
      </edge>
      <edge id="641" label="+" source="94" target="317" weight="0.5770997">
        <attvalues>
          <attvalue for="att1" value="+"/>
        </attvalues>
      </edge>
      <edge id="642" label="+" source="95" target="199" weight="0.8796345">
        <attvalues>
          <attvalue for="att1" value="+"/>
        </attvalues>
      </edge>
      <edge id="643" label="+" source="95" target="204" weight="0.8529329">
        <attvalues>
          <attvalue for="att1" value="+"/>
        </attvalues>
      </edge>
      <edge id="644" label="+" source="95" target="269" weight="0.851481">
        <attvalues>
          <attvalue for="att1" value="+"/>
        </attvalues>
      </edge>
      <edge id="645" label="+" source="95" target="274" weight="0.9822569">
        <attvalues>
          <attvalue for="att1" value="+"/>
        </attvalues>
      </edge>
      <edge id="646" label="-" source="95" target="313" weight="0.836792">
        <attvalues>
          <attvalue for="att1" value="-"/>
        </attvalues>
      </edge>
      <edge id="647" label="+" source="95" target="339" weight="0.993284">
        <attvalues>
          <attvalue for="att1" value="+"/>
        </attvalues>
      </edge>
      <edge id="648" label="+" source="95" target="374" weight="0.8441132">
        <attvalues>
          <attvalue for="att1" value="+"/>
        </attvalues>
      </edge>
      <edge id="649" label="-" source="96" target="278" weight="0.7078902">
        <attvalues>
          <attvalue for="att1" value="-"/>
        </attvalues>
      </edge>
      <edge id="650" label="+" source="97" target="109" weight="0.981686">
        <attvalues>
          <attvalue for="att1" value="+"/>
        </attvalues>
      </edge>
      <edge id="651" label="+" source="97" target="173" weight="0.8875029">
        <attvalues>
          <attvalue for="att1" value="+"/>
        </attvalues>
      </edge>
      <edge id="652" label="+" source="98" target="119" weight="0.8225132">
        <attvalues>
          <attvalue for="att1" value="+"/>
        </attvalues>
      </edge>
      <edge id="653" label="+" source="98" target="358" weight="0.7815414">
        <attvalues>
          <attvalue for="att1" value="+"/>
        </attvalues>
      </edge>
      <edge id="654" label="+" source="99" target="146" weight="0.7834807">
        <attvalues>
          <attvalue for="att1" value="+"/>
        </attvalues>
      </edge>
      <edge id="655" label="-" source="99" target="285" weight="0.7957383">
        <attvalues>
          <attvalue for="att1" value="-"/>
        </attvalues>
      </edge>
      <edge id="656" label="+" source="99" target="304" weight="0.8665481">
        <attvalues>
          <attvalue for="att1" value="+"/>
        </attvalues>
      </edge>
      <edge id="657" label="+" source="100" target="118" weight="0.8014563">
        <attvalues>
          <attvalue for="att1" value="+"/>
        </attvalues>
      </edge>
      <edge id="658" label="-" source="100" target="178" weight="0.6682928">
        <attvalues>
          <attvalue for="att1" value="-"/>
        </attvalues>
      </edge>
      <edge id="659" label="-" source="100" target="240" weight="0.9216478">
        <attvalues>
          <attvalue for="att1" value="-"/>
        </attvalues>
      </edge>
      <edge id="660" label="+" source="100" target="342" weight="0.8696032">
        <attvalues>
          <attvalue for="att1" value="+"/>
        </attvalues>
      </edge>
      <edge id="661" label="+" source="100" target="346" weight="0.6697296">
        <attvalues>
          <attvalue for="att1" value="+"/>
        </attvalues>
      </edge>
      <edge id="662" label="+" source="100" target="351" weight="0.9092711">
        <attvalues>
          <attvalue for="att1" value="+"/>
        </attvalues>
      </edge>
      <edge id="663" label="+" source="100" target="357" weight="0.6631308">
        <attvalues>
          <attvalue for="att1" value="+"/>
        </attvalues>
      </edge>
      <edge id="664" label="+" source="101" target="146" weight="0.7820206">
        <attvalues>
          <attvalue for="att1" value="+"/>
        </attvalues>
      </edge>
      <edge id="665" label="+" source="101" target="151" weight="0.7597369">
        <attvalues>
          <attvalue for="att1" value="+"/>
        </attvalues>
      </edge>
      <edge id="666" label="+" source="101" target="167" weight="0.8243565">
        <attvalues>
          <attvalue for="att1" value="+"/>
        </attvalues>
      </edge>
      <edge id="667" label="+" source="101" target="244" weight="0.8168932">
        <attvalues>
          <attvalue for="att1" value="+"/>
        </attvalues>
      </edge>
      <edge id="668" label="+" source="101" target="260" weight="0.7033202">
        <attvalues>
          <attvalue for="att1" value="+"/>
        </attvalues>
      </edge>
      <edge id="669" label="+" source="102" target="140" weight="0.8506778">
        <attvalues>
          <attvalue for="att1" value="+"/>
        </attvalues>
      </edge>
      <edge id="670" label="+" source="102" target="241" weight="0.9463581">
        <attvalues>
          <attvalue for="att1" value="+"/>
        </attvalues>
      </edge>
      <edge id="671" label="-" source="102" target="249" weight="0.8577884">
        <attvalues>
          <attvalue for="att1" value="-"/>
        </attvalues>
      </edge>
      <edge id="672" label="+" source="102" target="290" weight="0.7680587">
        <attvalues>
          <attvalue for="att1" value="+"/>
        </attvalues>
      </edge>
      <edge id="673" label="+" source="102" target="351" weight="0.9392833">
        <attvalues>
          <attvalue for="att1" value="+"/>
        </attvalues>
      </edge>
      <edge id="674" label="+" source="102" target="354" weight="0.778796">
        <attvalues>
          <attvalue for="att1" value="+"/>
        </attvalues>
      </edge>
      <edge id="675" label="+" source="102" target="359" weight="0.8820416">
        <attvalues>
          <attvalue for="att1" value="+"/>
        </attvalues>
      </edge>
      <edge id="676" label="+" source="103" target="132" weight="0.7528024">
        <attvalues>
          <attvalue for="att1" value="+"/>
        </attvalues>
      </edge>
      <edge id="677" label="-" source="103" target="285" weight="1">
        <attvalues>
          <attvalue for="att1" value="-"/>
        </attvalues>
      </edge>
      <edge id="678" label="-" source="103" target="299" weight="0.6410711">
        <attvalues>
          <attvalue for="att1" value="-"/>
        </attvalues>
      </edge>
      <edge id="679" label="-" source="103" target="302" weight="0.7359262">
        <attvalues>
          <attvalue for="att1" value="-"/>
        </attvalues>
      </edge>
      <edge id="680" label="-" source="103" target="303" weight="0.9321858">
        <attvalues>
          <attvalue for="att1" value="-"/>
        </attvalues>
      </edge>
      <edge id="681" label="-" source="103" target="331" weight="0.9645551">
        <attvalues>
          <attvalue for="att1" value="-"/>
        </attvalues>
      </edge>
      <edge id="682" label="-" source="103" target="336" weight="0.9863385">
        <attvalues>
          <attvalue for="att1" value="-"/>
        </attvalues>
      </edge>
      <edge id="683" label="-" source="103" target="351" weight="0.9145611">
        <attvalues>
          <attvalue for="att1" value="-"/>
        </attvalues>
      </edge>
      <edge id="684" label="-" source="103" target="359" weight="0.7212429">
        <attvalues>
          <attvalue for="att1" value="-"/>
        </attvalues>
      </edge>
      <edge id="685" label="-" source="104" target="131" weight="0.6661854">
        <attvalues>
          <attvalue for="att1" value="-"/>
        </attvalues>
      </edge>
      <edge id="686" label="-" source="104" target="145" weight="0.9183342">
        <attvalues>
          <attvalue for="att1" value="-"/>
        </attvalues>
      </edge>
      <edge id="687" label="-" source="104" target="162" weight="0.8983472">
        <attvalues>
          <attvalue for="att1" value="-"/>
        </attvalues>
      </edge>
      <edge id="688" label="-" source="104" target="183" weight="0.8280006">
        <attvalues>
          <attvalue for="att1" value="-"/>
        </attvalues>
      </edge>
      <edge id="689" label="-" source="104" target="225" weight="0.8373674">
        <attvalues>
          <attvalue for="att1" value="-"/>
        </attvalues>
      </edge>
      <edge id="690" label="-" source="104" target="253" weight="0.9428977">
        <attvalues>
          <attvalue for="att1" value="-"/>
        </attvalues>
      </edge>
      <edge id="691" label="-" source="104" target="358" weight="0.9265558">
        <attvalues>
          <attvalue for="att1" value="-"/>
        </attvalues>
      </edge>
      <edge id="692" label="-" source="105" target="205" weight="0.6510649">
        <attvalues>
          <attvalue for="att1" value="-"/>
        </attvalues>
      </edge>
      <edge id="693" label="-" source="105" target="246" weight="0.9333735">
        <attvalues>
          <attvalue for="att1" value="-"/>
        </attvalues>
      </edge>
      <edge id="694" label="-" source="105" target="250" weight="0.9903444">
        <attvalues>
          <attvalue for="att1" value="-"/>
        </attvalues>
      </edge>
      <edge id="695" label="-" source="105" target="351" weight="0.9586012">
        <attvalues>
          <attvalue for="att1" value="-"/>
        </attvalues>
      </edge>
      <edge id="696" label="-" source="106" target="157" weight="0.9539099">
        <attvalues>
          <attvalue for="att1" value="-"/>
        </attvalues>
      </edge>
      <edge id="697" label="-" source="106" target="160" weight="0.729389">
        <attvalues>
          <attvalue for="att1" value="-"/>
        </attvalues>
      </edge>
      <edge id="698" label="-" source="106" target="231" weight="0.9246081">
        <attvalues>
          <attvalue for="att1" value="-"/>
        </attvalues>
      </edge>
      <edge id="699" label="-" source="107" target="140" weight="0.9121835">
        <attvalues>
          <attvalue for="att1" value="-"/>
        </attvalues>
      </edge>
      <edge id="700" label="-" source="107" target="146" weight="0.9251066">
        <attvalues>
          <attvalue for="att1" value="-"/>
        </attvalues>
      </edge>
      <edge id="701" label="+" source="107" target="162" weight="0.8122062">
        <attvalues>
          <attvalue for="att1" value="+"/>
        </attvalues>
      </edge>
      <edge id="702" label="-" source="107" target="179" weight="0.9215719">
        <attvalues>
          <attvalue for="att1" value="-"/>
        </attvalues>
      </edge>
      <edge id="703" label="-" source="107" target="276" weight="0.7468516">
        <attvalues>
          <attvalue for="att1" value="-"/>
        </attvalues>
      </edge>
      <edge id="704" label="+" source="107" target="324" weight="0.8998847">
        <attvalues>
          <attvalue for="att1" value="+"/>
        </attvalues>
      </edge>
      <edge id="705" label="-" source="107" target="347" weight="0.5102009">
        <attvalues>
          <attvalue for="att1" value="-"/>
        </attvalues>
      </edge>
      <edge id="706" label="-" source="108" target="131" weight="0.8321797">
        <attvalues>
          <attvalue for="att1" value="-"/>
        </attvalues>
      </edge>
      <edge id="707" label="+" source="108" target="273" weight="0.7939833">
        <attvalues>
          <attvalue for="att1" value="+"/>
        </attvalues>
      </edge>
      <edge id="708" label="+" source="108" target="303" weight="0.9926216">
        <attvalues>
          <attvalue for="att1" value="+"/>
        </attvalues>
      </edge>
      <edge id="709" label="+" source="108" target="372" weight="0.6725866">
        <attvalues>
          <attvalue for="att1" value="+"/>
        </attvalues>
      </edge>
      <edge id="710" label="+" source="109" target="131" weight="0.9930991">
        <attvalues>
          <attvalue for="att1" value="+"/>
        </attvalues>
      </edge>
      <edge id="711" label="-" source="109" target="135" weight="0.9548475">
        <attvalues>
          <attvalue for="att1" value="-"/>
        </attvalues>
      </edge>
      <edge id="712" label="+" source="109" target="145" weight="0.8663349">
        <attvalues>
          <attvalue for="att1" value="+"/>
        </attvalues>
      </edge>
      <edge id="713" label="+" source="109" target="150" weight="0.9679416">
        <attvalues>
          <attvalue for="att1" value="+"/>
        </attvalues>
      </edge>
      <edge id="714" label="+" source="109" target="176" weight="0.9831602">
        <attvalues>
          <attvalue for="att1" value="+"/>
        </attvalues>
      </edge>
      <edge id="715" label="+" source="109" target="186" weight="0.9893286">
        <attvalues>
          <attvalue for="att1" value="+"/>
        </attvalues>
      </edge>
      <edge id="716" label="+" source="109" target="274" weight="0.6381313">
        <attvalues>
          <attvalue for="att1" value="+"/>
        </attvalues>
      </edge>
      <edge id="717" label="+" source="109" target="310" weight="0.48837">
        <attvalues>
          <attvalue for="att1" value="+"/>
        </attvalues>
      </edge>
      <edge id="718" label="+" source="110" target="119" weight="0.8058458">
        <attvalues>
          <attvalue for="att1" value="+"/>
        </attvalues>
      </edge>
      <edge id="719" label="+" source="110" target="171" weight="0.6519521">
        <attvalues>
          <attvalue for="att1" value="+"/>
        </attvalues>
      </edge>
      <edge id="720" label="+" source="110" target="237" weight="0.8598881">
        <attvalues>
          <attvalue for="att1" value="+"/>
        </attvalues>
      </edge>
      <edge id="721" label="+" source="110" target="240" weight="0.813975">
        <attvalues>
          <attvalue for="att1" value="+"/>
        </attvalues>
      </edge>
      <edge id="722" label="+" source="110" target="257" weight="0.8612741">
        <attvalues>
          <attvalue for="att1" value="+"/>
        </attvalues>
      </edge>
      <edge id="723" label="+" source="110" target="341" weight="0.9001805">
        <attvalues>
          <attvalue for="att1" value="+"/>
        </attvalues>
      </edge>
      <edge id="724" label="+" source="110" target="352" weight="0.8429433">
        <attvalues>
          <attvalue for="att1" value="+"/>
        </attvalues>
      </edge>
      <edge id="725" label="+" source="110" target="375" weight="0.8791908">
        <attvalues>
          <attvalue for="att1" value="+"/>
        </attvalues>
      </edge>
      <edge id="726" label="+" source="111" target="116" weight="0.7381114">
        <attvalues>
          <attvalue for="att1" value="+"/>
        </attvalues>
      </edge>
      <edge id="727" label="+" source="111" target="161" weight="0.858779">
        <attvalues>
          <attvalue for="att1" value="+"/>
        </attvalues>
      </edge>
      <edge id="728" label="+" source="111" target="173" weight="0.8027862">
        <attvalues>
          <attvalue for="att1" value="+"/>
        </attvalues>
      </edge>
      <edge id="729" label="-" source="111" target="256" weight="0.8877767">
        <attvalues>
          <attvalue for="att1" value="-"/>
        </attvalues>
      </edge>
      <edge id="730" label="-" source="111" target="301" weight="0.7541488">
        <attvalues>
          <attvalue for="att1" value="-"/>
        </attvalues>
      </edge>
      <edge id="731" label="-" source="111" target="317" weight="0.8957252">
        <attvalues>
          <attvalue for="att1" value="-"/>
        </attvalues>
      </edge>
      <edge id="732" label="-" source="111" target="318" weight="0.8113618">
        <attvalues>
          <attvalue for="att1" value="-"/>
        </attvalues>
      </edge>
      <edge id="733" label="-" source="111" target="339" weight="0.999072">
        <attvalues>
          <attvalue for="att1" value="-"/>
        </attvalues>
      </edge>
      <edge id="734" label="+" source="112" target="216" weight="0.6438964">
        <attvalues>
          <attvalue for="att1" value="+"/>
        </attvalues>
      </edge>
      <edge id="735" label="-" source="112" target="225" weight="0.777448">
        <attvalues>
          <attvalue for="att1" value="-"/>
        </attvalues>
      </edge>
      <edge id="736" label="-" source="112" target="289" weight="0.7679933">
        <attvalues>
          <attvalue for="att1" value="-"/>
        </attvalues>
      </edge>
      <edge id="737" label="-" source="112" target="308" weight="0.9791906">
        <attvalues>
          <attvalue for="att1" value="-"/>
        </attvalues>
      </edge>
      <edge id="738" label="+" source="113" target="128" weight="0.6073371">
        <attvalues>
          <attvalue for="att1" value="+"/>
        </attvalues>
      </edge>
      <edge id="739" label="-" source="113" target="210" weight="0.6804659">
        <attvalues>
          <attvalue for="att1" value="-"/>
        </attvalues>
      </edge>
      <edge id="740" label="+" source="114" target="283" weight="0.9942467">
        <attvalues>
          <attvalue for="att1" value="+"/>
        </attvalues>
      </edge>
      <edge id="741" label="-" source="114" target="331" weight="0.9389136">
        <attvalues>
          <attvalue for="att1" value="-"/>
        </attvalues>
      </edge>
      <edge id="742" label="+" source="115" target="145" weight="0.8551972">
        <attvalues>
          <attvalue for="att1" value="+"/>
        </attvalues>
      </edge>
      <edge id="743" label="-" source="115" target="229" weight="0.7512845">
        <attvalues>
          <attvalue for="att1" value="-"/>
        </attvalues>
      </edge>
      <edge id="744" label="-" source="115" target="244" weight="0.7800876">
        <attvalues>
          <attvalue for="att1" value="-"/>
        </attvalues>
      </edge>
      <edge id="745" label="-" source="115" target="313" weight="0.8962382">
        <attvalues>
          <attvalue for="att1" value="-"/>
        </attvalues>
      </edge>
      <edge id="746" label="+" source="115" target="364" weight="0.4848428">
        <attvalues>
          <attvalue for="att1" value="+"/>
        </attvalues>
      </edge>
      <edge id="747" label="-" source="116" target="239" weight="0.836142">
        <attvalues>
          <attvalue for="att1" value="-"/>
        </attvalues>
      </edge>
      <edge id="748" label="-" source="117" target="144" weight="0.8302398">
        <attvalues>
          <attvalue for="att1" value="-"/>
        </attvalues>
      </edge>
      <edge id="749" label="+" source="117" target="283" weight="0.8608491">
        <attvalues>
          <attvalue for="att1" value="+"/>
        </attvalues>
      </edge>
      <edge id="750" label="+" source="117" target="286" weight="0.8329895">
        <attvalues>
          <attvalue for="att1" value="+"/>
        </attvalues>
      </edge>
      <edge id="751" label="+" source="117" target="312" weight="0.8220257">
        <attvalues>
          <attvalue for="att1" value="+"/>
        </attvalues>
      </edge>
      <edge id="752" label="+" source="118" target="133" weight="0.8530642">
        <attvalues>
          <attvalue for="att1" value="+"/>
        </attvalues>
      </edge>
      <edge id="753" label="+" source="118" target="134" weight="0.7983181">
        <attvalues>
          <attvalue for="att1" value="+"/>
        </attvalues>
      </edge>
      <edge id="754" label="+" source="118" target="136" weight="0.7882837">
        <attvalues>
          <attvalue for="att1" value="+"/>
        </attvalues>
      </edge>
      <edge id="755" label="+" source="118" target="167" weight="0.7528769">
        <attvalues>
          <attvalue for="att1" value="+"/>
        </attvalues>
      </edge>
      <edge id="756" label="+" source="118" target="201" weight="0.8726023">
        <attvalues>
          <attvalue for="att1" value="+"/>
        </attvalues>
      </edge>
      <edge id="757" label="+" source="118" target="210" weight="0.8483891">
        <attvalues>
          <attvalue for="att1" value="+"/>
        </attvalues>
      </edge>
      <edge id="758" label="+" source="118" target="217" weight="0.8992518">
        <attvalues>
          <attvalue for="att1" value="+"/>
        </attvalues>
      </edge>
      <edge id="759" label="+" source="118" target="229" weight="0.8695495">
        <attvalues>
          <attvalue for="att1" value="+"/>
        </attvalues>
      </edge>
      <edge id="760" label="+" source="118" target="268" weight="0.7439113">
        <attvalues>
          <attvalue for="att1" value="+"/>
        </attvalues>
      </edge>
      <edge id="761" label="+" source="119" target="336" weight="0.9038327">
        <attvalues>
          <attvalue for="att1" value="+"/>
        </attvalues>
      </edge>
      <edge id="762" label="-" source="120" target="323" weight="0.9179745">
        <attvalues>
          <attvalue for="att1" value="-"/>
        </attvalues>
      </edge>
      <edge id="763" label="-" source="120" target="335" weight="0.8513498">
        <attvalues>
          <attvalue for="att1" value="-"/>
        </attvalues>
      </edge>
      <edge id="764" label="-" source="121" target="206" weight="0.9093379">
        <attvalues>
          <attvalue for="att1" value="-"/>
        </attvalues>
      </edge>
      <edge id="765" label="-" source="121" target="238" weight="0.8025303">
        <attvalues>
          <attvalue for="att1" value="-"/>
        </attvalues>
      </edge>
      <edge id="766" label="-" source="121" target="282" weight="0.7346244">
        <attvalues>
          <attvalue for="att1" value="-"/>
        </attvalues>
      </edge>
      <edge id="767" label="-" source="121" target="342" weight="0.8512007">
        <attvalues>
          <attvalue for="att1" value="-"/>
        </attvalues>
      </edge>
      <edge id="768" label="-" source="121" target="353" weight="0.6766438">
        <attvalues>
          <attvalue for="att1" value="-"/>
        </attvalues>
      </edge>
      <edge id="769" label="-" source="121" target="357" weight="0.8991571">
        <attvalues>
          <attvalue for="att1" value="-"/>
        </attvalues>
      </edge>
      <edge id="770" label="-" source="121" target="375" weight="0.8995528">
        <attvalues>
          <attvalue for="att1" value="-"/>
        </attvalues>
      </edge>
      <edge id="771" label="-" source="122" target="134" weight="0.9180838">
        <attvalues>
          <attvalue for="att1" value="-"/>
        </attvalues>
      </edge>
      <edge id="772" label="-" source="122" target="139" weight="0.5377018">
        <attvalues>
          <attvalue for="att1" value="-"/>
        </attvalues>
      </edge>
      <edge id="773" label="-" source="122" target="163" weight="0.9285985">
        <attvalues>
          <attvalue for="att1" value="-"/>
        </attvalues>
      </edge>
      <edge id="774" label="-" source="122" target="187" weight="0.9104178">
        <attvalues>
          <attvalue for="att1" value="-"/>
        </attvalues>
      </edge>
      <edge id="775" label="-" source="122" target="208" weight="0.8003412">
        <attvalues>
          <attvalue for="att1" value="-"/>
        </attvalues>
      </edge>
      <edge id="776" label="+" source="122" target="237" weight="0.90303">
        <attvalues>
          <attvalue for="att1" value="+"/>
        </attvalues>
      </edge>
      <edge id="777" label="-" source="122" target="269" weight="0.8662856">
        <attvalues>
          <attvalue for="att1" value="-"/>
        </attvalues>
      </edge>
      <edge id="778" label="+" source="122" target="375" weight="0.7980198">
        <attvalues>
          <attvalue for="att1" value="+"/>
        </attvalues>
      </edge>
      <edge id="779" label="+" source="123" target="162" weight="0.6287489">
        <attvalues>
          <attvalue for="att1" value="+"/>
        </attvalues>
      </edge>
      <edge id="780" label="+" source="123" target="185" weight="0.7824939">
        <attvalues>
          <attvalue for="att1" value="+"/>
        </attvalues>
      </edge>
      <edge id="781" label="-" source="123" target="224" weight="0.8019178">
        <attvalues>
          <attvalue for="att1" value="-"/>
        </attvalues>
      </edge>
      <edge id="782" label="-" source="123" target="229" weight="0.822674">
        <attvalues>
          <attvalue for="att1" value="-"/>
        </attvalues>
      </edge>
      <edge id="783" label="-" source="123" target="238" weight="0.6902151">
        <attvalues>
          <attvalue for="att1" value="-"/>
        </attvalues>
      </edge>
      <edge id="784" label="+" source="123" target="241" weight="0.9871169">
        <attvalues>
          <attvalue for="att1" value="+"/>
        </attvalues>
      </edge>
      <edge id="785" label="+" source="123" target="255" weight="0.979133">
        <attvalues>
          <attvalue for="att1" value="+"/>
        </attvalues>
      </edge>
      <edge id="786" label="-" source="123" target="306" weight="0.5299772">
        <attvalues>
          <attvalue for="att1" value="-"/>
        </attvalues>
      </edge>
      <edge id="787" label="+" source="123" target="323" weight="0.9803808">
        <attvalues>
          <attvalue for="att1" value="+"/>
        </attvalues>
      </edge>
      <edge id="788" label="-" source="124" target="312" weight="0.8511525">
        <attvalues>
          <attvalue for="att1" value="-"/>
        </attvalues>
      </edge>
      <edge id="789" label="+" source="125" target="133" weight="0.7194304">
        <attvalues>
          <attvalue for="att1" value="+"/>
        </attvalues>
      </edge>
      <edge id="790" label="+" source="126" target="306" weight="0.6211336">
        <attvalues>
          <attvalue for="att1" value="+"/>
        </attvalues>
      </edge>
      <edge id="791" label="-" source="127" target="206" weight="0.9021223">
        <attvalues>
          <attvalue for="att1" value="-"/>
        </attvalues>
      </edge>
      <edge id="792" label="+" source="127" target="219" weight="0.935896">
        <attvalues>
          <attvalue for="att1" value="+"/>
        </attvalues>
      </edge>
      <edge id="793" label="-" source="127" target="260" weight="0.6341729">
        <attvalues>
          <attvalue for="att1" value="-"/>
        </attvalues>
      </edge>
      <edge id="794" label="+" source="127" target="273" weight="0.7756715">
        <attvalues>
          <attvalue for="att1" value="+"/>
        </attvalues>
      </edge>
      <edge id="795" label="+" source="127" target="366" weight="0.9615671">
        <attvalues>
          <attvalue for="att1" value="+"/>
        </attvalues>
      </edge>
      <edge id="796" label="+" source="128" target="132" weight="0.9717927">
        <attvalues>
          <attvalue for="att1" value="+"/>
        </attvalues>
      </edge>
      <edge id="797" label="-" source="128" target="187" weight="0.8328046">
        <attvalues>
          <attvalue for="att1" value="-"/>
        </attvalues>
      </edge>
      <edge id="798" label="-" source="128" target="191" weight="0.8606698">
        <attvalues>
          <attvalue for="att1" value="-"/>
        </attvalues>
      </edge>
      <edge id="799" label="-" source="128" target="211" weight="0.6959106">
        <attvalues>
          <attvalue for="att1" value="-"/>
        </attvalues>
      </edge>
      <edge id="800" label="-" source="128" target="336" weight="0.710146">
        <attvalues>
          <attvalue for="att1" value="-"/>
        </attvalues>
      </edge>
      <edge id="801" label="+" source="129" target="319" weight="0.9167463">
        <attvalues>
          <attvalue for="att1" value="+"/>
        </attvalues>
      </edge>
      <edge id="802" label="+" source="129" target="370" weight="0.8689234">
        <attvalues>
          <attvalue for="att1" value="+"/>
        </attvalues>
      </edge>
      <edge id="803" label="+" source="129" target="373" weight="0.8657596">
        <attvalues>
          <attvalue for="att1" value="+"/>
        </attvalues>
      </edge>
      <edge id="804" label="+" source="130" target="143" weight="0.7859669">
        <attvalues>
          <attvalue for="att1" value="+"/>
        </attvalues>
      </edge>
      <edge id="805" label="+" source="130" target="167" weight="0.8039645">
        <attvalues>
          <attvalue for="att1" value="+"/>
        </attvalues>
      </edge>
      <edge id="806" label="+" source="130" target="186" weight="0.7875175">
        <attvalues>
          <attvalue for="att1" value="+"/>
        </attvalues>
      </edge>
      <edge id="807" label="+" source="130" target="200" weight="0.8572571">
        <attvalues>
          <attvalue for="att1" value="+"/>
        </attvalues>
      </edge>
      <edge id="808" label="+" source="130" target="280" weight="0.815527">
        <attvalues>
          <attvalue for="att1" value="+"/>
        </attvalues>
      </edge>
      <edge id="809" label="-" source="131" target="257" weight="0.8030194">
        <attvalues>
          <attvalue for="att1" value="-"/>
        </attvalues>
      </edge>
      <edge id="810" label="-" source="131" target="291" weight="0.5560145">
        <attvalues>
          <attvalue for="att1" value="-"/>
        </attvalues>
      </edge>
      <edge id="811" label="+" source="131" target="333" weight="0.9704312">
        <attvalues>
          <attvalue for="att1" value="+"/>
        </attvalues>
      </edge>
      <edge id="812" label="+" source="132" target="215" weight="0.7735402">
        <attvalues>
          <attvalue for="att1" value="+"/>
        </attvalues>
      </edge>
      <edge id="813" label="-" source="132" target="282" weight="0.7077455">
        <attvalues>
          <attvalue for="att1" value="-"/>
        </attvalues>
      </edge>
      <edge id="814" label="+" source="133" target="139" weight="0.672023">
        <attvalues>
          <attvalue for="att1" value="+"/>
        </attvalues>
      </edge>
      <edge id="815" label="-" source="133" target="140" weight="0.7790666">
        <attvalues>
          <attvalue for="att1" value="-"/>
        </attvalues>
      </edge>
      <edge id="816" label="+" source="133" target="200" weight="0.8221624">
        <attvalues>
          <attvalue for="att1" value="+"/>
        </attvalues>
      </edge>
      <edge id="817" label="-" source="133" target="218" weight="0.6056905">
        <attvalues>
          <attvalue for="att1" value="-"/>
        </attvalues>
      </edge>
      <edge id="818" label="+" source="133" target="241" weight="0.8950587">
        <attvalues>
          <attvalue for="att1" value="+"/>
        </attvalues>
      </edge>
      <edge id="819" label="+" source="133" target="282" weight="0.84086">
        <attvalues>
          <attvalue for="att1" value="+"/>
        </attvalues>
      </edge>
      <edge id="820" label="+" source="133" target="286" weight="0.7886475">
        <attvalues>
          <attvalue for="att1" value="+"/>
        </attvalues>
      </edge>
      <edge id="821" label="+" source="134" target="262" weight="0.7170449">
        <attvalues>
          <attvalue for="att1" value="+"/>
        </attvalues>
      </edge>
      <edge id="822" label="+" source="135" target="212" weight="0.6958144">
        <attvalues>
          <attvalue for="att1" value="+"/>
        </attvalues>
      </edge>
      <edge id="823" label="-" source="136" target="312" weight="0.7022766">
        <attvalues>
          <attvalue for="att1" value="-"/>
        </attvalues>
      </edge>
      <edge id="824" label="-" source="137" target="152" weight="0.749712">
        <attvalues>
          <attvalue for="att1" value="-"/>
        </attvalues>
      </edge>
      <edge id="825" label="-" source="137" target="204" weight="0.6265565">
        <attvalues>
          <attvalue for="att1" value="-"/>
        </attvalues>
      </edge>
      <edge id="826" label="-" source="137" target="227" weight="0.5590968">
        <attvalues>
          <attvalue for="att1" value="-"/>
        </attvalues>
      </edge>
      <edge id="827" label="-" source="137" target="333" weight="0.935754">
        <attvalues>
          <attvalue for="att1" value="-"/>
        </attvalues>
      </edge>
      <edge id="828" label="+" source="138" target="215" weight="0.9556449">
        <attvalues>
          <attvalue for="att1" value="+"/>
        </attvalues>
      </edge>
      <edge id="829" label="+" source="138" target="259" weight="0.6039148">
        <attvalues>
          <attvalue for="att1" value="+"/>
        </attvalues>
      </edge>
      <edge id="830" label="+" source="138" target="264" weight="0.9964563">
        <attvalues>
          <attvalue for="att1" value="+"/>
        </attvalues>
      </edge>
      <edge id="831" label="+" source="138" target="295" weight="0.5940617">
        <attvalues>
          <attvalue for="att1" value="+"/>
        </attvalues>
      </edge>
      <edge id="832" label="+" source="138" target="312" weight="0.7607446">
        <attvalues>
          <attvalue for="att1" value="+"/>
        </attvalues>
      </edge>
      <edge id="833" label="+" source="139" target="192" weight="0.8981149">
        <attvalues>
          <attvalue for="att1" value="+"/>
        </attvalues>
      </edge>
      <edge id="834" label="+" source="139" target="226" weight="0.8866574">
        <attvalues>
          <attvalue for="att1" value="+"/>
        </attvalues>
      </edge>
      <edge id="835" label="+" source="139" target="240" weight="0.7311812">
        <attvalues>
          <attvalue for="att1" value="+"/>
        </attvalues>
      </edge>
      <edge id="836" label="+" source="139" target="309" weight="0.883561">
        <attvalues>
          <attvalue for="att1" value="+"/>
        </attvalues>
      </edge>
      <edge id="837" label="+" source="140" target="193" weight="0.8645139">
        <attvalues>
          <attvalue for="att1" value="+"/>
        </attvalues>
      </edge>
      <edge id="838" label="+" source="140" target="205" weight="0.5824537">
        <attvalues>
          <attvalue for="att1" value="+"/>
        </attvalues>
      </edge>
      <edge id="839" label="-" source="140" target="298" weight="0.7544549">
        <attvalues>
          <attvalue for="att1" value="-"/>
        </attvalues>
      </edge>
      <edge id="840" label="+" source="141" target="303" weight="0.9081841">
        <attvalues>
          <attvalue for="att1" value="+"/>
        </attvalues>
      </edge>
      <edge id="841" label="+" source="141" target="316" weight="0.9273166">
        <attvalues>
          <attvalue for="att1" value="+"/>
        </attvalues>
      </edge>
      <edge id="842" label="+" source="141" target="319" weight="0.7455101">
        <attvalues>
          <attvalue for="att1" value="+"/>
        </attvalues>
      </edge>
      <edge id="843" label="+" source="141" target="355" weight="0.7391191">
        <attvalues>
          <attvalue for="att1" value="+"/>
        </attvalues>
      </edge>
      <edge id="844" label="+" source="141" target="368" weight="0.9087542">
        <attvalues>
          <attvalue for="att1" value="+"/>
        </attvalues>
      </edge>
      <edge id="845" label="+" source="142" target="187" weight="0.8985677">
        <attvalues>
          <attvalue for="att1" value="+"/>
        </attvalues>
      </edge>
      <edge id="846" label="+" source="142" target="194" weight="0.7663937">
        <attvalues>
          <attvalue for="att1" value="+"/>
        </attvalues>
      </edge>
      <edge id="847" label="+" source="142" target="198" weight="0.8889598">
        <attvalues>
          <attvalue for="att1" value="+"/>
        </attvalues>
      </edge>
      <edge id="848" label="+" source="142" target="200" weight="0.9476119">
        <attvalues>
          <attvalue for="att1" value="+"/>
        </attvalues>
      </edge>
      <edge id="849" label="+" source="142" target="264" weight="0.8891409">
        <attvalues>
          <attvalue for="att1" value="+"/>
        </attvalues>
      </edge>
      <edge id="850" label="+" source="142" target="280" weight="0.6590768">
        <attvalues>
          <attvalue for="att1" value="+"/>
        </attvalues>
      </edge>
      <edge id="851" label="+" source="142" target="322" weight="0.8603779">
        <attvalues>
          <attvalue for="att1" value="+"/>
        </attvalues>
      </edge>
      <edge id="852" label="+" source="143" target="144" weight="0.918372">
        <attvalues>
          <attvalue for="att1" value="+"/>
        </attvalues>
      </edge>
      <edge id="853" label="+" source="143" target="153" weight="0.6964628">
        <attvalues>
          <attvalue for="att1" value="+"/>
        </attvalues>
      </edge>
      <edge id="854" label="+" source="143" target="164" weight="0.8063514">
        <attvalues>
          <attvalue for="att1" value="+"/>
        </attvalues>
      </edge>
      <edge id="855" label="+" source="143" target="171" weight="0.7626159">
        <attvalues>
          <attvalue for="att1" value="+"/>
        </attvalues>
      </edge>
      <edge id="856" label="+" source="143" target="196" weight="0.7586274">
        <attvalues>
          <attvalue for="att1" value="+"/>
        </attvalues>
      </edge>
      <edge id="857" label="+" source="143" target="248" weight="0.8850976">
        <attvalues>
          <attvalue for="att1" value="+"/>
        </attvalues>
      </edge>
      <edge id="858" label="+" source="143" target="249" weight="0.6754831">
        <attvalues>
          <attvalue for="att1" value="+"/>
        </attvalues>
      </edge>
      <edge id="859" label="+" source="143" target="259" weight="0.8707265">
        <attvalues>
          <attvalue for="att1" value="+"/>
        </attvalues>
      </edge>
      <edge id="860" label="-" source="143" target="276" weight="0.6562692">
        <attvalues>
          <attvalue for="att1" value="-"/>
        </attvalues>
      </edge>
      <edge id="861" label="+" source="143" target="291" weight="0.7872685">
        <attvalues>
          <attvalue for="att1" value="+"/>
        </attvalues>
      </edge>
      <edge id="862" label="+" source="143" target="316" weight="0.7895">
        <attvalues>
          <attvalue for="att1" value="+"/>
        </attvalues>
      </edge>
      <edge id="863" label="+" source="143" target="325" weight="0.7802298">
        <attvalues>
          <attvalue for="att1" value="+"/>
        </attvalues>
      </edge>
      <edge id="864" label="+" source="143" target="332" weight="0.8311813">
        <attvalues>
          <attvalue for="att1" value="+"/>
        </attvalues>
      </edge>
      <edge id="865" label="+" source="143" target="341" weight="0.7873194">
        <attvalues>
          <attvalue for="att1" value="+"/>
        </attvalues>
      </edge>
      <edge id="866" label="+" source="143" target="344" weight="0.8964211">
        <attvalues>
          <attvalue for="att1" value="+"/>
        </attvalues>
      </edge>
      <edge id="867" label="+" source="143" target="358" weight="0.7226858">
        <attvalues>
          <attvalue for="att1" value="+"/>
        </attvalues>
      </edge>
      <edge id="868" label="+" source="144" target="159" weight="0.8121624">
        <attvalues>
          <attvalue for="att1" value="+"/>
        </attvalues>
      </edge>
      <edge id="869" label="+" source="144" target="239" weight="0.7196592">
        <attvalues>
          <attvalue for="att1" value="+"/>
        </attvalues>
      </edge>
      <edge id="870" label="+" source="144" target="278" weight="0.7565944">
        <attvalues>
          <attvalue for="att1" value="+"/>
        </attvalues>
      </edge>
      <edge id="871" label="+" source="144" target="285" weight="0.9150041">
        <attvalues>
          <attvalue for="att1" value="+"/>
        </attvalues>
      </edge>
      <edge id="872" label="-" source="144" target="308" weight="0.8915924">
        <attvalues>
          <attvalue for="att1" value="-"/>
        </attvalues>
      </edge>
      <edge id="873" label="-" source="144" target="357" weight="0.7358866">
        <attvalues>
          <attvalue for="att1" value="-"/>
        </attvalues>
      </edge>
      <edge id="874" label="+" source="144" target="363" weight="0.5931202">
        <attvalues>
          <attvalue for="att1" value="+"/>
        </attvalues>
      </edge>
      <edge id="875" label="-" source="145" target="196" weight="0.7157802">
        <attvalues>
          <attvalue for="att1" value="-"/>
        </attvalues>
      </edge>
      <edge id="876" label="+" source="145" target="213" weight="0.8105344">
        <attvalues>
          <attvalue for="att1" value="+"/>
        </attvalues>
      </edge>
      <edge id="877" label="+" source="145" target="268" weight="0.8204787">
        <attvalues>
          <attvalue for="att1" value="+"/>
        </attvalues>
      </edge>
      <edge id="878" label="+" source="145" target="319" weight="0.8350908">
        <attvalues>
          <attvalue for="att1" value="+"/>
        </attvalues>
      </edge>
      <edge id="879" label="+" source="145" target="355" weight="0.7611455">
        <attvalues>
          <attvalue for="att1" value="+"/>
        </attvalues>
      </edge>
      <edge id="880" label="+" source="146" target="156" weight="0.8293694">
        <attvalues>
          <attvalue for="att1" value="+"/>
        </attvalues>
      </edge>
      <edge id="881" label="+" source="146" target="185" weight="0.7739123">
        <attvalues>
          <attvalue for="att1" value="+"/>
        </attvalues>
      </edge>
      <edge id="882" label="+" source="146" target="206" weight="0.8139411">
        <attvalues>
          <attvalue for="att1" value="+"/>
        </attvalues>
      </edge>
      <edge id="883" label="+" source="146" target="208" weight="0.8283728">
        <attvalues>
          <attvalue for="att1" value="+"/>
        </attvalues>
      </edge>
      <edge id="884" label="+" source="146" target="216" weight="0.7557341">
        <attvalues>
          <attvalue for="att1" value="+"/>
        </attvalues>
      </edge>
      <edge id="885" label="+" source="146" target="255" weight="0.9145882">
        <attvalues>
          <attvalue for="att1" value="+"/>
        </attvalues>
      </edge>
      <edge id="886" label="+" source="146" target="260" weight="0.9151558">
        <attvalues>
          <attvalue for="att1" value="+"/>
        </attvalues>
      </edge>
      <edge id="887" label="+" source="146" target="289" weight="0.7205115">
        <attvalues>
          <attvalue for="att1" value="+"/>
        </attvalues>
      </edge>
      <edge id="888" label="+" source="146" target="325" weight="0.8525903">
        <attvalues>
          <attvalue for="att1" value="+"/>
        </attvalues>
      </edge>
      <edge id="889" label="+" source="146" target="330" weight="0.8389073">
        <attvalues>
          <attvalue for="att1" value="+"/>
        </attvalues>
      </edge>
      <edge id="890" label="+" source="146" target="333" weight="0.8196793">
        <attvalues>
          <attvalue for="att1" value="+"/>
        </attvalues>
      </edge>
      <edge id="891" label="+" source="146" target="337" weight="0.9522189">
        <attvalues>
          <attvalue for="att1" value="+"/>
        </attvalues>
      </edge>
      <edge id="892" label="+" source="147" target="237" weight="0.9791906">
        <attvalues>
          <attvalue for="att1" value="+"/>
        </attvalues>
      </edge>
      <edge id="893" label="+" source="147" target="362" weight="0.992908">
        <attvalues>
          <attvalue for="att1" value="+"/>
        </attvalues>
      </edge>
      <edge id="894" label="-" source="150" target="311" weight="0.8523634">
        <attvalues>
          <attvalue for="att1" value="-"/>
        </attvalues>
      </edge>
      <edge id="895" label="-" source="150" target="323" weight="0.9193421">
        <attvalues>
          <attvalue for="att1" value="-"/>
        </attvalues>
      </edge>
      <edge id="896" label="-" source="150" target="327" weight="0.6973896">
        <attvalues>
          <attvalue for="att1" value="-"/>
        </attvalues>
      </edge>
      <edge id="897" label="-" source="150" target="329" weight="0.9766003">
        <attvalues>
          <attvalue for="att1" value="-"/>
        </attvalues>
      </edge>
      <edge id="898" label="-" source="150" target="331" weight="0.7893076">
        <attvalues>
          <attvalue for="att1" value="-"/>
        </attvalues>
      </edge>
      <edge id="899" label="-" source="150" target="339" weight="0.8750941">
        <attvalues>
          <attvalue for="att1" value="-"/>
        </attvalues>
      </edge>
      <edge id="900" label="-" source="150" target="353" weight="0.9580243">
        <attvalues>
          <attvalue for="att1" value="-"/>
        </attvalues>
      </edge>
      <edge id="901" label="-" source="150" target="354" weight="0.9506843">
        <attvalues>
          <attvalue for="att1" value="-"/>
        </attvalues>
      </edge>
      <edge id="902" label="-" source="150" target="373" weight="0.9019678">
        <attvalues>
          <attvalue for="att1" value="-"/>
        </attvalues>
      </edge>
      <edge id="903" label="-" source="151" target="155" weight="0.8238674">
        <attvalues>
          <attvalue for="att1" value="-"/>
        </attvalues>
      </edge>
      <edge id="904" label="-" source="151" target="156" weight="0.7731865">
        <attvalues>
          <attvalue for="att1" value="-"/>
        </attvalues>
      </edge>
      <edge id="905" label="-" source="151" target="207" weight="0.7810349">
        <attvalues>
          <attvalue for="att1" value="-"/>
        </attvalues>
      </edge>
      <edge id="906" label="-" source="151" target="214" weight="0.8904913">
        <attvalues>
          <attvalue for="att1" value="-"/>
        </attvalues>
      </edge>
      <edge id="907" label="-" source="151" target="216" weight="0.9071921">
        <attvalues>
          <attvalue for="att1" value="-"/>
        </attvalues>
      </edge>
      <edge id="908" label="-" source="151" target="223" weight="0.9518348">
        <attvalues>
          <attvalue for="att1" value="-"/>
        </attvalues>
      </edge>
      <edge id="909" label="-" source="151" target="238" weight="0.881919">
        <attvalues>
          <attvalue for="att1" value="-"/>
        </attvalues>
      </edge>
      <edge id="910" label="-" source="151" target="240" weight="0.8496423">
        <attvalues>
          <attvalue for="att1" value="-"/>
        </attvalues>
      </edge>
      <edge id="911" label="-" source="151" target="250" weight="0.8620278">
        <attvalues>
          <attvalue for="att1" value="-"/>
        </attvalues>
      </edge>
      <edge id="912" label="-" source="151" target="284" weight="0.6948956">
        <attvalues>
          <attvalue for="att1" value="-"/>
        </attvalues>
      </edge>
      <edge id="913" label="-" source="151" target="291" weight="0.9180277">
        <attvalues>
          <attvalue for="att1" value="-"/>
        </attvalues>
      </edge>
      <edge id="914" label="-" source="151" target="300" weight="0.980945">
        <attvalues>
          <attvalue for="att1" value="-"/>
        </attvalues>
      </edge>
      <edge id="915" label="-" source="151" target="303" weight="0.9071638">
        <attvalues>
          <attvalue for="att1" value="-"/>
        </attvalues>
      </edge>
      <edge id="916" label="-" source="151" target="342" weight="0.7896856">
        <attvalues>
          <attvalue for="att1" value="-"/>
        </attvalues>
      </edge>
      <edge id="917" label="+" source="152" target="191" weight="0.853613">
        <attvalues>
          <attvalue for="att1" value="+"/>
        </attvalues>
      </edge>
      <edge id="918" label="-" source="152" target="289" weight="0.7179275">
        <attvalues>
          <attvalue for="att1" value="-"/>
        </attvalues>
      </edge>
      <edge id="919" label="-" source="152" target="346" weight="0.6333298">
        <attvalues>
          <attvalue for="att1" value="-"/>
        </attvalues>
      </edge>
      <edge id="920" label="-" source="153" target="188" weight="0.8752793">
        <attvalues>
          <attvalue for="att1" value="-"/>
        </attvalues>
      </edge>
      <edge id="921" label="-" source="154" target="251" weight="0.8942789">
        <attvalues>
          <attvalue for="att1" value="-"/>
        </attvalues>
      </edge>
      <edge id="922" label="-" source="155" target="209" weight="0.9151642">
        <attvalues>
          <attvalue for="att1" value="-"/>
        </attvalues>
      </edge>
      <edge id="923" label="+" source="155" target="361" weight="0.7926149">
        <attvalues>
          <attvalue for="att1" value="+"/>
        </attvalues>
      </edge>
      <edge id="924" label="+" source="155" target="373" weight="0.9233922">
        <attvalues>
          <attvalue for="att1" value="+"/>
        </attvalues>
      </edge>
      <edge id="925" label="+" source="156" target="218" weight="0.9640912">
        <attvalues>
          <attvalue for="att1" value="+"/>
        </attvalues>
      </edge>
      <edge id="926" label="+" source="156" target="248" weight="0.8429362">
        <attvalues>
          <attvalue for="att1" value="+"/>
        </attvalues>
      </edge>
      <edge id="927" label="+" source="156" target="281" weight="0.6089229">
        <attvalues>
          <attvalue for="att1" value="+"/>
        </attvalues>
      </edge>
      <edge id="928" label="+" source="156" target="287" weight="0.8062255">
        <attvalues>
          <attvalue for="att1" value="+"/>
        </attvalues>
      </edge>
      <edge id="929" label="+" source="156" target="294" weight="0.7812799">
        <attvalues>
          <attvalue for="att1" value="+"/>
        </attvalues>
      </edge>
      <edge id="930" label="+" source="156" target="337" weight="0.7049616">
        <attvalues>
          <attvalue for="att1" value="+"/>
        </attvalues>
      </edge>
      <edge id="931" label="+" source="156" target="346" weight="0.7657404">
        <attvalues>
          <attvalue for="att1" value="+"/>
        </attvalues>
      </edge>
      <edge id="932" label="+" source="156" target="369" weight="0.6620758">
        <attvalues>
          <attvalue for="att1" value="+"/>
        </attvalues>
      </edge>
      <edge id="933" label="+" source="156" target="373" weight="0.6220886">
        <attvalues>
          <attvalue for="att1" value="+"/>
        </attvalues>
      </edge>
      <edge id="934" label="+" source="157" target="192" weight="0.9863991">
        <attvalues>
          <attvalue for="att1" value="+"/>
        </attvalues>
      </edge>
      <edge id="935" label="+" source="157" target="198" weight="0.7363813">
        <attvalues>
          <attvalue for="att1" value="+"/>
        </attvalues>
      </edge>
      <edge id="936" label="+" source="157" target="274" weight="0.8655633">
        <attvalues>
          <attvalue for="att1" value="+"/>
        </attvalues>
      </edge>
      <edge id="937" label="+" source="157" target="285" weight="0.7097553">
        <attvalues>
          <attvalue for="att1" value="+"/>
        </attvalues>
      </edge>
      <edge id="938" label="+" source="157" target="307" weight="0.912074">
        <attvalues>
          <attvalue for="att1" value="+"/>
        </attvalues>
      </edge>
      <edge id="939" label="+" source="157" target="332" weight="0.8020908">
        <attvalues>
          <attvalue for="att1" value="+"/>
        </attvalues>
      </edge>
      <edge id="940" label="+" source="157" target="340" weight="0.9442102">
        <attvalues>
          <attvalue for="att1" value="+"/>
        </attvalues>
      </edge>
      <edge id="941" label="+" source="158" target="170" weight="0.713288">
        <attvalues>
          <attvalue for="att1" value="+"/>
        </attvalues>
      </edge>
      <edge id="942" label="+" source="158" target="176" weight="0.7991142">
        <attvalues>
          <attvalue for="att1" value="+"/>
        </attvalues>
      </edge>
      <edge id="943" label="+" source="158" target="189" weight="0.7004586">
        <attvalues>
          <attvalue for="att1" value="+"/>
        </attvalues>
      </edge>
      <edge id="944" label="+" source="158" target="220" weight="0.851763">
        <attvalues>
          <attvalue for="att1" value="+"/>
        </attvalues>
      </edge>
      <edge id="945" label="-" source="158" target="232" weight="0.8797593">
        <attvalues>
          <attvalue for="att1" value="-"/>
        </attvalues>
      </edge>
      <edge id="946" label="+" source="158" target="237" weight="0.8940624">
        <attvalues>
          <attvalue for="att1" value="+"/>
        </attvalues>
      </edge>
      <edge id="947" label="+" source="158" target="304" weight="0.9176523">
        <attvalues>
          <attvalue for="att1" value="+"/>
        </attvalues>
      </edge>
      <edge id="948" label="-" source="158" target="323" weight="0.9253827">
        <attvalues>
          <attvalue for="att1" value="-"/>
        </attvalues>
      </edge>
      <edge id="949" label="+" source="158" target="330" weight="0.8332638">
        <attvalues>
          <attvalue for="att1" value="+"/>
        </attvalues>
      </edge>
      <edge id="950" label="+" source="158" target="332" weight="0.7759029">
        <attvalues>
          <attvalue for="att1" value="+"/>
        </attvalues>
      </edge>
      <edge id="951" label="-" source="159" target="161" weight="0.7470251">
        <attvalues>
          <attvalue for="att1" value="-"/>
        </attvalues>
      </edge>
      <edge id="952" label="+" source="159" target="187" weight="0.6089006">
        <attvalues>
          <attvalue for="att1" value="+"/>
        </attvalues>
      </edge>
      <edge id="953" label="-" source="159" target="229" weight="0.6880619">
        <attvalues>
          <attvalue for="att1" value="-"/>
        </attvalues>
      </edge>
      <edge id="954" label="-" source="159" target="251" weight="0.8791778">
        <attvalues>
          <attvalue for="att1" value="-"/>
        </attvalues>
      </edge>
      <edge id="955" label="+" source="159" target="311" weight="0.8254867">
        <attvalues>
          <attvalue for="att1" value="+"/>
        </attvalues>
      </edge>
      <edge id="956" label="-" source="160" target="178" weight="0.7756466">
        <attvalues>
          <attvalue for="att1" value="-"/>
        </attvalues>
      </edge>
      <edge id="957" label="+" source="160" target="263" weight="0.8678415">
        <attvalues>
          <attvalue for="att1" value="+"/>
        </attvalues>
      </edge>
      <edge id="958" label="+" source="160" target="272" weight="0.9034765">
        <attvalues>
          <attvalue for="att1" value="+"/>
        </attvalues>
      </edge>
      <edge id="959" label="+" source="160" target="297" weight="0.8894543">
        <attvalues>
          <attvalue for="att1" value="+"/>
        </attvalues>
      </edge>
      <edge id="960" label="+" source="160" target="330" weight="0.9358442">
        <attvalues>
          <attvalue for="att1" value="+"/>
        </attvalues>
      </edge>
      <edge id="961" label="+" source="160" target="336" weight="0.9456848">
        <attvalues>
          <attvalue for="att1" value="+"/>
        </attvalues>
      </edge>
      <edge id="962" label="+" source="161" target="208" weight="0.8809218">
        <attvalues>
          <attvalue for="att1" value="+"/>
        </attvalues>
      </edge>
      <edge id="963" label="+" source="161" target="212" weight="0.8877675">
        <attvalues>
          <attvalue for="att1" value="+"/>
        </attvalues>
      </edge>
      <edge id="964" label="+" source="161" target="215" weight="0.8822662">
        <attvalues>
          <attvalue for="att1" value="+"/>
        </attvalues>
      </edge>
      <edge id="965" label="+" source="161" target="221" weight="0.8470004">
        <attvalues>
          <attvalue for="att1" value="+"/>
        </attvalues>
      </edge>
      <edge id="966" label="+" source="161" target="225" weight="0.8717319">
        <attvalues>
          <attvalue for="att1" value="+"/>
        </attvalues>
      </edge>
      <edge id="967" label="+" source="161" target="256" weight="0.8645736">
        <attvalues>
          <attvalue for="att1" value="+"/>
        </attvalues>
      </edge>
      <edge id="968" label="+" source="161" target="317" weight="0.6284947">
        <attvalues>
          <attvalue for="att1" value="+"/>
        </attvalues>
      </edge>
      <edge id="969" label="+" source="162" target="290" weight="0.7904297">
        <attvalues>
          <attvalue for="att1" value="+"/>
        </attvalues>
      </edge>
      <edge id="970" label="+" source="163" target="359" weight="0.7293317">
        <attvalues>
          <attvalue for="att1" value="+"/>
        </attvalues>
      </edge>
      <edge id="971" label="-" source="164" target="371" weight="0.7567446">
        <attvalues>
          <attvalue for="att1" value="-"/>
        </attvalues>
      </edge>
      <edge id="972" label="-" source="165" target="194" weight="0.7852494">
        <attvalues>
          <attvalue for="att1" value="-"/>
        </attvalues>
      </edge>
      <edge id="973" label="-" source="165" target="196" weight="0.9694343">
        <attvalues>
          <attvalue for="att1" value="-"/>
        </attvalues>
      </edge>
      <edge id="974" label="-" source="165" target="200" weight="0.877196">
        <attvalues>
          <attvalue for="att1" value="-"/>
        </attvalues>
      </edge>
      <edge id="975" label="-" source="165" target="211" weight="0.6445188">
        <attvalues>
          <attvalue for="att1" value="-"/>
        </attvalues>
      </edge>
      <edge id="976" label="-" source="165" target="223" weight="0.8765708">
        <attvalues>
          <attvalue for="att1" value="-"/>
        </attvalues>
      </edge>
      <edge id="977" label="-" source="165" target="293" weight="0.8058805">
        <attvalues>
          <attvalue for="att1" value="-"/>
        </attvalues>
      </edge>
      <edge id="978" label="-" source="165" target="299" weight="0.6645136">
        <attvalues>
          <attvalue for="att1" value="-"/>
        </attvalues>
      </edge>
      <edge id="979" label="-" source="165" target="307" weight="0.5799474">
        <attvalues>
          <attvalue for="att1" value="-"/>
        </attvalues>
      </edge>
      <edge id="980" label="-" source="166" target="230" weight="0.9305715">
        <attvalues>
          <attvalue for="att1" value="-"/>
        </attvalues>
      </edge>
      <edge id="981" label="-" source="166" target="247" weight="0.8579207">
        <attvalues>
          <attvalue for="att1" value="-"/>
        </attvalues>
      </edge>
      <edge id="982" label="-" source="166" target="268" weight="0.920802">
        <attvalues>
          <attvalue for="att1" value="-"/>
        </attvalues>
      </edge>
      <edge id="983" label="-" source="166" target="286" weight="0.7310653">
        <attvalues>
          <attvalue for="att1" value="-"/>
        </attvalues>
      </edge>
      <edge id="984" label="-" source="166" target="300" weight="0.9491994">
        <attvalues>
          <attvalue for="att1" value="-"/>
        </attvalues>
      </edge>
      <edge id="985" label="-" source="166" target="302" weight="0.9263311">
        <attvalues>
          <attvalue for="att1" value="-"/>
        </attvalues>
      </edge>
      <edge id="986" label="-" source="166" target="321" weight="0.8132417">
        <attvalues>
          <attvalue for="att1" value="-"/>
        </attvalues>
      </edge>
      <edge id="987" label="-" source="166" target="365" weight="0.8609053">
        <attvalues>
          <attvalue for="att1" value="-"/>
        </attvalues>
      </edge>
      <edge id="988" label="-" source="167" target="174" weight="0.7944416">
        <attvalues>
          <attvalue for="att1" value="-"/>
        </attvalues>
      </edge>
      <edge id="989" label="-" source="167" target="269" weight="0.5675081">
        <attvalues>
          <attvalue for="att1" value="-"/>
        </attvalues>
      </edge>
      <edge id="990" label="-" source="167" target="325" weight="0.9516154">
        <attvalues>
          <attvalue for="att1" value="-"/>
        </attvalues>
      </edge>
      <edge id="991" label="-" source="167" target="363" weight="0.9754976">
        <attvalues>
          <attvalue for="att1" value="-"/>
        </attvalues>
      </edge>
      <edge id="992" label="-" source="167" target="366" weight="0.9474192">
        <attvalues>
          <attvalue for="att1" value="-"/>
        </attvalues>
      </edge>
      <edge id="993" label="-" source="168" target="172" weight="0.9380766">
        <attvalues>
          <attvalue for="att1" value="-"/>
        </attvalues>
      </edge>
      <edge id="994" label="-" source="168" target="187" weight="0.7873777">
        <attvalues>
          <attvalue for="att1" value="-"/>
        </attvalues>
      </edge>
      <edge id="995" label="-" source="168" target="190" weight="0.9317045">
        <attvalues>
          <attvalue for="att1" value="-"/>
        </attvalues>
      </edge>
      <edge id="996" label="-" source="168" target="211" weight="0.7828667">
        <attvalues>
          <attvalue for="att1" value="-"/>
        </attvalues>
      </edge>
      <edge id="997" label="-" source="168" target="230" weight="0.6479993">
        <attvalues>
          <attvalue for="att1" value="-"/>
        </attvalues>
      </edge>
      <edge id="998" label="-" source="168" target="322" weight="0.9426985">
        <attvalues>
          <attvalue for="att1" value="-"/>
        </attvalues>
      </edge>
      <edge id="999" label="+" source="168" target="346" weight="0.9029737">
        <attvalues>
          <attvalue for="att1" value="+"/>
        </attvalues>
      </edge>
      <edge id="1000" label="-" source="168" target="371" weight="0.9364536">
        <attvalues>
          <attvalue for="att1" value="-"/>
        </attvalues>
      </edge>
      <edge id="1001" label="-" source="169" target="187" weight="0.8274626">
        <attvalues>
          <attvalue for="att1" value="-"/>
        </attvalues>
      </edge>
      <edge id="1002" label="+" source="169" target="232" weight="0.9675404">
        <attvalues>
          <attvalue for="att1" value="+"/>
        </attvalues>
      </edge>
      <edge id="1003" label="+" source="169" target="270" weight="0.9522013">
        <attvalues>
          <attvalue for="att1" value="+"/>
        </attvalues>
      </edge>
      <edge id="1004" label="+" source="169" target="278" weight="0.8127511">
        <attvalues>
          <attvalue for="att1" value="+"/>
        </attvalues>
      </edge>
      <edge id="1005" label="+" source="169" target="302" weight="0.8345624">
        <attvalues>
          <attvalue for="att1" value="+"/>
        </attvalues>
      </edge>
      <edge id="1006" label="+" source="169" target="336" weight="0.6112816">
        <attvalues>
          <attvalue for="att1" value="+"/>
        </attvalues>
      </edge>
      <edge id="1007" label="+" source="169" target="350" weight="0.7932502">
        <attvalues>
          <attvalue for="att1" value="+"/>
        </attvalues>
      </edge>
      <edge id="1008" label="+" source="169" target="367" weight="0.8701903">
        <attvalues>
          <attvalue for="att1" value="+"/>
        </attvalues>
      </edge>
      <edge id="1009" label="-" source="170" target="174" weight="0.8975017">
        <attvalues>
          <attvalue for="att1" value="-"/>
        </attvalues>
      </edge>
      <edge id="1010" label="+" source="170" target="246" weight="0.8761197">
        <attvalues>
          <attvalue for="att1" value="+"/>
        </attvalues>
      </edge>
      <edge id="1011" label="-" source="170" target="265" weight="0.9282035">
        <attvalues>
          <attvalue for="att1" value="-"/>
        </attvalues>
      </edge>
      <edge id="1012" label="-" source="170" target="289" weight="0.8735436">
        <attvalues>
          <attvalue for="att1" value="-"/>
        </attvalues>
      </edge>
      <edge id="1013" label="+" source="170" target="294" weight="0.8849223">
        <attvalues>
          <attvalue for="att1" value="+"/>
        </attvalues>
      </edge>
      <edge id="1014" label="-" source="170" target="300" weight="0.910715">
        <attvalues>
          <attvalue for="att1" value="-"/>
        </attvalues>
      </edge>
      <edge id="1015" label="+" source="171" target="183" weight="0.8174037">
        <attvalues>
          <attvalue for="att1" value="+"/>
        </attvalues>
      </edge>
      <edge id="1016" label="+" source="171" target="349" weight="0.8289746">
        <attvalues>
          <attvalue for="att1" value="+"/>
        </attvalues>
      </edge>
      <edge id="1017" label="+" source="171" target="372" weight="0.8177745">
        <attvalues>
          <attvalue for="att1" value="+"/>
        </attvalues>
      </edge>
      <edge id="1018" label="-" source="172" target="223" weight="0.6702756">
        <attvalues>
          <attvalue for="att1" value="-"/>
        </attvalues>
      </edge>
      <edge id="1019" label="-" source="172" target="230" weight="0.6136829">
        <attvalues>
          <attvalue for="att1" value="-"/>
        </attvalues>
      </edge>
      <edge id="1020" label="-" source="172" target="234" weight="0.9302737">
        <attvalues>
          <attvalue for="att1" value="-"/>
        </attvalues>
      </edge>
      <edge id="1021" label="-" source="172" target="242" weight="0.7463967">
        <attvalues>
          <attvalue for="att1" value="-"/>
        </attvalues>
      </edge>
      <edge id="1022" label="-" source="173" target="222" weight="0.84393">
        <attvalues>
          <attvalue for="att1" value="-"/>
        </attvalues>
      </edge>
      <edge id="1023" label="-" source="173" target="293" weight="0.7211219">
        <attvalues>
          <attvalue for="att1" value="-"/>
        </attvalues>
      </edge>
      <edge id="1024" label="-" source="173" target="312" weight="0.8965724">
        <attvalues>
          <attvalue for="att1" value="-"/>
        </attvalues>
      </edge>
      <edge id="1025" label="-" source="174" target="179" weight="0.9615541">
        <attvalues>
          <attvalue for="att1" value="-"/>
        </attvalues>
      </edge>
      <edge id="1026" label="-" source="174" target="209" weight="0.7670992">
        <attvalues>
          <attvalue for="att1" value="-"/>
        </attvalues>
      </edge>
      <edge id="1027" label="-" source="174" target="218" weight="0.8160759">
        <attvalues>
          <attvalue for="att1" value="-"/>
        </attvalues>
      </edge>
      <edge id="1028" label="-" source="174" target="257" weight="0.6672604">
        <attvalues>
          <attvalue for="att1" value="-"/>
        </attvalues>
      </edge>
      <edge id="1029" label="-" source="174" target="291" weight="0.7385207">
        <attvalues>
          <attvalue for="att1" value="-"/>
        </attvalues>
      </edge>
      <edge id="1030" label="+" source="174" target="299" weight="0.8074315">
        <attvalues>
          <attvalue for="att1" value="+"/>
        </attvalues>
      </edge>
      <edge id="1031" label="-" source="174" target="303" weight="0.7442187">
        <attvalues>
          <attvalue for="att1" value="-"/>
        </attvalues>
      </edge>
      <edge id="1032" label="-" source="174" target="336" weight="0.9370506">
        <attvalues>
          <attvalue for="att1" value="-"/>
        </attvalues>
      </edge>
      <edge id="1033" label="-" source="174" target="348" weight="0.8130875">
        <attvalues>
          <attvalue for="att1" value="-"/>
        </attvalues>
      </edge>
      <edge id="1034" label="-" source="174" target="360" weight="0.8102478">
        <attvalues>
          <attvalue for="att1" value="-"/>
        </attvalues>
      </edge>
      <edge id="1035" label="+" source="175" target="202" weight="0.9506488">
        <attvalues>
          <attvalue for="att1" value="+"/>
        </attvalues>
      </edge>
      <edge id="1036" label="+" source="175" target="372" weight="0.8338241">
        <attvalues>
          <attvalue for="att1" value="+"/>
        </attvalues>
      </edge>
      <edge id="1037" label="+" source="176" target="230" weight="0.7409759">
        <attvalues>
          <attvalue for="att1" value="+"/>
        </attvalues>
      </edge>
      <edge id="1038" label="-" source="176" target="268" weight="0.9814385">
        <attvalues>
          <attvalue for="att1" value="-"/>
        </attvalues>
      </edge>
      <edge id="1039" label="-" source="176" target="339" weight="0.9556548">
        <attvalues>
          <attvalue for="att1" value="-"/>
        </attvalues>
      </edge>
      <edge id="1040" label="-" source="177" target="240" weight="0.7613222">
        <attvalues>
          <attvalue for="att1" value="-"/>
        </attvalues>
      </edge>
      <edge id="1041" label="-" source="180" target="275" weight="0.8218001">
        <attvalues>
          <attvalue for="att1" value="-"/>
        </attvalues>
      </edge>
      <edge id="1042" label="-" source="181" target="296" weight="0.8836892">
        <attvalues>
          <attvalue for="att1" value="-"/>
        </attvalues>
      </edge>
      <edge id="1043" label="-" source="181" target="313" weight="0.8841847">
        <attvalues>
          <attvalue for="att1" value="-"/>
        </attvalues>
      </edge>
      <edge id="1044" label="-" source="182" target="199" weight="0.5223793">
        <attvalues>
          <attvalue for="att1" value="-"/>
        </attvalues>
      </edge>
      <edge id="1045" label="-" source="182" target="215" weight="0.7760579">
        <attvalues>
          <attvalue for="att1" value="-"/>
        </attvalues>
      </edge>
      <edge id="1046" label="-" source="182" target="276" weight="0.858358">
        <attvalues>
          <attvalue for="att1" value="-"/>
        </attvalues>
      </edge>
      <edge id="1047" label="+" source="182" target="324" weight="0.7144294">
        <attvalues>
          <attvalue for="att1" value="+"/>
        </attvalues>
      </edge>
      <edge id="1048" label="-" source="183" target="232" weight="0.6727687">
        <attvalues>
          <attvalue for="att1" value="-"/>
        </attvalues>
      </edge>
      <edge id="1049" label="+" source="183" target="258" weight="0.8906199">
        <attvalues>
          <attvalue for="att1" value="+"/>
        </attvalues>
      </edge>
      <edge id="1050" label="-" source="183" target="260" weight="0.8105967">
        <attvalues>
          <attvalue for="att1" value="-"/>
        </attvalues>
      </edge>
      <edge id="1051" label="+" source="183" target="278" weight="0.8293151">
        <attvalues>
          <attvalue for="att1" value="+"/>
        </attvalues>
      </edge>
      <edge id="1052" label="+" source="183" target="306" weight="0.9096097">
        <attvalues>
          <attvalue for="att1" value="+"/>
        </attvalues>
      </edge>
      <edge id="1053" label="+" source="183" target="311" weight="0.7924419">
        <attvalues>
          <attvalue for="att1" value="+"/>
        </attvalues>
      </edge>
      <edge id="1054" label="+" source="183" target="323" weight="0.8665356">
        <attvalues>
          <attvalue for="att1" value="+"/>
        </attvalues>
      </edge>
      <edge id="1055" label="+" source="184" target="214" weight="0.8891093">
        <attvalues>
          <attvalue for="att1" value="+"/>
        </attvalues>
      </edge>
      <edge id="1056" label="+" source="184" target="267" weight="0.839942">
        <attvalues>
          <attvalue for="att1" value="+"/>
        </attvalues>
      </edge>
      <edge id="1057" label="-" source="184" target="353" weight="0.9067201">
        <attvalues>
          <attvalue for="att1" value="-"/>
        </attvalues>
      </edge>
      <edge id="1058" label="+" source="184" target="362" weight="0.7941006">
        <attvalues>
          <attvalue for="att1" value="+"/>
        </attvalues>
      </edge>
      <edge id="1059" label="+" source="185" target="192" weight="0.8819463">
        <attvalues>
          <attvalue for="att1" value="+"/>
        </attvalues>
      </edge>
      <edge id="1060" label="-" source="185" target="208" weight="0.8834349">
        <attvalues>
          <attvalue for="att1" value="-"/>
        </attvalues>
      </edge>
      <edge id="1061" label="+" source="185" target="235" weight="0.8057058">
        <attvalues>
          <attvalue for="att1" value="+"/>
        </attvalues>
      </edge>
      <edge id="1062" label="-" source="188" target="247" weight="0.720132">
        <attvalues>
          <attvalue for="att1" value="-"/>
        </attvalues>
      </edge>
      <edge id="1063" label="-" source="188" target="304" weight="0.8244264">
        <attvalues>
          <attvalue for="att1" value="-"/>
        </attvalues>
      </edge>
      <edge id="1064" label="-" source="189" target="244" weight="0.678504">
        <attvalues>
          <attvalue for="att1" value="-"/>
        </attvalues>
      </edge>
      <edge id="1065" label="-" source="189" target="326" weight="0.6853324">
        <attvalues>
          <attvalue for="att1" value="-"/>
        </attvalues>
      </edge>
      <edge id="1066" label="+" source="189" target="367" weight="0.9055103">
        <attvalues>
          <attvalue for="att1" value="+"/>
        </attvalues>
      </edge>
      <edge id="1067" label="-" source="190" target="257" weight="0.9251868">
        <attvalues>
          <attvalue for="att1" value="-"/>
        </attvalues>
      </edge>
      <edge id="1068" label="-" source="190" target="284" weight="0.8788839">
        <attvalues>
          <attvalue for="att1" value="-"/>
        </attvalues>
      </edge>
      <edge id="1069" label="-" source="190" target="314" weight="0.843989">
        <attvalues>
          <attvalue for="att1" value="-"/>
        </attvalues>
      </edge>
      <edge id="1070" label="-" source="190" target="317" weight="0.8978615">
        <attvalues>
          <attvalue for="att1" value="-"/>
        </attvalues>
      </edge>
      <edge id="1071" label="-" source="190" target="327" weight="0.9368886">
        <attvalues>
          <attvalue for="att1" value="-"/>
        </attvalues>
      </edge>
      <edge id="1072" label="-" source="190" target="337" weight="0.942448">
        <attvalues>
          <attvalue for="att1" value="-"/>
        </attvalues>
      </edge>
      <edge id="1073" label="-" source="190" target="369" weight="0.8367582">
        <attvalues>
          <attvalue for="att1" value="-"/>
        </attvalues>
      </edge>
      <edge id="1074" label="-" source="191" target="218" weight="0.8178957">
        <attvalues>
          <attvalue for="att1" value="-"/>
        </attvalues>
      </edge>
      <edge id="1075" label="-" source="191" target="235" weight="0.8433761">
        <attvalues>
          <attvalue for="att1" value="-"/>
        </attvalues>
      </edge>
      <edge id="1076" label="-" source="191" target="345" weight="0.8561301">
        <attvalues>
          <attvalue for="att1" value="-"/>
        </attvalues>
      </edge>
      <edge id="1077" label="-" source="191" target="352" weight="0.7053282">
        <attvalues>
          <attvalue for="att1" value="-"/>
        </attvalues>
      </edge>
      <edge id="1078" label="-" source="191" target="367" weight="0.9131607">
        <attvalues>
          <attvalue for="att1" value="-"/>
        </attvalues>
      </edge>
      <edge id="1079" label="+" source="191" target="374" weight="0.8774999">
        <attvalues>
          <attvalue for="att1" value="+"/>
        </attvalues>
      </edge>
      <edge id="1080" label="-" source="192" target="206" weight="0.9131724">
        <attvalues>
          <attvalue for="att1" value="-"/>
        </attvalues>
      </edge>
      <edge id="1081" label="+" source="192" target="238" weight="0.8928122">
        <attvalues>
          <attvalue for="att1" value="+"/>
        </attvalues>
      </edge>
      <edge id="1082" label="-" source="192" target="256" weight="0.9486953">
        <attvalues>
          <attvalue for="att1" value="-"/>
        </attvalues>
      </edge>
      <edge id="1083" label="+" source="192" target="298" weight="0.5594448">
        <attvalues>
          <attvalue for="att1" value="+"/>
        </attvalues>
      </edge>
      <edge id="1084" label="+" source="192" target="324" weight="0.9637466">
        <attvalues>
          <attvalue for="att1" value="+"/>
        </attvalues>
      </edge>
      <edge id="1085" label="-" source="193" target="236" weight="0.9583848">
        <attvalues>
          <attvalue for="att1" value="-"/>
        </attvalues>
      </edge>
      <edge id="1086" label="+" source="193" target="350" weight="0.8593828">
        <attvalues>
          <attvalue for="att1" value="+"/>
        </attvalues>
      </edge>
      <edge id="1087" label="-" source="194" target="210" weight="0.8207842">
        <attvalues>
          <attvalue for="att1" value="-"/>
        </attvalues>
      </edge>
      <edge id="1088" label="+" source="195" target="278" weight="0.7658439">
        <attvalues>
          <attvalue for="att1" value="+"/>
        </attvalues>
      </edge>
      <edge id="1089" label="-" source="195" target="328" weight="0.8978354">
        <attvalues>
          <attvalue for="att1" value="-"/>
        </attvalues>
      </edge>
      <edge id="1090" label="-" source="195" target="342" weight="0.7857427">
        <attvalues>
          <attvalue for="att1" value="-"/>
        </attvalues>
      </edge>
      <edge id="1091" label="-" source="195" target="356" weight="0.4520287">
        <attvalues>
          <attvalue for="att1" value="-"/>
        </attvalues>
      </edge>
      <edge id="1092" label="-" source="196" target="206" weight="0.9540847">
        <attvalues>
          <attvalue for="att1" value="-"/>
        </attvalues>
      </edge>
      <edge id="1093" label="-" source="196" target="209" weight="0.9590246">
        <attvalues>
          <attvalue for="att1" value="-"/>
        </attvalues>
      </edge>
      <edge id="1094" label="-" source="196" target="231" weight="0.5718825">
        <attvalues>
          <attvalue for="att1" value="-"/>
        </attvalues>
      </edge>
      <edge id="1095" label="-" source="196" target="237" weight="0.5977067">
        <attvalues>
          <attvalue for="att1" value="-"/>
        </attvalues>
      </edge>
      <edge id="1096" label="-" source="196" target="240" weight="0.8287828">
        <attvalues>
          <attvalue for="att1" value="-"/>
        </attvalues>
      </edge>
      <edge id="1097" label="-" source="196" target="261" weight="0.604059">
        <attvalues>
          <attvalue for="att1" value="-"/>
        </attvalues>
      </edge>
      <edge id="1098" label="-" source="196" target="272" weight="0.809879">
        <attvalues>
          <attvalue for="att1" value="-"/>
        </attvalues>
      </edge>
      <edge id="1099" label="-" source="196" target="274" weight="0.6658839">
        <attvalues>
          <attvalue for="att1" value="-"/>
        </attvalues>
      </edge>
      <edge id="1100" label="-" source="196" target="372" weight="0.9065684">
        <attvalues>
          <attvalue for="att1" value="-"/>
        </attvalues>
      </edge>
      <edge id="1101" label="-" source="196" target="374" weight="0.7435831">
        <attvalues>
          <attvalue for="att1" value="-"/>
        </attvalues>
      </edge>
      <edge id="1102" label="-" source="197" target="301" weight="0.9026984">
        <attvalues>
          <attvalue for="att1" value="-"/>
        </attvalues>
      </edge>
      <edge id="1103" label="-" source="198" target="309" weight="0.8930163">
        <attvalues>
          <attvalue for="att1" value="-"/>
        </attvalues>
      </edge>
      <edge id="1104" label="-" source="198" target="332" weight="0.919715">
        <attvalues>
          <attvalue for="att1" value="-"/>
        </attvalues>
      </edge>
      <edge id="1105" label="+" source="198" target="373" weight="0.9691729">
        <attvalues>
          <attvalue for="att1" value="+"/>
        </attvalues>
      </edge>
      <edge id="1106" label="+" source="199" target="261" weight="0.8510834">
        <attvalues>
          <attvalue for="att1" value="+"/>
        </attvalues>
      </edge>
      <edge id="1107" label="-" source="199" target="269" weight="0.7987972">
        <attvalues>
          <attvalue for="att1" value="-"/>
        </attvalues>
      </edge>
      <edge id="1108" label="-" source="199" target="364" weight="0.4608288">
        <attvalues>
          <attvalue for="att1" value="-"/>
        </attvalues>
      </edge>
      <edge id="1109" label="+" source="200" target="297" weight="0.9514581">
        <attvalues>
          <attvalue for="att1" value="+"/>
        </attvalues>
      </edge>
      <edge id="1110" label="+" source="201" target="279" weight="0.8268228">
        <attvalues>
          <attvalue for="att1" value="+"/>
        </attvalues>
      </edge>
      <edge id="1111" label="+" source="201" target="284" weight="0.8306653">
        <attvalues>
          <attvalue for="att1" value="+"/>
        </attvalues>
      </edge>
      <edge id="1112" label="+" source="201" target="318" weight="0.9581165">
        <attvalues>
          <attvalue for="att1" value="+"/>
        </attvalues>
      </edge>
      <edge id="1113" label="+" source="201" target="321" weight="0.8699674">
        <attvalues>
          <attvalue for="att1" value="+"/>
        </attvalues>
      </edge>
      <edge id="1114" label="+" source="201" target="328" weight="0.7721499">
        <attvalues>
          <attvalue for="att1" value="+"/>
        </attvalues>
      </edge>
      <edge id="1115" label="+" source="201" target="351" weight="0.8953977">
        <attvalues>
          <attvalue for="att1" value="+"/>
        </attvalues>
      </edge>
      <edge id="1116" label="+" source="201" target="357" weight="0.8404965">
        <attvalues>
          <attvalue for="att1" value="+"/>
        </attvalues>
      </edge>
      <edge id="1117" label="+" source="202" target="234" weight="0.7791907">
        <attvalues>
          <attvalue for="att1" value="+"/>
        </attvalues>
      </edge>
      <edge id="1118" label="+" source="202" target="243" weight="0.9036039">
        <attvalues>
          <attvalue for="att1" value="+"/>
        </attvalues>
      </edge>
      <edge id="1119" label="+" source="202" target="266" weight="0.874248">
        <attvalues>
          <attvalue for="att1" value="+"/>
        </attvalues>
      </edge>
      <edge id="1120" label="+" source="202" target="270" weight="0.8053438">
        <attvalues>
          <attvalue for="att1" value="+"/>
        </attvalues>
      </edge>
      <edge id="1121" label="+" source="202" target="277" weight="0.9035561">
        <attvalues>
          <attvalue for="att1" value="+"/>
        </attvalues>
      </edge>
      <edge id="1122" label="+" source="202" target="279" weight="0.8050511">
        <attvalues>
          <attvalue for="att1" value="+"/>
        </attvalues>
      </edge>
      <edge id="1123" label="+" source="202" target="313" weight="0.9899195">
        <attvalues>
          <attvalue for="att1" value="+"/>
        </attvalues>
      </edge>
      <edge id="1124" label="+" source="202" target="318" weight="0.8445095">
        <attvalues>
          <attvalue for="att1" value="+"/>
        </attvalues>
      </edge>
      <edge id="1125" label="+" source="203" target="210" weight="0.8135919">
        <attvalues>
          <attvalue for="att1" value="+"/>
        </attvalues>
      </edge>
      <edge id="1126" label="-" source="204" target="294" weight="0.6355172">
        <attvalues>
          <attvalue for="att1" value="-"/>
        </attvalues>
      </edge>
      <edge id="1127" label="+" source="204" target="320" weight="0.9052789">
        <attvalues>
          <attvalue for="att1" value="+"/>
        </attvalues>
      </edge>
      <edge id="1128" label="+" source="205" target="211" weight="0.7339846">
        <attvalues>
          <attvalue for="att1" value="+"/>
        </attvalues>
      </edge>
      <edge id="1129" label="-" source="206" target="331" weight="0.8542407">
        <attvalues>
          <attvalue for="att1" value="-"/>
        </attvalues>
      </edge>
      <edge id="1130" label="-" source="206" target="336" weight="0.8856387">
        <attvalues>
          <attvalue for="att1" value="-"/>
        </attvalues>
      </edge>
      <edge id="1131" label="-" source="206" target="350" weight="0.9476197">
        <attvalues>
          <attvalue for="att1" value="-"/>
        </attvalues>
      </edge>
      <edge id="1132" label="-" source="207" target="281" weight="0.7067717">
        <attvalues>
          <attvalue for="att1" value="-"/>
        </attvalues>
      </edge>
      <edge id="1133" label="-" source="207" target="309" weight="0.7135833">
        <attvalues>
          <attvalue for="att1" value="-"/>
        </attvalues>
      </edge>
      <edge id="1134" label="-" source="207" target="330" weight="0.8013131">
        <attvalues>
          <attvalue for="att1" value="-"/>
        </attvalues>
      </edge>
      <edge id="1135" label="-" source="208" target="302" weight="0.6939371">
        <attvalues>
          <attvalue for="att1" value="-"/>
        </attvalues>
      </edge>
      <edge id="1136" label="-" source="209" target="295" weight="0.624461">
        <attvalues>
          <attvalue for="att1" value="-"/>
        </attvalues>
      </edge>
      <edge id="1137" label="+" source="209" target="361" weight="0.9468822">
        <attvalues>
          <attvalue for="att1" value="+"/>
        </attvalues>
      </edge>
      <edge id="1138" label="-" source="210" target="291" weight="0.7291687">
        <attvalues>
          <attvalue for="att1" value="-"/>
        </attvalues>
      </edge>
      <edge id="1139" label="+" source="210" target="317" weight="0.9313001">
        <attvalues>
          <attvalue for="att1" value="+"/>
        </attvalues>
      </edge>
      <edge id="1140" label="-" source="210" target="334" weight="0.9177634">
        <attvalues>
          <attvalue for="att1" value="-"/>
        </attvalues>
      </edge>
      <edge id="1141" label="+" source="211" target="214" weight="0.800034">
        <attvalues>
          <attvalue for="att1" value="+"/>
        </attvalues>
      </edge>
      <edge id="1142" label="-" source="211" target="302" weight="0.8087424">
        <attvalues>
          <attvalue for="att1" value="-"/>
        </attvalues>
      </edge>
      <edge id="1143" label="-" source="212" target="330" weight="0.5917063">
        <attvalues>
          <attvalue for="att1" value="-"/>
        </attvalues>
      </edge>
      <edge id="1144" label="-" source="212" target="371" weight="0.8775679">
        <attvalues>
          <attvalue for="att1" value="-"/>
        </attvalues>
      </edge>
      <edge id="1145" label="-" source="213" target="366" weight="0.8331719">
        <attvalues>
          <attvalue for="att1" value="-"/>
        </attvalues>
      </edge>
      <edge id="1146" label="+" source="214" target="294" weight="0.8769774">
        <attvalues>
          <attvalue for="att1" value="+"/>
        </attvalues>
      </edge>
      <edge id="1147" label="-" source="214" target="306" weight="0.8547642">
        <attvalues>
          <attvalue for="att1" value="-"/>
        </attvalues>
      </edge>
      <edge id="1148" label="-" source="214" target="340" weight="0.9237435">
        <attvalues>
          <attvalue for="att1" value="-"/>
        </attvalues>
      </edge>
      <edge id="1149" label="-" source="214" target="359" weight="0.5706986">
        <attvalues>
          <attvalue for="att1" value="-"/>
        </attvalues>
      </edge>
      <edge id="1150" label="-" source="215" target="332" weight="0.8873347">
        <attvalues>
          <attvalue for="att1" value="-"/>
        </attvalues>
      </edge>
      <edge id="1151" label="-" source="215" target="365" weight="0.9924218">
        <attvalues>
          <attvalue for="att1" value="-"/>
        </attvalues>
      </edge>
      <edge id="1152" label="-" source="215" target="367" weight="0.9723853">
        <attvalues>
          <attvalue for="att1" value="-"/>
        </attvalues>
      </edge>
      <edge id="1153" label="-" source="215" target="371" weight="0.8315449">
        <attvalues>
          <attvalue for="att1" value="-"/>
        </attvalues>
      </edge>
      <edge id="1154" label="-" source="216" target="223" weight="0.7379617">
        <attvalues>
          <attvalue for="att1" value="-"/>
        </attvalues>
      </edge>
      <edge id="1155" label="-" source="216" target="262" weight="0.7941364">
        <attvalues>
          <attvalue for="att1" value="-"/>
        </attvalues>
      </edge>
      <edge id="1156" label="-" source="216" target="271" weight="0.9236459">
        <attvalues>
          <attvalue for="att1" value="-"/>
        </attvalues>
      </edge>
      <edge id="1157" label="-" source="216" target="292" weight="0.9367442">
        <attvalues>
          <attvalue for="att1" value="-"/>
        </attvalues>
      </edge>
      <edge id="1158" label="-" source="216" target="374" weight="0.7972257">
        <attvalues>
          <attvalue for="att1" value="-"/>
        </attvalues>
      </edge>
      <edge id="1159" label="-" source="217" target="265" weight="0.7060747">
        <attvalues>
          <attvalue for="att1" value="-"/>
        </attvalues>
      </edge>
      <edge id="1160" label="-" source="217" target="277" weight="0.8809886">
        <attvalues>
          <attvalue for="att1" value="-"/>
        </attvalues>
      </edge>
      <edge id="1161" label="+" source="218" target="289" weight="0.7722062">
        <attvalues>
          <attvalue for="att1" value="+"/>
        </attvalues>
      </edge>
      <edge id="1162" label="+" source="218" target="326" weight="0.7919977">
        <attvalues>
          <attvalue for="att1" value="+"/>
        </attvalues>
      </edge>
      <edge id="1163" label="+" source="218" target="343" weight="0.5251082">
        <attvalues>
          <attvalue for="att1" value="+"/>
        </attvalues>
      </edge>
      <edge id="1164" label="-" source="219" target="338" weight="0.9443518">
        <attvalues>
          <attvalue for="att1" value="-"/>
        </attvalues>
      </edge>
      <edge id="1165" label="-" source="220" target="258" weight="0.868175">
        <attvalues>
          <attvalue for="att1" value="-"/>
        </attvalues>
      </edge>
      <edge id="1166" label="-" source="220" target="301" weight="0.8437018">
        <attvalues>
          <attvalue for="att1" value="-"/>
        </attvalues>
      </edge>
      <edge id="1167" label="-" source="220" target="333" weight="0.9082661">
        <attvalues>
          <attvalue for="att1" value="-"/>
        </attvalues>
      </edge>
      <edge id="1168" label="-" source="220" target="374" weight="0.8088853">
        <attvalues>
          <attvalue for="att1" value="-"/>
        </attvalues>
      </edge>
      <edge id="1169" label="-" source="221" target="293" weight="0.7533812">
        <attvalues>
          <attvalue for="att1" value="-"/>
        </attvalues>
      </edge>
      <edge id="1170" label="-" source="224" target="354" weight="0.5825159">
        <attvalues>
          <attvalue for="att1" value="-"/>
        </attvalues>
      </edge>
      <edge id="1171" label="-" source="226" target="265" weight="0.8795766">
        <attvalues>
          <attvalue for="att1" value="-"/>
        </attvalues>
      </edge>
      <edge id="1172" label="-" source="226" target="276" weight="0.7538392">
        <attvalues>
          <attvalue for="att1" value="-"/>
        </attvalues>
      </edge>
      <edge id="1173" label="-" source="226" target="340" weight="0.8615094">
        <attvalues>
          <attvalue for="att1" value="-"/>
        </attvalues>
      </edge>
      <edge id="1174" label="-" source="226" target="368" weight="0.8272214">
        <attvalues>
          <attvalue for="att1" value="-"/>
        </attvalues>
      </edge>
      <edge id="1175" label="+" source="231" target="233" weight="0.9686725">
        <attvalues>
          <attvalue for="att1" value="+"/>
        </attvalues>
      </edge>
      <edge id="1176" label="-" source="231" target="265" weight="0.7903747">
        <attvalues>
          <attvalue for="att1" value="-"/>
        </attvalues>
      </edge>
      <edge id="1177" label="-" source="231" target="351" weight="0.9172594">
        <attvalues>
          <attvalue for="att1" value="-"/>
        </attvalues>
      </edge>
      <edge id="1178" label="-" source="233" target="274" weight="0.9597237">
        <attvalues>
          <attvalue for="att1" value="-"/>
        </attvalues>
      </edge>
      <edge id="1179" label="+" source="234" target="250" weight="0.6348353">
        <attvalues>
          <attvalue for="att1" value="+"/>
        </attvalues>
      </edge>
      <edge id="1180" label="-" source="234" target="371" weight="0.6863738">
        <attvalues>
          <attvalue for="att1" value="-"/>
        </attvalues>
      </edge>
      <edge id="1181" label="+" source="236" target="253" weight="0.942902">
        <attvalues>
          <attvalue for="att1" value="+"/>
        </attvalues>
      </edge>
      <edge id="1182" label="+" source="236" target="294" weight="0.9192867">
        <attvalues>
          <attvalue for="att1" value="+"/>
        </attvalues>
      </edge>
      <edge id="1183" label="+" source="236" target="313" weight="0.788887">
        <attvalues>
          <attvalue for="att1" value="+"/>
        </attvalues>
      </edge>
      <edge id="1184" label="+" source="236" target="339" weight="0.9737158">
        <attvalues>
          <attvalue for="att1" value="+"/>
        </attvalues>
      </edge>
      <edge id="1185" label="-" source="237" target="295" weight="0.9358207">
        <attvalues>
          <attvalue for="att1" value="-"/>
        </attvalues>
      </edge>
      <edge id="1186" label="+" source="237" target="339" weight="0.8892686">
        <attvalues>
          <attvalue for="att1" value="+"/>
        </attvalues>
      </edge>
      <edge id="1187" label="+" source="237" target="368" weight="0.8393659">
        <attvalues>
          <attvalue for="att1" value="+"/>
        </attvalues>
      </edge>
      <edge id="1188" label="-" source="238" target="291" weight="0.93932">
        <attvalues>
          <attvalue for="att1" value="-"/>
        </attvalues>
      </edge>
      <edge id="1189" label="+" source="239" target="310" weight="0.7448064">
        <attvalues>
          <attvalue for="att1" value="+"/>
        </attvalues>
      </edge>
      <edge id="1190" label="+" source="239" target="319" weight="0.6994013">
        <attvalues>
          <attvalue for="att1" value="+"/>
        </attvalues>
      </edge>
      <edge id="1191" label="-" source="241" target="259" weight="0.9049249">
        <attvalues>
          <attvalue for="att1" value="-"/>
        </attvalues>
      </edge>
      <edge id="1192" label="-" source="241" target="266" weight="0.8284119">
        <attvalues>
          <attvalue for="att1" value="-"/>
        </attvalues>
      </edge>
      <edge id="1193" label="-" source="241" target="272" weight="0.8953024">
        <attvalues>
          <attvalue for="att1" value="-"/>
        </attvalues>
      </edge>
      <edge id="1194" label="-" source="241" target="283" weight="0.8054636">
        <attvalues>
          <attvalue for="att1" value="-"/>
        </attvalues>
      </edge>
      <edge id="1195" label="-" source="241" target="289" weight="0.7676797">
        <attvalues>
          <attvalue for="att1" value="-"/>
        </attvalues>
      </edge>
      <edge id="1196" label="-" source="241" target="290" weight="0.859124">
        <attvalues>
          <attvalue for="att1" value="-"/>
        </attvalues>
      </edge>
      <edge id="1197" label="-" source="241" target="302" weight="0.8935811">
        <attvalues>
          <attvalue for="att1" value="-"/>
        </attvalues>
      </edge>
      <edge id="1198" label="-" source="241" target="309" weight="0.8550661">
        <attvalues>
          <attvalue for="att1" value="-"/>
        </attvalues>
      </edge>
      <edge id="1199" label="-" source="241" target="323" weight="0.7194921">
        <attvalues>
          <attvalue for="att1" value="-"/>
        </attvalues>
      </edge>
      <edge id="1200" label="-" source="241" target="351" weight="0.9366601">
        <attvalues>
          <attvalue for="att1" value="-"/>
        </attvalues>
      </edge>
      <edge id="1201" label="-" source="241" target="357" weight="0.8848217">
        <attvalues>
          <attvalue for="att1" value="-"/>
        </attvalues>
      </edge>
      <edge id="1202" label="-" source="241" target="367" weight="0.8435408">
        <attvalues>
          <attvalue for="att1" value="-"/>
        </attvalues>
      </edge>
      <edge id="1203" label="-" source="241" target="368" weight="0.7853973">
        <attvalues>
          <attvalue for="att1" value="-"/>
        </attvalues>
      </edge>
      <edge id="1204" label="-" source="241" target="369" weight="0.862952">
        <attvalues>
          <attvalue for="att1" value="-"/>
        </attvalues>
      </edge>
      <edge id="1205" label="-" source="242" target="243" weight="0.9164796">
        <attvalues>
          <attvalue for="att1" value="-"/>
        </attvalues>
      </edge>
      <edge id="1206" label="-" source="242" target="250" weight="0.6958448">
        <attvalues>
          <attvalue for="att1" value="-"/>
        </attvalues>
      </edge>
      <edge id="1207" label="-" source="242" target="265" weight="0.7993512">
        <attvalues>
          <attvalue for="att1" value="-"/>
        </attvalues>
      </edge>
      <edge id="1208" label="-" source="242" target="273" weight="0.9127219">
        <attvalues>
          <attvalue for="att1" value="-"/>
        </attvalues>
      </edge>
      <edge id="1209" label="-" source="242" target="295" weight="0.8798388">
        <attvalues>
          <attvalue for="att1" value="-"/>
        </attvalues>
      </edge>
      <edge id="1210" label="-" source="242" target="302" weight="0.8336782">
        <attvalues>
          <attvalue for="att1" value="-"/>
        </attvalues>
      </edge>
      <edge id="1211" label="-" source="242" target="318" weight="0.8178131">
        <attvalues>
          <attvalue for="att1" value="-"/>
        </attvalues>
      </edge>
      <edge id="1212" label="-" source="242" target="327" weight="0.7651698">
        <attvalues>
          <attvalue for="att1" value="-"/>
        </attvalues>
      </edge>
      <edge id="1213" label="-" source="242" target="344" weight="0.8906514">
        <attvalues>
          <attvalue for="att1" value="-"/>
        </attvalues>
      </edge>
      <edge id="1214" label="-" source="243" target="266" weight="0.6953597">
        <attvalues>
          <attvalue for="att1" value="-"/>
        </attvalues>
      </edge>
      <edge id="1215" label="-" source="243" target="268" weight="0.716089">
        <attvalues>
          <attvalue for="att1" value="-"/>
        </attvalues>
      </edge>
      <edge id="1216" label="-" source="243" target="304" weight="0.7780136">
        <attvalues>
          <attvalue for="att1" value="-"/>
        </attvalues>
      </edge>
      <edge id="1217" label="+" source="243" target="311" weight="0.8341941">
        <attvalues>
          <attvalue for="att1" value="+"/>
        </attvalues>
      </edge>
      <edge id="1218" label="-" source="243" target="339" weight="0.8348321">
        <attvalues>
          <attvalue for="att1" value="-"/>
        </attvalues>
      </edge>
      <edge id="1219" label="-" source="243" target="342" weight="0.9202858">
        <attvalues>
          <attvalue for="att1" value="-"/>
        </attvalues>
      </edge>
      <edge id="1220" label="-" source="243" target="346" weight="0.7947448">
        <attvalues>
          <attvalue for="att1" value="-"/>
        </attvalues>
      </edge>
      <edge id="1221" label="-" source="244" target="278" weight="0.6567203">
        <attvalues>
          <attvalue for="att1" value="-"/>
        </attvalues>
      </edge>
      <edge id="1222" label="-" source="244" target="291" weight="0.8114586">
        <attvalues>
          <attvalue for="att1" value="-"/>
        </attvalues>
      </edge>
      <edge id="1223" label="+" source="244" target="317" weight="0.784317">
        <attvalues>
          <attvalue for="att1" value="+"/>
        </attvalues>
      </edge>
      <edge id="1224" label="-" source="244" target="343" weight="0.6987216">
        <attvalues>
          <attvalue for="att1" value="-"/>
        </attvalues>
      </edge>
      <edge id="1225" label="-" source="244" target="372" weight="0.5889334">
        <attvalues>
          <attvalue for="att1" value="-"/>
        </attvalues>
      </edge>
      <edge id="1226" label="+" source="245" target="264" weight="0.983477">
        <attvalues>
          <attvalue for="att1" value="+"/>
        </attvalues>
      </edge>
      <edge id="1227" label="-" source="245" target="281" weight="0.6814286">
        <attvalues>
          <attvalue for="att1" value="-"/>
        </attvalues>
      </edge>
      <edge id="1228" label="-" source="245" target="310" weight="0.6939961">
        <attvalues>
          <attvalue for="att1" value="-"/>
        </attvalues>
      </edge>
      <edge id="1229" label="+" source="245" target="322" weight="0.8554066">
        <attvalues>
          <attvalue for="att1" value="+"/>
        </attvalues>
      </edge>
      <edge id="1230" label="-" source="245" target="358" weight="0.5886677">
        <attvalues>
          <attvalue for="att1" value="-"/>
        </attvalues>
      </edge>
      <edge id="1231" label="-" source="246" target="341" weight="0.9611067">
        <attvalues>
          <attvalue for="att1" value="-"/>
        </attvalues>
      </edge>
      <edge id="1232" label="-" source="246" target="360" weight="0.889588">
        <attvalues>
          <attvalue for="att1" value="-"/>
        </attvalues>
      </edge>
      <edge id="1233" label="-" source="246" target="371" weight="0.6826392">
        <attvalues>
          <attvalue for="att1" value="-"/>
        </attvalues>
      </edge>
      <edge id="1234" label="+" source="247" target="333" weight="0.783909">
        <attvalues>
          <attvalue for="att1" value="+"/>
        </attvalues>
      </edge>
      <edge id="1235" label="-" source="247" target="370" weight="0.813034">
        <attvalues>
          <attvalue for="att1" value="-"/>
        </attvalues>
      </edge>
      <edge id="1236" label="-" source="248" target="255" weight="0.7355978">
        <attvalues>
          <attvalue for="att1" value="-"/>
        </attvalues>
      </edge>
      <edge id="1237" label="-" source="248" target="265" weight="0.6233846">
        <attvalues>
          <attvalue for="att1" value="-"/>
        </attvalues>
      </edge>
      <edge id="1238" label="+" source="248" target="297" weight="0.8915202">
        <attvalues>
          <attvalue for="att1" value="+"/>
        </attvalues>
      </edge>
      <edge id="1239" label="-" source="248" target="323" weight="0.7441755">
        <attvalues>
          <attvalue for="att1" value="-"/>
        </attvalues>
      </edge>
      <edge id="1240" label="-" source="249" target="272" weight="0.8036971">
        <attvalues>
          <attvalue for="att1" value="-"/>
        </attvalues>
      </edge>
      <edge id="1241" label="-" source="249" target="286" weight="0.919592">
        <attvalues>
          <attvalue for="att1" value="-"/>
        </attvalues>
      </edge>
      <edge id="1242" label="-" source="249" target="365" weight="0.9156824">
        <attvalues>
          <attvalue for="att1" value="-"/>
        </attvalues>
      </edge>
      <edge id="1243" label="-" source="250" target="282" weight="0.7477151">
        <attvalues>
          <attvalue for="att1" value="-"/>
        </attvalues>
      </edge>
      <edge id="1244" label="-" source="250" target="291" weight="0.9521117">
        <attvalues>
          <attvalue for="att1" value="-"/>
        </attvalues>
      </edge>
      <edge id="1245" label="-" source="250" target="317" weight="0.6782519">
        <attvalues>
          <attvalue for="att1" value="-"/>
        </attvalues>
      </edge>
      <edge id="1246" label="-" source="251" target="292" weight="0.6115768">
        <attvalues>
          <attvalue for="att1" value="-"/>
        </attvalues>
      </edge>
      <edge id="1247" label="-" source="251" target="296" weight="0.7899398">
        <attvalues>
          <attvalue for="att1" value="-"/>
        </attvalues>
      </edge>
      <edge id="1248" label="-" source="251" target="354" weight="0.7505002">
        <attvalues>
          <attvalue for="att1" value="-"/>
        </attvalues>
      </edge>
      <edge id="1249" label="-" source="251" target="375" weight="0.9217088">
        <attvalues>
          <attvalue for="att1" value="-"/>
        </attvalues>
      </edge>
      <edge id="1250" label="-" source="252" target="294" weight="0.9633937">
        <attvalues>
          <attvalue for="att1" value="-"/>
        </attvalues>
      </edge>
      <edge id="1251" label="-" source="252" target="317" weight="0.8677001">
        <attvalues>
          <attvalue for="att1" value="-"/>
        </attvalues>
      </edge>
      <edge id="1252" label="-" source="252" target="335" weight="0.8244975">
        <attvalues>
          <attvalue for="att1" value="-"/>
        </attvalues>
      </edge>
      <edge id="1253" label="+" source="252" target="361" weight="0.9274303">
        <attvalues>
          <attvalue for="att1" value="+"/>
        </attvalues>
      </edge>
      <edge id="1254" label="-" source="252" target="373" weight="0.6956835">
        <attvalues>
          <attvalue for="att1" value="-"/>
        </attvalues>
      </edge>
      <edge id="1255" label="+" source="253" target="316" weight="0.8241962">
        <attvalues>
          <attvalue for="att1" value="+"/>
        </attvalues>
      </edge>
      <edge id="1256" label="-" source="253" target="323" weight="0.6740932">
        <attvalues>
          <attvalue for="att1" value="-"/>
        </attvalues>
      </edge>
      <edge id="1257" label="-" source="253" target="333" weight="0.7756825">
        <attvalues>
          <attvalue for="att1" value="-"/>
        </attvalues>
      </edge>
      <edge id="1258" label="-" source="253" target="362" weight="0.7363755">
        <attvalues>
          <attvalue for="att1" value="-"/>
        </attvalues>
      </edge>
      <edge id="1259" label="-" source="254" target="269" weight="0.644435">
        <attvalues>
          <attvalue for="att1" value="-"/>
        </attvalues>
      </edge>
      <edge id="1260" label="+" source="254" target="317" weight="0.8035001">
        <attvalues>
          <attvalue for="att1" value="+"/>
        </attvalues>
      </edge>
      <edge id="1261" label="+" source="254" target="343" weight="0.9048633">
        <attvalues>
          <attvalue for="att1" value="+"/>
        </attvalues>
      </edge>
      <edge id="1262" label="+" source="255" target="257" weight="0.7595064">
        <attvalues>
          <attvalue for="att1" value="+"/>
        </attvalues>
      </edge>
      <edge id="1263" label="+" source="255" target="266" weight="0.6040362">
        <attvalues>
          <attvalue for="att1" value="+"/>
        </attvalues>
      </edge>
      <edge id="1264" label="+" source="255" target="299" weight="0.9446238">
        <attvalues>
          <attvalue for="att1" value="+"/>
        </attvalues>
      </edge>
      <edge id="1265" label="+" source="255" target="324" weight="0.6612089">
        <attvalues>
          <attvalue for="att1" value="+"/>
        </attvalues>
      </edge>
      <edge id="1266" label="+" source="255" target="329" weight="0.9552645">
        <attvalues>
          <attvalue for="att1" value="+"/>
        </attvalues>
      </edge>
      <edge id="1267" label="+" source="255" target="340" weight="0.8408277">
        <attvalues>
          <attvalue for="att1" value="+"/>
        </attvalues>
      </edge>
      <edge id="1268" label="+" source="255" target="346" weight="0.839567">
        <attvalues>
          <attvalue for="att1" value="+"/>
        </attvalues>
      </edge>
      <edge id="1269" label="+" source="255" target="358" weight="0.9025155">
        <attvalues>
          <attvalue for="att1" value="+"/>
        </attvalues>
      </edge>
      <edge id="1270" label="+" source="256" target="275" weight="0.9227411">
        <attvalues>
          <attvalue for="att1" value="+"/>
        </attvalues>
      </edge>
      <edge id="1271" label="+" source="256" target="298" weight="0.9618129">
        <attvalues>
          <attvalue for="att1" value="+"/>
        </attvalues>
      </edge>
      <edge id="1272" label="+" source="256" target="339" weight="0.7683865">
        <attvalues>
          <attvalue for="att1" value="+"/>
        </attvalues>
      </edge>
      <edge id="1273" label="+" source="256" target="345" weight="0.9298048">
        <attvalues>
          <attvalue for="att1" value="+"/>
        </attvalues>
      </edge>
      <edge id="1274" label="+" source="256" target="362" weight="0.8375415">
        <attvalues>
          <attvalue for="att1" value="+"/>
        </attvalues>
      </edge>
      <edge id="1275" label="+" source="257" target="293" weight="0.7048223">
        <attvalues>
          <attvalue for="att1" value="+"/>
        </attvalues>
      </edge>
      <edge id="1276" label="-" source="258" target="327" weight="0.5825623">
        <attvalues>
          <attvalue for="att1" value="-"/>
        </attvalues>
      </edge>
      <edge id="1277" label="-" source="260" target="274" weight="0.6363017">
        <attvalues>
          <attvalue for="att1" value="-"/>
        </attvalues>
      </edge>
      <edge id="1278" label="-" source="260" target="288" weight="0.8540974">
        <attvalues>
          <attvalue for="att1" value="-"/>
        </attvalues>
      </edge>
      <edge id="1279" label="-" source="262" target="325" weight="0.9748416">
        <attvalues>
          <attvalue for="att1" value="-"/>
        </attvalues>
      </edge>
      <edge id="1280" label="-" source="264" target="315" weight="0.7784072">
        <attvalues>
          <attvalue for="att1" value="-"/>
        </attvalues>
      </edge>
      <edge id="1281" label="-" source="265" target="316" weight="0.7030553">
        <attvalues>
          <attvalue for="att1" value="-"/>
        </attvalues>
      </edge>
      <edge id="1282" label="-" source="265" target="362" weight="0.7449135">
        <attvalues>
          <attvalue for="att1" value="-"/>
        </attvalues>
      </edge>
      <edge id="1283" label="+" source="265" target="368" weight="0.809116">
        <attvalues>
          <attvalue for="att1" value="+"/>
        </attvalues>
      </edge>
      <edge id="1284" label="-" source="267" target="348" weight="0.9267756">
        <attvalues>
          <attvalue for="att1" value="-"/>
        </attvalues>
      </edge>
      <edge id="1285" label="-" source="268" target="305" weight="0.6960297">
        <attvalues>
          <attvalue for="att1" value="-"/>
        </attvalues>
      </edge>
      <edge id="1286" label="-" source="268" target="317" weight="0.8317403">
        <attvalues>
          <attvalue for="att1" value="-"/>
        </attvalues>
      </edge>
      <edge id="1287" label="-" source="269" target="304" weight="0.8404028">
        <attvalues>
          <attvalue for="att1" value="-"/>
        </attvalues>
      </edge>
      <edge id="1288" label="-" source="269" target="314" weight="0.7149627">
        <attvalues>
          <attvalue for="att1" value="-"/>
        </attvalues>
      </edge>
      <edge id="1289" label="+" source="270" target="333" weight="0.6801893">
        <attvalues>
          <attvalue for="att1" value="+"/>
        </attvalues>
      </edge>
      <edge id="1290" label="-" source="270" target="341" weight="0.8813567">
        <attvalues>
          <attvalue for="att1" value="-"/>
        </attvalues>
      </edge>
      <edge id="1291" label="-" source="270" target="345" weight="0.9396606">
        <attvalues>
          <attvalue for="att1" value="-"/>
        </attvalues>
      </edge>
      <edge id="1292" label="-" source="271" target="301" weight="0.599002">
        <attvalues>
          <attvalue for="att1" value="-"/>
        </attvalues>
      </edge>
      <edge id="1293" label="+" source="272" target="299" weight="0.6845525">
        <attvalues>
          <attvalue for="att1" value="+"/>
        </attvalues>
      </edge>
      <edge id="1294" label="-" source="273" target="346" weight="0.6140804">
        <attvalues>
          <attvalue for="att1" value="-"/>
        </attvalues>
      </edge>
      <edge id="1295" label="+" source="273" target="368" weight="0.7025705">
        <attvalues>
          <attvalue for="att1" value="+"/>
        </attvalues>
      </edge>
      <edge id="1296" label="-" source="273" target="370" weight="0.7947582">
        <attvalues>
          <attvalue for="att1" value="-"/>
        </attvalues>
      </edge>
      <edge id="1297" label="+" source="276" target="342" weight="0.9028958">
        <attvalues>
          <attvalue for="att1" value="+"/>
        </attvalues>
      </edge>
      <edge id="1298" label="-" source="277" target="311" weight="0.7483701">
        <attvalues>
          <attvalue for="att1" value="-"/>
        </attvalues>
      </edge>
      <edge id="1299" label="+" source="277" target="351" weight="0.7068898">
        <attvalues>
          <attvalue for="att1" value="+"/>
        </attvalues>
      </edge>
      <edge id="1300" label="+" source="278" target="280" weight="0.6910366">
        <attvalues>
          <attvalue for="att1" value="+"/>
        </attvalues>
      </edge>
      <edge id="1301" label="+" source="282" target="328" weight="0.7417441">
        <attvalues>
          <attvalue for="att1" value="+"/>
        </attvalues>
      </edge>
      <edge id="1302" label="+" source="283" target="287" weight="0.9224932">
        <attvalues>
          <attvalue for="att1" value="+"/>
        </attvalues>
      </edge>
      <edge id="1303" label="+" source="284" target="319" weight="0.7950162">
        <attvalues>
          <attvalue for="att1" value="+"/>
        </attvalues>
      </edge>
      <edge id="1304" label="-" source="285" target="363" weight="0.5587778">
        <attvalues>
          <attvalue for="att1" value="-"/>
        </attvalues>
      </edge>
      <edge id="1305" label="+" source="286" target="289" weight="0.6580447">
        <attvalues>
          <attvalue for="att1" value="+"/>
        </attvalues>
      </edge>
      <edge id="1306" label="+" source="287" target="305" weight="0.7636835">
        <attvalues>
          <attvalue for="att1" value="+"/>
        </attvalues>
      </edge>
      <edge id="1307" label="+" source="288" target="339" weight="0.7845325">
        <attvalues>
          <attvalue for="att1" value="+"/>
        </attvalues>
      </edge>
      <edge id="1308" label="+" source="290" target="321" weight="0.853873">
        <attvalues>
          <attvalue for="att1" value="+"/>
        </attvalues>
      </edge>
      <edge id="1309" label="+" source="290" target="324" weight="0.9261931">
        <attvalues>
          <attvalue for="att1" value="+"/>
        </attvalues>
      </edge>
      <edge id="1310" label="+" source="290" target="354" weight="0.9497024">
        <attvalues>
          <attvalue for="att1" value="+"/>
        </attvalues>
      </edge>
      <edge id="1311" label="+" source="290" target="360" weight="0.919152">
        <attvalues>
          <attvalue for="att1" value="+"/>
        </attvalues>
      </edge>
      <edge id="1312" label="+" source="290" target="365" weight="0.8420715">
        <attvalues>
          <attvalue for="att1" value="+"/>
        </attvalues>
      </edge>
      <edge id="1313" label="+" source="290" target="371" weight="0.7342272">
        <attvalues>
          <attvalue for="att1" value="+"/>
        </attvalues>
      </edge>
      <edge id="1314" label="+" source="291" target="335" weight="0.910817">
        <attvalues>
          <attvalue for="att1" value="+"/>
        </attvalues>
      </edge>
      <edge id="1315" label="+" source="291" target="362" weight="0.8871128">
        <attvalues>
          <attvalue for="att1" value="+"/>
        </attvalues>
      </edge>
      <edge id="1316" label="+" source="291" target="366" weight="0.8493776">
        <attvalues>
          <attvalue for="att1" value="+"/>
        </attvalues>
      </edge>
      <edge id="1317" label="+" source="292" target="322" weight="0.831525">
        <attvalues>
          <attvalue for="att1" value="+"/>
        </attvalues>
      </edge>
      <edge id="1318" label="+" source="292" target="326" weight="0.8750814">
        <attvalues>
          <attvalue for="att1" value="+"/>
        </attvalues>
      </edge>
      <edge id="1319" label="+" source="292" target="327" weight="0.8858531">
        <attvalues>
          <attvalue for="att1" value="+"/>
        </attvalues>
      </edge>
      <edge id="1320" label="+" source="293" target="298" weight="0.786183">
        <attvalues>
          <attvalue for="att1" value="+"/>
        </attvalues>
      </edge>
      <edge id="1321" label="+" source="293" target="357" weight="0.9221853">
        <attvalues>
          <attvalue for="att1" value="+"/>
        </attvalues>
      </edge>
      <edge id="1322" label="-" source="294" target="298" weight="0.877905">
        <attvalues>
          <attvalue for="att1" value="-"/>
        </attvalues>
      </edge>
      <edge id="1323" label="-" source="294" target="306" weight="0.9351324">
        <attvalues>
          <attvalue for="att1" value="-"/>
        </attvalues>
      </edge>
      <edge id="1324" label="-" source="295" target="344" weight="0.7599144">
        <attvalues>
          <attvalue for="att1" value="-"/>
        </attvalues>
      </edge>
      <edge id="1325" label="-" source="295" target="358" weight="0.7883062">
        <attvalues>
          <attvalue for="att1" value="-"/>
        </attvalues>
      </edge>
      <edge id="1326" label="-" source="296" target="314" weight="0.9623518">
        <attvalues>
          <attvalue for="att1" value="-"/>
        </attvalues>
      </edge>
      <edge id="1327" label="-" source="296" target="347" weight="0.7870332">
        <attvalues>
          <attvalue for="att1" value="-"/>
        </attvalues>
      </edge>
      <edge id="1328" label="-" source="297" target="326" weight="0.6756113">
        <attvalues>
          <attvalue for="att1" value="-"/>
        </attvalues>
      </edge>
      <edge id="1329" label="-" source="297" target="346" weight="0.7195416">
        <attvalues>
          <attvalue for="att1" value="-"/>
        </attvalues>
      </edge>
      <edge id="1330" label="+" source="299" target="316" weight="0.8039686">
        <attvalues>
          <attvalue for="att1" value="+"/>
        </attvalues>
      </edge>
      <edge id="1331" label="-" source="301" target="314" weight="0.6051008">
        <attvalues>
          <attvalue for="att1" value="-"/>
        </attvalues>
      </edge>
      <edge id="1332" label="-" source="301" target="328" weight="0.7778878">
        <attvalues>
          <attvalue for="att1" value="-"/>
        </attvalues>
      </edge>
      <edge id="1333" label="+" source="302" target="368" weight="0.9294073">
        <attvalues>
          <attvalue for="att1" value="+"/>
        </attvalues>
      </edge>
      <edge id="1334" label="-" source="303" target="348" weight="0.7567065">
        <attvalues>
          <attvalue for="att1" value="-"/>
        </attvalues>
      </edge>
      <edge id="1335" label="-" source="305" target="337" weight="0.7607953">
        <attvalues>
          <attvalue for="att1" value="-"/>
        </attvalues>
      </edge>
      <edge id="1336" label="-" source="306" target="332" weight="0.7910971">
        <attvalues>
          <attvalue for="att1" value="-"/>
        </attvalues>
      </edge>
      <edge id="1337" label="-" source="309" target="340" weight="0.6201803">
        <attvalues>
          <attvalue for="att1" value="-"/>
        </attvalues>
      </edge>
      <edge id="1338" label="-" source="310" target="334" weight="0.7028021">
        <attvalues>
          <attvalue for="att1" value="-"/>
        </attvalues>
      </edge>
      <edge id="1339" label="-" source="311" target="340" weight="0.8516911">
        <attvalues>
          <attvalue for="att1" value="-"/>
        </attvalues>
      </edge>
      <edge id="1340" label="-" source="312" target="318" weight="0.748372">
        <attvalues>
          <attvalue for="att1" value="-"/>
        </attvalues>
      </edge>
      <edge id="1341" label="+" source="314" target="318" weight="0.9561871">
        <attvalues>
          <attvalue for="att1" value="+"/>
        </attvalues>
      </edge>
      <edge id="1342" label="-" source="315" target="355" weight="0.6727782">
        <attvalues>
          <attvalue for="att1" value="-"/>
        </attvalues>
      </edge>
      <edge id="1343" label="+" source="316" target="348" weight="0.8847245">
        <attvalues>
          <attvalue for="att1" value="+"/>
        </attvalues>
      </edge>
      <edge id="1344" label="+" source="317" target="361" weight="0.9504877">
        <attvalues>
          <attvalue for="att1" value="+"/>
        </attvalues>
      </edge>
      <edge id="1345" label="-" source="318" target="362" weight="0.6490674">
        <attvalues>
          <attvalue for="att1" value="-"/>
        </attvalues>
      </edge>
      <edge id="1346" label="+" source="320" target="334" weight="0.9522862">
        <attvalues>
          <attvalue for="att1" value="+"/>
        </attvalues>
      </edge>
      <edge id="1347" label="+" source="320" target="337" weight="0.9592683">
        <attvalues>
          <attvalue for="att1" value="+"/>
        </attvalues>
      </edge>
      <edge id="1348" label="-" source="320" target="339" weight="0.8264217">
        <attvalues>
          <attvalue for="att1" value="-"/>
        </attvalues>
      </edge>
      <edge id="1349" label="-" source="321" target="339" weight="0.9559774">
        <attvalues>
          <attvalue for="att1" value="-"/>
        </attvalues>
      </edge>
      <edge id="1350" label="-" source="321" target="340" weight="0.9152621">
        <attvalues>
          <attvalue for="att1" value="-"/>
        </attvalues>
      </edge>
      <edge id="1351" label="-" source="322" target="337" weight="0.9355386">
        <attvalues>
          <attvalue for="att1" value="-"/>
        </attvalues>
      </edge>
      <edge id="1352" label="-" source="322" target="367" weight="0.935872">
        <attvalues>
          <attvalue for="att1" value="-"/>
        </attvalues>
      </edge>
      <edge id="1353" label="-" source="323" target="332" weight="0.8384927">
        <attvalues>
          <attvalue for="att1" value="-"/>
        </attvalues>
      </edge>
      <edge id="1354" label="-" source="323" target="342" weight="0.8833306">
        <attvalues>
          <attvalue for="att1" value="-"/>
        </attvalues>
      </edge>
      <edge id="1355" label="-" source="323" target="371" weight="0.8936515">
        <attvalues>
          <attvalue for="att1" value="-"/>
        </attvalues>
      </edge>
      <edge id="1356" label="-" source="324" target="329" weight="0.9025706">
        <attvalues>
          <attvalue for="att1" value="-"/>
        </attvalues>
      </edge>
      <edge id="1357" label="-" source="324" target="363" weight="0.8968508">
        <attvalues>
          <attvalue for="att1" value="-"/>
        </attvalues>
      </edge>
      <edge id="1358" label="-" source="324" target="365" weight="0.5160478">
        <attvalues>
          <attvalue for="att1" value="-"/>
        </attvalues>
      </edge>
      <edge id="1359" label="-" source="324" target="369" weight="0.8169651">
        <attvalues>
          <attvalue for="att1" value="-"/>
        </attvalues>
      </edge>
      <edge id="1360" label="-" source="325" target="334" weight="0.9292211">
        <attvalues>
          <attvalue for="att1" value="-"/>
        </attvalues>
      </edge>
      <edge id="1361" label="-" source="325" target="343" weight="0.6083527">
        <attvalues>
          <attvalue for="att1" value="-"/>
        </attvalues>
      </edge>
      <edge id="1362" label="-" source="326" target="366" weight="0.560993">
        <attvalues>
          <attvalue for="att1" value="-"/>
        </attvalues>
      </edge>
      <edge id="1363" label="-" source="326" target="369" weight="0.8845739">
        <attvalues>
          <attvalue for="att1" value="-"/>
        </attvalues>
      </edge>
      <edge id="1364" label="-" source="327" target="369" weight="0.854224">
        <attvalues>
          <attvalue for="att1" value="-"/>
        </attvalues>
      </edge>
      <edge id="1365" label="-" source="328" target="332" weight="0.8821094">
        <attvalues>
          <attvalue for="att1" value="-"/>
        </attvalues>
      </edge>
      <edge id="1366" label="+" source="328" target="339" weight="0.6968917">
        <attvalues>
          <attvalue for="att1" value="+"/>
        </attvalues>
      </edge>
      <edge id="1367" label="-" source="328" target="371" weight="0.8469556">
        <attvalues>
          <attvalue for="att1" value="-"/>
        </attvalues>
      </edge>
      <edge id="1368" label="-" source="330" target="340" weight="0.8386277">
        <attvalues>
          <attvalue for="att1" value="-"/>
        </attvalues>
      </edge>
      <edge id="1369" label="-" source="330" target="366" weight="0.8255226">
        <attvalues>
          <attvalue for="att1" value="-"/>
        </attvalues>
      </edge>
      <edge id="1370" label="+" source="335" target="356" weight="0.8578393">
        <attvalues>
          <attvalue for="att1" value="+"/>
        </attvalues>
      </edge>
      <edge id="1371" label="+" source="335" target="363" weight="0.8185048">
        <attvalues>
          <attvalue for="att1" value="+"/>
        </attvalues>
      </edge>
      <edge id="1372" label="-" source="335" target="364" weight="0.7316755">
        <attvalues>
          <attvalue for="att1" value="-"/>
        </attvalues>
      </edge>
      <edge id="1373" label="+" source="337" target="357" weight="0.6519549">
        <attvalues>
          <attvalue for="att1" value="+"/>
        </attvalues>
      </edge>
      <edge id="1374" label="-" source="338" target="346" weight="0.8652178">
        <attvalues>
          <attvalue for="att1" value="-"/>
        </attvalues>
      </edge>
      <edge id="1375" label="+" source="339" target="374" weight="0.7013456">
        <attvalues>
          <attvalue for="att1" value="+"/>
        </attvalues>
      </edge>
      <edge id="1376" label="+" source="340" target="343" weight="0.8321741">
        <attvalues>
          <attvalue for="att1" value="+"/>
        </attvalues>
      </edge>
      <edge id="1377" label="-" source="344" target="373" weight="0.527814">
        <attvalues>
          <attvalue for="att1" value="-"/>
        </attvalues>
      </edge>
      <edge id="1378" label="+" source="345" target="350" weight="0.5839768">
        <attvalues>
          <attvalue for="att1" value="+"/>
        </attvalues>
      </edge>
      <edge id="1379" label="-" source="349" target="364" weight="0.8747945">
        <attvalues>
          <attvalue for="att1" value="-"/>
        </attvalues>
      </edge>
      <edge id="1380" label="-" source="350" target="371" weight="0.6839128">
        <attvalues>
          <attvalue for="att1" value="-"/>
        </attvalues>
      </edge>
      <edge id="1381" label="+" source="364" target="374" weight="0.8343728">
        <attvalues>
          <attvalue for="att1" value="+"/>
        </attvalues>
      </edge>
      <edge id="1382" label="-" source="367" target="368" weight="0.8686253">
        <attvalues>
          <attvalue for="att1" value="-"/>
        </attvalues>
      </edge>
      <edge id="1383" label="+" source="372" target="375" weight="0.9662072">
        <attvalues>
          <attvalue for="att1" value="+"/>
        </attvalues>
      </edge>
    </edges>
  </graph>
</gexf>
