# Supplementary material for: Microbial interactions mediate the fairy ring type effects on alpine meadow plant communities on the Tibetan plateau
Source: Environ Microbiome. 2026 Mar 10;21:55. doi: 10.1186/s40793-026-00873-z (PMC13088534; doi:10.1186/s40793-026-00873-z)
Supplement: Supplementary file 2 — Supplementary Material 2 [file 40793_2026_873_MOESM2_ESM.zip › co-occurrence network/bacteria/T1/Agaricus_10on_node.csv]

ID	degree	betweenness_centrality	closeness_centrality	eigenvector_centrality	Abundance	module	Kingdom	phylum	class	order	family	genus
ASV1	13	560	0.00116282581737467	0.676124875128573	0.127229302917346	M9	Bacteria	Cyanobacteria	Cyanobacteriia	Chloroplast	Chloroplast	Chloroplast
ASV3	4	94	0.000943504695870806	0.0716011138056179	0.298207629293989	M11	Bacteria	Cyanobacteria	Cyanobacteriia	Chloroplast	Chloroplast	Chloroplast
ASV4	9	215	0.00112489927213106	0.506811497308567	0.0928550701993259	M5	Bacteria	Proteobacteria	Alphaproteobacteria	Rickettsiales	Mitochondria	Mitochondria
ASV6	11	301	0.00112663678701736	0.586976779022187	1.12586772616683	M2	Bacteria	Verrucomicrobiota	Verrucomicrobiae	Chthoniobacterales	Chthoniobacteraceae	Candidatus_Udaeobacter
ASV8	2	8	0.000855162910839848	0.0903284334893692	0.410705118189326	M2	Bacteria	Gemmatimonadota	Gemmatimonadetes	Gemmatimonadales	Gemmatimonadaceae	uncultured
ASV9	6	219	0.00096917652346765	0.133635511186742	0.403116001874958	M3	Bacteria	Actinobacteriota	Thermoleophilia	Solirubrobacterales	67-14	67-14
ASV10	4	48	0.000990860467751767	0.165310444006395	0.245530233700141	M6	Bacteria	Gemmatimonadota	Gemmatimonadetes	Gemmatimonadales	Gemmatimonadaceae
ASV11	8	279	0.00108063500080548	0.365316601621407	0.646414142541461	M5	Bacteria	Proteobacteria	Alphaproteobacteria	Rhizobiales	uncultured	uncultured
ASV12	12	955	0.00118918016353766	0.51480040210662	0.457132653288989	M4	Bacteria	Acidobacteriota	Blastocatellia	Pyrinomonadales	Pyrinomonadaceae	RB41
ASV13	8	624	0.00100408711376676	0.257718458913813	1.42853954152809	M1	Bacteria	Acidobacteriota	Blastocatellia	Pyrinomonadales	Pyrinomonadaceae	RB41
ASV16	9	423	0.00110008930525068	0.371425406909537	0.645967723934734	M8	Bacteria	Acidobacteriota	Blastocatellia	Pyrinomonadales	Pyrinomonadaceae	RB41
ASV17	4	82	0.000952282404795865	0.115899184140785	0.239280373205955	M3	Bacteria	Proteobacteria	Gammaproteobacteria	Burkholderiales	Nitrosomonadaceae	MND1
ASV18	7	585	0.00111327064895598	0.262978919306911	0.329456931764916	M8	Bacteria	Actinobacteriota	Thermoleophilia	Gaiellales	uncultured	uncultured
ASV19	9	913	0.00113335029095772	0.305945409156721	0.340617396933104	M5	Bacteria	Gemmatimonadota	Gemmatimonadetes	Gemmatimonadales	Gemmatimonadaceae	uncultured
ASV20	3	28	0.000935834104900301	0.10205185904999	0.335706792259101	M8	Bacteria	Chloroflexi	Gitt-GS-136	Gitt-GS-136	Gitt-GS-136	Gitt-GS-136
ASV21	5	261	0.00101522475377277	0.149730746973823	0.413383629829691	M3	Bacteria	Acidobacteriota	Blastocatellia	Pyrinomonadales	Pyrinomonadaceae	RB41
ASV22	4	51	0.000999565227941968	0.229890668122592	0.446418606727528	M5	Bacteria	Acidobacteriota	Vicinamibacteria	Vicinamibacterales	Vicinamibacteraceae	Vicinamibacteraceae
ASV23	7	473	0.00110882546360385	0.246655731255876	0.288386419945983	M8	Bacteria	Gemmatimonadota	Gemmatimonadetes	Gemmatimonadales	Gemmatimonadaceae	uncultured
ASV24	1	0	0.000785828404882579	0.00962980293581736	0.365170420303118	M1	Bacteria	Actinobacteriota	Thermoleophilia	Solirubrobacterales	67-14	67-14
ASV25	8	254	0.00111020633190576	0.390814848510022	0.299546885114172	M4	Bacteria	Gemmatimonadota	Gemmatimonadetes	Gemmatimonadales	Gemmatimonadaceae	uncultured
ASV26	9	333	0.00112904345300487	0.451681288905317	0.16071069842191	M5	Bacteria	Actinobacteriota	Thermoleophilia	Gaiellales	uncultured	uncultured
ASV27	8	465	0.00105306575390081	0.30873196648003	0.246869489520323	M2	Bacteria	Actinobacteriota	Thermoleophilia	Solirubrobacterales	Solirubrobacteraceae	Solirubrobacter
ASV28	7	548	0.00111098392063386	0.265429496965453	0.14999665186045	M7	Bacteria	Actinobacteriota	MB-A2-108	MB-A2-108	MB-A2-108	MB-A2-108
ASV29	12	683	0.00113164925808229	0.501893561402339	0.314725117742908	M8	Bacteria	Chloroflexi	P2-11E	P2-11E	P2-11E	P2-11E
ASV30	7	242	0.00104321740937534	0.216253076111117	0.190620745072655	M1	Bacteria	Actinobacteriota	Thermoleophilia	Gaiellales
ASV31	2	15	0.00085545070861566	0.0637629337776266	0.457132653288989	M3	Bacteria	NB1-j	NB1-j	NB1-j	NB1-j	NB1-j
ASV32	17	1089	0.00122454867177403	0.778965956288585	0.323653489877458	M2	Bacteria	Methylomirabilota	Methylomirabilia	Rokubacteriales	Rokubacteriales	Rokubacteriales
ASV33	12	993	0.00118899146606804	0.447267860996723	0.225441396397402	M6	Bacteria	Gemmatimonadota	Gemmatimonadetes	Gemmatimonadales	Gemmatimonadaceae	uncultured
ASV35	12	832	0.00114669855962715	0.541367100247534	0.382134327358764	M1	Bacteria	Acidobacteriota	Vicinamibacteria	Vicinamibacterales
ASV36	6	171	0.00106673682494794	0.234974008083463	0.419187071717149	M7	Bacteria	RCP2-54	RCP2-54	RCP2-54	RCP2-54	RCP2-54
ASV38	1	0	0.000913273136392789	0.0363362067011993	0.248655163947233	M2	Bacteria	Gemmatimonadota	Gemmatimonadetes	Gemmatimonadales	Gemmatimonadaceae	uncultured
ASV39	3	167	0.00110632039152466	0.0878758613627064	0.286154326912346	M7	Bacteria	Acidobacteriota	Blastocatellia
ASV40	8	324	0.00105012017617671	0.263207485220041	0.301778978147809	M5	Bacteria	Gemmatimonadota	Gemmatimonadetes	Gemmatimonadales	Gemmatimonadaceae	uncultured
ASV41	5	260	0.00107703857983402	0.141796124086358	0.576772839891967	M9	Bacteria	Proteobacteria	Alphaproteobacteria	Rhizobiales	Xanthobacteraceae	Bradyrhizobium
ASV42	21	3809	0.00136424716980298	0.852405527184372	0.349545769067655	M5	Bacteria	Proteobacteria	Gammaproteobacteria	Burkholderiales	Sutterellaceae	uncultured
ASV43	7	293	0.00108349733494569	0.251884820538983	0.320082141023638	M1	Bacteria	Acidobacteriota	Vicinamibacteria	Vicinamibacterales	Vicinamibacteraceae	Vicinamibacteraceae
ASV44	9	264	0.00106541186569395	0.378002148839435	0.391509118100042	M8	Bacteria	Acidobacteriota	Blastocatellia
ASV45	15	1099	0.00117955776051603	0.613791918246118	0.235709024352135	M2	Bacteria	Actinobacteriota	Thermoleophilia	Gaiellales	uncultured	uncultured
ASV46	6	219	0.00106961532649668	0.253323217136863	0.31249302470927	M4	Bacteria	Acidobacteriota	Vicinamibacteria	Vicinamibacterales
ASV47	9	422	0.00109993239211895	0.344849260611869	0.365170420303118	M3	Bacteria	Chloroflexi	P2-11E	P2-11E	P2-11E	P2-11E
ASV49	15	1050	0.00119361666204255	0.703550667891609	0.138836186692261	M4	Bacteria	Gemmatimonadota	Gemmatimonadetes	Gemmatimonadales	Gemmatimonadaceae
ASV50	6	376	0.00104806945390357	0.191256556025302	0.256244280261601	M6	Bacteria	Gemmatimonadota	Gemmatimonadetes	Gemmatimonadales	Gemmatimonadaceae	uncultured
ASV51	6	212	0.00104085272810877	0.292115481433702	0.087051628311868	M2	Bacteria	Acidobacteriota	Holophagae	Subgroup_7	Subgroup_7	Subgroup_7
ASV52	6	149	0.00102588108331007	0.225118365065737	0.1897279078592	M1	Bacteria	Acidobacteriota	Vicinamibacteria	Vicinamibacterales	Vicinamibacteraceae	Vicinamibacteraceae
ASV54	7	301	0.00107923444491809	0.269046617532567	0.188835070645745	M1	Bacteria	Chloroflexi	P2-11E	P2-11E	P2-11E	P2-11E
ASV56	1	0	0.000823519555607822	0.0236586372002515	0.196424186960112	M3	Bacteria	Actinobacteriota	MB-A2-108	MB-A2-108	MB-A2-108	MB-A2-108
ASV57	6	554	0.000982910054681351	0.10726540859584	0.0848195352782304	M1	Bacteria	Methylomirabilota	Methylomirabilia	Rokubacteriales	Rokubacteriales	Rokubacteriales
ASV58	6	104	0.0010034884892765	0.293875565161834	0.27990446641816	M1	Bacteria	Acidobacteriota	Vicinamibacteria	Vicinamibacterales	Vicinamibacteraceae	Vicinamibacteraceae
ASV59	5	142	0.0010085223686615	0.165147748194298	0.167406977522823	M3	Bacteria	Gemmatimonadota	Gemmatimonadetes	Gemmatimonadales	Gemmatimonadaceae	Roseisolibacter
ASV60	11	324	0.0010944293627562	0.448493012719231	0.24195888484632	M1	Bacteria	Acidobacteriota	Holophagae	Subgroup_7	Subgroup_7	Subgroup_7
ASV61	8	314	0.00103580993924492	0.225893425296038	0.160264279815183	M10	Bacteria	Proteobacteria	Gammaproteobacteria	Burkholderiales	Nitrosomonadaceae	MND1
ASV62	9	573	0.00115465918446988	0.375281785936332	0.133032744804803	M6	Bacteria	Proteobacteria	Alphaproteobacteria	Rhizobiales	Rhizobiaceae	Allorhizobium-Neorhizobium-Pararhizobium-Rhizobium
ASV63	8	265	0.0010198669157823	0.245785742771665	0.199102698600478	M7	Bacteria	Methylomirabilota	Methylomirabilia	Rokubacteriales	Rokubacteriales	Rokubacteriales
ASV64	3	20	0.000863210497925933	0.0821520516075486	0.210709582375393	M11	Bacteria	Actinobacteriota	Acidimicrobiia	IMCC26256	IMCC26256	IMCC26256
ASV65	9	359	0.00111900915865614	0.426136380614337	0.19151358228611	M5	Bacteria	Acidobacteriota	Blastocatellia	Pyrinomonadales	Pyrinomonadaceae	RB41
ASV66	7	349	0.00106907544688485	0.250612944064946	0.266958326823062	M6	Bacteria	Proteobacteria	Alphaproteobacteria	Rhizobiales	KF-JG30-B3	KF-JG30-B3
ASV67	13	624	0.00110091620285828	0.498133465419749	0.843284748108301	M1	Bacteria	Actinobacteriota	Actinobacteria	Frankiales	Geodermatophilaceae	Blastococcus
ASV68	5	119	0.000985899396929028	0.201635498143514	0.211602419588848	M6	Bacteria	Actinobacteriota	Thermoleophilia	Solirubrobacterales	67-14	67-14
ASV69	11	822	0.00111651629530576	0.419622007883803	0.167853396129551	M6	Bacteria	RCP2-54	RCP2-54	RCP2-54	RCP2-54	RCP2-54
ASV70	15	1158	0.00119181921663163	0.662839033513966	0.0941943260195085	M6	Bacteria	Actinobacteriota	Thermoleophilia	Gaiellales	uncultured	uncultured
ASV71	8	719	0.00112727351977194	0.175238729372567	0.112497488895337	M11	Bacteria	Acidobacteriota	Blastocatellia	Pyrinomonadales	Pyrinomonadaceae	RB41
ASV73	4	53	0.000959496752987304	0.118512695516459	0.254458605834691	M5	Bacteria	Actinobacteriota	Thermoleophilia	Solirubrobacterales	67-14	67-14
ASV74	9	386	0.00110684930839308	0.313993578089533	0.141514698332627	M1	Bacteria	Acidobacteriota	Vicinamibacteria	Vicinamibacterales	Vicinamibacteraceae	Vicinamibacteraceae
ASV75	7	496	0.00107483381885666	0.212606682301259	0.180353117117921	M1	Bacteria	Acidobacteriota	Blastocatellia	Pyrinomonadales	Pyrinomonadaceae	RB41
ASV76	3	78	0.000942279564582889	0.0792154170889817	0.0834802794580478	M1	Bacteria	Actinobacteriota	Thermoleophilia	Gaiellales	Gaiellaceae	Gaiella
ASV77	4	77	0.0010246027557494	0.156131328058646	0.183924465971742	M2	Bacteria	Gemmatimonadota	Gemmatimonadetes	Gemmatimonadales	Gemmatimonadaceae	Gemmatimonas
ASV78	15	939	0.0012154118121823	0.875615369011133	0.258029954688511	M9	Bacteria	Proteobacteria	Alphaproteobacteria	Rhizobiales	Rhizobiaceae	Phyllobacterium
ASV80	14	1045	0.00116594019350374	0.533923635926314	0.141514698332627	M3	Bacteria	Acidobacteriota	Blastocatellia	Pyrinomonadales	Pyrinomonadaceae	RB41
ASV82	10	532	0.00116590204688879	0.508559923116012	0.197763442780295	M9	Bacteria	Proteobacteria	Alphaproteobacteria	Rhizobiales	Rhizobiales_Incertae_Sedis	Nordella
ASV83	6	589	0.0010938416167847	0.224069927502751	0.0901765585589607	M3	Bacteria	Actinobacteriota	Thermoleophilia	Gaiellales	Gaiellaceae	Gaiella
ASV84	5	128	0.00101802392031035	0.155471152191774	0.244637396486686	M3	Bacteria	Proteobacteria	Gammaproteobacteria	Burkholderiales	Comamonadaceae
ASV85	6	151	0.000975460441844649	0.193814912047569	0.159817861208455	M1	Bacteria	Proteobacteria	Alphaproteobacteria	Rhizobiales	Methyloligellaceae
ASV86	3	35	0.000941205295163087	0.0973337848284816	0.218745117296489	M2	Bacteria	Proteobacteria	Gammaproteobacteria	Burkholderiales	TRA3-20	TRA3-20
ASV87	19	1887	0.00126433652838411	0.914663262957774	0.168299814736278	M5	Bacteria	Proteobacteria	Alphaproteobacteria	Rhizobiales	Xanthobacteraceae
ASV88	5	174	0.00102973526624103	0.168980638770913	0.222316466150309	M8	Bacteria	Acidobacteriota	Blastocatellia	Pyrinomonadales	Pyrinomonadaceae	RB41
ASV89	11	935	0.00116191718003654	0.432704987691612	0.159371442601728	M5	Bacteria	Chloroflexi	KD4-96	KD4-96	KD4-96	KD4-96
ASV91	10	465	0.00114827391771704	0.546869809877424	0.201334791634115	M11	Bacteria	Acidobacteriota	Subgroup_5	Subgroup_5	Subgroup_5	Subgroup_5
ASV92	4	103	0.000994876471451939	0.155167802694729	0.163835628669003	M3	Bacteria	Acidobacteriota	Holophagae	Subgroup_7	Subgroup_7	Subgroup_7
ASV93	3	22	0.000889329491604569	0.123446613895533	0.129907814557711	M5	Bacteria	Acidobacteriota	Blastocatellia	Pyrinomonadales	Pyrinomonadaceae	RB41
ASV94	5	357	0.00105941159140455	0.239967845665089	0.162049954242093	M4	Bacteria	Acidobacteriota	Vicinamibacteria	Vicinamibacterales	Vicinamibacteraceae	Vicinamibacteraceae
ASV95	14	1236	0.00118037375790871	0.548441749448559	0.113390326108792	M7	Bacteria	Acidobacteriota	Vicinamibacteria	Vicinamibacterales	Vicinamibacteraceae	Vicinamibacteraceae
ASV96	4	103	0.000974302429009328	0.151860867534791	0.244190977879958	M11	Bacteria	Proteobacteria	Gammaproteobacteria	Burkholderiales	Nitrosomonadaceae	Ellin6067
ASV97	3	70	0.000947311429900045	0.0873728759556444	0.207584652128301	M10	Bacteria	Gemmatimonadota	Gemmatimonadetes	Gemmatimonadales	Gemmatimonadaceae	uncultured
ASV98	3	78	0.00099172542309032	0.150812634501851	0.0620521863351264	M8	Bacteria	Acidobacteriota	Blastocatellia	Elev-16S-573	Elev-16S-573	Elev-16S-573
ASV99	5	172	0.00104360753170345	0.16457812573516	0.134372000624986	M7	Bacteria	Proteobacteria	Alphaproteobacteria	Rhizobiales	Hyphomicrobiaceae	Pedomicrobium
ASV100	19	1705	0.00126690446114981	0.986861654465599	0.170531907769916	M9	Bacteria	Actinobacteriota	Thermoleophilia	Solirubrobacterales	67-14	67-14
ASV101	15	1245	0.00119372486998519	0.60583373760302	0.184370884578469	M4	Bacteria	Methylomirabilota	Methylomirabilia	Rokubacteriales	Rokubacteriales	Rokubacteriales
ASV102	9	585	0.00111039780683802	0.316584238268223	0.0714269770764046	M1	Bacteria	Actinobacteriota	Thermoleophilia	Gaiellales	uncultured	uncultured
ASV104	2	24	0.000892317098097927	0.0618531720762115	0.101337023727149	M4	Bacteria	Acidobacteriota	Blastocatellia	Pyrinomonadales	Pyrinomonadaceae	RB41
ASV105	13	931	0.00115843739466187	0.546991224040771	0.183478047365014	M1	Bacteria	Actinobacteriota	Rubrobacteria	Rubrobacterales	Rubrobacteriaceae	Rubrobacter
ASV106	1	0	0.000760652444392401	0.028901695184438	0.142407535546082	M1	Bacteria	Proteobacteria	Gammaproteobacteria	Steroidobacterales	Steroidobacteraceae
ASV107	4	156	0.00100982355315877	0.235471290670587	0.173210419410281	M2	Bacteria	Acidobacteriota	Vicinamibacteria	Vicinamibacterales	Vicinamibacteraceae
ASV110	3	82	0.000938642573666993	0.0557599158778528	0.0924086515925984	M1	Bacteria	Acidobacteriota	Vicinamibacteria	Vicinamibacterales	Vicinamibacteraceae	Vicinamibacteraceae
ASV111	5	207	0.00111785355781926	0.286995093218995	0.149103814646994	M7	Bacteria	Acidobacteriota	Vicinamibacteria	Vicinamibacterales	uncultured	uncultured
ASV113	9	273	0.00108851669874129	0.420559411961319	0.144193209972992	M9	Bacteria
ASV114	1	0	0.000851451787546217	0.0215273307817308	0.0705341398629495	M4	Bacteria	Actinobacteriota	Thermoleophilia	Gaiellales	Gaiellaceae	Gaiella
ASV115	3	25	0.000954709939685741	0.108267917729664	0.15178232628736	M5	Bacteria	Actinobacteriota	Thermoleophilia	Solirubrobacterales	Solirubrobacteraceae	Solirubrobacter
ASV116	2	14	0.000861302254406322	0.0508333300084378	0.125443628490435	M8	Bacteria	Proteobacteria	Alphaproteobacteria	Rhizobiales	uncultured	uncultured
ASV117	5	88	0.00104924269717647	0.303619665662274	0.116068837749157	M2	Bacteria	Acidobacteriota	Blastocatellia	Pyrinomonadales	Pyrinomonadaceae	RB41
ASV118	8	709	0.00114471085571314	0.326094321667934	0.0852659538849579	M2	Bacteria	Acidobacteriota	Holophagae	Subgroup_7	Subgroup_7	Subgroup_7
ASV119	9	492	0.00118083453228379	0.492085131388795	0.0866052097051405	M1	Bacteria	Chloroflexi	KD4-96	KD4-96	KD4-96	KD4-96
ASV120	9	368	0.00111289244909307	0.464819713356001	0.138836186692261	M4	Bacteria	Gemmatimonadota	Gemmatimonadetes	Gemmatimonadales	Gemmatimonadaceae	uncultured
ASV121	11	676	0.00114326910356593	0.568382008608369	0.11205107028861	M2	Bacteria	Proteobacteria	Gammaproteobacteria	Burkholderiales	Nitrosomonadaceae	MND1
ASV123	9	461	0.00114292127545353	0.435397006363073	0.171424744983371	M4	Bacteria	Proteobacteria	Gammaproteobacteria	CCD24	CCD24	CCD24
ASV124	7	233	0.00103997318707515	0.280350491142247	0.19151358228611	M2	Bacteria
ASV126	6	349	0.00102994684875685	0.240998470585974	0.158478605388273	M7	Bacteria	Acidobacteriota	Vicinamibacteria	Vicinamibacterales	Vicinamibacteraceae	Vicinamibacteraceae
ASV127	11	762	0.00113832201858893	0.538600704434709	0.15535367514118	M8	Bacteria	Chloroflexi	KD4-96	KD4-96	KD4-96	KD4-96
ASV128	5	98	0.00102623751267169	0.19433033268823	0.0843731166715029	M6	Bacteria	Actinobacteriota	Thermoleophilia	Gaiellales	uncultured	uncultured
ASV129	12	937	0.00117707457433272	0.428783700866349	0.175888931050646	M1	Bacteria	Planctomycetota	Phycisphaerae	Tepidisphaerales	WD2101_soil_group	WD2101_soil_group
ASV130	11	511	0.00109471598324055	0.399276808328289	0.188388652039017	M5	Bacteria	Proteobacteria	Gammaproteobacteria	Burkholderiales	Comamonadaceae	Variovorax
ASV131	12	680	0.0011124196269138	0.474087876840865	0.100444186513694	M1	Bacteria	Methylomirabilota	Methylomirabilia	Rokubacteriales	Rokubacteriales	Rokubacteriales
ASV132	5	255	0.00102133882389649	0.119833723326247	0.0906229771656883	M2	Bacteria	Nitrospirota	Nitrospiria	Nitrospirales	Nitrospiraceae	Nitrospira
ASV133	4	134	0.00104181836984199	0.171255447725232	0.183031628758287	M5	Bacteria	Actinobacteriota	Thermoleophilia	Solirubrobacterales	Solirubrobacteraceae	Solirubrobacter
ASV134	6	170	0.00101193434454408	0.222066718749197	0.15713934956809	M2	Bacteria	Proteobacteria	Gammaproteobacteria	Burkholderiales	TRA3-20	TRA3-20
ASV135	6	278	0.00110737200056902	0.29372358601937	0.130800651771166	M9	Bacteria	Actinobacteriota	Thermoleophilia	Solirubrobacterales	67-14	67-14
ASV136	3	64	0.00095333918753282	0.0820781625525461	0.139729023905716	M2	Bacteria	Bacteroidota	Bacteroidia	Cytophagales	Microscillaceae
ASV137	9	409	0.00113525287633503	0.500639121957215	0.116515256355885	M9	Bacteria	Chloroflexi	KD4-96	KD4-96	KD4-96	KD4-96
ASV138	13	884	0.00115223683698014	0.522743737673151	0.0910693957724158	M1	Bacteria	Proteobacteria	Gammaproteobacteria	Xanthomonadales	Xanthomonadaceae
ASV139	3	89	0.000930730587525028	0.121542924735237	0.125890047097163	M8	Bacteria	Proteobacteria	Alphaproteobacteria	Rhizobiales	Xanthobacteraceae	uncultured
ASV141	4	54	0.000994842185487986	0.181908288666654	0.177674605477556	M4	Bacteria	RCP2-54	RCP2-54	RCP2-54	RCP2-54	RCP2-54
ASV142	11	751	0.00111377778868925	0.468884587894621	0.129907814557711	M6	Bacteria	Chloroflexi	TK10	TK10	TK10	TK10
ASV144	9	563	0.00108765462423656	0.27969958360449	0.167853396129551	M10	Bacteria	Acidobacteriota	Vicinamibacteria	Vicinamibacterales	Vicinamibacteraceae
ASV145	13	1132	0.00121951309372994	0.736485406167264	0.0910693957724158	M4	Bacteria	Acidobacteriota	Vicinamibacteria	Vicinamibacterales	uncultured	uncultured
ASV150	4	77	0.000983919065610548	0.175131032651761	0.100444186513694	M1	Bacteria	Chloroflexi	P2-11E	P2-11E	P2-11E	P2-11E
ASV152	3	28	0.000957941842414073	0.117979918981534	0.134818419231714	M5	Bacteria	Proteobacteria	Alphaproteobacteria	Sphingomonadales	Sphingomonadaceae
ASV153	2	27	0.000979030726901646	0.0926966048240069	0.225887815004129	M8	Bacteria	Actinobacteriota	Actinobacteria	Micrococcales	Micrococcaceae	Arthrobacter
ASV154	7	155	0.00105826644409691	0.320243994547616	1.88656503203053	M11	Bacteria	Actinobacteriota	Actinobacteria	Micromonosporales	Micromonosporaceae	Micromonospora
ASV156	6	272	0.00103409849603323	0.161347057571585	0.104461953974242	M3	Bacteria	Myxococcota	Polyangia	UASB-TL25	UASB-TL25	UASB-TL25
ASV157	4	33	0.000961942213832421	0.119570551890344	0.0745519073234972	M6	Bacteria	Acidobacteriota	Blastocatellia	Pyrinomonadales	Pyrinomonadaceae	RB41
ASV159	8	431	0.00108736209309747	0.307101518366633	0.145978884399902	M1	Bacteria	Proteobacteria	Gammaproteobacteria	Burkholderiales	Nitrosomonadaceae	Ellin6067
ASV160	6	225	0.00110246961071238	0.232583582650841	0.0995513493002388	M3	Bacteria	Planctomycetota	Phycisphaerae	Tepidisphaerales	WD2101_soil_group	WD2101_soil_group
ASV161	5	199	0.00100760218551402	0.147459897121818	0.0848195352782304	M3	Bacteria	Acidobacteriota	Vicinamibacteria	Subgroup_17	Subgroup_17	Subgroup_17
ASV162	10	807	0.00114410587241622	0.40203801068923	0.0879444655253231	M3	Bacteria	Chloroflexi	KD4-96	KD4-96	KD4-96	KD4-96
ASV164	7	274	0.00105065414446533	0.212105595280958	0.142853954152809	M1	Bacteria	Proteobacteria	Gammaproteobacteria	Gammaproteobacteria_Incertae_Sedis	Unknown_Family	Acidibacter
ASV165	5	304	0.00100806830359653	0.158974012379783	0.0745519073234972	M1	Bacteria	Acidobacteriota	Holophagae	Subgroup_7	Subgroup_7	Subgroup_7
ASV166	2	30	0.000974965702880395	0.100870834142826	0.101337023727149	M1	Bacteria	NB1-j	NB1-j	NB1-j	NB1-j	NB1-j
ASV169	4	171	0.000964575744079698	0.0814478606879459	0.111158233075155	M3	Bacteria	Proteobacteria	Alphaproteobacteria	Rhizobiales	Xanthobacteraceae
ASV170	5	169	0.00103595685343341	0.177901065970776	0.0776768375705899	M3	Bacteria	Acidobacteriota	Vicinamibacteria	Vicinamibacterales	Vicinamibacteraceae	Vicinamibacteraceae
ASV171	7	391	0.0010941900798093	0.280697826455306	0.0977656748733287	M1	Bacteria	Acidobacteriota	Vicinamibacteria	Vicinamibacterales	uncultured	uncultured
ASV172	9	568	0.0011143130063688	0.454545621461516	0.166960558916096	M8	Bacteria	Gemmatimonadota	Gemmatimonadetes	Gemmatimonadales	Gemmatimonadaceae	uncultured
ASV175	6	157	0.00103015728059526	0.242416991759964	0.168299814736278	M2	Bacteria	Gemmatimonadota	Gemmatimonadetes	Gemmatimonadales	Gemmatimonadaceae	uncultured
ASV176	9	463	0.00109175351786934	0.35155023853596	0.101337023727149	M3	Bacteria	Acidobacteriota	Vicinamibacteria	Vicinamibacterales	uncultured	uncultured
ASV177	20	2628	0.00130376550283027	0.912076056382233	0.0933014888060534	M2	Bacteria	Acidobacteriota	Vicinamibacteria	Vicinamibacterales	Vicinamibacteraceae	Vicinamibacteraceae
ASV178	10	840	0.00114911960102949	0.424625714260949	0.0816946050311377	M2	Bacteria	Acidobacteriota	Blastocatellia	Pyrinomonadales	Pyrinomonadaceae	RB41
ASV179	10	532	0.00114406959254526	0.479877832058078	0.118300930782795	M1	Bacteria	Gemmatimonadota	Gemmatimonadetes	Gemmatimonadales	Gemmatimonadaceae	uncultured
ASV180	15	978	0.00119832494104557	0.67103185259175	0.105354791187697	M1	Bacteria	Myxococcota	bacteriap25	bacteriap25	bacteriap25	bacteriap25
ASV184	3	13	0.00090121698622723	0.140009969248477	0.118300930782795	M2	Bacteria	Acidobacteriota	Vicinamibacteria	Vicinamibacterales	Vicinamibacteraceae
ASV185	3	63	0.000945300826062391	0.126473063154451	0.108033302828062	M2	Bacteria	Acidobacteriota	Acidobacteriae	Bryobacterales	Bryobacteraceae	Bryobacter
ASV186	1	0	0.00082934765964723	0.0691937335824694	0.116068837749157	M7	Bacteria	Myxococcota	bacteriap25	bacteriap25	bacteriap25	bacteriap25
ASV188	11	485	0.00113269971870119	0.504158075602808	0.0736590701100422	M4	Bacteria	Gemmatimonadota	S0134_terrestrial_group	S0134_terrestrial_group	S0134_terrestrial_group	S0134_terrestrial_group
ASV191	17	1186	0.00121109590943844	0.744642901915549	0.0696413026494944	M6	Bacteria	Gemmatimonadota	Gemmatimonadetes	Gemmatimonadales	Gemmatimonadaceae	uncultured
ASV192	6	308	0.0010882590325737	0.249137690930169	0.0812481864244102	M3	Bacteria	Proteobacteria	Alphaproteobacteria	Rhizobiales	Rhizobiaceae
ASV193	5	288	0.00107344954661208	0.191382076331412	0.0674092096158568	M1	Bacteria	Acidobacteriota	Blastocatellia	Blastocatellales	Blastocatellaceae	uncultured
ASV196	7	297	0.00105295516571906	0.257909899077377	0.104461953974242	M10	Bacteria	Proteobacteria	Alphaproteobacteria	Sphingomonadales	Sphingomonadaceae	Altererythrobacter
ASV198	4	17	0.000982385924526892	0.208836396388995	0.0928550701993259	M6	Bacteria	Chloroflexi	Anaerolineae	Anaerolineales	Anaerolineaceae	UTCFX1
ASV199	12	1049	0.00122112898812188	0.563309751998737	0.114729581928975	M3	Bacteria	Bacteroidota	Bacteroidia	Chitinophagales	Chitinophagaceae	uncultured
ASV200	9	314	0.00110573433278551	0.362904949363179	0.11919376799625	M7	Bacteria	Acidobacteriota	Vicinamibacteria	Vicinamibacterales	Vicinamibacteraceae
ASV201	11	545	0.0011620340669213	0.544943942515453	0.0892837213455057	M7	Bacteria	Acidobacteriota	Vicinamibacteria	Vicinamibacterales	Vicinamibacteraceae	Vicinamibacteraceae
ASV202	7	486	0.00108530485914829	0.208423747021669	0.111604651681882	M10	Bacteria	Proteobacteria	Gammaproteobacteria	Burkholderiales	Nitrosomonadaceae	Ellin6067
ASV203	9	396	0.00105922711314515	0.311039393195123	0.147764558826812	M8	Bacteria	Proteobacteria	Alphaproteobacteria	Rhizobiales	Xanthobacteraceae	uncultured
ASV204	11	738	0.00113732916564646	0.376159114523667	0.131693488984621	M1	Bacteria	Chloroflexi	Chloroflexia	Thermomicrobiales	JG30-KF-CM45	JG30-KF-CM45
ASV205	7	279	0.00110170942679444	0.414230143498494	0.150443070467177	M4	Bacteria	Acidobacteriota	Vicinamibacteria	Vicinamibacterales	Vicinamibacteraceae	Vicinamibacteraceae
ASV206	2	8	0.000876720793892328	0.0556610187919451	0.16428204727573	M10	Bacteria	Proteobacteria	Gammaproteobacteria	Burkholderiales	TRA3-20	TRA3-20
ASV207	5	163	0.0010738503146162	0.281490168574998	0.11205107028861	M3	Bacteria	Proteobacteria	Alphaproteobacteria	Rhizobiales	Xanthobacteraceae
ASV210	9	691	0.00111137493561485	0.333879915284617	0.0642842793687641	M5	Bacteria	Bacteroidota	Bacteroidia	Cytophagales	Microscillaceae	uncultured
ASV211	8	241	0.00104727083475792	0.315527778859048	0.0941943260195085	M6	Bacteria	Verrucomicrobiota	Verrucomicrobiae	Chthoniobacterales	Chthoniobacteraceae	Chthoniobacter
ASV212	11	607	0.00116568718517349	0.517223165343741	0.129014977344256	M1	Bacteria	Proteobacteria	Alphaproteobacteria	Sphingomonadales	Sphingomonadaceae	Sphingomonas
ASV213	11	744	0.0011324690692687	0.395413016779983	0.0723198142898596	M3	Bacteria	Actinobacteriota	Actinobacteria	Pseudonocardiales	Pseudonocardiaceae	Pseudonocardia
ASV214	11	715	0.00113677869715162	0.461863099209396	0.0727662328965871	M2	Bacteria	Acidobacteriota	Vicinamibacteria	Vicinamibacterales	Vicinamibacteraceae	Vicinamibacteraceae
ASV215	10	415	0.00110281386930668	0.421894652832454	0.0727662328965871	M6	Bacteria	Acidobacteriota	Blastocatellia	Pyrinomonadales	Pyrinomonadaceae	RB41
ASV216	8	701	0.00113619208466245	0.337904163308924	0.0830338608513203	M10	Bacteria	Gemmatimonadota	Gemmatimonadetes	Gemmatimonadales	Gemmatimonadaceae	Gemmatimonas
ASV217	8	482	0.00107317452268063	0.26462024580617	0.0941943260195085	M3	Bacteria	Proteobacteria	Alphaproteobacteria	Rhizobiales	Xanthobacteraceae	Rhodoplanes
ASV219	7	431	0.00103328910516758	0.214241403035348	0.0669627910091293	M5	Bacteria	Proteobacteria	Alphaproteobacteria	Rhizobiales	uncultured	uncultured
ASV220	13	975	0.00118884581614963	0.582520849923416	0.0714269770764046	M6	Bacteria	Planctomycetota	Phycisphaerae	Tepidisphaerales	WD2101_soil_group	WD2101_soil_group
ASV221	5	115	0.00103293404341077	0.252743413369075	0.108479721434789	M9	Bacteria	Actinobacteriota	Thermoleophilia	Gaiellales	Gaiellaceae	Gaiella
ASV222	8	273	0.00109763840666682	0.438057398862085	0.0879444655253231	M1	Bacteria	Chloroflexi	Ktedonobacteria	C0119	C0119	C0119
ASV223	2	12	0.000937948044443467	0.0951080144157399	0.0799089306042276	M3	Bacteria	Proteobacteria	Alphaproteobacteria	Rhizobiales	Xanthobacteraceae	uncultured
ASV224	5	220	0.00104930584323317	0.173511216166425	0.114729581928975	M8	Bacteria	Proteobacteria	Alphaproteobacteria	Rhizobiales	KF-JG30-B3	KF-JG30-B3
ASV225	6	278	0.00108868563608462	0.3671439177286	0.0991049306935113	M6	Bacteria	Actinobacteriota	Thermoleophilia	Solirubrobacterales	Solirubrobacteraceae	Solirubrobacter
ASV228	6	378	0.00109022429820795	0.255939533636198	0.0883908841320506	M7	Bacteria	Proteobacteria	Alphaproteobacteria	Rhizobiales	Xanthobacteraceae
ASV229	4	105	0.000916042282170495	0.0843245626914526	0.117854512176067	M9	Bacteria	Proteobacteria	Gammaproteobacteria	Burkholderiales	TRA3-20	TRA3-20
ASV230	6	409	0.00106435424217545	0.221659316536611	0.0933014888060534	M1	Bacteria	Acidobacteriota	Vicinamibacteria	Vicinamibacterales	Vicinamibacteraceae
ASV231	14	1187	0.00123077750730486	0.701514977362996	0.133925582018259	M4	Bacteria	Chloroflexi	Chloroflexia	Thermomicrobiales	JG30-KF-CM45	JG30-KF-CM45
ASV235	5	159	0.00101416138091474	0.221001495915503	0.531684560612486	M4	Bacteria	Actinobacteriota	Actinobacteria	Pseudonocardiales	Pseudonocardiaceae	Pseudonocardia
ASV243	5	164	0.00102832524551626	0.236922680404056	0.0727662328965871	M1	Bacteria	Nitrospirota	Nitrospiria	Nitrospirales	Nitrospiraceae	Nitrospira
ASV244	3	20	0.000938586254185334	0.148800821534211	0.0991049306935113	M1	Bacteria	Proteobacteria	Alphaproteobacteria	Sphingomonadales	Sphingomonadaceae	Altererythrobacter
ASV246	6	255	0.00104428141553772	0.200182155549189	0.871855538938863	M10	Bacteria	Actinobacteriota	Actinobacteria	Streptosporangiales	Streptosporangiaceae	Streptosporangium
ASV247	5	205	0.000971486736859797	0.151930238479945	0.0821410236378652	M1	Bacteria	Planctomycetota	OM190	OM190	OM190	OM190
ASV249	6	250	0.00111438659912506	0.35856716691205	0.0790160933907725	M3	Bacteria	Acidobacteriota	Vicinamibacteria	Vicinamibacterales	Vicinamibacteraceae	Vicinamibacteraceae
ASV250	9	210	0.00111963166375702	0.492557546979072	0.0843731166715029	M5	Bacteria	Acidobacteriota	Blastocatellia	Pyrinomonadales	Pyrinomonadaceae	RB41
ASV252	9	481	0.00107122629147664	0.28530894903494	0.116961674962612	M3	Bacteria	Firmicutes	Bacilli	Paenibacillales	Paenibacillaceae	Paenibacillus
ASV254	9	241	0.00108433067116995	0.441433387276114	0.0955335818396911	M1	Bacteria	Acidobacteriota	Blastocatellia	Pyrinomonadales	Pyrinomonadaceae	RB41
ASV258	5	120	0.000990884001409115	0.183349164461316	0.0714269770764046	M8	Bacteria	Acidobacteriota	Vicinamibacteria	Vicinamibacterales	Vicinamibacteraceae	Vicinamibacteraceae
ASV259	5	140	0.00101567926371346	0.227317714570723	0.129461395950983	M1	Bacteria	Acidobacteriota	Vicinamibacteria	Vicinamibacterales
ASV261	5	236	0.00100615306783048	0.134581027805523	0.0941943260195085	M3	Bacteria	Bacteroidota	Bacteroidia	Cytophagales	Microscillaceae	Chryseolinea
ASV264	16	1880	0.00125738023282796	0.751265742874232	0.103569116760787	M5	Bacteria	Proteobacteria	Alphaproteobacteria	Sphingomonadales	Sphingomonadaceae
ASV265	1	0	0.000799159272884141	0.0282558643498575	0.0660699537956742	M3	Bacteria	Proteobacteria	Alphaproteobacteria	Rhizobiales	Xanthobacteraceae
ASV266	8	209	0.00109687694042686	0.414115788284898	0.070980558469677	M7	Bacteria	Bacteroidota	Bacteroidia	Chitinophagales	Chitinophagaceae	Puia
ASV270	5	254	0.00105136418316255	0.128113106174953	0.0973192562666012	M9	Bacteria	Proteobacteria	Alphaproteobacteria	Rhizobiales	Xanthobacteraceae
ASV272	6	142	0.00103834498103936	0.256115633825962	0.078569674784045	M3	Bacteria	Proteobacteria	Gammaproteobacteria	Xanthomonadales	Xanthomonadaceae	Arenimonas
ASV273	11	451	0.00115312289691831	0.609876872163163	0.206691814914846	M5	Bacteria	Proteobacteria	Gammaproteobacteria	Burkholderiales	Oxalobacteraceae	Massilia
ASV275	10	369	0.00112514514070436	0.499299967977318	0.0919622329858708	M9	Bacteria	Acidobacteriota	Vicinamibacteria	Vicinamibacterales	uncultured	uncultured
ASV278	4	82	0.000992486167129259	0.182794311631401	0.0821410236378652	M1	Bacteria	Proteobacteria	Alphaproteobacteria	Rhizobiales	Rhizobiaceae
ASV280	6	289	0.0010313660175721	0.224615175278703	0.0839266980647753	M7	Bacteria	Proteobacteria	Alphaproteobacteria	Dongiales	Dongiaceae	Dongia
ASV281	4	190	0.000999087139046229	0.100238308547792	0.0629450235485815	M10	Bacteria	Actinobacteriota	Actinobacteria	0319-7L14	0319-7L14	0319-7L14
ASV282	11	521	0.00115866369623968	0.614420103767221	0.137943349478806	M5	Bacteria	Actinobacteriota	Actinobacteria	Micrococcales	Microbacteriaceae	Agromyces
ASV283	7	332	0.00113738204929655	0.344776480896477	0.0803553492109551	M1	Bacteria	Actinobacteriota	Acidimicrobiia	IMCC26256	IMCC26256	IMCC26256
ASV286	6	267	0.00105520787709981	0.230776833542982	0.0691948840427669	M1	Bacteria	Proteobacteria	Gammaproteobacteria	Gammaproteobacteria_Incertae_Sedis	Unknown_Family	Acidibacter
ASV287	9	382	0.0011207646009411	0.492109593010092	0.0950871632329636	M6	Bacteria	Proteobacteria	Alphaproteobacteria	Rhizobiales	Rhizobiaceae	Pseudaminobacter
ASV288	9	387	0.00110516604848274	0.375091250554307	0.0816946050311377	M1	Bacteria	Bacteroidota	Bacteroidia	Chitinophagales	Chitinophagaceae	Terrimonas
ASV289	6	399	0.00105982979976384	0.183694942366003	0.0669627910091293	M4	Bacteria	Actinobacteriota	Actinobacteria	Streptomycetales	Streptomycetaceae	Streptomyces
ASV290	4	188	0.00100742288076622	0.132354079850261	0.062498604941854	M1	Bacteria	Planctomycetota	Phycisphaerae	Tepidisphaerales	WD2101_soil_group	WD2101_soil_group
ASV291	5	130	0.000993898314565206	0.255385789721849	0.0883908841320506	M11	Bacteria	Nitrospirota	Nitrospiria	Nitrospirales	Nitrospiraceae	Nitrospira
ASV292	7	302	0.00107403574385524	0.313181176204713	0.174103256623736	M4	Bacteria	Proteobacteria	Alphaproteobacteria	Caulobacterales	Caulobacteraceae	Brevundimonas
ASV296	10	493	0.00108446203631485	0.351115051864063	0.0767840003571349	M3	Bacteria	Acidobacteriota	Holophagae	Subgroup_7	Subgroup_7	Subgroup_7
ASV297	9	564	0.00112737066079144	0.392967940764572	0.0723198142898596	M6	Bacteria	Actinobacteriota	Acidimicrobiia
ASV306	4	56	0.000991754696570422	0.192474873843178	0.0888373027387782	M8	Bacteria	MBNT15	MBNT15	MBNT15	MBNT15	MBNT15
ASV307	8	605	0.0011436860150043	0.350119012788306	0.0794625119975001	M3	Bacteria	Actinobacteriota	Actinobacteria	Streptomycetales	Streptomycetaceae	Streptomyces
ASV308	7	176	0.00103254329314755	0.260310479734076	0.0723198142898596	M7	Bacteria	Proteobacteria	Alphaproteobacteria	Rhizobiales	Xanthobacteraceae
ASV311	7	269	0.00108027402144936	0.323505593935609	0.0674092096158568	M3	Bacteria	Acidobacteriota	Holophagae	Subgroup_7	Subgroup_7	Subgroup_7
ASV312	4	76	0.00100041101425705	0.17708761801056	0.0754447445369523	M4	Bacteria	Acidobacteriota	Blastocatellia	Blastocatellales	Blastocatellaceae	Aridibacter
ASV313	3	63	0.00093591585578062	0.153713757872911	0.176781768264101	M5	Bacteria	Planctomycetota	Planctomycetes	Pirellulales	Pirellulaceae	Rhodopirellula
ASV314	5	361	0.00108438458390239	0.201508461332058	0.11919376799625	M6	Bacteria	Proteobacteria	Gammaproteobacteria	Burkholderiales	Oxalobacteraceae
ASV316	3	101	0.00101228318798892	0.129023754570666	0.0986585120867838	M4	Bacteria	Proteobacteria	Alphaproteobacteria	Rhizobiales	KF-JG30-B3	KF-JG30-B3
ASV318	5	155	0.0010332987710787	0.16750019991297	0.0705341398629495	M1	Bacteria	Actinobacteriota	Thermoleophilia	Solirubrobacterales	67-14	67-14
ASV319	11	964	0.00113707723650808	0.479191579039974	0.063391442155309	M2	Bacteria	Proteobacteria	Alphaproteobacteria	Sphingomonadales	Sphingomonadaceae	Ellin6055
ASV320	3	116	0.000956547402372954	0.0953628590275239	0.0723198142898596	M1	Bacteria	Proteobacteria	Gammaproteobacteria	Burkholderiales	Nitrosomonadaceae	MND1
ASV321	4	457	0.00112342936544918	0.181120942994925	0.106694047007879	M1	Bacteria	Proteobacteria	Gammaproteobacteria	Burkholderiales	Nitrosomonadaceae	MND1
ASV322	7	318	0.0011286939259169	0.395848577996336	0.111604651681882	M7	Bacteria	Actinobacteriota	Actinobacteria	Propionibacteriales	Nocardioidaceae	Kribbella
ASV324	8	428	0.00108670357377698	0.252966470225973	0.144639628579719	M6	Bacteria	Proteobacteria	Alphaproteobacteria	Sphingomonadales	Sphingomonadaceae	Sphingomonas
ASV326	7	340	0.0011154933426696	0.326141358447513	0.0776768375705899	M2	Bacteria	Proteobacteria	Alphaproteobacteria	Rhizobiales	Xanthobacteraceae	Rhodoplanes
ASV330	8	484	0.00114188316026598	0.416320029168863	0.113390326108792	M7	Bacteria	Proteobacteria	Alphaproteobacteria	Sphingomonadales	Sphingomonadaceae
ASV332	4	21	0.000970254632511976	0.194708943175687	0.137496930872079	M2	Bacteria	Proteobacteria	Alphaproteobacteria	Rhizobiales	Xanthobacteraceae
ASV333	6	203	0.00106035695308579	0.244334186331984	0.0620521863351264	M3	Bacteria	Actinobacteriota	Thermoleophilia	Solirubrobacterales	Solirubrobacteraceae	Conexibacter
ASV336	4	92	0.00093451629219342	0.144555185259818	0.0602665119082163	M1	Bacteria	Proteobacteria	Gammaproteobacteria	Burkholderiales	Nitrosomonadaceae	MND1
ASV339	6	120	0.000983261304509926	0.260080458121468	0.0825874422445927	M8	Bacteria	Bacteroidota	Bacteroidia	Chitinophagales	Chitinophagaceae	Ferruginibacter
ASV342	9	508	0.00114864712863805	0.438329216867642	0.0821410236378652	M2	Bacteria	Actinobacteriota	Thermoleophilia	Solirubrobacterales	Solirubrobacteraceae	Parviterribacter
ASV343	7	295	0.00112296397781239	0.416233639468762	0.0968728376598737	M6	Bacteria	Chloroflexi	KD4-96	KD4-96	KD4-96	KD4-96
ASV345	5	213	0.00105410516206377	0.141715886601855	0.0629450235485815	M2	Bacteria	Actinobacteriota	Actinobacteria	Corynebacteriales	Mycobacteriaceae	Mycobacterium
ASV346	7	333	0.0011100223016007	0.398189737869473	0.0683020468293118	M5	Bacteria	Acidobacteriota	Blastocatellia	Pyrinomonadales	Pyrinomonadaceae	RB41
ASV350	19	1349	0.00124422686350365	1	0.0660699537956742	M2	Bacteria	Proteobacteria	Gammaproteobacteria	Gammaproteobacteria_Incertae_Sedis	Unknown_Family	Acidibacter
ASV351	14	937	0.00121148492614103	0.698481803385245	0.070087721256222	M2	Bacteria	Proteobacteria	Gammaproteobacteria	Nitrosococcales	Nitrosococcaceae	wb1-P19
ASV353	12	778	0.00119211125518637	0.640007672569346	0.0683020468293118	M11	Bacteria	Acidobacteriota	Vicinamibacteria	Vicinamibacterales	Vicinamibacteraceae	Vicinamibacteraceae
ASV354	10	1089	0.00119943321335727	0.456200699814504	0.0857123724916855	M8	Bacteria	Myxococcota	Polyangia	Haliangiales	Haliangiaceae	Haliangium
ASV355	6	327	0.00103999904584351	0.130004211728863	0.11740809356934	M3	Bacteria	Latescibacterota	Latescibacterota	Latescibacterota	Latescibacterota	Latescibacterota
ASV357	8	382	0.00110192653453848	0.366932348057962	0.0758911631436798	M2	Bacteria	Proteobacteria	Gammaproteobacteria	Gammaproteobacteria_Incertae_Sedis	Unknown_Family	Acidibacter
ASV359	5	163	0.000985210011539599	0.142914495554679	0.0691948840427669	M6	Bacteria	Proteobacteria	Gammaproteobacteria	Burkholderiales	Comamonadaceae
ASV363	9	638	0.00120079715039862	0.488338258270539	0.0883908841320506	M3	Bacteria	Proteobacteria	Gammaproteobacteria	Burkholderiales	Nitrosomonadaceae	Ellin6067
ASV365	7	494	0.00120827171705661	0.364936838048697	0.0749983259302248	M9	Bacteria	Actinobacteriota	MB-A2-108	MB-A2-108	MB-A2-108	MB-A2-108
ASV368	8	467	0.00113951361201762	0.407584454114973	0.0964264190531461	M6	Bacteria	Proteobacteria	Gammaproteobacteria	Burkholderiales	Nitrosomonadaceae	MND1
ASV369	6	260	0.00102063841370751	0.157076795467205	0.0620521863351264	M10	Bacteria	Bacteroidota	Bacteroidia	Cytophagales	Microscillaceae
ASV370	8	404	0.00109362297744529	0.299381492168476	0.0999977679069664	M6	Bacteria	Actinobacteriota	Actinobacteria	Propionibacteriales	Propionibacteriaceae
ASV371	10	743	0.00117132774535448	0.406134717518632	0.0642842793687641	M4	Bacteria	Actinobacteriota	Thermoleophilia	uncultured	uncultured	uncultured
ASV373	3	27	0.000987264031985947	0.106771631910818	0.0611593491216714	M3	Bacteria	Gemmatimonadota	S0134_terrestrial_group	S0134_terrestrial_group	S0134_terrestrial_group	S0134_terrestrial_group
ASV374	12	861	0.00119669867289826	0.607924144125392	0.0691948840427669	M4	Bacteria	Actinobacteriota	Actinobacteria
ASV375	10	425	0.00108951836889059	0.396278461901473	0.063391442155309	M1	Bacteria	Proteobacteria	Alphaproteobacteria	Rhizobiales	A0839	A0839
ASV379	7	386	0.00111795327507256	0.280909366481284	0.634807258766545	M5	Bacteria	Actinobacteriota	Actinobacteria	Pseudonocardiales	Pseudonocardiaceae	Pseudonocardia
ASV380	6	254	0.00108611330890484	0.284408996874676	0.0732126515033147	M2	Bacteria	Acidobacteriota	Thermoanaerobaculia	Thermoanaerobaculales	Thermoanaerobaculaceae	Subgroup_10
ASV385	5	138	0.00108515758452633	0.431257308414368	0.194192093926475	M2	Bacteria	Proteobacteria	Gammaproteobacteria	Burkholderiales	Comamonadaceae
ASV386	7	341	0.00113212430910752	0.346688214313056	0.0642842793687641	M1	Bacteria	Actinobacteriota	Thermoleophilia	Solirubrobacterales	67-14	67-14
ASV387	4	154	0.00103272234443262	0.102351166329302	0.130354233164438	M9	Bacteria	Bacteroidota	Bacteroidia	Chitinophagales	Chitinophagaceae	Flavitalea
ASV390	5	163	0.00103900866380785	0.225883876940079	0.442400839266981	M1	Bacteria	Proteobacteria	Alphaproteobacteria	Rhizobiales	Xanthobacteraceae	Bradyrhizobium
ASV395	4	43	0.000960402529218603	0.186413431169206	0.0995513493002388	M8	Bacteria	Proteobacteria	Gammaproteobacteria	Burkholderiales	Comamonadaceae
ASV398	5	49	0.000968285903006142	0.170055195098617	0.0883908841320506	M3	Bacteria	Gemmatimonadota	Gemmatimonadetes	Gemmatimonadales	Gemmatimonadaceae	uncultured
ASV399	9	527	0.00113553723774555	0.394337717234124	0.0602665119082163	M2	Bacteria	Myxococcota	Myxococcia	Myxococcales	Myxococcaceae
ASV401	7	349	0.00112642896681894	0.432037079465287	0.0665163724024017	M2	Bacteria	MBNT15	MBNT15	MBNT15	MBNT15	MBNT15
ASV404	3	25	0.000882248218190222	0.0796463130797951	0.0616057677283989	M10	Bacteria	Proteobacteria	Alphaproteobacteria	Sphingomonadales	Sphingomonadaceae	Sphingopyxis
ASV405	10	672	0.00116257040344921	0.538751927796398	0.47320372313118	M1	Bacteria	Actinobacteriota	Actinobacteria	Micrococcales	Microbacteriaceae	Leifsonia
ASV406	9	697	0.00114407044059386	0.380269574267253	0.0736590701100422	M9	Bacteria	Actinobacteriota	Thermoleophilia	Gaiellales	uncultured	uncultured
ASV409	6	133	0.00102044711928386	0.221593958361405	0.82185665498538	M2	Bacteria	Gemmatimonadota	Gemmatimonadetes	Gemmatimonadales	Gemmatimonadaceae	Gemmatimonas
ASV412	4	114	0.000980535141820502	0.125466229116925	0.0660699537956742	M3	Bacteria	Acidobacteriota	Blastocatellia	Pyrinomonadales	Pyrinomonadaceae	RB41
ASV417	5	93	0.00107122550185526	0.314343050055843	0.0919622329858708	M8	Bacteria	Planctomycetota	Phycisphaerae	Tepidisphaerales	WD2101_soil_group	WD2101_soil_group
ASV420	9	580	0.00114807919240689	0.400715714859138	0.0607129305149439	M2	Bacteria	Gemmatimonadota	Gemmatimonadetes	Gemmatimonadales	Gemmatimonadaceae	uncultured
ASV421	12	1159	0.00120549476873745	0.47865567934559	0.0714269770764046	M1	Bacteria	Chloroflexi	Gitt-GS-136	Gitt-GS-136	Gitt-GS-136	Gitt-GS-136
ASV422	5	172	0.000959255075409331	0.118761801077835	0.0745519073234972	M1	Bacteria	Actinobacteriota	Thermoleophilia	Solirubrobacterales
ASV429	6	417	0.00110987240679425	0.266490436371968	0.104015535367514	M2	Bacteria	Proteobacteria	Alphaproteobacteria	Rhizobiales	Xanthobacteraceae	Rhodoplanes
ASV440	8	389	0.0011084953483273	0.415783243407261	0.133479163411531	M9	Bacteria	Proteobacteria	Gammaproteobacteria	Xanthomonadales	Xanthomonadaceae	Xanthomonas
ASV445	7	785	0.00109839222801279	0.231719433766726	0.0749983259302248	M4	Bacteria	Actinobacteriota	Thermoleophilia	Gaiellales	uncultured	uncultured
ASV450	6	177	0.00105193916752346	0.283383931858369	0.0678556282225843	M5	Bacteria	Actinobacteriota	Thermoleophilia	Solirubrobacterales	67-14	67-14
ASV452	4	140	0.000979594067315071	0.100290336578414	0.0669627910091293	M3	Bacteria	Actinobacteriota	Actinobacteria	Corynebacteriales	Mycobacteriaceae	Mycobacterium
ASV454	5	342	0.00109254547428892	0.1961886656566	0.0767840003571349	M4	Bacteria	Gemmatimonadota	Gemmatimonadetes	Gemmatimonadales	Gemmatimonadaceae	uncultured
ASV456	6	319	0.00107066409279335	0.226038255770596	0.0941943260195085	M6	Bacteria	Actinobacteriota	Thermoleophilia	Solirubrobacterales	Solirubrobacteraceae	Solirubrobacter
ASV459	5	174	0.000996756756446214	0.240451198951563	0.0660699537956742	M2	Bacteria	Actinobacteriota	MB-A2-108	MB-A2-108	MB-A2-108	MB-A2-108
ASV468	5	144	0.00108202111326443	0.303253234121444	0.0767840003571349	M5	Bacteria	Proteobacteria	Gammaproteobacteria	Xanthomonadales	Xanthomonadaceae	Lysobacter
ASV471	8	372	0.00111964308046436	0.425589206667081	0.0665163724024017	M2	Bacteria	Acidobacteriota	Vicinamibacteria	Vicinamibacterales	Vicinamibacteraceae
ASV475	6	172	0.00106540868810722	0.228988793547154	0.0683020468293118	M9	Bacteria	Proteobacteria	Gammaproteobacteria	CCD24	CCD24	CCD24
ASV481	6	104	0.00103340939201514	0.300330177513628	0.0651771165822191	M2	Bacteria	Methylomirabilota	Methylomirabilia	Rokubacteriales	Rokubacteriales	Rokubacteriales
ASV488	7	258	0.00108217231492684	0.350677048296414	0.0772304189638624	M1	Bacteria	Proteobacteria	Alphaproteobacteria	Rhizobiales	Beijerinckiaceae	Microvirga
ASV496	7	328	0.00110064541633533	0.303378223135651	0.172764000803553	M6	Bacteria	Proteobacteria	Gammaproteobacteria	Burkholderiales	Oxalobacteraceae
ASV497	9	261	0.00107883602553026	0.440675503891178	0.106247628401152	M4	Bacteria	Actinobacteriota	Actinobacteria	Corynebacteriales	Mycobacteriaceae	Mycobacterium
ASV501	14	954	0.00123473965851699	0.756065461688566	0.0678556282225843	M6	Bacteria	Myxococcota	Polyangia	Polyangiales	Polyangiaceae
ASV506	9	490	0.00114219042947369	0.493861941936722	0.0665163724024017	M5	Bacteria	Proteobacteria	Alphaproteobacteria	Sphingomonadales	Sphingomonadaceae	Ellin6055
ASV508	7	377	0.00107745612006857	0.28436534586413	0.0883908841320506	M5	Bacteria	Actinobacteriota	Actinobacteria
ASV513	10	494	0.00111516889962584	0.449974384166529	0.0678556282225843	M4	Bacteria	Bacteroidota	Bacteroidia	Chitinophagales	Saprospiraceae	uncultured
ASV516	8	501	0.00108249505316836	0.343227233558914	0.101337023727149	M2	Bacteria	Gemmatimonadota	BD2-11_terrestrial_group	BD2-11_terrestrial_group	BD2-11_terrestrial_group	BD2-11_terrestrial_group
ASV525	5	158	0.000957804312647593	0.150770721801851	0.0772304189638624	M5	Bacteria	Acidobacteriota	Holophagae	Subgroup_7	Subgroup_7	Subgroup_7
ASV529	6	143	0.00105045219143857	0.245299190594991	0.0602665119082163	M3	Bacteria	Acidobacteriota	Subgroup_5	Subgroup_5	Subgroup_5	Subgroup_5
ASV538	8	392	0.00111950345397449	0.427194762032636	0.0678556282225843	M1	Bacteria	Actinobacteriota	Thermoleophilia	uncultured	uncultured	uncultured
ASV540	8	371	0.00114000690164116	0.463294017297712	0.0669627910091293	M2	Bacteria	Actinobacteriota	Actinobacteria	Propionibacteriales	Nocardioidaceae	Marmoricola
ASV550	4	42	0.00099087037844253	0.293066850507969	0.0607129305149439	M6	Bacteria	Proteobacteria	Alphaproteobacteria	Caulobacterales	Caulobacteraceae
ASV551	8	866	0.0010933639744041	0.23850861557247	0.220977210330127	M3	Bacteria	Bacteroidota	Bacteroidia	Sphingobacteriales	Sphingobacteriaceae	Pedobacter
ASV561	10	743	0.00115128587025337	0.542251270082648	0.103569116760787	M2	Bacteria	Actinobacteriota	Actinobacteria	Propionibacteriales	Nocardioidaceae	Nocardioides
ASV572	11	504	0.00115130892368236	0.571212239771224	0.117854512176067	M6	Bacteria	Proteobacteria	Alphaproteobacteria	Rhizobiales	Rhizobiaceae
ASV581	8	364	0.00108953840812116	0.32320919308431	0.0638378607620366	M7	Bacteria	Actinobacteriota	Actinobacteria
ASV615	5	79	0.00103358786513369	0.22765830032501	0.087051628311868	M7	Bacteria	Proteobacteria	Gammaproteobacteria	Burkholderiales	Oxalobacteraceae	Massilia
ASV616	9	839	0.00119564223408027	0.424383154190536	0.070980558469677	M4	Bacteria	Proteobacteria	Gammaproteobacteria	Burkholderiales	Nitrosomonadaceae	Ellin6067
ASV628	4	123	0.00100065802585063	0.141664158618231	0.0852659538849579	M7	Bacteria	Proteobacteria	Gammaproteobacteria	Burkholderiales	Oxalobacteraceae
ASV630	2	5	0.000862559463016954	0.065085609052977	0.0669627910091293	M2	Bacteria	Proteobacteria	Gammaproteobacteria	Burkholderiales	Comamonadaceae
ASV635	8	559	0.00119853461398923	0.420908548773687	0.377223722684761	M7	Bacteria	Actinobacteriota	Actinobacteria	Micromonosporales	Micromonosporaceae	Micromonospora
ASV640	6	538	0.0011372888000096	0.239200798201794	0.100444186513694	M2	Bacteria	Proteobacteria	Alphaproteobacteria	Rhizobiales	Beijerinckiaceae	Microvirga
ASV651	8	351	0.00114176928259208	0.454481047989808	0.141068279725899	M4	Bacteria	Acidobacteriota	Subgroup_22	Subgroup_22	Subgroup_22	Subgroup_22
ASV654	11	998	0.00119268444310753	0.507685411301993	0.303118233967992	M5	Bacteria	Acidobacteriota	Vicinamibacteria	Vicinamibacterales	uncultured	uncultured
ASV662	7	216	0.000998193684808999	0.252222635534443	0.225441396397402	M9	Bacteria	Proteobacteria	Gammaproteobacteria	Burkholderiales	Oxalobacteraceae	Massilia
ASV668	8	557	0.00114603360080646	0.451028714105516	0.0888373027387782	M5	Bacteria	Proteobacteria	Gammaproteobacteria	Burkholderiales	Comamonadaceae	Polaromonas
ASV669	10	810	0.00114069410953817	0.451310891258573	0.0705341398629495	M5	Bacteria	Actinobacteriota	Thermoleophilia	Solirubrobacterales	67-14	67-14
ASV714	8	250	0.00112108808389655	0.403522107109078	0.0825874422445927	M2	Bacteria	Proteobacteria	Alphaproteobacteria	Sphingomonadales	Sphingomonadaceae
ASV740	12	879	0.00117938740648968	0.506379107087671	0.117854512176067	M6	Bacteria	Proteobacteria	Alphaproteobacteria	Caulobacterales	Caulobacteraceae	Phenylobacterium
ASV755	11	713	0.00121502642238875	0.654686364981743	0.520077676837571	M5	Bacteria	Actinobacteriota	Actinobacteria	Streptosporangiales	Streptosporangiaceae	Streptosporangium
ASV761	6	416	0.00109934717556205	0.165249370778337	0.0852659538849579	M6	Bacteria	Proteobacteria	Alphaproteobacteria	Rhizobiales	Devosiaceae	Devosia
ASV771	5	94	0.0010186678130615	0.245325934711437	0.0727662328965871	M7	Bacteria	Proteobacteria	Gammaproteobacteria	Pseudomonadales	Pseudomonadaceae	Pseudomonas
ASV776	8	224	0.00109735763170128	0.455913146042141	0.296868373473806	M4	Bacteria	Proteobacteria	Alphaproteobacteria	Rhizobiales	D05-2	D05-2
ASV801	7	198	0.00103826728700132	0.284834335818534	0.114729581928975	M3	Bacteria	Acidobacteriota	Vicinamibacteria	Vicinamibacterales	uncultured	uncultured
ASV808	13	1375	0.00131250830010456	0.805433956043173	0.0651771165822191	M4	Bacteria	Proteobacteria	Alphaproteobacteria	Reyranellales	Reyranellaceae	Reyranella
ASV815	12	808	0.00116003611572884	0.558755147495654	0.0669627910091293	M4	Bacteria	Gemmatimonadota	Gemmatimonadetes	Gemmatimonadales	Gemmatimonadaceae	uncultured
ASV816	7	277	0.00110197793540729	0.331644984692118	0.169639070556461	M1	Bacteria	Proteobacteria	Gammaproteobacteria	Xanthomonadales	Rhodanobacteraceae	Luteibacter
ASV826	8	368	0.00110610148910476	0.360633452148405	0.0705341398629495	M1	Bacteria	Proteobacteria	Gammaproteobacteria	PLTA13	PLTA13	PLTA13
ASV830	12	1218	0.00121855302705146	0.573832038944559	0.0816946050311377	M5	Bacteria	Acidobacteriota	Acidobacteriae	Bryobacterales	Bryobacteraceae	Bryobacter
ASV862	7	350	0.00108219859509585	0.280144268446975	0.174103256623736	M3	Bacteria	Actinobacteriota	Actinobacteria	Streptosporangiales	Thermomonosporaceae	Actinomadura
ASV866	3	7	0.000937320637923257	0.207016580883531	0.104015535367514	M4	Bacteria	Proteobacteria	Alphaproteobacteria	Sphingomonadales	Sphingomonadaceae	Sphingoaurantiacus
ASV869	8	423	0.00108700718838174	0.343709470474073	0.0821410236378652	M8	Bacteria	Proteobacteria	Alphaproteobacteria	Caulobacterales	Caulobacteraceae	PMMR1
ASV930	5	110	0.00104730346409053	0.260108722612518	0.244637396486686	M2	Bacteria	Proteobacteria	Alphaproteobacteria	Rhodospirillales	uncultured	uncultured
ASV935	9	393	0.00115004171459184	0.464159056683696	0.0857123724916855	M7	Bacteria	Proteobacteria	Alphaproteobacteria	Rhizobiales	Rhodomicrobiaceae	Rhodomicrobium
ASV961	9	615	0.001085562091952	0.256238249642871	0.140175442512444	M3	Bacteria	Firmicutes	Bacilli	Paenibacillales	Paenibacillaceae	Cohnella
ASV987	6	137	0.00105642508848965	0.289164094263327	0.0749983259302248	M7	Bacteria	Bacteroidota	Bacteroidia	Chitinophagales	Chitinophagaceae	Edaphobaculum
ASV996	7	366	0.0010818400791088	0.263858791503732	0.23481618713868	M6	Bacteria	Actinobacteriota	Actinobacteria	Micromonosporales	Micromonosporaceae	Micromonospora
ASV1035	12	1116	0.00121083159257221	0.622410084098626	0.070087721256222	M8	Bacteria	Bacteroidota	Bacteroidia	Sphingobacteriales	Sphingobacteriaceae	Pedobacter
ASV1051	10	640	0.00119119693277622	0.504410146650309	0.288832838552711	M7	Bacteria	Actinobacteriota	Actinobacteria	Micromonosporales	Micromonosporaceae	Micromonospora
ASV1098	6	174	0.00105627344051528	0.262410117809288	0.0866052097051405	M7	Bacteria	Proteobacteria	Alphaproteobacteria	Rhizobiales	Beijerinckiaceae	Microvirga
ASV1145	13	640	0.00115921560113114	0.62024857129979	0.0696413026494944	M9	Bacteria	Acidobacteriota	Holophagae	Subgroup_7	Subgroup_7	Subgroup_7
ASV1151	11	646	0.00117803650523903	0.534555986847709	0.123657954063525	M4	Bacteria	Bacteroidota	Bacteroidia	Flavobacteriales	Flavobacteriaceae	Flavobacterium
ASV1253	7	249	0.00106863750483292	0.342127632559723	0.0816946050311377	M2	Bacteria	Planctomycetota	Planctomycetes	Gemmatales	Gemmataceae	uncultured
ASV1305	7	259	0.00111523688345398	0.38289342943644	0.141068279725899	M2	Bacteria	Actinobacteriota	Actinobacteria	Streptosporangiales	Thermomonosporaceae	Actinomadura
ASV1359	6	352	0.00110641555786642	0.178627680044839	0.0754447445369523	M3	Bacteria	Planctomycetota	Planctomycetes	Pirellulales	Pirellulaceae	Pirellula
ASV1366	4	122	0.00106544865346203	0.243080569699263	0.194192093926475	M2	Bacteria	Actinobacteriota	Actinobacteria	Propionibacteriales	Nocardioidaceae	Kribbella
ASV1374	8	587	0.00112719371392358	0.296002001166041	0.0821410236378652	M2	Bacteria	Proteobacteria	Alphaproteobacteria	Rhizobiales	Xanthobacteraceae	Bradyrhizobium
ASV1377	11	1093	0.00119911031660805	0.480859731858806	0.121872279636615	M3	Bacteria	Actinobacteriota	Actinobacteria	Micrococcales	Microbacteriaceae	Leifsonia
ASV1405	4	213	0.000982273900588792	0.0723113909322164	0.108479721434789	M11	Bacteria	Actinobacteriota	Actinobacteria	Frankiales	Geodermatophilaceae	Modestobacter
ASV1427	6	440	0.00110642134455957	0.229217978613211	0.0669627910091293	M10	Bacteria	Proteobacteria	Alphaproteobacteria	Rhizobiales	Devosiaceae
ASV1431	7	289	0.00115691018589022	0.459263795	0.250440838374143	M9	Bacteria	Actinobacteriota	Actinobacteria	Micromonosporales	Micromonosporaceae	Micromonospora
ASV1472	7	411	0.00111470952377082	0.316637034510903	0.1102653958617	M2	Bacteria	Proteobacteria	Gammaproteobacteria	Gammaproteobacteria_Incertae_Sedis	Unknown_Family	Acidibacter
ASV1562	11	701	0.00111979584425625	0.536485393518086	0.0830338608513203	M2	Bacteria	Bacteroidota	Bacteroidia	Sphingobacteriales	Sphingobacteriaceae	Mucilaginibacter
ASV1605	3	58	0.000978131007493119	0.181390967203148	0.200888373027388	M5	Bacteria	Actinobacteriota	Actinobacteria	Micromonosporales	Micromonosporaceae
ASV1742	5	229	0.00104018603523145	0.215997785684671	0.0705341398629495	M4	Bacteria	Actinobacteriota	Actinobacteria	Propionibacteriales	Nocardioidaceae	Nocardioides
ASV1810	6	179	0.00102279596773283	0.246607856576279	0.155800093747907	M4	Bacteria	Actinobacteriota	Actinobacteria	Micromonosporales	Micromonosporaceae
ASV1833	5	257	0.00101996186699666	0.222640613865945	0.134818419231714	M2	Bacteria	Actinobacteriota	Actinobacteria	Micromonosporales	Micromonosporaceae	Micromonospora
ASV1844	3	89	0.000954710327927793	0.076313191077526	0.132139907591348	M3	Bacteria	Proteobacteria	Gammaproteobacteria	Burkholderiales	Oxalobacteraceae
ASV1850	11	817	0.00119438710751709	0.581942510134704	0.0794625119975001	M5	Bacteria	Firmicutes	Bacilli	Paenibacillales	Paenibacillaceae	Paenibacillus
ASV1867	9	845	0.00111000430057577	0.367689153331285	0.0897301399522332	M4	Bacteria	Proteobacteria	Alphaproteobacteria	Rhizobiales	Xanthobacteraceae	Bradyrhizobium
ASV1905	6	383	0.00104713676001206	0.225400767133418	0.149550233253722	M4	Bacteria	Actinobacteriota	Actinobacteria	Micromonosporales	Micromonosporaceae	Micromonospora
ASV1956	3	22	0.000947874746884946	0.157939533472785	0.0745519073234972	M4	Bacteria	Proteobacteria	Alphaproteobacteria	uncultured	uncultured	uncultured
ASV1993	6	180	0.00108713088500995	0.33065326512036	0.0857123724916855	M6	Bacteria	Proteobacteria	Gammaproteobacteria	Diplorickettsiales	Diplorickettsiaceae	uncultured
ASV2070	8	479	0.00113591821595242	0.417677860810529	0.101337023727149	M2	Bacteria	Bacteroidota	Bacteroidia	Sphingobacteriales	Sphingobacteriaceae
ASV2076	7	318	0.00110774294356441	0.293537051116734	0.0607129305149439	M4	Bacteria	Planctomycetota	Phycisphaerae	Tepidisphaerales	WD2101_soil_group	WD2101_soil_group
ASV2084	7	507	0.00112185058919342	0.216105412106872	0.063391442155309	M9	Bacteria	Actinobacteriota	Actinobacteria	Propionibacteriales	Nocardioidaceae	Nocardioides
ASV2184	7	226	0.00108195979903221	0.268874576962556	0.0718733956831321	M3	Bacteria	Proteobacteria	Alphaproteobacteria	Caulobacterales	Caulobacteraceae	Phenylobacterium
ASV2235	8	326	0.00110564039535785	0.45538307758468	0.100444186513694	M11	Bacteria	Proteobacteria	Alphaproteobacteria	Rhizobiales	Xanthobacteraceae	Bradyrhizobium
ASV2297	8	265	0.00105060597547634	0.38098373907828	0.087051628311868	M3	Bacteria	Firmicutes	Bacilli	Paenibacillales	Paenibacillaceae	Cohnella
ASV2481	8	277	0.00110846648879013	0.420687070890991	0.108033302828062	M2	Bacteria	Gemmatimonadota	Gemmatimonadetes	Gemmatimonadales	Gemmatimonadaceae
ASV2520	9	467	0.00117614236447342	0.519630227485943	0.0616057677283989	M5	Bacteria	Proteobacteria	Alphaproteobacteria	Rhizobiales	Beijerinckiaceae	Microvirga
ASV2534	6	455	0.00111904956382053	0.21783410272427	0.0741054887167697	M6	Bacteria	Actinobacteriota	Actinobacteria	Streptosporangiales	Streptosporangiaceae
ASV2712	12	915	0.00115085104169648	0.410869307669482	0.108479721434789	M3	Bacteria	Planctomycetota	Planctomycetes	Isosphaerales	Isosphaeraceae	Singulisphaera
ASV2779	8	529	0.00113975420528378	0.331833106355773	0.063391442155309	M10	Bacteria	Bacteroidota	Bacteroidia	Flavobacteriales	Flavobacteriaceae	Flavobacterium
ASV3025	8	521	0.00111342148361154	0.287356663629633	0.0665163724024017	M6	Bacteria	Bacteroidota	Bacteroidia	Flavobacteriales	Flavobacteriaceae	Flavobacterium
ASV3335	11	718	0.00118924739832079	0.547728277691658	0.0678556282225843	M9	Bacteria	Actinobacteriota	Actinobacteria	Micromonosporales	Micromonosporaceae
ASV3756	5	112	0.000977082662907903	0.191796320764863	0.0656235351889467	M10	Bacteria	Actinobacteriota	Actinobacteria	Propionibacteriales	Nocardioidaceae	Kribbella
