# Supplementary material for: Microbial interactions mediate the fairy ring type effects on alpine meadow plant communities on the Tibetan plateau
Source: Environ Microbiome. 2026 Mar 10;21:55. doi: 10.1186/s40793-026-00873-z (PMC13088534; doi:10.1186/s40793-026-00873-z)
Supplement: Supplementary file 2 — Supplementary Material 2 [file 40793_2026_873_MOESM2_ESM.zip › co-occurrence network/bacteria/T1/Agaricus_10out_edge.csv]

Source	Target	Interaction	weight
ASV1	ASV6	+	0.782879899201227
ASV1	ASV17	-	0.919809992861425
ASV1	ASV33	-	0.993617693791684
ASV1	ASV40	+	0.820893094079107
ASV1	ASV45	-	0.892668957146081
ASV1	ASV99	-	0.692005956700895
ASV1	ASV152	-	0.823442086338772
ASV1	ASV165	-	0.928886289784239
ASV1	ASV173	-	0.863152782766014
ASV1	ASV186	-	0.746462398664439
ASV1	ASV200	-	1
ASV1	ASV208	-	1
ASV1	ASV219	-	1
ASV1	ASV241	-	0.797331113494622
ASV1	ASV259	-	0.990778809934758
ASV1	ASV274	-	1
ASV1	ASV293	+	0.965260525530102
ASV1	ASV295	-	1
ASV1	ASV309	-	0.986355800365119
ASV1	ASV327	-	0.934122555798538
ASV1	ASV385	-	1
ASV1	ASV450	+	0.96445893116449
ASV1	ASV454	-	0.899895852094734
ASV1	ASV505	-	0.833697050738148
ASV1	ASV551	+	0.873300235055013
ASV1	ASV843	+	0.791497564304615
ASV3	ASV5	-	0.935127934336657
ASV3	ASV28	+	0.892815209890622
ASV3	ASV41	+	0.966398450342606
ASV3	ASV45	-	0.961714869493864
ASV3	ASV68	+	0.881480137162918
ASV3	ASV100	-	0.999335596722858
ASV3	ASV106	+	0.766248543500389
ASV3	ASV110	+	0.985093631167359
ASV3	ASV133	-	0.931082069513932
ASV3	ASV138	-	0.916970654834561
ASV3	ASV152	+	0.869065150216551
ASV3	ASV181	-	0.985268825598763
ASV3	ASV198	-	1
ASV3	ASV229	-	0.889585524942074
ASV3	ASV266	+	0.859474991518248
ASV3	ASV274	-	0.986504080379554
ASV3	ASV297	-	0.896428371253674
ASV3	ASV306	-	0.799550613247071
ASV3	ASV349	-	0.858994227237743
ASV3	ASV359	+	0.834831784466219
ASV3	ASV360	+	0.913696723716702
ASV3	ASV374	+	0.604585799446881
ASV3	ASV412	-	0.923336116369301
ASV3	ASV599	-	0.912315584596979
ASV5	ASV6	+	0.913875946813102
ASV5	ASV11	+	0.881687737891502
ASV5	ASV13	-	0.892892146684845
ASV5	ASV19	-	0.903331307635066
ASV5	ASV29	-	1
ASV5	ASV32	-	1
ASV5	ASV41	-	0.836211634862163
ASV5	ASV58	-	0.643772331017212
ASV5	ASV119	-	0.832362772894582
ASV5	ASV144	-	0.985014856625175
ASV5	ASV159	-	0.708587257173204
ASV5	ASV191	-	0.793463686914962
ASV5	ASV196	-	0.920026759552411
ASV5	ASV200	+	0.733167939358729
ASV5	ASV205	-	0.874791458865945
ASV5	ASV209	+	0.934701832615269
ASV5	ASV217	+	1
ASV5	ASV337	+	0.918215825310769
ASV5	ASV368	-	0.945144712136768
ASV5	ASV379	-	0.847637498328313
ASV5	ASV398	+	0.930640266529394
ASV5	ASV412	-	0.949114707249854
ASV5	ASV422	-	0.89695051557109
ASV6	ASV19	-	1
ASV6	ASV29	-	0.881084661832726
ASV6	ASV70	-	1
ASV6	ASV82	-	1
ASV6	ASV175	+	0.935174259175694
ASV6	ASV179	+	0.946385770310481
ASV6	ASV240	-	0.850882268522854
ASV6	ASV250	-	1
ASV6	ASV268	-	0.90417833138868
ASV6	ASV269	-	0.904354892348246
ASV6	ASV281	-	0.919793313421984
ASV6	ASV291	-	0.554791793376744
ASV6	ASV485	+	0.895188091011579
ASV6	ASV553	+	0.649108372467037
ASV6	ASV558	+	0.809386367838504
ASV6	ASV678	+	0.825791038046764
ASV7	ASV10	-	0.85709696783062
ASV7	ASV35	-	0.691569245359316
ASV7	ASV42	+	0.863568715081819
ASV7	ASV43	+	0.946061594292797
ASV7	ASV52	+	0.90138536715955
ASV7	ASV69	-	0.871209480730154
ASV7	ASV77	+	0.820295406392701
ASV7	ASV128	+	0.709882568774132
ASV7	ASV129	-	0.775679322847974
ASV7	ASV133	+	0.936519172462962
ASV7	ASV157	-	0.962218861635349
ASV7	ASV164	+	0.88768708163684
ASV7	ASV165	+	0.859626030431392
ASV7	ASV193	-	0.806860285811323
ASV7	ASV195	+	0.937843618064728
ASV7	ASV198	+	0.76376509202316
ASV7	ASV212	-	1
ASV7	ASV218	-	1
ASV7	ASV280	+	0.804486859058715
ASV7	ASV287	+	0.982217575616753
ASV7	ASV354	+	0.943110856967928
ASV7	ASV363	+	0.649755571477158
ASV7	ASV398	-	0.905409788690316
ASV8	ASV73	-	0.851216974702593
ASV8	ASV77	+	0.911980526889605
ASV8	ASV107	-	0.823071717063865
ASV8	ASV119	+	0.743968102869647
ASV8	ASV193	-	0.991406864490175
ASV8	ASV222	-	1
ASV8	ASV254	-	0.792714649337131
ASV8	ASV322	-	0.740976062317294
ASV8	ASV497	+	0.883028297968298
ASV9	ASV30	+	0.934734131187635
ASV9	ASV106	+	0.8891056145814
ASV9	ASV116	+	0.960231999791151
ASV9	ASV135	-	0.911737000316661
ASV9	ASV138	-	0.935795887335767
ASV9	ASV144	-	0.99549818179831
ASV9	ASV152	+	0.772300822078241
ASV9	ASV155	-	0.956614731695687
ASV9	ASV160	-	0.626300165850702
ASV9	ASV163	+	0.894687242792089
ASV9	ASV170	-	0.819166010708498
ASV9	ASV195	+	0.815170049431389
ASV9	ASV200	+	0.933170225326571
ASV9	ASV250	+	0.868184545889539
ASV9	ASV265	+	0.892227200459627
ASV9	ASV296	-	0.951085830219336
ASV9	ASV336	-	0.993946472596887
ASV9	ASV395	+	0.819557807475576
ASV9	ASV445	-	0.53749085812584
ASV9	ASV497	-	0.636211948611475
ASV9	ASV661	-	0.782510116988604
ASV10	ASV39	+	0.904003918087901
ASV10	ASV58	-	0.813652354618171
ASV10	ASV61	-	0.98485519123426
ASV10	ASV67	-	0.906183616948151
ASV10	ASV69	+	0.873348072999737
ASV10	ASV74	+	0.909280349903195
ASV10	ASV77	-	0.955964383406504
ASV10	ASV82	-	0.775689984950103
ASV10	ASV85	+	0.901373210516822
ASV10	ASV86	-	0.683103403339319
ASV10	ASV110	+	0.888600936970736
ASV10	ASV122	-	0.78629497646467
ASV10	ASV134	-	0.995507156858802
ASV10	ASV203	+	0.734853717173739
ASV10	ASV265	-	0.925289173868608
ASV10	ASV269	+	0.900739207078856
ASV10	ASV273	+	0.820032697977157
ASV10	ASV319	-	0.992432105325178
ASV10	ASV421	+	0.948859769767188
ASV10	ASV430	+	0.922463331289311
ASV10	ASV505	+	0.787593109821839
ASV10	ASV758	-	0.796879521855421
ASV10	ASV899	-	0.728082284597934
ASV11	ASV17	+	0.906906240283006
ASV11	ASV20	-	0.913536694105652
ASV11	ASV24	-	0.931472751388378
ASV11	ASV27	+	0.95359908068762
ASV11	ASV33	-	1
ASV11	ASV52	+	0.781744135970171
ASV11	ASV57	+	0.804698200496128
ASV11	ASV78	+	0.760618559896227
ASV11	ASV120	+	0.867206016925385
ASV11	ASV184	-	0.814967554278563
ASV11	ASV241	+	0.926870920404458
ASV11	ASV272	-	0.953187691416531
ASV11	ASV280	-	0.899086839097394
ASV11	ASV291	+	0.927036224445105
ASV11	ASV296	-	0.987709475902605
ASV11	ASV304	-	0.869819878120355
ASV11	ASV307	+	0.972508395823294
ASV11	ASV346	+	0.925477992512843
ASV11	ASV350	+	0.895224313417085
ASV11	ASV357	+	0.913077809330543
ASV11	ASV429	-	0.810846080098472
ASV11	ASV454	-	0.685797390898638
ASV11	ASV495	+	0.838991236403209
ASV11	ASV501	-	0.944478682093828
ASV11	ASV527	-	0.854337174604442
ASV11	ASV655	-	0.917962337988113
ASV12	ASV13	+	0.764784361662308
ASV12	ASV19	+	0.775740914829649
ASV12	ASV26	+	0.89664821226361
ASV12	ASV40	+	0.91204595845059
ASV12	ASV119	-	0.670670861160624
ASV12	ASV191	-	0.798226413098754
ASV12	ASV540	-	0.877563599295631
ASV12	ASV605	-	0.946893032882056
ASV12	ASV678	-	0.861504689770297
ASV12	ASV758	-	0.887163058748505
ASV13	ASV29	+	0.826688285464946
ASV13	ASV35	-	0.979685938631933
ASV13	ASV43	+	0.948450000802363
ASV13	ASV52	+	0.883536951494196
ASV13	ASV69	-	0.862289812240889
ASV13	ASV71	+	0.6815272401064
ASV13	ASV73	+	0.842104170743548
ASV13	ASV75	+	0.917306586262518
ASV13	ASV203	-	0.975247117006318
ASV13	ASV308	+	0.738423751994945
ASV13	ASV340	+	0.894497629977373
ASV13	ASV363	-	0.924158398203927
ASV13	ASV370	-	0.977691144945632
ASV13	ASV385	-	0.890353113986283
ASV13	ASV403	+	0.893736145252374
ASV13	ASV415	-	0.99284353258622
ASV13	ASV428	-	0.77265518385303
ASV13	ASV445	+	0.91034545340582
ASV13	ASV605	+	0.929386046358832
ASV13	ASV661	+	0.944120735414292
ASV13	ASV716	+	0.903594622450323
ASV13	ASV758	+	0.948431063367169
ASV16	ASV25	-	0.99487428075037
ASV16	ASV61	-	0.854979622545466
ASV16	ASV116	+	0.814398306204199
ASV16	ASV150	+	0.898649481267631
ASV16	ASV229	-	0.921150129419366
ASV16	ASV236	+	0.881197218829325
ASV16	ASV265	-	0.96508755430937
ASV16	ASV312	+	0.898265178510187
ASV16	ASV326	+	0.93075157230927
ASV16	ASV551	-	0.945643614571728
ASV17	ASV38	-	0.646950954303478
ASV17	ASV47	+	0.917163120405001
ASV17	ASV49	-	1
ASV17	ASV65	+	0.853071022829777
ASV17	ASV66	+	0.88041784394027
ASV17	ASV69	+	0.835611313046537
ASV17	ASV78	-	0.929682552158798
ASV17	ASV156	-	1
ASV17	ASV418	-	0.947981801633623
ASV17	ASV803	-	0.93961288248186
ASV17	ASV1194	-	0.84735514040352
ASV18	ASV77	-	0.801390284557211
ASV18	ASV94	-	0.736875304298885
ASV18	ASV221	-	0.931798127422311
ASV18	ASV272	+	0.859269560831744
ASV18	ASV899	-	0.803338260859559
ASV19	ASV27	-	0.847786599872476
ASV19	ASV39	+	0.85824670538838
ASV19	ASV61	-	0.876074672822157
ASV19	ASV67	-	0.768809495565867
ASV19	ASV74	+	0.954610764466762
ASV19	ASV77	-	0.955527726851673
ASV19	ASV82	-	0.849185909285982
ASV19	ASV85	+	0.948229966724437
ASV19	ASV110	+	0.833485412946244
ASV19	ASV115	+	0.937230460491042
ASV19	ASV119	+	0.934355077903439
ASV19	ASV122	+	0.944780331167459
ASV19	ASV123	+	0.909334991505807
ASV19	ASV133	+	0.938975327207585
ASV19	ASV150	+	0.943274758802299
ASV19	ASV173	-	0.900464670676661
ASV19	ASV178	-	0.849343766570426
ASV19	ASV186	+	0.941423375020939
ASV19	ASV191	-	0.940722246729592
ASV19	ASV196	-	0.875669312444861
ASV19	ASV200	+	0.973704041453586
ASV19	ASV223	+	0.912200728345673
ASV19	ASV228	+	0.925183608322109
ASV19	ASV232	+	0.916042363734209
ASV19	ASV236	+	0.971210029850495
ASV19	ASV252	+	0.928501278406355
ASV19	ASV270	+	0.919591665499654
ASV19	ASV276	+	0.946382218345918
ASV19	ASV309	-	0.917562543833999
ASV19	ASV323	-	0.871268282345961
ASV19	ASV333	+	0.874638038200495
ASV19	ASV337	-	0.829267023237505
ASV19	ASV343	-	0.720300402044304
ASV19	ASV347	+	0.850663572508484
ASV19	ASV395	+	0.840314322782423
ASV19	ASV406	+	0.871146059924081
ASV19	ASV429	+	0.861573435326881
ASV19	ASV484	+	0.79757959351757
ASV19	ASV553	+	0.79528086838259
ASV19	ASV558	+	0.882249318570002
ASV19	ASV716	+	0.689130272667357
ASV20	ASV105	-	0.969568006812102
ASV20	ASV116	+	0.864850025546268
ASV20	ASV138	-	0.914893485393072
ASV20	ASV144	-	0.880576146217857
ASV20	ASV155	-	0.979788185486902
ASV20	ASV163	+	0.887129894278802
ASV20	ASV188	+	0.929194972657923
ASV20	ASV195	+	0.88051440641439
ASV20	ASV200	+	0.847085449820393
ASV20	ASV203	+	0.911760104280663
ASV20	ASV204	+	0.867391124476365
ASV20	ASV212	+	0.956260446317784
ASV20	ASV225	+	0.88414653338721
ASV20	ASV226	+	0.850010982377436
ASV20	ASV243	-	0.462993079323732
ASV20	ASV326	-	0.30018897636197
ASV20	ASV374	-	0.511832567691359
ASV20	ASV454	+	0.782587448288888
ASV20	ASV456	-	0.596088438677595
ASV20	ASV508	-	0.719152929969514
ASV20	ASV551	+	0.79322860863509
ASV20	ASV553	+	0.803315417790103
ASV20	ASV605	+	0.770679203493148
ASV21	ASV75	+	0.543652596832559
ASV21	ASV93	+	0.663299428279521
ASV21	ASV121	-	0.627925539979905
ASV21	ASV128	+	0.860532295648572
ASV21	ASV132	-	0.868112154636885
ASV21	ASV136	-	0.880943523833069
ASV21	ASV139	+	0.880250383123831
ASV21	ASV165	+	0.688031257503973
ASV21	ASV170	+	0.765907185590034
ASV21	ASV177	+	0.853699786771024
ASV21	ASV188	+	0.840010124552353
ASV21	ASV204	+	0.869119666723778
ASV21	ASV220	-	0.912115139570945
ASV21	ASV244	-	0.935761523553767
ASV21	ASV258	-	0.814072141553798
ASV21	ASV280	-	0.817893438982864
ASV21	ASV282	-	0.860746098559878
ASV21	ASV291	-	0.974877661769498
ASV21	ASV295	-	0.935630335920104
ASV21	ASV306	-	0.923129474135276
ASV21	ASV323	-	0.857359577159233
ASV21	ASV341	-	0.964203381527761
ASV21	ASV454	-	0.833086619701078
ASV21	ASV495	+	0.942197977877483
ASV21	ASV497	+	0.979605169950426
ASV21	ASV551	+	0.910496420683447
ASV21	ASV843	+	0.953366846204067
ASV22	ASV51	+	0.917252413281934
ASV22	ASV77	-	0.930021099160193
ASV22	ASV83	+	0.811920511965762
ASV22	ASV87	+	0.933847355311341
ASV22	ASV134	+	0.851141562978589
ASV22	ASV135	-	0.80763972985424
ASV22	ASV139	+	0.915674041079593
ASV22	ASV142	+	0.891915844470811
ASV22	ASV152	+	0.692866162093998
ASV22	ASV155	+	0.968605445592342
ASV22	ASV161	+	0.933836553989816
ASV22	ASV225	-	0.977346507984555
ASV22	ASV234	+	0.926854807920201
ASV22	ASV247	+	0.927713558099467
ASV22	ASV257	-	0.730810616185477
ASV22	ASV270	-	0.935772944106953
ASV22	ASV274	+	0.841012574262443
ASV22	ASV278	+	0.863477031841586
ASV22	ASV363	-	0.850641300387483
ASV22	ASV370	+	0.864183787685311
ASV23	ASV53	+	0.789392287391139
ASV23	ASV60	-	0.828002933726629
ASV23	ASV86	-	1
ASV23	ASV97	-	1
ASV23	ASV210	+	0.864473712682766
ASV23	ASV232	-	0.937003401721776
ASV23	ASV241	-	0.764652445302116
ASV23	ASV244	+	0.85255514498705
ASV23	ASV250	+	0.970985253683815
ASV23	ASV256	-	0.940518195240773
ASV23	ASV264	-	0.83201598899611
ASV23	ASV267	+	0.936864034652944
ASV23	ASV304	+	0.836788011995348
ASV23	ASV308	+	0.93546768299787
ASV23	ASV319	+	0.932140913883862
ASV23	ASV324	+	0.936637892568016
ASV23	ASV326	+	0.888379262863461
ASV23	ASV340	+	0.941480942277611
ASV23	ASV354	+	0.981477654034784
ASV23	ASV357	+	0.939604249219177
ASV23	ASV359	+	0.871442803724373
ASV23	ASV362	+	0.871753501440432
ASV23	ASV368	+	0.864947475903943
ASV23	ASV398	+	0.830421387213497
ASV23	ASV415	+	0.94749890131195
ASV23	ASV785	+	0.876967475168704
ASV24	ASV26	+	0.899871007936212
ASV24	ASV33	+	0.820311121806088
ASV24	ASV38	+	0.916344968863058
ASV24	ASV43	+	0.917734763661547
ASV24	ASV78	-	0.460403166339859
ASV24	ASV82	-	0.921373475877362
ASV24	ASV84	+	0.919602509464383
ASV24	ASV99	-	0.956729014088342
ASV24	ASV124	-	0.910479764824556
ASV24	ASV207	-	0.794925366368721
ASV24	ASV224	+	0.90065281500471
ASV24	ASV254	-	0.875520858093141
ASV24	ASV264	-	0.780893460042197
ASV24	ASV270	+	0.905586983365607
ASV24	ASV274	-	0.814266130123968
ASV24	ASV281	-	0.901800482995074
ASV24	ASV287	+	0.935538429076696
ASV24	ASV327	+	0.795548558329227
ASV24	ASV334	+	0.791526823743479
ASV24	ASV345	+	0.908953172725659
ASV24	ASV357	+	0.79433583148797
ASV24	ASV385	+	0.836729714565193
ASV24	ASV386	+	0.936492561909239
ASV24	ASV390	+	0.893884420500756
ASV24	ASV397	+	0.699018600247131
ASV24	ASV429	+	0.860862162923962
ASV24	ASV456	+	0.70664433355671
ASV24	ASV498	-	1
ASV24	ASV899	-	0.907625174601315
ASV25	ASV27	-	0.919405444410582
ASV25	ASV56	+	0.721284324692912
ASV25	ASV93	+	0.866515642306249
ASV25	ASV94	+	0.626179429197198
ASV25	ASV111	+	0.776578131880861
ASV25	ASV113	+	0.901648791269099
ASV25	ASV154	+	0.755631043201308
ASV25	ASV215	+	0.925230607236335
ASV25	ASV221	-	0.881913758852964
ASV25	ASV243	+	0.809261117143957
ASV25	ASV258	+	0.820910482558493
ASV25	ASV291	-	0.882445100357941
ASV25	ASV298	-	0.683961061391122
ASV25	ASV308	+	0.959474878967842
ASV25	ASV316	-	0.892771862481683
ASV25	ASV324	-	0.961904309892919
ASV25	ASV328	+	0.963136355212656
ASV25	ASV362	+	0.760451653818021
ASV25	ASV370	+	0.907978362796176
ASV25	ASV379	+	0.956659489220557
ASV25	ASV390	+	0.921735684865415
ASV25	ASV395	+	0.914854705811289
ASV25	ASV421	+	0.8932804556011
ASV25	ASV449	+	0.875983551970231
ASV25	ASV484	+	0.951895695942939
ASV25	ASV485	+	0.953212181956403
ASV25	ASV498	+	0.806092308459631
ASV25	ASV599	+	0.93526037921362
ASV25	ASV630	+	0.905890932405064
ASV25	ASV655	+	0.920506808861895
ASV25	ASV722	+	0.817843634515437
ASV25	ASV803	+	0.801237495990072
ASV26	ASV68	-	0.671182589939552
ASV26	ASV73	+	0.884133693603445
ASV26	ASV87	+	0.824569459796473
ASV26	ASV93	+	0.840354055781113
ASV26	ASV134	+	0.880628216425842
ASV26	ASV150	+	0.954639395348179
ASV26	ASV170	-	0.813561832688553
ASV26	ASV173	-	0.895776547269691
ASV26	ASV178	-	0.866180747429194
ASV26	ASV186	+	0.915132452374626
ASV26	ASV191	-	0.92933195351034
ASV26	ASV196	-	0.850284113260289
ASV26	ASV200	+	0.971322191567744
ASV26	ASV223	+	0.933016015713436
ASV26	ASV228	+	0.891419704927933
ASV26	ASV232	+	0.909340187737139
ASV26	ASV236	+	0.973830472826265
ASV26	ASV252	+	0.92643829931787
ASV26	ASV270	+	0.901814924227567
ASV26	ASV272	+	0.978370110461354
ASV26	ASV276	+	0.857049959124291
ASV26	ASV295	+	0.904116418130227
ASV26	ASV303	+	0.830711911832376
ASV26	ASV305	+	0.930282188458553
ASV26	ASV307	+	0.73651774099465
ASV26	ASV353	-	0.728748342538601
ASV26	ASV716	+	0.945314577881436
ASV26	ASV843	-	0.847509986738954
ASV27	ASV29	+	0.887700495404492
ASV27	ASV41	+	0.819399363341715
ASV27	ASV46	+	0.965269260870543
ASV27	ASV49	+	0.904580314345742
ASV27	ASV60	+	0.811537006417609
ASV27	ASV61	-	0.520417062858555
ASV27	ASV73	-	0.639610335635542
ASV27	ASV77	+	0.804386608487531
ASV27	ASV78	+	0.796640940760552
ASV27	ASV82	+	0.829869394257252
ASV27	ASV132	+	0.993565748413616
ASV27	ASV157	+	0.575203674554031
ASV27	ASV172	+	0.991003645783215
ASV27	ASV196	+	0.796633051804118
ASV27	ASV205	-	0.969970030696566
ASV27	ASV229	-	0.887867719009895
ASV27	ASV345	-	0.814805655686649
ASV27	ASV363	+	0.916945552406657
ASV27	ASV397	+	0.792223365397337
ASV27	ASV485	-	0.872352489757591
ASV27	ASV505	-	0.701381842577189
ASV27	ASV525	+	0.806484734321833
ASV27	ASV553	+	0.877414580094874
ASV27	ASV605	-	0.749730060602989
ASV27	ASV661	-	0.699719276715723
ASV27	ASV705	+	0.770215062359611
ASV28	ASV41	+	0.687559487683134
ASV28	ASV45	+	0.842669892347983
ASV28	ASV50	+	0.643253150641221
ASV28	ASV53	+	0.768864993312091
ASV28	ASV54	+	0.581730562661816
ASV28	ASV64	+	0.712845620877563
ASV28	ASV77	+	0.805376620707241
ASV28	ASV78	+	0.757303748174531
ASV28	ASV80	+	0.913464192483739
ASV28	ASV82	+	0.63661181385997
ASV28	ASV85	+	0.568702961360323
ASV28	ASV93	+	0.858350145391511
ASV28	ASV96	+	0.805420054999173
ASV28	ASV99	+	0.742482722351646
ASV28	ASV111	+	0.860152342850146
ASV28	ASV116	+	0.909812051764534
ASV28	ASV163	+	0.979278005580673
ASV28	ASV172	+	0.952827711094202
ASV28	ASV184	+	0.833953583397794
ASV28	ASV203	+	0.833346650825393
ASV28	ASV205	-	0.784553249755656
ASV28	ASV225	-	0.351645773293275
ASV28	ASV231	+	0.804447874099537
ASV28	ASV240	+	0.846399155981417
ASV28	ASV270	+	0.88798496988048
ASV28	ASV351	+	0.892887262939789
ASV28	ASV363	+	0.886920181322745
ASV28	ASV551	-	0.939469816543034
ASV28	ASV553	+	0.831466180039779
ASV28	ASV558	+	0.822758111497466
ASV28	ASV655	+	0.883756467844589
ASV29	ASV175	-	0.953520269265866
ASV29	ASV201	+	0.888295084810149
ASV29	ASV206	+	0.903735213123683
ASV29	ASV208	-	0.951272967450975
ASV29	ASV212	-	0.906705809028374
ASV29	ASV216	+	0.867039148228789
ASV29	ASV220	+	0.71514193748501
ASV29	ASV223	-	0.907229282561725
ASV29	ASV256	-	0.896926708987291
ASV29	ASV264	-	0.905740558178261
ASV29	ASV268	-	0.805632812947915
ASV29	ASV272	-	0.937471653358571
ASV29	ASV273	-	0.753825632086754
ASV29	ASV287	-	0.864879323949809
ASV29	ASV297	-	0.749994809314809
ASV29	ASV307	-	0.827776564105466
ASV29	ASV308	-	0.928090904612003
ASV29	ASV309	-	0.955512460308547
ASV29	ASV316	-	0.82014504432728
ASV29	ASV334	-	0.841467551785067
ASV29	ASV340	-	0.933962255258837
ASV29	ASV341	-	0.745197629582538
ASV29	ASV342	-	0.901466915152496
ASV29	ASV343	-	0.860246615412853
ASV29	ASV347	-	0.89533322163647
ASV29	ASV350	-	0.829789449047059
ASV29	ASV395	-	0.852138771100833
ASV29	ASV412	+	0.781991178187511
ASV29	ASV429	-	0.901651978068771
ASV29	ASV430	-	0.925580362963039
ASV29	ASV484	-	0.84854478931851
ASV29	ASV605	+	0.828741780980031
ASV29	ASV630	-	0.788240762442149
ASV29	ASV655	-	0.947680676321336
ASV29	ASV670	-	0.771290593097808
ASV30	ASV42	-	0.730198896540856
ASV30	ASV73	-	0.699513465218097
ASV30	ASV75	-	0.95758132625293
ASV30	ASV77	-	0.832820049619149
ASV30	ASV108	-	0.954599751169497
ASV30	ASV117	-	0.864118854501901
ASV30	ASV122	+	0.780862119250303
ASV30	ASV129	-	0.935918565450883
ASV30	ASV130	-	0.948767962886844
ASV30	ASV139	-	0.872033964344684
ASV30	ASV160	-	0.78175110523736
ASV30	ASV161	-	0.939589831226087
ASV30	ASV163	-	0.861203732786766
ASV30	ASV181	-	0.920810843835628
ASV30	ASV198	-	0.907047469618309
ASV30	ASV223	-	0.948202134471902
ASV30	ASV225	-	0.877996867313337
ASV30	ASV256	+	0.969123080626017
ASV30	ASV280	+	0.90651317178678
ASV30	ASV298	+	0.97001290290963
ASV30	ASV303	+	0.994402340264447
ASV30	ASV316	+	0.902505638469837
ASV30	ASV342	-	0.914470496135566
ASV30	ASV345	+	0.785557551825107
ASV30	ASV346	+	0.936376422686682
ASV30	ASV348	+	0.873573259168329
ASV30	ASV418	+	0.946063736423538
ASV30	ASV540	-	0.918918590005061
ASV30	ASV551	+	0.98597173598589
ASV31	ASV32	-	0.947456813174476
ASV31	ASV38	+	0.876371328837049
ASV31	ASV60	-	0.954412751156549
ASV31	ASV66	-	0.901801876147837
ASV31	ASV68	+	0.783817115170549
ASV31	ASV73	+	0.813099214583891
ASV31	ASV76	-	0.968830047030841
ASV31	ASV84	+	0.89105556042145
ASV31	ASV108	+	0.934171204835401
ASV31	ASV114	+	0.907738581238894
ASV31	ASV118	+	0.845741796439902
ASV31	ASV121	+	0.904086570522744
ASV31	ASV132	+	0.964932760071458
ASV31	ASV145	+	0.894184858842427
ASV31	ASV146	+	0.863763056771409
ASV31	ASV147	+	0.787532638312351
ASV31	ASV150	+	0.944402272741216
ASV31	ASV162	+	0.872248061403071
ASV31	ASV165	+	0.71832356206005
ASV31	ASV169	+	0.813100305938271
ASV31	ASV171	+	0.852530538804062
ASV31	ASV175	+	0.656788449148503
ASV31	ASV179	-	0.816300453596862
ASV31	ASV193	-	0.872071743583586
ASV31	ASV195	+	1
ASV31	ASV210	-	0.807242737536419
ASV31	ASV211	-	0.847490238111643
ASV31	ASV215	-	0.784202136505084
ASV31	ASV243	-	0.657628170524529
ASV31	ASV316	-	0.960912878932499
ASV31	ASV337	+	0.795104770348861
ASV31	ASV340	-	0.443917791250073
ASV31	ASV365	-	0.502689749717936
ASV31	ASV397	-	0.73842831539185
ASV32	ASV74	-	0.839647001345491
ASV32	ASV98	-	0.811102862960164
ASV32	ASV106	-	0.912664716287201
ASV32	ASV111	-	0.893086305350577
ASV32	ASV130	+	0.899723992059307
ASV32	ASV135	+	0.882710660094074
ASV32	ASV181	+	0.863646877543107
ASV32	ASV188	+	0.848749524526324
ASV32	ASV193	+	0.845156837795836
ASV32	ASV202	+	0.661591380942282
ASV32	ASV205	+	0.892991396785155
ASV32	ASV210	+	0.850430730985189
ASV32	ASV250	-	0.491425280768859
ASV32	ASV258	+	0.917193584026507
ASV32	ASV267	+	0.894537335381743
ASV32	ASV274	+	0.856523963336908
ASV32	ASV283	+	0.785496562025754
ASV32	ASV287	+	0.746447688962863
ASV32	ASV403	+	0.849858877413586
ASV33	ASV130	-	0.765698893166051
ASV33	ASV138	+	0.89445735715473
ASV33	ASV146	+	0.961598072327378
ASV33	ASV198	-	0.925053900698914
ASV33	ASV199	+	0.752093095941786
ASV33	ASV205	+	0.809871745760075
ASV33	ASV219	+	0.865843008923019
ASV33	ASV223	-	0.768306164073142
ASV33	ASV231	+	0.94417224014304
ASV33	ASV290	+	0.726314630991801
ASV33	ASV379	+	0.859078721393114
ASV33	ASV398	-	0.833535983934654
ASV33	ASV459	+	0.893271021825635
ASV33	ASV501	+	0.923010211411061
ASV33	ASV527	+	0.863056876893142
ASV33	ASV705	-	0.882783399221637
ASV33	ASV899	+	0.781532100451141
ASV35	ASV64	-	0.673565431295516
ASV35	ASV75	+	0.690753431285882
ASV35	ASV326	-	0.895533806178431
ASV35	ASV508	-	0.9426969338965
ASV36	ASV40	-	0.762587336388381
ASV36	ASV67	-	0.964944241285776
ASV36	ASV159	-	1
ASV36	ASV191	-	0.842391875542645
ASV36	ASV196	-	0.925020770196177
ASV36	ASV525	+	0.877992989549643
ASV36	ASV553	+	0.727329806542228
ASV38	ASV45	+	0.767404409969014
ASV38	ASV71	-	0.657274895510996
ASV38	ASV105	+	0.875480247154901
ASV38	ASV120	-	0.868282194602684
ASV38	ASV137	-	0.771656579934403
ASV38	ASV138	-	0.850350544039975
ASV38	ASV141	-	0.769365256230153
ASV38	ASV219	-	0.951620119444403
ASV38	ASV234	-	0.45802124243616
ASV38	ASV265	-	0.509583391249421
ASV38	ASV280	+	0.991607217289493
ASV38	ASV309	-	0.55697491335639
ASV39	ASV89	+	0.740536646200111
ASV39	ASV120	+	0.718943108250363
ASV39	ASV128	-	0.812723541236128
ASV39	ASV133	-	0.880552059158088
ASV39	ASV136	+	0.828533481752117
ASV39	ASV171	+	0.858414808872538
ASV39	ASV174	+	0.824134161274831
ASV39	ASV175	+	0.79184613276682
ASV39	ASV202	+	0.828072932827653
ASV39	ASV203	+	0.791182077211764
ASV39	ASV208	+	0.837184777297825
ASV39	ASV216	+	0.929557307820665
ASV39	ASV219	+	0.852193591348685
ASV39	ASV222	+	0.918102266861312
ASV39	ASV224	+	0.806896108748919
ASV39	ASV229	+	0.834951710325687
ASV39	ASV234	-	0.812438152014727
ASV39	ASV276	+	0.723611312693323
ASV39	ASV705	-	0.803423159873945
ASV40	ASV57	+	0.957434432897092
ASV40	ASV94	+	0.629417593060126
ASV40	ASV95	+	0.794748132826231
ASV40	ASV104	+	0.824002047785285
ASV40	ASV121	-	0.909760054071316
ASV40	ASV123	+	0.846765115018072
ASV40	ASV124	+	0.92193856801206
ASV40	ASV146	+	0.836773247377315
ASV40	ASV154	+	0.741268227358921
ASV40	ASV185	+	0.78210274153883
ASV40	ASV187	+	0.810933508950017
ASV40	ASV214	-	0.850807806001838
ASV40	ASV241	+	0.874015814703822
ASV40	ASV272	-	0.956968344612487
ASV40	ASV280	-	0.844222128149553
ASV40	ASV282	+	0.878753714460824
ASV40	ASV291	+	0.920549229836615
ASV40	ASV296	-	0.866689297445543
ASV40	ASV304	-	0.760992613786026
ASV40	ASV307	+	0.909300034652252
ASV40	ASV346	+	0.837867518185227
ASV40	ASV350	+	0.898192715376927
ASV40	ASV357	+	0.798659925549353
ASV40	ASV362	+	0.844247656609317
ASV40	ASV363	+	0.732825350421999
ASV40	ASV385	+	0.864075560000601
ASV40	ASV422	+	0.922746790475822
ASV40	ASV428	+	0.913824487861153
ASV40	ASV429	+	0.894642493088172
ASV40	ASV445	+	0.781700609604009
ASV40	ASV454	+	0.693875983996671
ASV40	ASV497	+	0.909383677182735
ASV40	ASV505	+	0.855981472191466
ASV40	ASV527	+	0.897350798487833
ASV40	ASV551	+	0.873543298245451
ASV40	ASV605	+	0.878768863044264
ASV40	ASV661	-	0.907179338489656
ASV40	ASV716	+	0.778039652827593
ASV41	ASV45	+	0.817804699458967
ASV41	ASV141	-	0.847587213026836
ASV41	ASV144	+	0.768127667949987
ASV41	ASV193	-	0.852807715229894
ASV41	ASV229	-	0.558228490480427
ASV42	ASV76	-	0.983599743613879
ASV42	ASV107	-	0.985458025372976
ASV42	ASV157	+	0.989588737789989
ASV42	ASV177	+	0.975189512420909
ASV42	ASV235	-	0.755426765137666
ASV42	ASV236	-	0.820013137825262
ASV42	ASV247	+	0.794647329511688
ASV42	ASV287	+	0.95733212677863
ASV42	ASV295	+	0.924968024027367
ASV42	ASV343	+	0.823739893069521
ASV42	ASV386	-	0.865069779197883
ASV42	ASV497	+	0.742594603638129
ASV42	ASV525	+	0.898025453309892
ASV42	ASV605	+	0.814738942721871
ASV43	ASV105	+	0.911671969678013
ASV43	ASV124	-	0.907006009825289
ASV43	ASV241	-	0.875426586390224
ASV43	ASV293	-	0.894265085926866
ASV43	ASV803	+	0.95813487073174
ASV44	ASV58	-	0.844298251744252
ASV44	ASV61	-	0.933072221158773
ASV44	ASV67	-	0.99210105761872
ASV44	ASV74	+	0.722463690141326
ASV44	ASV77	-	0.861273365129275
ASV44	ASV115	+	0.829868278183224
ASV44	ASV122	+	0.843776881739304
ASV44	ASV146	+	0.725464406978015
ASV44	ASV149	+	0.848463989084549
ASV44	ASV152	+	0.835461211978604
ASV44	ASV160	+	0.836758724201802
ASV44	ASV163	+	0.749424607361083
ASV44	ASV170	+	0.685866840331154
ASV44	ASV176	+	0.680897055064705
ASV44	ASV180	-	0.938748817939793
ASV44	ASV186	+	0.83121419739487
ASV44	ASV207	+	0.798673348929999
ASV44	ASV225	-	0.996128397772024
ASV44	ASV258	-	0.815949997472319
ASV44	ASV307	+	0.894838674659991
ASV44	ASV351	+	0.771726833297685
ASV45	ASV58	-	0.607121539112157
ASV45	ASV235	-	0.990046112825861
ASV45	ASV278	-	0.819313469620351
ASV45	ASV283	-	0.757563694185497
ASV45	ASV461	+	0.825379515522207
ASV45	ASV527	-	0.545741948255928
ASV46	ASV61	+	0.918880614263869
ASV46	ASV63	-	0.702222115542471
ASV46	ASV78	+	0.852003279946075
ASV46	ASV80	+	0.92765312559994
ASV46	ASV83	+	0.908810012260698
ASV46	ASV133	+	0.944031004775908
ASV46	ASV159	+	0.734130029844027
ASV46	ASV196	+	0.970867678802294
ASV46	ASV208	-	0.69973326352085
ASV46	ASV220	-	0.717270464926141
ASV46	ASV272	-	0.802180349544829
ASV46	ASV281	+	0.858268928124787
ASV46	ASV282	+	0.926560930988806
ASV46	ASV297	+	0.893594377076584
ASV46	ASV326	-	0.925511721456367
ASV46	ASV328	+	0.877418567802736
ASV46	ASV385	+	0.842974780064598
ASV46	ASV484	-	0.835762061361154
ASV46	ASV497	+	0.844586469392454
ASV46	ASV716	-	0.924057993175731
ASV46	ASV722	-	0.911543335580322
ASV46	ASV740	+	0.948866090517967
ASV47	ASV58	+	0.883431213941073
ASV47	ASV80	+	0.853229359839338
ASV47	ASV81	-	0.608752336136502
ASV47	ASV92	-	0.726543556038735
ASV47	ASV96	+	0.826096771812139
ASV47	ASV97	+	0.830604158574167
ASV47	ASV100	+	0.856328960066613
ASV47	ASV176	+	0.580882391303191
ASV47	ASV193	+	0.987646230829574
ASV47	ASV214	+	0.994434127858373
ASV47	ASV225	-	0.535345628825344
ASV47	ASV241	-	0.548267401168467
ASV47	ASV267	+	0.976228543326239
ASV47	ASV319	-	0.866688656467387
ASV47	ASV351	-	0.877755876888902
ASV49	ASV57	-	0.726910845492968
ASV49	ASV96	+	0.765036200760034
ASV49	ASV266	+	0.874743254630617
ASV49	ASV365	+	0.714353733814381
ASV50	ASV60	+	0.677631350954597
ASV50	ASV85	-	0.730457121724452
ASV50	ASV86	-	0.638790384223726
ASV50	ASV87	+	0.657693575742911
ASV50	ASV106	+	0.91066299488285
ASV50	ASV137	-	1
ASV50	ASV144	+	0.820176152446929
ASV50	ASV163	-	0.898580790859928
ASV50	ASV200	+	0.943050174540447
ASV50	ASV206	+	0.820028084777013
ASV50	ASV229	+	0.920809699142014
ASV50	ASV342	+	0.901835540842226
ASV50	ASV395	-	0.602486823695713
ASV51	ASV144	+	0.982767769179915
ASV51	ASV165	+	0.930395421110104
ASV51	ASV188	-	0.908759011000772
ASV51	ASV196	-	0.823628592087554
ASV51	ASV203	+	0.882772769850483
ASV51	ASV206	-	0.80538050978324
ASV51	ASV247	+	0.858100094679281
ASV51	ASV258	+	0.891886658046058
ASV51	ASV293	+	0.815395143823174
ASV51	ASV295	+	0.892868080829869
ASV51	ASV296	+	0.949766530279618
ASV51	ASV319	+	0.82231810299782
ASV51	ASV324	+	0.950113941268787
ASV51	ASV340	+	0.888526619487278
ASV51	ASV345	-	0.927220163363735
ASV51	ASV365	+	0.850417033781228
ASV51	ASV373	+	0.803319155560313
ASV51	ASV385	+	0.875525542266988
ASV51	ASV406	+	0.86987076465123
ASV51	ASV430	+	0.896581895346844
ASV52	ASV110	+	0.868734357932905
ASV52	ASV123	+	0.705822352643519
ASV52	ASV140	+	0.880175651183142
ASV52	ASV152	+	0.630593809162894
ASV52	ASV156	-	0.75632131200692
ASV52	ASV204	+	0.7692657051532
ASV52	ASV226	-	0.953699944643554
ASV52	ASV234	+	0.91459764074031
ASV52	ASV235	+	0.871312303015022
ASV52	ASV249	+	0.838177970368131
ASV52	ASV272	-	0.882294810828844
ASV52	ASV273	+	0.944568503832779
ASV52	ASV276	+	0.725049284634921
ASV52	ASV280	+	0.936755422051906
ASV52	ASV330	+	0.933527903632344
ASV52	ASV365	-	0.87693672287724
ASV52	ASV368	+	0.83999318045256
ASV52	ASV372	+	0.922535018667245
ASV52	ASV445	-	0.692627978098203
ASV52	ASV449	-	0.830827049889437
ASV52	ASV450	+	0.863196922394478
ASV52	ASV508	+	0.835742509284404
ASV52	ASV630	+	0.889330244060511
ASV52	ASV740	+	0.755176834658825
ASV53	ASV54	+	0.860702913134265
ASV53	ASV86	-	0.933226422888419
ASV53	ASV95	+	0.545230697699957
ASV53	ASV155	+	0.787200703286703
ASV53	ASV179	+	0.766458045455053
ASV53	ASV188	+	0.866311916054379
ASV53	ASV195	+	0.826538711534031
ASV53	ASV209	-	0.913498287793374
ASV53	ASV214	+	0.90447981000267
ASV53	ASV276	+	0.504073976505099
ASV53	ASV319	+	0.746744189851383
ASV53	ASV347	+	0.669585356509374
ASV53	ASV395	+	0.883589840398335
ASV54	ASV108	+	0.714568529520746
ASV54	ASV114	+	0.881898564926413
ASV54	ASV161	+	0.903254835038527
ASV54	ASV170	+	0.93397096795513
ASV54	ASV177	+	0.975231277515443
ASV54	ASV180	+	0.706855136024501
ASV54	ASV187	+	0.632027982731965
ASV54	ASV229	+	0.715162438254106
ASV54	ASV235	+	0.828953491865791
ASV54	ASV256	+	0.937986311110591
ASV54	ASV270	+	0.773797011232069
ASV54	ASV337	+	0.818637503493752
ASV54	ASV449	-	0.94597248469378
ASV54	ASV655	+	0.751455018386251
ASV56	ASV87	+	0.836008673730173
ASV56	ASV95	+	0.730439210359457
ASV56	ASV115	-	0.776408200017894
ASV56	ASV119	+	0.778161830521222
ASV56	ASV149	+	0.801230927394665
ASV56	ASV157	+	0.887165331919441
ASV56	ASV164	+	0.923332313436882
ASV56	ASV187	-	0.913364825221198
ASV56	ASV195	-	0.829455919933318
ASV56	ASV202	+	0.885212869678973
ASV56	ASV246	+	0.856268975718049
ASV56	ASV282	-	0.892586079856678
ASV56	ASV291	+	0.815975089255267
ASV56	ASV293	+	0.891994922401487
ASV56	ASV295	+	0.963203598652288
ASV56	ASV309	+	0.845548711597972
ASV56	ASV316	+	0.823121127060302
ASV56	ASV323	+	0.946196136696141
ASV56	ASV327	+	0.822499931586849
ASV56	ASV333	+	0.934377334675709
ASV56	ASV337	+	0.922875939387167
ASV56	ASV348	+	0.714314533402919
ASV56	ASV350	-	0.917184814802416
ASV56	ASV357	+	0.943481872723529
ASV56	ASV363	+	0.797978176755207
ASV56	ASV379	+	0.873097671434717
ASV56	ASV403	+	0.820173137517807
ASV56	ASV429	+	0.897854696791123
ASV56	ASV450	+	0.966638867037767
ASV56	ASV459	+	0.937913174407393
ASV56	ASV495	+	0.898937815809128
ASV57	ASV63	+	0.701974697056666
ASV57	ASV121	+	0.895905913953376
ASV57	ASV146	+	0.853646041541702
ASV57	ASV155	+	0.942720887325723
ASV57	ASV174	-	0.940743527684196
ASV57	ASV178	+	0.957681412962776
ASV57	ASV218	+	0.954602329383449
ASV57	ASV221	+	0.833084011591015
ASV57	ASV379	-	0.916835629970478
ASV57	ASV1376	-	0.645098036047666
ASV58	ASV89	+	0.966397349420398
ASV58	ASV113	-	0.947637467014989
ASV58	ASV118	-	0.905745165220364
ASV58	ASV120	+	0.96188624085896
ASV58	ASV124	+	0.886574212042073
ASV58	ASV128	-	0.883012589782024
ASV58	ASV133	-	0.783161042423194
ASV58	ASV136	+	0.908086589559355
ASV58	ASV162	+	0.901645889172006
ASV58	ASV166	+	0.894071553130095
ASV58	ASV171	+	0.80302822403147
ASV58	ASV174	+	0.917414236883542
ASV58	ASV185	+	0.845475643203176
ASV58	ASV201	+	0.814099590297304
ASV58	ASV202	+	0.93952829296463
ASV58	ASV203	+	0.959993348974646
ASV58	ASV205	+	0.789347533737565
ASV58	ASV216	+	0.872708648486997
ASV58	ASV219	+	0.94844513115112
ASV58	ASV220	+	0.748511037555531
ASV58	ASV222	+	0.835290248296427
ASV58	ASV229	+	0.841496109847318
ASV58	ASV234	-	0.959652834319752
ASV58	ASV241	+	0.772172925080809
ASV58	ASV265	+	0.7721600864342
ASV58	ASV268	+	0.927052678483706
ASV58	ASV278	+	0.882329554787664
ASV58	ASV298	+	0.946284124765649
ASV58	ASV343	+	0.840364202123048
ASV58	ASV360	+	0.961163376238739
ASV58	ASV374	+	0.90236016119027
ASV58	ASV428	-	0.960925732982091
ASV58	ASV450	+	0.778446864404683
ASV58	ASV655	+	0.837499925923537
ASV59	ASV73	+	0.821626028408573
ASV59	ASV77	+	0.92874914482519
ASV59	ASV100	-	0.904980346990396
ASV59	ASV101	+	0.956593404119249
ASV59	ASV136	+	0.894434066745323
ASV59	ASV140	+	0.664476583625614
ASV59	ASV146	+	0.768609635170429
ASV59	ASV169	-	0.929323018620642
ASV59	ASV196	-	0.858058439086798
ASV59	ASV270	+	0.907019948480356
ASV59	ASV428	+	0.800094978760946
ASV59	ASV508	+	0.979220140306117
ASV59	ASV785	-	0.897313980288533
ASV59	ASV1194	-	0.961430305511395
ASV60	ASV66	+	0.860128936610544
ASV60	ASV69	-	0.933842134944441
ASV60	ASV74	-	0.737182887932853
ASV60	ASV77	+	0.916829684562083
ASV60	ASV101	+	0.967486149354249
ASV60	ASV106	+	0.900407015831452
ASV60	ASV111	+	0.813266986153937
ASV60	ASV115	+	0.941934961143014
ASV60	ASV116	+	0.77533477402522
ASV60	ASV124	+	0.901264395167587
ASV60	ASV134	-	0.934134638160361
ASV60	ASV138	+	0.873001905168025
ASV60	ASV139	+	0.93534622386366
ASV60	ASV140	+	0.895686824122543
ASV60	ASV142	+	0.896585524648474
ASV60	ASV146	+	0.750845349138501
ASV60	ASV155	+	0.845093939378255
ASV60	ASV159	+	0.873830182250796
ASV60	ASV160	+	0.726505762726472
ASV60	ASV162	+	0.83014535398436
ASV60	ASV164	+	0.960791014571917
ASV60	ASV169	+	0.736255456830613
ASV60	ASV173	-	0.946170068636753
ASV60	ASV177	+	0.88923196594792
ASV60	ASV196	+	0.736938559460738
ASV60	ASV200	+	0.844229511991699
ASV60	ASV207	+	0.951205412209445
ASV60	ASV228	+	0.878170396434595
ASV60	ASV231	+	0.934421885936216
ASV60	ASV268	-	0.727612375078633
ASV60	ASV276	+	0.913482646647098
ASV60	ASV353	+	0.915339286181876
ASV60	ASV670	-	0.962675649626369
ASV60	ASV678	-	0.945355390365724
ASV61	ASV110	+	0.859094503262004
ASV61	ASV133	-	0.850247694025375
ASV61	ASV138	-	0.771169391615703
ASV61	ASV145	+	0.941828917277915
ASV61	ASV149	-	0.933129229495894
ASV61	ASV154	-	0.918633962708253
ASV61	ASV157	+	0.969430170144001
ASV61	ASV181	+	0.83571458749917
ASV61	ASV187	+	0.896820835409555
ASV61	ASV193	+	0.96848490798374
ASV61	ASV198	+	0.954241155149873
ASV61	ASV207	+	0.937643895583526
ASV61	ASV214	+	0.826006021912027
ASV61	ASV220	+	0.950411492594358
ASV61	ASV221	+	0.961613945144033
ASV61	ASV222	+	0.766478174527817
ASV61	ASV224	+	0.857950141858553
ASV61	ASV228	+	0.930525954509048
ASV61	ASV236	+	0.952986400848773
ASV61	ASV243	+	0.88559771739319
ASV61	ASV244	+	0.938944278984001
ASV61	ASV247	+	0.968879646779417
ASV61	ASV250	+	0.938319917489742
ASV61	ASV257	+	0.732481851025445
ASV61	ASV265	-	0.822656694249216
ASV61	ASV269	+	0.848651747067009
ASV61	ASV293	+	0.883962353912402
ASV61	ASV297	+	0.866732370522142
ASV61	ASV333	+	0.79444357954439
ASV61	ASV347	+	0.859611705972437
ASV61	ASV350	+	0.857078522704739
ASV61	ASV670	+	0.86045066738623
ASV61	ASV785	+	0.874561797147984
ASV63	ASV102	-	0.887323127720722
ASV63	ASV105	+	0.763349289865497
ASV63	ASV111	+	0.840862089943165
ASV63	ASV126	+	0.824549247863863
ASV63	ASV136	+	0.818331455419844
ASV63	ASV138	+	0.890952276592074
ASV63	ASV179	+	0.894080234550639
ASV63	ASV223	+	0.908776340985403
ASV63	ASV232	+	0.858722053406535
ASV63	ASV234	+	0.971804459465753
ASV63	ASV244	-	0.780486985253795
ASV63	ASV258	-	0.86471525783105
ASV63	ASV265	+	0.890970184520111
ASV63	ASV267	+	0.829979304588312
ASV63	ASV282	+	0.914836246973311
ASV63	ASV297	+	0.960203462532709
ASV63	ASV312	+	0.946086707016076
ASV63	ASV342	+	0.942147943364941
ASV63	ASV350	-	0.82355412053698
ASV63	ASV372	+	0.892827998015133
ASV63	ASV374	+	0.951696123090807
ASV63	ASV390	+	0.608683173198613
ASV63	ASV403	-	0.822278715009591
ASV63	ASV406	-	0.855119005379667
ASV63	ASV412	-	0.880068376974717
ASV63	ASV418	+	0.914343755308986
ASV63	ASV497	+	0.799416650119461
ASV63	ASV498	+	0.806633607505069
ASV63	ASV670	+	0.673448938023952
ASV63	ASV740	+	0.862010805509114
ASV64	ASV67	+	0.908260390926055
ASV64	ASV179	-	0.894042617960731
ASV64	ASV293	+	0.979806108792183
ASV64	ASV312	+	0.954458329748772
ASV64	ASV343	-	0.799455023224462
ASV64	ASV347	-	0.9126414239414
ASV64	ASV353	-	0.918984799636776
ASV64	ASV363	+	0.893678889747335
ASV64	ASV370	-	0.95274781973808
ASV64	ASV379	-	0.801655572788001
ASV64	ASV390	+	0.967672007028567
ASV64	ASV485	+	0.930590407044823
ASV64	ASV501	+	0.893173007076091
ASV64	ASV527	+	0.88997013042327
ASV64	ASV553	+	0.943839925368763
ASV64	ASV678	+	0.902528255856485
ASV64	ASV843	-	0.924196261835301
ASV64	ASV1376	+	0.916803266602949
ASV65	ASV67	+	0.893539697491865
ASV65	ASV69	+	0.885758141704192
ASV65	ASV73	+	0.803426728141627
ASV65	ASV81	+	0.909189885777322
ASV65	ASV84	+	0.910138507947869
ASV65	ASV85	+	0.760623583655745
ASV65	ASV87	+	0.883616226764282
ASV65	ASV89	+	0.96533747381512
ASV65	ASV94	+	0.794529872675753
ASV65	ASV98	-	0.918628564936616
ASV65	ASV102	+	0.872980347750895
ASV65	ASV119	+	0.823538206460682
ASV65	ASV122	+	0.906763719073115
ASV65	ASV153	+	0.88343576677781
ASV65	ASV156	+	0.918655450582037
ASV65	ASV157	+	0.927816085158923
ASV65	ASV160	+	0.953948961216079
ASV65	ASV162	+	0.942863819177636
ASV65	ASV184	+	0.873218085943266
ASV65	ASV199	+	0.74819089231467
ASV65	ASV208	+	0.862020813774845
ASV65	ASV224	-	0.782831204898817
ASV65	ASV226	+	0.824370239389934
ASV65	ASV257	+	0.848068969284095
ASV65	ASV264	+	0.773438304312355
ASV65	ASV273	+	0.751701828717368
ASV65	ASV312	-	0.611892185225259
ASV65	ASV322	+	0.754481608473602
ASV65	ASV351	-	0.865820072391334
ASV65	ASV456	+	0.826311281090168
ASV65	ASV498	+	0.747467243104893
ASV65	ASV551	+	0.818384516293827
ASV65	ASV630	+	0.875070277745921
ASV65	ASV716	+	0.869858298408561
ASV66	ASV74	-	0.867295749501613
ASV66	ASV77	-	0.893113737375219
ASV66	ASV83	-	0.967206315252189
ASV66	ASV93	-	0.894704482277685
ASV66	ASV100	+	0.807677166853305
ASV66	ASV126	+	0.931312756375669
ASV66	ASV138	+	0.827620986707823
ASV66	ASV149	+	0.837094177667346
ASV66	ASV159	-	0.855953594012147
ASV66	ASV164	+	0.804054867687106
ASV66	ASV165	+	0.772580274725308
ASV66	ASV168	+	0.853114258280825
ASV66	ASV181	+	0.691010073939436
ASV66	ASV195	+	0.650488204035856
ASV66	ASV200	-	0.852241145186059
ASV66	ASV204	+	0.796442892134303
ASV66	ASV249	+	0.761192656155201
ASV66	ASV259	+	0.734011830344679
ASV66	ASV266	+	0.765532696540351
ASV66	ASV269	+	0.866726379933797
ASV66	ASV272	+	0.725761514351458
ASV66	ASV274	+	0.809419653522331
ASV66	ASV278	+	0.799788552434206
ASV66	ASV287	+	0.967788443955133
ASV66	ASV319	-	0.708881310397535
ASV66	ASV324	-	0.916109014250126
ASV66	ASV333	-	0.908334515064155
ASV66	ASV336	+	0.961840691076126
ASV66	ASV342	+	0.888332536184773
ASV66	ASV346	-	0.877742570595843
ASV66	ASV350	-	0.771182805046555
ASV66	ASV354	+	0.913518965308889
ASV66	ASV415	+	0.89663009783349
ASV66	ASV428	+	0.877426954012573
ASV66	ASV456	+	0.92449948315934
ASV66	ASV505	+	0.855807577599736
ASV66	ASV599	-	0.944733022827542
ASV66	ASV655	+	0.850765269098303
ASV66	ASV661	+	0.923466436775799
ASV66	ASV670	+	0.970200042896629
ASV66	ASV705	+	0.792036114107951
ASV66	ASV1194	+	0.880669198718694
ASV67	ASV69	+	0.942044316321294
ASV67	ASV70	+	0.687674212142522
ASV67	ASV73	+	0.85026825228913
ASV67	ASV80	+	0.855928703042837
ASV67	ASV84	-	0.943797994466755
ASV67	ASV88	+	0.830878603756206
ASV67	ASV104	+	0.80398123160427
ASV67	ASV107	+	0.891918154493011
ASV67	ASV116	+	0.886825530788986
ASV67	ASV129	+	0.946799304943709
ASV67	ASV137	+	0.953932830581307
ASV67	ASV140	+	0.965679033578701
ASV67	ASV144	+	0.917127787365749
ASV67	ASV146	+	0.855004869833777
ASV67	ASV152	+	0.930798471484338
ASV67	ASV154	+	0.816951812781826
ASV67	ASV172	+	0.912444523267439
ASV67	ASV185	+	0.821530759398931
ASV67	ASV186	+	0.92114983401219
ASV67	ASV198	+	0.929276202113598
ASV67	ASV214	-	0.836669655435822
ASV67	ASV216	+	0.852335661179488
ASV67	ASV217	+	0.956831992839886
ASV67	ASV258	+	0.827533638331038
ASV67	ASV295	+	0.86838967883924
ASV67	ASV297	+	0.937461120145416
ASV67	ASV303	+	0.869928964210905
ASV67	ASV323	+	0.96442805467991
ASV67	ASV337	-	0.91082827879578
ASV67	ASV340	-	0.896694266972196
ASV67	ASV341	+	0.910981237910089
ASV67	ASV365	+	0.902357981707793
ASV67	ASV403	+	0.909044246024106
ASV67	ASV449	+	0.661292184628879
ASV67	ASV485	+	0.895796118359367
ASV67	ASV1376	-	0.795658494009437
ASV68	ASV75	+	0.834689800163625
ASV68	ASV76	+	0.952197446868756
ASV68	ASV85	+	0.884215358728789
ASV68	ASV101	-	0.829024405956776
ASV68	ASV105	+	0.949123921250055
ASV68	ASV130	+	0.671668219491674
ASV68	ASV139	+	0.870383245399569
ASV68	ASV166	-	0.795845999833732
ASV68	ASV168	+	0.93666013158846
ASV68	ASV170	+	0.850415121511726
ASV68	ASV195	-	0.914518847699118
ASV68	ASV196	-	0.932380417906635
ASV68	ASV198	+	0.955592424509368
ASV68	ASV216	+	0.813705963905219
ASV68	ASV230	+	0.900088181546942
ASV68	ASV235	+	0.748402947897335
ASV68	ASV244	+	0.754690144791804
ASV68	ASV247	+	0.656262544482795
ASV68	ASV258	+	0.921336606449245
ASV68	ASV272	+	0.895182103566625
ASV68	ASV276	+	0.892587809510769
ASV68	ASV305	+	0.897954136556654
ASV68	ASV312	-	0.874760381845272
ASV68	ASV326	+	0.982159683454348
ASV68	ASV341	+	0.907221488685405
ASV68	ASV362	-	0.88580356174081
ASV68	ASV365	+	0.762183910332866
ASV68	ASV372	+	0.88325272862068
ASV68	ASV630	+	0.940605470229001
ASV68	ASV670	+	0.898801863810946
ASV68	ASV740	+	0.969457661717744
ASV68	ASV785	+	0.937198197670288
ASV69	ASV75	+	0.957210592724011
ASV69	ASV86	-	0.951676979121716
ASV69	ASV87	+	0.989568026835199
ASV69	ASV113	+	0.762161401659228
ASV69	ASV132	+	0.876328021270407
ASV69	ASV146	+	0.883859948034598
ASV69	ASV149	+	0.930394653963339
ASV69	ASV152	+	0.958654034787633
ASV69	ASV153	+	0.848733989369156
ASV69	ASV156	+	0.902531726685555
ASV69	ASV157	+	0.898401104277271
ASV69	ASV162	+	0.816989107153804
ASV69	ASV170	-	0.944055118220782
ASV69	ASV185	-	0.873807179384507
ASV69	ASV192	-	0.773247834630156
ASV69	ASV195	+	0.742761665331437
ASV69	ASV200	+	0.894443311946596
ASV69	ASV203	-	0.93337181982315
ASV69	ASV207	-	0.88506235433942
ASV69	ASV210	+	0.888303475959101
ASV69	ASV235	+	0.772390336142178
ASV69	ASV243	+	0.889425899342786
ASV69	ASV249	+	0.91947462133857
ASV69	ASV254	+	0.904169138811126
ASV69	ASV256	+	0.912906791780879
ASV69	ASV268	+	0.902084348234277
ASV69	ASV287	+	0.933810581419695
ASV69	ASV290	+	0.89636534534006
ASV69	ASV291	+	0.721524294131189
ASV69	ASV295	+	0.875788429891336
ASV69	ASV298	+	0.921594335062226
ASV69	ASV306	+	0.898164541063506
ASV69	ASV309	+	0.946052834706737
ASV69	ASV319	+	0.813968992813221
ASV69	ASV322	+	0.904948284218597
ASV69	ASV324	+	0.919487691838915
ASV69	ASV327	+	0.868903924367637
ASV69	ASV334	+	0.713164280396744
ASV69	ASV341	-	0.782358289268854
ASV69	ASV346	+	0.859831282809788
ASV69	ASV368	+	0.83330235356381
ASV69	ASV373	+	0.802572905888246
ASV69	ASV397	+	0.69150609763572
ASV69	ASV445	+	0.743561759155106
ASV69	ASV484	+	0.751099284085972
ASV69	ASV497	+	0.776516305298194
ASV69	ASV505	+	0.815726351513246
ASV69	ASV525	+	0.95648209312015
ASV69	ASV540	+	0.897242347193149
ASV69	ASV553	+	0.844190008831033
ASV69	ASV605	+	0.791470110663492
ASV69	ASV661	+	0.870665805584836
ASV70	ASV95	+	0.546936912157996
ASV70	ASV155	+	0.792338683776948
ASV70	ASV162	-	0.869961134944009
ASV70	ASV179	+	0.845650129289606
ASV70	ASV188	+	0.874441773906448
ASV70	ASV195	+	0.798223774651797
ASV70	ASV209	-	0.88570859385116
ASV70	ASV214	+	0.909102304260464
ASV70	ASV247	+	0.901980781478651
ASV70	ASV258	+	0.946564268145586
ASV70	ASV265	+	0.850476425000975
ASV70	ASV266	+	0.891089986268996
ASV70	ASV267	+	0.929616311232287
ASV70	ASV385	-	0.92800837875247
ASV71	ASV133	-	0.695649968823359
ASV71	ASV185	-	1
ASV71	ASV199	-	0.886901620544246
ASV73	ASV129	-	0.912493059826393
ASV73	ASV341	+	0.894126551076074
ASV73	ASV422	+	0.804638081753977
ASV74	ASV83	+	0.926824852084983
ASV74	ASV99	-	0.374922750731575
ASV74	ASV107	+	0.849844060849991
ASV74	ASV116	+	0.928593274502269
ASV74	ASV135	-	0.892286940695882
ASV74	ASV139	+	0.954508390963051
ASV74	ASV170	+	0.900170038129112
ASV74	ASV177	+	0.873752592612896
ASV74	ASV181	+	0.920771882210743
ASV74	ASV184	+	0.95853480878397
ASV74	ASV207	+	0.900524573485605
ASV74	ASV218	+	0.860963943041542
ASV74	ASV219	-	0.668194340098738
ASV74	ASV235	+	0.861404473385865
ASV74	ASV236	+	0.846108003609938
ASV74	ASV243	+	0.876479652174716
ASV74	ASV276	+	0.817508889552343
ASV74	ASV350	+	0.651883909298988
ASV74	ASV373	+	0.984555652596839
ASV74	ASV430	+	0.987427637256137
ASV74	ASV497	-	0.593996106359705
ASV74	ASV599	-	0.580986463363796
ASV74	ASV882	+	0.979902779153685
ASV74	ASV1194	+	0.989056683136135
ASV75	ASV120	-	0.572580894730614
ASV75	ASV156	-	0.823937489417289
ASV75	ASV164	+	0.974525365108045
ASV75	ASV168	-	0.743085931122584
ASV75	ASV203	-	0.93109726532917
ASV75	ASV204	-	0.815511850041516
ASV75	ASV207	-	0.704833492436451
ASV75	ASV208	-	0.71581933097751
ASV75	ASV217	-	0.602682385575267
ASV75	ASV223	-	0.919731714593816
ASV75	ASV230	-	0.711904627840936
ASV75	ASV231	-	0.755660306727822
ASV75	ASV232	-	0.584582283863394
ASV75	ASV241	-	0.785877451052277
ASV75	ASV264	-	0.884233531023896
ASV75	ASV266	-	0.722988398204333
ASV75	ASV270	-	0.61209556373396
ASV75	ASV303	-	0.894806445000748
ASV75	ASV307	-	0.770752193257601
ASV75	ASV312	-	0.624698940896611
ASV75	ASV328	-	0.840440233721695
ASV75	ASV333	-	0.649389635678151
ASV75	ASV360	-	0.677897170373226
ASV75	ASV370	-	0.828298438754777
ASV75	ASV379	-	0.68326914330007
ASV75	ASV390	-	0.647973612932777
ASV75	ASV403	-	0.729283479154527
ASV75	ASV449	-	0.5096179829622
ASV75	ASV882	-	0.910202148729008
ASV76	ASV102	-	0.660358515329671
ASV76	ASV163	-	0.834065380398261
ASV76	ASV180	-	0.61522265623199
ASV76	ASV274	+	0.818515135434627
ASV76	ASV281	+	0.978468676027585
ASV76	ASV350	+	0.956220481238576
ASV76	ASV359	+	0.655725924801325
ASV76	ASV363	+	0.97321964225281
ASV76	ASV379	+	0.915965388243989
ASV76	ASV390	+	0.890240396534138
ASV76	ASV406	+	0.828192388863566
ASV76	ASV605	-	0.30105519061864
ASV76	ASV670	+	0.876740338704818
ASV76	ASV740	+	0.895010389024577
ASV76	ASV899	+	0.752637478
ASV77	ASV82	+	0.944979285658817
ASV77	ASV83	+	0.860161168793522
ASV77	ASV92	-	0.930475824764044
ASV77	ASV93	+	0.872908629335191
ASV77	ASV136	+	0.921593014223301
ASV77	ASV149	+	0.840948882861001
ASV77	ASV293	+	0.998213487715746
ASV77	ASV558	+	0.963072025504376
ASV78	ASV98	-	0.713311454041986
ASV78	ASV176	-	0.813917896185305
ASV78	ASV272	+	1
ASV78	ASV316	-	0.495748028309255
ASV78	ASV333	-	0.452103364671344
ASV78	ASV359	-	0.347410801164397
ASV78	ASV422	-	0.791308533104722
ASV78	ASV558	-	0.946338938613954
ASV78	ASV599	-	0.600945481393065
ASV80	ASV230	-	0.637756558621411
ASV80	ASV269	-	0.587872402208808
ASV80	ASV370	-	0.88234395064972
ASV80	ASV412	-	0.854732537564995
ASV81	ASV102	-	0.641636301232505
ASV81	ASV105	-	0.652499268180011
ASV81	ASV129	-	0.896345018543694
ASV81	ASV165	+	0.83604817392695
ASV81	ASV170	+	0.920983127747378
ASV81	ASV218	+	0.95315889001603
ASV81	ASV223	+	0.586454442520502
ASV81	ASV226	+	0.959268825590224
ASV81	ASV235	+	0.933846864757133
ASV81	ASV241	+	0.802832632268451
ASV81	ASV249	+	0.668529457237822
ASV81	ASV298	-	0.328208845865503
ASV81	ASV307	+	0.759229088284026
ASV81	ASV319	+	0.882706995665044
ASV81	ASV340	+	0.936675815661354
ASV81	ASV341	+	0.892594683896629
ASV81	ASV351	+	0.813060042337548
ASV81	ASV484	+	0.967746697870783
ASV81	ASV551	+	0.87602400985745
ASV81	ASV882	+	0.944324303252569
ASV82	ASV157	+	0.84816593177616
ASV82	ASV166	+	0.655778298494938
ASV82	ASV215	+	0.841792172146377
ASV82	ASV243	+	0.813488491265291
ASV82	ASV295	-	0.733332221856855
ASV82	ASV326	+	0.866382020248965
ASV82	ASV353	+	0.840609237502109
ASV82	ASV370	+	0.765799950376175
ASV82	ASV450	+	0.695155604873025
ASV82	ASV497	+	0.882599055189093
ASV82	ASV505	-	0.850497141266664
ASV82	ASV661	-	0.871615037981144
ASV82	ASV678	+	0.833613860800566
ASV83	ASV85	+	0.743338910842968
ASV83	ASV97	+	0.899969628668773
ASV83	ASV98	+	0.910013834771707
ASV83	ASV104	+	0.733523750140494
ASV83	ASV107	+	0.850808543622827
ASV83	ASV121	+	0.884307814237641
ASV83	ASV122	+	0.885314457757972
ASV83	ASV129	+	0.930920137737888
ASV83	ASV137	+	0.885214541126315
ASV83	ASV144	+	0.9484281468398
ASV83	ASV152	+	0.638986138769254
ASV83	ASV179	+	0.796092863246711
ASV83	ASV218	+	0.771215145452155
ASV83	ASV220	+	0.945626820226654
ASV83	ASV222	+	0.895495253704252
ASV83	ASV224	+	0.874077640511937
ASV83	ASV231	+	0.801702799232961
ASV83	ASV232	+	0.90049466755457
ASV83	ASV244	-	0.862446395049695
ASV83	ASV273	-	0.947425353204729
ASV83	ASV328	-	0.773099027848011
ASV83	ASV343	-	0.889158529550542
ASV83	ASV346	+	0.709879690461399
ASV83	ASV347	+	0.732579474543934
ASV83	ASV395	+	0.769808935592705
ASV84	ASV86	-	0.67971848191356
ASV84	ASV87	+	0.760192808327182
ASV84	ASV144	+	0.697389570464503
ASV84	ASV153	+	0.72460260453635
ASV84	ASV157	+	0.719604548888832
ASV84	ASV224	-	0.838297376988366
ASV84	ASV241	-	0.868455136995506
ASV85	ASV110	+	0.807032407510562
ASV85	ASV114	+	0.927951055085803
ASV85	ASV136	-	0.945308616411103
ASV85	ASV141	-	0.933869395101024
ASV85	ASV144	+	0.926028871699891
ASV85	ASV153	-	0.774678842624891
ASV85	ASV247	+	0.826911308021282
ASV85	ASV276	-	0.898606071740647
ASV85	ASV282	+	0.776916119174266
ASV85	ASV303	+	0.638332616735084
ASV85	ASV304	+	0.783606485890477
ASV85	ASV348	+	0.925471269526406
ASV85	ASV386	+	0.876127669749584
ASV85	ASV398	+	0.856132722331081
ASV85	ASV461	-	0.788525907354237
ASV85	ASV758	-	0.785082242256124
ASV85	ASV882	-	0.550404555234252
ASV86	ASV123	-	0.785650744123764
ASV86	ASV159	-	0.86420915274755
ASV86	ASV170	-	0.85569064407149
ASV86	ASV172	-	0.604884075718254
ASV86	ASV177	-	0.764411074152769
ASV86	ASV186	-	0.788093971732737
ASV86	ASV192	+	0.75833832059205
ASV86	ASV216	-	0.749529478855205
ASV86	ASV232	-	0.775652817993114
ASV86	ASV240	-	0.807137272926747
ASV86	ASV249	-	0.900150263045901
ASV86	ASV252	-	0.835929682931845
ASV86	ASV273	-	0.717173392246368
ASV86	ASV280	-	0.45842083463631
ASV86	ASV323	-	0.653684711049913
ASV86	ASV363	-	0.764991394475933
ASV86	ASV372	-	0.870061136569656
ASV86	ASV379	+	0.692579396107386
ASV86	ASV395	+	0.991608322938415
ASV86	ASV403	-	0.817351635333406
ASV86	ASV558	-	0.855858252412783
ASV86	ASV610	-	0.808089917363516
ASV86	ASV630	-	0.793355145933368
ASV86	ASV740	-	0.692383530914587
ASV86	ASV899	-	0.923443132014522
ASV87	ASV92	-	0.800274491683689
ASV87	ASV93	-	0.800371252726696
ASV87	ASV94	-	0.70183569997444
ASV87	ASV99	-	0.787594261910738
ASV87	ASV107	-	0.815581088873613
ASV87	ASV111	-	0.879031211158915
ASV87	ASV113	-	0.835845083458142
ASV87	ASV115	-	0.925997812526747
ASV87	ASV117	-	0.799897434936605
ASV87	ASV121	-	0.695292338076029
ASV87	ASV126	+	0.707303555566117
ASV87	ASV146	-	0.868550962511868
ASV87	ASV150	-	0.765080035440699
ASV87	ASV162	-	0.707291633435647
ASV87	ASV184	-	0.724880603183207
ASV87	ASV191	-	0.885418862413677
ASV87	ASV193	-	0.703037327525429
ASV87	ASV196	-	0.749535909153084
ASV87	ASV200	-	0.746544954398508
ASV87	ASV203	-	0.62109330236702
ASV87	ASV204	-	0.741774985376093
ASV87	ASV221	-	0.906148765562017
ASV87	ASV249	-	0.825108975239603
ASV87	ASV268	-	0.667688994713004
ASV87	ASV280	-	0.78946236460903
ASV87	ASV308	-	0.896024641913021
ASV87	ASV309	-	0.814898849362439
ASV87	ASV351	-	0.792493276086728
ASV87	ASV429	-	0.679465108828122
ASV87	ASV445	-	0.597052525635303
ASV87	ASV558	+	0.7352523399648
ASV87	ASV599	+	0.68826015335757
ASV87	ASV605	-	0.65402207780654
ASV87	ASV1194	-	0.914397689181259
ASV88	ASV101	-	0.766986316409357
ASV88	ASV106	-	0.951598970035735
ASV88	ASV115	-	0.799056104609647
ASV88	ASV122	-	0.713395549260029
ASV88	ASV129	-	0.721116419740446
ASV88	ASV133	-	0.846106123688976
ASV88	ASV136	-	0.859714857776057
ASV88	ASV137	-	0.732183358400874
ASV88	ASV138	-	0.603059822545779
ASV88	ASV160	-	0.688448317988652
ASV88	ASV172	-	0.804239234394374
ASV88	ASV196	-	0.71352981767168
ASV88	ASV250	-	0.389683003069497
ASV88	ASV306	+	0.805195457434426
ASV88	ASV341	-	0.444835337715476
ASV88	ASV354	+	0.979176231007378
ASV88	ASV374	+	0.98358252715425
ASV88	ASV899	-	0.540525758273713
ASV89	ASV160	-	0.664854529140833
ASV89	ASV208	-	0.839828118707987
ASV89	ASV306	-	0.875092823054067
ASV89	ASV385	-	0.691892614270492
ASV89	ASV505	+	0.862181782754063
ASV91	ASV116	+	0.895128810352255
ASV91	ASV123	+	0.959059509487038
ASV91	ASV172	-	0.949777241587433
ASV91	ASV174	+	0.666504602951699
ASV91	ASV179	+	0.823338092701229
ASV91	ASV198	+	0.895473952606038
ASV91	ASV207	+	0.694599769510101
ASV91	ASV209	+	0.949064404926255
ASV91	ASV273	+	0.887544988786129
ASV91	ASV306	+	0.891392547509938
ASV91	ASV678	+	0.825541492321656
ASV91	ASV1194	-	0.914384548689607
ASV92	ASV93	+	0.862592175661793
ASV92	ASV169	+	0.860845835330357
ASV92	ASV269	+	0.938300615856089
ASV92	ASV341	+	0.914026690416012
ASV92	ASV350	+	0.963181335554399
ASV92	ASV843	+	0.923973922871221
ASV93	ASV98	-	0.907189876966109
ASV93	ASV99	+	0.796971586009215
ASV93	ASV102	+	0.832383808605693
ASV93	ASV140	+	0.910434981747723
ASV93	ASV144	+	0.899160415914214
ASV93	ASV146	+	0.877251471965453
ASV93	ASV177	+	0.955169315397605
ASV93	ASV184	+	0.91833668887897
ASV93	ASV192	-	0.794626371959833
ASV93	ASV205	-	0.794178412176931
ASV93	ASV209	-	0.963682004792298
ASV93	ASV266	-	0.892390616397769
ASV93	ASV272	-	0.793223721829483
ASV93	ASV276	-	0.948882216282162
ASV93	ASV290	-	0.785986301876272
ASV93	ASV295	-	0.944406037133854
ASV93	ASV304	-	0.867002640869263
ASV93	ASV353	+	0.468280784516662
ASV93	ASV362	-	0.942322998775406
ASV93	ASV372	-	0.914539305234851
ASV93	ASV390	-	0.778204664073918
ASV93	ASV412	-	0.870950860706602
ASV93	ASV450	-	0.864715499042571
ASV93	ASV1376	-	0.80031030985691
ASV94	ASV127	+	0.606942612976683
ASV94	ASV128	-	0.927494537659184
ASV94	ASV134	-	0.850204247141333
ASV94	ASV146	-	0.763080223468398
ASV94	ASV205	-	0.563928350056844
ASV94	ASV705	+	0.433834592682964
ASV95	ASV107	+	0.77501202951577
ASV95	ASV127	-	0.907543062485272
ASV95	ASV130	-	0.872930122986271
ASV95	ASV136	-	0.741340669450851
ASV95	ASV142	+	0.891886096684858
ASV95	ASV146	-	0.965203261401691
ASV95	ASV152	-	0.79852530148932
ASV95	ASV155	+	0.890143137673459
ASV95	ASV179	+	0.827478982370801
ASV95	ASV185	+	0.892439131811335
ASV95	ASV191	+	0.930319009488948
ASV95	ASV195	+	0.901266427448356
ASV95	ASV196	+	0.943010538185541
ASV95	ASV205	+	0.937913185160507
ASV95	ASV218	+	0.959830561006685
ASV95	ASV219	+	0.882736866875115
ASV95	ASV220	+	0.695185108079741
ASV95	ASV222	+	0.921439890704646
ASV95	ASV225	+	0.930304915914562
ASV95	ASV234	+	0.951936023257117
ASV95	ASV240	+	0.744951850255683
ASV95	ASV241	+	0.944781875810667
ASV95	ASV244	+	0.893655448996014
ASV95	ASV247	+	0.834342529637673
ASV95	ASV254	+	0.687931645902934
ASV95	ASV259	-	0.749021541172803
ASV95	ASV267	+	0.926101540406553
ASV95	ASV290	+	0.848465493370682
ASV95	ASV295	+	0.802981841253908
ASV95	ASV306	+	0.655689881461127
ASV95	ASV345	+	0.732406963344493
ASV95	ASV348	+	0.785166039121784
ASV95	ASV350	+	0.92504987481495
ASV95	ASV353	+	0.938623208102026
ASV95	ASV357	+	0.822360414446414
ASV95	ASV360	+	0.690219955613558
ASV95	ASV362	+	0.759533792519718
ASV95	ASV370	+	0.959560436336567
ASV95	ASV390	-	0.645849216326231
ASV95	ASV421	+	0.88534206037219
ASV95	ASV422	+	0.929267612062291
ASV95	ASV445	-	0.697949114665442
ASV95	ASV803	+	0.921237845578329
ASV95	ASV843	+	0.881550878187728
ASV96	ASV119	+	0.881639825404321
ASV96	ASV156	+	0.885416864988281
ASV96	ASV181	-	0.873800585025231
ASV96	ASV184	+	0.883457679911579
ASV96	ASV186	+	0.830781469527332
ASV96	ASV192	+	0.841932286481341
ASV96	ASV210	-	0.799494104393837
ASV96	ASV211	-	0.845198825573588
ASV96	ASV212	+	0.863976190454142
ASV96	ASV225	+	0.63876393455933
ASV96	ASV252	+	0.806594478224682
ASV96	ASV267	+	0.913155476031981
ASV96	ASV283	+	0.763726787358494
ASV96	ASV304	+	0.698430471313505
ASV96	ASV305	+	0.924206211276674
ASV96	ASV348	+	0.923149405712905
ASV96	ASV412	-	0.846966530440714
ASV96	ASV429	+	0.856324270270775
ASV96	ASV430	+	0.827379374950528
ASV96	ASV605	-	0.779068603561289
ASV96	ASV610	+	0.920230713589147
ASV96	ASV670	+	0.950689011213927
ASV97	ASV115	+	0.869735675342528
ASV97	ASV140	-	0.831430877803499
ASV97	ASV141	+	0.824897284128122
ASV97	ASV144	+	0.841421552242094
ASV97	ASV168	-	0.69711764147542
ASV97	ASV169	-	0.759958913350754
ASV97	ASV170	+	0.837306590476179
ASV97	ASV184	+	0.776894911044554
ASV97	ASV198	+	0.944955697541992
ASV97	ASV206	+	0.782337849333867
ASV97	ASV216	+	0.926118848950584
ASV97	ASV225	+	0.746022789303314
ASV97	ASV229	+	0.714603901750465
ASV97	ASV232	+	0.82503601330776
ASV97	ASV246	+	0.839175604251695
ASV97	ASV333	-	0.928448259531607
ASV97	ASV485	-	0.909530405371378
ASV97	ASV505	-	0.813380297330007
ASV98	ASV172	-	0.852453828068533
ASV98	ASV234	-	0.876715030083701
ASV98	ASV252	-	0.755973673585294
ASV98	ASV258	-	0.945267684138757
ASV98	ASV269	-	0.811940884430384
ASV98	ASV328	-	0.851592931571774
ASV98	ASV337	-	0.836950877504733
ASV98	ASV342	-	0.914272007093902
ASV98	ASV350	-	0.750333362095335
ASV98	ASV354	-	0.938389320871277
ASV98	ASV363	-	0.903980574792256
ASV98	ASV501	-	0.956753616199738
ASV98	ASV540	-	0.883487765018287
ASV98	ASV610	-	0.805934180332659
ASV98	ASV705	-	0.81639378627189
ASV98	ASV716	-	0.814765279691906
ASV98	ASV1194	-	0.879149529968588
ASV99	ASV100	-	0.736665720403928
ASV99	ASV141	-	0.760692185663636
ASV99	ASV155	-	0.736810035940926
ASV99	ASV175	+	0.674369967631922
ASV99	ASV176	-	0.874954154737546
ASV99	ASV181	-	0.773523268203094
ASV99	ASV198	-	0.666644835664567
ASV99	ASV201	+	0.951648018333747
ASV99	ASV210	-	0.969191751186075
ASV99	ASV232	+	0.914629586858171
ASV99	ASV241	+	0.95249402049331
ASV99	ASV244	-	0.950685098972513
ASV99	ASV250	-	0.824561777673348
ASV99	ASV256	+	0.914306636665116
ASV99	ASV264	+	0.753381776355133
ASV99	ASV267	-	0.939451247858097
ASV99	ASV304	-	0.948615248411286
ASV99	ASV308	-	0.872332955336683
ASV99	ASV319	-	0.826433847058307
ASV99	ASV324	-	0.911958557054389
ASV99	ASV326	-	0.767348883766352
ASV99	ASV340	-	0.87036292511613
ASV99	ASV354	-	0.84270648382529
ASV99	ASV357	-	0.929015919491428
ASV99	ASV359	-	0.892878571283507
ASV99	ASV362	-	0.85269551718662
ASV99	ASV368	-	0.716385289806765
ASV99	ASV386	-	0.855932668046395
ASV99	ASV397	-	0.915137799355718
ASV99	ASV398	-	0.710714383899142
ASV99	ASV406	-	0.844868353435238
ASV99	ASV415	-	0.950869731438933
ASV99	ASV428	-	0.727296304293237
ASV99	ASV449	+	0.937071947733748
ASV99	ASV459	-	0.856767974608325
ASV99	ASV553	-	0.754644013222746
ASV99	ASV605	-	0.86591118117524
ASV99	ASV705	-	0.923474968735376
ASV100	ASV114	-	0.937937070341378
ASV100	ASV117	-	0.938803107467996
ASV100	ASV119	-	0.879147811604461
ASV100	ASV123	-	0.944802630246831
ASV100	ASV126	-	0.874433100748383
ASV100	ASV127	-	0.938800848946125
ASV100	ASV129	-	0.944290846587405
ASV100	ASV132	-	0.796656519674861
ASV100	ASV139	+	0.638006116567453
ASV100	ASV150	-	0.801347039384416
ASV100	ASV156	+	0.723889591500763
ASV100	ASV166	-	0.775780306732916
ASV100	ASV175	+	0.858949739190043
ASV100	ASV201	-	0.860642558311817
ASV100	ASV206	-	0.68836141773662
ASV100	ASV212	+	0.857472971297492
ASV100	ASV216	-	0.797212639384256
ASV100	ASV220	-	0.920529296470604
ASV100	ASV223	+	0.890552983022894
ASV100	ASV256	+	0.712119036500183
ASV100	ASV264	+	0.729002311722055
ASV100	ASV268	+	0.825276168766564
ASV100	ASV272	+	0.84120558306508
ASV100	ASV273	+	0.768993855598159
ASV100	ASV287	+	0.7407737939204
ASV100	ASV303	-	0.868316401090664
ASV100	ASV307	+	0.807990677084079
ASV100	ASV308	+	0.873331243276148
ASV100	ASV316	+	0.695977590534836
ASV100	ASV323	+	0.759514473265276
ASV100	ASV334	+	0.793450371390947
ASV100	ASV340	+	0.944838586840379
ASV100	ASV343	+	0.881768196222205
ASV100	ASV350	+	0.749844182451983
ASV100	ASV357	-	0.916829630959371
ASV100	ASV363	+	0.664753544227605
ASV100	ASV403	+	0.864659479502932
ASV100	ASV415	+	0.806746971722639
ASV100	ASV605	+	0.884124392223582
ASV100	ASV670	+	0.876213056549875
ASV100	ASV722	+	0.849667836260842
ASV100	ASV785	+	0.880271662372731
ASV100	ASV899	+	0.768728062600607
ASV101	ASV107	-	0.875120487945037
ASV101	ASV118	+	0.875133851756301
ASV101	ASV121	+	0.689460259556364
ASV101	ASV122	-	0.592891586796508
ASV101	ASV123	-	0.904407822770579
ASV101	ASV134	+	0.715649884354462
ASV101	ASV139	-	0.848249387660251
ASV101	ASV145	+	0.861707674546695
ASV101	ASV150	+	0.838914333655545
ASV101	ASV200	+	0.795382165885435
ASV101	ASV205	+	0.872684021893553
ASV101	ASV208	+	0.755880789011262
ASV101	ASV216	+	0.47897429013143
ASV101	ASV219	+	0.895198736659432
ASV101	ASV224	+	0.856699421637118
ASV101	ASV278	+	0.931605681480255
ASV101	ASV287	+	0.839106945429566
ASV101	ASV297	+	0.888920068330888
ASV101	ASV307	+	0.746032832425375
ASV101	ASV327	+	0.907905322566762
ASV101	ASV553	-	0.830122334967189
ASV101	ASV558	+	0.775273335986789
ASV101	ASV655	+	0.668426142086693
ASV101	ASV1194	-	0.869442368684528
ASV102	ASV108	-	0.879831784673355
ASV102	ASV115	+	0.684562465215156
ASV102	ASV162	-	0.950824029068146
ASV102	ASV319	-	0.908966697379489
ASV102	ASV785	-	1
ASV104	ASV122	-	0.648721962250685
ASV104	ASV157	+	0.913788720523396
ASV104	ASV220	+	0.815238439512094
ASV104	ASV461	+	0.89404005447085
ASV104	ASV498	-	0.837616786962322
ASV105	ASV138	+	0.776562108843957
ASV105	ASV186	+	0.85074897353807
ASV105	ASV218	+	0.828829654265919
ASV105	ASV353	-	0.740519473146372
ASV105	ASV370	+	0.897890857218424
ASV105	ASV386	+	0.813588282996605
ASV105	ASV501	+	0.842621994453112
ASV105	ASV527	+	0.918157598898906
ASV105	ASV553	-	0.760529931610449
ASV105	ASV610	-	0.928293849364443
ASV106	ASV116	+	0.658488064848584
ASV106	ASV120	+	0.7950909458731
ASV106	ASV124	+	0.845604492949262
ASV106	ASV128	+	0.865859182755308
ASV106	ASV129	+	0.755898612638359
ASV106	ASV138	+	0.77695603543924
ASV106	ASV147	-	0.801903309719708
ASV106	ASV153	+	0.843866592918907
ASV106	ASV154	+	0.869961836184544
ASV106	ASV155	+	0.805070357293544
ASV106	ASV157	+	0.600939401185292
ASV106	ASV161	+	0.751904091494439
ASV106	ASV169	+	0.877743242794753
ASV106	ASV172	+	0.92672050965772
ASV106	ASV173	+	0.761212957858161
ASV106	ASV175	+	0.889725931654935
ASV106	ASV181	+	0.825959120519591
ASV106	ASV187	-	0.833998024154896
ASV106	ASV193	+	0.685296963034825
ASV106	ASV209	+	0.84532382364522
ASV106	ASV212	+	0.80928163150246
ASV106	ASV234	+	0.878278514184229
ASV106	ASV250	+	0.832464217786729
ASV106	ASV256	+	0.7602904950918
ASV106	ASV258	+	0.871863433858353
ASV106	ASV264	+	0.784837480746114
ASV106	ASV266	+	0.855080904077754
ASV106	ASV269	+	0.872643987929625
ASV106	ASV274	+	0.792040572743611
ASV106	ASV305	+	0.671782956782135
ASV106	ASV309	-	0.930178838308705
ASV106	ASV328	+	0.746777009812478
ASV106	ASV337	-	0.803583309657166
ASV106	ASV340	+	0.841839165762694
ASV107	ASV198	-	0.99629254299844
ASV107	ASV345	+	0.785641531978672
ASV107	ASV558	+	0.779933644299124
ASV108	ASV123	+	0.756642935916024
ASV108	ASV126	+	0.727085569552302
ASV108	ASV128	+	0.550458235800083
ASV108	ASV152	-	0.735830583293011
ASV108	ASV153	-	0.659506552908166
ASV108	ASV159	+	0.701421210958929
ASV108	ASV217	+	0.72195192708409
ASV108	ASV225	+	0.639252510156228
ASV108	ASV278	-	0.70907108622487
ASV108	ASV316	-	1
ASV108	ASV336	-	0.923809199745771
ASV108	ASV343	-	0.813796443825481
ASV108	ASV350	+	0.800226279132486
ASV108	ASV354	-	0.770319041357972
ASV108	ASV362	-	0.672257029506192
ASV108	ASV445	+	0.722613268094665
ASV108	ASV456	+	0.809742859945933
ASV108	ASV498	+	0.733147548428485
ASV108	ASV558	+	0.76686261078257
ASV108	ASV661	+	0.770795472132386
ASV108	ASV678	-	0.829887537463718
ASV108	ASV758	+	0.734220325127387
ASV108	ASV785	+	0.937215441775612
ASV110	ASV117	+	0.795015275170163
ASV110	ASV130	+	0.933370226236056
ASV110	ASV135	-	0.887942730250016
ASV110	ASV139	+	0.680538219543251
ASV110	ASV160	+	0.84910065913912
ASV110	ASV168	+	0.791479523
ASV110	ASV181	+	0.60999611163509
ASV110	ASV185	+	0.885181367489346
ASV110	ASV195	+	0.881038756093486
ASV110	ASV199	+	0.810815612536179
ASV110	ASV205	+	0.812448002963569
ASV110	ASV208	+	0.923049944887495
ASV110	ASV220	-	0.647544143971441
ASV110	ASV235	-	0.823896767927291
ASV110	ASV236	-	0.688951576528633
ASV110	ASV259	-	0.809301924843632
ASV110	ASV322	+	0.683214826187786
ASV110	ASV324	-	0.637997485829302
ASV110	ASV348	+	0.903856290469438
ASV110	ASV422	+	0.858233419721754
ASV110	ASV558	+	0.827561057481673
ASV111	ASV127	+	0.658322914558539
ASV111	ASV130	+	0.800084920731604
ASV111	ASV146	+	0.821193395821246
ASV111	ASV188	+	0.809335289623094
ASV111	ASV218	+	0.912742858030006
ASV111	ASV224	-	0.916024180927414
ASV111	ASV252	+	0.936678330950932
ASV111	ASV484	-	0.93275381
ASV113	ASV169	+	0.977985069211849
ASV113	ASV178	+	0.977539233252462
ASV113	ASV203	-	0.569063906580368
ASV113	ASV250	+	0.901045430917041
ASV113	ASV281	-	0.940679932868713
ASV113	ASV291	-	0.884091311429392
ASV113	ASV303	+	0.812233127390379
ASV113	ASV306	-	0.836620216572399
ASV113	ASV312	-	0.595297548658786
ASV113	ASV322	+	0.821052618646617
ASV113	ASV353	+	0.857320815157781
ASV113	ASV360	+	0.896008471175073
ASV113	ASV368	+	0.705504725609416
ASV113	ASV373	+	0.865063503441505
ASV113	ASV403	+	0.840043839007646
ASV113	ASV429	-	0.869443691605423
ASV113	ASV450	+	0.785438919878871
ASV113	ASV454	+	0.830751449799082
ASV113	ASV456	+	0.948541162379904
ASV113	ASV461	+	0.750608949730877
ASV113	ASV495	+	0.528059910119374
ASV113	ASV527	+	0.783667806681677
ASV113	ASV553	+	0.844263011588199
ASV113	ASV605	+	0.73394341844035
ASV113	ASV630	+	0.830992087240171
ASV113	ASV678	+	0.877627052098264
ASV113	ASV740	-	0.921615228737995
ASV113	ASV843	+	0.791272185951395
ASV114	ASV124	+	0.760835351838445
ASV114	ASV128	+	0.900531319960188
ASV114	ASV136	+	0.860984550085898
ASV114	ASV150	+	0.941561804570014
ASV114	ASV152	+	0.611633670282963
ASV114	ASV159	+	0.934942064873525
ASV114	ASV162	+	0.914036821083349
ASV114	ASV165	+	0.82939122929446
ASV114	ASV168	+	0.770749704932083
ASV114	ASV170	+	0.735349116808457
ASV114	ASV172	+	0.872148655926801
ASV114	ASV174	+	0.806379457259677
ASV114	ASV175	+	0.929277176514603
[truncated: 2,212 more rows]
