# Supplementary material for: Microbial interactions mediate the fairy ring type effects on alpine meadow plant communities on the Tibetan plateau
Source: Environ Microbiome. 2026 Mar 10;21:55. doi: 10.1186/s40793-026-00873-z (PMC13088534; doi:10.1186/s40793-026-00873-z)
Supplement: Supplementary file 2 — Supplementary Material 2 [file 40793_2026_873_MOESM2_ESM.zip › co-occurrence network/bacteria/T1/Agaricus_10out_node.csv]

ID	degree	betweenness_centrality	closeness_centrality	eigenvector_centrality	Abundance	module	Kingdom	phylum	class	order	family	genus
ASV1	26	91	0.00172983606672748	0.43366898022804	0.426081195311965	M1	Bacteria	Cyanobacteria	Cyanobacteriia	Chloroplast	Chloroplast	Chloroplast
ASV3	24	84	0.00171145860287999	0.384687114831832	0.117943387174156	M6	Bacteria	Cyanobacteria	Cyanobacteriia	Chloroplast	Chloroplast	Chloroplast
ASV5	24	109	0.00172516550989919	0.40552199755174	0.120799159260698	M6	Bacteria	Firmicutes	Bacilli	Acholeplasmatales	Acholeplasmataceae	Candidatus_Phytoplasma
ASV6	18	69	0.00165343088040982	0.295116257769537	1.19828196751274	M4	Bacteria	Verrucomicrobiota	Verrucomicrobiae	Chthoniobacterales	Chthoniobacteraceae	Candidatus_Udaeobacter
ASV7	23	170	0.00167950924531057	0.324483373192121	0.221607913915606	M8	Bacteria	Cyanobacteria	Cyanobacteriia	Chloroplast	Chloroplast	Chloroplast
ASV8	9	21	0.00148312331628841	0.114679343279942	0.667108359416052	M2	Bacteria	Gemmatimonadota	Gemmatimonadetes	Gemmatimonadales	Gemmatimonadaceae	uncultured
ASV9	21	106	0.00178381375604567	0.3691078342553	0.637693906924676	M4	Bacteria	Actinobacteriota	Thermoleophilia	Solirubrobacterales	67-14	67-14
ASV10	24	89	0.00178265593944878	0.44380231066118	0.468346622192776	M2	Bacteria	Gemmatimonadota	Gemmatimonadetes	Gemmatimonadales	Gemmatimonadaceae
ASV11	27	139	0.0017287102370407	0.44395589576485	0.904423019807635	M1	Bacteria	Proteobacteria	Alphaproteobacteria	Rhizobiales	uncultured	uncultured
ASV12	10	19	0.00153992504037649	0.182933900627975	0.54259669644285	M1	Bacteria	Acidobacteriota	Blastocatellia	Pyrinomonadales	Pyrinomonadaceae	RB41
ASV13	24	166	0.00166985036940017	0.423008019682847	0.766203650819035	M1	Bacteria	Acidobacteriota	Blastocatellia	Pyrinomonadales	Pyrinomonadaceae	RB41
ASV16	10	8	0.00150004578695108	0.184715502923254	0.571725571725572	M2	Bacteria	Acidobacteriota	Blastocatellia	Pyrinomonadales	Pyrinomonadaceae	RB41
ASV17	13	30	0.00158737740862642	0.204263748809486	0.360398437321514	M8	Bacteria	Proteobacteria	Gammaproteobacteria	Burkholderiales	Nitrosomonadaceae	MND1
ASV18	5	5	0.00141853235446816	0.0545709731981949	0.532601494139956	M2	Bacteria	Actinobacteriota	Thermoleophilia	Gaiellales	uncultured	uncultured
ASV19	44	325	0.00185551902609501	0.704481784384458	0.417228301843686	M2	Bacteria	Gemmatimonadota	Gemmatimonadetes	Gemmatimonadales	Gemmatimonadaceae	uncultured
ASV20	24	326	0.00187266656058795	0.396442481726177	0.426081195311965	M3	Bacteria	Chloroflexi	Gitt-GS-136	Gitt-GS-136	Gitt-GS-136	Gitt-GS-136
ASV21	27	204	0.00181163570399766	0.446519106684299	0.483767791460099	M1	Bacteria	Acidobacteriota	Blastocatellia	Pyrinomonadales	Pyrinomonadaceae	RB41
ASV22	20	63	0.00169218472178898	0.34195989152232	0.571725571725572	M7	Bacteria	Acidobacteriota	Vicinamibacteria	Vicinamibacterales	Vicinamibacteraceae	Vicinamibacteraceae
ASV23	26	53	0.00171623822923204	0.482076463277744	0.41265906650522	M7	Bacteria	Gemmatimonadota	Gemmatimonadetes	Gemmatimonadales	Gemmatimonadaceae	uncultured
ASV24	30	282	0.00181851962231546	0.431964726362572	0.565728450343835	M7	Bacteria	Actinobacteriota	Thermoleophilia	Solirubrobacterales	67-14	67-14
ASV25	33	230	0.00182451438212663	0.53081415051013	0.439503324118709	M5	Bacteria	Gemmatimonadota	Gemmatimonadetes	Gemmatimonadales	Gemmatimonadaceae	uncultured
ASV26	30	134	0.00175101595962009	0.465850928252782	0.310422425807041	M2	Bacteria	Actinobacteriota	Thermoleophilia	Gaiellales	uncultured	uncultured
ASV27	29	355	0.00184554180008612	0.460724208383418	0.403806173036942	M2	Bacteria	Actinobacteriota	Thermoleophilia	Solirubrobacterales	Solirubrobacteraceae	Solirubrobacter
ASV28	32	663	0.00190488811493175	0.399841045034787	0.2764387379772	M6	Bacteria	Actinobacteriota	MB-A2-108	MB-A2-108	MB-A2-108	MB-A2-108
ASV29	39	233	0.0018110140519773	0.649795045832052	0.417513879052341	M3	Bacteria	Chloroflexi	P2-11E	P2-11E	P2-11E	P2-11E
ASV30	30	191	0.00173451102006783	0.437061738947036	0.329841675995522	M4	Bacteria	Actinobacteriota	Thermoleophilia	Gaiellales
ASV31	34	414	0.00188508493500176	0.454030466440357	0.380388841927303	M2	Bacteria	NB1-j	NB1-j	NB1-j	NB1-j	NB1-j
ASV32	21	111	0.0017279702778599	0.328159232240573	0.191336729798268	M4	Bacteria	Methylomirabilota	Methylomirabilia	Rokubacteriales	Rokubacteriales	Rokubacteriales
ASV33	20	82	0.0016987200008805	0.313499315521066	0.347261885723424	M1	Bacteria	Gemmatimonadota	Gemmatimonadetes	Gemmatimonadales	Gemmatimonadaceae	uncultured
ASV35	6	22	0.0014839965322515	0.0837596207321677	0.441787941787942	M3	Bacteria	Acidobacteriota	Vicinamibacteria	Vicinamibacterales
ASV36	7	5	0.00148091688913316	0.139993834537979	0.425510040894656	M2	Bacteria	RCP2-54	RCP2-54	RCP2-54	RCP2-54	RCP2-54
ASV38	15	283	0.00172725695233813	0.168705986695812	0.400093669324439	M9	Bacteria	Gemmatimonadota	Gemmatimonadetes	Gemmatimonadales	Gemmatimonadaceae	uncultured
ASV39	21	137	0.00170128689043948	0.305489119667366	0.335553220168605	M9	Bacteria	Acidobacteriota	Blastocatellia
ASV40	41	455	0.00188930435795305	0.70129479779535	0.340408032715725	M1	Bacteria	Gemmatimonadota	Gemmatimonadetes	Gemmatimonadales	Gemmatimonadaceae	uncultured
ASV41	9	29	0.00159197256516017	0.110455958356586	0.27786662402047	M6	Bacteria	Proteobacteria	Alphaproteobacteria	Rhizobiales	Xanthobacteraceae	Bradyrhizobium
ASV42	16	53	0.00163336049865107	0.236156978368419	0.332697448082063	M8	Bacteria	Proteobacteria	Gammaproteobacteria	Burkholderiales	Sutterellaceae	uncultured
ASV43	8	7	0.00145332914693927	0.144311339585646	0.355543624774394	M7	Bacteria	Acidobacteriota	Vicinamibacteria	Vicinamibacterales	Vicinamibacteraceae	Vicinamibacteraceae
ASV44	21	163	0.00170888900074379	0.286998242801699	0.489193758424528	M2	Bacteria	Acidobacteriota	Blastocatellia
ASV45	11	50	0.00162491857702744	0.153129794732816	0.334696488542642	M6	Bacteria	Actinobacteriota	Thermoleophilia	Gaiellales	uncultured	uncultured
ASV46	23	96	0.00175305003848989	0.385620725119603	0.390955198647506	M2	Bacteria	Acidobacteriota	Vicinamibacteria	Vicinamibacterales
ASV47	16	223	0.00174077478336744	0.203546684742054	0.355829201983048	M8	Bacteria	Chloroflexi	P2-11E	P2-11E	P2-11E	P2-11E
ASV49	6	13	0.00142109073169217	0.0731449854546446	0.254734870119485	M4	Bacteria	Gemmatimonadota	Gemmatimonadetes	Gemmatimonadales	Gemmatimonadaceae
ASV50	14	87	0.00172341551171381	0.207110201152445	0.33726668342053	M6	Bacteria	Gemmatimonadota	Gemmatimonadetes	Gemmatimonadales	Gemmatimonadaceae	uncultured
ASV51	21	68	0.00166053720625795	0.365468217474514	0.15278380662996	M1	Bacteria	Acidobacteriota	Holophagae	Subgroup_7	Subgroup_7	Subgroup_7
ASV52	27	191	0.0017983862675497	0.432795547020809	0.206757899065591	M1	Bacteria	Acidobacteriota	Vicinamibacteria	Vicinamibacterales	Vicinamibacteraceae	Vicinamibacteraceae
ASV53	15	77	0.00173149540861524	0.23371051260802	0.0999520230289461	M6	Bacteria	Proteobacteria	Gammaproteobacteria	Burkholderiales	Nitrosomonadaceae	MND1
ASV54	16	116	0.00170018424521011	0.220089974338743	0.267871421717576	M6	Bacteria	Chloroflexi	P2-11E	P2-11E	P2-11E	P2-11E
ASV56	32	194	0.00181607498197398	0.513832969696745	0.285862785862786	M5	Bacteria	Actinobacteriota	MB-A2-108	MB-A2-108	MB-A2-108	MB-A2-108
ASV57	13	73	0.00154703360613456	0.177624816037017	0.126796280642434	M1	Bacteria	Methylomirabilota	Methylomirabilia	Rokubacteriales	Rokubacteriales	Rokubacteriales
ASV58	39	328	0.00184698198377958	0.585441211815347	0.233031002261771	M9	Bacteria	Acidobacteriota	Vicinamibacteria	Vicinamibacterales	Vicinamibacteraceae	Vicinamibacteraceae
ASV59	14	35	0.00157512185948493	0.212795162609117	0.241312741312741	M2	Bacteria	Gemmatimonadota	Gemmatimonadetes	Gemmatimonadales	Gemmatimonadaceae	Roseisolibacter
ASV60	38	228	0.00186428105245279	0.684948632475056	0.228461766923305	M2	Bacteria	Acidobacteriota	Holophagae	Subgroup_7	Subgroup_7	Subgroup_7
ASV61	39	297	0.00187028804126659	0.637200970078656	0.197619428388659	M2	Bacteria	Proteobacteria	Gammaproteobacteria	Burkholderiales	Nitrosomonadaceae	MND1
ASV63	32	298	0.00183002459983348	0.503642385754635	0.107662607662608	M5	Bacteria	Methylomirabilota	Methylomirabilia	Rokubacteriales	Rokubacteriales	Rokubacteriales
ASV64	20	65	0.0016594996227316	0.343794561396557	0.229032921340614	M3	Bacteria	Actinobacteriota	Acidimicrobiia	IMCC26256	IMCC26256	IMCC26256
ASV65	35	337	0.00186122487349448	0.499478982341631	0.245310822233899	M8	Bacteria	Acidobacteriota	Blastocatellia	Pyrinomonadales	Pyrinomonadaceae	RB41
ASV66	45	472	0.00191374695548777	0.72596942335121	0.273297388682004	M2	Bacteria	Proteobacteria	Alphaproteobacteria	Rhizobiales	KF-JG30-B3	KF-JG30-B3
ASV67	42	370	0.0018336223828073	0.651197452103391	0.271012771012771	M2	Bacteria	Actinobacteriota	Actinobacteria	Frankiales	Geodermatophilaceae	Blastococcus
ASV68	35	215	0.00187114245258981	0.548535683290542	0.251307943615636	M2	Bacteria	Actinobacteriota	Thermoleophilia	Solirubrobacterales	67-14	67-14
ASV69	59	609	0.00197805650629458	1	0.159066505220351	M8	Bacteria	RCP2-54	RCP2-54	RCP2-54	RCP2-54	RCP2-54
ASV70	16	45	0.00167732608748962	0.245079112248867	0.161636700098239	M4	Bacteria	Actinobacteriota	Thermoleophilia	Gaiellales	uncultured	uncultured
ASV71	5	16	0.00142358495144485	0.0470829253954736	0.152498229421306	M2	Bacteria	Acidobacteriota	Blastocatellia	Pyrinomonadales	Pyrinomonadaceae	RB41
ASV73	12	66	0.00160265446866406	0.168994101077688	0.286433940280094	M2	Bacteria	Actinobacteriota	Thermoleophilia	Solirubrobacterales	67-14	67-14
ASV74	30	378	0.00190132699838439	0.515257947486012	0.17420209727902	M2	Bacteria	Acidobacteriota	Vicinamibacteria	Vicinamibacterales	Vicinamibacteraceae	Vicinamibacteraceae
ASV75	35	999	0.00199870660788875	0.505588197258645	0.334125334125334	M3	Bacteria	Acidobacteriota	Blastocatellia	Pyrinomonadales	Pyrinomonadaceae	RB41
ASV76	18	236	0.00178200574097438	0.239249906347179	0.132507824815517	M5	Bacteria	Actinobacteriota	Thermoleophilia	Gaiellales	Gaiellaceae	Gaiella
ASV77	21	90	0.00164404850647831	0.314198921981234	0.191336729798268	M2	Bacteria	Gemmatimonadota	Gemmatimonadetes	Gemmatimonadales	Gemmatimonadaceae	Gemmatimonas
ASV78	15	377	0.00181433260540986	0.164850358424802	0.0776770007539238	M2	Bacteria	Proteobacteria	Alphaproteobacteria	Rhizobiales	Rhizobiaceae	Phyllobacterium
ASV80	8	25	0.00155324790845168	0.122469744431538	0.159923236846314	M2	Bacteria	Acidobacteriota	Blastocatellia	Pyrinomonadales	Pyrinomonadaceae	RB41
ASV81	22	330	0.00176799767499503	0.319659534840604	0.145644376413607	M8	Bacteria	Actinobacteriota	Thermoleophilia	Solirubrobacterales	Solirubrobacteraceae	Solirubrobacter
ASV82	20	115	0.00176193177861496	0.329109440948046	0.193621347467501	M1	Bacteria	Proteobacteria	Alphaproteobacteria	Rhizobiales	Rhizobiales_Incertae_Sedis	Nordella
ASV83	30	248	0.00177684034898073	0.421588797318116	0.175629983322291	M2	Bacteria	Actinobacteriota	Thermoleophilia	Gaiellales	Gaiellaceae	Gaiella
ASV84	11	46	0.00164096997406905	0.17031223123299	0.206757899065591	M8	Bacteria	Proteobacteria	Gammaproteobacteria	Burkholderiales	Comamonadaceae
ASV85	24	228	0.00181918368077018	0.373023015529895	0.1693472847319	M6	Bacteria	Proteobacteria	Alphaproteobacteria	Rhizobiales	Methyloligellaceae
ASV86	31	519	0.00190194198865259	0.4603243631914	0.252450252450252	M8	Bacteria	Proteobacteria	Gammaproteobacteria	Burkholderiales	TRA3-20	TRA3-20
ASV87	41	969	0.00197057381280369	0.531705537082267	0.168204975897284	M8	Bacteria	Proteobacteria	Alphaproteobacteria	Rhizobiales	Xanthobacteraceae
ASV88	19	352	0.00185436120945548	0.266056351082558	0.226177149254072	M4	Bacteria	Acidobacteriota	Blastocatellia	Pyrinomonadales	Pyrinomonadaceae	RB41
ASV89	8	16	0.00155173409088995	0.143099841731279	0.211898288821366	M9	Bacteria	Chloroflexi	KD4-96	KD4-96	KD4-96	KD4-96
ASV91	12	22	0.00156274971606405	0.192064476794351	0.179056909826141	M5	Bacteria	Acidobacteriota	Subgroup_5	Subgroup_5	Subgroup_5	Subgroup_5
ASV92	9	10	0.00149223092963919	0.127375319327105	0.14650110803957	M2	Bacteria	Acidobacteriota	Holophagae	Subgroup_7	Subgroup_7	Subgroup_7
ASV93	32	277	0.00184602208542417	0.490304213405881	0.295001256539718	M6	Bacteria	Acidobacteriota	Blastocatellia	Pyrinomonadales	Pyrinomonadaceae	RB41
ASV94	11	212	0.00176179363775226	0.140274795996588	0.183340567955953	M4	Bacteria	Acidobacteriota	Vicinamibacteria	Vicinamibacterales	Vicinamibacteraceae	Vicinamibacteraceae
ASV95	48	755	0.0019577671132185	0.745013309420383	0.185054031207877	M4	Bacteria	Acidobacteriota	Vicinamibacteria	Vicinamibacterales	Vicinamibacteraceae	Vicinamibacteraceae
ASV96	25	251	0.00176414929455449	0.357086417093934	0.216467524159832	M3	Bacteria	Proteobacteria	Gammaproteobacteria	Burkholderiales	Nitrosomonadaceae	Ellin6067
ASV97	21	113	0.00173052570280917	0.315319366140147	0.265015649631034	M2	Bacteria	Gemmatimonadota	Gemmatimonadetes	Gemmatimonadales	Gemmatimonadaceae	uncultured
ASV98	22	96	0.00169140569684472	0.319581455012557	0.254734870119485	M1	Bacteria	Acidobacteriota	Blastocatellia	Elev-16S-573	Elev-16S-573	Elev-16S-573
ASV99	44	552	0.00198666348207648	0.751800480334964	0.160779968472276	M7	Bacteria	Proteobacteria	Alphaproteobacteria	Rhizobiales	Hyphomicrobiaceae	Pedomicrobium
ASV100	48	620	0.00197774713768907	0.7353118177535	0.292431061661831	M3	Bacteria	Actinobacteriota	Thermoleophilia	Solirubrobacterales	67-14	67-14
ASV101	28	320	0.00184798346829392	0.412607338845873	0.100808754654909	M2	Bacteria	Methylomirabilota	Methylomirabilia	Rokubacteriales	Rokubacteriales	Rokubacteriales
ASV102	10	40	0.00157979899168384	0.155083279161804	0.110518379749149	M5	Bacteria	Actinobacteriota	Thermoleophilia	Gaiellales	uncultured	uncultured
ASV104	8	17	0.00151538906426116	0.122592593082327	0.128224166685705	M5	Bacteria	Acidobacteriota	Blastocatellia	Pyrinomonadales	Pyrinomonadaceae	RB41
ASV105	16	83	0.00166677635010416	0.242932208203983	0.209042516734824	M3	Bacteria	Actinobacteriota	Rubrobacteria	Rubrobacterales	Rubrobacteriaceae	Rubrobacter
ASV106	40	541	0.00191459515692562	0.583024601058757	0.17762902378287	M4	Bacteria	Proteobacteria	Gammaproteobacteria	Steroidobacterales	Steroidobacteraceae
ASV107	11	22	0.00155870968919772	0.1654301431694	0.206472321856937	M2	Bacteria	Acidobacteriota	Vicinamibacteria	Vicinamibacterales	Vicinamibacteraceae
ASV108	27	415	0.0018787951110936	0.378478912961541	0.0882433574741267	M5	Bacteria	Gemmatimonadota	Gemmatimonadetes	Gemmatimonadales	Gemmatimonadaceae	Gemmatimonas
ASV110	27	266	0.00179837089635378	0.432792701835186	0.122227045303968	M2	Bacteria	Acidobacteriota	Vicinamibacteria	Vicinamibacterales	Vicinamibacteraceae	Vicinamibacteraceae
ASV111	14	31	0.00164324297808342	0.214329818411642	0.201617509309817	M4	Bacteria	Acidobacteriota	Vicinamibacteria	Vicinamibacterales	uncultured	uncultured
ASV113	32	215	0.00185836491791481	0.566898800397722	0.159066505220351	M3	Bacteria
ASV114	34	496	0.00194235404462492	0.538698620601379	0.0811039272577734	M9	Bacteria	Actinobacteriota	Thermoleophilia	Gaiellales	Gaiellaceae	Gaiella
ASV115	15	82	0.00165507478618548	0.228094989602529	0.144216490370337	M2	Bacteria	Actinobacteriota	Thermoleophilia	Solirubrobacterales	Solirubrobacteraceae	Solirubrobacter
ASV116	23	115	0.00174797545751493	0.391917488473062	0.134221288067442	M3	Bacteria	Proteobacteria	Alphaproteobacteria	Rhizobiales	uncultured	uncultured
ASV117	12	8	0.0015765375028332	0.222344676119187	0.192764615841539	M4	Bacteria	Acidobacteriota	Blastocatellia	Pyrinomonadales	Pyrinomonadaceae	RB41
ASV118	20	136	0.00172238399548952	0.330577708651554	0.131936670398209	M3	Bacteria	Acidobacteriota	Holophagae	Subgroup_7	Subgroup_7	Subgroup_7
ASV119	21	273	0.00174584150394336	0.316390470923212	0.139361677823216	M3	Bacteria	Chloroflexi	KD4-96	KD4-96	KD4-96	KD4-96
ASV120	9	60	0.00162442981961896	0.12626001733912	0.163350163350163	M9	Bacteria	Gemmatimonadota	Gemmatimonadetes	Gemmatimonadales	Gemmatimonadaceae	uncultured
ASV121	15	115	0.00174815845803555	0.230558015360564	0.157638619177081	M1	Bacteria	Proteobacteria	Gammaproteobacteria	Burkholderiales	Nitrosomonadaceae	MND1
ASV122	25	236	0.00175595182991325	0.360267185012072	0.149071302917457	M4	Bacteria	Actinobacteriota	Thermoleophilia	Gaiellales	uncultured	uncultured
ASV123	26	83	0.00173367971665339	0.443866825164842	0.155354001507848	M5	Bacteria	Proteobacteria	Gammaproteobacteria	CCD24	CCD24	CCD24
ASV124	39	496	0.00190731263719607	0.635836465694575	0.133650133650134	M9	Bacteria
ASV126	9	41	0.0016515728907497	0.147210739973419	0.185339608416531	M6	Bacteria	Acidobacteriota	Vicinamibacteria	Vicinamibacterales	Vicinamibacteraceae	Vicinamibacteraceae
ASV127	13	307	0.00179865857510772	0.215504835781778	0.175344406113637	M4	Bacteria	Chloroflexi	KD4-96	KD4-96	KD4-96	KD4-96
ASV128	14	56	0.00166671203596356	0.223262302230986	0.155354001507848	M9	Bacteria	Actinobacteriota	Thermoleophilia	Gaiellales	uncultured	uncultured
ASV129	25	151	0.0017625428574044	0.408651886554891	0.132222247606863	M4	Bacteria	Planctomycetota	Phycisphaerae	Tepidisphaerales	WD2101_soil_group	WD2101_soil_group
ASV130	51	600	0.00194763150152271	0.813553213586327	0.136505905736675	M4	Bacteria	Proteobacteria	Gammaproteobacteria	Burkholderiales	Comamonadaceae	Variovorax
ASV132	29	106	0.00179642051316054	0.548334161938387	0.0928125928125928	M6	Bacteria	Nitrospirota	Nitrospiria	Nitrospirales	Nitrospiraceae	Nitrospira
ASV133	26	314	0.00180099564002895	0.399965295431855	0.177914600991524	M2	Bacteria	Actinobacteriota	Thermoleophilia	Solirubrobacterales	Solirubrobacteraceae	Solirubrobacter
ASV134	38	128	0.00181288710431555	0.67082710198503	0.186767494459802	M7	Bacteria	Proteobacteria	Gammaproteobacteria	Burkholderiales	TRA3-20	TRA3-20
ASV135	50	455	0.00189828288653159	0.863952798934376	0.139076100614562	M3	Bacteria	Actinobacteriota	Thermoleophilia	Solirubrobacterales	67-14	67-14
ASV136	32	190	0.00181792942197323	0.558948695457457	0.116515501130886	M3	Bacteria	Bacteroidota	Bacteroidia	Cytophagales	Microscillaceae
ASV137	14	56	0.00166657146382741	0.223067159556265	0.149642457334765	M6	Bacteria	Chloroflexi	KD4-96	KD4-96	KD4-96	KD4-96
ASV138	54	1097	0.00204369612044267	0.795422955313972	0.0805327728404651	M2	Bacteria	Proteobacteria	Gammaproteobacteria	Xanthomonadales	Xanthomonadaceae
ASV139	21	135	0.00177463455234945	0.33387271968872	0.1382193689886	M2	Bacteria	Proteobacteria	Alphaproteobacteria	Rhizobiales	Xanthobacteraceae	uncultured
ASV140	12	118	0.00167581145959006	0.192033895063699	0.0842452765529689	M2	Bacteria	Actinobacteriota	Thermoleophilia	Gaiellales	Gaiellaceae	Gaiella
ASV141	23	181	0.00176411224769215	0.32860723152133	0.145358799204953	M6	Bacteria	RCP2-54	RCP2-54	RCP2-54	RCP2-54	RCP2-54
ASV142	27	79	0.00174795451322177	0.478567793747097	0.116229923922232	M1	Bacteria	Chloroflexi	TK10	TK10	TK10	TK10
ASV144	26	173	0.00174763892725841	0.389475850198382	0.167348244271321	M6	Bacteria	Acidobacteriota	Vicinamibacteria	Vicinamibacterales	Vicinamibacteraceae
ASV145	7	4	0.00152885810188188	0.133825697623279	0.124511662973201	M2	Bacteria	Acidobacteriota	Vicinamibacteria	Vicinamibacterales	uncultured	uncultured
ASV146	25	270	0.00184805108637423	0.413729833237083	0.0691096844942999	M4	Bacteria	Acidobacteriota	Blastocatellia	Pyrinomonadales	Pyrinomonadaceae	RB41
ASV147	33	167	0.00184921552390983	0.625807987847996	0.109376070914532	M1	Bacteria	Actinobacteriota	Thermoleophilia	Gaiellales	Gaiellaceae	Gaiella
ASV149	19	224	0.00178307554028865	0.305921564146203	0.0731077654154577	M2	Bacteria	Acidobacteriota	Holophagae	Subgroup_7	Subgroup_7	Subgroup_7
ASV150	21	47	0.0017513833908614	0.385871823414807	0.097667405359713	M2	Bacteria	Chloroflexi	P2-11E	P2-11E	P2-11E	P2-11E
ASV152	21	160	0.00181712257258634	0.382394407966539	0.14650110803957	M4	Bacteria	Proteobacteria	Alphaproteobacteria	Sphingomonadales	Sphingomonadaceae
ASV153	14	124	0.00168248936210126	0.193475356214277	0.116229923922232	M4	Bacteria	Actinobacteriota	Actinobacteria	Micrococcales	Micrococcaceae	Arthrobacter
ASV154	47	369	0.00193088088917073	0.855501282695577	0.109090493705878	M5	Bacteria	Actinobacteriota	Actinobacteria	Micromonosporales	Micromonosporaceae	Micromonospora
ASV155	37	201	0.00184148891547403	0.6472619108205	0.077962577962578	M9	Bacteria	Chloroflexi	P2-11E	P2-11E	P2-11E	P2-11E
ASV156	27	259	0.0018757433053601	0.466525275441821	0.128224166685705	M8	Bacteria	Myxococcota	Polyangia	UASB-TL25	UASB-TL25	UASB-TL25
ASV157	18	156	0.00176009270674387	0.277424269548772	0.207043476274245	M8	Bacteria	Acidobacteriota	Blastocatellia	Pyrinomonadales	Pyrinomonadaceae	RB41
ASV159	51	634	0.00195682648769905	0.810909084687308	0.2073290534829	M5	Bacteria	Proteobacteria	Gammaproteobacteria	Burkholderiales	Nitrosomonadaceae	Ellin6067
ASV160	37	508	0.00191399245923733	0.51843338260961	0.0851020081789313	M2	Bacteria	Planctomycetota	Phycisphaerae	Tepidisphaerales	WD2101_soil_group	WD2101_soil_group
ASV161	19	136	0.00171443936900184	0.300673163498714	0.0848164309702771	M6	Bacteria	Acidobacteriota	Vicinamibacteria	Subgroup_17	Subgroup_17	Subgroup_17
ASV162	21	223	0.00185107386989498	0.353412957053048	0.105377989993375	M9	Bacteria	Chloroflexi	KD4-96	KD4-96	KD4-96	KD4-96
ASV163	12	37	0.00156336384729808	0.16772958834373	0.0973818281510589	M4	Bacteria	Bacteroidota	Bacteroidia	Cytophagales	Microscillaceae	Chryseolinea
ASV164	11	19	0.00156583587224789	0.191537400045766	0.138504946197254	M5	Bacteria	Proteobacteria	Gammaproteobacteria	Gammaproteobacteria_Incertae_Sedis	Unknown_Family	Acidibacter
ASV165	20	97	0.00173844410082905	0.335262066919175	0.0659683351991044	M1	Bacteria	Acidobacteriota	Holophagae	Subgroup_7	Subgroup_7	Subgroup_7
ASV166	32	492	0.00192829052563229	0.519081966655204	0.206186744648283	M9	Bacteria	NB1-j	NB1-j	NB1-j	NB1-j	NB1-j
ASV168	17	79	0.00173826473444809	0.270336792039954	0.0728221882068036	M2	Bacteria	RCP2-54	RCP2-54	RCP2-54	RCP2-54	RCP2-54
ASV169	17	178	0.00179026006080392	0.264141956326163	0.120799159260698	M2	Bacteria	Proteobacteria	Alphaproteobacteria	Rhizobiales	Xanthobacteraceae
ASV170	18	66	0.00168922693565003	0.272494458329101	0.101094331863563	M2	Bacteria	Acidobacteriota	Vicinamibacteria	Vicinamibacterales	Vicinamibacteraceae	Vicinamibacteraceae
ASV171	20	107	0.00170832431155199	0.300290614223465	0.0848164309702771	M3	Bacteria	Acidobacteriota	Vicinamibacteria	Vicinamibacterales	uncultured	uncultured
ASV172	34	260	0.00188742698510671	0.569829488820567	0.160779968472276	M4	Bacteria	Gemmatimonadota	Gemmatimonadetes	Gemmatimonadales	Gemmatimonadaceae	uncultured
ASV173	48	583	0.00195173463361653	0.760587290219232	0.0722510337894953	M2	Bacteria	Actinobacteriota	Thermoleophilia	Gaiellales	Gaiellaceae	Gaiella
ASV174	13	137	0.00172974703682165	0.221645244989983	0.088814511891435	M9	Bacteria	Actinobacteriota	Thermoleophilia	Gaiellales	uncultured	uncultured
ASV175	16	114	0.00178734026213475	0.258328043835731	0.23503004272235	M4	Bacteria	Gemmatimonadota	Gemmatimonadetes	Gemmatimonadales	Gemmatimonadaceae	uncultured
ASV176	9	67	0.00165606619705418	0.107581278412819	0.111660688583766	M2	Bacteria	Acidobacteriota	Vicinamibacteria	Vicinamibacterales	uncultured	uncultured
ASV177	22	232	0.00182812277932985	0.338144693132728	0.13336455644148	M8	Bacteria	Acidobacteriota	Vicinamibacteria	Vicinamibacterales	Vicinamibacteraceae	Vicinamibacteraceae
ASV178	19	61	0.00168750581081379	0.339143837914883	0.185625185625186	M5	Bacteria	Acidobacteriota	Blastocatellia	Pyrinomonadales	Pyrinomonadaceae	RB41
ASV179	33	297	0.00190596426342813	0.507215630797749	0.133078979232825	M4	Bacteria	Gemmatimonadota	Gemmatimonadetes	Gemmatimonadales	Gemmatimonadaceae	uncultured
ASV180	12	35	0.00155829976857679	0.168621458241397	0.119371273217427	M5	Bacteria	Myxococcota	bacteriap25	bacteriap25	bacteriap25	bacteriap25
ASV181	28	264	0.00186895407094227	0.472975005210885	0.0676817984510292	M2	Bacteria	Gemmatimonadota	Gemmatimonadetes	Gemmatimonadales	Gemmatimonadaceae	uncultured
ASV184	33	604	0.00196340156153613	0.520416702822264	0.110803956957803	M6	Bacteria	Acidobacteriota	Vicinamibacteria	Vicinamibacterales	Vicinamibacteraceae
ASV185	14	53	0.00163069693480259	0.258783687874923	0.0725366109981495	M3	Bacteria	Acidobacteriota	Acidobacteriae	Bryobacterales	Bryobacteraceae	Bryobacter
ASV186	15	171	0.00178024528525869	0.241789077937908	0.121084736469352	M2	Bacteria	Myxococcota	bacteriap25	bacteriap25	bacteriap25	bacteriap25
ASV187	20	159	0.0017884985256827	0.342953464311145	0.0885289346827808	M4	Bacteria	Acidobacteriota	Vicinamibacteria	Vicinamibacterales	Vicinamibacteraceae	Vicinamibacteraceae
ASV188	19	176	0.00180482498130352	0.284743796503775	0.0902423979347056	M1	Bacteria	Gemmatimonadota	S0134_terrestrial_group	S0134_terrestrial_group	S0134_terrestrial_group	S0134_terrestrial_group
ASV191	20	204	0.00176331258897762	0.322514706385618	0.133935710858788	M2	Bacteria	Gemmatimonadota	Gemmatimonadetes	Gemmatimonadales	Gemmatimonadaceae	uncultured
ASV192	8	18	0.00156052348672029	0.14671958445842	0.0893856663087432	M3	Bacteria	Proteobacteria	Alphaproteobacteria	Rhizobiales	Rhizobiaceae
ASV193	16	130	0.00170429368892098	0.208986734109194	0.0682529528683375	M8	Bacteria	Acidobacteriota	Blastocatellia	Blastocatellales	Blastocatellaceae	uncultured
ASV195	25	144	0.00186305236787683	0.447406387628613	0.080247195631811	M2	Bacteria	Actinobacteriota	Thermoleophilia	Gaiellales	uncultured	uncultured
ASV196	18	54	0.00170412337787498	0.327368453293641	0.084530853761623	M2	Bacteria	Proteobacteria	Alphaproteobacteria	Sphingomonadales	Sphingomonadaceae	Altererythrobacter
ASV198	17	54	0.00169351684837793	0.296892025652476	0.0776770007539238	M2	Bacteria	Chloroflexi	Anaerolineae	Anaerolineales	Anaerolineaceae	UTCFX1
ASV199	12	40	0.00162427909363146	0.203298201905845	0.102807795115487	M2	Bacteria	Bacteroidota	Bacteroidia	Chitinophagales	Chitinophagaceae	uncultured
ASV200	22	93	0.00175187198030385	0.40218469536159	0.102522217906833	M6	Bacteria	Acidobacteriota	Vicinamibacteria	Vicinamibacterales	Vicinamibacteraceae
ASV201	17	64	0.00170954056464247	0.332915673594599	0.108233762079916	M3	Bacteria	Acidobacteriota	Vicinamibacteria	Vicinamibacterales	Vicinamibacteraceae	Vicinamibacteraceae
ASV202	16	69	0.00169051385079535	0.262906450516103	0.203045395353088	M9	Bacteria	Proteobacteria	Gammaproteobacteria	Burkholderiales	Nitrosomonadaceae	Ellin6067
ASV203	20	83	0.00178771145427209	0.390641654990917	0.136791482945329	M9	Bacteria	Proteobacteria	Alphaproteobacteria	Rhizobiales	Xanthobacteraceae	uncultured
ASV204	20	90	0.00173976173996725	0.319947382668567	0.136220328528021	M1	Bacteria	Chloroflexi	Chloroflexia	Thermomicrobiales	JG30-KF-CM45	JG30-KF-CM45
ASV205	36	319	0.00190639798338746	0.593783546468344	0.135363596902058	M6	Bacteria	Acidobacteriota	Vicinamibacteria	Vicinamibacterales	Vicinamibacteraceae	Vicinamibacteraceae
ASV206	39	377	0.00188805163623624	0.681918180760015	0.067110644033721	M1	Bacteria	Proteobacteria	Gammaproteobacteria	Burkholderiales	TRA3-20	TRA3-20
ASV207	44	458	0.00193821930032342	0.815074803947143	0.160208814054968	M7	Bacteria	Proteobacteria	Alphaproteobacteria	Rhizobiales	Xanthobacteraceae
ASV208	40	270	0.00187455557074707	0.711042039962964	0.0653971807817962	M9	Bacteria	Actinobacteriota	Thermoleophilia	Gaiellales	Gaiellaceae	Gaiella
ASV209	22	71	0.00174964453111136	0.378638183078727	0.0842452765529689	M6	Bacteria	Acidobacteriota	Vicinamibacteria	Subgroup_17	Subgroup_17	Subgroup_17
ASV210	16	84	0.00173024444192401	0.29381990451976	0.0665394896164127	M7	Bacteria	Bacteroidota	Bacteroidia	Cytophagales	Microscillaceae	uncultured
ASV211	26	223	0.00180376003797118	0.37477161792984	0.0939549016472093	M6	Bacteria	Verrucomicrobiota	Verrucomicrobiae	Chthoniobacterales	Chthoniobacteraceae	Chthoniobacter
ASV212	36	196	0.00187643582477652	0.690622013206231	0.0942404788558635	M3	Bacteria	Proteobacteria	Alphaproteobacteria	Sphingomonadales	Sphingomonadaceae	Sphingomonas
ASV214	18	59	0.00170938809430429	0.294512542836823	0.117657809965502	M2	Bacteria	Acidobacteriota	Vicinamibacteria	Vicinamibacterales	Vicinamibacteraceae	Vicinamibacteraceae
ASV215	12	29	0.0016051638076754	0.193000300224714	0.0956683648991341	M9	Bacteria	Acidobacteriota	Blastocatellia	Pyrinomonadales	Pyrinomonadaceae	RB41
ASV216	48	391	0.0019311478023389	0.824620305681244	0.0990952914029837	M1	Bacteria	Gemmatimonadota	Gemmatimonadetes	Gemmatimonadales	Gemmatimonadaceae	Gemmatimonas
ASV217	45	375	0.00190318617084624	0.713741378622209	0.0965250965250965	M6	Bacteria	Proteobacteria	Alphaproteobacteria	Rhizobiales	Xanthobacteraceae	Rhodoplanes
ASV218	20	83	0.0017087227914241	0.321096700364315	0.0688241072856457	M3	Bacteria	Acidobacteriota	Holophagae	Subgroup_7	Subgroup_7	Subgroup_7
ASV219	12	12	0.00158730344315953	0.239944040355101	0.0679673756596833	M9	Bacteria	Proteobacteria	Alphaproteobacteria	Rhizobiales	uncultured	uncultured
ASV220	19	174	0.001741639130398	0.302773507804669	0.0708231477462247	M3	Bacteria	Planctomycetota	Phycisphaerae	Tepidisphaerales	WD2101_soil_group	WD2101_soil_group
ASV221	17	62	0.00168848052627165	0.287021160454081	0.105377989993375	M2	Bacteria	Actinobacteriota	Thermoleophilia	Gaiellales	Gaiellaceae	Gaiella
ASV222	24	97	0.00179086898617602	0.451081862985136	0.0945260560645176	M9	Bacteria	Chloroflexi	Ktedonobacteria	C0119	C0119	C0119
ASV223	16	86	0.00168212161441305	0.264922736227864	0.0942404788558635	M3	Bacteria	Proteobacteria	Alphaproteobacteria	Rhizobiales	Xanthobacteraceae	uncultured
ASV224	19	131	0.0017024955804014	0.263053115718237	0.109090493705878	M8	Bacteria	Proteobacteria	Alphaproteobacteria	Rhizobiales	KF-JG30-B3	KF-JG30-B3
ASV225	27	414	0.00189332669959342	0.437362072044533	0.112802997418382	M4	Bacteria	Actinobacteriota	Thermoleophilia	Solirubrobacterales	Solirubrobacteraceae	Solirubrobacter
ASV226	41	167	0.00188335465527516	0.805394127917961	0.0739644970414201	M1	Bacteria	Myxococcota	bacteriap25	bacteriap25	bacteriap25	bacteriap25
ASV228	40	269	0.00186173793761884	0.738206576752211	0.0933837472299011	M1	Bacteria	Proteobacteria	Alphaproteobacteria	Rhizobiales	Xanthobacteraceae
ASV229	43	550	0.00190858267644891	0.671517955371624	0.120228004843389	M1	Bacteria	Proteobacteria	Gammaproteobacteria	Burkholderiales	TRA3-20	TRA3-20
ASV230	30	300	0.00182399340303215	0.518549118160758	0.0776770007539238	M7	Bacteria	Acidobacteriota	Vicinamibacteria	Vicinamibacterales	Vicinamibacteraceae
ASV231	32	296	0.0018493074939028	0.490456096517655	0.0613990998606383	M1	Bacteria	Chloroflexi	Chloroflexia	Thermomicrobiales	JG30-KF-CM45	JG30-KF-CM45
ASV232	32	197	0.0018445572265477	0.579714982113237	0.0819606588837358	M7	Bacteria	Acidobacteriota	Vicinamibacteria	Vicinamibacterales	Vicinamibacteraceae	Vicinamibacteraceae
ASV234	27	262	0.00181288919380676	0.470669992457239	0.0756779602933449	M7	Bacteria	Actinobacteriota	MB-A2-108	MB-A2-108	MB-A2-108	MB-A2-108
ASV235	28	184	0.00179891966143833	0.469671494543546	0.0853875853875854	M8	Bacteria	Actinobacteriota	Actinobacteria	Pseudonocardiales	Pseudonocardiaceae	Pseudonocardia
ASV236	24	114	0.00171610028538416	0.41100250486145	0.0685385300769916	M2	Bacteria	Acidobacteriota	Vicinamibacteria	Vicinamibacterales	Vicinamibacteraceae	Vicinamibacteraceae
ASV240	24	186	0.00183534514157879	0.382056129424321	0.0696808389116081	M8	Bacteria	Verrucomicrobiota	Verrucomicrobiae	Chthoniobacterales	Chthoniobacteraceae	Candidatus_Udaeobacter
ASV241	41	554	0.00193823592122674	0.712366191409402	0.119371273217427	M7	Bacteria	Acidobacteriota	Blastocatellia	45985	45985	45985
ASV243	40	523	0.00194797021054883	0.704764487530288	0.0631125631125631	M7	Bacteria	Nitrospirota	Nitrospiria	Nitrospirales	Nitrospiraceae	Nitrospira
ASV244	41	327	0.00190329881212847	0.742915435200767	0.0696808389116081	M7	Bacteria	Proteobacteria	Alphaproteobacteria	Sphingomonadales	Sphingomonadaceae	Altererythrobacter
ASV246	23	83	0.00172889042199329	0.421028512522888	0.073678919832766	M4	Bacteria	Actinobacteriota	Actinobacteria	Streptosporangiales	Streptosporangiaceae	Streptosporangium
ASV247	30	412	0.0018969863908976	0.481721075911772	0.0711087249548788	M8	Bacteria	Planctomycetota	OM190	OM190	OM190	OM190
ASV249	21	246	0.00183612438009487	0.368329445137287	0.105949144410683	M8	Bacteria	Acidobacteriota	Vicinamibacteria	Vicinamibacterales	Vicinamibacteraceae	Vicinamibacteraceae
ASV250	21	188	0.00180217610848064	0.367139820562832	0.0771058463366156	M4	Bacteria	Acidobacteriota	Blastocatellia	Pyrinomonadales	Pyrinomonadaceae	RB41
ASV252	14	36	0.00160713466329132	0.238222123553357	0.106234721619337	M4	Bacteria	Firmicutes	Bacilli	Paenibacillales	Paenibacillaceae	Paenibacillus
ASV254	19	316	0.00183149919103544	0.299532273824699	0.132793402024171	M1	Bacteria	Acidobacteriota	Blastocatellia	Pyrinomonadales	Pyrinomonadaceae	RB41
ASV256	31	388	0.00195291112511443	0.578566827216116	0.11680107833954	M4	Bacteria	Acidobacteriota	Vicinamibacteria	Vicinamibacterales	Vicinamibacteraceae	Vicinamibacteraceae
ASV257	19	213	0.00181422378678425	0.297261705026452	0.0913847067693222	M1	Bacteria	Acidobacteriota	Blastocatellia	Elev-16S-573	Elev-16S-573	Elev-16S-573
ASV258	19	58	0.0017182596943734	0.325548488267413	0.0965250965250965	M4	Bacteria	Acidobacteriota	Vicinamibacteria	Vicinamibacterales	Vicinamibacteraceae	Vicinamibacteraceae
ASV259	10	18	0.00159673416520834	0.181237671508256	0.123940508555893	M2	Bacteria	Acidobacteriota	Vicinamibacteria	Vicinamibacterales
ASV264	24	106	0.00176733732972946	0.466501726523963	0.0776770007539238	M3	Bacteria	Proteobacteria	Alphaproteobacteria	Sphingomonadales	Sphingomonadaceae
ASV265	31	376	0.00182942874162703	0.505429034868157	0.0848164309702771	M1	Bacteria	Proteobacteria	Alphaproteobacteria	Rhizobiales	Xanthobacteraceae
ASV266	24	122	0.00178054355874307	0.445160769662404	0.0605423682346759	M4	Bacteria	Bacteroidota	Bacteroidia	Chitinophagales	Chitinophagaceae	Puia
ASV267	18	130	0.00169243394315435	0.303409999948477	0.0636837175298714	M4	Bacteria	Actinobacteriota	Thermoleophilia	Solirubrobacterales	Solirubrobacteraceae	Solirubrobacter
ASV268	20	92	0.00181009308178616	0.423317488459526	0.0605423682346759	M1	Bacteria	Acidobacteriota	Vicinamibacteria	Subgroup_17	Subgroup_17	Subgroup_17
ASV269	20	283	0.00177886411734826	0.314420448736752	0.0782481551712321	M2	Bacteria	Acidobacteriota	Vicinamibacteria	Vicinamibacterales	Vicinamibacteraceae
ASV270	18	99	0.00175930750889682	0.325576763002469	0.125368394599164	M7	Bacteria	Proteobacteria	Alphaproteobacteria	Rhizobiales	Xanthobacteraceae
ASV272	26	241	0.00178425464522877	0.4376044870803	0.101665486280871	M2	Bacteria	Proteobacteria	Gammaproteobacteria	Xanthomonadales	Xanthomonadaceae	Arenimonas
ASV273	18	99	0.00172689984607602	0.3131541495118	0.10851933928857	M1	Bacteria	Proteobacteria	Gammaproteobacteria	Burkholderiales	Oxalobacteraceae	Massilia
ASV274	15	47	0.00167196154766835	0.253837050206953	0.0625414086952548	M7	Bacteria	Acidobacteriota	Blastocatellia	45985	45985	45985
ASV276	29	169	0.00180820496623936	0.549131186216291	0.0608279454433301	M6	Bacteria
ASV278	31	163	0.00181684321432425	0.57318934798497	0.0842452765529689	M7	Bacteria	Proteobacteria	Alphaproteobacteria	Rhizobiales	Rhizobiaceae
ASV280	33	285	0.00191017808511905	0.5789920677182	0.131079938772246	M1	Bacteria	Proteobacteria	Alphaproteobacteria	Dongiales	Dongiaceae	Dongia
ASV281	25	150	0.0017837931732644	0.428189693591438	0.127367435059743	M3	Bacteria	Actinobacteriota	Actinobacteria	0319-7L14	0319-7L14	0319-7L14
ASV282	36	467	0.00194530492779234	0.65549308609387	0.0891000891000891	M1	Bacteria	Actinobacteriota	Actinobacteria	Micrococcales	Microbacteriaceae	Agromyces
ASV283	31	621	0.00195200194274632	0.456102406686649	0.0813895044664276	M3	Bacteria	Actinobacteriota	Acidimicrobiia	IMCC26256	IMCC26256	IMCC26256
ASV287	28	247	0.00184528125566617	0.469193843944355	0.0648260263644879	M8	Bacteria	Proteobacteria	Alphaproteobacteria	Rhizobiales	Rhizobiaceae	Pseudaminobacter
ASV290	19	94	0.00171922801601499	0.327562805456551	0.0708231477462247	M5	Bacteria	Planctomycetota	Phycisphaerae	Tepidisphaerales	WD2101_soil_group	WD2101_soil_group
ASV291	27	196	0.001820335833569	0.537802125271478	0.0773914235452697	M5	Bacteria	Nitrospirota	Nitrospiria	Nitrospirales	Nitrospiraceae	Nitrospira
ASV293	26	310	0.0018200097556823	0.435904340805392	0.103950103950104	M6	Bacteria	Acidobacteriota	Vicinamibacteria	Vicinamibacterales	Vicinamibacteraceae
ASV295	31	196	0.00184553663544214	0.572787653343128	0.0619702542779466	M1	Bacteria	Verrucomicrobiota	Verrucomicrobiae	Chthoniobacterales	Chthoniobacteraceae	Chthoniobacter
ASV296	29	171	0.00181152567802406	0.515617166982108	0.0748212286673825	M1	Bacteria	Acidobacteriota	Holophagae	Subgroup_7	Subgroup_7	Subgroup_7
ASV297	31	277	0.00194801940598843	0.593350037079082	0.0696808389116081	M3	Bacteria	Actinobacteriota	Acidimicrobiia
ASV298	19	311	0.0018270607034799	0.331934769198507	0.0871010486395102	M4	Bacteria	Myxococcota	Polyangia	Polyangiales	Phaselicystidaceae	Phaselicystis
ASV303	21	155	0.00177668150165771	0.397889985594408	0.0785337323798862	M3	Bacteria	Proteobacteria	Gammaproteobacteria	Burkholderiales	Nitrosomonadaceae	Ellin6067
ASV304	26	121	0.00178256014444083	0.52507007200794	0.0762491147106532	M7	Bacteria	Acidobacteriota	Vicinamibacteria	Vicinamibacterales	Vicinamibacteraceae	Vicinamibacteraceae
ASV305	17	29	0.00168866010104329	0.29329120369084	0.0959539421077883	M2	Bacteria	Actinobacteriota	Thermoleophilia	Gaiellales	uncultured	uncultured
ASV306	22	112	0.00177690657413132	0.419446750834153	0.0659683351991044	M7	Bacteria	MBNT15	MBNT15	MBNT15	MBNT15	MBNT15
ASV307	17	72	0.00170927655873662	0.299342266770205	0.0808183500491193	M1	Bacteria	Actinobacteriota	Actinobacteria	Streptomycetales	Streptomycetaceae	Streptomyces
ASV308	18	102	0.00172285749608213	0.341001456253559	0.0973818281510589	M1	Bacteria	Proteobacteria	Alphaproteobacteria	Rhizobiales	Xanthobacteraceae
ASV309	21	196	0.00185060048500543	0.407606615519365	0.067110644033721	M3	Bacteria	Acidobacteriota	Blastocatellia	Blastocatellales	Blastocatellaceae	Stenotrophobacter
ASV312	23	500	0.00194123597598341	0.393384386502651	0.0765346919193073	M3	Bacteria	Acidobacteriota	Blastocatellia	Blastocatellales	Blastocatellaceae	Aridibacter
ASV316	21	124	0.00177020121216618	0.366327609296055	0.09538278769048	M5	Bacteria	Proteobacteria	Alphaproteobacteria	Rhizobiales	KF-JG30-B3	KF-JG30-B3
ASV319	50	541	0.00194934464407289	0.888102963118959	0.0799616184231569	M3	Bacteria	Proteobacteria	Alphaproteobacteria	Sphingomonadales	Sphingomonadaceae	Ellin6055
ASV322	30	246	0.00181430842705454	0.589785580507467	0.0805327728404651	M8	Bacteria	Actinobacteriota	Actinobacteria	Propionibacteriales	Nocardioidaceae	Kribbella
ASV323	39	481	0.00194047269271184	0.671542154687951	0.0699664161202623	M5	Bacteria	Actinobacteriota	Acidimicrobiia
ASV324	28	116	0.00180217943784514	0.580601318171824	0.0642548719471796	M7	Bacteria	Proteobacteria	Alphaproteobacteria	Sphingomonadales	Sphingomonadaceae	Sphingomonas
ASV326	24	317	0.00186195841178633	0.39753364456573	0.169918439149208	M1	Bacteria	Proteobacteria	Alphaproteobacteria	Rhizobiales	Xanthobacteraceae	Rhodoplanes
ASV327	24	180	0.00183835570784715	0.444355077684893	0.0739644970414201	M5	Bacteria	Actinobacteriota	Thermoleophilia	Solirubrobacterales	67-14	67-14
ASV328	21	154	0.00181549146031789	0.355572462795575	0.11337415183569	M5	Bacteria	Acidobacteriota	Blastocatellia	45985	45985	45985
ASV330	13	63	0.00164530382829416	0.220020105209418	0.0656827579904503	M6	Bacteria	Proteobacteria	Alphaproteobacteria	Sphingomonadales	Sphingomonadaceae
ASV333	19	261	0.00179836715883609	0.313568762588124	0.0816750816750817	M2	Bacteria	Actinobacteriota	Thermoleophilia	Solirubrobacterales	Solirubrobacteraceae	Conexibacter
ASV334	11	21	0.00166379390502289	0.225765075666893	0.0813895044664276	M3	Bacteria	Actinobacteriota	Thermoleophilia	Gaiellales
ASV336	20	26	0.00170346191103161	0.364752312071913	0.0673962212423751	M5	Bacteria	Proteobacteria	Gammaproteobacteria	Burkholderiales	Nitrosomonadaceae	MND1
ASV337	18	77	0.00174935063448942	0.354525985007816	0.121084736469352	M5	Bacteria	Acidobacteriota	Blastocatellia	Pyrinomonadales	Pyrinomonadaceae	RB41
ASV340	26	159	0.00187613966596605	0.529661063366664	0.065111603573142	M7	Bacteria	Gemmatimonadota	Gemmatimonadetes	Gemmatimonadales	Gemmatimonadaceae	Gemmatimonas
ASV341	18	148	0.00176262861904452	0.321982021283626	0.0639692947385255	M6	Bacteria	Gemmatimonadota	Gemmatimonadetes	Gemmatimonadales	Gemmatimonadaceae
ASV342	13	31	0.00164557232567539	0.22731279756178	0.0973818281510589	M1	Bacteria	Actinobacteriota	Thermoleophilia	Solirubrobacterales	Solirubrobacteraceae	Parviterribacter
ASV343	19	92	0.00173274831231161	0.371444568123239	0.108233762079916	M3	Bacteria	Chloroflexi	KD4-96	KD4-96	KD4-96	KD4-96
ASV345	17	81	0.0016728185788879	0.27253257697442	0.077962577962578	M1	Bacteria	Actinobacteriota	Actinobacteria	Corynebacteriales	Mycobacteriaceae	Mycobacterium
ASV346	26	124	0.00179832387011628	0.497737619940179	0.0645404491558338	M1	Bacteria	Acidobacteriota	Blastocatellia	Pyrinomonadales	Pyrinomonadaceae	RB41
ASV347	24	76	0.00179479872384868	0.507562774043968	0.0959539421077883	M1	Bacteria	Proteobacteria	Gammaproteobacteria	Burkholderiales	Comamonadaceae
ASV348	20	97	0.00175856350646362	0.362891217674823	0.069395261702954	M4	Bacteria	Acidobacteriota	Blastocatellia	Pyrinomonadales	Pyrinomonadaceae	RB41
ASV349	7	3	0.00147394432460697	0.146116040891466	0.0768202691279614	M7	Bacteria	Proteobacteria	Gammaproteobacteria	Burkholderiales	TRA3-20	TRA3-20
ASV350	27	184	0.0018382716532545	0.48738340954137	0.0611135226519842	M5	Bacteria	Proteobacteria	Gammaproteobacteria	Gammaproteobacteria_Incertae_Sedis	Unknown_Family	Acidibacter
ASV351	21	114	0.00177414217556901	0.332317736493149	0.0702519933289164	M8	Bacteria	Proteobacteria	Gammaproteobacteria	Nitrosococcales	Nitrosococcaceae	wb1-P19
ASV353	21	163	0.00181861693690083	0.364793938942845	0.0825318133010441	M2	Bacteria	Acidobacteriota	Vicinamibacteria	Vicinamibacterales	Vicinamibacteraceae	Vicinamibacteraceae
ASV354	20	90	0.00179894769368823	0.37817586174848	0.0939549016472093	M5	Bacteria	Myxococcota	Polyangia	Haliangiales	Haliangiaceae	Haliangium
ASV357	25	67	0.00179030081778757	0.51661108219424	0.0828173905096982	M7	Bacteria	Proteobacteria	Gammaproteobacteria	Gammaproteobacteria_Incertae_Sedis	Unknown_Family	Acidibacter
ASV359	16	306	0.00183720530210644	0.278966640457997	0.0765346919193073	M7	Bacteria	Proteobacteria	Gammaproteobacteria	Burkholderiales	Comamonadaceae
ASV360	20	143	0.00180459727222016	0.37870854346718	0.0685385300769916	M3	Bacteria	Proteobacteria	Alphaproteobacteria	Rhizobiales	Hyphomicrobiaceae	Pedomicrobium
ASV362	30	341	0.00190827462412272	0.50392331859985	0.0619702542779466	M6	Bacteria	Proteobacteria	Gammaproteobacteria	Burkholderiales	TRA3-20	TRA3-20
ASV363	27	182	0.00183769847014164	0.456016479961549	0.0762491147106532	M1	Bacteria	Proteobacteria	Gammaproteobacteria	Burkholderiales	Nitrosomonadaceae	Ellin6067
ASV365	28	263	0.00179823764466026	0.45047397390462	0.0699664161202623	M4	Bacteria	Actinobacteriota	MB-A2-108	MB-A2-108	MB-A2-108	MB-A2-108
ASV368	31	167	0.0018487745386846	0.633470669942463	0.120799159260698	M1	Bacteria	Proteobacteria	Gammaproteobacteria	Burkholderiales	Nitrosomonadaceae	MND1
ASV370	35	287	0.001830315678083	0.624895159208785	0.0828173905096982	M1	Bacteria	Actinobacteriota	Actinobacteria	Propionibacteriales	Propionibacteriaceae
ASV372	28	260	0.0018420897114812	0.472090794400357	0.067110644033721	M1	Bacteria	Verrucomicrobiota	Verrucomicrobiae	Opitutales	Opitutaceae	Cephaloticoccus
ASV373	28	154	0.0017830383077718	0.545797596307332	0.0668250668250668	M3	Bacteria	Gemmatimonadota	S0134_terrestrial_group	S0134_terrestrial_group	S0134_terrestrial_group	S0134_terrestrial_group
ASV374	23	118	0.00181032633959634	0.466635167332555	0.0851020081789313	M7	Bacteria	Actinobacteriota	Actinobacteria
ASV379	21	222	0.00180973983609685	0.320353632028428	0.0625414086952548	M5	Bacteria	Actinobacteriota	Actinobacteria	Pseudonocardiales	Pseudonocardiaceae	Pseudonocardia
ASV385	24	296	0.00182448391082662	0.378859334979474	0.0785337323798862	M1	Bacteria	Proteobacteria	Gammaproteobacteria	Burkholderiales	Comamonadaceae
ASV386	20	41	0.00166258458280825	0.365891144803797	0.0913847067693222	M7	Bacteria	Actinobacteriota	Thermoleophilia	Solirubrobacterales	67-14	67-14
ASV390	23	271	0.00187735404183113	0.39265368374505	0.0696808389116081	M3	Bacteria	Proteobacteria	Alphaproteobacteria	Rhizobiales	Xanthobacteraceae	Bradyrhizobium
ASV395	25	97	0.00178161727196084	0.477639694264965	0.0782481551712321	M9	Bacteria	Proteobacteria	Gammaproteobacteria	Burkholderiales	Comamonadaceae
ASV397	25	164	0.00188032529659146	0.482473752100662	0.106234721619337	M7	Bacteria	Actinobacteriota	Thermoleophilia	Solirubrobacterales	Solirubrobacteraceae	Solirubrobacter
ASV398	25	102	0.00176275684468124	0.458688980425742	0.0722510337894953	M6	Bacteria	Gemmatimonadota	Gemmatimonadetes	Gemmatimonadales	Gemmatimonadaceae	uncultured
ASV403	35	195	0.00187983646562834	0.681266031709201	0.0639692947385255	M3	Bacteria	Proteobacteria	Gammaproteobacteria	Burkholderiales	Nitrosomonadaceae	MND1
ASV406	30	155	0.00182545858051089	0.541734733110763	0.0771058463366156	M5	Bacteria	Actinobacteriota	Thermoleophilia	Gaiellales	uncultured	uncultured
ASV412	26	188	0.00179295266004916	0.448395134154965	0.0950972104818259	M6	Bacteria	Acidobacteriota	Blastocatellia	Pyrinomonadales	Pyrinomonadaceae	RB41
ASV415	28	104	0.00186981602468919	0.594841651182995	0.075963537501999	M7	Bacteria	Proteobacteria	Alphaproteobacteria	Rhizobiales	Xanthobacteraceae
ASV418	18	76	0.00170338547501308	0.303497704153523	0.0925270156039387	M7	Bacteria	Actinobacteriota	Thermoleophilia	Solirubrobacterales	67-14	67-14
ASV421	28	126	0.00175472880792244	0.523989373637235	0.0699664161202623	M5	Bacteria	Chloroflexi	Gitt-GS-136	Gitt-GS-136	Gitt-GS-136	Gitt-GS-136
ASV422	26	153	0.00179044254238169	0.474180057883152	0.0808183500491193	M6	Bacteria	Actinobacteriota	Thermoleophilia	Solirubrobacterales
ASV428	38	281	0.0018869927293889	0.740206754584022	0.0631125631125631	M1	Bacteria	Proteobacteria	Alphaproteobacteria	Rhizobiales	Devosiaceae
ASV429	30	157	0.00185182256599065	0.616175544068812	0.0928125928125928	M3	Bacteria	Proteobacteria	Alphaproteobacteria	Rhizobiales	Xanthobacteraceae	Rhodoplanes
ASV430	32	185	0.00179601336008391	0.608664120923124	0.0633981403212172	M3	Bacteria
ASV445	35	571	0.00197259542308996	0.602874010056928	0.075963537501999	M1	Bacteria	Actinobacteriota	Thermoleophilia	Gaiellales	uncultured	uncultured
ASV449	32	255	0.00191149973736608	0.621295243499326	0.075963537501999	M1	Bacteria	Acidobacteriota	Blastocatellia	Pyrinomonadales	Pyrinomonadaceae	RB41
ASV450	27	161	0.00182230333101855	0.50147091682851	0.0653971807817962	M3	Bacteria	Actinobacteriota	Thermoleophilia	Solirubrobacterales	67-14	67-14
ASV454	28	154	0.0018678029645275	0.558604863733781	0.0793904640058486	M1	Bacteria	Gemmatimonadota	Gemmatimonadetes	Gemmatimonadales	Gemmatimonadaceae	uncultured
ASV456	28	184	0.00182597890514731	0.526906786632059	0.0899568207260515	M5	Bacteria	Actinobacteriota	Thermoleophilia	Solirubrobacterales	Solirubrobacteraceae	Solirubrobacter
ASV459	16	21	0.00163252410390069	0.291607987093435	0.0708231477462247	M1	Bacteria	Actinobacteriota	MB-A2-108	MB-A2-108	MB-A2-108	MB-A2-108
ASV461	24	107	0.00177337234695606	0.459459737977077	0.0919558611866304	M6	Bacteria	Proteobacteria	Alphaproteobacteria	Rhizobiales	uncultured	uncultured
ASV484	23	33	0.00174264604101671	0.498745908345582	0.0819606588837358	M8	Bacteria	Planctomycetota	Planctomycetes	Pirellulales	Pirellulaceae	uncultured
ASV485	25	69	0.00173266793197852	0.488683870994065	0.0813895044664276	M1	Bacteria	Chloroflexi	Ktedonobacteria	C0119	C0119	C0119
ASV495	28	115	0.00179765636962685	0.561858500383808	0.0682529528683375	M1	Bacteria	Acidobacteriota	Vicinamibacteria	Vicinamibacterales	Vicinamibacteraceae	Vicinamibacteraceae
ASV497	36	481	0.00193654730841836	0.662244181970933	0.0679673756596833	M1	Bacteria	Actinobacteriota	Actinobacteria	Corynebacteriales	Mycobacteriaceae	Mycobacterium
ASV498	25	203	0.00181230159227099	0.419775986559318	0.0862443170135478	M5	Bacteria	Proteobacteria	Alphaproteobacteria	Rhizobiales	Xanthobacteraceae	uncultured
ASV501	22	84	0.0017429697181351	0.427243302070416	0.0625414086952548	M1	Bacteria	Myxococcota	Polyangia	Polyangiales	Polyangiaceae
ASV505	36	357	0.00190264832186757	0.635854677947886	0.0613990998606383	M1	Bacteria	Planctomycetota	Planctomycetes	Planctomycetales	Schlesneriaceae	Schlesneria
ASV508	23	95	0.00174432855403353	0.435568912794398	0.0836741221356606	M3	Bacteria	Actinobacteriota	Actinobacteria
ASV525	17	92	0.00175469470348927	0.308041983515821	0.0925270156039387	M8	Bacteria	Acidobacteriota	Holophagae	Subgroup_7	Subgroup_7	Subgroup_7
ASV527	30	280	0.00182877772708587	0.554526670473513	0.115087615087615	M3	Bacteria	Acidobacteriota	Blastocatellia	Pyrinomonadales	Pyrinomonadaceae	RB41
ASV540	23	93	0.00177751122901054	0.474032484184622	0.0636837175298714	M1	Bacteria	Actinobacteriota	Actinobacteria	Propionibacteriales	Nocardioidaceae	Marmoricola
ASV551	27	190	0.0018295339021217	0.475375163592508	0.0602567910260218	M1	Bacteria	Bacteroidota	Bacteroidia	Sphingobacteriales	Sphingobacteriaceae	Pedobacter
ASV553	38	342	0.0018858508467289	0.688418320874878	0.0662539124077586	M3	Bacteria	Acidobacteriota	Holophagae	Subgroup_7	Subgroup_7	Subgroup_7
ASV558	25	106	0.00177667576166083	0.431316376818608	0.0719654565808412	M6	Bacteria	Actinobacteriota	Thermoleophilia	Gaiellales	Gaiellaceae	Gaiella
ASV599	21	195	0.00187848503316092	0.378624868187283	0.0805327728404651	M6	Bacteria	Acidobacteriota	Subgroup_22	Subgroup_22	Subgroup_22	Subgroup_22
ASV605	35	528	0.00196115447359978	0.679485928943916	0.0756779602933449	M3	Bacteria	Actinobacteriota	Thermoleophilia	Gaiellales	Gaiellaceae	Gaiella
ASV610	23	108	0.00176216888074956	0.401089129961993	0.091099129560668	M3	Bacteria	Acidobacteriota	Vicinamibacteria	Vicinamibacterales	Vicinamibacteraceae
ASV630	23	88	0.00178722554293365	0.446779254661755	0.0633981403212172	M3	Bacteria	Proteobacteria	Gammaproteobacteria	Burkholderiales	Comamonadaceae
ASV655	23	74	0.0017302813226663	0.407040455753988	0.0722510337894953	M6	Bacteria	Acidobacteriota	Vicinamibacteria	Vicinamibacterales	Vicinamibacteraceae	Vicinamibacteraceae
ASV661	28	191	0.00182515961798465	0.534019026781027	0.0871010486395102	M1	Bacteria	Acidobacteriota	Blastocatellia	45985	45985	45985
ASV670	26	85	0.00181166001932851	0.530813236731504	0.0613990998606383	M1	Bacteria	Gemmatimonadota	Gemmatimonadetes	Gemmatimonadales	Gemmatimonadaceae	Gemmatimonas
ASV678	29	138	0.00177474683930554	0.521173232769434	0.0765346919193073	M5	Bacteria	Actinobacteriota	Actinobacteria	0319-7L14	0319-7L14	0319-7L14
ASV705	26	282	0.00181426824237312	0.42323155467392	0.0733933426241119	M1	Bacteria	Actinobacteriota	Thermoleophilia	Solirubrobacterales	67-14	67-14
ASV716	27	110	0.00180548751645397	0.548212372681983	0.0622558314866007	M1	Bacteria	Acidobacteriota	Blastocatellia	Pyrinomonadales	Pyrinomonadaceae	RB41
ASV722	22	131	0.00178163184178034	0.41926057837109	0.0665394896164127	M5	Bacteria	Acidobacteriota	Blastocatellia	Pyrinomonadales	Pyrinomonadaceae	RB41
ASV740	22	58	0.00172112965812267	0.419019184414811	0.0619702542779466	M5	Bacteria	Proteobacteria	Alphaproteobacteria	Caulobacterales	Caulobacteraceae	Phenylobacterium
ASV758	28	241	0.00188620143824551	0.487696455989942	0.0668250668250668	M1	Bacteria	Gemmatimonadota	Gemmatimonadetes	Gemmatimonadales	Gemmatimonadaceae	uncultured
ASV785	20	51	0.00167331397872893	0.390994587613665	0.065111603573142	M5	Bacteria	Acidobacteriota	Blastocatellia	Pyrinomonadales	Pyrinomonadaceae	RB41
ASV803	28	298	0.00191391739128804	0.528004835109315	0.0619702542779466	M5	Bacteria	Proteobacteria	Alphaproteobacteria	Micropepsales	Micropepsaceae	uncultured
ASV843	25	93	0.00173463542113573	0.482363509800605	0.0625414086952548	M5	Bacteria	Gemmatimonadota	Gemmatimonadetes	Gemmatimonadales	Gemmatimonadaceae	uncultured
ASV882	18	101	0.00172085057453652	0.299613562541714	0.0685385300769916	M6	Bacteria	Gemmatimonadota	AKAU4049	AKAU4049	AKAU4049	AKAU4049
ASV899	26	585	0.00195504992700408	0.36777017091087	0.0913847067693222	M4	Bacteria	Actinobacteriota	MB-A2-108	MB-A2-108	MB-A2-108	MB-A2-108
ASV1194	27	287	0.00186844523681871	0.435294109880169	0.120513582052044	M5	Bacteria	Actinobacteriota	Thermoleophilia	Gaiellales	uncultured	uncultured
ASV1376	18	123	0.00171755474100604	0.362941528478736	0.0631125631125631	M1	Bacteria	Myxococcota	Polyangia	Polyangiales	Polyangiaceae
