# Supplementary material for: Microbial interactions mediate the fairy ring type effects on alpine meadow plant communities on the Tibetan plateau
Source: Environ Microbiome. 2026 Mar 10;21:55. doi: 10.1186/s40793-026-00873-z (PMC13088534; doi:10.1186/s40793-026-00873-z)
Supplement: Supplementary file 2 — Supplementary Material 2 [file 40793_2026_873_MOESM2_ESM.zip › co-occurrence network/bacteria/T1/Agaricus_20in_edge.csv]

Source	Target	Interaction	weight
ASV1	ASV11	-	0.786533118215824
ASV1	ASV43	-	0.912524703086864
ASV1	ASV67	-	0.791076944581388
ASV1	ASV133	-	0.928361799430623
ASV1	ASV154	-	0.93581831366319
ASV1	ASV463	-	0.929185549879696
ASV1	ASV549	-	0.800470470290741
ASV3	ASV12	-	0.966540355438429
ASV3	ASV84	+	0.979792892671683
ASV3	ASV108	-	1
ASV3	ASV140	-	0.81401800968774
ASV3	ASV156	-	0.817623247573231
ASV3	ASV169	-	0.958133839002792
ASV3	ASV175	-	1
ASV3	ASV249	-	0.803890284336113
ASV3	ASV281	-	1
ASV3	ASV305	-	0.924204579049386
ASV3	ASV313	-	0.984839343812697
ASV3	ASV414	-	0.955949370134223
ASV3	ASV482	-	0.69045657142451
ASV5	ASV9	-	1
ASV5	ASV12	-	0.968873662119047
ASV5	ASV30	-	0.913276281757064
ASV5	ASV66	-	1
ASV5	ASV102	-	0.911788211296881
ASV5	ASV124	+	0.938599154160017
ASV5	ASV168	-	0.794712506888456
ASV5	ASV257	-	0.851785364463322
ASV5	ASV313	-	0.760442272027055
ASV5	ASV319	-	0.881704583003664
ASV5	ASV331	-	0.929829563108105
ASV5	ASV414	-	0.866093278656763
ASV6	ASV28	-	0.853968808537402
ASV6	ASV80	-	1
ASV6	ASV122	-	0.973464678503675
ASV6	ASV131	+	0.852258016032252
ASV6	ASV139	+	0.899034770504984
ASV6	ASV191	-	0.770317539042329
ASV6	ASV199	-	0.797621468271034
ASV6	ASV201	-	0.98685147758728
ASV6	ASV206	-	0.762349522785982
ASV6	ASV209	-	0.964312664296332
ASV6	ASV271	-	0.664064539799225
ASV6	ASV317	-	0.813220013979439
ASV6	ASV368	-	0.975203395725959
ASV6	ASV375	-	0.952595487404439
ASV6	ASV401	-	0.955783359044872
ASV6	ASV502	-	1
ASV6	ASV547	-	1
ASV6	ASV689	-	0.87264222278185
ASV6	ASV1199	-	0.923934333453611
ASV8	ASV17	+	0.824031772956534
ASV8	ASV25	+	0.893681838457246
ASV8	ASV70	+	0.953389016261495
ASV8	ASV80	+	0.860878468683296
ASV8	ASV83	-	1
ASV8	ASV88	+	0.815959524903974
ASV8	ASV134	+	0.875882039543922
ASV8	ASV267	+	0.958894600869179
ASV8	ASV301	-	0.88103662154709
ASV8	ASV311	-	0.934604255014268
ASV8	ASV342	-	1
ASV8	ASV351	-	0.970939527836952
ASV8	ASV361	-	0.906202475631321
ASV8	ASV436	-	0.619038150779761
ASV8	ASV547	-	0.884244412690272
ASV8	ASV592	-	0.804123233000476
ASV8	ASV639	-	0.673146776072768
ASV8	ASV909	+	0.89599389752393
ASV9	ASV114	-	0.845456724941058
ASV9	ASV179	+	0.842549453545174
ASV9	ASV185	+	0.847432339149043
ASV9	ASV205	-	0.979973112554732
ASV9	ASV206	-	0.80361136413015
ASV9	ASV221	-	0.868811012583497
ASV9	ASV276	-	0.855306945668236
ASV9	ASV284	-	0.843559669725288
ASV9	ASV287	-	0.702812572648293
ASV9	ASV318	-	0.976557596037382
ASV9	ASV327	+	0.863751014178354
ASV9	ASV394	-	0.453916051150596
ASV9	ASV547	-	0.959343039471832
ASV10	ASV41	+	0.939150404831117
ASV10	ASV63	+	0.83296533309485
ASV10	ASV193	-	0.920815715288221
ASV10	ASV276	-	0.835581649077178
ASV10	ASV288	-	0.817864203153789
ASV10	ASV463	+	0.884939353492408
ASV10	ASV689	-	0.970403886406341
ASV11	ASV12	+	0.881035516029827
ASV11	ASV33	+	0.915936017448187
ASV11	ASV189	-	0.885932998428453
ASV11	ASV200	-	0.884417130466592
ASV11	ASV201	-	0.847115343864672
ASV11	ASV205	-	0.909234237710234
ASV11	ASV251	-	0.913912186749017
ASV11	ASV261	-	0.864698824226937
ASV11	ASV267	-	0.987824614071778
ASV11	ASV278	+	0.922779302611917
ASV11	ASV304	+	0.922171677127566
ASV11	ASV368	-	0.775828003909821
ASV11	ASV423	+	0.885987214148669
ASV11	ASV482	-	0.903343881697333
ASV12	ASV66	-	0.66513916685833
ASV12	ASV69	-	0.89971687055284
ASV12	ASV92	-	0.875611967666286
ASV12	ASV95	-	0.774417529067125
ASV12	ASV247	+	0.873211740686628
ASV12	ASV253	+	0.897695477787745
ASV12	ASV259	+	0.895888830223975
ASV12	ASV287	-	0.947292993673436
ASV12	ASV288	-	0.801764576027642
ASV13	ASV28	-	0.885749829139471
ASV13	ASV80	+	0.864584256772507
ASV13	ASV88	+	0.851787224922983
ASV13	ASV134	+	0.834401636079307
ASV13	ASV139	+	0.815726673861572
ASV13	ASV140	+	0.895553855089276
ASV13	ASV220	-	0.761294593973531
ASV13	ASV374	-	0.772524279033691
ASV13	ASV447	+	0.903871460580766
ASV13	ASV1904	+	0.930647510888176
ASV16	ASV25	+	0.942702564178583
ASV16	ASV64	-	0.837186219500235
ASV16	ASV94	-	0.977213589575447
ASV16	ASV99	-	0.95848412330905
ASV16	ASV104	-	0.880910822365249
ASV16	ASV124	+	0.997315045799742
ASV16	ASV126	+	0.905711773670804
ASV16	ASV129	-	0.942822040283706
ASV16	ASV131	-	0.951950540352131
ASV16	ASV145	-	0.931815879506174
ASV16	ASV165	+	0.857312827678994
ASV16	ASV173	-	0.812627619059152
ASV16	ASV210	+	0.763415303461556
ASV16	ASV212	+	0.773992883162273
ASV16	ASV218	+	0.71697365391997
ASV16	ASV219	+	0.761714614632845
ASV16	ASV228	-	0.736151884439171
ASV16	ASV253	+	0.92044442063497
ASV16	ASV414	+	0.87724964875069
ASV16	ASV609	+	0.976893970709248
ASV17	ASV29	+	0.942252622188325
ASV17	ASV61	-	0.981740629315138
ASV17	ASV108	-	0.864325689789732
ASV17	ASV131	-	0.959188950715663
ASV17	ASV549	-	0.976019708203676
ASV17	ASV867	-	0.824160541091134
ASV17	ASV1144	-	0.826569518789897
ASV17	ASV1641	-	0.931439728776613
ASV18	ASV33	+	0.840365857374732
ASV18	ASV35	+	0.530180674224102
ASV18	ASV39	-	0.866847321736018
ASV18	ASV57	-	0.894247002350807
ASV18	ASV65	+	0.806477236420381
ASV18	ASV86	-	1
ASV18	ASV123	-	0.870262828156392
ASV18	ASV163	+	0.580660008911582
ASV18	ASV181	-	0.819965667168945
ASV18	ASV191	-	0.84490753985066
ASV18	ASV240	-	0.917747277761494
ASV18	ASV249	-	0.894143593183515
ASV18	ASV250	-	0.95083345521378
ASV18	ASV261	+	0.703455219661916
ASV18	ASV288	-	0.934086244139079
ASV18	ASV302	-	0.839015267102086
ASV18	ASV318	-	1
ASV18	ASV402	-	0.822435976529673
ASV18	ASV888	-	1
ASV19	ASV38	+	0.786640712362102
ASV19	ASV41	+	0.779251465228001
ASV19	ASV47	-	0.975563208086768
ASV19	ASV56	+	0.961359371828136
ASV19	ASV61	+	0.955224348735046
ASV19	ASV193	+	0.854026277624233
ASV19	ASV279	+	0.821619459445515
ASV19	ASV296	+	0.934008524887014
ASV19	ASV311	+	0.881593807502151
ASV19	ASV369	+	0.827396482241455
ASV19	ASV430	-	0.751101452883565
ASV19	ASV459	-	0.793336617858522
ASV19	ASV590	-	0.889110141013384
ASV19	ASV614	-	0.70192887544569
ASV19	ASV1144	-	0.870621524194682
ASV19	ASV1283	-	0.912666781327418
ASV20	ASV29	-	0.840787754827029
ASV20	ASV46	-	0.828898256431139
ASV20	ASV99	-	1
ASV20	ASV139	+	0.876680309702632
ASV20	ASV199	+	0.610965037832297
ASV20	ASV208	-	0.795403360206909
ASV20	ASV211	-	0.576118106084811
ASV20	ASV284	-	0.77522621648463
ASV20	ASV349	+	0.941783163503138
ASV20	ASV2431	-	0.925852312076198
ASV21	ASV91	+	0.877053917949696
ASV21	ASV296	-	0.997988168119554
ASV21	ASV447	+	0.857268510922584
ASV21	ASV476	-	0.710980362608694
ASV21	ASV506	+	0.982994041687936
ASV22	ASV36	+	0.774641398187578
ASV22	ASV83	-	0.844622085032909
ASV22	ASV124	+	0.955100267961317
ASV22	ASV171	+	0.950168003704976
ASV22	ASV196	+	0.934668186785208
ASV22	ASV228	-	0.788099418428652
ASV22	ASV262	-	0.822947416082696
ASV22	ASV269	-	0.820173624655921
ASV22	ASV275	-	0.725854046159301
ASV22	ASV308	+	0.939300012799915
ASV22	ASV313	-	0.898489216830834
ASV22	ASV346	-	0.908159070227046
ASV22	ASV361	+	0.931273083955132
ASV22	ASV377	+	0.762810256399137
ASV22	ASV445	-	0.738506695883305
ASV22	ASV457	+	0.648117583296669
ASV22	ASV1283	-	0.779821473581715
ASV23	ASV49	+	0.828583333830748
ASV23	ASV58	-	0.816769620981372
ASV23	ASV83	-	0.943542530701158
ASV23	ASV91	-	0.815036736796943
ASV23	ASV98	-	0.974678444654942
ASV23	ASV130	-	0.852475885901497
ASV23	ASV153	-	0.895421600024176
ASV23	ASV156	-	0.785245839308532
ASV23	ASV162	-	0.883755843776012
ASV23	ASV175	-	1
ASV23	ASV191	-	0.943096012972845
ASV23	ASV210	+	0.886016268469889
ASV23	ASV241	+	0.870113561945585
ASV23	ASV250	+	0.85967852936149
ASV23	ASV256	+	0.863345335353075
ASV23	ASV281	-	0.966439799956411
ASV23	ASV283	-	0.860720229418474
ASV23	ASV317	+	0.966460321178332
ASV23	ASV327	-	0.939390572460201
ASV23	ASV346	-	0.834451190569928
ASV23	ASV361	-	0.884211497872017
ASV23	ASV384	-	0.931647375690831
ASV24	ASV26	-	0.642377036629374
ASV24	ASV142	-	0.909859846089483
ASV24	ASV185	-	0.770543808540102
ASV24	ASV399	-	0.955140544507445
ASV24	ASV542	+	0.791772737999155
ASV25	ASV87	-	0.74399911634431
ASV25	ASV240	-	0.913904963885136
ASV25	ASV454	-	0.975589969935208
ASV26	ASV181	+	0.725118992830992
ASV26	ASV233	+	0.919004741902529
ASV26	ASV249	-	0.820737000694743
ASV26	ASV268	+	0.856684855293601
ASV26	ASV275	+	0.899498544034805
ASV26	ASV281	+	0.940500144036588
ASV26	ASV304	+	0.783018777871336
ASV26	ASV307	+	0.682574625440437
ASV26	ASV313	-	0.922667129703624
ASV26	ASV316	-	0.690044002746574
ASV26	ASV373	-	0.891524777716403
ASV26	ASV374	+	0.897090006084126
ASV26	ASV393	-	0.916652512378464
ASV26	ASV406	-	0.776834546021434
ASV26	ASV445	-	0.813591415598361
ASV27	ASV50	+	0.964959785959041
ASV27	ASV60	-	0.997717753506509
ASV27	ASV122	-	0.621866703443854
ASV27	ASV132	-	0.703781320370004
ASV27	ASV154	-	0.796631444615425
ASV27	ASV160	-	0.659945515093277
ASV27	ASV180	+	0.967265140387111
ASV27	ASV185	-	0.769756650812072
ASV27	ASV187	-	0.908506634717181
ASV27	ASV203	-	0.801571050986672
ASV27	ASV210	+	0.915822145992742
ASV27	ASV220	+	0.556739506343019
ASV27	ASV240	+	0.949826246882057
ASV27	ASV243	-	0.882503069631328
ASV27	ASV258	-	0.686633436660928
ASV27	ASV269	-	0.96568347529785
ASV27	ASV336	-	0.941454850529426
ASV27	ASV352	-	0.965509516067791
ASV27	ASV389	-	0.860417035625743
ASV28	ASV91	+	0.932601427304557
ASV28	ASV176	-	0.691258218044916
ASV28	ASV203	-	0.569243736311989
ASV28	ASV347	-	0.980905500907922
ASV29	ASV68	-	0.861047779707891
ASV29	ASV86	+	0.648563065874152
ASV29	ASV108	+	0.511204067757404
ASV29	ASV188	+	0.542018434680397
ASV29	ASV239	-	0.895642103396969
ASV29	ASV250	-	1
ASV29	ASV306	-	0.765232146097966
ASV29	ASV505	-	0.87905559035583
ASV30	ASV53	-	0.438274498152087
ASV30	ASV84	-	0.499537538107921
ASV30	ASV121	-	0.920237108032738
ASV30	ASV131	-	0.940166778668606
ASV30	ASV146	-	0.970465218821811
ASV30	ASV159	-	0.964774010387468
ASV30	ASV177	+	0.901139961873606
ASV30	ASV179	+	0.671532546803851
ASV30	ASV184	-	0.86081368258003
ASV30	ASV239	+	0.775973025706836
ASV30	ASV257	-	0.893055245932365
ASV30	ASV259	+	0.685156260813924
ASV30	ASV284	+	0.92663154478344
ASV30	ASV303	-	0.732716805506246
ASV30	ASV343	+	0.786773818580636
ASV30	ASV369	+	0.565038256700516
ASV30	ASV375	+	0.731334606829798
ASV30	ASV377	+	0.727792233582612
ASV30	ASV389	-	0.746764245029028
ASV30	ASV393	-	0.760375478142927
ASV30	ASV399	+	0.764744940110342
ASV30	ASV400	-	0.748657746549422
ASV30	ASV459	+	0.85804572520209
ASV30	ASV470	-	0.820256476710703
ASV30	ASV473	+	0.976326101036707
ASV30	ASV505	-	0.613717011247553
ASV30	ASV643	-	0.742288422210825
ASV30	ASV652	+	0.639799217809449
ASV30	ASV672	+	0.802049982802927
ASV30	ASV797	+	0.823814337981343
ASV30	ASV867	-	0.726606720360475
ASV30	ASV1641	-	0.738785858882941
ASV31	ASV85	-	0.915868286709903
ASV31	ASV146	-	0.800655772687177
ASV31	ASV186	-	1
ASV31	ASV193	-	0.988615116159638
ASV31	ASV230	-	0.965491620976219
ASV31	ASV430	+	0.969937303485446
ASV31	ASV473	+	0.724891338894754
ASV31	ASV673	+	0.857743214276773
ASV31	ASV678	+	0.598753512582562
ASV31	ASV730	+	0.786923562425331
ASV31	ASV765	+	0.815286675699883
ASV31	ASV1104	-	0.797146436220875
ASV32	ASV41	+	0.842741299871489
ASV32	ASV44	+	0.896603207722657
ASV32	ASV50	+	0.963444724833695
ASV32	ASV81	+	0.842595207970081
ASV32	ASV119	-	0.374644735757261
ASV32	ASV134	-	0.778300442529702
ASV32	ASV172	-	0.757207501233073
ASV32	ASV173	-	0.697923313150073
ASV32	ASV176	+	0.585929302285594
ASV32	ASV195	+	0.536858043398887
ASV32	ASV204	-	0.773421384237655
ASV32	ASV221	-	0.704234538218424
ASV32	ASV232	-	0.551958273252813
ASV32	ASV250	+	0.550784929080098
ASV32	ASV252	-	0.726200389245021
ASV32	ASV265	+	0.561796739257783
ASV32	ASV284	-	0.62899926574024
ASV32	ASV309	-	0.904549154353115
ASV32	ASV459	-	0.768261573123173
ASV32	ASV473	-	0.908834975754532
ASV32	ASV652	-	0.706693150287634
ASV32	ASV1641	-	0.757674433374437
ASV33	ASV71	-	0.931187981099376
ASV33	ASV82	-	0.935741643963291
ASV33	ASV251	-	0.823213527052383
ASV33	ASV262	-	0.928768513053913
ASV33	ASV281	-	0.921837072581682
ASV33	ASV322	+	0.937943022881356
ASV35	ASV64	+	0.98005472528671
ASV35	ASV95	+	0.983284616366622
ASV35	ASV123	-	0.617243614607396
ASV35	ASV207	-	0.835313814088633
ASV35	ASV243	-	0.869425341865181
ASV35	ASV452	+	0.872896185129299
ASV35	ASV463	+	0.854841220463998
ASV35	ASV465	+	0.628506487079756
ASV35	ASV888	-	0.680260728318306
ASV36	ASV169	+	0.822400347857926
ASV36	ASV198	+	0.868688717636908
ASV36	ASV228	-	0.816976600379086
ASV36	ASV241	+	0.909783134211505
ASV36	ASV256	+	0.846301706923792
ASV36	ASV258	-	0.941984882478359
ASV36	ASV1641	+	0.805425774635888
ASV38	ASV116	+	0.768452482888423
ASV38	ASV155	-	0.882850619371676
ASV38	ASV199	-	0.803086426814966
ASV38	ASV206	-	0.99418232370127
ASV38	ASV233	+	0.938515403805229
ASV38	ASV264	+	0.580932338511087
ASV38	ASV430	-	0.977212281608876
ASV38	ASV590	+	0.891229560129926
ASV38	ASV983	-	0.940619301051075
ASV39	ASV54	+	0.776964443840141
ASV39	ASV77	+	0.832934192585826
ASV39	ASV161	-	0.953682570684363
ASV39	ASV238	+	0.901286001768272
ASV39	ASV275	+	0.949721973283949
ASV39	ASV447	+	0.751017851995858
ASV40	ASV73	-	0.880335016518192
ASV40	ASV127	-	0.738749218204758
ASV40	ASV136	-	0.859107929274693
ASV40	ASV153	-	0.996533966269814
ASV40	ASV160	-	0.958838088641602
ASV40	ASV164	-	0.857653040733109
ASV40	ASV185	+	0.918591750919887
ASV40	ASV186	+	0.938247661070811
ASV40	ASV189	-	0.896406734934335
ASV40	ASV191	-	0.971816880482411
ASV40	ASV207	-	0.856047319092033
ASV40	ASV216	+	0.958036327380315
ASV40	ASV225	+	0.740179997067981
ASV40	ASV247	+	0.940425964049665
ASV40	ASV251	-	0.909216579660137
ASV40	ASV264	-	0.82853251476933
ASV40	ASV267	+	0.907839208730022
ASV40	ASV327	-	0.503700835436205
ASV40	ASV343	+	0.606672663772853
ASV40	ASV460	-	0.828678950850162
ASV40	ASV476	+	0.837796924469847
ASV40	ASV888	-	0.746402918450527
ASV41	ASV54	-	0.77272643662203
ASV41	ASV76	-	0.710620908022773
ASV41	ASV96	-	0.91802983063948
ASV41	ASV98	+	0.786187193533378
ASV41	ASV146	-	0.837459130378542
ASV41	ASV204	-	0.827882565694039
ASV41	ASV252	+	0.856088570230887
ASV41	ASV259	-	0.83201709192395
ASV41	ASV316	+	0.958165907365908
ASV41	ASV327	-	0.7987493799149
ASV41	ASV336	-	0.926669626282266
ASV41	ASV590	+	0.4697003509964
ASV41	ASV689	-	0.755142253177924
ASV42	ASV142	-	0.522286539384571
ASV42	ASV230	-	0.643229711269344
ASV42	ASV240	+	0.563803531517628
ASV42	ASV317	+	0.828506367827941
ASV42	ASV341	+	0.807857992354746
ASV42	ASV454	+	0.927216956868164
ASV42	ASV614	+	0.843690184315328
ASV43	ASV64	-	0.678690837179467
ASV43	ASV82	+	0.829510148290747
ASV43	ASV87	+	0.866745396029255
ASV43	ASV92	+	0.815628159831214
ASV43	ASV114	-	0.905362346345204
ASV43	ASV115	-	0.891486775572123
ASV43	ASV118	+	0.854295695608955
ASV43	ASV135	+	0.920759898248837
ASV43	ASV142	-	0.90857731739818
ASV43	ASV150	-	0.707678604694316
ASV43	ASV160	-	0.876403504802684
ASV43	ASV169	-	0.885068561254673
ASV43	ASV172	+	0.906940495447179
ASV43	ASV184	+	0.850206570009791
ASV43	ASV186	-	0.859431097873548
ASV43	ASV194	-	0.785822032085048
ASV43	ASV195	+	0.887613044085475
ASV43	ASV200	+	0.544295728439182
ASV43	ASV218	-	0.879600365125528
ASV43	ASV311	+	0.83579654750944
ASV43	ASV369	+	0.772366446975548
ASV44	ASV270	-	0.890203288115879
ASV45	ASV68	-	0.91709690794958
ASV45	ASV119	+	0.926635577407621
ASV45	ASV172	+	0.882722037613438
ASV45	ASV193	+	0.8829061860578
ASV45	ASV249	-	1
ASV46	ASV138	-	0.711565526606058
ASV46	ASV218	-	0.947575335326859
ASV46	ASV220	+	0.800449007670424
ASV46	ASV549	-	0.900860021571556
ASV46	ASV639	+	0.773754721490402
ASV46	ASV1345	-	0.919899373864036
ASV47	ASV110	+	0.659678215279711
ASV47	ASV346	+	0.796234558104688
ASV47	ASV425	-	0.946261108211644
ASV47	ASV445	+	0.754829161676578
ASV47	ASV1904	-	0.922915068440192
ASV49	ASV74	-	0.959369841647842
ASV49	ASV82	-	0.981348160744047
ASV49	ASV86	-	0.970991215992206
ASV49	ASV108	+	0.916087889442398
ASV49	ASV110	+	0.68154897825383
ASV49	ASV113	-	0.890632744955856
ASV49	ASV130	-	0.896905314386916
ASV49	ASV137	+	0.920723591793512
ASV49	ASV144	+	0.909959037481807
ASV49	ASV153	+	0.71713453708822
ASV49	ASV164	+	0.808726226380189
ASV49	ASV167	-	0.872739144621093
ASV49	ASV176	-	0.878719332265581
ASV49	ASV190	-	0.666034295215373
ASV49	ASV210	+	0.838508893831911
ASV49	ASV219	-	0.823190340511541
ASV49	ASV249	-	0.879406031561409
ASV49	ASV262	-	0.847057803431857
ASV49	ASV281	-	1
ASV49	ASV342	-	0.518434411349156
ASV49	ASV506	-	0.77009464445976
ASV50	ASV63	-	0.631103513232734
ASV50	ASV92	-	0.968927588380563
ASV50	ASV98	-	0.876244289361458
ASV50	ASV102	-	0.821067047209734
ASV50	ASV124	+	0.815774940065608
ASV50	ASV128	-	0.76705974391954
ASV50	ASV144	-	0.72164611356513
ASV50	ASV153	+	0.875066735099004
ASV50	ASV162	+	0.622600878826155
ASV50	ASV163	-	0.575812402420011
ASV50	ASV179	+	0.744263184987372
ASV50	ASV184	-	0.706833573695152
ASV50	ASV193	-	0.742216811785876
ASV50	ASV195	+	0.832339749860097
ASV50	ASV228	+	0.903315989783055
ASV50	ASV236	-	0.739981029539035
ASV50	ASV251	+	0.849993297485142
ASV51	ASV69	-	0.538274659969688
ASV51	ASV118	-	0.863719991449659
ASV51	ASV121	-	0.738794697033962
ASV51	ASV209	-	0.959232814853612
ASV52	ASV159	+	0.88543796613432
ASV52	ASV170	+	0.907849111837564
ASV52	ASV201	+	0.863079246455102
ASV52	ASV283	+	0.720259308331524
ASV52	ASV342	-	1
ASV52	ASV343	-	0.8594244650423
ASV52	ASV347	+	0.806929156035029
ASV52	ASV351	+	0.742076152057264
ASV52	ASV374	-	0.918576272723074
ASV52	ASV393	-	1
ASV52	ASV406	+	0.802101355295191
ASV52	ASV414	+	0.634914799966315
ASV52	ASV425	+	0.945808626419029
ASV52	ASV445	+	0.864227886782707
ASV52	ASV473	+	0.72934385918705
ASV52	ASV492	+	0.770956909411773
ASV52	ASV506	-	1
ASV52	ASV520	-	1
ASV52	ASV542	-	1
ASV52	ASV547	+	0.756792641558053
ASV52	ASV554	+	0.884836616908872
ASV52	ASV590	-	0.938760893920512
ASV52	ASV614	-	1
ASV52	ASV674	+	0.981425410388777
ASV52	ASV689	-	1
ASV52	ASV710	+	0.843319445232853
ASV52	ASV797	-	1
ASV52	ASV888	-	1
ASV52	ASV1104	-	0.865042573525132
ASV52	ASV1144	-	0.884307182518043
ASV52	ASV2431	-	1
ASV53	ASV54	-	0.899072515031647
ASV53	ASV63	-	0.987292495373959
ASV53	ASV64	-	0.776943871264888
ASV53	ASV67	+	0.87132632251451
ASV53	ASV77	-	0.781330832289402
ASV53	ASV80	+	0.919612553782721
ASV53	ASV82	-	1
ASV53	ASV88	-	1
ASV53	ASV89	+	0.955364103180496
ASV53	ASV91	-	0.957739503036042
ASV53	ASV92	+	0.981644033595419
ASV53	ASV96	+	0.97033429048673
ASV53	ASV97	+	0.933869902709398
ASV53	ASV98	-	1
ASV53	ASV99	-	0.974549799719487
ASV53	ASV102	-	0.85843172982485
ASV53	ASV111	-	0.986854491679315
ASV53	ASV113	-	1
ASV53	ASV114	-	1
ASV53	ASV115	+	0.963954255804125
ASV53	ASV117	+	0.748395311435238
ASV53	ASV120	+	0.867610439602768
ASV53	ASV124	-	1
ASV53	ASV131	-	0.941672858533681
ASV53	ASV132	-	1
ASV53	ASV133	-	0.993477100580476
ASV53	ASV138	+	0.883097179342397
ASV53	ASV150	-	0.989091841676812
ASV53	ASV221	+	0.951283800726473
ASV53	ASV265	+	0.930445896052492
ASV53	ASV313	-	0.843766629376991
ASV53	ASV430	+	0.914398402894273
ASV53	ASV441	-	0.792972376367387
ASV54	ASV56	+	0.9674686132284
ASV54	ASV153	-	0.623364912281311
ASV54	ASV190	-	0.996577110926959
ASV54	ASV321	+	0.89656210410471
ASV54	ASV393	-	0.917871462741816
ASV54	ASV577	+	0.934405262504228
ASV56	ASV64	+	0.888849857913537
ASV56	ASV124	+	0.886058927112975
ASV56	ASV218	+	0.906954230745467
ASV56	ASV236	-	0.901786928966212
ASV56	ASV273	+	0.731956188169605
ASV56	ASV279	+	0.713296516350303
ASV56	ASV311	-	0.904407962259415
ASV56	ASV313	-	0.929927123866567
ASV56	ASV318	+	0.776186946231269
ASV56	ASV351	+	0.793092942261194
ASV56	ASV369	-	0.909886264599948
ASV56	ASV389	-	0.621728183818631
ASV56	ASV402	-	0.897807699576986
ASV56	ASV441	-	0.769257857483557
ASV56	ASV473	+	0.725672385275886
ASV56	ASV476	-	0.882804776751635
ASV56	ASV599	-	0.76300417581606
ASV56	ASV821	+	0.758111395630101
ASV56	ASV1641	-	0.860443545635788
ASV56	ASV2285	-	0.950177070230401
ASV57	ASV76	-	0.676142690135019
ASV57	ASV87	-	0.758695487683368
ASV57	ASV105	-	0.969451683714303
ASV57	ASV112	-	0.954339455810132
ASV57	ASV116	-	0.885280769914748
ASV57	ASV139	-	0.746623151474365
ASV57	ASV159	-	0.757233792480215
ASV57	ASV166	+	0.882400672510226
ASV57	ASV173	+	0.740863834913487
ASV57	ASV206	-	0.807263334704693
ASV57	ASV220	-	0.716347335953718
ASV57	ASV252	-	0.772289585838491
ASV57	ASV267	+	0.900687459527106
ASV57	ASV276	-	0.970291197886721
ASV57	ASV343	-	1
ASV57	ASV346	-	0.994241593194879
ASV57	ASV356	-	0.959588507673117
ASV57	ASV592	+	0.839127462189561
ASV58	ASV116	-	1
ASV58	ASV247	+	0.923956765736063
ASV58	ASV283	-	0.648183449894409
ASV58	ASV304	+	0.9229786509389
ASV58	ASV307	+	0.938375799125169
ASV58	ASV430	-	0.863737107717681
ASV59	ASV119	-	0.754055766228401
ASV59	ASV121	+	0.508473266268671
ASV59	ASV242	-	0.880190004920707
ASV59	ASV267	+	0.855681121673756
ASV59	ASV599	-	1
ASV59	ASV909	-	1
ASV60	ASV189	-	0.88845299897977
ASV60	ASV239	+	0.909664888177746
ASV60	ASV262	-	0.986556654216721
ASV60	ASV1641	-	0.92090547305313
ASV61	ASV117	-	0.79669381330516
ASV61	ASV161	+	0.726589341633429
ASV61	ASV189	+	0.865357774773162
ASV61	ASV225	+	0.840318659898193
ASV61	ASV283	+	0.766976533969429
ASV61	ASV317	-	0.827370656850561
ASV61	ASV318	+	0.734887710741675
ASV61	ASV375	-	1
ASV61	ASV394	-	1
ASV61	ASV502	-	0.888309273962797
ASV61	ASV599	+	0.840760626562258
ASV63	ASV77	+	0.896298427218894
ASV63	ASV104	+	0.958338046296677
ASV63	ASV492	-	0.552362315905391
ASV64	ASV270	+	0.820537533207548
ASV64	ASV288	-	0.977123795829144
ASV64	ASV1904	-	0.879329029431123
ASV65	ASV113	+	0.936066272390136
ASV65	ASV115	+	0.938597668448856
ASV65	ASV347	-	0.662266539871538
ASV65	ASV482	+	0.842137804749327
ASV65	ASV643	+	0.873243535798496
ASV65	ASV674	-	0.992949479353059
ASV66	ASV74	+	0.766035193025832
ASV66	ASV92	+	0.755911425615283
ASV66	ASV101	+	0.615175716207129
ASV66	ASV136	+	0.535158475572743
ASV66	ASV145	+	0.758607838258696
ASV66	ASV167	+	0.828947360460311
ASV66	ASV181	+	0.810908065025716
ASV66	ASV226	+	0.889524573692333
ASV66	ASV242	+	0.899474950395521
ASV66	ASV296	-	0.965780352979221
ASV66	ASV325	+	0.919852201520341
ASV66	ASV336	+	0.866724186359623
ASV66	ASV368	+	0.824033132838342
ASV66	ASV436	-	0.936657256463026
ASV66	ASV641	+	0.72382446205177
ASV67	ASV144	+	0.960519330769207
ASV67	ASV159	+	0.946266010096836
ASV67	ASV189	+	0.927547898563042
ASV67	ASV192	+	0.918904570954765
ASV67	ASV205	+	0.946691700849773
ASV67	ASV281	+	0.881917201456073
ASV67	ASV284	+	0.863662992026157
ASV67	ASV311	+	0.873695923426497
ASV67	ASV505	+	0.891705272547176
ASV67	ASV867	-	0.972778715834439
ASV68	ASV165	+	0.88143882718772
ASV68	ASV190	+	0.961973048233053
ASV68	ASV250	+	0.912625504619851
ASV68	ASV265	+	0.935584648143432
ASV68	ASV301	-	0.691905390315717
ASV68	ASV336	+	0.83968175546565
ASV68	ASV463	+	0.812272263371197
ASV68	ASV506	+	0.724060123767908
ASV68	ASV1904	+	0.928043019986148
ASV69	ASV162	+	0.986984685427419
ASV69	ASV232	+	0.984422090040908
ASV69	ASV236	+	0.865674056372086
ASV69	ASV300	+	0.889235853965513
ASV69	ASV343	-	0.97506995298378
ASV70	ASV181	-	0.865480097289576
ASV70	ASV219	+	0.658519443240077
ASV70	ASV349	+	0.917446192216008
ASV70	ASV547	-	0.894141759438926
ASV71	ASV110	-	1
ASV71	ASV270	-	1
ASV71	ASV281	+	0.81853551867513
ASV71	ASV402	-	0.768459854182156
ASV73	ASV170	+	0.674013025878769
ASV73	ASV279	-	0.818459177588195
ASV74	ASV84	-	0.919083010965771
ASV74	ASV105	-	0.810340586618338
ASV74	ASV138	-	0.771361461632986
ASV74	ASV177	+	0.763958575980535
ASV74	ASV250	+	0.737943761329659
ASV74	ASV352	-	0.882367124473351
ASV76	ASV130	+	0.933791834358249
ASV76	ASV138	-	0.766020369085528
ASV76	ASV150	-	0.953093817340743
ASV76	ASV175	-	0.931266138227728
ASV76	ASV216	-	0.812253675235476
ASV76	ASV256	+	0.794621178124709
ASV76	ASV287	+	0.886533558602134
ASV76	ASV327	-	0.877210753772886
ASV76	ASV420	-	0.827149710845095
ASV76	ASV463	-	0.910534217555269
ASV76	ASV542	-	0.752419484162081
ASV77	ASV101	+	0.882700275072827
ASV77	ASV117	+	0.886703684907312
ASV77	ASV152	-	0.902221096629438
ASV77	ASV174	+	0.930514986523949
ASV77	ASV179	+	0.945274089359373
ASV77	ASV190	+	0.865776652901323
ASV77	ASV194	+	0.83932197346517
ASV77	ASV223	-	0.822312451578001
ASV77	ASV269	+	0.800794914426687
ASV77	ASV358	+	0.884714969151322
ASV77	ASV542	+	0.635262100455127
ASV77	ASV765	-	0.862753957831605
ASV77	ASV767	-	0.959652105197026
ASV80	ASV122	+	0.718740517394879
ASV80	ASV134	-	0.936930014162375
ASV80	ASV154	-	0.846871288726417
ASV80	ASV165	-	0.779064900625707
ASV80	ASV166	+	0.67668384862712
ASV80	ASV191	+	0.612017924700506
ASV80	ASV199	-	0.536474598134683
ASV80	ASV242	-	0.92997433866651
ASV80	ASV1104	-	0.594779967391712
ASV81	ASV108	-	0.965090550948822
ASV81	ASV225	+	0.769570666101029
ASV81	ASV259	+	0.782590219522009
ASV81	ASV303	-	0.764981574113411
ASV81	ASV317	+	0.851901249009887
ASV81	ASV321	+	0.909420886509196
ASV81	ASV420	+	0.814311002219705
ASV81	ASV465	+	0.845419679555094
ASV81	ASV614	+	0.907438728175902
ASV82	ASV95	+	0.967075376745288
ASV82	ASV100	+	0.92582927067682
ASV82	ASV101	+	0.78406490277759
ASV82	ASV112	-	0.886222323461679
ASV82	ASV131	+	0.740554198121688
ASV82	ASV136	+	0.67686042881427
ASV82	ASV144	-	0.836926008765853
ASV82	ASV188	+	0.723134870853538
ASV82	ASV191	+	0.82130725357481
ASV82	ASV199	+	0.928525402211858
ASV82	ASV317	-	0.89685118899351
ASV83	ASV91	+	0.996366726937017
ASV83	ASV361	-	0.891502687738428
ASV83	ASV373	-	0.976916328864697
ASV83	ASV446	-	0.823254998941452
ASV83	ASV476	-	0.971993099869517
ASV83	ASV1199	-	0.997627868219487
ASV84	ASV116	-	0.762378992030755
ASV84	ASV185	-	0.743274927047398
ASV84	ASV265	+	0.737599474530896
ASV84	ASV271	-	0.7621903272814
ASV84	ASV318	-	0.732374964289175
ASV84	ASV447	+	0.868523952941664
ASV84	ASV730	+	0.913243143272383
ASV84	ASV867	+	0.902012076418177
ASV84	ASV888	+	0.705996086121375
ASV84	ASV1641	-	0.956619018156029
ASV85	ASV102	+	0.654379480339162
ASV85	ASV110	+	0.673242078532977
ASV85	ASV118	-	0.767927978448871
ASV85	ASV163	+	0.801311122170429
ASV85	ASV170	+	0.825878123566394
ASV85	ASV256	+	0.941992638572681
ASV85	ASV265	+	0.903220599214283
ASV85	ASV317	-	0.855021389342873
ASV85	ASV321	-	0.851626797745688
ASV85	ASV643	-	0.964527937670083
ASV86	ASV99	+	0.813820998626803
ASV86	ASV119	+	0.860546928794285
ASV86	ASV130	-	0.958953912528738
ASV86	ASV150	-	0.843445062099377
ASV86	ASV180	-	1
ASV86	ASV188	+	0.749913898463889
ASV86	ASV219	-	0.648047268001867
ASV86	ASV305	-	0.986131111018933
ASV86	ASV394	-	0.889340341147432
ASV86	ASV423	+	0.760286922168244
ASV86	ASV470	-	0.802646379522257
ASV86	ASV505	+	0.822536176388619
ASV86	ASV867	+	0.714188044554791
ASV87	ASV98	+	0.782907942872203
ASV87	ASV259	-	0.846470767337486
ASV87	ASV288	+	0.801124279580709
ASV87	ASV303	-	0.77363194181722
ASV87	ASV325	+	0.73797681274095
ASV87	ASV373	-	0.782558833292246
ASV88	ASV153	-	0.890937981158526
ASV88	ASV154	-	0.861158465781139
ASV88	ASV189	+	0.785694729438936
ASV88	ASV228	-	0.874209623457958
ASV88	ASV279	-	0.929002849548322
ASV88	ASV356	-	0.97220632861377
ASV88	ASV369	-	0.922013202473149
ASV88	ASV373	-	0.766940458627054
ASV88	ASV394	+	0.900067773976328
ASV88	ASV452	-	0.698241843847252
ASV88	ASV463	-	0.721334112795324
ASV88	ASV502	+	0.815346744130172
ASV88	ASV1199	-	0.67409172897119
ASV88	ASV1641	-	0.785174538335357
ASV89	ASV95	-	0.817689943881337
ASV89	ASV171	-	0.954458416869783
ASV89	ASV175	-	0.970664162130174
ASV89	ASV275	-	0.910676091151291
ASV89	ASV520	-	0.919238056873377
ASV89	ASV599	-	0.871927775462238
ASV89	ASV2431	-	0.742971073503708
ASV91	ASV107	+	0.535484087177699
ASV91	ASV124	-	0.959241271763117
ASV91	ASV1104	+	0.837113518721923
ASV92	ASV134	+	0.944818863809243
ASV92	ASV140	+	0.921166078084285
ASV92	ASV242	+	0.955213921333669
ASV92	ASV269	+	0.961119727950525
ASV92	ASV401	-	0.734526084716574
ASV94	ASV156	+	0.846950114017838
ASV94	ASV210	-	0.757769495812062
ASV94	ASV233	-	0.980316319335719
ASV94	ASV247	-	0.9720851150566
ASV94	ASV268	-	0.794252431945722
ASV94	ASV275	-	0.816666420727389
ASV94	ASV316	+	0.506613720927962
ASV94	ASV319	-	0.879493337664128
ASV94	ASV322	-	0.765271827043056
ASV94	ASV352	-	0.88764785590158
ASV94	ASV373	+	0.788281091899421
ASV94	ASV393	+	0.992792144812327
ASV94	ASV394	-	0.45829533523228
ASV94	ASV406	+	0.673483271836865
ASV94	ASV445	+	0.75524928205923
ASV94	ASV452	-	0.811062908690335
ASV94	ASV474	-	0.896362540323555
ASV94	ASV549	-	0.567403075896209
ASV94	ASV710	+	0.660085555554092
ASV94	ASV867	-	0.674841426801186
ASV94	ASV1904	+	0.89612219083766
ASV94	ASV2431	+	0.564527656047861
ASV95	ASV107	-	0.621760827049748
ASV95	ASV147	-	0.675760615828675
ASV96	ASV104	+	0.514836410332224
ASV96	ASV131	+	0.899468540830817
ASV96	ASV140	+	0.729687707491594
ASV96	ASV162	-	0.798729949102254
ASV96	ASV163	-	0.720785844945401
ASV96	ASV168	+	0.797215553562862
ASV96	ASV185	+	0.586794153161031
ASV96	ASV192	-	0.811906208143556
ASV96	ASV200	-	0.51619667388852
ASV96	ASV220	-	0.616671474675876
ASV96	ASV224	+	0.571245368278636
ASV96	ASV234	+	0.582735921511949
ASV96	ASV238	-	0.751610537173221
ASV96	ASV250	-	0.782497039156264
ASV96	ASV251	+	0.598045288569234
ASV96	ASV276	-	0.811910855404577
ASV96	ASV287	+	0.598023758304536
ASV96	ASV306	-	0.775130125478823
ASV96	ASV308	-	0.937904367498551
ASV96	ASV317	+	1
ASV96	ASV325	-	0.892642061525233
ASV96	ASV452	-	0.469093957152738
ASV97	ASV150	+	0.847792415174438
ASV97	ASV226	-	0.801421583347363
ASV97	ASV347	+	0.973038393519555
ASV97	ASV373	+	0.902595505784735
ASV97	ASV398	+	0.893643924665074
ASV97	ASV406	-	0.900593541966811
ASV97	ASV482	+	0.764663013494853
ASV97	ASV520	+	0.954002499842711
ASV97	ASV710	+	0.900400152182108
ASV98	ASV99	+	0.895530258863249
ASV98	ASV142	+	0.915256165166127
ASV98	ASV159	+	0.916324124528099
ASV98	ASV172	-	0.859083578978687
ASV98	ASV194	+	0.840853071700989
ASV98	ASV258	-	0.863061638939878
ASV98	ASV614	+	0.993789585392854
ASV99	ASV161	+	0.98750758297378
ASV99	ASV168	-	0.845427698305675
ASV99	ASV592	-	1
ASV100	ASV127	+	0.712180937894133
ASV100	ASV163	-	1
ASV100	ASV313	+	0.960981863810679
ASV100	ASV425	-	0.904742152963563
ASV100	ASV983	-	0.976822046057521
ASV101	ASV160	+	0.926800307940123
ASV101	ASV231	-	0.864380169954834
ASV101	ASV452	+	0.550721432715878
ASV101	ASV592	+	0.939676764305944
ASV101	ASV641	+	0.858608443142386
ASV101	ASV672	+	0.741384777054356
ASV101	ASV1283	-	0.835198218956461
ASV101	ASV1345	-	0.782723672718054
ASV101	ASV2285	+	0.685594614786365
ASV102	ASV120	+	0.628051698783553
ASV102	ASV128	-	0.849356180917478
ASV102	ASV135	-	0.551503916643219
ASV102	ASV153	-	0.64846700184129
ASV102	ASV156	+	0.652407980108389
ASV102	ASV167	+	0.654597081978335
ASV102	ASV169	-	0.781665308217936
ASV102	ASV200	-	0.864204794037031
ASV102	ASV207	+	0.666033839743645
ASV102	ASV220	-	0.799828507218033
ASV102	ASV223	-	0.964320034743126
ASV102	ASV228	+	0.927195995292033
ASV102	ASV236	-	0.917679401478578
ASV102	ASV307	-	0.494370733126024
ASV102	ASV309	+	0.991357780420671
ASV102	ASV341	-	0.844986805453201
ASV102	ASV352	-	0.859727644853686
ASV102	ASV377	-	0.913119502947453
ASV104	ASV141	-	0.787472724006258
ASV104	ASV169	-	0.942585819788033
ASV104	ASV194	-	0.930158129196016
ASV104	ASV233	-	0.805857830388039
ASV104	ASV319	-	0.864856947679014
ASV105	ASV137	-	1
ASV105	ASV160	+	0.764865702094412
ASV105	ASV276	-	0.79302088925868
ASV105	ASV311	+	0.698079182643585
ASV105	ASV347	+	0.672736888434342
ASV107	ASV134	+	0.765443937731129
ASV107	ASV179	-	0.835751640424717
ASV107	ASV304	-	0.723538309502532
ASV107	ASV502	+	0.719334438186306
ASV107	ASV1641	-	0.752369685927962
ASV108	ASV166	-	0.902895118793861
ASV108	ASV171	-	0.835268839834635
ASV108	ASV204	-	0.860793103629915
ASV108	ASV267	-	0.71096547922326
ASV108	ASV307	-	0.767852595168929
ASV108	ASV333	-	0.819537694339493
ASV108	ASV389	-	0.941363057697019
ASV108	ASV1345	+	0.88745246542511
ASV110	ASV131	+	0.896451223640272
ASV110	ASV136	+	0.903450760342579
ASV110	ASV140	+	0.878232989981743
ASV110	ASV163	-	0.85062821802365
ASV110	ASV166	+	0.890126260445684
ASV110	ASV192	-	0.919009606745868
ASV110	ASV200	-	0.873859813266957
ASV110	ASV220	-	0.861765745836816
ASV110	ASV224	+	0.922720824256644
ASV110	ASV238	-	0.849397619114023
ASV110	ASV276	-	0.912772328432886
ASV110	ASV287	+	0.811121152495684
ASV110	ASV306	-	0.903411807307257
ASV110	ASV308	-	0.854048383254459
ASV110	ASV325	-	0.825959878156619
ASV110	ASV327	-	0.828740584697839
ASV110	ASV452	-	0.852528074304685
ASV110	ASV474	+	0.780901711844687
ASV110	ASV577	-	0.915322853392066
ASV110	ASV661	+	0.8217443804472
ASV110	ASV909	-	0.962740808385195
ASV110	ASV1283	-	0.972800688476471
ASV110	ASV2285	-	0.942764428863488
ASV111	ASV130	+	0.829699738996976
ASV111	ASV133	-	0.923482131565369
ASV111	ASV150	-	0.953224149326022
ASV111	ASV160	+	0.938610290495542
ASV111	ASV167	+	0.871886942285854
ASV111	ASV186	+	0.866365345382636
ASV111	ASV189	-	0.924399502559269
ASV111	ASV201	+	0.811086641170737
ASV111	ASV211	-	0.828639410673625
ASV111	ASV218	-	0.67304613341819
ASV111	ASV234	+	0.873246579518249
ASV111	ASV242	-	0.97527608176683
ASV111	ASV258	+	0.919589697751544
ASV111	ASV261	+	0.861673323715353
ASV111	ASV268	-	0.966320923210036
ASV111	ASV275	-	0.907515249134402
ASV111	ASV276	+	0.882053640349396
ASV111	ASV362	+	0.875563338606104
ASV111	ASV369	-	0.706419077418692
ASV111	ASV389	-	0.760237752486709
ASV111	ASV401	-	0.922423312153354
ASV112	ASV476	+	0.776600059623383
ASV112	ASV506	+	0.721828443894021
ASV112	ASV520	+	0.759038534923341
ASV112	ASV797	+	0.910826784305072
ASV112	ASV983	+	0.883516634760757
ASV112	ASV2285	-	0.789086302344155
ASV113	ASV155	+	0.928383497446547
ASV113	ASV159	-	0.851953848382881
ASV113	ASV199	+	0.854626608404194
ASV113	ASV247	+	0.713775685148658
ASV113	ASV259	-	0.670193136081125
ASV113	ASV309	-	0.955824475243438
ASV114	ASV139	+	0.853880710940737
ASV114	ASV147	-	0.793191634225623
ASV114	ASV162	-	0.856491232924594
ASV114	ASV187	-	0.856402655755827
ASV114	ASV225	-	0.86315063319639
ASV114	ASV524	+	0.848997574545141
ASV115	ASV164	+	0.826988930276705
ASV115	ASV239	-	0.949772132675726
ASV115	ASV309	+	0.600673128926656
ASV115	ASV383	-	0.707226119177412
ASV115	ASV505	-	0.707250227561942
ASV115	ASV821	-	0.836852823064051
ASV116	ASV128	+	0.960027999299628
ASV116	ASV149	-	0.752387274828206
ASV116	ASV216	+	0.887435394960977
ASV116	ASV232	+	0.872970669370524
ASV116	ASV253	+	0.823984229640193
ASV116	ASV278	-	0.912553984276498
ASV116	ASV313	+	0.893158054574483
ASV116	ASV402	-	0.909349762326272
ASV116	ASV1144	-	0.870063359981155
ASV117	ASV131	+	0.880938607687876
ASV117	ASV144	+	0.891757740538424
ASV117	ASV179	+	0.73841211312134
ASV117	ASV190	-	0.789011288601625
ASV117	ASV204	-	0.971461563879286
ASV117	ASV524	+	0.625527906849293
ASV118	ASV233	+	0.916519229513344
ASV118	ASV240	+	0.876693690192946
ASV118	ASV241	+	0.72408965780987
ASV118	ASV253	-	0.819557592690239
ASV118	ASV279	+	0.741454331099771
ASV118	ASV288	+	0.74432360883306
ASV118	ASV305	-	0.736814532071674
ASV118	ASV406	+	0.970737070998314
ASV118	ASV2431	+	0.959426947019423
ASV119	ASV123	+	0.883195609802816
ASV119	ASV129	-	0.912195245049173
ASV119	ASV191	-	0.797460529259642
ASV119	ASV239	-	0.876240204791336
ASV119	ASV300	-	0.961306909
ASV119	ASV730	-	0.720632279933586
ASV120	ASV156	-	0.965508570493538
ASV120	ASV167	+	0.831666727762392
ASV120	ASV200	-	0.963330109373914
ASV120	ASV226	-	0.813314311095664
ASV120	ASV231	-	0.726570529000769
ASV120	ASV316	+	0.941678023644185
ASV120	ASV346	+	0.88388190137571
ASV120	ASV641	-	0.83339216808466
ASV121	ASV198	-	0.814724979467592
ASV121	ASV223	+	0.728740328648239
ASV121	ASV227	+	0.880400938804447
ASV121	ASV342	+	0.803799325006531
ASV121	ASV577	+	0.860290094519923
ASV122	ASV176	-	0.908397639529643
ASV122	ASV361	+	0.934951506534528
ASV122	ASV398	-	0.923835342955041
ASV122	ASV457	+	0.812758759776453
ASV122	ASV476	+	0.874914119005052
ASV123	ASV269	+	0.893210916781153
ASV123	ASV362	+	0.928248133985978
ASV124	ASV132	-	1
ASV126	ASV129	-	0.746862045288228
ASV126	ASV137	-	0.81403006681827
ASV126	ASV184	-	0.905842767422032
ASV126	ASV189	-	0.871760733514005
ASV126	ASV190	-	0.933072851838013
ASV126	ASV221	-	0.838063175584458
ASV126	ASV238	+	0.974189065345602
ASV126	ASV256	-	0.770543204770926
ASV126	ASV259	-	0.775670942161405
ASV126	ASV311	-	0.616046998020074
ASV126	ASV377	-	0.834038212018586
ASV126	ASV505	-	0.807483434163364
ASV126	ASV542	-	0.787058251455752
ASV126	ASV590	+	0.858567306233274
ASV126	ASV909	-	0.724947311617133
ASV126	ASV1345	-	0.732595248384387
ASV127	ASV138	-	0.869781453368871
ASV127	ASV318	+	0.678460199090618
ASV127	ASV358	-	0.644988531336773
ASV127	ASV393	+	0.767660849649588
ASV127	ASV421	-	0.694704576613374
ASV127	ASV590	-	0.713193772376481
ASV128	ASV147	-	0.754389692404662
ASV129	ASV156	+	0.866350178744104
ASV129	ASV177	+	0.894647993749082
ASV129	ASV346	+	0.833220608063332
ASV129	ASV375	+	0.897709632406255
ASV129	ASV414	-	0.971521141700871
ASV129	ASV473	+	0.826756229835099
ASV129	ASV867	+	0.867328670071111
ASV130	ASV142	+	0.888852857585364
ASV130	ASV156	+	0.815657567438734
ASV130	ASV160	-	0.773301575638104
ASV130	ASV375	-	0.70067656138794
ASV130	ASV383	-	0.583493688632531
ASV130	ASV661	+	0.736884284760441
ASV131	ASV159	+	0.679447074689293
ASV131	ASV179	-	0.863680215024844
ASV131	ASV196	-	0.986410953928398
ASV131	ASV203	-	0.902696664493169
ASV131	ASV230	+	0.945270425110438
ASV131	ASV238	-	0.938069608372808
ASV131	ASV279	-	0.733863559998985
ASV131	ASV311	-	0.881579063940281
ASV131	ASV400	-	0.807467808273567
ASV131	ASV470	-	0.997925184499103
ASV131	ASV492	-	0.884612023561799
ASV131	ASV767	-	0.698916441566376
ASV131	ASV1199	-	0.909300888577099
ASV132	ASV134	+	0.804993240467812
ASV132	ASV184	-	0.734543433411809
ASV132	ASV194	+	0.900875433702235
ASV132	ASV210	-	0.832329787052267
ASV132	ASV218	-	0.897137051783151
ASV132	ASV223	-	0.871282575528876
ASV132	ASV252	-	0.784266381692848
ASV132	ASV275	-	0.735503120990006
ASV132	ASV287	+	0.757672834917084
ASV132	ASV303	+	0.782497600736457
ASV132	ASV333	-	0.776792921731702
ASV132	ASV358	+	0.626770349881401
ASV132	ASV457	-	0.762112873138243
ASV132	ASV547	-	1
ASV132	ASV599	+	0.843483892614477
ASV133	ASV150	-	0.729402603708933
ASV133	ASV166	-	0.763472716488021
ASV133	ASV167	+	0.871192574572603
ASV134	ASV218	-	0.852313164642416
ASV134	ASV269	-	0.669919190745984
ASV134	ASV281	-	0.840638807744755
ASV134	ASV306	-	0.883746110709296
ASV134	ASV351	+	0.87062760249833
ASV134	ASV452	+	0.763703437437359
ASV134	ASV506	+	0.929484263089774
ASV134	ASV639	+	0.722861060419454
ASV135	ASV164	-	0.841204480751216
ASV135	ASV196	-	0.654127799271152
ASV135	ASV216	+	0.727070215397984
ASV136	ASV147	-	0.958881915421963
ASV136	ASV180	+	0.678945112124024
ASV136	ASV211	+	0.826547398519704
ASV137	ASV164	+	0.804560317923205
ASV137	ASV172	-	0.863910993416855
ASV137	ASV200	+	0.498222398181769
ASV137	ASV275	+	0.850450732782528
ASV137	ASV322	-	0.592565607677342
ASV137	ASV356	-	0.764401318202981
ASV137	ASV369	-	0.642433084176309
ASV137	ASV454	-	0.712456136834818
ASV137	ASV643	-	0.51914068985963
ASV138	ASV141	+	0.588060634556653
ASV138	ASV173	-	0.699820423263323
ASV138	ASV199	-	0.97261330697636
ASV138	ASV241	-	0.422593996817486
ASV138	ASV256	-	0.67890004426923
ASV138	ASV470	-	0.755593902978182
ASV139	ASV162	-	0.630714857635556
ASV139	ASV207	-	0.899750713979813
ASV139	ASV209	-	0.826312974374431
ASV139	ASV230	+	0.820541260114257
ASV139	ASV369	-	0.746473766677638
ASV139	ASV400	-	0.918857807830087
ASV140	ASV143	-	0.85313157123858
ASV140	ASV177	-	0.87820929747419
ASV140	ASV288	-	0.805302907146542
ASV140	ASV421	-	0.892767513946613
ASV140	ASV549	+	0.917807909356549
ASV140	ASV672	+	0.901617173135147
ASV141	ASV152	-	0.786435966075663
ASV141	ASV174	+	0.88979705981755
ASV141	ASV233	+	0.761180121311126
ASV141	ASV269	+	0.820544267764036
ASV141	ASV358	+	0.844896842992802
ASV141	ASV394	+	0.907414660020669
ASV141	ASV492	+	0.725975813095977
ASV141	ASV554	-	0.869641008383458
ASV143	ASV175	-	0.671324937798031
ASV143	ASV187	-	0.71036063061939
ASV143	ASV502	-	0.866295813877623
ASV144	ASV306	+	0.91356525529448
ASV144	ASV347	+	0.870773557045947
ASV145	ASV200	+	0.895252066599718
ASV145	ASV265	+	0.883437667283416
ASV145	ASV346	-	0.7176246558706
ASV145	ASV402	+	0.808367501450147
ASV145	ASV590	-	0.967274908108912
ASV146	ASV204	+	0.85765438470864
ASV146	ASV220	+	0.808569661365416
ASV146	ASV261	+	0.856325624350902
ASV146	ASV341	+	0.87944422244591
ASV146	ASV447	-	0.974805810204145
ASV147	ASV193	-	0.617225905509381
ASV147	ASV205	+	0.988380801944033
ASV147	ASV216	+	0.512112526994378
ASV147	ASV271	-	0.579802225536007
ASV147	ASV278	-	0.557500628776922
ASV147	ASV300	+	0.645614866281915
ASV147	ASV322	-	0.467386216552758
ASV147	ASV374	-	0.760757238002752
ASV147	ASV383	-	0.542877502811028
ASV147	ASV614	-	0.889767685801425
ASV149	ASV156	+	0.967332048385432
ASV149	ASV209	-	0.711787321557621
ASV149	ASV261	-	0.569739845992059
ASV149	ASV300	+	0.957964380468865
ASV149	ASV341	-	0.513324141826563
ASV149	ASV358	+	0.84244668805732
ASV152	ASV204	-	0.671096238531362
ASV152	ASV454	-	0.740077388250966
ASV153	ASV191	-	0.694419762167353
ASV153	ASV311	+	0.910290466549239
ASV153	ASV331	+	0.879838498085754
ASV153	ASV446	+	0.930616705880795
ASV153	ASV542	+	0.998265463544077
ASV153	ASV592	+	0.859073470542347
ASV153	ASV1904	+	0.874725636882209
ASV153	ASV2431	+	0.796176855804511
ASV154	ASV171	+	0.77900742298711
ASV154	ASV196	+	0.929165742850465
ASV154	ASV368	+	0.812217030778364
ASV155	ASV226	-	0.983558542632754
ASV155	ASV318	+	0.704638982260065
ASV155	ASV459	+	0.91422005572966
ASV155	ASV482	+	0.882982789317362
ASV155	ASV1283	+	0.872464812378692
ASV155	ASV2431	+	0.869224039982837
ASV156	ASV159	+	0.840299716830079
ASV156	ASV167	-	0.704316601988366
ASV156	ASV188	+	0.877270829442925
ASV156	ASV193	+	0.786785069209249
ASV156	ASV203	-	0.865884897342459
ASV156	ASV218	+	0.889802290453823
ASV156	ASV221	+	0.795685749642207
ASV156	ASV251	+	0.753133521190896
ASV156	ASV256	+	0.833322685684428
ASV156	ASV401	+	0.851795810814389
ASV156	ASV420	+	0.719039804483857
ASV156	ASV436	-	0.812555631589512
ASV156	ASV542	+	0.849751006339091
ASV156	ASV592	+	0.802358270195124
ASV156	ASV652	-	0.819023141098737
ASV159	ASV186	+	0.805195102028033
ASV159	ASV193	-	0.832035766334809
ASV159	ASV216	-	0.713579905758486
ASV159	ASV236	+	0.778766036161566
ASV159	ASV247	-	0.853022138605631
ASV159	ASV268	+	0.778368549699397
ASV159	ASV460	-	1
ASV160	ASV212	+	0.610449685418206
ASV160	ASV230	-	1
ASV160	ASV239	-	0.834973090049891
ASV160	ASV554	-	0.852968799435981
ASV161	ASV524	-	0.828115233129307
ASV161	ASV614	+	0.900244725928872
ASV161	ASV1345	+	0.939012008102592
ASV162	ASV186	-	0.699829007149876
ASV162	ASV196	+	0.949017131155382
ASV162	ASV200	+	0.935999809366686
ASV162	ASV250	+	0.959646363151282
ASV162	ASV271	+	0.938897633451242
ASV162	ASV547	-	0.648046738803663
ASV162	ASV689	-	0.729337286029904
ASV163	ASV181	+	0.87314147432523
ASV163	ASV216	+	0.635331239293855
ASV163	ASV224	-	0.785841416000424
ASV163	ASV281	-	0.768417347436203
ASV163	ASV303	+	0.98876885588949
ASV163	ASV342	+	0.983862319910793
ASV163	ASV421	+	0.806201344010474
ASV163	ASV460	+	0.838375305429067
ASV163	ASV1104	-	0.864006276515906
ASV163	ASV1904	-	0.728627576880699
ASV164	ASV173	+	0.607804563927377
ASV164	ASV190	-	0.980482729957062
ASV164	ASV219	-	0.789506812208306
ASV164	ASV225	-	0.810447392022764
ASV164	ASV230	-	0.877818037515583
ASV164	ASV256	+	0.836605078702694
ASV164	ASV257	+	0.546062733279946
ASV164	ASV261	-	0.892788398104647
ASV164	ASV284	-	0.89822265448692
ASV164	ASV302	+	0.79388190149304
ASV164	ASV309	+	0.985884330873137
ASV164	ASV342	+	0.778154840705391
ASV164	ASV347	-	0.847840341639753
ASV164	ASV369	-	0.89927894204587
ASV164	ASV374	+	0.561167248778086
ASV164	ASV399	-	0.56254178674495
ASV164	ASV457	+	0.698959245742896
ASV164	ASV473	-	0.725819608039297
ASV164	ASV542	+	0.890590550074042
ASV164	ASV549	+	0.552152028653022
ASV164	ASV643	-	0.60133114777304
ASV165	ASV188	+	0.993965699727666
ASV165	ASV190	-	0.4249993723698
ASV165	ASV198	-	0.460960988912223
ASV165	ASV205	-	0.855806956021524
ASV165	ASV206	+	0.880359398376356
ASV165	ASV279	-	0.80905690799463
ASV165	ASV306	-	0.99467307505263
ASV165	ASV356	-	0.725564612099622
ASV165	ASV361	-	0.846898983788439
ASV165	ASV369	-	0.664046139860506
ASV165	ASV373	-	0.846097539756856
ASV165	ASV452	-	0.945271496824798
ASV165	ASV463	-	0.917341171821799
ASV165	ASV502	+	0.780653984375309
ASV165	ASV1641	-	0.8361933866396
ASV165	ASV2285	+	0.823919816911011
ASV166	ASV206	-	0.962876951930183
ASV166	ASV307	-	0.909644628603032
ASV166	ASV327	+	0.712736961647793
ASV166	ASV393	-	0.776247054027096
ASV167	ASV174	-	0.90493488080341
ASV167	ASV301	-	0.796092669173253
ASV168	ASV210	+	0.836722917095327
ASV168	ASV216	+	0.927925144390661
ASV168	ASV240	-	0.642419000925956
ASV168	ASV271	+	0.869411333198345
ASV168	ASV278	-	0.816399021575371
ASV168	ASV295	-	0.962644319352728
ASV168	ASV305	-	0.725589172166677
ASV168	ASV318	-	0.736295661145519
ASV168	ASV343	+	0.906791889156708
ASV168	ASV347	-	0.562002074308188
ASV168	ASV421	-	0.785936428894951
ASV168	ASV445	+	0.777117510979573
ASV168	ASV470	-	0.882873594574468
ASV168	ASV474	-	0.607165816739131
ASV168	ASV549	-	0.74644047525295
ASV169	ASV179	-	0.959400855793075
ASV169	ASV181	+	0.534644274921198
ASV169	ASV190	+	0.551658486703299
ASV169	ASV196	+	0.857244878291054
ASV169	ASV198	-	0.876908846623715
ASV169	ASV230	-	0.409238255445141
ASV169	ASV257	-	0.955157742278469
ASV169	ASV271	-	0.441540146661547
ASV170	ASV206	-	0.815326792030665
ASV170	ASV447	+	0.751560449224599
ASV170	ASV888	+	0.780514736803769
ASV171	ASV189	+	0.891205609280579
ASV171	ASV194	+	0.853768904960152
ASV171	ASV204	-	0.780365981533068
ASV171	ASV257	+	0.853178481172689
ASV171	ASV259	-	0.917847411265423
ASV171	ASV288	+	0.816729279371275
ASV171	ASV318	+	0.815492691269388
ASV171	ASV547	+	0.868389793417299
ASV172	ASV180	-	0.948533130922498
ASV172	ASV258	+	0.850075710437999
ASV172	ASV1144	+	0.913890348020549
ASV172	ASV1283	+	0.735187796749891
ASV173	ASV271	+	0.85298064595347
ASV173	ASV301	+	0.871526632207339
ASV173	ASV400	+	0.835140063465577
ASV173	ASV420	+	0.78648689800665
ASV173	ASV421	+	0.61339754631453
ASV173	ASV447	-	0.746466127016677
ASV173	ASV524	+	0.634200819840947
ASV173	ASV577	+	0.612269489618856
ASV173	ASV643	-	0.733426567573912
ASV173	ASV888	+	0.475718917503999
ASV174	ASV191	+	0.807451827187612
ASV174	ASV193	-	0.411211744417089
ASV174	ASV199	+	0.91701214062696
ASV174	ASV238	+	0.705990207046223
ASV174	ASV304	+	0.715530666546329
ASV174	ASV309	-	0.797762098967519
ASV174	ASV317	+	0.27233933685097
ASV174	ASV356	+	0.738422236803845
ASV174	ASV393	-	0.621746855019958
ASV174	ASV465	+	0.759172863100245
ASV174	ASV492	-	0.50493009702644
ASV174	ASV520	+	0.539441375493376
ASV175	ASV186	+	0.857216827818896
ASV175	ASV198	+	0.811625452189352
ASV175	ASV234	+	0.868213720033794
ASV175	ASV251	+	0.821394847065367
ASV175	ASV393	+	0.762489980620091
ASV175	ASV459	+	0.875033288063898
ASV175	ASV463	+	0.820060102531412
ASV176	ASV241	-	0.908399519146125
ASV176	ASV257	+	0.885901486534781
ASV176	ASV276	-	0.905358439887419
ASV176	ASV284	-	0.948541055349188
ASV176	ASV296	-	0.976825182121431
ASV176	ASV322	+	0.82519949340569
ASV176	ASV323	+	0.665823855969229
ASV176	ASV331	-	0.854193205703676
ASV176	ASV369	-	0.8738397894495
ASV176	ASV389	+	0.845323463802814
ASV176	ASV402	+	0.935282611720187
ASV176	ASV459	+	0.731227171912547
ASV176	ASV465	-	0.83470594673683
ASV176	ASV506	-	0.947362083279042
ASV176	ASV524	+	0.65509271594688
ASV176	ASV599	+	0.858676212508265
ASV176	ASV867	+	0.82192365560537
ASV176	ASV1199	-	0.84434168675124
ASV177	ASV184	+	0.842557259874134
ASV177	ASV186	+	0.776885197775621
ASV177	ASV191	-	1
ASV177	ASV196	-	0.74432904790717
ASV177	ASV198	+	0.856935083989552
ASV177	ASV232	-	0.430593655978366
ASV177	ASV257	+	0.887017262881411
ASV177	ASV259	-	0.675584737892468
ASV177	ASV269	-	0.704229577267626
ASV177	ASV278	-	0.808516506056988
ASV177	ASV279	+	0.914698237589527
ASV177	ASV317	+	0.879783174688137
ASV177	ASV369	+	0.875667392081263
ASV177	ASV375	-	0.906124904059981
ASV177	ASV446	-	0.964832606996001
ASV177	ASV909	-	0.751630933433949
ASV179	ASV208	+	0.65698037526297
ASV179	ASV278	-	0.468058738876943
ASV179	ASV323	-	0.615772449098011
ASV179	ASV414	+	0.681021681322428
ASV179	ASV423	-	0.686811399252289
ASV179	ASV678	+	0.790178882353347
ASV180	ASV216	-	0.886503679407778
ASV181	ASV212	-	0.915372178578342
ASV184	ASV203	+	0.868958100622525
ASV184	ASV269	+	0.904212999165753
ASV184	ASV474	+	0.952215020328297
ASV184	ASV554	+	0.882417264236065
ASV184	ASV590	-	0.784924532631989
ASV185	ASV279	-	0.4630757215776
ASV185	ASV347	+	0.594731335074226
ASV186	ASV317	+	0.849757382618826
ASV186	ASV341	-	0.975733449818347
ASV187	ASV206	+	0.898477658931283
ASV187	ASV216	-	0.869491707489208
ASV187	ASV271	+	0.943558562077118
ASV187	ASV275	+	0.920268868004249
ASV187	ASV303	+	0.953409154208928
ASV188	ASV224	-	0.717197246988367
ASV188	ASV347	+	0.8816459932698
ASV188	ASV460	+	0.87512426211801
ASV189	ASV194	-	0.86373835630039
ASV189	ASV247	+	0.93907698604585
ASV189	ASV267	-	0.797307442030549
ASV189	ASV317	+	0.936679179288093
ASV189	ASV342	-	0.842265274649866
ASV189	ASV454	-	0.917450206428745
ASV189	ASV465	-	0.918397057395535
ASV189	ASV470	-	0.68132603726969
ASV189	ASV710	-	0.5762391153371
ASV189	ASV909	+	0.797312588818338
ASV190	ASV226	-	0.670573929213054
ASV190	ASV234	-	0.803730244643015
ASV190	ASV349	-	0.941033698244923
ASV190	ASV358	-	0.929802532291175
ASV190	ASV373	+	0.919444753505812
ASV190	ASV459	-	0.869235263058077
ASV190	ASV476	+	0.820409155283739
ASV190	ASV674	-	0.740128607519676
ASV190	ASV983	-	0.838677768095966
ASV191	ASV198	-	0.903265902763533
ASV191	ASV208	+	0.810410639547006
ASV191	ASV247	-	0.765106172087094
ASV191	ASV258	-	0.942381665338703
ASV191	ASV276	-	0.911889490402915
ASV191	ASV283	-	0.967098479501726
ASV191	ASV343	-	0.729018553884407
ASV191	ASV399	+	0.81066695507586
ASV191	ASV447	+	0.89243515200813
ASV192	ASV203	-	0.965684908537267
ASV192	ASV262	+	0.798401358576512
ASV193	ASV223	-	0.91571689114822
ASV194	ASV249	-	0.784497167520826
ASV195	ASV303	-	0.892651077789077
ASV195	ASV452	+	0.745166537040952
ASV195	ASV652	-	0.827193744079559
ASV195	ASV673	-	0.940361892826286
ASV196	ASV270	-	0.843097960190629
ASV196	ASV375	+	0.72239937621854
ASV196	ASV384	+	0.843209665636736
ASV196	ASV463	-	0.548942129140817
ASV196	ASV554	+	0.907136669278765
ASV198	ASV341	-	0.97798258377295
ASV199	ASV212	+	0.884213360144066
ASV199	ASV249	-	1
ASV199	ASV342	+	0.85433185326442
ASV199	ASV400	+	0.860750248098283
ASV199	ASV421	+	0.814683927500052
ASV199	ASV1104	+	0.930201628881477
ASV200	ASV240	+	0.763897646704267
ASV200	ASV249	+	0.754870383259583
ASV200	ASV250	+	0.737837652853008
ASV200	ASV261	-	0.833527145547772
ASV200	ASV288	+	0.821579617444011
ASV200	ASV302	+	0.909203939387649
ASV200	ASV342	+	0.585230865257214
ASV200	ASV401	+	0.973208730923638
ASV200	ASV470	+	0.898061168623437
ASV200	ASV592	+	1
ASV201	ASV211	+	0.814319550078916
ASV201	ASV309	+	0.739547419106708
ASV201	ASV322	+	0.586732923598534
ASV201	ASV325	+	0.798713275188466
ASV201	ASV331	+	0.654918180105505
ASV201	ASV351	-	0.648359864198861
ASV201	ASV765	-	0.711735183734958
ASV203	ASV465	+	0.874140364610492
ASV204	ASV414	+	0.736410696467578
ASV204	ASV505	+	0.792628211502701
ASV204	ASV730	-	0.780991674070327
ASV204	ASV1144	+	0.821943229219858
ASV204	ASV1345	+	0.875292693789102
ASV205	ASV250	+	0.865562647417824
ASV205	ASV271	+	0.754874835408767
ASV205	ASV296	+	0.804751679145273
ASV205	ASV317	+	0.80174689802927
ASV205	ASV474	+	0.842043805800727
ASV206	ASV599	-	0.759787713617797
ASV207	ASV218	-	0.870701842086204
ASV207	ASV414	-	0.851652414506824
ASV208	ASV308	+	0.828810422773487
ASV208	ASV346	-	0.687276435201954
ASV208	ASV374	+	0.868897743361268
ASV208	ASV460	+	0.665673845951378
ASV208	ASV473	+	0.778149857812664
ASV208	ASV821	+	0.764002826096468
ASV208	ASV2431	+	0.734819978883125
ASV209	ASV351	-	0.789488814966888
ASV209	ASV983	-	0.792055464527532
ASV210	ASV271	+	0.609274555171982
ASV210	ASV276	+	0.88248410710024
ASV210	ASV321	-	0.48542906987844
ASV210	ASV356	+	0.896067367937578
ASV211	ASV214	+	0.984319970451947
ASV211	ASV234	+	0.965297116171192
ASV211	ASV301	+	0.84580003883447
ASV211	ASV303	+	0.608439841670159
ASV211	ASV306	+	0.810390984752257
ASV211	ASV307	+	0.847928604533913
ASV211	ASV318	+	0.830384906678053
ASV211	ASV319	-	0.806494270892972
ASV211	ASV358	+	0.89707495797299
ASV211	ASV373	+	0.94894895671443
ASV211	ASV445	+	0.726393422981795
ASV211	ASV447	+	0.886673215500397
ASV211	ASV577	+	0.986663184091863
ASV212	ASV219	+	0.971012873020256
ASV212	ASV269	+	0.817804087519895
ASV212	ASV275	+	0.801043923897086
ASV212	ASV283	-	0.796562076883504
ASV212	ASV322	+	0.893650672535442
ASV212	ASV336	+	0.79332601550274
ASV212	ASV421	+	0.829846290506232
ASV212	ASV445	-	0.8116531991196
ASV212	ASV454	+	0.89555983758694
ASV212	ASV459	+	0.664721527851465
ASV212	ASV492	-	0.659281103839328
ASV212	ASV542	+	0.957656572198781
ASV212	ASV2285	-	0.597862931288386
ASV214	ASV250	+	0.65351902220738
ASV214	ASV251	+	0.925231847222048
ASV214	ASV256	-	0.48725711718886
ASV214	ASV278	-	0.519273464406877
ASV214	ASV295	+	0.648272424259851
ASV214	ASV331	+	0.780610622271814
ASV214	ASV341	-	0.636105297316581
ASV214	ASV362	+	0.897779383004495
ASV214	ASV389	-	0.591618006495406
ASV214	ASV399	-	0.54145451495186
ASV214	ASV460	-	0.685027238665497
ASV214	ASV520	+	0.628909354963242
ASV214	ASV609	-	0.763492264193455
ASV216	ASV239	-	0.541761003295193
ASV216	ASV250	-	0.573493897417954
ASV216	ASV258	-	0.503644645795805
ASV216	ASV436	-	0.95199306467305
ASV216	ASV547	-	0.940594610325777
ASV216	ASV592	-	0.964220870809302
ASV216	ASV639	-	0.962668332356159
ASV216	ASV909	+	0.94163574376588
ASV216	ASV983	+	0.768746974553341
ASV216	ASV1199	-	0.941762391784506
ASV218	ASV230	-	0.96235516203473
ASV218	ASV239	+	0.949071983169618
ASV218	ASV250	+	0.952332360663286
ASV218	ASV271	+	0.880672785563666
ASV218	ASV276	-	0.951026117196719
ASV218	ASV301	+	0.761994931105788
ASV218	ASV309	+	0.915631544620655
ASV218	ASV311	-	0.773081486835389
ASV218	ASV318	-	0.646379557291384
ASV218	ASV347	+	0.896856880535314
ASV218	ASV361	-	0.880455910188835
ASV218	ASV389	+	0.960641403272921
ASV218	ASV394	+	0.791361348774156
ASV218	ASV402	-	0.983841732301372
ASV218	ASV423	-	0.796872181697037
ASV218	ASV425	+	0.845924522450061
ASV218	ASV765	-	0.695350629207509
ASV218	ASV983	-	0.728614583027552
ASV218	ASV1641	-	0.926603484675669
ASV218	ASV1904	+	0.961355173018485
ASV219	ASV242	+	0.819639015818221
ASV219	ASV278	+	0.934586491890793
ASV219	ASV283	-	0.944161193197018
ASV219	ASV300	+	0.919057970417591
ASV219	ASV672	-	0.745109839283349
ASV220	ASV321	-	0.613425926024846
ASV221	ASV452	-	0.60595043491492
ASV223	ASV267	+	0.965863759772998
ASV223	ASV321	-	0.833344800569632
ASV223	ASV384	+	0.860661148096547
ASV226	ASV247	-	0.934417768440129
ASV226	ASV1104	+	0.817573354635014
ASV226	ASV1199	+	0.662136481200508
ASV227	ASV465	+	0.88720737852166
ASV228	ASV241	-	0.845872732603815
ASV228	ASV257	-	0.850075454652802
ASV228	ASV321	+	0.989527226096884
ASV228	ASV323	-	0.875258740814558
ASV228	ASV389	-	0.878016077098394
ASV228	ASV643	-	0.948311269193626
ASV230	ASV319	-	0.806287609328045
ASV230	ASV454	-	0.716590704034421
ASV231	ASV333	+	0.73456345948537
ASV231	ASV362	-	0.804289922776991
ASV232	ASV1144	-	0.984017325907748
ASV233	ASV242	+	0.863707971314277
ASV233	ASV459	+	0.883185139816897
ASV233	ASV730	+	0.848650336504126
ASV234	ASV236	+	0.775315028710252
ASV234	ASV278	+	0.881343458901683
ASV234	ASV301	+	0.836043219326285
ASV234	ASV309	+	0.883199543341968
ASV234	ASV730	-	0.755038605938662
ASV236	ASV261	-	0.93569005424295
ASV236	ASV269	+	0.628659318647444
ASV236	ASV281	-	0.520581663233658
ASV236	ASV342	-	0.84241478451702
ASV236	ASV351	-	0.727924389211841
ASV238	ASV347	-	0.693598213248867
ASV238	ASV377	+	0.699732423565226
ASV238	ASV457	-	0.698688598921393
ASV238	ASV505	-	0.4527787974273
ASV238	ASV821	-	0.585144042829679
ASV238	ASV1904	-	0.693583585854108
ASV239	ASV302	-	0.712072098688628
ASV239	ASV307	-	0.673802017526942
ASV239	ASV308	-	0.949956908004455
ASV239	ASV352	-	0.935050094248568
ASV239	ASV361	-	0.912924050568935
ASV239	ASV374	-	0.83185782474521
ASV239	ASV452	-	0.91878810939396
ASV239	ASV474	-	0.914548878906627
ASV239	ASV549	-	0.632546550603604
ASV239	ASV590	-	0.707335389673516
ASV239	ASV867	-	0.848919215505843
ASV240	ASV249	-	0.947865225792702
ASV240	ASV256	-	0.873052200065777
ASV240	ASV304	-	0.595499750332481
ASV240	ASV313	-	0.547303164216668
ASV240	ASV331	+	0.94167478807354
ASV240	ASV374	-	0.812884764360622
ASV240	ASV502	-	0.805966059667377
ASV240	ASV547	+	0.839063094021617
ASV240	ASV554	-	0.958687081380723
ASV240	ASV599	-	0.534911531655842
ASV240	ASV1104	+	0.908533187665316
ASV240	ASV2431	+	0.934245814514205
ASV242	ASV270	-	0.755632668081762
ASV243	ASV281	-	0.835149169110531
ASV243	ASV322	-	0.81995404113662
ASV243	ASV333	-	0.7912124489557
ASV243	ASV343	-	0.778664360011337
ASV243	ASV393	+	0.913362642756268
ASV243	ASV399	-	0.921277441649552
ASV243	ASV452	-	0.936626327090718
ASV243	ASV470	+	0.922478469237418
ASV243	ASV505	+	0.814098014977647
ASV243	ASV643	+	0.947567675781512
ASV243	ASV672	-	0.925982784133194
ASV243	ASV797	-	0.845895530235772
ASV243	ASV867	+	0.915758268564068
ASV247	ASV268	+	0.886509686288679
ASV247	ASV276	-	0.878661600003771
ASV247	ASV300	+	0.801542526226505
ASV247	ASV302	+	0.702921888339749
ASV247	ASV307	-	0.731596464321565
ASV247	ASV430	+	0.801262791740279
ASV247	ASV441	-	0.565027874189121
ASV247	ASV459	-	0.636324403334633
ASV247	ASV474	-	0.876707456045092
ASV247	ASV476	+	0.870288454323858
ASV247	ASV2285	+	0.794087842910271
ASV249	ASV251	-	0.78798693954593
ASV249	ASV259	+	0.709836050675923
ASV249	ASV295	+	0.713767621666106
ASV249	ASV296	+	0.887513637901322
ASV251	ASV394	+	0.75039617795687
ASV251	ASV465	+	0.992128615648289
ASV251	ASV482	+	0.948390634788229
ASV251	ASV506	+	0.88794594206766
ASV251	ASV673	-	0.802228882801199
ASV251	ASV689	+	0.825650476334672
ASV251	ASV730	+	0.895687136312298
ASV251	ASV1641	+	0.793043869671211
ASV252	ASV258	-	0.932783868293962
ASV252	ASV268	-	0.723477475403736
ASV252	ASV278	-	0.83006967343185
ASV252	ASV300	-	0.751082214564736
ASV252	ASV303	+	0.785058766
ASV252	ASV316	+	0.792758789594095
ASV252	ASV318	-	0.814972718544692
ASV252	ASV333	-	0.908866014021022
ASV252	ASV336	+	0.691067460662975
ASV252	ASV346	+	0.929546106584709
ASV252	ASV377	-	0.902897032669294
ASV252	ASV398	+	0.774281715127322
ASV252	ASV425	-	0.898462502048936
ASV252	ASV436	-	0.955092350027221
ASV252	ASV452	+	1
ASV252	ASV465	-	0.952372990787147
ASV252	ASV1283	-	0.719246318320311
ASV252	ASV1641	+	0.95105020133017
ASV253	ASV259	+	0.967595634777874
ASV253	ASV268	+	0.866999363449374
ASV253	ASV269	-	0.876018535221862
ASV253	ASV351	-	0.675962906222735
ASV253	ASV358	+	0.786973137748055
ASV253	ASV374	-	0.812245136791457
ASV253	ASV441	-	0.856724731188299
ASV253	ASV470	-	0.753106562804868
ASV257	ASV305	-	0.802665840560544
ASV258	ASV259	+	0.939493011405312
ASV258	ASV323	+	0.824696174681456
ASV258	ASV327	+	0.595566280834764
ASV258	ASV336	+	0.784629629937652
ASV258	ASV341	+	0.848019804377876
ASV258	ASV356	-	0.794682934837548
ASV258	ASV421	+	0.945318832413955
ASV258	ASV447	-	0.741778811021432
ASV258	ASV520	+	0.84245295456248
ASV258	ASV730	+	0.977383446577709
ASV259	ASV296	+	0.973656568526234
ASV259	ASV368	+	0.785531192841132
ASV259	ASV375	+	0.771689146006937
ASV259	ASV393	-	0.72354932454696
ASV259	ASV460	+	0.91175042423499
ASV259	ASV797	+	0.795231344195729
ASV259	ASV1104	-	0.818691246721788
ASV259	ASV1345	+	0.845446178804047
ASV259	ASV1904	+	0.639063471726182
ASV261	ASV270	-	0.624820716246776
ASV261	ASV279	+	0.974062983658914
ASV261	ASV295	+	0.983252302706319
ASV261	ASV309	-	0.642990732874491
ASV261	ASV325	-	1
ASV261	ASV343	-	0.891529303526162
ASV262	ASV307	-	0.921283027022939
ASV265	ASV279	+	0.799261737569045
ASV265	ASV346	-	0.702725449081135
ASV265	ASV474	+	0.92119934264319
ASV265	ASV505	+	0.533262870033317
ASV267	ASV303	-	0.766053816194575
ASV267	ASV306	+	0.819260500679333
ASV267	ASV346	+	0.756118742473179
ASV267	ASV401	-	0.813021397460563
ASV267	ASV423	-	0.543415941462534
ASV267	ASV554	-	0.815984032244852
ASV268	ASV281	-	0.764647772898105
ASV268	ASV322	-	0.842874611923952
ASV268	ASV333	-	0.795484550756651
ASV268	ASV343	-	0.761614010709769
ASV268	ASV389	+	0.954851836799899
ASV268	ASV393	+	0.964026030194406
ASV268	ASV399	-	0.895385357999347
ASV268	ASV401	-	0.881797812015825
ASV268	ASV452	-	0.911959756280763
ASV268	ASV470	+	0.937817215846388
ASV268	ASV505	+	0.732204942463404
ASV268	ASV643	+	0.960926637786932
ASV268	ASV672	-	0.896257275646104
ASV268	ASV797	-	0.772474366578901
ASV268	ASV867	+	0.930757248830801
ASV268	ASV1345	+	0.79719240162353
ASV268	ASV1641	-	0.703085970393049
ASV269	ASV300	+	0.94656215345067
ASV269	ASV306	-	0.840020585556454
ASV269	ASV321	+	0.76223107218352
ASV269	ASV323	+	0.791590811168302
ASV269	ASV349	+	0.725961519460166
ASV269	ASV492	-	0.628165959963173
ASV269	ASV547	-	0.669335217194839
ASV269	ASV599	-	0.85654791891147
ASV269	ASV609	+	0.85599567071442
ASV270	ASV301	+	0.789783009317163
ASV270	ASV304	-	0.755441568104825
ASV270	ASV311	+	0.788116374469693
ASV270	ASV351	+	0.755445408939694
ASV270	ASV352	+	0.890979313361722
ASV270	ASV383	+	0.962063981385614
ASV270	ASV389	-	0.781984625094417
ASV270	ASV520	-	0.83427740347033
ASV270	ASV554	-	0.897537531479463
ASV270	ASV599	-	0.920241848127368
ASV271	ASV308	+	0.74991823422452
ASV271	ASV368	-	0.817422277491028
ASV271	ASV393	-	0.796492640213601
ASV271	ASV592	-	1
ASV271	ASV643	+	0.891754255043947
ASV273	ASV336	+	0.829308196863729
ASV273	ASV389	+	0.874583781340516
ASV273	ASV470	-	0.789872142728136
ASV273	ASV502	+	0.88202548391973
ASV273	ASV599	+	0.923059258833205
ASV273	ASV673	+	0.82499801982748
ASV275	ASV300	-	0.766660856248617
ASV275	ASV311	-	0.867656812718929
ASV275	ASV393	-	0.797045288984606
ASV275	ASV1641	+	0.644782004775789
ASV276	ASV336	-	0.947644291983567
ASV276	ASV347	+	0.952648645490938
ASV276	ASV641	-	0.809869837653074
ASV278	ASV375	-	0.626432772098155
ASV278	ASV554	+	0.845780839886671
ASV279	ASV296	+	0.811656938204791
ASV279	ASV331	+	0.862529794041042
ASV279	ASV375	+	0.806395892607193
ASV281	ASV358	+	0.632455259617694
ASV281	ASV362	+	0.80602984311147
ASV281	ASV502	+	0.739769543295224
ASV281	ASV577	+	0.501892171602101
ASV283	ASV325	-	1
ASV283	ASV423	-	0.922015744544714
ASV283	ASV452	+	0.821056733636029
ASV283	ASV463	+	0.82840395666343
ASV283	ASV888	-	0.861130258486648
ASV284	ASV352	+	0.634974590858628
ASV284	ASV674	+	0.793371847041196
ASV284	ASV867	-	0.828938278762238
ASV287	ASV327	-	0.822104285605799
ASV287	ASV457	-	0.800300739855067
ASV287	ASV797	-	1
ASV296	ASV524	-	0.749656852163478
ASV296	ASV592	-	0.712161901861902
ASV300	ASV305	+	0.929260623429234
ASV300	ASV797	-	0.561714396208383
ASV301	ASV308	+	0.968262918602159
ASV301	ASV377	+	0.805017192731993
ASV301	ASV547	-	0.760278562456711
ASV301	ASV639	+	0.980712588174194
ASV301	ASV821	-	0.554636491332517
ASV302	ASV343	+	0.874112131509491
ASV302	ASV592	-	0.825431673153878
ASV302	ASV614	-	0.842471602614821
ASV303	ASV406	-	0.904233235126697
ASV304	ASV325	-	0.681031385382835
ASV304	ASV362	+	0.889907573437062
ASV305	ASV311	+	0.906817320347258
ASV305	ASV322	+	0.930751057884067
ASV305	ASV401	+	0.47917384800783
ASV305	ASV652	-	0.809752718985795
ASV305	ASV2285	+	0.488761915754486
ASV307	ASV311	+	0.688454868425067
ASV307	ASV336	+	0.701559854786002
ASV307	ASV446	-	0.425987017811771
ASV307	ASV577	+	0.527619801795682
ASV308	ASV421	-	0.775076712358443
ASV308	ASV652	-	0.768873961594487
ASV308	ASV678	-	0.792843525358367
ASV309	ASV457	-	0.648520669824758
ASV309	ASV463	-	0.693496436520112
ASV311	ASV361	-	0.818404591799268
ASV311	ASV373	-	0.902337956091787
ASV311	ASV384	+	0.927446706991436
ASV311	ASV506	+	0.756364741165779
ASV311	ASV765	-	0.607764773905036
ASV313	ASV333	-	0.742114755458614
ASV313	ASV347	-	0.716304980967996
ASV313	ASV393	-	0.683936407176848
ASV313	ASV459	-	0.467838255444773
ASV313	ASV502	-	0.851938547568726
ASV313	ASV1345	-	0.756662407330146
ASV316	ASV361	-	0.785251053607942
ASV316	ASV399	-	0.735821971616603
ASV316	ASV425	-	0.593064898640826
ASV316	ASV441	+	0.575552960316959
ASV316	ASV463	+	0.54299775968111
ASV316	ASV470	-	0.77171072947561
ASV316	ASV673	-	0.801521436032549
ASV316	ASV765	+	0.588482579107179
ASV317	ASV318	+	0.961640156241233
ASV317	ASV325	+	0.844454757738651
ASV317	ASV399	+	0.618715323485779
ASV317	ASV689	-	0.771265485949522
ASV318	ASV460	-	0.632709011581615
ASV319	ASV406	+	0.990854721203323
ASV319	ASV502	+	0.985722061910134
ASV319	ASV710	-	0.553057384709758
ASV319	ASV1104	+	0.990419099931767
ASV319	ASV1283	+	0.868441201329388
ASV321	ASV400	+	0.893097997196821
ASV321	ASV454	+	0.988574777786475
ASV321	ASV502	+	0.823248366889136
ASV322	ASV399	+	0.918523084848004
ASV322	ASV476	+	0.773045398302235
ASV322	ASV1144	-	1
ASV322	ASV1904	+	0.879897627984206
ASV323	ASV423	+	0.956559556000741
ASV323	ASV445	+	0.922607064087592
ASV323	ASV446	+	0.87796196374573
ASV323	ASV465	-	0.879873374859542
ASV323	ASV592	+	0.782242565197729
ASV323	ASV641	+	0.692426079099739
ASV323	ASV689	-	0.896222726789764
ASV325	ASV343	+	0.69238676108492
ASV325	ASV375	+	0.788648995889354
ASV325	ASV398	+	0.706262573831232
ASV325	ASV505	+	0.711804066931169
ASV325	ASV1283	+	0.906692934301444
ASV325	ASV2285	+	0.890165349292443
ASV327	ASV341	-	0.923070790355569
ASV327	ASV398	+	0.654790628264405
ASV327	ASV414	+	0.789856966322049
ASV327	ASV441	-	0.929189031469485
ASV327	ASV554	+	0.760059836098417
ASV327	ASV614	-	0.583478732043985
ASV327	ASV652	+	0.635945264798101
ASV327	ASV672	+	0.721872632559132
ASV327	ASV797	-	0.902182948701451
ASV327	ASV1104	+	0.749789038852216
ASV327	ASV1904	+	0.799645609943036
ASV331	ASV351	-	0.707006765560304
ASV331	ASV368	+	0.753717139215585
ASV331	ASV399	-	0.847195774906626
ASV331	ASV406	+	0.899193232039819
ASV331	ASV441	+	0.66431740576513
ASV331	ASV678	+	0.755551937913583
ASV331	ASV767	+	0.70780887757998
ASV331	ASV797	+	0.886095972872384
ASV333	ASV398	-	0.884362573369978
ASV333	ASV436	+	0.828571751715723
ASV333	ASV590	+	0.675828436600441
ASV336	ASV347	+	0.791774490804779
ASV336	ASV672	+	0.765522642930509
ASV336	ASV909	-	0.803913743357419
ASV341	ASV374	+	0.827647987917037
ASV341	ASV402	+	0.667121408620111
ASV341	ASV520	+	0.792553204161095
ASV341	ASV765	+	0.657085450978389
ASV341	ASV1104	-	0.95811965325008
ASV342	ASV394	-	0.864304169328012
ASV342	ASV401	-	0.924672021533525
ASV343	ASV368	-	0.871289686033685
ASV343	ASV398	-	0.545450011257547
ASV343	ASV592	-	0.779975731618756
ASV343	ASV643	+	0.715223203482268
ASV346	ASV547	+	0.765985837587785
ASV346	ASV1345	+	0.900573488199264
ASV347	ASV452	+	0.757196537862274
ASV347	ASV547	-	0.938793098600241
ASV347	ASV554	+	0.862105968531862
ASV349	ASV402	-	0.920494688066451
ASV349	ASV482	+	0.940784777319467
ASV349	ASV888	+	0.906990203063833
ASV351	ASV361	+	0.962769047839459
ASV351	ASV398	+	0.89745026848733
ASV351	ASV430	+	0.879221129866425
ASV351	ASV465	-	0.819237183967763
ASV351	ASV520	+	0.849072307636737
ASV351	ASV678	-	0.888624192408459
ASV352	ASV375	-	0.844381509055516
ASV352	ASV423	+	0.880892475101363
[truncated: 137 more rows]
