# Supplementary material for: Microbial interactions mediate the fairy ring type effects on alpine meadow plant communities on the Tibetan plateau
Source: Environ Microbiome. 2026 Mar 10;21:55. doi: 10.1186/s40793-026-00873-z (PMC13088534; doi:10.1186/s40793-026-00873-z)
Supplement: Supplementary file 2 — Supplementary Material 2 [file 40793_2026_873_MOESM2_ESM.zip › co-occurrence network/bacteria/T1/Agaricus_20in_node.csv]

ID	degree	betweenness_centrality	closeness_centrality	eigenvector_centrality	Abundance	module	Kingdom	phylum	class	order	family	genus
ASV1	7	50	0.0012228736596866	0.162469334598324	0.399424614458234	M9	Bacteria	Cyanobacteria	Cyanobacteriia	Chloroplast	Chloroplast	Chloroplast
ASV3	13	181	0.00134343648527838	0.348067017704238	0.114073528919814	M3	Bacteria	Cyanobacteria	Cyanobacteriia	Chloroplast	Chloroplast	Chloroplast
ASV5	12	92	0.00136887768219207	0.383164673459489	0.0792827752316596	M10	Bacteria	Firmicutes	Bacilli	Acholeplasmatales	Acholeplasmataceae	Candidatus_Phytoplasma
ASV6	19	265	0.00141830780380387	0.540719320471895	1.62512962901014	M6	Bacteria	Verrucomicrobiota	Verrucomicrobiae	Chthoniobacterales	Chthoniobacteraceae	Candidatus_Udaeobacter
ASV8	18	354	0.0013753352081006	0.496687242499781	1.12668517713177	M6	Bacteria	Gemmatimonadota	Gemmatimonadetes	Gemmatimonadales	Gemmatimonadaceae	uncultured
ASV9	14	239	0.00143128160899916	0.355486027973486	1.01762954537852	M10	Bacteria	Actinobacteriota	Thermoleophilia	Solirubrobacterales	67-14	67-14
ASV10	7	40	0.00122008507462735	0.17099497301347	0.767738266483792	M9	Bacteria	Gemmatimonadota	Gemmatimonadetes	Gemmatimonadales	Gemmatimonadaceae
ASV11	15	195	0.00135553503108861	0.365185473188693	0.690462650118757	M4	Bacteria	Proteobacteria	Alphaproteobacteria	Rhizobiales	uncultured	uncultured
ASV12	12	208	0.00131324442197462	0.298505635803948	0.510152878600341	M1	Bacteria	Acidobacteriota	Blastocatellia	Pyrinomonadales	Pyrinomonadaceae	RB41
ASV13	10	106	0.00132231163813443	0.23984357423037	0.431873682801994	M11	Bacteria	Acidobacteriota	Blastocatellia	Pyrinomonadales	Pyrinomonadaceae	RB41
ASV16	20	454	0.00146933159582234	0.554899085257627	0.534907837955374	M1	Bacteria	Acidobacteriota	Blastocatellia	Pyrinomonadales	Pyrinomonadaceae	RB41
ASV17	9	61	0.00126368769781046	0.291779402256957	0.707858026962834	M2	Bacteria	Proteobacteria	Gammaproteobacteria	Burkholderiales	Nitrosomonadaceae	MND1
ASV18	19	569	0.00146671868824567	0.434128079440333	0.829625664871375	M8	Bacteria	Actinobacteriota	Thermoleophilia	Gaiellales	uncultured	uncultured
ASV19	16	281	0.00141168375251066	0.404707251352418	0.662362425986017	M11	Bacteria	Gemmatimonadota	Gemmatimonadetes	Gemmatimonadales	Gemmatimonadaceae	uncultured
ASV20	10	230	0.00133832027603652	0.186039496578841	0.583079650754357	M7	Bacteria	Chloroflexi	Gitt-GS-136	Gitt-GS-136	Gitt-GS-136	Gitt-GS-136
ASV21	5	27	0.00115444620092816	0.113034157459348	0.378014919880909	M6	Bacteria	Acidobacteriota	Blastocatellia	Pyrinomonadales	Pyrinomonadaceae	RB41
ASV22	17	438	0.00142088562331789	0.406893554777526	0.43020105041314	M1	Bacteria	Acidobacteriota	Vicinamibacteria	Vicinamibacterales	Vicinamibacteraceae	Vicinamibacteraceae
ASV23	22	443	0.0014614291277186	0.64998687788336	0.631585990031111	M3	Bacteria	Gemmatimonadota	Gemmatimonadetes	Gemmatimonadales	Gemmatimonadaceae	uncultured
ASV24	5	37	0.00124671880466935	0.109680034235681	0.653664737563978	M3	Bacteria	Actinobacteriota	Thermoleophilia	Solirubrobacterales	67-14	67-14
ASV25	5	24	0.00118582852547619	0.150625096564418	0.793496805272137	M1	Bacteria	Gemmatimonadota	Gemmatimonadetes	Gemmatimonadales	Gemmatimonadaceae	uncultured
ASV26	16	357	0.00142938792012277	0.408266551237974	0.502793296089385	M1	Bacteria	Actinobacteriota	Thermoleophilia	Gaiellales	uncultured	uncultured
ASV27	19	676	0.00147589576088064	0.477631102378506	0.506807613822634	M8	Bacteria	Actinobacteriota	Thermoleophilia	Solirubrobacterales	Solirubrobacteraceae	Solirubrobacter
ASV28	6	92	0.00125205342643746	0.164200455172163	0.456294115679256	M8	Bacteria	Actinobacteriota	MB-A2-108	MB-A2-108	MB-A2-108	MB-A2-108
ASV29	10	182	0.00133171772972486	0.224473709295042	0.575385541765631	M2	Bacteria	Chloroflexi	P2-11E	P2-11E	P2-11E	P2-11E
ASV30	33	2059	0.00172850684343845	1	0.631585990031111	M5	Bacteria	Actinobacteriota	Thermoleophilia	Gaiellales
ASV31	12	162	0.00131543166136908	0.240579111254453	0.594453550998562	M4	Bacteria	NB1-j	NB1-j	NB1-j	NB1-j	NB1-j
ASV32	22	1794	0.0016195896649065	0.465708253534722	0.522530358277858	M9	Bacteria	Methylomirabilota	Methylomirabilia	Rokubacteriales	Rokubacteriales	Rokubacteriales
ASV33	8	48	0.00125070650394968	0.214718652506701	0.494430134145118	M8	Bacteria	Gemmatimonadota	Gemmatimonadetes	Gemmatimonadales	Gemmatimonadaceae	uncultured
ASV35	10	311	0.00137895475073258	0.223510761305357	0.383701870003011	M9	Bacteria	Acidobacteriota	Vicinamibacteria	Vicinamibacterales
ASV36	8	48	0.00128753475685367	0.198655575390882	0.392065031947279	M1	Bacteria	RCP2-54	RCP2-54	RCP2-54	RCP2-54	RCP2-54
ASV38	10	197	0.00124063320326408	0.1828571288296	0.538253102733081	M11	Bacteria	Gemmatimonadota	Gemmatimonadetes	Gemmatimonadales	Gemmatimonadaceae	uncultured
ASV39	7	68	0.00126246964992262	0.165106879366502	0.381360184658616	M7	Bacteria	Acidobacteriota	Blastocatellia
ASV40	22	1027	0.00153567858248554	0.563631544301004	0.337871742548423	M3	Bacteria	Gemmatimonadota	Gemmatimonadetes	Gemmatimonadales	Gemmatimonadaceae	uncultured
ASV41	16	416	0.00146300753270588	0.43728316094479	0.264275917438865	M9	Bacteria	Proteobacteria	Alphaproteobacteria	Rhizobiales	Xanthobacteraceae	Bradyrhizobium
ASV42	7	235	0.00134213460242037	0.141822906250388	0.341551533803901	M1	Bacteria	Proteobacteria	Gammaproteobacteria	Burkholderiales	Sutterellaceae	uncultured
ASV43	22	816	0.00149544204271134	0.493979130917939	0.356939751781354	M1	Bacteria	Acidobacteriota	Vicinamibacteria	Vicinamibacterales	Vicinamibacteraceae	Vicinamibacteraceae
ASV44	2	4	0.00112217842244831	0.062196960170037	0.198039674840264	M8	Bacteria	Acidobacteriota	Blastocatellia
ASV45	5	15	0.00115657863333552	0.0990633558961756	0.390392399558425	M3	Bacteria	Actinobacteriota	Thermoleophilia	Gaiellales	uncultured	uncultured
ASV46	7	64	0.00127125010362753	0.171637179848807	0.305088147726893	M2	Bacteria	Acidobacteriota	Vicinamibacteria	Vicinamibacterales
ASV47	6	44	0.0012535560663129	0.165933798236979	0.270297394038738	M11	Bacteria	Chloroflexi	P2-11E	P2-11E	P2-11E	P2-11E
ASV49	22	691	0.0015460951571363	0.604071469489536	0.359615963603519	M3	Bacteria	Gemmatimonadota	Gemmatimonadetes	Gemmatimonadales	Gemmatimonadaceae
ASV50	19	750	0.00149752479709249	0.444771841446095	0.482721707423143	M4	Bacteria	Gemmatimonadota	Gemmatimonadetes	Gemmatimonadales	Gemmatimonadaceae	uncultured
ASV51	4	40	0.00110633416370858	0.044740451283711	0.23383400796173	M6	Bacteria	Acidobacteriota	Holophagae	Subgroup_7	Subgroup_7	Subgroup_7
ASV52	31	781	0.00154764256290568	0.876547064428226	0.2478841200281	M7	Bacteria	Acidobacteriota	Vicinamibacteria	Vicinamibacterales	Vicinamibacteraceae	Vicinamibacteraceae
ASV53	34	1450	0.00164348039938376	0.956205474486641	0.240190011039374	M10	Bacteria	Proteobacteria	Gammaproteobacteria	Burkholderiales	Nitrosomonadaceae	MND1
ASV54	9	79	0.00134938145646643	0.314703001950737	0.162245341718797	M7	Bacteria	Chloroflexi	P2-11E	P2-11E	P2-11E	P2-11E
ASV56	22	571	0.00150366689339358	0.628785228291896	0.361957648947914	M8	Bacteria	Actinobacteriota	MB-A2-108	MB-A2-108	MB-A2-108	MB-A2-108
ASV57	19	494	0.00147515435884103	0.475471082996657	0.189676512895996	M2	Bacteria	Methylomirabilota	Methylomirabilia	Rokubacteriales	Rokubacteriales	Rokubacteriales
ASV58	7	36	0.00126205390046185	0.191549842330783	0.311444150804536	M4	Bacteria	Acidobacteriota	Vicinamibacteria	Vicinamibacterales	Vicinamibacteraceae	Vicinamibacteraceae
ASV59	6	91	0.00122108979795373	0.11983685595836	0.297728565215937	M5	Bacteria	Gemmatimonadota	Gemmatimonadetes	Gemmatimonadales	Gemmatimonadaceae	Roseisolibacter
ASV60	5	9	0.00118776497544681	0.18550154063863	0.216104104639882	M8	Bacteria	Acidobacteriota	Holophagae	Subgroup_7	Subgroup_7	Subgroup_7
ASV61	13	211	0.00135048060091355	0.33448757982575	0.171946609574148	M1	Bacteria	Proteobacteria	Gammaproteobacteria	Burkholderiales	Nitrosomonadaceae	MND1
ASV63	6	63	0.00131526570790309	0.169251177146437	0.248218646505871	M1	Bacteria	Methylomirabilota	Methylomirabilia	Rokubacteriales	Rokubacteriales	Rokubacteriales
ASV64	8	75	0.00134072818062251	0.270474852528583	0.240524537517145	M1	Bacteria	Actinobacteriota	Acidimicrobiia	IMCC26256	IMCC26256	IMCC26256
ASV65	7	76	0.00125173578649148	0.162493972396342	0.115746161308668	M8	Bacteria	Acidobacteriota	Blastocatellia	Pyrinomonadales	Pyrinomonadaceae	RB41
ASV66	17	615	0.00139655814105024	0.31382969245132	0.263272338005553	M6	Bacteria	Proteobacteria	Alphaproteobacteria	Rhizobiales	KF-JG30-B3	KF-JG30-B3
ASV67	12	118	0.00133846949084002	0.405228326291718	0.11708426721975	M5	Bacteria	Actinobacteriota	Actinobacteria	Frankiales	Geodermatophilaceae	Blastococcus
ASV68	11	140	0.00134223173487248	0.273978694109512	0.236175693306125	M2	Bacteria	Actinobacteriota	Thermoleophilia	Solirubrobacterales	67-14	67-14
ASV69	7	130	0.00120053711424279	0.15030680910627	0.370989863847724	M9	Bacteria	RCP2-54	RCP2-54	RCP2-54	RCP2-54	RCP2-54
ASV70	5	26	0.00119760541141337	0.121702505838835	0.348242063359315	M6	Bacteria	Actinobacteriota	Thermoleophilia	Gaiellales	uncultured	uncultured
ASV71	5	12	0.00117765246535465	0.156138051107441	0.194359883584786	M8	Bacteria	Acidobacteriota	Blastocatellia	Pyrinomonadales	Pyrinomonadaceae	RB41
ASV73	3	9	0.00114454328089612	0.0768302082774921	0.234168534439501	M3	Bacteria	Actinobacteriota	Thermoleophilia	Solirubrobacterales	67-14	67-14
ASV74	8	96	0.00133167284766301	0.216329220948538	0.162914394674338	M3	Bacteria	Acidobacteriota	Vicinamibacteria	Vicinamibacterales	Vicinamibacteraceae	Vicinamibacteraceae
ASV76	13	216	0.00140034148572102	0.318223167158333	0.301408356471415	M10	Bacteria	Actinobacteriota	Thermoleophilia	Gaiellales	Gaiellaceae	Gaiella
ASV77	16	343	0.00142626550453782	0.340613658156863	0.197036095406951	M7	Bacteria	Gemmatimonadota	Gemmatimonadetes	Gemmatimonadales	Gemmatimonadaceae	Gemmatimonas
ASV80	13	383	0.00143698201488058	0.369311711991363	0.101696049242298	M6	Bacteria	Acidobacteriota	Blastocatellia	Pyrinomonadales	Pyrinomonadaceae	RB41
ASV81	10	122	0.00134456210055164	0.253438319841934	0.214096945773258	M2	Bacteria	Actinobacteriota	Thermoleophilia	Solirubrobacterales	Solirubrobacteraceae	Solirubrobacter
ASV82	15	342	0.00139172901784078	0.428354128350051	0.259592546750075	M2	Bacteria	Proteobacteria	Alphaproteobacteria	Rhizobiales	Rhizobiales_Incertae_Sedis	Nordella
ASV83	9	37	0.00122201914035441	0.276286287588835	0.245876961161476	M6	Bacteria	Actinobacteriota	Thermoleophilia	Gaiellales	Gaiellaceae	Gaiella
ASV84	13	318	0.00151716375413406	0.347772327430748	0.161241762285485	M3	Bacteria	Proteobacteria	Gammaproteobacteria	Burkholderiales	Comamonadaceae
ASV85	11	254	0.00141662739293408	0.269183988366952	0.25691633492791	M3	Bacteria	Proteobacteria	Alphaproteobacteria	Rhizobiales	Methyloligellaceae
ASV86	16	404	0.00140754577780197	0.393718080973242	0.0993543638979025	M3	Bacteria	Proteobacteria	Gammaproteobacteria	Burkholderiales	TRA3-20	TRA3-20
ASV87	9	188	0.00132609256978492	0.224435908208349	0.207740942695614	M1	Bacteria	Proteobacteria	Alphaproteobacteria	Rhizobiales	Xanthobacteraceae
ASV88	17	332	0.00145717771370899	0.527941529756989	0.198374201318034	M3	Bacteria	Acidobacteriota	Blastocatellia	Pyrinomonadales	Pyrinomonadaceae	RB41
ASV89	8	54	0.00128668964153329	0.238649383249817	0.159569129896631	M4	Bacteria	Chloroflexi	KD4-96	KD4-96	KD4-96	KD4-96
ASV91	8	122	0.00125887191986418	0.233690843526648	0.166928712407587	M10	Bacteria	Acidobacteriota	Subgroup_5	Subgroup_5	Subgroup_5	Subgroup_5
ASV92	10	84	0.00131598020341137	0.330109952454656	0.223463687150838	M6	Bacteria	Acidobacteriota	Holophagae	Subgroup_7	Subgroup_7	Subgroup_7
ASV94	23	1096	0.00160303374363083	0.671126801337771	0.212758839862175	M11	Bacteria	Acidobacteriota	Vicinamibacteria	Vicinamibacterales	Vicinamibacteraceae	Vicinamibacteraceae
ASV95	6	96	0.00126428358516887	0.109667816391994	0.207071889740073	M9	Bacteria	Acidobacteriota	Vicinamibacteria	Vicinamibacterales	Vicinamibacteraceae	Vicinamibacteraceae
ASV96	24	2000	0.00164534779924472	0.611358125650001	0.140835647141471	M2	Bacteria	Proteobacteria	Gammaproteobacteria	Burkholderiales	Nitrosomonadaceae	Ellin6067
ASV97	10	111	0.00128708570287284	0.274602474828883	0.216438631117653	M10	Bacteria	Gemmatimonadota	Gemmatimonadetes	Gemmatimonadales	Gemmatimonadaceae	uncultured
ASV98	12	138	0.00131778547512242	0.381724125011483	0.221456528284214	M3	Bacteria	Acidobacteriota	Blastocatellia	Elev-16S-573	Elev-16S-573	Elev-16S-573
ASV99	8	56	0.00126311246788131	0.272516817178891	0.168935871274211	M7	Bacteria	Proteobacteria	Alphaproteobacteria	Rhizobiales	Hyphomicrobiaceae	Pedomicrobium
ASV100	6	20	0.00119624706151295	0.14938620216356	0.207071889740073	M2	Bacteria	Actinobacteriota	Thermoleophilia	Solirubrobacterales	67-14	67-14
ASV101	12	393	0.00141868218748658	0.264720498936149	0.198708727795805	M2	Bacteria	Methylomirabilota	Methylomirabilia	Rokubacteriales	Rokubacteriales	Rokubacteriales
ASV102	22	1192	0.00156644500904344	0.528125619380644	0.256247281972368	M4	Bacteria	Actinobacteriota	Thermoleophilia	Gaiellales	uncultured	uncultured
ASV104	8	162	0.00136526664227883	0.167598499908787	0.219114842939819	M1	Bacteria	Acidobacteriota	Blastocatellia	Pyrinomonadales	Pyrinomonadaceae	RB41
ASV105	7	64	0.00131069380214615	0.20241591621315	0.171612083096377	M8	Bacteria	Actinobacteriota	Rubrobacteria	Rubrobacterales	Rubrobacteriaceae	Rubrobacter
ASV107	7	190	0.00131358908091997	0.141510129249516	0.21041715451778	M7	Bacteria	Acidobacteriota	Vicinamibacteria	Vicinamibacterales	Vicinamibacteraceae
ASV108	13	279	0.00136928968640332	0.324115312132917	0.192687251195932	M2	Bacteria	Gemmatimonadota	Gemmatimonadetes	Gemmatimonadales	Gemmatimonadaceae	Gemmatimonas
ASV110	27	776	0.001528614192114	0.668252781199969	0.143177332485866	M2	Bacteria	Acidobacteriota	Vicinamibacteria	Vicinamibacterales	Vicinamibacteraceae	Vicinamibacteraceae
ASV111	22	421	0.0014894114987219	0.721782698257613	0.114742581875355	M4	Bacteria	Acidobacteriota	Vicinamibacteria	Vicinamibacterales	uncultured	uncultured
ASV112	8	82	0.00129621603052625	0.208849811207278	0.122771217341853	M2	Bacteria	Actinobacteriota	Thermoleophilia	Gaiellales
ASV113	9	74	0.00134547050720747	0.315843729654234	0.187334827551601	M11	Bacteria
ASV114	9	100	0.00131023428825678	0.235572221173798	0.125112902686248	M10	Bacteria	Actinobacteriota	Thermoleophilia	Gaiellales	Gaiellaceae	Gaiella
ASV115	9	92	0.00136468472534801	0.280002276886877	0.120429531997458	M8	Bacteria	Actinobacteriota	Thermoleophilia	Solirubrobacterales	Solirubrobacteraceae	Solirubrobacter
ASV116	13	243	0.00135005051892402	0.269516454586897	0.173619241963001	M4	Bacteria	Proteobacteria	Alphaproteobacteria	Rhizobiales	uncultured	uncultured
ASV117	9	110	0.00136676729866902	0.256243916580564	0.355936172348041	M7	Bacteria	Acidobacteriota	Blastocatellia	Pyrinomonadales	Pyrinomonadaceae	RB41
ASV118	12	338	0.00136865662061898	0.253019368447204	0.151205967952363	M1	Bacteria	Acidobacteriota	Holophagae	Subgroup_7	Subgroup_7	Subgroup_7
ASV119	10	364	0.00143417731669244	0.213418575568657	0.170943030140836	M3	Bacteria	Chloroflexi	KD4-96	KD4-96	KD4-96	KD4-96
ASV120	10	206	0.00135296843514533	0.286353349398479	0.193356304151474	M3	Bacteria	Gemmatimonadota	Gemmatimonadetes	Gemmatimonadales	Gemmatimonadaceae	uncultured
ASV121	8	359	0.00128578277804663	0.160577751505029	0.101361522764527	M5	Bacteria	Proteobacteria	Gammaproteobacteria	Burkholderiales	Nitrosomonadaceae	MND1
ASV122	8	85	0.00134001668100968	0.23987348550763	0.194694410062556	M6	Bacteria	Actinobacteriota	Thermoleophilia	Gaiellales	uncultured	uncultured
ASV123	5	31	0.00120875321030501	0.1071512886105	0.101361522764527	M4	Bacteria	Proteobacteria	Gammaproteobacteria	CCD24	CCD24	CCD24
ASV124	8	11	0.00126589003892127	0.33361604699182	0.0976817315090489	M10	Bacteria
ASV126	17	364	0.00146646241056229	0.468389808221894	0.100692469808985	M5	Bacteria	Acidobacteriota	Vicinamibacteria	Vicinamibacterales	Vicinamibacteraceae	Vicinamibacteraceae
ASV127	8	188	0.00135733778295059	0.179004734858383	0.13548322349714	M5	Bacteria	Chloroflexi	KD4-96	KD4-96	KD4-96	KD4-96
ASV128	4	14	0.0012409056081683	0.102684437742615	0.209748101562239	M4	Bacteria	Actinobacteriota	Thermoleophilia	Gaiellales	uncultured	uncultured
ASV129	10	36	0.00131935623863496	0.335830804607327	0.0806208811427424	M3	Bacteria	Planctomycetota	Phycisphaerae	Tepidisphaerales	WD2101_soil_group	WD2101_soil_group
ASV130	11	264	0.00137243202791619	0.314352726212383	0.104372261064463	M3	Bacteria	Proteobacteria	Gammaproteobacteria	Burkholderiales	Comamonadaceae	Variovorax
ASV131	22	503	0.00151965016163608	0.755704721739899	0.172281136051919	M5	Bacteria	Methylomirabilota	Methylomirabilia	Rokubacteriales	Rokubacteriales	Rokubacteriales
ASV132	18	396	0.00146521699039563	0.542752647429494	0.171946609574148	M10	Bacteria	Nitrospirota	Nitrospiria	Nitrospirales	Nitrospiraceae	Nitrospira
ASV133	6	16	0.00120222940339975	0.20165322295868	0.120429531997458	M10	Bacteria	Actinobacteriota	Thermoleophilia	Solirubrobacterales	Solirubrobacteraceae	Solirubrobacter
ASV134	15	344	0.00145847294492719	0.449993063849864	0.0849697253537618	M6	Bacteria	Proteobacteria	Gammaproteobacteria	Burkholderiales	TRA3-20	TRA3-20
ASV135	5	61	0.00137028199770022	0.153984881895688	0.141839226574783	M1	Bacteria	Actinobacteriota	Thermoleophilia	Solirubrobacterales	67-14	67-14
ASV136	7	215	0.00132484092930503	0.182191213446689	0.12143311143077	M2	Bacteria	Bacteroidota	Bacteroidia	Cytophagales	Microscillaceae
ASV137	12	440	0.00149130899696384	0.294712655457323	0.12645100859733	M3	Bacteria	Chloroflexi	KD4-96	KD4-96	KD4-96	KD4-96
ASV138	11	435	0.00141352685480485	0.242568424585475	0.0836316194426789	M5	Bacteria	Proteobacteria	Gammaproteobacteria	Xanthomonadales	Xanthomonadaceae
ASV139	11	185	0.00134167075071344	0.231574687424064	0.106379419931088	M9	Bacteria	Proteobacteria	Alphaproteobacteria	Rhizobiales	Xanthobacteraceae	uncultured
ASV140	11	169	0.00134142634026646	0.286499264708209	0.151540494430134	M2	Bacteria	Actinobacteriota	Thermoleophilia	Gaiellales	Gaiellaceae	Gaiella
ASV141	10	231	0.00134364466365367	0.191293335862081	0.177299033218479	M5	Bacteria	RCP2-54	RCP2-54	RCP2-54	RCP2-54	RCP2-54
ASV142	5	50	0.00118656139410643	0.105839210107933	0.183655036296123	M3	Bacteria	Chloroflexi	TK10	TK10	TK10	TK10
ASV143	4	33	0.00114959902681673	0.077511206987389	0.11674974074198	M1	Bacteria	Actinobacteriota	Thermoleophilia	Gaiellales	Gaiellaceae	Gaiella
ASV144	7	32	0.0012655142962635	0.216501284956401	0.11708426721975	M2	Bacteria	Acidobacteriota	Vicinamibacteria	Vicinamibacterales	Vicinamibacteraceae
ASV145	7	74	0.0012966305524817	0.193023277441067	0.130465326330579	M5	Bacteria	Acidobacteriota	Vicinamibacteria	Vicinamibacterales	uncultured	uncultured
ASV146	8	46	0.00130017334171154	0.23970573275751	0.0866423577426153	M4	Bacteria	Acidobacteriota	Blastocatellia	Pyrinomonadales	Pyrinomonadaceae	RB41
ASV147	14	985	0.00153952385216962	0.21963843805946	0.142508279530325	M2	Bacteria	Actinobacteriota	Thermoleophilia	Gaiellales	Gaiellaceae	Gaiella
ASV149	7	173	0.00132471843835176	0.14435789441325	0.129461746897267	M3	Bacteria	Acidobacteriota	Holophagae	Subgroup_7	Subgroup_7	Subgroup_7
ASV150	7	55	0.00126007866596414	0.253600415100762	0.209079048606697	M10	Bacteria	Chloroflexi	P2-11E	P2-11E	P2-11E	P2-11E
ASV152	4	37	0.00117123314858263	0.0664459150677877	0.0990198374201318	M7	Bacteria	Proteobacteria	Alphaproteobacteria	Sphingomonadales	Sphingomonadaceae
ASV153	15	262	0.0014742307169958	0.496543860791283	0.10303415515338	M3	Bacteria	Actinobacteriota	Actinobacteria	Micrococcales	Micrococcaceae	Arthrobacter
ASV154	7	50	0.00124407290134179	0.178158177547919	0.0685779279429967	M1	Bacteria	Actinobacteriota	Actinobacteria	Micromonosporales	Micromonosporaceae	Micromonospora
ASV155	8	74	0.00126819382987913	0.178429749275303	0.213093366339946	M11	Bacteria	Chloroflexi	P2-11E	P2-11E	P2-11E	P2-11E
ASV156	23	858	0.00153132896783299	0.605736600281609	0.191014618807079	M3	Bacteria	Myxococcota	Polyangia	UASB-TL25	UASB-TL25	UASB-TL25
ASV159	15	222	0.00148097893183139	0.563204918318798	0.0689124544207674	M5	Bacteria	Proteobacteria	Gammaproteobacteria	Burkholderiales	Nitrosomonadaceae	Ellin6067
ASV160	11	194	0.00139997270681145	0.334958300618227	0.107048472886629	M1	Bacteria	Planctomycetota	Phycisphaerae	Tepidisphaerales	WD2101_soil_group	WD2101_soil_group
ASV161	6	32	0.00117335596212251	0.115942860503137	0.11708426721975	M7	Bacteria	Acidobacteriota	Vicinamibacteria	Subgroup_17	Subgroup_17	Subgroup_17
ASV162	13	338	0.0014433324669091	0.360603784639471	0.153213126818988	M9	Bacteria	Chloroflexi	KD4-96	KD4-96	KD4-96	KD4-96
ASV163	16	566	0.00151701829292244	0.394728950558504	0.104706787542234	M2	Bacteria	Bacteroidota	Bacteroidia	Cytophagales	Microscillaceae	Chryseolinea
ASV164	26	1277	0.00161733771057518	0.606309300808047	0.0675743485096845	M7	Bacteria	Proteobacteria	Gammaproteobacteria	Gammaproteobacteria_Incertae_Sedis	Unknown_Family	Acidibacter
ASV165	19	776	0.00152523398515931	0.474268863069108	0.122102164386311	M2	Bacteria	Acidobacteriota	Holophagae	Subgroup_7	Subgroup_7	Subgroup_7
ASV166	9	148	0.00136767013906569	0.261668349544951	0.173284715485231	M2	Bacteria	NB1-j	NB1-j	NB1-j	NB1-j	NB1-j
ASV167	9	132	0.00136496500264043	0.26664476730494	0.128458167463955	M3	Bacteria	Actinobacteriota	Thermoleophilia	Gaiellales	Gaiellaceae	Gaiella
ASV168	18	624	0.00151540003266828	0.453688019820659	0.154551232730071	M2	Bacteria	RCP2-54	RCP2-54	RCP2-54	RCP2-54	RCP2-54
ASV169	13	662	0.0014979935785897	0.269139474938742	0.124443849730706	M1	Bacteria	Proteobacteria	Alphaproteobacteria	Rhizobiales	Xanthobacteraceae
ASV170	6	88	0.00123761014885145	0.143986516304893	0.118422373130833	M7	Bacteria	Acidobacteriota	Vicinamibacteria	Vicinamibacterales	Vicinamibacteraceae	Vicinamibacteraceae
ASV171	12	179	0.0013486719222289	0.312522329745882	0.143846385441408	M1	Bacteria	Acidobacteriota	Vicinamibacteria	Vicinamibacterales	uncultured	uncultured
ASV172	9	138	0.00131735604692206	0.211052145901915	0.148864282607968	M3	Bacteria	Gemmatimonadota	Gemmatimonadetes	Gemmatimonadales	Gemmatimonadaceae	uncultured
ASV173	15	982	0.00157938497577887	0.324303911534027	0.118422373130833	M2	Bacteria	Actinobacteriota	Thermoleophilia	Gaiellales	Gaiellaceae	Gaiella
ASV174	15	1108	0.00158964348748773	0.307934181204405	0.151875020907905	M5	Bacteria	Actinobacteriota	Thermoleophilia	Gaiellales	uncultured	uncultured
ASV175	12	195	0.00134397279080434	0.320909400827624	0.132807011674974	M4	Bacteria	Gemmatimonadota	Gemmatimonadetes	Gemmatimonadales	Gemmatimonadaceae	uncultured
ASV176	22	792	0.00154329889413495	0.593621026729862	0.086976884220386	M8	Bacteria	Acidobacteriota	Vicinamibacteria	Vicinamibacterales	uncultured	uncultured
ASV177	20	606	0.0015111863955222	0.54558764353413	0.101696049242298	M3	Bacteria	Acidobacteriota	Vicinamibacteria	Vicinamibacterales	Vicinamibacteraceae	Vicinamibacteraceae
ASV179	14	589	0.00152332624593168	0.331438654366636	0.0829625664871375	M7	Bacteria	Gemmatimonadota	Gemmatimonadetes	Gemmatimonadales	Gemmatimonadaceae	uncultured
ASV180	5	15	0.00119922647690827	0.136181650163593	0.146522597263573	M3	Bacteria	Myxococcota	bacteriap25	bacteriap25	bacteriap25	bacteriap25
ASV181	7	128	0.00134136202050576	0.157842946894398	0.153213126818988	M1	Bacteria	Gemmatimonadota	Gemmatimonadetes	Gemmatimonadales	Gemmatimonadaceae	uncultured
ASV184	11	116	0.00138971765247537	0.371665154562694	0.134814170541598	M5	Bacteria	Acidobacteriota	Vicinamibacteria	Vicinamibacterales	Vicinamibacteraceae
ASV185	8	318	0.00144642682521912	0.20125063715053	0.110059211186565	M3	Bacteria	Acidobacteriota	Acidobacteriae	Bryobacterales	Bryobacteraceae	Bryobacter
ASV186	10	79	0.00136156473554668	0.334349829816068	0.0919947813869468	M4	Bacteria	Myxococcota	bacteriap25	bacteriap25	bacteriap25	bacteriap25
ASV187	8	94	0.0012391417436122	0.20219674799398	0.156892918074466	M2	Bacteria	Acidobacteriota	Vicinamibacteria	Vicinamibacterales	Vicinamibacteraceae	Vicinamibacteraceae
ASV188	8	116	0.00131806359019609	0.215337104985793	0.146188070785803	M2	Bacteria	Gemmatimonadota	S0134_terrestrial_group	S0134_terrestrial_group	S0134_terrestrial_group	S0134_terrestrial_group
ASV189	19	476	0.00147169976223431	0.569604149084159	0.12143311143077	M4	Bacteria	Chloroflexi	Anaerolineae	Anaerolineales	Anaerolineaceae	UTCFX1
ASV190	18	810	0.00151920839502513	0.399926254339249	0.145519017830261	M7	Bacteria	Methylomirabilota	Methylomirabilia	Rokubacteriales	Rokubacteriales	Rokubacteriales
ASV191	19	446	0.00153135046741161	0.596040991864736	0.115411634830897	M3	Bacteria	Gemmatimonadota	Gemmatimonadetes	Gemmatimonadales	Gemmatimonadaceae	uncultured
ASV192	5	44	0.00119347389007751	0.152237790038016	0.0940019402535711	M5	Bacteria	Proteobacteria	Alphaproteobacteria	Rhizobiales	Rhizobiaceae
ASV193	10	439	0.00146380550616005	0.215787061427236	0.0863078312648446	M4	Bacteria	Acidobacteriota	Blastocatellia	Blastocatellales	Blastocatellaceae	uncultured
ASV194	8	62	0.00128324378994483	0.225784847357227	0.106379419931088	M1	Bacteria	Nitrospirota	Nitrospiria	Nitrospirales	Nitrospiraceae	Nitrospira
ASV195	7	83	0.00139373605579071	0.188625338789636	0.128123640986184	M9	Bacteria	Actinobacteriota	Thermoleophilia	Gaiellales	uncultured	uncultured
ASV196	12	247	0.00139602606368665	0.32322831302862	0.0909912019536346	M1	Bacteria	Proteobacteria	Alphaproteobacteria	Sphingomonadales	Sphingomonadaceae	Altererythrobacter
ASV198	8	158	0.00134799540550351	0.197553040686371	0.156223865118924	M3	Bacteria	Chloroflexi	Anaerolineae	Anaerolineales	Anaerolineaceae	UTCFX1
ASV199	14	326	0.00140176759763065	0.341517931721105	0.0749339310206403	M6	Bacteria	Bacteroidota	Bacteroidia	Chitinophagales	Chitinophagaceae	uncultured
ASV200	19	1007	0.00158838582322359	0.513287077692385	0.101361522764527	M6	Bacteria	Acidobacteriota	Vicinamibacteria	Vicinamibacterales	Vicinamibacteraceae
ASV201	11	218	0.00142082692680909	0.341095738452556	0.131134379286121	M4	Bacteria	Acidobacteriota	Vicinamibacteria	Vicinamibacterales	Vicinamibacteraceae	Vicinamibacteraceae
ASV203	7	102	0.00126031442592973	0.216098316391769	0.0859733047870739	M5	Bacteria	Proteobacteria	Alphaproteobacteria	Rhizobiales	Xanthobacteraceae	uncultured
ASV204	12	292	0.00135923907986984	0.251650329227948	0.0669052955541431	M9	Bacteria	Chloroflexi	Chloroflexia	Thermomicrobiales	JG30-KF-CM45	JG30-KF-CM45
ASV205	10	85	0.00133374333719169	0.273180376999839	0.0836316194426789	M2	Bacteria	Acidobacteriota	Vicinamibacteria	Vicinamibacterales	Vicinamibacteraceae	Vicinamibacteraceae
ASV206	9	91	0.00129001838075704	0.207151117922645	0.133141538152745	M2	Bacteria	Proteobacteria	Gammaproteobacteria	Burkholderiales	TRA3-20	TRA3-20
ASV207	6	59	0.0013164238022118	0.198350504346847	0.0960090991201954	M9	Bacteria	Proteobacteria	Alphaproteobacteria	Rhizobiales	Xanthobacteraceae
ASV208	10	193	0.00138200077086643	0.21646840550354	0.130465326330579	M7	Bacteria	Actinobacteriota	Thermoleophilia	Gaiellales	Gaiellaceae	Gaiella
ASV209	6	69	0.00119639004987363	0.115660602451744	0.115746161308668	M6	Bacteria	Acidobacteriota	Vicinamibacteria	Subgroup_17	Subgroup_17	Subgroup_17
ASV210	11	232	0.00143835005121444	0.367030557014139	0.114742581875355	M3	Bacteria	Bacteroidota	Bacteroidia	Cytophagales	Microscillaceae	uncultured
ASV211	17	483	0.00144271703049581	0.369457974824524	0.0879804636536982	M4	Bacteria	Verrucomicrobiota	Verrucomicrobiae	Chthoniobacterales	Chthoniobacteraceae	Chthoniobacter
ASV212	17	490	0.00149582964318835	0.399838666283006	0.0732612986317867	M1	Bacteria	Proteobacteria	Alphaproteobacteria	Sphingomonadales	Sphingomonadaceae	Sphingomonas
ASV214	14	896	0.00152995936049872	0.268239706582767	0.0615528719098117	M4	Bacteria	Acidobacteriota	Vicinamibacteria	Vicinamibacterales	Vicinamibacteraceae	Vicinamibacteraceae
ASV216	20	1020	0.00158875487899342	0.485782892062862	0.157896497507778	M2	Bacteria	Gemmatimonadota	Gemmatimonadetes	Gemmatimonadales	Gemmatimonadaceae	Gemmatimonas
ASV218	29	773	0.00158958437096316	0.931006368897497	0.0608838189542702	M8	Bacteria	Acidobacteriota	Holophagae	Subgroup_7	Subgroup_7	Subgroup_7
ASV219	11	265	0.00138520988831366	0.295680051575408	0.0719231927207038	M1	Bacteria	Proteobacteria	Alphaproteobacteria	Rhizobiales	uncultured	uncultured
ASV220	9	369	0.00142913587320752	0.222883697311203	0.108386578797712	M2	Bacteria	Planctomycetota	Phycisphaerae	Tepidisphaerales	WD2101_soil_group	WD2101_soil_group
ASV221	6	36	0.00137816987706913	0.237227759954448	0.0936674137758004	M10	Bacteria	Actinobacteriota	Thermoleophilia	Gaiellales	Gaiellaceae	Gaiella
ASV223	8	84	0.00126573645171163	0.202722704869932	0.0816244605760546	M4	Bacteria	Proteobacteria	Alphaproteobacteria	Rhizobiales	Xanthobacteraceae	uncultured
ASV224	4	28	0.00129994021298664	0.120978162322379	0.0709196132873917	M2	Bacteria	Proteobacteria	Alphaproteobacteria	Rhizobiales	KF-JG30-B3	KF-JG30-B3
ASV225	5	49	0.00126275034594732	0.134301590457887	0.0779446693205767	M1	Bacteria	Actinobacteriota	Thermoleophilia	Solirubrobacterales	Solirubrobacteraceae	Solirubrobacter
ASV226	8	116	0.00131028470429267	0.202312515767083	0.138493961797076	M11	Bacteria	Myxococcota	bacteriap25	bacteriap25	bacteriap25	bacteriap25
ASV227	2	5	0.00102419104182722	0.046482487141502	0.141504700097013	M5	Bacteria	Actinobacteriota	Thermoleophilia	Gaiellales	uncultured	uncultured
ASV228	12	105	0.00135336108106956	0.348212359581732	0.136821329408223	M1	Bacteria	Proteobacteria	Alphaproteobacteria	Rhizobiales	Xanthobacteraceae
ASV230	10	244	0.00139417425553735	0.293624114483215	0.0762720369317231	M1	Bacteria	Acidobacteriota	Vicinamibacteria	Vicinamibacterales	Vicinamibacteraceae
ASV231	4	27	0.00115361900539654	0.066899786095138	0.0789482487538889	M2	Bacteria	Chloroflexi	Chloroflexia	Thermomicrobiales	JG30-KF-CM45	JG30-KF-CM45
ASV232	5	155	0.0013591550657337	0.0915883854955967	0.143846385441408	M9	Bacteria	Acidobacteriota	Vicinamibacteria	Vicinamibacterales	Vicinamibacteraceae	Vicinamibacteraceae
ASV233	9	101	0.0012821216229595	0.209883280008996	0.0973472050312782	M11	Bacteria	NB1-j	NB1-j	NB1-j	NB1-j	NB1-j
ASV234	10	173	0.00143206565221211	0.276426306780449	0.140835647141471	M4	Bacteria	Actinobacteriota	MB-A2-108	MB-A2-108	MB-A2-108	MB-A2-108
ASV236	11	337	0.0014342145632326	0.313349739614458	0.0873114106981568	M4	Bacteria	Acidobacteriota	Vicinamibacteria	Vicinamibacterales	Vicinamibacteraceae	Vicinamibacteraceae
ASV238	12	357	0.00150915228687219	0.337214249030597	0.0883149901314689	M5	Bacteria	NB1-j	NB1-j	NB1-j	NB1-j	NB1-j
ASV239	19	570	0.00153815739877467	0.555062078746779	0.0655671896430603	M8	Bacteria	Actinobacteriota	Thermoleophilia	Gaiellales	Gaiellaceae	Gaiella
ASV240	19	901	0.00154970472944139	0.478617662623189	0.135148697019369	M1	Bacteria	Verrucomicrobiota	Verrucomicrobiae	Chthoniobacterales	Chthoniobacteraceae	Candidatus_Udaeobacter
ASV241	6	101	0.00129637957713789	0.157794029634385	0.0792827752316596	M1	Bacteria	Acidobacteriota	Blastocatellia	45985	45985	45985
ASV242	8	89	0.00124745078247252	0.206687318600141	0.137490382363764	M6	Bacteria	Actinobacteriota	Thermoleophilia	Gaiellales	uncultured	uncultured
ASV243	15	69	0.00141697690861011	0.53278877919432	0.0739303515873281	M5	Bacteria	Nitrospirota	Nitrospiria	Nitrospirales	Nitrospiraceae	Nitrospira
ASV247	20	542	0.0015166118761417	0.577284093898866	0.104706787542234	M11	Bacteria	Planctomycetota	OM190	OM190	OM190	OM190
ASV249	13	285	0.00140179749940726	0.345506591013351	0.068243401465226	M3	Bacteria	Acidobacteriota	Vicinamibacteria	Vicinamibacterales	Vicinamibacteraceae	Vicinamibacteraceae
ASV250	13	456	0.00153392925424163	0.392612189567072	0.101361522764527	M2	Bacteria	Acidobacteriota	Blastocatellia	Pyrinomonadales	Pyrinomonadaceae	RB41
ASV251	17	533	0.00151355705158034	0.456849021718598	0.162914394674338	M4	Bacteria	Acidobacteriota	Vicinamibacteria	Vicinamibacterales
ASV252	22	486	0.00154053310005528	0.660333382258416	0.0672398220319138	M9	Bacteria	Firmicutes	Bacilli	Paenibacillales	Paenibacillaceae	Paenibacillus
ASV253	12	161	0.00139133395359412	0.367077579103951	0.0615528719098117	M1	Bacteria	Proteobacteria	Gammaproteobacteria	Burkholderiales	Comamonadaceae
ASV256	10	211	0.00143140353237184	0.280938146025941	0.143846385441408	M3	Bacteria	Acidobacteriota	Vicinamibacteria	Vicinamibacterales	Vicinamibacteraceae	Vicinamibacteraceae
ASV257	9	99	0.00140202856509778	0.304773178979979	0.138159435319306	M1	Bacteria	Acidobacteriota	Blastocatellia	Elev-16S-573	Elev-16S-573	Elev-16S-573
ASV258	18	570	0.00152894879599487	0.50420654360237	0.152544073863446	M4	Bacteria	Acidobacteriota	Vicinamibacteria	Vicinamibacterales	Vicinamibacteraceae	Vicinamibacteraceae
ASV259	21	730	0.00155296500872443	0.589739010364432	0.153213126818988	M1	Bacteria	Acidobacteriota	Vicinamibacteria	Vicinamibacterales
ASV261	14	334	0.00142515716702561	0.391949790407403	0.0893185695647811	M4	Bacteria	Bacteroidota	Bacteroidia	Cytophagales	Microscillaceae	Chryseolinea
ASV262	6	41	0.00119417199091037	0.135968189065109	0.139832067708159	M8	Bacteria	Actinobacteriota	Thermoleophilia	Gaiellales	Gaiellaceae	Gaiella
ASV264	2	15	0.00111091516691674	0.0484777618458863	0.0662362425986017	M3	Bacteria	Proteobacteria	Alphaproteobacteria	Sphingomonadales	Sphingomonadaceae
ASV265	10	239	0.00143382796141698	0.264407195114056	0.147526176696886	M3	Bacteria	Proteobacteria	Alphaproteobacteria	Rhizobiales	Xanthobacteraceae
ASV267	14	361	0.00140909759047269	0.366825595449919	0.117753320175292	M4	Bacteria	Actinobacteriota	Thermoleophilia	Solirubrobacterales	Solirubrobacteraceae	Solirubrobacter
ASV268	24	350	0.00154341276074302	0.896492247189101	0.0946709932091125	M5	Bacteria	Acidobacteriota	Vicinamibacteria	Subgroup_17	Subgroup_17	Subgroup_17
ASV269	21	887	0.00152217210771434	0.45664600336159	0.0940019402535711	M1	Bacteria	Acidobacteriota	Vicinamibacteria	Vicinamibacterales	Vicinamibacteraceae
ASV270	16	443	0.00140655709247836	0.357085653536041	0.0725922456762453	M8	Bacteria	Proteobacteria	Alphaproteobacteria	Rhizobiales	Xanthobacteraceae
ASV271	16	571	0.00153130063580453	0.43694139966374	0.115746161308668	M2	Bacteria	Methylomirabilota	Methylomirabilia	Rokubacteriales	Rokubacteriales	Rokubacteriales
ASV273	7	44	0.00127232192980674	0.209066815673173	0.0796173017094303	M8	Bacteria	Proteobacteria	Gammaproteobacteria	Burkholderiales	Oxalobacteraceae	Massilia
ASV275	14	296	0.00144493661322294	0.4288694176373	0.12176763790854	M1	Bacteria	Acidobacteriota	Vicinamibacteria	Vicinamibacterales	uncultured	uncultured
ASV276	15	196	0.00140840353506976	0.555793501188273	0.0766065634094939	M8	Bacteria
ASV278	12	449	0.00151349103155196	0.296175874617206	0.0679088749874553	M4	Bacteria	Proteobacteria	Alphaproteobacteria	Rhizobiales	Rhizobiaceae
ASV279	14	489	0.00145796872506088	0.385148839773666	0.0679088749874553	M3	Bacteria	Acidobacteriota	Blastocatellia
ASV281	16	530	0.00145769389036269	0.447699951922028	0.0893185695647811	M3	Bacteria	Actinobacteriota	Actinobacteria	0319-7L14	0319-7L14	0319-7L14
ASV283	12	188	0.00139770842804657	0.384717543248858	0.0849697253537618	M1	Bacteria	Actinobacteriota	Acidimicrobiia	IMCC26256	IMCC26256	IMCC26256
ASV284	10	178	0.00139590034375811	0.341015181337757	0.0873114106981568	M5	Bacteria	Proteobacteria	Gammaproteobacteria	Burkholderiales	Nitrosomonadaceae	MND1
ASV287	9	133	0.00141481958383866	0.277286847930642	0.0926638343424882	M10	Bacteria	Proteobacteria	Alphaproteobacteria	Rhizobiales	Rhizobiaceae	Pseudaminobacter
ASV288	9	124	0.00127063547744192	0.196610919455044	0.0769410898872646	M1	Bacteria	Bacteroidota	Bacteroidia	Chitinophagales	Chitinophagaceae	Terrimonas
ASV295	4	17	0.00122655396643683	0.10509134106169	0.0715886662429331	M2	Bacteria	Verrucomicrobiota	Verrucomicrobiae	Chthoniobacterales	Chthoniobacteraceae	Chthoniobacter
ASV296	10	124	0.00130138078344819	0.26886793418284	0.0715886662429331	M6	Bacteria	Acidobacteriota	Holophagae	Subgroup_7	Subgroup_7	Subgroup_7
ASV300	11	187	0.00141139885334062	0.266956882444966	0.0919947813869468	M3	Bacteria	Methylomirabilota	Methylomirabilia	Rokubacteriales	Rokubacteriales	Rokubacteriales
ASV301	13	230	0.00142876794995595	0.340908911728578	0.0802863546649717	M2	Bacteria	Nitrospirota	Nitrospiria	Nitrospirales	Nitrospiraceae	Nitrospira
ASV302	8	46	0.00137020919113693	0.272864480971209	0.0679088749874553	M6	Bacteria	Acidobacteriota	Holophagae	Subgroup_7	Subgroup_7	Subgroup_7
ASV303	11	244	0.0014184635864924	0.298544167782087	0.12143311143077	M2	Bacteria	Proteobacteria	Gammaproteobacteria	Burkholderiales	Nitrosomonadaceae	Ellin6067
ASV304	9	238	0.00139855713033039	0.181671295374152	0.103368681631151	M4	Bacteria	Acidobacteriota	Vicinamibacteria	Vicinamibacterales	Vicinamibacteraceae	Vicinamibacteraceae
ASV305	11	293	0.00142700611996338	0.278648126662551	0.0782791957983474	M3	Bacteria	Actinobacteriota	Thermoleophilia	Gaiellales	uncultured	uncultured
ASV306	9	92	0.00134677051726032	0.279094970494333	0.0839661459204496	M2	Bacteria	MBNT15	MBNT15	MBNT15	MBNT15	MBNT15
ASV307	13	844	0.00152127614201771	0.279188978430908	0.0889840430870103	M4	Bacteria	Actinobacteriota	Actinobacteria	Streptomycetales	Streptomycetaceae	Streptomyces
ASV308	10	86	0.0013505458394874	0.298604053735988	0.0956745726424246	M2	Bacteria	Proteobacteria	Alphaproteobacteria	Rhizobiales	Xanthobacteraceae
ASV309	12	227	0.00144587116288122	0.359555619420614	0.0769410898872646	M4	Bacteria	Acidobacteriota	Blastocatellia	Blastocatellales	Blastocatellaceae	Stenotrophobacter
ASV311	19	581	0.00151032038263849	0.589592326214049	0.065901716120831	M6	Bacteria	Acidobacteriota	Holophagae	Subgroup_7	Subgroup_7	Subgroup_7
ASV313	15	570	0.00153283313271296	0.439898587566425	0.157896497507778	M10	Bacteria	Planctomycetota	Planctomycetes	Pirellulales	Pirellulaceae	Rhodopirellula
ASV316	13	639	0.00150897495047315	0.316749913442657	0.118422373130833	M9	Bacteria	Proteobacteria	Alphaproteobacteria	Rhizobiales	KF-JG30-B3	KF-JG30-B3
ASV317	17	677	0.00155252677121654	0.492575265670541	0.0856387783093032	M2	Bacteria	NB1-j	NB1-j	NB1-j	NB1-j	NB1-j
ASV318	14	449	0.0014807032639384	0.399072506731089	0.105710366975546	M8	Bacteria	Actinobacteriota	Thermoleophilia	Solirubrobacterales	67-14	67-14
ASV319	10	91	0.00132616388908033	0.268817702033973	0.0739303515873281	M1	Bacteria	Proteobacteria	Alphaproteobacteria	Sphingomonadales	Sphingomonadaceae	Ellin6055
ASV321	11	201	0.00137916372002034	0.227948173688777	0.102030575720068	M1	Bacteria	Proteobacteria	Gammaproteobacteria	Burkholderiales	Nitrosomonadaceae	MND1
ASV322	14	470	0.00151002942117681	0.403312766086098	0.0602147659987288	M5	Bacteria	Actinobacteriota	Actinobacteria	Propionibacteriales	Nocardioidaceae	Kribbella
ASV323	12	303	0.00141515373688803	0.296373506923617	0.0618873983875824	M1	Bacteria	Actinobacteriota	Acidimicrobiia
ASV325	15	326	0.00147441002566676	0.424268567632264	0.0806208811427424	M2	Bacteria	Acidobacteriota	Vicinamibacteria	Vicinamibacterales	Vicinamibacteraceae
ASV327	20	845	0.00156336015496144	0.54130370540825	0.0689124544207674	M10	Bacteria	Actinobacteriota	Thermoleophilia	Solirubrobacterales	67-14	67-14
ASV331	15	311	0.00141993106753847	0.389196008791597	0.104372261064463	M10	Bacteria	Acidobacteriota	Thermoanaerobaculia	Thermoanaerobaculales	Thermoanaerobaculaceae	Subgroup_10
ASV333	10	216	0.00134169156478944	0.299492297885305	0.0792827752316596	M5	Bacteria	Actinobacteriota	Thermoleophilia	Solirubrobacterales	Solirubrobacteraceae	Conexibacter
ASV336	13	227	0.00143796058468698	0.379062227739846	0.0889840430870103	M8	Bacteria	Proteobacteria	Gammaproteobacteria	Burkholderiales	Nitrosomonadaceae	MND1
ASV341	14	375	0.00142909744025896	0.318534246199591	0.104706787542234	M4	Bacteria	Gemmatimonadota	Gemmatimonadetes	Gemmatimonadales	Gemmatimonadaceae
ASV342	12	292	0.0014759034061396	0.400492018231701	0.0672398220319138	M6	Bacteria	Actinobacteriota	Thermoleophilia	Solirubrobacterales	Solirubrobacteraceae	Parviterribacter
ASV343	16	447	0.00150382928086353	0.543446477368351	0.0916602549091761	M5	Bacteria	Chloroflexi	KD4-96	KD4-96	KD4-96	KD4-96
ASV346	13	274	0.00139723303523782	0.347320159783344	0.0608838189542702	M3	Bacteria	Acidobacteriota	Blastocatellia	Pyrinomonadales	Pyrinomonadaceae	RB41
ASV347	18	646	0.00151590435627117	0.526100678684866	0.0648981366875188	M8	Bacteria	Proteobacteria	Gammaproteobacteria	Burkholderiales	Comamonadaceae
ASV349	7	69	0.0012521428103841	0.144323371163253	0.061218345432041	M7	Bacteria	Proteobacteria	Gammaproteobacteria	Burkholderiales	TRA3-20	TRA3-20
ASV351	16	416	0.00143830449595278	0.435526349460874	0.102365102197839	M6	Bacteria	Proteobacteria	Gammaproteobacteria	Nitrosococcales	Nitrosococcaceae	wb1-P19
ASV352	12	99	0.00138020790529677	0.40879524730607	0.0789482487538889	M8	Bacteria	Actinobacteriota	Thermoleophilia	Solirubrobacterales	Solirubrobacteraceae	Solirubrobacter
ASV356	7	39	0.00134069529701861	0.211080065563332	0.0812899340982839	M3	Bacteria	Acidobacteriota	Vicinamibacteria	Vicinamibacterales	Vicinamibacteraceae	Vicinamibacteraceae
ASV358	10	225	0.00140313912048822	0.229471458325994	0.0679088749874553	M7	Bacteria	Verrucomicrobiota	Verrucomicrobiae	Chthoniobacterales	Chthoniobacteraceae	Chthoniobacter
ASV361	15	271	0.00145447192630854	0.493175959713781	0.0819589870538253	M6	Bacteria	Chloroflexi	Dehalococcoidia	S085	S085	S085
ASV362	7	84	0.00123709422120446	0.16681884937584	0.0655671896430603	M4	Bacteria	Proteobacteria	Gammaproteobacteria	Burkholderiales	TRA3-20	TRA3-20
ASV368	12	243	0.00142336861174094	0.323637554501797	0.0806208811427424	M6	Bacteria	Proteobacteria	Gammaproteobacteria	Burkholderiales	Nitrosomonadaceae	MND1
ASV369	12	292	0.00152417300820334	0.428698864520939	0.0739303515873281	M3	Bacteria	Bacteroidota	Bacteroidia	Cytophagales	Microscillaceae
ASV373	11	146	0.00136573445096348	0.323568362130996	0.0722577191984746	M6	Bacteria	Gemmatimonadota	S0134_terrestrial_group	S0134_terrestrial_group	S0134_terrestrial_group	S0134_terrestrial_group
ASV374	11	260	0.00145313523938034	0.315503296095263	0.0735958251095574	M7	Bacteria	Actinobacteriota	Actinobacteria
ASV375	15	320	0.00147237673719485	0.439691680642857	0.0679088749874553	M1	Bacteria	Proteobacteria	Alphaproteobacteria	Rhizobiales	A0839	A0839
ASV377	14	216	0.00146867678207696	0.442586278682846	0.0638945572542067	M5	Bacteria	Proteobacteria	Alphaproteobacteria	Sphingomonadales	Sphingomonadaceae	Sphingorhabdus
ASV383	8	204	0.00138316274516764	0.180662836416898	0.0699160338540796	M8	Bacteria	Proteobacteria	Alphaproteobacteria	Rhizobiales	Rhizobiales_Incertae_Sedis	uncultured
ASV384	10	83	0.00130747754636619	0.320572189416651	0.0789482487538889	M6	Bacteria	Acidobacteriota	Subgroup_18	Subgroup_18	Subgroup_18	Subgroup_18
ASV389	19	613	0.00155647369423728	0.664720257708546	0.0893185695647811	M8	Bacteria	Proteobacteria	Alphaproteobacteria	Rhizobiales	Rhizobiales_Incertae_Sedis
ASV393	22	800	0.00156953693942933	0.700701743419725	0.0953400461646539	M5	Bacteria	Planctomycetota	Phycisphaerae	Tepidisphaerales	WD2101_soil_group	WD2101_soil_group
ASV394	13	496	0.00152915960882549	0.3908054174797	0.110393737664336	M6	Bacteria	Methylomirabilota	Methylomirabilia	Rokubacteriales	Rokubacteriales	Rokubacteriales
ASV398	14	570	0.00147660117873131	0.334487476842573	0.0782791957983474	M5	Bacteria	Gemmatimonadota	Gemmatimonadetes	Gemmatimonadales	Gemmatimonadaceae	uncultured
ASV399	16	554	0.00156927862477129	0.49636006716752	0.0709196132873917	M5	Bacteria	Myxococcota	Myxococcia	Myxococcales	Myxococcaceae
ASV400	10	150	0.00143410646783441	0.299031328500512	0.131134379286121	M9	Bacteria	Acidobacteriota	Subgroup_22	Subgroup_22	Subgroup_22	Subgroup_22
ASV401	12	185	0.00139521632787221	0.417690370562196	0.0849697253537618	M6	Bacteria	MBNT15	MBNT15	MBNT15	MBNT15	MBNT15
ASV402	11	258	0.00139515694549957	0.331155909263029	0.123105743819623	M8	Bacteria	Methylomirabilota	Methylomirabilia	Rokubacteriales	Rokubacteriales	Rokubacteriales
ASV406	9	101	0.00133700501917603	0.253799691619773	0.0719231927207038	M1	Bacteria	Actinobacteriota	Thermoleophilia	Gaiellales	uncultured	uncultured
ASV414	13	313	0.00146331831760491	0.358617223190447	0.061218345432041	M9	Bacteria	Chloroflexi	KD4-96	KD4-96	KD4-96	KD4-96
ASV420	7	41	0.00132647170007785	0.198340801548932	0.068243401465226	M2	Bacteria	Gemmatimonadota	Gemmatimonadetes	Gemmatimonadales	Gemmatimonadaceae	uncultured
ASV421	11	163	0.0014290175669681	0.276845810542847	0.0940019402535711	M2	Bacteria	Chloroflexi	Gitt-GS-136	Gitt-GS-136	Gitt-GS-136	Gitt-GS-136
ASV423	12	221	0.00142291227246974	0.336789298046122	0.10303415515338	M1	Bacteria	Acidobacteriota	Blastocatellia
ASV425	7	82	0.00133125577937596	0.244240099241494	0.077610142842806	M9	Bacteria	Planctomycetota	Phycisphaerae	Tepidisphaerales	WD2101_soil_group	WD2101_soil_group
ASV430	10	106	0.00134882593342191	0.291891108547438	0.0853042518315325	M11	Bacteria
ASV436	8	77	0.00130014039210914	0.272984767363904	0.0645636102097481	M6	Bacteria	Acidobacteriota	Subgroup_5	Subgroup_5	Subgroup_5	Subgroup_5
ASV441	9	189	0.00143623762390464	0.2896386818679	0.118087846653063	M10	Bacteria	Gemmatimonadota	Gemmatimonadetes	Gemmatimonadales	Gemmatimonadaceae	Gemmatimonas
ASV445	9	131	0.00135992401039131	0.274115547349094	0.0672398220319138	M1	Bacteria	Actinobacteriota	Thermoleophilia	Gaiellales	uncultured	uncultured
ASV446	5	58	0.00130562048937887	0.13489888890055	0.0725922456762453	M3	Bacteria	Proteobacteria	Alphaproteobacteria	Rhizobiales	Rhizobiales_Incertae_Sedis	uncultured
ASV447	14	543	0.00144776662967156	0.300818013075791	0.082293513531596	M4	Bacteria	Acidobacteriota	Blastocatellia	Elev-16S-573	Elev-16S-573	Elev-16S-573
ASV452	19	758	0.00157315225892123	0.633864851487362	0.061218345432041	M9	Bacteria	Actinobacteriota	Actinobacteria	Corynebacteriales	Mycobacteriaceae	Mycobacterium
ASV454	11	228	0.00132334641526519	0.214902926788872	0.0645636102097481	M1	Bacteria	Gemmatimonadota	Gemmatimonadetes	Gemmatimonadales	Gemmatimonadaceae	uncultured
ASV457	11	504	0.00151013311222804	0.235813735221771	0.0669052955541431	M1	Bacteria	Proteobacteria	Gammaproteobacteria	Burkholderiales	Nitrosomonadaceae	Ellin6067
ASV459	14	742	0.0015748150494855	0.385010347012397	0.0675743485096845	M11	Bacteria	Actinobacteriota	MB-A2-108	MB-A2-108	MB-A2-108	MB-A2-108
ASV460	11	180	0.00140395814369987	0.304097726421966	0.0745994045428696	M1	Bacteria	Gemmatimonadota	Gemmatimonadetes	Gemmatimonadales	Gemmatimonadaceae	uncultured
ASV463	15	509	0.00144997265392518	0.345169979599838	0.0732612986317867	M9	Bacteria	Proteobacteria	Gammaproteobacteria	Burkholderiales	TRA3-20	TRA3-20
ASV465	16	449	0.00141938469270718	0.460150803653642	0.0796173017094303	M5	Bacteria	Gemmatimonadota	S0134_terrestrial_group	S0134_terrestrial_group	S0134_terrestrial_group	S0134_terrestrial_group
ASV470	15	282	0.00147365129251906	0.537712279781886	0.0832970929649082	M5	Bacteria	Proteobacteria	Alphaproteobacteria	Rhizobiales	Hyphomicrobiaceae	Hyphomicrobium
ASV473	11	173	0.00141150419901095	0.383322212723002	0.0605492924764995	M7	Bacteria	Myxococcota	Polyangia	Haliangiales	Haliangiaceae	Haliangium
ASV474	9	71	0.00134937719607065	0.31138669826656	0.0759375104539524	M11	Bacteria	Latescibacterota	Latescibacterota	Latescibacterota	Latescibacterota	Latescibacterota
ASV476	12	418	0.00136836134759133	0.281727765082906	0.0732612986317867	M6	Bacteria	Acidobacteriota	Blastocatellia	Pyrinomonadales	Pyrinomonadaceae	RB41
ASV482	7	59	0.00119259964015652	0.139004887663402	0.0642290837319774	M4	Bacteria	Actinobacteriota	Thermoleophilia	Gaiellales	Gaiellaceae	Gaiella
ASV492	10	383	0.00149341746007791	0.304476843720095	0.0695815073763088	M5	Bacteria	Actinobacteriota	Thermoleophilia	Gaiellales
ASV502	14	337	0.00141995979087271	0.361338043367562	0.0638945572542067	M1	Bacteria	Actinobacteriota	Thermoleophilia	Gaiellales	Gaiellaceae	Gaiella
ASV505	14	580	0.00155089935571343	0.393494441201085	0.068243401465226	M5	Bacteria	Planctomycetota	Planctomycetes	Planctomycetales	Schlesneriaceae	Schlesneria
ASV506	14	265	0.00142708251453931	0.412084328142171	0.0699160338540796	M6	Bacteria	Proteobacteria	Alphaproteobacteria	Sphingomonadales	Sphingomonadaceae	Ellin6055
ASV520	10	230	0.00141166340587358	0.270304599020857	0.0632255042986652	M4	Bacteria	Planctomycetota	Phycisphaerae	Tepidisphaerales	WD2101_soil_group	WD2101_soil_group
ASV524	8	323	0.00137428846331828	0.131446395178134	0.0608838189542702	M7	Bacteria	Gemmatimonadota	Gemmatimonadetes	Gemmatimonadales	Gemmatimonadaceae	uncultured
ASV542	12	227	0.00143345188562729	0.390467583010441	0.0829625664871375	M7	Bacteria	Acidobacteriota	Vicinamibacteria	Vicinamibacterales	uncultured	uncultured
ASV547	20	1083	0.00160590562980963	0.561184561876457	0.0675743485096845	M6	Bacteria	Acidobacteriota	Vicinamibacteria	Vicinamibacterales	Vicinamibacteraceae	Vicinamibacteraceae
ASV549	10	346	0.00146995237044773	0.234686816359615	0.0638945572542067	M2	Bacteria	Proteobacteria	Alphaproteobacteria	Rhizobiales	KF-JG30-B3	KF-JG30-B3
ASV554	13	110	0.00140673354545863	0.410543252435445	0.0679088749874553	M1	Bacteria	Actinobacteriota	Thermoleophilia	Gaiellales	uncultured	uncultured
ASV577	10	381	0.00147665411405466	0.247555404134047	0.0648981366875188	M4	Bacteria	Actinobacteriota	Thermoleophilia	Gaiellales	uncultured	uncultured
ASV590	12	310	0.00141264358303765	0.32790497876358	0.0672398220319138	M5	Bacteria	Proteobacteria	Alphaproteobacteria	Rhizobiales	Rhizobiales_Incertae_Sedis	Nordella
ASV592	14	217	0.00139755335392227	0.412227702420138	0.077610142842806	M6	Bacteria	Planctomycetota	Planctomycetes	Pirellulales	Pirellulaceae	Pir4_lineage
ASV599	11	250	0.0013992495277752	0.286070448582006	0.072926772154016	M8	Bacteria	Acidobacteriota	Subgroup_22	Subgroup_22	Subgroup_22	Subgroup_22
ASV609	3	7	0.00118674572687202	0.0962226379532572	0.0692469808985381	M1	Bacteria
ASV614	14	361	0.0014310250669899	0.353527409381996	0.061218345432041	M7	Bacteria	Acidobacteriota	Holophagae	Subgroup_7	Subgroup_7	Subgroup_7
ASV639	8	90	0.00128434076661665	0.209382847597229	0.077610142842806	M2	Bacteria	Gemmatimonadota	Gemmatimonadetes	Gemmatimonadales	Gemmatimonadaceae	uncultured
ASV641	6	52	0.0012245239132107	0.12615017245344	0.0685779279429967	M7	Bacteria	Methylomirabilota	Methylomirabilia	Rokubacteriales	Rokubacteriales	Rokubacteriales
ASV643	14	279	0.00148523734986226	0.434214872571408	0.0665707690763724	M5	Bacteria	Actinobacteriota	MB-A2-108	MB-A2-108	MB-A2-108	MB-A2-108
ASV652	12	288	0.00150461750148083	0.373602922574614	0.0632255042986652	M9	Bacteria	Actinobacteriota	Thermoleophilia	Solirubrobacterales	Solirubrobacteraceae
ASV661	4	33	0.0012163962796394	0.117870795171087	0.0665707690763724	M7	Bacteria	Acidobacteriota	Blastocatellia	45985	45985	45985
ASV672	12	126	0.00141293999613075	0.428451046601152	0.0843006723982203	M5	Bacteria	Acidobacteriota	Vicinamibacteria	Subgroup_17	Subgroup_17	Subgroup_17
ASV673	7	93	0.0013022637024504	0.131655209718859	0.0638945572542067	M4	Bacteria	Acidobacteriota	Vicinamibacteria	Vicinamibacterales	uncultured	uncultured
ASV674	6	32	0.00125468817317085	0.169338281665364	0.0745994045428696	M7	Bacteria	Nitrospirota	Nitrospiria	Nitrospirales	Nitrospiraceae	Nitrospira
ASV678	7	79	0.00127090620187178	0.174285410228494	0.0635600307764359	M2	Bacteria	Actinobacteriota	Actinobacteria	0319-7L14	0319-7L14	0319-7L14
ASV689	11	90	0.00138462867387582	0.351267242668284	0.0652326631652895	M9	Bacteria	Gemmatimonadota	Gemmatimonadetes	Gemmatimonadales	Gemmatimonadaceae	uncultured
ASV710	10	235	0.001404742438709	0.312364968549277	0.0652326631652895	M11	Bacteria	Acidobacteriota	Vicinamibacteria	Vicinamibacterales	Vicinamibacteraceae	Vicinamibacteraceae
ASV730	12	239	0.00139045658279501	0.289718777002754	0.0672398220319138	M4	Archaea	Crenarchaeota	Nitrososphaeria	Nitrososphaerales	Nitrososphaeraceae	Nitrososphaeraceae
ASV765	9	215	0.0014180849580539	0.237096142347871	0.0836316194426789	M4	Bacteria	Proteobacteria	Gammaproteobacteria	Burkholderiales	Nitrosomonadaceae	MND1
ASV767	6	60	0.00128100591214124	0.152922308242767	0.0709196132873917	M7	Bacteria	Actinobacteriota	Thermoleophilia	Solirubrobacterales	Solirubrobacteraceae	Conexibacter
ASV797	14	146	0.00144022692264676	0.511390164803505	0.0615528719098117	M10	Bacteria	Latescibacterota	Latescibacterota	Latescibacterota	Latescibacterota	Latescibacterota
ASV821	8	178	0.00141349134856938	0.173934369230043	0.0756029839761817	M7	Bacteria	Verrucomicrobiota	Verrucomicrobiae	Chthoniobacterales	Chthoniobacteraceae	Candidatus_Udaeobacter
ASV867	19	421	0.00148761287739679	0.623717225927766	0.0916602549091761	M5	Bacteria	Actinobacteriota	Thermoleophilia	Gaiellales	Gaiellaceae	Gaiella
ASV888	13	460	0.00145759054856504	0.30452731231176	0.100692469808985	M7	Bacteria	Planctomycetota	Planctomycetes	Planctomycetales	Schlesneriaceae	Schlesneria
ASV909	13	142	0.00140608443745299	0.392525364973462	0.0735958251095574	M5	Bacteria	Acidobacteriota	Blastocatellia	Pyrinomonadales	Pyrinomonadaceae	RB41
ASV983	9	207	0.00138059016974967	0.208717708802968	0.0628909778208945	M2	Bacteria	Planctomycetota	Planctomycetes	Pirellulales	Pirellulaceae	Pir4_lineage
ASV1104	17	409	0.00145996028628251	0.471046595900807	0.160238182852173	M4	Bacteria	Acidobacteriota	Blastocatellia	Pyrinomonadales	Pyrinomonadaceae	RB41
ASV1144	8	38	0.00123074857894399	0.211117629914081	0.0735958251095574	M9	Bacteria	Acidobacteriota	Blastocatellia	Pyrinomonadales	Pyrinomonadaceae	RB41
ASV1199	13	163	0.00141012033496237	0.440781194988292	0.0832970929649082	M8	Bacteria	Proteobacteria	Alphaproteobacteria	Sphingomonadales	Sphingomonadaceae	Ellin6055
ASV1283	15	446	0.00145166616960144	0.372943733490134	0.0665707690763724	M2	Bacteria	Actinobacteriota	Thermoleophilia	Solirubrobacterales	67-14	67-14
ASV1345	11	152	0.00136052383807048	0.292030272098102	0.0662362425986017	M2	Bacteria	Gemmatimonadota	Gemmatimonadetes	Gemmatimonadales	Gemmatimonadaceae	uncultured
ASV1641	19	591	0.00152660757459916	0.620860681366772	0.061218345432041	M8	Bacteria	Proteobacteria	Gammaproteobacteria	Burkholderiales	Nitrosomonadaceae	MND1
ASV1904	15	298	0.00148465870087146	0.446221913863681	0.0635600307764359	M11	Bacteria	Cyanobacteria	Cyanobacteriia	Chloroplast	Chloroplast	Chloroplast
ASV2285	13	449	0.0014636973119213	0.335213061344082	0.079951828187201	M2	Bacteria	Proteobacteria	Alphaproteobacteria	Sphingomonadales	Sphingomonadaceae
ASV2431	17	585	0.00149938996749618	0.431249265250954	0.0675743485096845	M7	Bacteria	Acidobacteriota	Blastocatellia	Elev-16S-573	Elev-16S-573	Elev-16S-573
