# Supplementary material for: Microbial interactions mediate the fairy ring type effects on alpine meadow plant communities on the Tibetan plateau
Source: Environ Microbiome. 2026 Mar 10;21:55. doi: 10.1186/s40793-026-00873-z (PMC13088534; doi:10.1186/s40793-026-00873-z)
Supplement: Supplementary file 2 — Supplementary Material 2 [file 40793_2026_873_MOESM2_ESM.zip › co-occurrence network/bacteria/T1/Agaricus_20on_edge.csv]

Source	Target	Interaction	weight
ASV1	ASV3	+	0.936130863965367
ASV1	ASV5	+	0.973011754723304
ASV1	ASV45	+	0.832855570049707
ASV1	ASV129	-	0.906798665466697
ASV1	ASV142	+	0.940703719747909
ASV1	ASV171	+	0.896384473947477
ASV1	ASV172	-	1
ASV1	ASV212	-	0.865467550488236
ASV1	ASV244	-	0.971716086175371
ASV1	ASV489	+	0.689035329367272
ASV1	ASV867	-	0.923916021927493
ASV2	ASV3	-	1
ASV2	ASV32	-	0.97681346316457
ASV2	ASV122	-	1
ASV2	ASV187	-	0.768614072325044
ASV2	ASV2854	+	0.930184556903902
ASV3	ASV18	-	0.995796533122152
ASV3	ASV201	-	0.979471440849296
ASV3	ASV227	-	0.629603657980202
ASV3	ASV228	-	0.691553435234009
ASV3	ASV372	+	0.85451469197278
ASV5	ASV98	+	0.967484171087621
ASV5	ASV175	+	0.775972598191031
ASV5	ASV219	-	1
ASV5	ASV228	+	0.91334392410314
ASV5	ASV232	+	0.889162371430852
ASV5	ASV375	-	0.91067251374934
ASV5	ASV547	+	0.804589356373357
ASV6	ASV44	-	1
ASV6	ASV136	+	0.833288585653023
ASV6	ASV187	-	0.76865789302523
ASV6	ASV538	+	0.95922649256479
ASV6	ASV710	+	0.958460103177598
ASV6	ASV874	+	0.769267004214071
ASV7	ASV17	-	0.956680302076419
ASV7	ASV49	+	0.903534852290064
ASV7	ASV85	-	0.890284003948742
ASV7	ASV102	-	0.909145288194393
ASV7	ASV113	-	0.937761963674853
ASV7	ASV434	+	0.956255603774588
ASV7	ASV671	-	0.623540835970819
ASV8	ASV132	+	0.8700684873218
ASV8	ASV135	+	0.928465428616374
ASV8	ASV171	+	0.90722421690092
ASV9	ASV147	-	0.892614367664248
ASV9	ASV188	-	0.851650313796656
ASV9	ASV489	+	0.822452270170443
ASV10	ASV144	-	0.821164202471848
ASV10	ASV165	-	0.895791725539029
ASV10	ASV170	-	0.716260953680862
ASV10	ASV252	+	0.853400106642729
ASV10	ASV671	-	0.866882815174142
ASV10	ASV797	-	0.733283390738767
ASV11	ASV16	-	0.954749099195773
ASV11	ASV46	-	0.803942205286134
ASV11	ASV207	+	0.929521891640158
ASV11	ASV220	+	0.961549168169478
ASV11	ASV244	-	0.852445506246318
ASV11	ASV253	+	0.878242865862375
ASV11	ASV375	+	0.757521160217298
ASV12	ASV502	+	0.884358987876485
ASV12	ASV554	+	0.929167016627234
ASV12	ASV652	+	0.786315615322821
ASV12	ASV2289	+	0.928744309066488
ASV13	ASV16	+	0.780302663660706
ASV13	ASV96	-	0.809926030172039
ASV13	ASV111	-	0.825984084004742
ASV13	ASV154	+	0.637117183115832
ASV13	ASV258	-	0.655226413102685
ASV13	ASV645	-	0.711298123210856
ASV13	ASV672	+	0.969486512438372
ASV16	ASV19	+	0.820531807358312
ASV16	ASV27	+	0.768596070080183
ASV16	ASV49	+	0.926489525565474
ASV16	ASV83	-	0.918790884578328
ASV16	ASV102	-	1
ASV16	ASV264	+	0.959121218647728
ASV16	ASV302	+	0.909107229623881
ASV16	ASV325	+	0.836755417712589
ASV16	ASV330	+	0.896977323018642
ASV16	ASV421	-	0.908212568486927
ASV16	ASV474	+	0.92171337294587
ASV16	ASV482	+	0.968615444897937
ASV16	ASV1359	-	0.910447343958885
ASV17	ASV19	-	0.870706978435093
ASV17	ASV51	+	0.86522407309967
ASV17	ASV73	-	0.632421948796585
ASV17	ASV149	-	0.845759027990055
ASV18	ASV66	-	1
ASV18	ASV73	-	0.941820078841668
ASV18	ASV84	-	0.578200965703425
ASV18	ASV102	-	0.817357152844332
ASV18	ASV107	-	0.694095306016344
ASV18	ASV154	-	0.710291290355246
ASV18	ASV166	+	0.85134274079168
ASV18	ASV168	+	0.857689113086128
ASV18	ASV369	-	0.886560855715448
ASV19	ASV167	-	0.713128863290945
ASV19	ASV203	-	0.63834371622683
ASV19	ASV261	+	0.875784538571003
ASV19	ASV302	+	0.789055008116478
ASV19	ASV375	+	0.860064206322851
ASV19	ASV459	+	0.841499559537126
ASV20	ASV22	+	0.855190091618327
ASV20	ASV59	-	0.739165791593282
ASV20	ASV85	-	0.730013466576413
ASV20	ASV95	+	0.726346785690929
ASV20	ASV139	-	0.596265776910109
ASV20	ASV201	+	0.740688799622133
ASV20	ASV252	+	0.961039274560756
ASV20	ASV301	+	0.940060029698045
ASV20	ASV321	+	0.946620828019042
ASV21	ASV22	+	0.627255513085169
ASV21	ASV262	+	0.839912242198598
ASV21	ASV330	-	0.785680552979712
ASV21	ASV594	-	0.903239332427316
ASV22	ASV219	-	0.760863998977633
ASV23	ASV163	+	0.847836713459262
ASV24	ASV28	-	0.747389721928652
ASV24	ASV121	+	0.757928355900819
ASV24	ASV124	+	0.787770982068286
ASV24	ASV144	+	0.788968300159783
ASV24	ASV145	+	0.806169964350015
ASV24	ASV154	+	0.912104773727628
ASV24	ASV161	+	0.837699413518496
ASV25	ASV174	-	0.962388836803164
ASV26	ASV28	+	0.953546453324826
ASV27	ASV64	-	0.65233345956197
ASV27	ASV179	+	0.967591021873845
ASV27	ASV291	-	0.917399498993869
ASV27	ASV904	+	0.771657088608935
ASV27	ASV2854	+	0.78963233731323
ASV29	ASV59	+	0.909920307149577
ASV29	ASV82	+	0.959063944257631
ASV29	ASV114	-	0.705965195566823
ASV29	ASV144	+	0.863037614099622
ASV29	ASV216	-	0.813781941072164
ASV29	ASV220	-	0.866697837489467
ASV29	ASV221	-	0.870122477346549
ASV29	ASV233	-	0.870298454985876
ASV29	ASV264	-	0.882628003904588
ASV29	ASV269	-	0.800381469929787
ASV29	ASV302	-	0.876748766314913
ASV30	ASV64	-	0.537592880626647
ASV30	ASV128	+	0.839841016441791
ASV30	ASV143	-	0.80559851198862
ASV30	ASV181	-	0.559646356838012
ASV30	ASV190	+	0.794597888754617
ASV30	ASV219	+	0.813632463730288
ASV30	ASV251	+	0.656333167203115
ASV30	ASV261	+	0.873297376014746
ASV30	ASV287	-	0.906904600237818
ASV30	ASV394	+	0.738633256973233
ASV31	ASV145	-	0.988731610192177
ASV31	ASV2854	+	0.83500903932791
ASV32	ASV54	+	0.924597490235135
ASV32	ASV394	-	0.740594173835641
ASV32	ASV421	+	0.706966652303141
ASV32	ASV2289	-	0.884058269905989
ASV33	ASV42	-	0.759657316632888
ASV33	ASV59	-	0.746734167613657
ASV33	ASV118	-	0.863802446217706
ASV33	ASV244	-	0.784696816298737
ASV33	ASV267	-	0.901436643548653
ASV33	ASV336	+	0.83348454531356
ASV33	ASV492	-	0.911710965090722
ASV35	ASV135	-	0.960248647288277
ASV35	ASV172	+	0.817008135858779
ASV35	ASV180	-	0.812664999463726
ASV35	ASV188	+	0.663879959018166
ASV35	ASV199	+	0.875322461470917
ASV35	ASV230	-	0.964054711387361
ASV35	ASV284	+	0.811737096154878
ASV35	ASV460	-	0.833564157294624
ASV35	ASV597	-	0.795184037687622
ASV36	ASV210	-	0.451882922890067
ASV36	ASV423	-	0.887243321608578
ASV38	ASV152	+	0.907655925235945
ASV38	ASV204	+	0.8405010263496
ASV38	ASV219	+	0.924861528722138
ASV38	ASV409	-	0.750634026312635
ASV38	ASV874	+	0.829752033257222
ASV39	ASV58	+	0.832522378682624
ASV39	ASV67	+	0.792795700132071
ASV39	ASV97	-	0.74148311345064
ASV39	ASV171	+	0.751890280991817
ASV39	ASV322	+	0.866419640689031
ASV39	ASV370	-	0.864233929979043
ASV39	ASV457	+	0.851358979921075
ASV39	ASV702	+	0.918866694674592
ASV40	ASV47	-	0.827763514280507
ASV40	ASV49	+	0.763832880432067
ASV40	ASV59	+	0.874973924540904
ASV40	ASV86	-	0.81018769605565
ASV40	ASV242	-	0.869737631394877
ASV40	ASV380	+	0.756188353659082
ASV40	ASV459	+	0.83588459354711
ASV40	ASV593	+	0.803029949370644
ASV40	ASV710	-	0.690931850587002
ASV41	ASV51	-	0.943643731191704
ASV41	ASV77	-	0.737397081783943
ASV41	ASV127	-	0.646162924936365
ASV41	ASV184	-	0.799865496749344
ASV41	ASV262	-	0.825628596752759
ASV41	ASV600	-	0.831688390909405
ASV42	ASV401	-	0.838380040157806
ASV42	ASV434	+	0.869303243785067
ASV43	ASV60	-	0.682656322726111
ASV43	ASV188	-	0.798789248027377
ASV43	ASV243	-	0.985553554416403
ASV43	ASV286	-	0.934827836283731
ASV43	ASV311	+	0.912686472053043
ASV43	ASV330	+	0.915935889536338
ASV44	ASV75	+	0.833179746168836
ASV44	ASV262	-	0.791825796269426
ASV44	ASV351	+	0.867011559224789
ASV44	ASV419	+	0.789187030356579
ASV45	ASV56	-	0.883604969572819
ASV45	ASV64	+	0.819911623487919
ASV45	ASV74	+	0.843722591485179
ASV45	ASV84	+	0.746845177092456
ASV45	ASV127	-	0.941444462047357
ASV45	ASV132	+	0.771367816229216
ASV45	ASV209	-	0.886311766868124
ASV45	ASV302	+	0.919377994196702
ASV45	ASV398	+	0.909581783695675
ASV46	ASV113	+	0.6735196402793
ASV46	ASV136	-	0.868942321350223
ASV46	ASV162	+	0.68775301819316
ASV46	ASV249	-	0.719527644452971
ASV46	ASV255	-	0.840391311343333
ASV46	ASV380	+	0.806568481973562
ASV46	ASV416	+	0.69243438112564
ASV46	ASV509	+	0.562075091152801
ASV46	ASV689	+	0.824220303742985
ASV47	ASV110	+	0.379979621343882
ASV47	ASV143	+	0.659582524607541
ASV47	ASV181	-	0.575278465116414
ASV47	ASV196	+	0.580958017446559
ASV47	ASV273	-	0.959838752985463
ASV47	ASV416	+	0.907888453587682
ASV47	ASV502	+	0.807954412193175
ASV47	ASV600	+	0.835213713286016
ASV47	ASV713	+	0.817094864396184
ASV47	ASV1315	-	0.712434099898451
ASV47	ASV1345	+	0.840842570807966
ASV49	ASV53	+	0.745636994688874
ASV49	ASV56	+	0.836674524871036
ASV49	ASV169	-	0.930128921206144
ASV49	ASV204	-	0.93846094609537
ASV49	ASV212	-	0.893166708433847
ASV49	ASV305	+	0.945176495837631
ASV50	ASV134	+	0.933076237347018
ASV51	ASV216	-	0.657734844635224
ASV51	ASV1004	+	0.921026136476988
ASV53	ASV95	-	0.640855995177127
ASV53	ASV145	-	0.851597623365227
ASV54	ASV161	+	0.723034632167844
ASV54	ASV211	+	0.935715232695165
ASV54	ASV228	-	0.925975775131449
ASV54	ASV244	+	0.769673236133177
ASV54	ASV276	-	0.82066412408897
ASV56	ASV146	-	0.828115729139062
ASV56	ASV177	-	0.755655629636657
ASV56	ASV191	+	0.802657099409506
ASV56	ASV437	-	0.852499278940974
ASV56	ASV1214	-	0.864032926185996
ASV57	ASV131	-	0.621719913870215
ASV57	ASV140	+	0.585219722057079
ASV57	ASV143	-	0.782314850985757
ASV57	ASV179	+	0.938659621383444
ASV57	ASV193	-	0.962518438599442
ASV57	ASV232	-	0.935131432645877
ASV57	ASV300	-	0.968121273262646
ASV57	ASV667	+	0.893719937062418
ASV57	ASV1705	+	0.568272001317342
ASV58	ASV63	+	0.681072281520912
ASV58	ASV133	+	0.560312308450582
ASV58	ASV457	-	0.85683268871622
ASV58	ASV467	-	0.592128811375574
ASV60	ASV77	-	0.797204461823388
ASV60	ASV137	+	0.815436403496121
ASV63	ASV94	+	0.83979803114143
ASV63	ASV123	+	0.86975078203054
ASV63	ASV212	+	0.877676475148917
ASV63	ASV399	+	0.588746911803079
ASV64	ASV74	-	0.740456698026385
ASV64	ASV86	-	0.864356158992409
ASV64	ASV176	-	0.795135092463921
ASV64	ASV206	+	0.825664172491141
ASV64	ASV220	+	0.89250702328554
ASV64	ASV221	+	0.81845088676506
ASV64	ASV409	-	0.809089754728315
ASV65	ASV140	+	0.778867246296134
ASV65	ASV234	-	0.87337318311023
ASV65	ASV384	+	0.692731478574946
ASV65	ASV385	+	0.733841213780718
ASV65	ASV1023	-	0.630105637196682
ASV66	ASV68	+	0.990367659863938
ASV66	ASV78	-	0.776627546969456
ASV66	ASV175	-	0.615130602373754
ASV67	ASV87	-	0.717839449008505
ASV67	ASV177	+	0.817482881594863
ASV67	ASV230	+	0.690640810533298
ASV67	ASV236	-	0.596688265790076
ASV67	ASV250	+	0.688093916179827
ASV67	ASV251	+	0.772844224676832
ASV67	ASV281	+	0.851375269251864
ASV67	ASV306	+	0.682325057369842
ASV67	ASV318	-	0.734944384583035
ASV67	ASV423	-	0.744478510010947
ASV68	ASV131	+	0.795363359439793
ASV68	ASV153	+	0.699974826704727
ASV68	ASV593	-	0.92461852849325
ASV69	ASV96	+	0.704297740824178
ASV69	ASV98	+	0.827037993691123
ASV69	ASV118	+	0.830909404651317
ASV69	ASV129	-	0.840406835611536
ASV69	ASV152	+	0.772356728783062
ASV69	ASV163	-	0.824446561444273
ASV69	ASV186	+	0.757590859512936
ASV69	ASV460	+	0.896530920623862
ASV70	ASV177	+	0.696983481432018
ASV70	ASV179	+	0.759170716461404
ASV70	ASV234	-	0.884208241245671
ASV70	ASV1023	-	0.659540705690776
ASV71	ASV493	+	0.942659153154727
ASV73	ASV143	+	0.763188830534058
ASV73	ASV176	+	0.820877990976348
ASV73	ASV239	-	0.764461598983298
ASV73	ASV296	-	0.576386802367479
ASV73	ASV396	-	0.728095612828965
ASV73	ASV670	-	0.88590270743354
ASV74	ASV137	+	0.846674577041688
ASV74	ASV146	+	0.855597581825891
ASV74	ASV193	-	0.786132282124751
ASV74	ASV203	-	0.783851082518702
ASV74	ASV221	+	0.658642848069773
ASV74	ASV244	-	0.694888252550903
ASV74	ASV268	+	0.35368722223458
ASV74	ASV403	+	0.67101216581391
ASV74	ASV406	+	0.719457570286193
ASV74	ASV409	+	0.783153523480641
ASV76	ASV92	-	0.593712436690758
ASV76	ASV187	+	0.939007392795303
ASV76	ASV594	+	0.642401156498417
ASV77	ASV124	-	0.622685464515493
ASV77	ASV135	+	0.992741222786301
ASV77	ASV378	-	0.92778003798377
ASV77	ASV383	-	0.5404940225314
ASV77	ASV384	-	0.716704083558495
ASV77	ASV419	-	0.789254612549346
ASV78	ASV85	-	0.930403811766962
ASV78	ASV94	+	0.943470651025958
ASV78	ASV133	-	0.825788139015799
ASV80	ASV204	+	0.609433063068277
ASV80	ASV247	+	0.545817051817166
ASV80	ASV286	+	0.68491499214442
ASV80	ASV296	-	0.51110534233114
ASV80	ASV327	-	0.935465168744883
ASV80	ASV352	+	0.670563199866989
ASV80	ASV375	-	0.728947652315786
ASV80	ASV420	+	0.878547094067668
ASV80	ASV482	+	0.896433145605231
ASV81	ASV96	+	0.697448394869935
ASV81	ASV384	-	0.637814861662214
ASV82	ASV87	-	0.627960731216103
ASV82	ASV199	+	0.815141588039906
ASV82	ASV221	+	0.829695643631255
ASV82	ASV230	+	0.873034985302753
ASV82	ASV269	-	0.722274414798948
ASV82	ASV330	+	0.91995126067654
ASV82	ASV394	+	0.916619574678743
ASV82	ASV420	+	0.691244322225549
ASV82	ASV867	+	0.897014432843876
ASV83	ASV117	-	0.570649144398401
ASV83	ASV120	-	0.949817079811049
ASV83	ASV133	-	0.816143321870312
ASV83	ASV138	-	0.655716439219022
ASV83	ASV172	+	0.712565162980885
ASV83	ASV207	-	0.869293244565683
ASV83	ASV212	-	0.60219558477122
ASV83	ASV243	-	0.712348099042577
ASV83	ASV267	-	0.777996090283089
ASV83	ASV388	-	0.666404731571677
ASV83	ASV416	-	0.846139156815326
ASV83	ASV547	-	0.901357884159494
ASV84	ASV87	+	0.946095043343124
ASV84	ASV162	-	0.954835417821027
ASV84	ASV189	+	0.845578680397071
ASV84	ASV340	+	0.485354003828169
ASV85	ASV101	-	0.707844600578447
ASV85	ASV351	-	0.844131268651332
ASV85	ASV365	+	0.78933558131483
ASV86	ASV284	-	0.876144327845118
ASV87	ASV142	+	0.601448814240936
ASV87	ASV179	+	0.525172835317063
ASV87	ASV259	-	0.713002649230625
ASV87	ASV300	-	0.757648200185952
ASV87	ASV306	+	0.904332696137116
ASV88	ASV306	+	0.856834247466364
ASV88	ASV398	+	0.81053218589967
ASV88	ASV459	+	0.775289205825489
ASV89	ASV194	+	0.908457411201273
ASV89	ASV402	+	0.866133964827301
ASV89	ASV442	+	0.909631060024926
ASV91	ASV105	-	0.864872599955935
ASV91	ASV111	-	0.913466274883873
ASV91	ASV174	+	0.947892894623078
ASV91	ASV196	+	0.893692019405059
ASV91	ASV423	+	0.708449192328079
ASV91	ASV434	-	0.819056398142345
ASV92	ASV184	-	0.589563198641861
ASV92	ASV225	+	0.951611009231777
ASV92	ASV253	+	0.87289817712706
ASV92	ASV702	+	0.765180561701422
ASV94	ASV127	-	0.567908295906928
ASV94	ASV166	-	0.947392165137463
ASV95	ASV219	+	0.823040114752911
ASV95	ASV267	-	0.710291848647627
ASV95	ASV330	+	0.892526684365301
ASV95	ASV374	+	0.73504598219384
ASV95	ASV409	+	0.799749443181031
ASV95	ASV521	+	0.88824084255858
ASV96	ASV136	-	0.595401916540555
ASV96	ASV176	+	0.77933208759038
ASV96	ASV372	-	0.917694801992658
ASV97	ASV287	-	0.541363430268121
ASV97	ASV296	-	0.939867711925319
ASV98	ASV220	-	0.742439305409786
ASV98	ASV247	-	0.804250869930936
ASV100	ASV552	-	0.790420223901088
ASV101	ASV102	+	0.674415687848948
ASV102	ASV114	+	0.64400759312324
ASV102	ASV139	+	0.750011265828461
ASV102	ASV177	+	0.699704013054804
ASV102	ASV211	+	0.769363138271167
ASV102	ASV465	-	0.755900044369395
ASV102	ASV623	+	0.682854333312387
ASV102	ASV689	+	0.806098411653241
ASV104	ASV130	+	0.635089492648192
ASV104	ASV134	+	0.92844375571312
ASV104	ASV409	+	0.325319784487397
ASV104	ASV471	+	0.705182131528028
ASV104	ASV713	-	0.713412532208556
ASV105	ASV116	+	0.907140957484917
ASV105	ASV127	-	0.890165659791408
ASV105	ASV149	+	0.918102420212116
ASV105	ASV211	-	0.778187342524299
ASV105	ASV437	+	0.849214442665109
ASV105	ASV952	+	0.858012067374152
ASV106	ASV523	-	0.570405124125078
ASV107	ASV154	-	0.746973528243991
ASV107	ASV235	+	0.375552155462334
ASV107	ASV378	-	0.748281265144097
ASV107	ASV402	-	0.911276621486016
ASV107	ASV416	-	0.672764091390203
ASV107	ASV434	-	0.68318182062755
ASV107	ASV521	-	0.833981867766746
ASV107	ASV547	+	0.960466752705131
ASV107	ASV874	-	0.753748599991775
ASV108	ASV122	-	0.641819355531697
ASV108	ASV137	-	0.674146180938465
ASV108	ASV163	-	0.512937665743476
ASV108	ASV201	-	0.730414521368177
ASV108	ASV225	+	0.978553931615163
ASV108	ASV226	-	0.733066426011904
ASV108	ASV341	-	0.955412017171994
ASV108	ASV409	-	0.891589702726601
ASV108	ASV652	+	0.878012573244548
ASV108	ASV2854	-	0.739909453848478
ASV110	ASV113	-	0.73207847790621
ASV110	ASV121	+	0.84414583629273
ASV110	ASV319	+	0.938432507506788
ASV110	ASV345	+	0.963863713007186
ASV110	ASV482	+	0.96062587143139
ASV112	ASV192	-	0.657170339780537
ASV112	ASV198	-	0.914323041754373
ASV114	ASV216	+	0.798540165937435
ASV114	ASV513	+	0.730741656295466
ASV115	ASV175	-	0.885595601175622
ASV115	ASV275	-	0.950136308467873
ASV115	ASV399	+	0.965584582216296
ASV115	ASV402	+	0.592815001784172
ASV116	ASV165	+	0.802728837173665
ASV116	ASV192	+	0.864664689860202
ASV116	ASV206	+	0.80300724648474
ASV116	ASV247	+	0.721523900075242
ASV116	ASV282	+	0.762666875716817
ASV117	ASV147	-	0.869131002642542
ASV117	ASV169	-	0.881968277023505
ASV117	ASV189	-	0.861259399451192
ASV117	ASV200	+	0.872876802968478
ASV117	ASV204	-	0.87283887368206
ASV117	ASV271	-	0.621355854202824
ASV117	ASV311	-	0.879979055038725
ASV117	ASV377	-	0.658775302360045
ASV117	ASV394	-	0.80844308956002
ASV117	ASV399	-	0.835604105072079
ASV118	ASV164	-	0.855065502536813
ASV118	ASV284	+	0.808370721104278
ASV118	ASV396	-	0.945975989389268
ASV118	ASV441	-	0.818610724614119
ASV119	ASV365	-	0.617021354858894
ASV119	ASV375	+	0.686353410988723
ASV119	ASV521	-	0.327899613893299
ASV121	ASV600	+	0.765197730119378
ASV121	ASV1139	-	0.576149912503158
ASV122	ASV190	+	0.765711605393125
ASV122	ASV394	+	0.945492938636859
ASV123	ASV904	+	0.987601979332411
ASV124	ASV147	+	0.884271588240357
ASV124	ASV189	+	0.878809712481661
ASV124	ASV204	+	0.847426037203301
ASV126	ASV161	-	0.720860182698511
ASV126	ASV282	-	0.704998638577711
ASV126	ASV414	+	0.889420032841514
ASV126	ASV597	-	0.896939237168778
ASV126	ASV671	+	0.84803687136156
ASV126	ASV835	-	0.9264492281741
ASV126	ASV1004	+	0.850572208689238
ASV127	ASV198	-	0.832246992830168
ASV127	ASV251	-	0.938349133725115
ASV127	ASV321	-	0.962871516258993
ASV127	ASV460	-	0.844846543900663
ASV128	ASV187	-	0.694583126469098
ASV128	ASV237	+	0.748847227059493
ASV128	ASV267	+	0.9123586056335
ASV128	ASV318	+	0.806391906396065
ASV129	ASV231	-	0.840171147935382
ASV129	ASV459	-	0.797777222484324
ASV129	ASV465	-	0.908548277196418
ASV131	ASV163	+	0.842303527199491
ASV131	ASV174	+	0.762240066760135
ASV131	ASV210	-	0.640886751226417
ASV132	ASV327	-	0.646187978871381
ASV132	ASV330	-	0.577961014246769
ASV133	ASV392	-	0.902019349657625
ASV133	ASV401	+	0.903804667381416
ASV133	ASV550	+	0.77002914139888
ASV133	ASV1359	+	0.849733885968158
ASV134	ASV194	+	0.785944491729574
ASV134	ASV273	+	0.926417765495274
ASV134	ASV304	-	0.723277881705368
ASV134	ASV420	+	0.591963786826963
ASV135	ASV171	-	0.895455760471099
ASV135	ASV318	+	0.689489132577834
ASV135	ASV321	-	0.809219180714592
ASV135	ASV594	+	0.924429069636858
ASV135	ASV645	-	0.919375891034982
ASV135	ASV671	+	0.858073032963859
ASV135	ASV797	+	0.598343395962081
ASV136	ASV192	+	0.800407919475987
ASV136	ASV212	+	0.624749240115286
ASV136	ASV370	+	0.562726841013682
ASV136	ASV457	+	0.815690613599779
ASV136	ASV542	+	0.988431033636324
ASV137	ASV149	-	0.754196122525584
ASV137	ASV231	-	0.851353851290436
ASV137	ASV703	-	0.910040658829734
ASV138	ASV547	-	0.6851079374581
ASV138	ASV552	-	0.686951750286329
ASV139	ASV211	-	0.511677463172162
ASV139	ASV291	-	0.489543427251279
ASV139	ASV593	-	0.425450825015863
ASV139	ASV600	-	0.679398711511302
ASV140	ASV208	-	0.349606746851285
ASV140	ASV251	-	0.749944379587438
ASV140	ASV253	-	0.453681980364215
ASV141	ASV171	+	0.573072210660981
ASV141	ASV228	-	0.861441672428965
ASV142	ASV220	-	0.687464691443178
ASV143	ASV170	+	0.708181846797034
ASV143	ASV258	+	0.718744436847659
ASV143	ASV296	-	0.946398460411272
ASV143	ASV330	-	0.796918213407836
ASV143	ASV394	+	0.993976970799075
ASV143	ASV406	+	0.994164158807346
ASV144	ASV154	-	1
ASV144	ASV389	+	0.888032218839154
ASV144	ASV1023	-	0.775321577411042
ASV145	ASV204	+	0.898857559602553
ASV145	ASV228	-	0.964055070287418
ASV145	ASV273	-	0.852737211436591
ASV145	ASV283	+	0.773103336750968
ASV145	ASV375	+	0.847252349545013
ASV145	ASV419	+	0.764276970937368
ASV145	ASV441	-	0.645054398440579
ASV145	ASV482	+	0.797182836872631
ASV145	ASV489	+	0.821763098951173
ASV145	ASV594	+	0.951779504769802
ASV145	ASV689	+	0.838456426807799
ASV145	ASV728	-	0.6516951989664
ASV146	ASV216	+	0.705577183299978
ASV147	ASV164	-	0.618680038284686
ASV147	ASV166	-	0.92943053534466
ASV147	ASV396	+	0.8850531330721
ASV149	ASV173	-	0.525861908150358
ASV149	ASV187	-	0.604213070292649
ASV149	ASV196	+	0.650974838078423
ASV149	ASV199	+	0.984284782394069
ASV149	ASV232	-	0.90384644016194
ASV149	ASV333	-	0.656583772858003
ASV149	ASV401	-	0.672755571606792
ASV149	ASV538	-	0.925962708849902
ASV150	ASV209	-	0.934797301360177
ASV150	ASV370	+	0.557191119610624
ASV150	ASV904	+	0.992891378178901
ASV152	ASV351	+	0.950221797648248
ASV153	ASV874	+	0.803531096257328
ASV154	ASV162	+	0.671653508754862
ASV154	ASV204	+	0.72376178588546
ASV161	ASV169	-	0.886179073094086
ASV161	ASV188	+	0.896690261652194
ASV161	ASV236	+	0.891693521076997
ASV161	ASV286	+	0.892542398528489
ASV161	ASV643	+	0.699264404893916
ASV161	ASV874	+	0.960917476031114
ASV162	ASV167	+	0.897559499815409
ASV162	ASV302	-	0.95579754577454
ASV162	ASV325	-	0.817644731884188
ASV162	ASV403	+	0.900829377985659
ASV163	ASV651	+	0.953011113932552
ASV164	ASV316	-	0.714692486567639
ASV164	ASV331	+	0.807181965897778
ASV164	ASV460	+	0.652055123610186
ASV164	ASV513	+	0.897301018622382
ASV164	ASV797	-	0.769878970350355
ASV165	ASV171	+	0.924485125272439
ASV165	ASV176	-	0.922517131043795
ASV165	ASV327	+	0.724432175428803
ASV166	ASV375	+	0.868427271569016
ASV166	ASV437	-	0.704536531071055
ASV166	ASV1004	+	0.873607367061958
ASV167	ASV173	-	0.805812532125924
ASV167	ASV187	+	0.83832641083626
ASV167	ASV242	+	0.862767657892729
ASV167	ASV267	+	0.898996607008026
ASV167	ASV268	-	0.78212858888977
ASV167	ASV311	+	0.795817361734017
ASV167	ASV441	+	0.769928635816339
ASV168	ASV377	-	0.742490065042984
ASV168	ASV420	-	0.923486051529115
ASV169	ASV249	+	0.736052286757157
ASV170	ASV345	-	0.811276965624723
ASV170	ASV474	+	0.755990814477668
ASV170	ASV689	+	0.967827588080898
ASV171	ASV190	-	0.943902718579449
ASV171	ASV235	-	0.730540329370808
ASV171	ASV259	-	0.895437898476168
ASV171	ASV345	+	0.668190058568827
ASV171	ASV400	+	0.675842664276007
ASV171	ASV406	-	0.922144224372404
ASV171	ASV471	+	0.643393889558353
ASV171	ASV1214	-	0.65846317391111
ASV172	ASV273	-	0.929180986249803
ASV172	ASV281	-	0.678354418774334
ASV172	ASV318	-	0.950151925585968
ASV172	ASV321	-	0.901138875148056
ASV172	ASV521	-	0.850639307101891
ASV172	ASV651	+	0.512285398378139
ASV172	ASV751	-	0.692549021340127
ASV172	ASV1004	-	0.768156068822132
ASV172	ASV1345	+	0.628726213761987
ASV173	ASV331	-	0.807931052788354
ASV173	ASV383	-	0.943797013044649
ASV173	ASV702	-	0.900355111389238
ASV173	ASV835	-	0.748942838643914
ASV174	ASV180	-	0.698242472062497
ASV174	ASV200	-	0.642156604821854
ASV174	ASV243	+	0.882948309552628
ASV174	ASV296	+	0.916999555530392
ASV174	ASV351	-	0.902528792290403
ASV174	ASV370	+	0.720600315355293
ASV174	ASV375	-	0.771649633352688
ASV174	ASV389	+	0.676263111229743
ASV174	ASV489	+	0.799518134694368
ASV174	ASV513	-	0.935770803412162
ASV174	ASV702	-	0.881267094076646
ASV175	ASV259	-	0.847981716238234
ASV175	ASV281	+	0.545095894373136
ASV175	ASV306	+	0.893470447466164
ASV176	ASV356	+	0.984328414350972
ASV176	ASV378	-	0.801303755646217
ASV177	ASV181	+	0.601266935043315
ASV177	ASV276	-	0.798083645675781
ASV179	ASV247	-	0.534567400785454
ASV180	ASV190	-	0.744141347352128
ASV180	ASV204	+	0.928693817797019
ASV180	ASV352	+	0.736674736134865
ASV180	ASV375	+	0.890301009729781
ASV180	ASV441	-	0.735977981593946
ASV180	ASV489	+	0.892843547106637
ASV181	ASV234	+	0.875690309839271
ASV181	ASV400	+	0.905191064274837
ASV184	ASV273	+	0.992364185832288
ASV184	ASV1359	+	0.789220464094383
ASV185	ASV237	+	0.854796824679403
ASV186	ASV243	+	0.751120480764727
ASV186	ASV442	+	0.879768030090445
ASV186	ASV482	+	0.811581645472254
ASV187	ASV239	+	0.973415363196329
ASV187	ASV269	+	0.92614384551273
ASV187	ASV670	-	0.606406343377631
ASV187	ASV1004	-	0.95035826488242
ASV188	ASV193	+	0.665124655667546
ASV188	ASV208	-	0.724087556814761
ASV189	ASV220	-	0.798247755886804
ASV193	ASV252	-	0.756204700545952
ASV194	ASV341	-	0.757999520335731
ASV194	ASV351	-	0.936481468763718
ASV194	ASV375	-	0.910618321812624
ASV194	ASV406	+	0.937218891872966
ASV194	ASV416	-	0.86380103353517
ASV194	ASV728	-	0.729442277757369
ASV195	ASV228	-	0.721089916973234
ASV195	ASV236	-	0.961954668249371
ASV195	ASV238	-	0.814839962605426
ASV195	ASV702	-	0.880971092564366
ASV196	ASV2289	+	0.7977737317353
ASV198	ASV2854	+	0.897350940826718
ASV199	ASV306	+	0.825501809140951
ASV199	ASV2854	-	0.876574988989677
ASV200	ASV365	+	0.881339863931102
ASV200	ASV377	+	0.641259565652214
ASV200	ASV460	+	0.720530083718949
ASV201	ASV333	+	0.737256030617387
ASV203	ASV231	+	0.685694660041177
ASV203	ASV474	+	0.807394224319299
ASV203	ASV550	+	0.84152861522781
ASV206	ASV306	-	0.512760524422714
ASV206	ASV325	+	0.601597985193879
ASV206	ASV385	-	0.917945450910754
ASV206	ASV523	+	0.857544111362511
ASV207	ASV239	+	0.986342754799958
ASV207	ASV264	+	0.578694544063632
ASV207	ASV369	-	0.584765691698456
ASV207	ASV389	-	0.958864437052744
ASV209	ASV264	-	0.890261478206683
ASV210	ASV345	-	0.505278697578526
ASV210	ASV492	-	0.623193663759735
ASV211	ASV414	-	0.852500072150068
ASV212	ASV242	+	0.829469716394993
ASV212	ASV259	+	0.861622647405106
ASV212	ASV378	+	0.858703147597408
ASV212	ASV672	-	0.574760279298428
ASV216	ASV231	+	0.728801346805918
ASV216	ASV459	+	0.462182072154204
ASV216	ASV671	+	0.611399749836697
ASV219	ASV457	-	0.772795964268816
ASV220	ASV351	+	0.669911761794324
ASV220	ASV542	-	0.608018035381844
ASV220	ASV728	-	0.565700730992736
ASV221	ASV228	-	0.574866060310892
ASV221	ASV276	-	0.833432652944813
ASV221	ASV395	+	0.781380704322281
ASV221	ASV509	-	0.576358403002893
ASV221	ASV867	+	0.603393886520132
ASV225	ASV251	+	0.631869155077238
ASV225	ASV373	+	0.679841994656982
ASV225	ASV1705	-	0.527192185307854
ASV226	ASV319	+	0.84092354747545
ASV226	ASV409	-	0.708308530899311
ASV226	ASV465	-	0.959067043222592
ASV226	ASV593	+	0.664607839640309
ASV226	ASV600	-	0.940999829336031
ASV226	ASV874	-	0.523124277205731
ASV227	ASV242	-	0.820445110486923
ASV227	ASV327	-	0.897711004435338
ASV227	ASV351	-	0.476625497794858
ASV227	ASV416	-	0.796004508611936
ASV227	ASV593	-	0.827965607896346
ASV227	ASV1023	-	0.897536728237379
ASV228	ASV345	+	0.720582797211289
ASV228	ASV1345	+	0.758384100666805
ASV230	ASV287	+	0.861942380218446
ASV230	ASV378	+	0.655846722343112
ASV230	ASV445	+	0.821345029922741
ASV230	ASV597	-	0.84882027728708
ASV230	ASV904	+	0.396868959801463
ASV231	ASV384	-	0.96228191724604
ASV232	ASV242	-	0.910608493805986
ASV233	ASV247	-	1
ASV233	ASV374	-	0.87037204408998
ASV234	ASV237	-	0.919113981476065
ASV234	ASV434	+	0.667892488303249
ASV235	ASV304	+	0.854924784507475
ASV236	ASV380	+	0.838097053203715
ASV236	ASV459	+	0.758905245734906
ASV237	ASV287	+	0.682551322654287
ASV237	ASV538	+	0.801614186331591
ASV238	ASV261	-	0.869880140560863
ASV238	ASV340	+	0.902095848218272
ASV238	ASV550	-	0.691189354854235
ASV239	ASV281	+	0.845414589935218
ASV239	ASV286	+	0.80854246760182
ASV239	ASV351	+	0.459607839594828
ASV239	ASV728	+	0.731091042792517
ASV240	ASV594	+	0.847030686082586
ASV244	ASV394	-	0.341897692747884
ASV244	ASV502	-	0.966414986632969
ASV247	ASV268	+	0.982104019874757
ASV247	ASV316	-	0.952063836610086
ASV247	ASV460	+	0.990231119118537
ASV247	ASV513	+	0.683319656567899
ASV247	ASV797	-	0.874020049244115
ASV249	ASV375	-	0.960724854990468
ASV250	ASV281	+	0.673348819116634
ASV250	ASV282	-	0.925038711091096
ASV250	ASV317	-	0.636959791520442
ASV250	ASV333	-	0.63279731273654
ASV250	ASV554	+	0.973378997909822
ASV250	ASV2854	+	0.905940787680712
ASV251	ASV276	+	0.984270310018973
ASV251	ASV316	+	0.69676619524214
ASV251	ASV352	+	0.89185607330174
ASV251	ASV597	+	0.893100458502806
ASV252	ASV302	+	0.828920978823187
ASV252	ASV380	+	0.828324961048617
ASV252	ASV442	+	0.542053981507576
ASV252	ASV867	-	0.720598085893823
ASV253	ASV268	+	0.50357103856148
ASV253	ASV341	-	0.921315108898789
ASV253	ASV395	-	0.852110799130905
ASV253	ASV442	+	0.406131011079036
ASV253	ASV467	+	0.872616424064246
ASV255	ASV268	-	0.752821372415007
ASV255	ASV352	-	0.914757551266692
ASV255	ASV482	-	0.860031250809404
ASV258	ASV352	-	0.608594382587591
ASV258	ASV445	-	0.828401641129994
ASV259	ASV331	+	0.822011314968025
ASV259	ASV345	+	0.615617593463133
ASV259	ASV403	-	0.65754990153894
ASV259	ASV551	+	0.586064451481384
ASV261	ASV400	-	0.884713793149783
ASV261	ASV554	+	0.858112861308565
ASV262	ASV305	-	0.584243416621105
ASV262	ASV421	-	0.695991592023516
ASV264	ASV392	+	0.806102228370626
ASV264	ASV703	+	0.842445122807239
ASV267	ASV550	-	0.283731036114324
ASV271	ASV281	+	0.823257773230637
ASV271	ASV623	+	0.864371630781116
ASV282	ASV330	+	0.86588265498246
ASV282	ASV351	-	0.86449183713151
ASV282	ASV375	-	0.901184567793848
ASV282	ASV489	-	0.892828072571229
ASV282	ASV551	-	0.847863093574724
ASV283	ASV434	-	0.68933906056412
ASV283	ASV874	+	0.810138940667413
ASV284	ASV383	+	0.728695212719001
ASV287	ASV652	+	0.881237464875872
ASV291	ASV384	-	0.695921818227331
ASV291	ASV482	-	0.714593541610302
ASV296	ASV388	+	0.859893861921426
ASV296	ASV392	+	0.655883604759999
ASV296	ASV416	+	0.816495206767765
ASV300	ASV365	-	0.954199779384933
ASV300	ASV388	-	0.819291522985993
ASV300	ASV457	+	0.887651188254851
ASV300	ASV1023	-	0.905263036690707
ASV304	ASV316	+	0.99261209094167
ASV304	ASV597	+	0.621135517048917
ASV304	ASV2289	-	0.854167230784191
ASV305	ASV414	-	0.700894123713348
ASV305	ASV467	-	0.909140557746378
ASV305	ASV2854	-	0.549195894881902
ASV306	ASV311	-	0.929730730788604
ASV306	ASV406	-	0.473208401983618
ASV306	ASV710	-	0.783519335720386
ASV307	ASV663	-	0.858057566086528
ASV311	ASV414	+	0.831555012900604
ASV311	ASV467	+	0.852463954403734
ASV311	ASV509	+	0.819094993135133
ASV311	ASV547	-	0.756770435149976
ASV311	ASV643	+	0.770591096127055
ASV311	ASV1705	+	0.720932313418993
ASV316	ASV341	+	0.946773012801593
ASV316	ASV399	+	0.575397419039454
ASV316	ASV437	+	0.902013236457786
ASV316	ASV513	+	0.640745012228661
ASV316	ASV551	+	0.869349652695601
ASV316	ASV671	+	0.618314164021523
ASV316	ASV689	+	0.913481999537031
ASV316	ASV1705	+	0.668243041218037
ASV317	ASV369	-	0.821177657259143
ASV321	ASV702	-	0.333282580952669
ASV322	ASV492	-	0.865515954119579
ASV322	ASV797	-	0.941522346531515
ASV325	ASV2289	+	0.577151650376074
ASV327	ASV373	+	0.98706806460854
ASV336	ASV378	+	0.917456726062351
ASV345	ASV445	-	0.694454665508248
ASV351	ASV399	-	0.81712432151295
ASV351	ASV457	-	0.69519514017433
ASV351	ASV1004	-	0.674418245000504
ASV352	ASV867	-	0.813939722593541
ASV356	ASV370	-	0.791232002543475
ASV365	ASV1345	-	0.616839042770031
ASV369	ASV1345	-	0.577326095161195
ASV370	ASV952	+	0.960763804395676
ASV370	ASV1315	-	0.948049385421184
ASV372	ASV388	+	0.629229285595661
ASV372	ASV1023	-	0.957227259322604
ASV373	ASV1705	-	0.886065263
ASV374	ASV399	+	0.861583805056842
ASV374	ASV652	+	0.99006550677977
ASV374	ASV728	+	0.991496744630639
ASV375	ASV489	+	0.984063758443421
ASV375	ASV1315	+	0.719550642712068
ASV378	ASV380	-	0.954858018523779
ASV378	ASV392	+	0.975268149367556
ASV378	ASV403	-	0.85937536874469
ASV378	ASV414	+	0.82878278897437
ASV378	ASV467	-	0.723182841149736
ASV378	ASV521	-	0.800744282909562
ASV378	ASV554	+	0.827461678279632
ASV378	ASV713	+	0.483267267804608
ASV378	ASV878	-	0.500713312676197
ASV378	ASV1359	-	0.404749215662516
ASV380	ASV474	-	0.781256002215397
ASV380	ASV552	-	0.520585876837728
ASV380	ASV593	-	0.668438400271557
ASV380	ASV1214	-	0.808649966112941
ASV383	ASV385	+	0.969170479205239
ASV383	ASV442	-	0.791117074372297
ASV383	ASV1214	-	0.857507557430023
ASV385	ASV1345	-	0.872544015856404
ASV388	ASV1345	-	0.752430376838762
ASV392	ASV394	+	0.585871245734081
ASV392	ASV395	+	0.810549741076295
ASV392	ASV671	+	0.893584707568097
ASV394	ASV395	+	0.673822878849768
ASV394	ASV421	+	0.607547218173829
ASV395	ASV398	+	0.846467048494065
ASV395	ASV399	-	0.822732499977953
ASV395	ASV1214	+	0.770158206468752
ASV396	ASV457	-	0.416430592286499
ASV396	ASV460	+	0.996134452576036
ASV396	ASV467	+	0.370089363305355
ASV396	ASV523	+	0.976878612308748
ASV396	ASV1139	-	0.949722496813526
ASV399	ASV874	-	0.945250695204412
ASV400	ASV474	-	0.775934526923537
ASV401	ASV445	+	0.97088147746258
ASV401	ASV702	+	0.91217239456016
ASV401	ASV710	-	0.658071644721414
ASV401	ASV728	-	0.702534333579655
ASV401	ASV1004	+	0.978934440233235
ASV403	ASV434	-	0.962037055051084
ASV403	ASV702	+	0.688183493547946
ASV406	ASV471	+	0.644191077955954
ASV416	ASV670	-	0.823941477472428
ASV419	ASV1359	-	0.839685244099366
ASV420	ASV434	+	0.7184361828801
ASV420	ASV878	+	0.779855706837066
ASV421	ASV471	+	0.597892317336439
ASV423	ASV2854	-	0.944756440910953
ASV437	ASV492	-	0.584500830655237
ASV441	ASV1359	-	0.810758520077842
ASV442	ASV459	-	0.830836529186648
ASV442	ASV493	-	0.893387806132608
ASV442	ASV651	+	0.882255933062594
ASV457	ASV1004	-	0.468049115813921
ASV467	ASV523	-	0.411243298307245
ASV471	ASV597	+	0.864843881121564
ASV474	ASV835	-	0.510382869438946
ASV482	ASV502	-	0.589447570681332
ASV482	ASV710	-	0.551382716883442
ASV521	ASV710	-	0.854001295819757
ASV521	ASV1023	-	0.776621368851228
ASV523	ASV751	+	0.839316366147078
ASV547	ASV652	+	0.827912821895624
ASV551	ASV1315	+	0.906445684066447
ASV594	ASV651	-	0.803877147731314
ASV594	ASV904	-	0.913678062489078
ASV597	ASV667	-	0.873510939807344
ASV597	ASV1315	-	0.683165455991008
ASV623	ASV1359	-	0.667944705970404
ASV643	ASV1345	+	0.934452948122892
ASV645	ASV672	-	0.879622009114041
ASV651	ASV874	-	0.787601171523094
ASV651	ASV1345	-	0.837519050758083
ASV652	ASV835	+	0.937919242688633
ASV663	ASV672	-	0.618182802858935
ASV671	ASV878	+	0.937744999581188
ASV751	ASV952	+	0.846415090990563
ASV797	ASV1023	+	0.926172385686671
ASV1359	ASV2289	+	0.968832510383621
