# Supplementary material for: Microbial interactions mediate the fairy ring type effects on alpine meadow plant communities on the Tibetan plateau
Source: Environ Microbiome. 2026 Mar 10;21:55. doi: 10.1186/s40793-026-00873-z (PMC13088534; doi:10.1186/s40793-026-00873-z)
Supplement: Supplementary file 2 — Supplementary Material 2 [file 40793_2026_873_MOESM2_ESM.zip › co-occurrence network/bacteria/T1/Agaricus_20on_network.gexf]

<?xml version="1.0" encoding="UTF-8"?>
<gexf xmlns="http://www.gexf.net/1.3" xmlns:viz="http://www.gexf.net/1.3/viz" xmlns:xsi="http://www.w3.org/2001/XMLSchema-instance" xsi:schemaLocation="http://www.gexf.net/1.3 http://www.gexf.net/1.3/gexf.xsd" version="1.3">
  <meta lastmodifieddate="2025-12-28">
    <creator>trans_network class</creator>
    <description>igraph -&gt; gexf converted file</description>
    <keywords>igraph, gexf, R, rgexf</keywords>
  </meta>
  <graph mode="static" defaultedgetype="undirected">
    <attributes class="node" mode="static">
      <attribute id="att1" title="taxa" type="string"/>
      <attribute id="att2" title="RelativeAbundance" type="float"/>
    </attributes>
    <attributes class="edge" mode="static">
      <attribute id="att1" title="label" type="string"/>
    </attributes>
    <nodes>
      <node id="1" label="ASV1">
        <attvalues>
          <attvalue for="att1" value="ASV1"/>
          <attvalue for="att2" value="0.469898476063199"/>
        </attvalues>
        <viz:color r="255" g="99" b="71" a="1"/>
        <viz:position x="131.281768268094" y="-13.8416300444599" z="0"/>
        <viz:size value="5"/>
      </node>
      <node id="2" label="ASV2">
        <attvalues>
          <attvalue for="att1" value="ASV2"/>
          <attvalue for="att2" value="0.0870821029034553"/>
        </attvalues>
        <viz:color r="255" g="99" b="71" a="1"/>
        <viz:position x="-217.047888545999" y="148.932547958719" z="0"/>
        <viz:size value="5"/>
      </node>
      <node id="3" label="ASV3">
        <attvalues>
          <attvalue for="att1" value="ASV3"/>
          <attvalue for="att2" value="0.212100963507426"/>
        </attvalues>
        <viz:color r="255" g="99" b="71" a="1"/>
        <viz:position x="-169.632460845741" y="-187.744730144196" z="0"/>
        <viz:size value="5"/>
      </node>
      <node id="4" label="ASV5">
        <attvalues>
          <attvalue for="att1" value="ASV5"/>
          <attvalue for="att2" value="0.104757183195741"/>
        </attvalues>
        <viz:color r="255" g="99" b="71" a="1"/>
        <viz:position x="241.076019261495" y="-26.2697996080725" z="0"/>
        <viz:size value="5"/>
      </node>
      <node id="5" label="ASV6">
        <attvalues>
          <attvalue for="att1" value="ASV6"/>
          <attvalue for="att2" value="1.52738559696506"/>
        </attvalues>
        <viz:color r="255" g="99" b="71" a="1"/>
        <viz:position x="-89.1206673501857" y="213.6680847551" z="0"/>
        <viz:size value="5"/>
      </node>
      <node id="6" label="ASV7">
        <attvalues>
          <attvalue for="att1" value="ASV7"/>
          <attvalue for="att2" value="0.188821589463928"/>
        </attvalues>
        <viz:color r="255" g="99" b="71" a="1"/>
        <viz:position x="-57.3683863812755" y="36.3310010503172" z="0"/>
        <viz:size value="5"/>
      </node>
      <node id="7" label="ASV8">
        <attvalues>
          <attvalue for="att1" value="ASV8"/>
          <attvalue for="att2" value="1.55756256331774"/>
        </attvalues>
        <viz:color r="255" g="99" b="71" a="1"/>
        <viz:position x="-97.9316110829833" y="-51.1938269260211" z="0"/>
        <viz:size value="5"/>
      </node>
      <node id="8" label="ASV9">
        <attvalues>
          <attvalue for="att1" value="ASV9"/>
          <attvalue for="att2" value="1.39460694501326"/>
        </attvalues>
        <viz:color r="255" g="99" b="71" a="1"/>
        <viz:position x="-103.439397278985" y="177.006572147486" z="0"/>
        <viz:size value="5"/>
      </node>
      <node id="9" label="ASV10">
        <attvalues>
          <attvalue for="att1" value="ASV10"/>
          <attvalue for="att2" value="0.986786799732718"/>
        </attvalues>
        <viz:color r="255" g="99" b="71" a="1"/>
        <viz:position x="166.512774102852" y="84.5153415901694" z="0"/>
        <viz:size value="5"/>
      </node>
      <node id="10" label="ASV11">
        <attvalues>
          <attvalue for="att1" value="ASV11"/>
          <attvalue for="att2" value="0.537581100597073"/>
        </attvalues>
        <viz:color r="255" g="99" b="71" a="1"/>
        <viz:position x="-227.839159415014" y="-79.7483035123178" z="0"/>
        <viz:size value="5"/>
      </node>
      <node id="11" label="ASV12">
        <attvalues>
          <attvalue for="att1" value="ASV12"/>
          <attvalue for="att2" value="0.407820145280538"/>
        </attvalues>
        <viz:color r="255" g="99" b="71" a="1"/>
        <viz:position x="-130.861208729967" y="-18.1030715419519" z="0"/>
        <viz:size value="5"/>
      </node>
      <node id="12" label="ASV13">
        <attvalues>
          <attvalue for="att1" value="ASV13"/>
          <attvalue for="att2" value="0.524217015498028"/>
        </attvalues>
        <viz:color r="255" g="99" b="71" a="1"/>
        <viz:position x="-156.117661647148" y="136.604476003522" z="0"/>
        <viz:size value="5"/>
      </node>
      <node id="13" label="ASV16">
        <attvalues>
          <attvalue for="att1" value="ASV16"/>
          <attvalue for="att2" value="0.33108443084086"/>
        </attvalues>
        <viz:color r="255" g="99" b="71" a="1"/>
        <viz:position x="135.481593999577" y="-188.582590444261" z="0"/>
        <viz:size value="5"/>
      </node>
      <node id="14" label="ASV17">
        <attvalues>
          <attvalue for="att1" value="ASV17"/>
          <attvalue for="att2" value="0.649235876101998"/>
        </attvalues>
        <viz:color r="255" g="99" b="71" a="1"/>
        <viz:position x="-98.1598703605098" y="-135.043931752578" z="0"/>
        <viz:size value="5"/>
      </node>
      <node id="15" label="ASV18">
        <attvalues>
          <attvalue for="att1" value="ASV18"/>
          <attvalue for="att2" value="0.926001767508029"/>
        </attvalues>
        <viz:color r="255" g="99" b="71" a="1"/>
        <viz:position x="55.199393649834" y="122.63865057458" z="0"/>
        <viz:size value="5"/>
      </node>
      <node id="16" label="ASV19">
        <attvalues>
          <attvalue for="att1" value="ASV19"/>
          <attvalue for="att2" value="0.624663203500528"/>
        </attvalues>
        <viz:color r="255" g="99" b="71" a="1"/>
        <viz:position x="-11.1519514495836" y="-223.701185843744" z="0"/>
        <viz:size value="5"/>
      </node>
      <node id="17" label="ASV20">
        <attvalues>
          <attvalue for="att1" value="ASV20"/>
          <attvalue for="att2" value="0.740628974198694"/>
        </attvalues>
        <viz:color r="255" g="99" b="71" a="1"/>
        <viz:position x="-216.678952645602" y="48.3767936804545" z="0"/>
        <viz:size value="5"/>
      </node>
      <node id="18" label="ASV21">
        <attvalues>
          <attvalue for="att1" value="ASV21"/>
          <attvalue for="att2" value="0.300045265449529"/>
        </attvalues>
        <viz:color r="255" g="99" b="71" a="1"/>
        <viz:position x="-21.1988282795817" y="55.7011856546688" z="0"/>
        <viz:size value="5"/>
      </node>
      <node id="19" label="ASV22">
        <attvalues>
          <attvalue for="att1" value="ASV22"/>
          <attvalue for="att2" value="0.40480244864527"/>
        </attvalues>
        <viz:color r="255" g="99" b="71" a="1"/>
        <viz:position x="-140.329927150969" y="41.7598036839962" z="0"/>
        <viz:size value="5"/>
      </node>
      <node id="20" label="ASV23">
        <attvalues>
          <attvalue for="att1" value="ASV23"/>
          <attvalue for="att2" value="0.869527730476581"/>
        </attvalues>
        <viz:color r="255" g="99" b="71" a="1"/>
        <viz:position x="-189.666344552112" y="-123.542162763773" z="0"/>
        <viz:size value="5"/>
      </node>
      <node id="21" label="ASV24">
        <attvalues>
          <attvalue for="att1" value="ASV24"/>
          <attvalue for="att2" value="0.741491173237342"/>
        </attvalues>
        <viz:color r="255" g="99" b="71" a="1"/>
        <viz:position x="-90.5931392501179" y="-175.042396626412" z="0"/>
        <viz:size value="5"/>
      </node>
      <node id="22" label="ASV25">
        <attvalues>
          <attvalue for="att1" value="ASV25"/>
          <attvalue for="att2" value="0.850559351626323"/>
        </attvalues>
        <viz:color r="255" g="99" b="71" a="1"/>
        <viz:position x="-13.6658243801974" y="90.0576756428958" z="0"/>
        <viz:size value="5"/>
      </node>
      <node id="23" label="ASV26">
        <attvalues>
          <attvalue for="att1" value="ASV26"/>
          <attvalue for="att2" value="0.617765611191344"/>
        </attvalues>
        <viz:color r="255" g="99" b="71" a="1"/>
        <viz:position x="246.578476181863" y="200.838304076686" z="0"/>
        <viz:size value="5"/>
      </node>
      <node id="24" label="ASV27">
        <attvalues>
          <attvalue for="att1" value="ASV27"/>
          <attvalue for="att2" value="0.567326967430431"/>
        </attvalues>
        <viz:color r="255" g="99" b="71" a="1"/>
        <viz:position x="-58.3407174271957" y="-71.5227973034721" z="0"/>
        <viz:size value="5"/>
      </node>
      <node id="25" label="ASV28">
        <attvalues>
          <attvalue for="att1" value="ASV28"/>
          <attvalue for="att2" value="0.54577199146423"/>
        </attvalues>
        <viz:color r="255" g="99" b="71" a="1"/>
        <viz:position x="36.106758128111" y="-111.28738514679" z="0"/>
        <viz:size value="5"/>
      </node>
      <node id="26" label="ASV29">
        <attvalues>
          <attvalue for="att1" value="ASV29"/>
          <attvalue for="att2" value="0.69967451986291"/>
        </attvalues>
        <viz:color r="255" g="99" b="71" a="1"/>
        <viz:position x="-7.13126000763418" y="-56.8128007531547" z="0"/>
        <viz:size value="5"/>
      </node>
      <node id="27" label="ASV30">
        <attvalues>
          <attvalue for="att1" value="ASV30"/>
          <attvalue for="att2" value="0.653977970814563"/>
        </attvalues>
        <viz:color r="255" g="99" b="71" a="1"/>
        <viz:position x="-10.4094457807743" y="-200.392977179659" z="0"/>
        <viz:size value="5"/>
      </node>
      <node id="28" label="ASV31">
        <attvalues>
          <attvalue for="att1" value="ASV31"/>
          <attvalue for="att2" value="0.50955963184101"/>
        </attvalues>
        <viz:color r="255" g="99" b="71" a="1"/>
        <viz:position x="-89.5431851851646" y="-106.655031968977" z="0"/>
        <viz:size value="5"/>
      </node>
      <node id="29" label="ASV32">
        <attvalues>
          <attvalue for="att1" value="ASV32"/>
          <attvalue for="att2" value="0.506973034725066"/>
        </attvalues>
        <viz:color r="255" g="99" b="71" a="1"/>
        <viz:position x="-95.6285514336671" y="130.577275889449" z="0"/>
        <viz:size value="5"/>
      </node>
      <node id="30" label="ASV33">
        <attvalues>
          <attvalue for="att1" value="ASV33"/>
          <attvalue for="att2" value="0.688897031879809"/>
        </attvalues>
        <viz:color r="255" g="99" b="71" a="1"/>
        <viz:position x="209.954283568759" y="-187.579981013156" z="0"/>
        <viz:size value="5"/>
      </node>
      <node id="31" label="ASV35">
        <attvalues>
          <attvalue for="att1" value="ASV35"/>
          <attvalue for="att2" value="0.397042657297437"/>
        </attvalues>
        <viz:color r="255" g="99" b="71" a="1"/>
        <viz:position x="175.525825600495" y="-29.2151727389975" z="0"/>
        <viz:size value="5"/>
      </node>
      <node id="32" label="ASV36">
        <attvalues>
          <attvalue for="att1" value="ASV36"/>
          <attvalue for="att2" value="0.348328411613821"/>
        </attvalues>
        <viz:color r="255" g="99" b="71" a="1"/>
        <viz:position x="96.6001353870581" y="-116.742508417708" z="0"/>
        <viz:size value="5"/>
      </node>
      <node id="33" label="ASV38">
        <attvalues>
          <attvalue for="att1" value="ASV38"/>
          <attvalue for="att2" value="0.614316815036751"/>
        </attvalues>
        <viz:color r="255" g="99" b="71" a="1"/>
        <viz:position x="-112.695635989571" y="-166.532716012242" z="0"/>
        <viz:size value="5"/>
      </node>
      <node id="34" label="ASV39">
        <attvalues>
          <attvalue for="att1" value="ASV39"/>
          <attvalue for="att2" value="0.363416894790162"/>
        </attvalues>
        <viz:color r="255" g="99" b="71" a="1"/>
        <viz:position x="-31.0054907145061" y="116.895887652167" z="0"/>
        <viz:size value="5"/>
      </node>
      <node id="35" label="ASV40">
        <attvalues>
          <attvalue for="att1" value="ASV40"/>
          <attvalue for="att2" value="0.508697432802362"/>
        </attvalues>
        <viz:color r="255" g="99" b="71" a="1"/>
        <viz:position x="-222.753881348453" y="229.712997629939" z="0"/>
        <viz:size value="5"/>
      </node>
      <node id="36" label="ASV41">
        <attvalues>
          <attvalue for="att1" value="ASV41"/>
          <attvalue for="att2" value="0.233655939473627"/>
        </attvalues>
        <viz:color r="255" g="99" b="71" a="1"/>
        <viz:position x="-247.818088262497" y="25.1732729615167" z="0"/>
        <viz:size value="5"/>
      </node>
      <node id="37" label="ASV42">
        <attvalues>
          <attvalue for="att1" value="ASV42"/>
          <attvalue for="att2" value="0.368590089022051"/>
        </attvalues>
        <viz:color r="255" g="99" b="71" a="1"/>
        <viz:position x="-15.2587948563949" y="85.16377810511" z="0"/>
        <viz:size value="5"/>
      </node>
      <node id="38" label="ASV43">
        <attvalues>
          <attvalue for="att1" value="ASV43"/>
          <attvalue for="att2" value="0.415579936628371"/>
        </attvalues>
        <viz:color r="255" g="99" b="71" a="1"/>
        <viz:position x="80.3436531245416" y="9.71360690111118" z="0"/>
        <viz:size value="5"/>
      </node>
      <node id="39" label="ASV44">
        <attvalues>
          <attvalue for="att1" value="ASV44"/>
          <attvalue for="att2" value="0.186666091867308"/>
        </attvalues>
        <viz:color r="255" g="99" b="71" a="1"/>
        <viz:position x="-182.071512051447" y="160.714742728004" z="0"/>
        <viz:size value="5"/>
      </node>
      <node id="40" label="ASV45">
        <attvalues>
          <attvalue for="att1" value="ASV45"/>
          <attvalue for="att2" value="0.5811221520488"/>
        </attvalues>
        <viz:color r="255" g="99" b="71" a="1"/>
        <viz:position x="213.174778807675" y="-13.2789716226909" z="0"/>
        <viz:size value="5"/>
      </node>
      <node id="41" label="ASV46">
        <attvalues>
          <attvalue for="att1" value="ASV46"/>
          <attvalue for="att2" value="0.274610393809411"/>
        </attvalues>
        <viz:color r="255" g="99" b="71" a="1"/>
        <viz:position x="-172.25775896121" y="86.1972804918882" z="0"/>
        <viz:size value="5"/>
      </node>
      <node id="42" label="ASV47">
        <attvalues>
          <attvalue for="att1" value="ASV47"/>
          <attvalue for="att2" value="0.276765891406031"/>
        </attvalues>
        <viz:color r="255" g="99" b="71" a="1"/>
        <viz:position x="122.140729027161" y="5.47234145048475" z="0"/>
        <viz:size value="5"/>
      </node>
      <node id="43" label="ASV49">
        <attvalues>
          <attvalue for="att1" value="ASV49"/>
          <attvalue for="att2" value="0.445756902981053"/>
        </attvalues>
        <viz:color r="255" g="99" b="71" a="1"/>
        <viz:position x="-205.423269462216" y="52.4039104980452" z="0"/>
        <viz:size value="5"/>
      </node>
      <node id="44" label="ASV50">
        <attvalues>
          <attvalue for="att1" value="ASV50"/>
          <attvalue for="att2" value="0.384109671717716"/>
        </attvalues>
        <viz:color r="255" g="99" b="71" a="1"/>
        <viz:position x="22.1516707228712" y="78.2031597574526" z="0"/>
        <viz:size value="5"/>
      </node>
      <node id="45" label="ASV51">
        <attvalues>
          <attvalue for="att1" value="ASV51"/>
          <attvalue for="att2" value="0.277628090444679"/>
        </attvalues>
        <viz:color r="255" g="99" b="71" a="1"/>
        <viz:position x="53.725369097749" y="114.410641226437" z="0"/>
        <viz:size value="5"/>
      </node>
      <node id="46" label="ASV53">
        <attvalues>
          <attvalue for="att1" value="ASV53"/>
          <attvalue for="att2" value="0.198736878408381"/>
        </attvalues>
        <viz:color r="255" g="99" b="71" a="1"/>
        <viz:position x="-78.8530006478093" y="-178.120140944204" z="0"/>
        <viz:size value="5"/>
      </node>
      <node id="47" label="ASV54">
        <attvalues>
          <attvalue for="att1" value="ASV54"/>
          <attvalue for="att2" value="0.134071950509775"/>
        </attvalues>
        <viz:color r="255" g="99" b="71" a="1"/>
        <viz:position x="169.974544329931" y="-130.998203086928" z="0"/>
        <viz:size value="5"/>
      </node>
      <node id="48" label="ASV56">
        <attvalues>
          <attvalue for="att1" value="ASV56"/>
          <attvalue for="att2" value="0.448343500096997"/>
        </attvalues>
        <viz:color r="255" g="99" b="71" a="1"/>
        <viz:position x="-88.3294624507625" y="69.4785977271571" z="0"/>
        <viz:size value="5"/>
      </node>
      <node id="49" label="ASV57">
        <attvalues>
          <attvalue for="att1" value="ASV57"/>
          <attvalue for="att2" value="0.281076886599271"/>
        </attvalues>
        <viz:color r="255" g="99" b="71" a="1"/>
        <viz:position x="-72.3779402248622" y="-149.177174073573" z="0"/>
        <viz:size value="5"/>
      </node>
      <node id="50" label="ASV58">
        <attvalues>
          <attvalue for="att1" value="ASV58"/>
          <attvalue for="att2" value="0.284956782273188"/>
        </attvalues>
        <viz:color r="255" g="99" b="71" a="1"/>
        <viz:position x="13.329893505261" y="156.375432350827" z="0"/>
        <viz:size value="5"/>
      </node>
      <node id="51" label="ASV59">
        <attvalues>
          <attvalue for="att1" value="ASV59"/>
          <attvalue for="att2" value="0.390145064988253"/>
        </attvalues>
        <viz:color r="255" g="99" b="71" a="1"/>
        <viz:position x="-163.931036778959" y="-186.514929055871" z="0"/>
        <viz:size value="5"/>
      </node>
      <node id="52" label="ASV60">
        <attvalues>
          <attvalue for="att1" value="ASV60"/>
          <attvalue for="att2" value="0.229344944280387"/>
        </attvalues>
        <viz:color r="255" g="99" b="71" a="1"/>
        <viz:position x="-70.237612389547" y="244.757364753721" z="0"/>
        <viz:size value="5"/>
      </node>
      <node id="53" label="ASV63">
        <attvalues>
          <attvalue for="att1" value="ASV63"/>
          <attvalue for="att2" value="0.240553531782812"/>
        </attvalues>
        <viz:color r="255" g="99" b="71" a="1"/>
        <viz:position x="226.047661114148" y="-197.277071863285" z="0"/>
        <viz:size value="5"/>
      </node>
      <node id="54" label="ASV64">
        <attvalues>
          <attvalue for="att1" value="ASV64"/>
          <attvalue for="att2" value="0.232362640915655"/>
        </attvalues>
        <viz:color r="255" g="99" b="71" a="1"/>
        <viz:position x="124.288565440577" y="-204.888656073612" z="0"/>
        <viz:size value="5"/>
      </node>
      <node id="55" label="ASV65">
        <attvalues>
          <attvalue for="att1" value="ASV65"/>
          <attvalue for="att2" value="0.105619382234389"/>
        </attvalues>
        <viz:color r="255" g="99" b="71" a="1"/>
        <viz:position x="30.3743802954" y="96.3444078007425" z="0"/>
        <viz:size value="5"/>
      </node>
      <node id="56" label="ASV66">
        <attvalues>
          <attvalue for="att1" value="ASV66"/>
          <attvalue for="att2" value="0.225033949087147"/>
        </attvalues>
        <viz:color r="255" g="99" b="71" a="1"/>
        <viz:position x="-77.0314906028358" y="-145.660659061919" z="0"/>
        <viz:size value="5"/>
      </node>
      <node id="57" label="ASV67">
        <attvalues>
          <attvalue for="att1" value="ASV67"/>
          <attvalue for="att2" value="0.150022632724765"/>
        </attvalues>
        <viz:color r="255" g="99" b="71" a="1"/>
        <viz:position x="171.569864832512" y="154.458695496399" z="0"/>
        <viz:size value="5"/>
      </node>
      <node id="58" label="ASV68">
        <attvalues>
          <attvalue for="att1" value="ASV68"/>
          <attvalue for="att2" value="0.308236156316686"/>
        </attvalues>
        <viz:color r="255" g="99" b="71" a="1"/>
        <viz:position x="-73.0026546946688" y="3.09437421165282" z="0"/>
        <viz:size value="5"/>
      </node>
      <node id="59" label="ASV69">
        <attvalues>
          <attvalue for="att1" value="ASV69"/>
          <attvalue for="att2" value="0.381954174121096"/>
        </attvalues>
        <viz:color r="255" g="99" b="71" a="1"/>
        <viz:position x="-62.2441472650814" y="200.574997199635" z="0"/>
        <viz:size value="5"/>
      </node>
      <node id="60" label="ASV70">
        <attvalues>
          <attvalue for="att1" value="ASV70"/>
          <attvalue for="att2" value="0.475071670295088"/>
        </attvalues>
        <viz:color r="255" g="99" b="71" a="1"/>
        <viz:position x="-174.348052645218" y="175.383620002934" z="0"/>
        <viz:size value="5"/>
      </node>
      <node id="61" label="ASV71">
        <attvalues>
          <attvalue for="att1" value="ASV71"/>
          <attvalue for="att2" value="0.164248916862458"/>
        </attvalues>
        <viz:color r="255" g="99" b="71" a="1"/>
        <viz:position x="25.7747621868368" y="247.875827966295" z="0"/>
        <viz:size value="5"/>
      </node>
      <node id="62" label="ASV73">
        <attvalues>
          <attvalue for="att1" value="ASV73"/>
          <attvalue for="att2" value="0.294440971698317"/>
        </attvalues>
        <viz:color r="255" g="99" b="71" a="1"/>
        <viz:position x="168.385929769183" y="77.6884192422359" z="0"/>
        <viz:size value="5"/>
      </node>
      <node id="63" label="ASV74">
        <attvalues>
          <attvalue for="att1" value="ASV74"/>
          <attvalue for="att2" value="0.154333627918005"/>
        </attvalues>
        <viz:color r="255" g="99" b="71" a="1"/>
        <viz:position x="-150.795930022879" y="11.9025664136834" z="0"/>
        <viz:size value="5"/>
      </node>
      <node id="64" label="ASV75">
        <attvalues>
          <attvalue for="att1" value="ASV75"/>
          <attvalue for="att2" value="0.0931174961739918"/>
        </attvalues>
        <viz:color r="255" g="99" b="71" a="1"/>
        <viz:position x="-114.389219097031" y="-55.335642373916" z="0"/>
        <viz:size value="5"/>
      </node>
      <node id="65" label="ASV76">
        <attvalues>
          <attvalue for="att1" value="ASV76"/>
          <attvalue for="att2" value="0.284525682753864"/>
        </attvalues>
        <viz:color r="255" g="99" b="71" a="1"/>
        <viz:position x="-176.177445340761" y="-240.300700738437" z="0"/>
        <viz:size value="5"/>
      </node>
      <node id="66" label="ASV77">
        <attvalues>
          <attvalue for="att1" value="ASV77"/>
          <attvalue for="att2" value="0.203910072640269"/>
        </attvalues>
        <viz:color r="255" g="99" b="71" a="1"/>
        <viz:position x="-44.5335965559955" y="73.978732522624" z="0"/>
        <viz:size value="5"/>
      </node>
      <node id="67" label="ASV78">
        <attvalues>
          <attvalue for="att1" value="ASV78"/>
          <attvalue for="att2" value="0.0728558187657621"/>
        </attvalues>
        <viz:color r="255" g="99" b="71" a="1"/>
        <viz:position x="-125.280509156302" y="-104.492337985735" z="0"/>
        <viz:size value="5"/>
      </node>
      <node id="68" label="ASV80">
        <attvalues>
          <attvalue for="att1" value="ASV80"/>
          <attvalue for="att2" value="0.127605457719915"/>
        </attvalues>
        <viz:color r="255" g="99" b="71" a="1"/>
        <viz:position x="118.833803520014" y="-180.749386676642" z="0"/>
        <viz:size value="5"/>
      </node>
      <node id="69" label="ASV81">
        <attvalues>
          <attvalue for="att1" value="ASV81"/>
          <attvalue for="att2" value="0.244433427456728"/>
        </attvalues>
        <viz:color r="255" g="99" b="71" a="1"/>
        <viz:position x="-16.9718867961002" y="43.5925626369524" z="0"/>
        <viz:size value="5"/>
      </node>
      <node id="70" label="ASV82">
        <attvalues>
          <attvalue for="att1" value="ASV82"/>
          <attvalue for="att2" value="0.241846830340784"/>
        </attvalues>
        <viz:color r="255" g="99" b="71" a="1"/>
        <viz:position x="108.866753918499" y="50.8935990368452" z="0"/>
        <viz:size value="5"/>
      </node>
      <node id="71" label="ASV83">
        <attvalues>
          <attvalue for="att1" value="ASV83"/>
          <attvalue for="att2" value="0.271161597654819"/>
        </attvalues>
        <viz:color r="255" g="99" b="71" a="1"/>
        <viz:position x="-62.2157043100446" y="56.2987663445873" z="0"/>
        <viz:size value="5"/>
      </node>
      <node id="72" label="ASV84">
        <attvalues>
          <attvalue for="att1" value="ASV84"/>
          <attvalue for="att2" value="0.193563684176492"/>
        </attvalues>
        <viz:color r="255" g="99" b="71" a="1"/>
        <viz:position x="-1.64884549021281" y="-232.04851434542" z="0"/>
        <viz:size value="5"/>
      </node>
      <node id="73" label="ASV85">
        <attvalues>
          <attvalue for="att1" value="ASV85"/>
          <attvalue for="att2" value="0.257366413036449"/>
        </attvalues>
        <viz:color r="255" g="99" b="71" a="1"/>
        <viz:position x="181.532594534307" y="-153.921098537095" z="0"/>
        <viz:size value="5"/>
      </node>
      <node id="74" label="ASV86">
        <attvalues>
          <attvalue for="att1" value="ASV86"/>
          <attvalue for="att2" value="0.170715409652318"/>
        </attvalues>
        <viz:color r="255" g="99" b="71" a="1"/>
        <viz:position x="-37.8267792370145" y="27.3719932431226" z="0"/>
        <viz:size value="5"/>
      </node>
      <node id="75" label="ASV87">
        <attvalues>
          <attvalue for="att1" value="ASV87"/>
          <attvalue for="att2" value="0.117259069256138"/>
        </attvalues>
        <viz:color r="255" g="99" b="71" a="1"/>
        <viz:position x="14.1062364201491" y="-79.9898637085909" z="0"/>
        <viz:size value="5"/>
      </node>
      <node id="76" label="ASV88">
        <attvalues>
          <attvalue for="att1" value="ASV88"/>
          <attvalue for="att2" value="0.0896687000193995"/>
        </attvalues>
        <viz:color r="255" g="99" b="71" a="1"/>
        <viz:position x="235.959809412633" y="-36.7710660195328" z="0"/>
        <viz:size value="5"/>
      </node>
      <node id="77" label="ASV89">
        <attvalues>
          <attvalue for="att1" value="ASV89"/>
          <attvalue for="att2" value="0.223309551009851"/>
        </attvalues>
        <viz:color r="255" g="99" b="71" a="1"/>
        <viz:position x="-189.310089696703" y="229.687267735446" z="0"/>
        <viz:size value="5"/>
      </node>
      <node id="78" label="ASV91">
        <attvalues>
          <attvalue for="att1" value="ASV91"/>
          <attvalue for="att2" value="0.174595305326235"/>
        </attvalues>
        <viz:color r="255" g="99" b="71" a="1"/>
        <viz:position x="-27.9516860965364" y="-1.96428860343946" z="0"/>
        <viz:size value="5"/>
      </node>
      <node id="79" label="ASV92">
        <attvalues>
          <attvalue for="att1" value="ASV92"/>
          <attvalue for="att2" value="0.197443579850408"/>
        </attvalues>
        <viz:color r="255" g="99" b="71" a="1"/>
        <viz:position x="102.844410052405" y="246.172655671267" z="0"/>
        <viz:size value="5"/>
      </node>
      <node id="80" label="ASV94">
        <attvalues>
          <attvalue for="att1" value="ASV94"/>
          <attvalue for="att2" value="0.1901148880219"/>
        </attvalues>
        <viz:color r="255" g="99" b="71" a="1"/>
        <viz:position x="-228.020521066966" y="113.343792002501" z="0"/>
        <viz:size value="5"/>
      </node>
      <node id="81" label="ASV95">
        <attvalues>
          <attvalue for="att1" value="ASV95"/>
          <attvalue for="att2" value="0.128898756277887"/>
        </attvalues>
        <viz:color r="255" g="99" b="71" a="1"/>
        <viz:position x="75.4151232326309" y="-73.5685126397942" z="0"/>
        <viz:size value="5"/>
      </node>
      <node id="82" label="ASV96">
        <attvalues>
          <attvalue for="att1" value="ASV96"/>
          <attvalue for="att2" value="0.130192054835859"/>
        </attvalues>
        <viz:color r="255" g="99" b="71" a="1"/>
        <viz:position x="-21.1905510930603" y="-196.736001467676" z="0"/>
        <viz:size value="5"/>
      </node>
      <node id="83" label="ASV97">
        <attvalues>
          <attvalue for="att1" value="ASV97"/>
          <attvalue for="att2" value="0.236673636108896"/>
        </attvalues>
        <viz:color r="255" g="99" b="71" a="1"/>
        <viz:position x="-143.459957658289" y="155.640671811708" z="0"/>
        <viz:size value="5"/>
      </node>
      <node id="84" label="ASV98">
        <attvalues>
          <attvalue for="att1" value="ASV98"/>
          <attvalue for="att2" value="0.127605457719915"/>
        </attvalues>
        <viz:color r="255" g="99" b="71" a="1"/>
        <viz:position x="-226.99009711628" y="-58.8547350550971" z="0"/>
        <viz:size value="5"/>
      </node>
      <node id="85" label="ASV100">
        <attvalues>
          <attvalue for="att1" value="ASV100"/>
          <attvalue for="att2" value="0.252193218804561"/>
        </attvalues>
        <viz:color r="255" g="99" b="71" a="1"/>
        <viz:position x="54.7102312790281" y="-110.976110988372" z="0"/>
        <viz:size value="5"/>
      </node>
      <node id="86" label="ASV101">
        <attvalues>
          <attvalue for="att1" value="ASV101"/>
          <attvalue for="att2" value="0.223309551009851"/>
        </attvalues>
        <viz:color r="255" g="99" b="71" a="1"/>
        <viz:position x="-164.279244106592" y="-237.555437061929" z="0"/>
        <viz:size value="5"/>
      </node>
      <node id="87" label="ASV102">
        <attvalues>
          <attvalue for="att1" value="ASV102"/>
          <attvalue for="att2" value="0.362554695751514"/>
        </attvalues>
        <viz:color r="255" g="99" b="71" a="1"/>
        <viz:position x="82.4989219919031" y="1.81528442216046" z="0"/>
        <viz:size value="5"/>
      </node>
      <node id="88" label="ASV104">
        <attvalues>
          <attvalue for="att1" value="ASV104"/>
          <attvalue for="att2" value="0.115965770698166"/>
        </attvalues>
        <viz:color r="255" g="99" b="71" a="1"/>
        <viz:position x="-164.031014574513" y="-114.160219303963" z="0"/>
        <viz:size value="5"/>
      </node>
      <node id="89" label="ASV105">
        <attvalues>
          <attvalue for="att1" value="ASV105"/>
          <attvalue for="att2" value="0.184079494751363"/>
        </attvalues>
        <viz:color r="255" g="99" b="71" a="1"/>
        <viz:position x="221.07017672429" y="-43.7173708190445" z="0"/>
        <viz:size value="5"/>
      </node>
      <node id="90" label="ASV106">
        <attvalues>
          <attvalue for="att1" value="ASV106"/>
          <attvalue for="att2" value="0.1004461880025"/>
        </attvalues>
        <viz:color r="255" g="99" b="71" a="1"/>
        <viz:position x="248.229020141161" y="-83.9922831737234" z="0"/>
        <viz:size value="5"/>
      </node>
      <node id="91" label="ASV107">
        <attvalues>
          <attvalue for="att1" value="ASV107"/>
          <attvalue for="att2" value="0.190977087060548"/>
        </attvalues>
        <viz:color r="255" g="99" b="71" a="1"/>
        <viz:position x="245.021016279979" y="46.1518212077385" z="0"/>
        <viz:size value="5"/>
      </node>
      <node id="92" label="ASV108">
        <attvalues>
          <attvalue for="att1" value="ASV108"/>
          <attvalue for="att2" value="0.372469984695967"/>
        </attvalues>
        <viz:color r="255" g="99" b="71" a="1"/>
        <viz:position x="-75.4389869279182" y="-16.7385097363375" z="0"/>
        <viz:size value="5"/>
      </node>
      <node id="93" label="ASV110">
        <attvalues>
          <attvalue for="att1" value="ASV110"/>
          <attvalue for="att2" value="0.145711637531524"/>
        </attvalues>
        <viz:color r="255" g="99" b="71" a="1"/>
        <viz:position x="28.064435093338" y="-206.141376202056" z="0"/>
        <viz:size value="5"/>
      </node>
      <node id="94" label="ASV111">
        <attvalues>
          <attvalue for="att1" value="ASV111"/>
          <attvalue for="att2" value="0.129329855797211"/>
        </attvalues>
        <viz:color r="255" g="99" b="71" a="1"/>
        <viz:position x="143.43634852873" y="27.0751568889004" z="0"/>
        <viz:size value="5"/>
      </node>
      <node id="95" label="ASV112">
        <attvalues>
          <attvalue for="att1" value="ASV112"/>
          <attvalue for="att2" value="0.162955618304486"/>
        </attvalues>
        <viz:color r="255" g="99" b="71" a="1"/>
        <viz:position x="173.429918023039" y="-82.8003886047824" z="0"/>
        <viz:size value="5"/>
      </node>
      <node id="96" label="ASV113">
        <attvalues>
          <attvalue for="att1" value="ASV113"/>
          <attvalue for="att2" value="0.164680016381782"/>
        </attvalues>
        <viz:color r="255" g="99" b="71" a="1"/>
        <viz:position x="126.757472615343" y="-160.72200878188" z="0"/>
        <viz:size value="5"/>
      </node>
      <node id="97" label="ASV114">
        <attvalues>
          <attvalue for="att1" value="ASV114"/>
          <attvalue for="att2" value="0.168559912055698"/>
        </attvalues>
        <viz:color r="255" g="99" b="71" a="1"/>
        <viz:position x="-107.37135028876" y="-230.022455450391" z="0"/>
        <viz:size value="5"/>
      </node>
      <node id="98" label="ASV115">
        <attvalues>
          <attvalue for="att1" value="ASV115"/>
          <attvalue for="att2" value="0.118121268294786"/>
        </attvalues>
        <viz:color r="255" g="99" b="71" a="1"/>
        <viz:position x="237.718524161392" y="-38.1228224318831" z="0"/>
        <viz:size value="5"/>
      </node>
      <node id="99" label="ASV116">
        <attvalues>
          <attvalue for="att1" value="ASV116"/>
          <attvalue for="att2" value="0.13881404522234"/>
        </attvalues>
        <viz:color r="255" g="99" b="71" a="1"/>
        <viz:position x="24.1301650326204" y="-0.200750917499477" z="0"/>
        <viz:size value="5"/>
      </node>
      <node id="100" label="ASV117">
        <attvalues>
          <attvalue for="att1" value="ASV117"/>
          <attvalue for="att2" value="0.117690168775462"/>
        </attvalues>
        <viz:color r="255" g="99" b="71" a="1"/>
        <viz:position x="41.5913363957533" y="-85.1367878658236" z="0"/>
        <viz:size value="5"/>
      </node>
      <node id="101" label="ASV118">
        <attvalues>
          <attvalue for="att1" value="ASV118"/>
          <attvalue for="att2" value="0.134503050029099"/>
        </attvalues>
        <viz:color r="255" g="99" b="71" a="1"/>
        <viz:position x="15.6053195010579" y="218.872127382677" z="0"/>
        <viz:size value="5"/>
      </node>
      <node id="102" label="ASV119">
        <attvalues>
          <attvalue for="att1" value="ASV119"/>
          <attvalue for="att2" value="0.19442588321514"/>
        </attvalues>
        <viz:color r="255" g="99" b="71" a="1"/>
        <viz:position x="-231.686709795385" y="-203.577506468195" z="0"/>
        <viz:size value="5"/>
      </node>
      <node id="103" label="ASV120">
        <attvalues>
          <attvalue for="att1" value="ASV120"/>
          <attvalue for="att2" value="0.28409458323454"/>
        </attvalues>
        <viz:color r="255" g="99" b="71" a="1"/>
        <viz:position x="-122.126553797114" y="-189.150772527159" z="0"/>
        <viz:size value="5"/>
      </node>
      <node id="104" label="ASV121">
        <attvalues>
          <attvalue for="att1" value="ASV121"/>
          <attvalue for="att2" value="0.100015088483176"/>
        </attvalues>
        <viz:color r="255" g="99" b="71" a="1"/>
        <viz:position x="130.150537809262" y="77.7083666673295" z="0"/>
        <viz:size value="5"/>
      </node>
      <node id="105" label="ASV122">
        <attvalues>
          <attvalue for="att1" value="ASV122"/>
          <attvalue for="att2" value="0.260384109671718"/>
        </attvalues>
        <viz:color r="255" g="99" b="71" a="1"/>
        <viz:position x="71.6601874189084" y="-56.8989631976674" z="0"/>
        <viz:size value="5"/>
      </node>
      <node id="106" label="ASV123">
        <attvalues>
          <attvalue for="att1" value="ASV123"/>
          <attvalue for="att2" value="0.134503050029099"/>
        </attvalues>
        <viz:color r="255" g="99" b="71" a="1"/>
        <viz:position x="39.325106572264" y="-98.2657381509543" z="0"/>
        <viz:size value="5"/>
      </node>
      <node id="107" label="ASV124">
        <attvalues>
          <attvalue for="att1" value="ASV124"/>
          <attvalue for="att2" value="0.130192054835859"/>
        </attvalues>
        <viz:color r="255" g="99" b="71" a="1"/>
        <viz:position x="-70.5742643976228" y="-200.773409307048" z="0"/>
        <viz:size value="5"/>
      </node>
      <node id="108" label="ASV126">
        <attvalues>
          <attvalue for="att1" value="ASV126"/>
          <attvalue for="att2" value="0.101308387041148"/>
        </attvalues>
        <viz:color r="255" g="99" b="71" a="1"/>
        <viz:position x="-31.0178297269935" y="16.7565399678012" z="0"/>
        <viz:size value="5"/>
      </node>
      <node id="109" label="ASV127">
        <attvalues>
          <attvalue for="att1" value="ASV127"/>
          <attvalue for="att2" value="0.164248916862458"/>
        </attvalues>
        <viz:color r="255" g="99" b="71" a="1"/>
        <viz:position x="113.795272818596" y="171.474112706671" z="0"/>
        <viz:size value="5"/>
      </node>
      <node id="110" label="ASV128">
        <attvalues>
          <attvalue for="att1" value="ASV128"/>
          <attvalue for="att2" value="0.234518138512276"/>
        </attvalues>
        <viz:color r="255" g="99" b="71" a="1"/>
        <viz:position x="104.019524158108" y="206.797145110967" z="0"/>
        <viz:size value="5"/>
      </node>
      <node id="111" label="ASV129">
        <attvalues>
          <attvalue for="att1" value="ASV129"/>
          <attvalue for="att2" value="0.100877287521824"/>
        </attvalues>
        <viz:color r="255" g="99" b="71" a="1"/>
        <viz:position x="134.42718006468" y="-32.4016666069454" z="0"/>
        <viz:size value="5"/>
      </node>
      <node id="112" label="ASV130">
        <attvalues>
          <attvalue for="att1" value="ASV130"/>
          <attvalue for="att2" value="0.108637078869657"/>
        </attvalues>
        <viz:color r="255" g="99" b="71" a="1"/>
        <viz:position x="11.7549949740026" y="163.244214011358" z="0"/>
        <viz:size value="5"/>
      </node>
      <node id="113" label="ASV131">
        <attvalues>
          <attvalue for="att1" value="ASV131"/>
          <attvalue for="att2" value="0.157351324553273"/>
        </attvalues>
        <viz:color r="255" g="99" b="71" a="1"/>
        <viz:position x="198.584139472054" y="225.957797627447" z="0"/>
        <viz:size value="5"/>
      </node>
      <node id="114" label="ASV132">
        <attvalues>
          <attvalue for="att1" value="ASV132"/>
          <attvalue for="att2" value="0.19658138081176"/>
        </attvalues>
        <viz:color r="255" g="99" b="71" a="1"/>
        <viz:position x="-171.539080621156" y="-224.593765957579" z="0"/>
        <viz:size value="5"/>
      </node>
      <node id="115" label="ASV133">
        <attvalues>
          <attvalue for="att1" value="ASV133"/>
          <attvalue for="att2" value="0.144849438492876"/>
        </attvalues>
        <viz:color r="255" g="99" b="71" a="1"/>
        <viz:position x="-22.0273139030618" y="-136.666611633639" z="0"/>
        <viz:size value="5"/>
      </node>
      <node id="116" label="ASV134">
        <attvalues>
          <attvalue for="att1" value="ASV134"/>
          <attvalue for="att2" value="0.131916452913155"/>
        </attvalues>
        <viz:color r="255" g="99" b="71" a="1"/>
        <viz:position x="-121.444671839708" y="133.748605839222" z="0"/>
        <viz:size value="5"/>
      </node>
      <node id="117" label="ASV135">
        <attvalues>
          <attvalue for="att1" value="ASV135"/>
          <attvalue for="att2" value="0.171577608690966"/>
        </attvalues>
        <viz:color r="255" g="99" b="71" a="1"/>
        <viz:position x="74.1599983117697" y="-115.57686498686" z="0"/>
        <viz:size value="5"/>
      </node>
      <node id="118" label="ASV136">
        <attvalues>
          <attvalue for="att1" value="ASV136"/>
          <attvalue for="att2" value="0.124587761084646"/>
        </attvalues>
        <viz:color r="255" g="99" b="71" a="1"/>
        <viz:position x="135.492906096022" y="5.18724881401107" z="0"/>
        <viz:size value="5"/>
      </node>
      <node id="119" label="ASV137">
        <attvalues>
          <attvalue for="att1" value="ASV137"/>
          <attvalue for="att2" value="0.17200870821029"/>
        </attvalues>
        <viz:color r="255" g="99" b="71" a="1"/>
        <viz:position x="61.8367795404774" y="-179.017110619458" z="0"/>
        <viz:size value="5"/>
      </node>
      <node id="120" label="ASV138">
        <attvalues>
          <attvalue for="att1" value="ASV138"/>
          <attvalue for="att2" value="0.0862199038648072"/>
        </attvalues>
        <viz:color r="255" g="99" b="71" a="1"/>
        <viz:position x="84.1306695989658" y="192.228654556223" z="0"/>
        <viz:size value="5"/>
      </node>
      <node id="121" label="ASV139">
        <attvalues>
          <attvalue for="att1" value="ASV139"/>
          <attvalue for="att2" value="0.0948418942512879"/>
        </attvalues>
        <viz:color r="255" g="99" b="71" a="1"/>
        <viz:position x="-135.752070728723" y="-178.040112559891" z="0"/>
        <viz:size value="5"/>
      </node>
      <node id="122" label="ASV140">
        <attvalues>
          <attvalue for="att1" value="ASV140"/>
          <attvalue for="att2" value="0.176319703403531"/>
        </attvalues>
        <viz:color r="255" g="99" b="71" a="1"/>
        <viz:position x="31.2436089473197" y="-151.748896625991" z="0"/>
        <viz:size value="5"/>
      </node>
      <node id="123" label="ASV141">
        <attvalues>
          <attvalue for="att1" value="ASV141"/>
          <attvalue for="att2" value="0.156920225033949"/>
        </attvalues>
        <viz:color r="255" g="99" b="71" a="1"/>
        <viz:position x="214.126231955873" y="5.68699213880342" z="0"/>
        <viz:size value="5"/>
      </node>
      <node id="124" label="ASV142">
        <attvalues>
          <attvalue for="att1" value="ASV142"/>
          <attvalue for="att2" value="0.17200870821029"/>
        </attvalues>
        <viz:color r="255" g="99" b="71" a="1"/>
        <viz:position x="187.865709013769" y="30.8990772731454" z="0"/>
        <viz:size value="5"/>
      </node>
      <node id="125" label="ASV143">
        <attvalues>
          <attvalue for="att1" value="ASV143"/>
          <attvalue for="att2" value="0.181492897635419"/>
        </attvalues>
        <viz:color r="255" g="99" b="71" a="1"/>
        <viz:position x="49.5431917755755" y="-6.44128813921955" z="0"/>
        <viz:size value="5"/>
      </node>
      <node id="126" label="ASV144">
        <attvalues>
          <attvalue for="att1" value="ASV144"/>
          <attvalue for="att2" value="0.128898756277887"/>
        </attvalues>
        <viz:color r="255" g="99" b="71" a="1"/>
        <viz:position x="-242.173898803538" y="70.0802985230494" z="0"/>
        <viz:size value="5"/>
      </node>
      <node id="127" label="ASV145">
        <attvalues>
          <attvalue for="att1" value="ASV145"/>
          <attvalue for="att2" value="0.148298234647468"/>
        </attvalues>
        <viz:color r="255" g="99" b="71" a="1"/>
        <viz:position x="112.845431725118" y="221.877466225919" z="0"/>
        <viz:size value="5"/>
      </node>
      <node id="128" label="ASV146">
        <attvalues>
          <attvalue for="att1" value="ASV146"/>
          <attvalue for="att2" value="0.0646649278986054"/>
        </attvalues>
        <viz:color r="255" g="99" b="71" a="1"/>
        <viz:position x="-140.524135777523" y="192.089666091184" z="0"/>
        <viz:size value="5"/>
      </node>
      <node id="129" label="ASV147">
        <attvalues>
          <attvalue for="att1" value="ASV147"/>
          <attvalue for="att2" value="0.203478973120945"/>
        </attvalues>
        <viz:color r="255" g="99" b="71" a="1"/>
        <viz:position x="-207.623530395619" y="-221.455149162509" z="0"/>
        <viz:size value="5"/>
      </node>
      <node id="130" label="ASV149">
        <attvalues>
          <attvalue for="att1" value="ASV149"/>
          <attvalue for="att2" value="0.215549759662018"/>
        </attvalues>
        <viz:color r="255" g="99" b="71" a="1"/>
        <viz:position x="-111.423691371993" y="-154.951228109229" z="0"/>
        <viz:size value="5"/>
      </node>
      <node id="131" label="ASV150">
        <attvalues>
          <attvalue for="att1" value="ASV150"/>
          <attvalue for="att2" value="0.156920225033949"/>
        </attvalues>
        <viz:color r="255" g="99" b="71" a="1"/>
        <viz:position x="-7.70737370541346" y="-148.675900480535" z="0"/>
        <viz:size value="5"/>
      </node>
      <node id="132" label="ASV152">
        <attvalues>
          <attvalue for="att1" value="ASV152"/>
          <attvalue for="att2" value="0.140107343780312"/>
        </attvalues>
        <viz:color r="255" g="99" b="71" a="1"/>
        <viz:position x="60.8883518305344" y="156.89915791228" z="0"/>
        <viz:size value="5"/>
      </node>
      <node id="133" label="ASV153">
        <attvalues>
          <attvalue for="att1" value="ASV153"/>
          <attvalue for="att2" value="0.137951846183691"/>
        </attvalues>
        <viz:color r="255" g="99" b="71" a="1"/>
        <viz:position x="-17.4379260158335" y="-214.13226978925" z="0"/>
        <viz:size value="5"/>
      </node>
      <node id="134" label="ASV154">
        <attvalues>
          <attvalue for="att1" value="ASV154"/>
          <attvalue for="att2" value="0.0952729937706119"/>
        </attvalues>
        <viz:color r="255" g="99" b="71" a="1"/>
        <viz:position x="-248.495243623076" y="-155.397432169727" z="0"/>
        <viz:size value="5"/>
      </node>
      <node id="135" label="ASV161">
        <attvalues>
          <attvalue for="att1" value="ASV161"/>
          <attvalue for="att2" value="0.110792576466277"/>
        </attvalues>
        <viz:color r="255" g="99" b="71" a="1"/>
        <viz:position x="-223.017307881517" y="-104.907422223817" z="0"/>
        <viz:size value="5"/>
      </node>
      <node id="136" label="ASV162">
        <attvalues>
          <attvalue for="att1" value="ASV162"/>
          <attvalue for="att2" value="0.184941693790011"/>
        </attvalues>
        <viz:color r="255" g="99" b="71" a="1"/>
        <viz:position x="-16.3071653985697" y="-157.127245687284" z="0"/>
        <viz:size value="5"/>
      </node>
      <node id="137" label="ASV163">
        <attvalues>
          <attvalue for="att1" value="ASV163"/>
          <attvalue for="att2" value="0.0913930980966956"/>
        </attvalues>
        <viz:color r="255" g="99" b="71" a="1"/>
        <viz:position x="131.497256929044" y="246.950882544496" z="0"/>
        <viz:size value="5"/>
      </node>
      <node id="138" label="ASV164">
        <attvalues>
          <attvalue for="att1" value="ASV164"/>
          <attvalue for="att2" value="0.129760955316535"/>
        </attvalues>
        <viz:color r="255" g="99" b="71" a="1"/>
        <viz:position x="-78.2999512832059" y="236.940702485004" z="0"/>
        <viz:size value="5"/>
      </node>
      <node id="139" label="ASV165">
        <attvalues>
          <attvalue for="att1" value="ASV165"/>
          <attvalue for="att2" value="0.159937921669217"/>
        </attvalues>
        <viz:color r="255" g="99" b="71" a="1"/>
        <viz:position x="173.225175029327" y="238.747397268953" z="0"/>
        <viz:size value="5"/>
      </node>
      <node id="140" label="ASV166">
        <attvalues>
          <attvalue for="att1" value="ASV166"/>
          <attvalue for="att2" value="0.0944107947319639"/>
        </attvalues>
        <viz:color r="255" g="99" b="71" a="1"/>
        <viz:position x="200.225733756314" y="73.5550227852379" z="0"/>
        <viz:size value="5"/>
      </node>
      <node id="141" label="ASV167">
        <attvalues>
          <attvalue for="att1" value="ASV167"/>
          <attvalue for="att2" value="0.17200870821029"/>
        </attvalues>
        <viz:color r="255" g="99" b="71" a="1"/>
        <viz:position x="-177.612589626027" y="70.8357154019578" z="0"/>
        <viz:size value="5"/>
      </node>
      <node id="142" label="ASV168">
        <attvalues>
          <attvalue for="att1" value="ASV168"/>
          <attvalue for="att2" value="0.137520746664367"/>
        </attvalues>
        <viz:color r="255" g="99" b="71" a="1"/>
        <viz:position x="-243.973280690447" y="165.290464982517" z="0"/>
        <viz:size value="5"/>
      </node>
      <node id="143" label="ASV169">
        <attvalues>
          <attvalue for="att1" value="ASV169"/>
          <attvalue for="att2" value="0.0758735154010303"/>
        </attvalues>
        <viz:color r="255" g="99" b="71" a="1"/>
        <viz:position x="-15.9835964552217" y="148.161845128622" z="0"/>
        <viz:size value="5"/>
      </node>
      <node id="144" label="ASV170">
        <attvalues>
          <attvalue for="att1" value="ASV170"/>
          <attvalue for="att2" value="0.09613519280926"/>
        </attvalues>
        <viz:color r="255" g="99" b="71" a="1"/>
        <viz:position x="200.818430125209" y="-71.9341480099583" z="0"/>
        <viz:size value="5"/>
      </node>
      <node id="145" label="ASV171">
        <attvalues>
          <attvalue for="att1" value="ASV171"/>
          <attvalue for="att2" value="0.141400642338284"/>
        </attvalues>
        <viz:color r="255" g="99" b="71" a="1"/>
        <viz:position x="185.359225739187" y="25.7561330535739" z="0"/>
        <viz:size value="5"/>
      </node>
      <node id="146" label="ASV172">
        <attvalues>
          <attvalue for="att1" value="ASV172"/>
          <attvalue for="att2" value="0.178906300519475"/>
        </attvalues>
        <viz:color r="255" g="99" b="71" a="1"/>
        <viz:position x="-227.026144418519" y="-9.60660957186346" z="0"/>
        <viz:size value="5"/>
      </node>
      <node id="147" label="ASV173">
        <attvalues>
          <attvalue for="att1" value="ASV173"/>
          <attvalue for="att2" value="0.159075722630569"/>
        </attvalues>
        <viz:color r="255" g="99" b="71" a="1"/>
        <viz:position x="-219.856648685311" y="-118.70418898962" z="0"/>
        <viz:size value="5"/>
      </node>
      <node id="148" label="ASV174">
        <attvalues>
          <attvalue for="att1" value="ASV174"/>
          <attvalue for="att2" value="0.181492897635419"/>
        </attvalues>
        <viz:color r="255" g="99" b="71" a="1"/>
        <viz:position x="-213.372151556431" y="-222.854495993009" z="0"/>
        <viz:size value="5"/>
      </node>
      <node id="149" label="ASV175">
        <attvalues>
          <attvalue for="att1" value="ASV175"/>
          <attvalue for="att2" value="0.151747030802061"/>
        </attvalues>
        <viz:color r="255" g="99" b="71" a="1"/>
        <viz:position x="-195.684531057007" y="-106.940175969298" z="0"/>
        <viz:size value="5"/>
      </node>
      <node id="150" label="ASV176">
        <attvalues>
          <attvalue for="att1" value="ASV176"/>
          <attvalue for="att2" value="0.0707003211691419"/>
        </attvalues>
        <viz:color r="255" g="99" b="71" a="1"/>
        <viz:position x="215.951827447519" y="250" z="0"/>
        <viz:size value="5"/>
      </node>
      <node id="151" label="ASV177">
        <attvalues>
          <attvalue for="att1" value="ASV177"/>
          <attvalue for="att2" value="0.0655271269372535"/>
        </attvalues>
        <viz:color r="255" g="99" b="71" a="1"/>
        <viz:position x="225.214959662375" y="74.9671497365846" z="0"/>
        <viz:size value="5"/>
      </node>
      <node id="152" label="ASV179">
        <attvalues>
          <attvalue for="att1" value="ASV179"/>
          <attvalue for="att2" value="0.0995839889638523"/>
        </attvalues>
        <viz:color r="255" g="99" b="71" a="1"/>
        <viz:position x="75.3775637374689" y="-70.5204996825119" z="0"/>
        <viz:size value="5"/>
      </node>
      <node id="153" label="ASV180">
        <attvalues>
          <attvalue for="att1" value="ASV180"/>
          <attvalue for="att2" value="0.154333627918005"/>
        </attvalues>
        <viz:color r="255" g="99" b="71" a="1"/>
        <viz:position x="-90.5800055528865" y="99.0562303365372" z="0"/>
        <viz:size value="5"/>
      </node>
      <node id="154" label="ASV181">
        <attvalues>
          <attvalue for="att1" value="ASV181"/>
          <attvalue for="att2" value="0.203910072640269"/>
        </attvalues>
        <viz:color r="255" g="99" b="71" a="1"/>
        <viz:position x="-139.556161582526" y="200.500844886266" z="0"/>
        <viz:size value="5"/>
      </node>
      <node id="155" label="ASV184">
        <attvalues>
          <attvalue for="att1" value="ASV184"/>
          <attvalue for="att2" value="0.143987239454228"/>
        </attvalues>
        <viz:color r="255" g="99" b="71" a="1"/>
        <viz:position x="-71.9971898787467" y="-48.7045455717229" z="0"/>
        <viz:size value="5"/>
      </node>
      <node id="156" label="ASV185">
        <attvalues>
          <attvalue for="att1" value="ASV185"/>
          <attvalue for="att2" value="0.156058025995301"/>
        </attvalues>
        <viz:color r="255" g="99" b="71" a="1"/>
        <viz:position x="247.564288687291" y="-153.847168410392" z="0"/>
        <viz:size value="5"/>
      </node>
      <node id="157" label="ASV186">
        <attvalues>
          <attvalue for="att1" value="ASV186"/>
          <attvalue for="att2" value="0.102170586079797"/>
        </attvalues>
        <viz:color r="255" g="99" b="71" a="1"/>
        <viz:position x="202.529355625207" y="-205.252093904629" z="0"/>
        <viz:size value="5"/>
      </node>
      <node id="158" label="ASV187">
        <attvalues>
          <attvalue for="att1" value="ASV187"/>
          <attvalue for="att2" value="0.220722953893906"/>
        </attvalues>
        <viz:color r="255" g="99" b="71" a="1"/>
        <viz:position x="-41.5104714932829" y="-151.77714112597" z="0"/>
        <viz:size value="5"/>
      </node>
      <node id="159" label="ASV188">
        <attvalues>
          <attvalue for="att1" value="ASV188"/>
          <attvalue for="att2" value="0.156058025995301"/>
        </attvalues>
        <viz:color r="255" g="99" b="71" a="1"/>
        <viz:position x="-137.884991952549" y="-56.8356781405871" z="0"/>
        <viz:size value="5"/>
      </node>
      <node id="160" label="ASV189">
        <attvalues>
          <attvalue for="att1" value="ASV189"/>
          <attvalue for="att2" value="0.115534671178842"/>
        </attvalues>
        <viz:color r="255" g="99" b="71" a="1"/>
        <viz:position x="187.948510931069" y="84.7541795025302" z="0"/>
        <viz:size value="5"/>
      </node>
      <node id="161" label="ASV190">
        <attvalues>
          <attvalue for="att1" value="ASV190"/>
          <attvalue for="att2" value="0.16338671782381"/>
        </attvalues>
        <viz:color r="255" g="99" b="71" a="1"/>
        <viz:position x="-193.260338580388" y="-117.78411201814" z="0"/>
        <viz:size value="5"/>
      </node>
      <node id="162" label="ASV191">
        <attvalues>
          <attvalue for="att1" value="ASV191"/>
          <attvalue for="att2" value="0.108637078869657"/>
        </attvalues>
        <viz:color r="255" g="99" b="71" a="1"/>
        <viz:position x="-165.60279505564" y="-160.640944345474" z="0"/>
        <viz:size value="5"/>
      </node>
      <node id="163" label="ASV192">
        <attvalues>
          <attvalue for="att1" value="ASV192"/>
          <attvalue for="att2" value="0.107343780311685"/>
        </attvalues>
        <viz:color r="255" g="99" b="71" a="1"/>
        <viz:position x="-216.165891733121" y="129.527259850227" z="0"/>
        <viz:size value="5"/>
      </node>
      <node id="164" label="ASV193">
        <attvalues>
          <attvalue for="att1" value="ASV193"/>
          <attvalue for="att2" value="0.1004461880025"/>
        </attvalues>
        <viz:color r="255" g="99" b="71" a="1"/>
        <viz:position x="-190.684940492713" y="5.33079169618927" z="0"/>
        <viz:size value="5"/>
      </node>
      <node id="165" label="ASV194">
        <attvalues>
          <attvalue for="att1" value="ASV194"/>
          <attvalue for="att2" value="0.109068178388981"/>
        </attvalues>
        <viz:color r="255" g="99" b="71" a="1"/>
        <viz:position x="-47.5265835856773" y="-17.7083161552562" z="0"/>
        <viz:size value="5"/>
      </node>
      <node id="166" label="ASV195">
        <attvalues>
          <attvalue for="att1" value="ASV195"/>
          <attvalue for="att2" value="0.191839286099196"/>
        </attvalues>
        <viz:color r="255" g="99" b="71" a="1"/>
        <viz:position x="152.544281362262" y="-70.1105694964615" z="0"/>
        <viz:size value="5"/>
      </node>
      <node id="167" label="ASV196">
        <attvalues>
          <attvalue for="att1" value="ASV196"/>
          <attvalue for="att2" value="0.0853577048261591"/>
        </attvalues>
        <viz:color r="255" g="99" b="71" a="1"/>
        <viz:position x="67.26780580869" y="-207.88480687227" z="0"/>
        <viz:size value="5"/>
      </node>
      <node id="168" label="ASV198">
        <attvalues>
          <attvalue for="att1" value="ASV198"/>
          <attvalue for="att2" value="0.108205979350333"/>
        </attvalues>
        <viz:color r="255" g="99" b="71" a="1"/>
        <viz:position x="-174.727849393027" y="161.418348227126" z="0"/>
        <viz:size value="5"/>
      </node>
      <node id="169" label="ASV199">
        <attvalues>
          <attvalue for="att1" value="ASV199"/>
          <attvalue for="att2" value="0.0685448235725217"/>
        </attvalues>
        <viz:color r="255" g="99" b="71" a="1"/>
        <viz:position x="114.583571318768" y="-192.864731923262" z="0"/>
        <viz:size value="5"/>
      </node>
      <node id="170" label="ASV200">
        <attvalues>
          <attvalue for="att1" value="ASV200"/>
          <attvalue for="att2" value="0.121138964930054"/>
        </attvalues>
        <viz:color r="255" g="99" b="71" a="1"/>
        <viz:position x="138.325173047479" y="128.196771229754" z="0"/>
        <viz:size value="5"/>
      </node>
      <node id="171" label="ASV201">
        <attvalues>
          <attvalue for="att1" value="ASV201"/>
          <attvalue for="att2" value="0.0853577048261591"/>
        </attvalues>
        <viz:color r="255" g="99" b="71" a="1"/>
        <viz:position x="135.916494229627" y="70.580560166393" z="0"/>
        <viz:size value="5"/>
      </node>
      <node id="172" label="ASV203">
        <attvalues>
          <attvalue for="att1" value="ASV203"/>
          <attvalue for="att2" value="0.0620783307826612"/>
        </attvalues>
        <viz:color r="255" g="99" b="71" a="1"/>
        <viz:position x="-51.7122857720241" y="-53.3421515511968" z="0"/>
        <viz:size value="5"/>
      </node>
      <node id="173" label="ASV204">
        <attvalues>
          <attvalue for="att1" value="ASV204"/>
          <attvalue for="att2" value="0.0642338283792814"/>
        </attvalues>
        <viz:color r="255" g="99" b="71" a="1"/>
        <viz:position x="143.478659527701" y="94.9922882144006" z="0"/>
        <viz:size value="5"/>
      </node>
      <node id="174" label="ASV206">
        <attvalues>
          <attvalue for="att1" value="ASV206"/>
          <attvalue for="att2" value="0.113379173582221"/>
        </attvalues>
        <viz:color r="255" g="99" b="71" a="1"/>
        <viz:position x="48.1648645261463" y="11.0109584688874" z="0"/>
        <viz:size value="5"/>
      </node>
      <node id="175" label="ASV207">
        <attvalues>
          <attvalue for="att1" value="ASV207"/>
          <attvalue for="att2" value="0.0879443019421033"/>
        </attvalues>
        <viz:color r="255" g="99" b="71" a="1"/>
        <viz:position x="-31.6244471110107" y="92.3531769962012" z="0"/>
        <viz:size value="5"/>
      </node>
      <node id="176" label="ASV208">
        <attvalues>
          <attvalue for="att1" value="ASV208"/>
          <attvalue for="att2" value="0.142262841376932"/>
        </attvalues>
        <viz:color r="255" g="99" b="71" a="1"/>
        <viz:position x="89.4471741480815" y="-93.2802822736341" z="0"/>
        <viz:size value="5"/>
      </node>
      <node id="177" label="ASV209">
        <attvalues>
          <attvalue for="att1" value="ASV209"/>
          <attvalue for="att2" value="0.120276765891406"/>
        </attvalues>
        <viz:color r="255" g="99" b="71" a="1"/>
        <viz:position x="65.1572374904379" y="133.103532310764" z="0"/>
        <viz:size value="5"/>
      </node>
      <node id="178" label="ASV210">
        <attvalues>
          <attvalue for="att1" value="ASV210"/>
          <attvalue for="att2" value="0.0780290129976505"/>
        </attvalues>
        <viz:color r="255" g="99" b="71" a="1"/>
        <viz:position x="-178.214059216271" y="-45.6483455213694" z="0"/>
        <viz:size value="5"/>
      </node>
      <node id="179" label="ASV211">
        <attvalues>
          <attvalue for="att1" value="ASV211"/>
          <attvalue for="att2" value="0.0663893259759015"/>
        </attvalues>
        <viz:color r="255" g="99" b="71" a="1"/>
        <viz:position x="61.6393292643544" y="-221.956678872774" z="0"/>
        <viz:size value="5"/>
      </node>
      <node id="180" label="ASV212">
        <attvalues>
          <attvalue for="att1" value="ASV212"/>
          <attvalue for="att2" value="0.122432263488026"/>
        </attvalues>
        <viz:color r="255" g="99" b="71" a="1"/>
        <viz:position x="-11.0471165586486" y="-44.0284670175264" z="0"/>
        <viz:size value="5"/>
      </node>
      <node id="181" label="ASV216">
        <attvalues>
          <attvalue for="att1" value="ASV216"/>
          <attvalue for="att2" value="0.169422111094346"/>
        </attvalues>
        <viz:color r="255" g="99" b="71" a="1"/>
        <viz:position x="-66.0836420492181" y="43.3213583636096" z="0"/>
        <viz:size value="5"/>
      </node>
      <node id="182" label="ASV219">
        <attvalues>
          <attvalue for="att1" value="ASV219"/>
          <attvalue for="att2" value="0.0849266053068351"/>
        </attvalues>
        <viz:color r="255" g="99" b="71" a="1"/>
        <viz:position x="82.4353106119875" y="-97.4983457734735" z="0"/>
        <viz:size value="5"/>
      </node>
      <node id="183" label="ASV220">
        <attvalues>
          <attvalue for="att1" value="ASV220"/>
          <attvalue for="att2" value="0.0607850322246891"/>
        </attvalues>
        <viz:color r="255" g="99" b="71" a="1"/>
        <viz:position x="124.181175069891" y="80.1232055434717" z="0"/>
        <viz:size value="5"/>
      </node>
      <node id="184" label="ASV221">
        <attvalues>
          <attvalue for="att1" value="ASV221"/>
          <attvalue for="att2" value="0.0900997995387235"/>
        </attvalues>
        <viz:color r="255" g="99" b="71" a="1"/>
        <viz:position x="24.4710387156978" y="-96.8965224765602" z="0"/>
        <viz:size value="5"/>
      </node>
      <node id="185" label="ASV225">
        <attvalues>
          <attvalue for="att1" value="ASV225"/>
          <attvalue for="att2" value="0.107774879831009"/>
        </attvalues>
        <viz:color r="255" g="99" b="71" a="1"/>
        <viz:position x="-199.289990365516" y="-45.0376255146778" z="0"/>
        <viz:size value="5"/>
      </node>
      <node id="186" label="ASV226">
        <attvalues>
          <attvalue for="att1" value="ASV226"/>
          <attvalue for="att2" value="0.193132584657168"/>
        </attvalues>
        <viz:color r="255" g="99" b="71" a="1"/>
        <viz:position x="197.312801275177" y="202.228542891921" z="0"/>
        <viz:size value="5"/>
      </node>
      <node id="187" label="ASV227">
        <attvalues>
          <attvalue for="att1" value="ASV227"/>
          <attvalue for="att2" value="0.21684305821999"/>
        </attvalues>
        <viz:color r="255" g="99" b="71" a="1"/>
        <viz:position x="92.9332901901059" y="-4.37250540433027" z="0"/>
        <viz:size value="5"/>
      </node>
      <node id="188" label="ASV228">
        <attvalues>
          <attvalue for="att1" value="ASV228"/>
          <attvalue for="att2" value="0.0883754014614274"/>
        </attvalues>
        <viz:color r="255" g="99" b="71" a="1"/>
        <viz:position x="161.362330016343" y="108.19274259121" z="0"/>
        <viz:size value="5"/>
      </node>
      <node id="189" label="ASV230">
        <attvalues>
          <attvalue for="att1" value="ASV230"/>
          <attvalue for="att2" value="0.111654775504925"/>
        </attvalues>
        <viz:color r="255" g="99" b="71" a="1"/>
        <viz:position x="178.195209191243" y="-156.918825585758" z="0"/>
        <viz:size value="5"/>
      </node>
      <node id="190" label="ASV231">
        <attvalues>
          <attvalue for="att1" value="ASV231"/>
          <attvalue for="att2" value="0.106050481753713"/>
        </attvalues>
        <viz:color r="255" g="99" b="71" a="1"/>
        <viz:position x="-81.5311640082203" y="66.4296588165984" z="0"/>
        <viz:size value="5"/>
      </node>
      <node id="191" label="ASV232">
        <attvalues>
          <attvalue for="att1" value="ASV232"/>
          <attvalue for="att2" value="0.0888065009807514"/>
        </attvalues>
        <viz:color r="255" g="99" b="71" a="1"/>
        <viz:position x="11.6546799402493" y="200.004077739575" z="0"/>
        <viz:size value="5"/>
      </node>
      <node id="192" label="ASV233">
        <attvalues>
          <attvalue for="att1" value="ASV233"/>
          <attvalue for="att2" value="0.083633306748863"/>
        </attvalues>
        <viz:color r="255" g="99" b="71" a="1"/>
        <viz:position x="178.031212733995" y="-131.893578259876" z="0"/>
        <viz:size value="5"/>
      </node>
      <node id="193" label="ASV234">
        <attvalues>
          <attvalue for="att1" value="ASV234"/>
          <attvalue for="att2" value="0.187528290905956"/>
        </attvalues>
        <viz:color r="255" g="99" b="71" a="1"/>
        <viz:position x="-40.8483019505445" y="-103.156936688212" z="0"/>
        <viz:size value="5"/>
      </node>
      <node id="194" label="ASV235">
        <attvalues>
          <attvalue for="att1" value="ASV235"/>
          <attvalue for="att2" value="0.0844955057875111"/>
        </attvalues>
        <viz:color r="255" g="99" b="71" a="1"/>
        <viz:position x="-166.873294834386" y="11.3450158281838" z="0"/>
        <viz:size value="5"/>
      </node>
      <node id="195" label="ASV236">
        <attvalues>
          <attvalue for="att1" value="ASV236"/>
          <attvalue for="att2" value="0.0900997995387235"/>
        </attvalues>
        <viz:color r="255" g="99" b="71" a="1"/>
        <viz:position x="-65.0408994325937" y="229.158877892042" z="0"/>
        <viz:size value="5"/>
      </node>
      <node id="196" label="ASV237">
        <attvalues>
          <attvalue for="att1" value="ASV237"/>
          <attvalue for="att2" value="0.1452805380122"/>
        </attvalues>
        <viz:color r="255" g="99" b="71" a="1"/>
        <viz:position x="1.89197259898378" y="-236.10189599033" z="0"/>
        <viz:size value="5"/>
      </node>
      <node id="197" label="ASV238">
        <attvalues>
          <attvalue for="att1" value="ASV238"/>
          <attvalue for="att2" value="0.0931174961739918"/>
        </attvalues>
        <viz:color r="255" g="99" b="71" a="1"/>
        <viz:position x="172.876006268797" y="-243.980316908943" z="0"/>
        <viz:size value="5"/>
      </node>
      <node id="198" label="ASV239">
        <attvalues>
          <attvalue for="att1" value="ASV239"/>
          <attvalue for="att2" value="0.0616472312633371"/>
        </attvalues>
        <viz:color r="255" g="99" b="71" a="1"/>
        <viz:position x="-198.527506841432" y="98.9809418174231" z="0"/>
        <viz:size value="5"/>
      </node>
      <node id="199" label="ASV240">
        <attvalues>
          <attvalue for="att1" value="ASV240"/>
          <attvalue for="att2" value="0.112516974543573"/>
        </attvalues>
        <viz:color r="255" g="99" b="71" a="1"/>
        <viz:position x="30.8707756304255" y="-188.945045927071" z="0"/>
        <viz:size value="5"/>
      </node>
      <node id="200" label="ASV242">
        <attvalues>
          <attvalue for="att1" value="ASV242"/>
          <attvalue for="att2" value="0.174595305326235"/>
        </attvalues>
        <viz:color r="255" g="99" b="71" a="1"/>
        <viz:position x="239.487001160863" y="-26.0250905388491" z="0"/>
        <viz:size value="5"/>
      </node>
      <node id="201" label="ASV243">
        <attvalues>
          <attvalue for="att1" value="ASV243"/>
          <attvalue for="att2" value="0.0853577048261591"/>
        </attvalues>
        <viz:color r="255" g="99" b="71" a="1"/>
        <viz:position x="-82.7906606306467" y="11.6325986167402" z="0"/>
        <viz:size value="5"/>
      </node>
      <node id="202" label="ASV244">
        <attvalues>
          <attvalue for="att1" value="ASV244"/>
          <attvalue for="att2" value="0.0905308990580476"/>
        </attvalues>
        <viz:color r="255" g="99" b="71" a="1"/>
        <viz:position x="161.120252508846" y="58.4082924276626" z="0"/>
        <viz:size value="5"/>
      </node>
      <node id="203" label="ASV247">
        <attvalues>
          <attvalue for="att1" value="ASV247"/>
          <attvalue for="att2" value="0.0952729937706119"/>
        </attvalues>
        <viz:color r="255" g="99" b="71" a="1"/>
        <viz:position x="-39.5410067246228" y="-225.792028473579" z="0"/>
        <viz:size value="5"/>
      </node>
      <node id="204" label="ASV249">
        <attvalues>
          <attvalue for="att1" value="ASV249"/>
          <attvalue for="att2" value="0.0698381221304938"/>
        </attvalues>
        <viz:color r="255" g="99" b="71" a="1"/>
        <viz:position x="144.856516117022" y="-194.1751978864" z="0"/>
        <viz:size value="5"/>
      </node>
      <node id="205" label="ASV250">
        <attvalues>
          <attvalue for="att1" value="ASV250"/>
          <attvalue for="att2" value="0.0685448235725217"/>
        </attvalues>
        <viz:color r="255" g="99" b="71" a="1"/>
        <viz:position x="-197.690556819795" y="-132.371618662613" z="0"/>
        <viz:size value="5"/>
      </node>
      <node id="206" label="ASV251">
        <attvalues>
          <attvalue for="att1" value="ASV251"/>
          <attvalue for="att2" value="0.146142737050848"/>
        </attvalues>
        <viz:color r="255" g="99" b="71" a="1"/>
        <viz:position x="-124.142525046488" y="182.850931122036" z="0"/>
        <viz:size value="5"/>
      </node>
      <node id="207" label="ASV252">
        <attvalues>
          <attvalue for="att1" value="ASV252"/>
          <attvalue for="att2" value="0.0745802168430582"/>
        </attvalues>
        <viz:color r="255" g="99" b="71" a="1"/>
        <viz:position x="-59.54513453889" y="-134.784383445536" z="0"/>
        <viz:size value="5"/>
      </node>
      <node id="208" label="ASV253">
        <attvalues>
          <attvalue for="att1" value="ASV253"/>
          <attvalue for="att2" value="0.0900997995387235"/>
        </attvalues>
        <viz:color r="255" g="99" b="71" a="1"/>
        <viz:position x="-74.5119042677799" y="212.22367135509" z="0"/>
        <viz:size value="5"/>
      </node>
      <node id="209" label="ASV255">
        <attvalues>
          <attvalue for="att1" value="ASV255"/>
          <attvalue for="att2" value="0.0823400081908909"/>
        </attvalues>
        <viz:color r="255" g="99" b="71" a="1"/>
        <viz:position x="16.6704779338496" y="152.22069099768" z="0"/>
        <viz:size value="5"/>
      </node>
      <node id="210" label="ASV258">
        <attvalues>
          <attvalue for="att1" value="ASV258"/>
          <attvalue for="att2" value="0.0853577048261591"/>
        </attvalues>
        <viz:color r="255" g="99" b="71" a="1"/>
        <viz:position x="-180.521683625497" y="-239.666018385413" z="0"/>
        <viz:size value="5"/>
      </node>
      <node id="211" label="ASV259">
        <attvalues>
          <attvalue for="att1" value="ASV259"/>
          <attvalue for="att2" value="0.136658547625719"/>
        </attvalues>
        <viz:color r="255" g="99" b="71" a="1"/>
        <viz:position x="7.91883901174538" y="-183.995531638717" z="0"/>
        <viz:size value="5"/>
      </node>
      <node id="212" label="ASV261">
        <attvalues>
          <attvalue for="att1" value="ASV261"/>
          <attvalue for="att2" value="0.0737180178044101"/>
        </attvalues>
        <viz:color r="255" g="99" b="71" a="1"/>
        <viz:position x="-71.2403291351089" y="183.033334674339" z="0"/>
        <viz:size value="5"/>
      </node>
      <node id="213" label="ASV262">
        <attvalues>
          <attvalue for="att1" value="ASV262"/>
          <attvalue for="att2" value="0.190545987541224"/>
        </attvalues>
        <viz:color r="255" g="99" b="71" a="1"/>
        <viz:position x="48.8654798082601" y="37.6690331362428" z="0"/>
        <viz:size value="5"/>
      </node>
      <node id="214" label="ASV264">
        <attvalues>
          <attvalue for="att1" value="ASV264"/>
          <attvalue for="att2" value="0.0702692216498179"/>
        </attvalues>
        <viz:color r="255" g="99" b="71" a="1"/>
        <viz:position x="-108.093419135606" y="119.948050199909" z="0"/>
        <viz:size value="5"/>
      </node>
      <node id="215" label="ASV267">
        <attvalues>
          <attvalue for="att1" value="ASV267"/>
          <attvalue for="att2" value="0.150884831763413"/>
        </attvalues>
        <viz:color r="255" g="99" b="71" a="1"/>
        <viz:position x="172.661850891462" y="-86.7212097537015" z="0"/>
        <viz:size value="5"/>
      </node>
      <node id="216" label="ASV268">
        <attvalues>
          <attvalue for="att1" value="ASV268"/>
          <attvalue for="att2" value="0.0775979134783265"/>
        </attvalues>
        <viz:color r="255" g="99" b="71" a="1"/>
        <viz:position x="-30.7015750171259" y="-101.395846799656" z="0"/>
        <viz:size value="5"/>
      </node>
      <node id="217" label="ASV269">
        <attvalues>
          <attvalue for="att1" value="ASV269"/>
          <attvalue for="att2" value="0.114672472140194"/>
        </attvalues>
        <viz:color r="255" g="99" b="71" a="1"/>
        <viz:position x="234.121332567735" y="-178.974600542124" z="0"/>
        <viz:size value="5"/>
      </node>
      <node id="218" label="ASV271">
        <attvalues>
          <attvalue for="att1" value="ASV271"/>
          <attvalue for="att2" value="0.0642338283792814"/>
        </attvalues>
        <viz:color r="255" g="99" b="71" a="1"/>
        <viz:position x="-37.9612941297647" y="141.837566934338" z="0"/>
        <viz:size value="5"/>
      </node>
      <node id="219" label="ASV273">
        <attvalues>
          <attvalue for="att1" value="ASV273"/>
          <attvalue for="att2" value="0.0750113163623823"/>
        </attvalues>
        <viz:color r="255" g="99" b="71" a="1"/>
        <viz:position x="-57.9683316174403" y="-28.5487869579289" z="0"/>
        <viz:size value="5"/>
      </node>
      <node id="220" label="ASV275">
        <attvalues>
          <attvalue for="att1" value="ASV275"/>
          <attvalue for="att2" value="0.136658547625719"/>
        </attvalues>
        <viz:color r="255" g="99" b="71" a="1"/>
        <viz:position x="239.144424214398" y="152.490055181665" z="0"/>
        <viz:size value="5"/>
      </node>
      <node id="221" label="ASV276">
        <attvalues>
          <attvalue for="att1" value="ASV276"/>
          <attvalue for="att2" value="0.109930377427629"/>
        </attvalues>
        <viz:color r="255" g="99" b="71" a="1"/>
        <viz:position x="-69.2864939069961" y="70.0482988461169" z="0"/>
        <viz:size value="5"/>
      </node>
      <node id="222" label="ASV281">
        <attvalues>
          <attvalue for="att1" value="ASV281"/>
          <attvalue for="att2" value="0.0866510033841312"/>
        </attvalues>
        <viz:color r="255" g="99" b="71" a="1"/>
        <viz:position x="-107.804021636247" y="-95.2590240670231" z="0"/>
        <viz:size value="5"/>
      </node>
      <node id="223" label="ASV282">
        <attvalues>
          <attvalue for="att1" value="ASV282"/>
          <attvalue for="att2" value="0.108205979350333"/>
        </attvalues>
        <viz:color r="255" g="99" b="71" a="1"/>
        <viz:position x="1.8810525828718" y="-208.778105728962" z="0"/>
        <viz:size value="5"/>
      </node>
      <node id="224" label="ASV283">
        <attvalues>
          <attvalue for="att1" value="ASV283"/>
          <attvalue for="att2" value="0.072424719246438"/>
        </attvalues>
        <viz:color r="255" g="99" b="71" a="1"/>
        <viz:position x="62.3626058074969" y="-109.722413074796" z="0"/>
        <viz:size value="5"/>
      </node>
      <node id="225" label="ASV284">
        <attvalues>
          <attvalue for="att1" value="ASV284"/>
          <attvalue for="att2" value="0.11639687021749"/>
        </attvalues>
        <viz:color r="255" g="99" b="71" a="1"/>
        <viz:position x="-114.627347152316" y="-20.0479243112379" z="0"/>
        <viz:size value="5"/>
      </node>
      <node id="226" label="ASV286">
        <attvalues>
          <attvalue for="att1" value="ASV286"/>
          <attvalue for="att2" value="0.0642338283792814"/>
        </attvalues>
        <viz:color r="255" g="99" b="71" a="1"/>
        <viz:position x="51.665350961378" y="-133.80673076017" z="0"/>
        <viz:size value="5"/>
      </node>
      <node id="227" label="ASV287">
        <attvalues>
          <attvalue for="att1" value="ASV287"/>
          <attvalue for="att2" value="0.0844955057875111"/>
        </attvalues>
        <viz:color r="255" g="99" b="71" a="1"/>
        <viz:position x="-228.741370056359" y="184.676056635055" z="0"/>
        <viz:size value="5"/>
      </node>
      <node id="228" label="ASV291">
        <attvalues>
          <attvalue for="att1" value="ASV291"/>
          <attvalue for="att2" value="0.0625094303019852"/>
        </attvalues>
        <viz:color r="255" g="99" b="71" a="1"/>
        <viz:position x="-178.63474948682" y="54.5912331536124" z="0"/>
        <viz:size value="5"/>
      </node>
      <node id="229" label="ASV296">
        <attvalues>
          <attvalue for="att1" value="ASV296"/>
          <attvalue for="att2" value="0.106050481753713"/>
        </attvalues>
        <viz:color r="255" g="99" b="71" a="1"/>
        <viz:position x="-222.36021936313" y="-49.7955986339752" z="0"/>
        <viz:size value="5"/>
      </node>
      <node id="230" label="ASV300">
        <attvalues>
          <attvalue for="att1" value="ASV300"/>
          <attvalue for="att2" value="0.107774879831009"/>
        </attvalues>
        <viz:color r="255" g="99" b="71" a="1"/>
        <viz:position x="154.074172392166" y="-43.6206400581752" z="0"/>
        <viz:size value="5"/>
      </node>
      <node id="231" label="ASV301">
        <attvalues>
          <attvalue for="att1" value="ASV301"/>
          <attvalue for="att2" value="0.115534671178842"/>
        </attvalues>
        <viz:color r="255" g="99" b="71" a="1"/>
        <viz:position x="248.251451743444" y="215.552856682169" z="0"/>
        <viz:size value="5"/>
      </node>
      <node id="232" label="ASV302">
        <attvalues>
          <attvalue for="att1" value="ASV302"/>
          <attvalue for="att2" value="0.0948418942512879"/>
        </attvalues>
        <viz:color r="255" g="99" b="71" a="1"/>
        <viz:position x="-56.3142420966173" y="-90.0243424949638" z="0"/>
        <viz:size value="5"/>
      </node>
      <node id="233" label="ASV304">
        <attvalues>
          <attvalue for="att1" value="ASV304"/>
          <attvalue for="att2" value="0.0849266053068351"/>
        </attvalues>
        <viz:color r="255" g="99" b="71" a="1"/>
        <viz:position x="128.782095123707" y="34.5910359772795" z="0"/>
        <viz:size value="5"/>
      </node>
      <node id="234" label="ASV305">
        <attvalues>
          <attvalue for="att1" value="ASV305"/>
          <attvalue for="att2" value="0.0767357144396784"/>
        </attvalues>
        <viz:color r="255" g="99" b="71" a="1"/>
        <viz:position x="-69.8032552018673" y="152.469678242485" z="0"/>
        <viz:size value="5"/>
      </node>
      <node id="235" label="ASV306">
        <attvalues>
          <attvalue for="att1" value="ASV306"/>
          <attvalue for="att2" value="0.104326083676417"/>
        </attvalues>
        <viz:color r="255" g="99" b="71" a="1"/>
        <viz:position x="238.203557819876" y="-215.333204629338" z="0"/>
        <viz:size value="5"/>
      </node>
      <node id="236" label="ASV307">
        <attvalues>
          <attvalue for="att1" value="ASV307"/>
          <attvalue for="att2" value="0.107774879831009"/>
        </attvalues>
        <viz:color r="255" g="99" b="71" a="1"/>
        <viz:position x="70.3066297539236" y="111.265878787977" z="0"/>
        <viz:size value="5"/>
      </node>
      <node id="237" label="ASV311">
        <attvalues>
          <attvalue for="att1" value="ASV311"/>
          <attvalue for="att2" value="0.0909619985773716"/>
        </attvalues>
        <viz:color r="255" g="99" b="71" a="1"/>
        <viz:position x="148.336960383175" y="207.831326459947" z="0"/>
        <viz:size value="5"/>
      </node>
      <node id="238" label="ASV316">
        <attvalues>
          <attvalue for="att1" value="ASV316"/>
          <attvalue for="att2" value="0.0625094303019852"/>
        </attvalues>
        <viz:color r="255" g="99" b="71" a="1"/>
        <viz:position x="-196.903649368728" y="232.223392801575" z="0"/>
        <viz:size value="5"/>
      </node>
      <node id="239" label="ASV317">
        <attvalues>
          <attvalue for="att1" value="ASV317"/>
          <attvalue for="att2" value="0.113810273101545"/>
        </attvalues>
        <viz:color r="255" g="99" b="71" a="1"/>
        <viz:position x="242.958843514254" y="-47.9097850387207" z="0"/>
        <viz:size value="5"/>
      </node>
      <node id="240" label="ASV318">
        <attvalues>
          <attvalue for="att1" value="ASV318"/>
          <attvalue for="att2" value="0.166835513978402"/>
        </attvalues>
        <viz:color r="255" g="99" b="71" a="1"/>
        <viz:position x="-156.63838829728" y="16.0766885515758" z="0"/>
        <viz:size value="5"/>
      </node>
      <node id="241" label="ASV319">
        <attvalues>
          <attvalue for="att1" value="ASV319"/>
          <attvalue for="att2" value="0.0857888043454832"/>
        </attvalues>
        <viz:color r="255" g="99" b="71" a="1"/>
        <viz:position x="-130.537397382047" y="227.603555905256" z="0"/>
        <viz:size value="5"/>
      </node>
      <node id="242" label="ASV321">
        <attvalues>
          <attvalue for="att1" value="ASV321"/>
          <attvalue for="att2" value="0.109499277908305"/>
        </attvalues>
        <viz:color r="255" g="99" b="71" a="1"/>
        <viz:position x="-120.786128893887" y="-32.4425174799053" z="0"/>
        <viz:size value="5"/>
      </node>
      <node id="243" label="ASV322">
        <attvalues>
          <attvalue for="att1" value="ASV322"/>
          <attvalue for="att2" value="0.0625094303019852"/>
        </attvalues>
        <viz:color r="255" g="99" b="71" a="1"/>
        <viz:position x="75.1935401956532" y="141.046681505268" z="0"/>
        <viz:size value="5"/>
      </node>
      <node id="244" label="ASV325">
        <attvalues>
          <attvalue for="att1" value="ASV325"/>
          <attvalue for="att2" value="0.0909619985773716"/>
        </attvalues>
        <viz:color r="255" g="99" b="71" a="1"/>
        <viz:position x="39.5732719074737" y="82.3197501741836" z="0"/>
        <viz:size value="5"/>
      </node>
      <node id="245" label="ASV327">
        <attvalues>
          <attvalue for="att1" value="ASV327"/>
          <attvalue for="att2" value="0.0737180178044101"/>
        </attvalues>
        <viz:color r="255" g="99" b="71" a="1"/>
        <viz:position x="-201.799386587664" y="43.6934434562896" z="0"/>
        <viz:size value="5"/>
      </node>
      <node id="246" label="ASV330">
        <attvalues>
          <attvalue for="att1" value="ASV330"/>
          <attvalue for="att2" value="0.0685448235725217"/>
        </attvalues>
        <viz:color r="255" g="99" b="71" a="1"/>
        <viz:position x="40.2485461477647" y="18.3267040004522" z="0"/>
        <viz:size value="5"/>
      </node>
      <node id="247" label="ASV331">
        <attvalues>
          <attvalue for="att1" value="ASV331"/>
          <attvalue for="att2" value="0.0771668139590024"/>
        </attvalues>
        <viz:color r="255" g="99" b="71" a="1"/>
        <viz:position x="208.322722120924" y="131.582579875008" z="0"/>
        <viz:size value="5"/>
      </node>
      <node id="248" label="ASV333">
        <attvalues>
          <attvalue for="att1" value="ASV333"/>
          <attvalue for="att2" value="0.0888065009807514"/>
        </attvalues>
        <viz:color r="255" g="99" b="71" a="1"/>
        <viz:position x="-172.544726451202" y="-79.0637363332915" z="0"/>
        <viz:size value="5"/>
      </node>
      <node id="249" label="ASV336">
        <attvalues>
          <attvalue for="att1" value="ASV336"/>
          <attvalue for="att2" value="0.0866510033841312"/>
        </attvalues>
        <viz:color r="255" g="99" b="71" a="1"/>
        <viz:position x="-40.3052512775831" y="86.4715744352045" z="0"/>
        <viz:size value="5"/>
      </node>
      <node id="250" label="ASV340">
        <attvalues>
          <attvalue for="att1" value="ASV340"/>
          <attvalue for="att2" value="0.0978595908865562"/>
        </attvalues>
        <viz:color r="255" g="99" b="71" a="1"/>
        <viz:position x="130.165685814821" y="-129.858273170303" z="0"/>
        <viz:size value="5"/>
      </node>
      <node id="251" label="ASV341">
        <attvalues>
          <attvalue for="att1" value="ASV341"/>
          <attvalue for="att2" value="0.105619382234389"/>
        </attvalues>
        <viz:color r="255" g="99" b="71" a="1"/>
        <viz:position x="156.814432250083" y="227.494960563644" z="0"/>
        <viz:size value="5"/>
      </node>
      <node id="252" label="ASV345">
        <attvalues>
          <attvalue for="att1" value="ASV345"/>
          <attvalue for="att2" value="0.0995839889638523"/>
        </attvalues>
        <viz:color r="255" g="99" b="71" a="1"/>
        <viz:position x="-98.1366512064686" y="217.923631110334" z="0"/>
        <viz:size value="5"/>
      </node>
      <node id="253" label="ASV351">
        <attvalues>
          <attvalue for="att1" value="ASV351"/>
          <attvalue for="att2" value="0.0900997995387235"/>
        </attvalues>
        <viz:color r="255" g="99" b="71" a="1"/>
        <viz:position x="150.946940821578" y="16.9602709829666" z="0"/>
        <viz:size value="5"/>
      </node>
      <node id="254" label="ASV352">
        <attvalues>
          <attvalue for="att1" value="ASV352"/>
          <attvalue for="att2" value="0.0612161317440131"/>
        </attvalues>
        <viz:color r="255" g="99" b="71" a="1"/>
        <viz:position x="224.082078326672" y="101.079815342752" z="0"/>
        <viz:size value="5"/>
      </node>
      <node id="255" label="ASV356">
        <attvalues>
          <attvalue for="att1" value="ASV356"/>
          <attvalue for="att2" value="0.0978595908865562"/>
        </attvalues>
        <viz:color r="255" g="99" b="71" a="1"/>
        <viz:position x="27.522834404312" y="140.761641402661" z="0"/>
        <viz:size value="5"/>
      </node>
      <node id="256" label="ASV365">
        <attvalues>
          <attvalue for="att1" value="ASV365"/>
          <attvalue for="att2" value="0.0663893259759015"/>
        </attvalues>
        <viz:color r="255" g="99" b="71" a="1"/>
        <viz:position x="-49.5303115916644" y="-214.660978579916" z="0"/>
        <viz:size value="5"/>
      </node>
      <node id="257" label="ASV369">
        <attvalues>
          <attvalue for="att1" value="ASV369"/>
          <attvalue for="att2" value="0.0685448235725217"/>
        </attvalues>
        <viz:color r="255" g="99" b="71" a="1"/>
        <viz:position x="-143.706266195522" y="-35.3470944947737" z="0"/>
        <viz:size value="5"/>
      </node>
      <node id="258" label="ASV370">
        <attvalues>
          <attvalue for="att1" value="ASV370"/>
          <attvalue for="att2" value="0.0732869182850861"/>
        </attvalues>
        <viz:color r="255" g="99" b="71" a="1"/>
        <viz:position x="48.5502937599397" y="89.5223789415419" z="0"/>
        <viz:size value="5"/>
      </node>
      <node id="259" label="ASV372">
        <attvalues>
          <attvalue for="att1" value="ASV372"/>
          <attvalue for="att2" value="0.0616472312633371"/>
        </attvalues>
        <viz:color r="255" g="99" b="71" a="1"/>
        <viz:position x="-66.4849811148082" y="122.449761371275" z="0"/>
        <viz:size value="5"/>
      </node>
      <node id="260" label="ASV373">
        <attvalues>
          <attvalue for="att1" value="ASV373"/>
          <attvalue for="att2" value="0.0793223115556226"/>
        </attvalues>
        <viz:color r="255" g="99" b="71" a="1"/>
        <viz:position x="-132.298995727889" y="-25.6424495320171" z="0"/>
        <viz:size value="5"/>
      </node>
      <node id="261" label="ASV374">
        <attvalues>
          <attvalue for="att1" value="ASV374"/>
          <attvalue for="att2" value="0.0875132024227793"/>
        </attvalues>
        <viz:color r="255" g="99" b="71" a="1"/>
        <viz:position x="-54.1764620233975" y="-177.660774751556" z="0"/>
        <viz:size value="5"/>
      </node>
      <node id="262" label="ASV375">
        <attvalues>
          <attvalue for="att1" value="ASV375"/>
          <attvalue for="att2" value="0.0741491173237342"/>
        </attvalues>
        <viz:color r="255" g="99" b="71" a="1"/>
        <viz:position x="-111.924541431858" y="27.239493705138" z="0"/>
        <viz:size value="5"/>
      </node>
      <node id="263" label="ASV377">
        <attvalues>
          <attvalue for="att1" value="ASV377"/>
          <attvalue for="att2" value="0.0659582264565775"/>
        </attvalues>
        <viz:color r="255" g="99" b="71" a="1"/>
        <viz:position x="247.441822342504" y="-114.025564707424" z="0"/>
        <viz:size value="5"/>
      </node>
      <node id="264" label="ASV378">
        <attvalues>
          <attvalue for="att1" value="ASV378"/>
          <attvalue for="att2" value="0.124156661565322"/>
        </attvalues>
        <viz:color r="255" g="99" b="71" a="1"/>
        <viz:position x="-173.878765929206" y="72.4791011146241" z="0"/>
        <viz:size value="5"/>
      </node>
      <node id="265" label="ASV380">
        <attvalues>
          <attvalue for="att1" value="ASV380"/>
          <attvalue for="att2" value="0.0741491173237342"/>
        </attvalues>
        <viz:color r="255" g="99" b="71" a="1"/>
        <viz:position x="-205.417318681372" y="143.02226857561" z="0"/>
        <viz:size value="5"/>
      </node>
      <node id="266" label="ASV383">
        <attvalues>
          <attvalue for="att1" value="ASV383"/>
          <attvalue for="att2" value="0.0642338283792814"/>
        </attvalues>
        <viz:color r="255" g="99" b="71" a="1"/>
        <viz:position x="-82.9474346477518" y="-3.82277054777495" z="0"/>
        <viz:size value="5"/>
      </node>
      <node id="267" label="ASV384">
        <attvalues>
          <attvalue for="att1" value="ASV384"/>
          <attvalue for="att2" value="0.0646649278986054"/>
        </attvalues>
        <viz:color r="255" g="99" b="71" a="1"/>
        <viz:position x="-158.043001416773" y="-125.488595878131" z="0"/>
        <viz:size value="5"/>
      </node>
      <node id="268" label="ASV385">
        <attvalues>
          <attvalue for="att1" value="ASV385"/>
          <attvalue for="att2" value="0.0711314206884659"/>
        </attvalues>
        <viz:color r="255" g="99" b="71" a="1"/>
        <viz:position x="243.505254758854" y="-193.075415544132" z="0"/>
        <viz:size value="5"/>
      </node>
      <node id="269" label="ASV388">
        <attvalues>
          <attvalue for="att1" value="ASV388"/>
          <attvalue for="att2" value="0.0888065009807514"/>
        </attvalues>
        <viz:color r="255" g="99" b="71" a="1"/>
        <viz:position x="50.1367505341101" y="-187.216399269765" z="0"/>
        <viz:size value="5"/>
      </node>
      <node id="270" label="ASV389">
        <attvalues>
          <attvalue for="att1" value="ASV389"/>
          <attvalue for="att2" value="0.071993619727114"/>
        </attvalues>
        <viz:color r="255" g="99" b="71" a="1"/>
        <viz:position x="-246.042916897677" y="-163.740605932859" z="0"/>
        <viz:size value="5"/>
      </node>
      <node id="271" label="ASV392">
        <attvalues>
          <attvalue for="att1" value="ASV392"/>
          <attvalue for="att2" value="0.0784601125169745"/>
        </attvalues>
        <viz:color r="255" g="99" b="71" a="1"/>
        <viz:position x="-153.661682950113" y="144.054255670389" z="0"/>
        <viz:size value="5"/>
      </node>
      <node id="272" label="ASV394">
        <attvalues>
          <attvalue for="att1" value="ASV394"/>
          <attvalue for="att2" value="0.175457504364883"/>
        </attvalues>
        <viz:color r="255" g="99" b="71" a="1"/>
        <viz:position x="32.7382606902272" y="-101.562582506471" z="0"/>
        <viz:size value="5"/>
      </node>
      <node id="273" label="ASV395">
        <attvalues>
          <attvalue for="att1" value="ASV395"/>
          <attvalue for="att2" value="0.0642338283792814"/>
        </attvalues>
        <viz:color r="255" g="99" b="71" a="1"/>
        <viz:position x="-164.816779578561" y="-228.499007246461" z="0"/>
        <viz:size value="5"/>
      </node>
      <node id="274" label="ASV396">
        <attvalues>
          <attvalue for="att1" value="ASV396"/>
          <attvalue for="att2" value="0.0650960274179294"/>
        </attvalues>
        <viz:color r="255" g="99" b="71" a="1"/>
        <viz:position x="-55.2044994642335" y="-63.9561442914222" z="0"/>
        <viz:size value="5"/>
      </node>
      <node id="275" label="ASV398">
        <attvalues>
          <attvalue for="att1" value="ASV398"/>
          <attvalue for="att2" value="0.0926863966546677"/>
        </attvalues>
        <viz:color r="255" g="99" b="71" a="1"/>
        <viz:position x="250" y="127.66029011786" z="0"/>
        <viz:size value="5"/>
      </node>
      <node id="276" label="ASV399">
        <attvalues>
          <attvalue for="att1" value="ASV399"/>
          <attvalue for="att2" value="0.0681137240531977"/>
        </attvalues>
        <viz:color r="255" g="99" b="71" a="1"/>
        <viz:position x="43.9227490777154" y="140.580496206118" z="0"/>
        <viz:size value="5"/>
      </node>
      <node id="277" label="ASV400">
        <attvalues>
          <attvalue for="att1" value="ASV400"/>
          <attvalue for="att2" value="0.0918241976160197"/>
        </attvalues>
        <viz:color r="255" g="99" b="71" a="1"/>
        <viz:position x="189.745951476584" y="134.39708225182" z="0"/>
        <viz:size value="5"/>
      </node>
      <node id="278" label="ASV401">
        <attvalues>
          <attvalue for="att1" value="ASV401"/>
          <attvalue for="att2" value="0.104326083676417"/>
        </attvalues>
        <viz:color r="255" g="99" b="71" a="1"/>
        <viz:position x="-104.343043170557" y="-144.85617274346" z="0"/>
        <viz:size value="5"/>
      </node>
      <node id="279" label="ASV402">
        <attvalues>
          <attvalue for="att1" value="ASV402"/>
          <attvalue for="att2" value="0.102601685599121"/>
        </attvalues>
        <viz:color r="255" g="99" b="71" a="1"/>
        <viz:position x="36.2115015765107" y="132.010374032779" z="0"/>
        <viz:size value="5"/>
      </node>
      <node id="280" label="ASV403">
        <attvalues>
          <attvalue for="att1" value="ASV403"/>
          <attvalue for="att2" value="0.0702692216498179"/>
        </attvalues>
        <viz:color r="255" g="99" b="71" a="1"/>
        <viz:position x="160.966157804799" y="165.501541144863" z="0"/>
        <viz:size value="5"/>
      </node>
      <node id="281" label="ASV406">
        <attvalues>
          <attvalue for="att1" value="ASV406"/>
          <attvalue for="att2" value="0.0883754014614274"/>
        </attvalues>
        <viz:color r="255" g="99" b="71" a="1"/>
        <viz:position x="-250" y="-149.024867980819" z="0"/>
        <viz:size value="5"/>
      </node>
      <node id="282" label="ASV409">
        <attvalues>
          <attvalue for="att1" value="ASV409"/>
          <attvalue for="att2" value="0.0629405298213092"/>
        </attvalues>
        <viz:color r="255" g="99" b="71" a="1"/>
        <viz:position x="-212.215527435391" y="221.603272202251" z="0"/>
        <viz:size value="5"/>
      </node>
      <node id="283" label="ASV414">
        <attvalues>
          <attvalue for="att1" value="ASV414"/>
          <attvalue for="att2" value="0.0676826245338737"/>
        </attvalues>
        <viz:color r="255" g="99" b="71" a="1"/>
        <viz:position x="226.860501878702" y="155.896613885254" z="0"/>
        <viz:size value="5"/>
      </node>
      <node id="284" label="ASV416">
        <attvalues>
          <attvalue for="att1" value="ASV416"/>
          <attvalue for="att2" value="0.0659582264565775"/>
        </attvalues>
        <viz:color r="255" g="99" b="71" a="1"/>
        <viz:position x="232.167423554149" y="-24.7102512775599" z="0"/>
        <viz:size value="5"/>
      </node>
      <node id="285" label="ASV419">
        <attvalues>
          <attvalue for="att1" value="ASV419"/>
          <attvalue for="att2" value="0.0638027288599573"/>
        </attvalues>
        <viz:color r="255" g="99" b="71" a="1"/>
        <viz:position x="69.7324192769937" y="-125.248383310091" z="0"/>
        <viz:size value="5"/>
      </node>
      <node id="286" label="ASV420">
        <attvalues>
          <attvalue for="att1" value="ASV420"/>
          <attvalue for="att2" value="0.106481581273037"/>
        </attvalues>
        <viz:color r="255" g="99" b="71" a="1"/>
        <viz:position x="243.204066668351" y="172.900802771281" z="0"/>
        <viz:size value="5"/>
      </node>
      <node id="287" label="ASV421">
        <attvalues>
          <attvalue for="att1" value="ASV421"/>
          <attvalue for="att2" value="0.117259069256138"/>
        </attvalues>
        <viz:color r="255" g="99" b="71" a="1"/>
        <viz:position x="-10.1955100058454" y="60.4046614978672" z="0"/>
        <viz:size value="5"/>
      </node>
      <node id="288" label="ASV423">
        <attvalues>
          <attvalue for="att1" value="ASV423"/>
          <attvalue for="att2" value="0.0650960274179294"/>
        </attvalues>
        <viz:color r="255" g="99" b="71" a="1"/>
        <viz:position x="-238.817969335282" y="61.4385804115173" z="0"/>
        <viz:size value="5"/>
      </node>
      <node id="289" label="ASV434">
        <attvalues>
          <attvalue for="att1" value="ASV434"/>
          <attvalue for="att2" value="0.0793223115556226"/>
        </attvalues>
        <viz:color r="255" g="99" b="71" a="1"/>
        <viz:position x="-131.128665984503" y="77.7861661648698" z="0"/>
        <viz:size value="5"/>
      </node>
      <node id="290" label="ASV437">
        <attvalues>
          <attvalue for="att1" value="ASV437"/>
          <attvalue for="att2" value="0.0668204254952256"/>
        </attvalues>
        <viz:color r="255" g="99" b="71" a="1"/>
        <viz:position x="129.556164837974" y="218.120464510702" z="0"/>
        <viz:size value="5"/>
      </node>
      <node id="291" label="ASV441">
        <attvalues>
          <attvalue for="att1" value="ASV441"/>
          <attvalue for="att2" value="0.102601685599121"/>
        </attvalues>
        <viz:color r="255" g="99" b="71" a="1"/>
        <viz:position x="135.771974798525" y="-169.513039257775" z="0"/>
        <viz:size value="5"/>
      </node>
      <node id="292" label="ASV442">
        <attvalues>
          <attvalue for="att1" value="ASV442"/>
          <attvalue for="att2" value="0.0616472312633371"/>
        </attvalues>
        <viz:color r="255" g="99" b="71" a="1"/>
        <viz:position x="118.370692800093" y="-1.98598824944139" z="0"/>
        <viz:size value="5"/>
      </node>
      <node id="293" label="ASV445">
        <attvalues>
          <attvalue for="att1" value="ASV445"/>
          <attvalue for="att2" value="0.09613519280926"/>
        </attvalues>
        <viz:color r="255" g="99" b="71" a="1"/>
        <viz:position x="-237.444500116708" y="-193.924331473593" z="0"/>
        <viz:size value="5"/>
      </node>
      <node id="294" label="ASV457">
        <attvalues>
          <attvalue for="att1" value="ASV457"/>
          <attvalue for="att2" value="0.0663893259759015"/>
        </attvalues>
        <viz:color r="255" g="99" b="71" a="1"/>
        <viz:position x="226.435124652015" y="-103.214835912436" z="0"/>
        <viz:size value="5"/>
      </node>
      <node id="295" label="ASV459">
        <attvalues>
          <attvalue for="att1" value="ASV459"/>
          <attvalue for="att2" value="0.0832022072295389"/>
        </attvalues>
        <viz:color r="255" g="99" b="71" a="1"/>
        <viz:position x="-34.9095832184371" y="100.252272272902" z="0"/>
        <viz:size value="5"/>
      </node>
      <node id="296" label="ASV460">
        <attvalues>
          <attvalue for="att1" value="ASV460"/>
          <attvalue for="att2" value="0.142693940896256"/>
        </attvalues>
        <viz:color r="255" g="99" b="71" a="1"/>
        <viz:position x="19.0026869376342" y="126.260742161042" z="0"/>
        <viz:size value="5"/>
      </node>
      <node id="297" label="ASV465">
        <attvalues>
          <attvalue for="att1" value="ASV465"/>
          <attvalue for="att2" value="0.0857888043454832"/>
        </attvalues>
        <viz:color r="255" g="99" b="71" a="1"/>
        <viz:position x="93.090686881764" y="-240.12540446839" z="0"/>
        <viz:size value="5"/>
      </node>
      <node id="298" label="ASV467">
        <attvalues>
          <attvalue for="att1" value="ASV467"/>
          <attvalue for="att2" value="0.105619382234389"/>
        </attvalues>
        <viz:color r="255" g="99" b="71" a="1"/>
        <viz:position x="-164.556380003896" y="-205.717893331413" z="0"/>
        <viz:size value="5"/>
      </node>
      <node id="299" label="ASV471">
        <attvalues>
          <attvalue for="att1" value="ASV471"/>
          <attvalue for="att2" value="0.0745802168430582"/>
        </attvalues>
        <viz:color r="255" g="99" b="71" a="1"/>
        <viz:position x="123.936722629029" y="-98.5608018089305" z="0"/>
        <viz:size value="5"/>
      </node>
      <node id="300" label="ASV474">
        <attvalues>
          <attvalue for="att1" value="ASV474"/>
          <attvalue for="att2" value="0.141831741857608"/>
        </attvalues>
        <viz:color r="255" g="99" b="71" a="1"/>
        <viz:position x="171.40013006384" y="-125.034804008448" z="0"/>
        <viz:size value="5"/>
      </node>
      <node id="301" label="ASV482">
        <attvalues>
          <attvalue for="att1" value="ASV482"/>
          <attvalue for="att2" value="0.0793223115556226"/>
        </attvalues>
        <viz:color r="255" g="99" b="71" a="1"/>
        <viz:position x="218.391474648073" y="-208.786700807764" z="0"/>
        <viz:size value="5"/>
      </node>
      <node id="302" label="ASV489">
        <attvalues>
          <attvalue for="att1" value="ASV489"/>
          <attvalue for="att2" value="0.0737180178044101"/>
        </attvalues>
        <viz:color r="255" g="99" b="71" a="1"/>
        <viz:position x="25.9010477191486" y="227.882984712287" z="0"/>
        <viz:size value="5"/>
      </node>
      <node id="303" label="ASV492">
        <attvalues>
          <attvalue for="att1" value="ASV492"/>
          <attvalue for="att2" value="0.0767357144396784"/>
        </attvalues>
        <viz:color r="255" g="99" b="71" a="1"/>
        <viz:position x="-206.292887271114" y="92.0894511352377" z="0"/>
        <viz:size value="5"/>
      </node>
      <node id="304" label="ASV493">
        <attvalues>
          <attvalue for="att1" value="ASV493"/>
          <attvalue for="att2" value="0.0607850322246891"/>
        </attvalues>
        <viz:color r="255" g="99" b="71" a="1"/>
        <viz:position x="-72.1711864308468" y="128.957011045232" z="0"/>
        <viz:size value="5"/>
      </node>
      <node id="305" label="ASV502">
        <attvalues>
          <attvalue for="att1" value="ASV502"/>
          <attvalue for="att2" value="0.0849266053068351"/>
        </attvalues>
        <viz:color r="255" g="99" b="71" a="1"/>
        <viz:position x="-133.561010995798" y="184.636479094102" z="0"/>
        <viz:size value="5"/>
      </node>
      <node id="306" label="ASV509">
        <attvalues>
          <attvalue for="att1" value="ASV509"/>
          <attvalue for="att2" value="0.0620783307826612"/>
        </attvalues>
        <viz:color r="255" g="99" b="71" a="1"/>
        <viz:position x="244.009378157453" y="203.248190846128" z="0"/>
        <viz:size value="5"/>
      </node>
      <node id="307" label="ASV513">
        <attvalues>
          <attvalue for="att1" value="ASV513"/>
          <attvalue for="att2" value="0.0642338283792814"/>
        </attvalues>
        <viz:color r="255" g="99" b="71" a="1"/>
        <viz:position x="-209.048855600156" y="-74.2495382873921" z="0"/>
        <viz:size value="5"/>
      </node>
      <node id="308" label="ASV521">
        <attvalues>
          <attvalue for="att1" value="ASV521"/>
          <attvalue for="att2" value="0.0707003211691419"/>
        </attvalues>
        <viz:color r="255" g="99" b="71" a="1"/>
        <viz:position x="180.346345253586" y="168.438160893374" z="0"/>
        <viz:size value="5"/>
      </node>
      <node id="309" label="ASV523">
        <attvalues>
          <attvalue for="att1" value="ASV523"/>
          <attvalue for="att2" value="0.0655271269372535"/>
        </attvalues>
        <viz:color r="255" g="99" b="71" a="1"/>
        <viz:position x="247.426739703156" y="-171.073181022078" z="0"/>
        <viz:size value="5"/>
      </node>
      <node id="310" label="ASV538">
        <attvalues>
          <attvalue for="att1" value="ASV538"/>
          <attvalue for="att2" value="0.0655271269372535"/>
        </attvalues>
        <viz:color r="255" g="99" b="71" a="1"/>
        <viz:position x="103.157558054757" y="85.5139234638271" z="0"/>
        <viz:size value="5"/>
      </node>
      <node id="311" label="ASV542">
        <attvalues>
          <attvalue for="att1" value="ASV542"/>
          <attvalue for="att2" value="0.0663893259759015"/>
        </attvalues>
        <viz:color r="255" g="99" b="71" a="1"/>
        <viz:position x="218.026105123486" y="79.7778349165284" z="0"/>
        <viz:size value="5"/>
      </node>
      <node id="312" label="ASV547">
        <attvalues>
          <attvalue for="att1" value="ASV547"/>
          <attvalue for="att2" value="0.0612161317440131"/>
        </attvalues>
        <viz:color r="255" g="99" b="71" a="1"/>
        <viz:position x="126.119817974386" y="-15.4308446824088" z="0"/>
        <viz:size value="5"/>
      </node>
      <node id="313" label="ASV550">
        <attvalues>
          <attvalue for="att1" value="ASV550"/>
          <attvalue for="att2" value="0.0780290129976505"/>
        </attvalues>
        <viz:color r="255" g="99" b="71" a="1"/>
        <viz:position x="71.9882214942381" y="-250" z="0"/>
        <viz:size value="5"/>
      </node>
      <node id="314" label="ASV551">
        <attvalues>
          <attvalue for="att1" value="ASV551"/>
          <attvalue for="att2" value="0.0685448235725217"/>
        </attvalues>
        <viz:color r="255" g="99" b="71" a="1"/>
        <viz:position x="128.509518841208" y="181.907336996569" z="0"/>
        <viz:size value="5"/>
      </node>
      <node id="315" label="ASV552">
        <attvalues>
          <attvalue for="att1" value="ASV552"/>
          <attvalue for="att2" value="0.0763046149203544"/>
        </attvalues>
        <viz:color r="255" g="99" b="71" a="1"/>
        <viz:position x="-77.7158224484212" y="77.9638221298475" z="0"/>
        <viz:size value="5"/>
      </node>
      <node id="316" label="ASV554">
        <attvalues>
          <attvalue for="att1" value="ASV554"/>
          <attvalue for="att2" value="0.0814778091522428"/>
        </attvalues>
        <viz:color r="255" g="99" b="71" a="1"/>
        <viz:position x="9.32138473478921" y="40.3023290075003" z="0"/>
        <viz:size value="5"/>
      </node>
      <node id="317" label="ASV593">
        <attvalues>
          <attvalue for="att1" value="ASV593"/>
          <attvalue for="att2" value="0.0620783307826612"/>
        </attvalues>
        <viz:color r="255" g="99" b="71" a="1"/>
        <viz:position x="67.1894718297918" y="-92.3730992658798" z="0"/>
        <viz:size value="5"/>
      </node>
      <node id="318" label="ASV594">
        <attvalues>
          <attvalue for="att1" value="ASV594"/>
          <attvalue for="att2" value="0.0797534110749466"/>
        </attvalues>
        <viz:color r="255" g="99" b="71" a="1"/>
        <viz:position x="128.254052369147" y="-241.472637001105" z="0"/>
        <viz:size value="5"/>
      </node>
      <node id="319" label="ASV597">
        <attvalues>
          <attvalue for="att1" value="ASV597"/>
          <attvalue for="att2" value="0.0612161317440131"/>
        </attvalues>
        <viz:color r="255" g="99" b="71" a="1"/>
        <viz:position x="103.145699875652" y="11.6081435752795" z="0"/>
        <viz:size value="5"/>
      </node>
      <node id="320" label="ASV600">
        <attvalues>
          <attvalue for="att1" value="ASV600"/>
          <attvalue for="att2" value="0.0646649278986054"/>
        </attvalues>
        <viz:color r="255" g="99" b="71" a="1"/>
        <viz:position x="-195.448035402991" y="-51.6892948832782" z="0"/>
        <viz:size value="5"/>
      </node>
      <node id="321" label="ASV623">
        <attvalues>
          <attvalue for="att1" value="ASV623"/>
          <attvalue for="att2" value="0.0668204254952256"/>
        </attvalues>
        <viz:color r="255" g="99" b="71" a="1"/>
        <viz:position x="-177.863125217234" y="235.402483606386" z="0"/>
        <viz:size value="5"/>
      </node>
      <node id="322" label="ASV643">
        <attvalues>
          <attvalue for="att1" value="ASV643"/>
          <attvalue for="att2" value="0.107774879831009"/>
        </attvalues>
        <viz:color r="255" g="99" b="71" a="1"/>
        <viz:position x="156.117673106698" y="-176.057019698718" z="0"/>
        <viz:size value="5"/>
      </node>
      <node id="323" label="ASV645">
        <attvalues>
          <attvalue for="att1" value="ASV645"/>
          <attvalue for="att2" value="0.0676826245338737"/>
        </attvalues>
        <viz:color r="255" g="99" b="71" a="1"/>
        <viz:position x="-237.975748037369" y="-209.526254915968" z="0"/>
        <viz:size value="5"/>
      </node>
      <node id="324" label="ASV651">
        <attvalues>
          <attvalue for="att1" value="ASV651"/>
          <attvalue for="att2" value="0.168559912055698"/>
        </attvalues>
        <viz:color r="255" g="99" b="71" a="1"/>
        <viz:position x="-18.4051202597943" y="-47.3744855293205" z="0"/>
        <viz:size value="5"/>
      </node>
      <node id="325" label="ASV652">
        <attvalues>
          <attvalue for="att1" value="ASV652"/>
          <attvalue for="att2" value="0.0646649278986054"/>
        </attvalues>
        <viz:color r="255" g="99" b="71" a="1"/>
        <viz:position x="202.383447951422" y="-94.2506291244688" z="0"/>
        <viz:size value="5"/>
      </node>
      <node id="326" label="ASV663">
        <attvalues>
          <attvalue for="att1" value="ASV663"/>
          <attvalue for="att2" value="0.0663893259759015"/>
        </attvalues>
        <viz:color r="255" g="99" b="71" a="1"/>
        <viz:position x="-121.944328235378" y="133.539171798967" z="0"/>
        <viz:size value="5"/>
      </node>
      <node id="327" label="ASV667">
        <attvalues>
          <attvalue for="att1" value="ASV667"/>
          <attvalue for="att2" value="0.0676826245338737"/>
        </attvalues>
        <viz:color r="255" g="99" b="71" a="1"/>
        <viz:position x="-113.982479192084" y="141.926874624742" z="0"/>
        <viz:size value="5"/>
      </node>
      <node id="328" label="ASV670">
        <attvalues>
          <attvalue for="att1" value="ASV670"/>
          <attvalue for="att2" value="0.083633306748863"/>
        </attvalues>
        <viz:color r="255" g="99" b="71" a="1"/>
        <viz:position x="-225.349121764679" y="89.9791182068511" z="0"/>
        <viz:size value="5"/>
      </node>
      <node id="329" label="ASV671">
        <attvalues>
          <attvalue for="att1" value="ASV671"/>
          <attvalue for="att2" value="0.0806156101135947"/>
        </attvalues>
        <viz:color r="255" g="99" b="71" a="1"/>
        <viz:position x="-41.7756716841151" y="141.400343005995" z="0"/>
        <viz:size value="5"/>
      </node>
      <node id="330" label="ASV672">
        <attvalues>
          <attvalue for="att1" value="ASV672"/>
          <attvalue for="att2" value="0.103463884637769"/>
        </attvalues>
        <viz:color r="255" g="99" b="71" a="1"/>
        <viz:position x="-177.395437576248" y="-23.4349947053081" z="0"/>
        <viz:size value="5"/>
      </node>
      <node id="331" label="ASV689">
        <attvalues>
          <attvalue for="att1" value="ASV689"/>
          <attvalue for="att2" value="0.07156252020779"/>
        </attvalues>
        <viz:color r="255" g="99" b="71" a="1"/>
        <viz:position x="117.014166409935" y="30.9283919897812" z="0"/>
        <viz:size value="5"/>
      </node>
      <node id="332" label="ASV702">
        <attvalues>
          <attvalue for="att1" value="ASV702"/>
          <attvalue for="att2" value="0.249606621688617"/>
        </attvalues>
        <viz:color r="255" g="99" b="71" a="1"/>
        <viz:position x="-231.018273749494" y="27.9789930564383" z="0"/>
        <viz:size value="5"/>
      </node>
      <node id="333" label="ASV703">
        <attvalues>
          <attvalue for="att1" value="ASV703"/>
          <attvalue for="att2" value="0.0784601125169745"/>
        </attvalues>
        <viz:color r="255" g="99" b="71" a="1"/>
        <viz:position x="-131.158591314245" y="127.473084104325" z="0"/>
        <viz:size value="5"/>
      </node>
      <node id="334" label="ASV710">
        <attvalues>
          <attvalue for="att1" value="ASV710"/>
          <attvalue for="att2" value="0.0711314206884659"/>
        </attvalues>
        <viz:color r="255" g="99" b="71" a="1"/>
        <viz:position x="32.2687261906703" y="190.514986720039" z="0"/>
        <viz:size value="5"/>
      </node>
      <node id="335" label="ASV713">
        <attvalues>
          <attvalue for="att1" value="ASV713"/>
          <attvalue for="att2" value="0.0780290129976505"/>
        </attvalues>
        <viz:color r="255" g="99" b="71" a="1"/>
        <viz:position x="241.144272577885" y="-235.845503225348" z="0"/>
        <viz:size value="5"/>
      </node>
      <node id="336" label="ASV728">
        <attvalues>
          <attvalue for="att1" value="ASV728"/>
          <attvalue for="att2" value="0.0629405298213092"/>
        </attvalues>
        <viz:color r="255" g="99" b="71" a="1"/>
        <viz:position x="233.24047048422" y="-109.184593460819" z="0"/>
        <viz:size value="5"/>
      </node>
      <node id="337" label="ASV751">
        <attvalues>
          <attvalue for="att1" value="ASV751"/>
          <attvalue for="att2" value="0.0655271269372535"/>
        </attvalues>
        <viz:color r="255" g="99" b="71" a="1"/>
        <viz:position x="43.6884230206296" y="135.016195157979" z="0"/>
        <viz:size value="5"/>
      </node>
      <node id="338" label="ASV797">
        <attvalues>
          <attvalue for="att1" value="ASV797"/>
          <attvalue for="att2" value="0.0646649278986054"/>
        </attvalues>
        <viz:color r="255" g="99" b="71" a="1"/>
        <viz:position x="221.875968462103" y="-207.158026566809" z="0"/>
        <viz:size value="5"/>
      </node>
      <node id="339" label="ASV835">
        <attvalues>
          <attvalue for="att1" value="ASV835"/>
          <attvalue for="att2" value="0.071993619727114"/>
        </attvalues>
        <viz:color r="255" g="99" b="71" a="1"/>
        <viz:position x="-37.4976769678744" y="22.7444362084368" z="0"/>
        <viz:size value="5"/>
      </node>
      <node id="340" label="ASV867">
        <attvalues>
          <attvalue for="att1" value="ASV867"/>
          <attvalue for="att2" value="0.0905308990580476"/>
        </attvalues>
        <viz:color r="255" g="99" b="71" a="1"/>
        <viz:position x="-160.020341936886" y="132.51972930015" z="0"/>
        <viz:size value="5"/>
      </node>
      <node id="341" label="ASV874">
        <attvalues>
          <attvalue for="att1" value="ASV874"/>
          <attvalue for="att2" value="0.0883754014614274"/>
        </attvalues>
        <viz:color r="255" g="99" b="71" a="1"/>
        <viz:position x="-127.719607467777" y="132.415951162013" z="0"/>
        <viz:size value="5"/>
      </node>
      <node id="342" label="ASV878">
        <attvalues>
          <attvalue for="att1" value="ASV878"/>
          <attvalue for="att2" value="0.0659582264565775"/>
        </attvalues>
        <viz:color r="255" g="99" b="71" a="1"/>
        <viz:position x="-62.4511852091745" y="-15.3865430715185" z="0"/>
        <viz:size value="5"/>
      </node>
      <node id="343" label="ASV904">
        <attvalues>
          <attvalue for="att1" value="ASV904"/>
          <attvalue for="att2" value="0.0672515250145496"/>
        </attvalues>
        <viz:color r="255" g="99" b="71" a="1"/>
        <viz:position x="-66.9150144270057" y="36.9241488881023" z="0"/>
        <viz:size value="5"/>
      </node>
      <node id="344" label="ASV952">
        <attvalues>
          <attvalue for="att1" value="ASV952"/>
          <attvalue for="att2" value="0.0633716293406333"/>
        </attvalues>
        <viz:color r="255" g="99" b="71" a="1"/>
        <viz:position x="-197.776304192366" y="231.379770039441" z="0"/>
        <viz:size value="5"/>
      </node>
      <node id="345" label="ASV1004">
        <attvalues>
          <attvalue for="att1" value="ASV1004"/>
          <attvalue for="att2" value="0.0668204254952256"/>
        </attvalues>
        <viz:color r="255" g="99" b="71" a="1"/>
        <viz:position x="-218.1148854181" y="-244.45182684894" z="0"/>
        <viz:size value="5"/>
      </node>
      <node id="346" label="ASV1023">
        <attvalues>
          <attvalue for="att1" value="ASV1023"/>
          <attvalue for="att2" value="0.0629405298213092"/>
        </attvalues>
        <viz:color r="255" g="99" b="71" a="1"/>
        <viz:position x="-150.111694647999" y="-222.648729729266" z="0"/>
        <viz:size value="5"/>
      </node>
      <node id="347" label="ASV1139">
        <attvalues>
          <attvalue for="att1" value="ASV1139"/>
          <attvalue for="att2" value="0.071993619727114"/>
        </attvalues>
        <viz:color r="255" g="99" b="71" a="1"/>
        <viz:position x="-156.317969210163" y="-176.070761107425" z="0"/>
        <viz:size value="5"/>
      </node>
      <node id="348" label="ASV1214">
        <attvalues>
          <attvalue for="att1" value="ASV1214"/>
          <attvalue for="att2" value="0.0681137240531977"/>
        </attvalues>
        <viz:color r="255" g="99" b="71" a="1"/>
        <viz:position x="-157.983565288986" y="-228.64556269434" z="0"/>
        <viz:size value="5"/>
      </node>
      <node id="349" label="ASV1315">
        <attvalues>
          <attvalue for="att1" value="ASV1315"/>
          <attvalue for="att2" value="0.16985321061367"/>
        </attvalues>
        <viz:color r="255" g="99" b="71" a="1"/>
        <viz:position x="168.553315213077" y="-187.43054544576" z="0"/>
        <viz:size value="5"/>
      </node>
      <node id="350" label="ASV1345">
        <attvalues>
          <attvalue for="att1" value="ASV1345"/>
          <attvalue for="att2" value="0.0698381221304938"/>
        </attvalues>
        <viz:color r="255" g="99" b="71" a="1"/>
        <viz:position x="142.439021747645" y="-161.645844206367" z="0"/>
        <viz:size value="5"/>
      </node>
      <node id="351" label="ASV1359">
        <attvalues>
          <attvalue for="att1" value="ASV1359"/>
          <attvalue for="att2" value="0.0909619985773716"/>
        </attvalues>
        <viz:color r="255" g="99" b="71" a="1"/>
        <viz:position x="-58.4526849528166" y="176.754132175717" z="0"/>
        <viz:size value="5"/>
      </node>
      <node id="352" label="ASV1705">
        <attvalues>
          <attvalue for="att1" value="ASV1705"/>
          <attvalue for="att2" value="0.060353932705365"/>
        </attvalues>
        <viz:color r="255" g="99" b="71" a="1"/>
        <viz:position x="73.990811964441" y="-16.7523491926616" z="0"/>
        <viz:size value="5"/>
      </node>
      <node id="353" label="ASV2289">
        <attvalues>
          <attvalue for="att1" value="ASV2289"/>
          <attvalue for="att2" value="0.0689759230918457"/>
        </attvalues>
        <viz:color r="255" g="99" b="71" a="1"/>
        <viz:position x="27.4214514106166" y="241.843253017548" z="0"/>
        <viz:size value="5"/>
      </node>
      <node id="354" label="ASV2854">
        <attvalues>
          <attvalue for="att1" value="ASV2854"/>
          <attvalue for="att2" value="0.0607850322246891"/>
        </attvalues>
        <viz:color r="255" g="99" b="71" a="1"/>
        <viz:position x="175.270911876342" y="-112.340154241431" z="0"/>
        <viz:size value="5"/>
      </node>
    </nodes>
    <edges>
      <edge id="0" label="+" source="1" target="3" weight="0.9361309">
        <attvalues>
          <attvalue for="att1" value="+"/>
        </attvalues>
      </edge>
      <edge id="1" label="+" source="1" target="4" weight="0.9730118">
        <attvalues>
          <attvalue for="att1" value="+"/>
        </attvalues>
      </edge>
      <edge id="2" label="+" source="1" target="40" weight="0.8328556">
        <attvalues>
          <attvalue for="att1" value="+"/>
        </attvalues>
      </edge>
      <edge id="3" label="-" source="1" target="111" weight="0.9067987">
        <attvalues>
          <attvalue for="att1" value="-"/>
        </attvalues>
      </edge>
      <edge id="4" label="+" source="1" target="124" weight="0.9407037">
        <attvalues>
          <attvalue for="att1" value="+"/>
        </attvalues>
      </edge>
      <edge id="5" label="+" source="1" target="145" weight="0.8963845">
        <attvalues>
          <attvalue for="att1" value="+"/>
        </attvalues>
      </edge>
      <edge id="6" label="-" source="1" target="146" weight="1">
        <attvalues>
          <attvalue for="att1" value="-"/>
        </attvalues>
      </edge>
      <edge id="7" label="-" source="1" target="180" weight="0.8654676">
        <attvalues>
          <attvalue for="att1" value="-"/>
        </attvalues>
      </edge>
      <edge id="8" label="-" source="1" target="202" weight="0.9717161">
        <attvalues>
          <attvalue for="att1" value="-"/>
        </attvalues>
      </edge>
      <edge id="9" label="+" source="1" target="302" weight="0.6890353">
        <attvalues>
          <attvalue for="att1" value="+"/>
        </attvalues>
      </edge>
      <edge id="10" label="-" source="1" target="340" weight="0.923916">
        <attvalues>
          <attvalue for="att1" value="-"/>
        </attvalues>
      </edge>
      <edge id="11" label="-" source="2" target="3" weight="1">
        <attvalues>
          <attvalue for="att1" value="-"/>
        </attvalues>
      </edge>
      <edge id="12" label="-" source="2" target="29" weight="0.9768135">
        <attvalues>
          <attvalue for="att1" value="-"/>
        </attvalues>
      </edge>
      <edge id="13" label="-" source="2" target="105" weight="1">
        <attvalues>
          <attvalue for="att1" value="-"/>
        </attvalues>
      </edge>
      <edge id="14" label="-" source="2" target="158" weight="0.7686141">
        <attvalues>
          <attvalue for="att1" value="-"/>
        </attvalues>
      </edge>
      <edge id="15" label="+" source="2" target="354" weight="0.9301846">
        <attvalues>
          <attvalue for="att1" value="+"/>
        </attvalues>
      </edge>
      <edge id="16" label="-" source="3" target="15" weight="0.9957965">
        <attvalues>
          <attvalue for="att1" value="-"/>
        </attvalues>
      </edge>
      <edge id="17" label="-" source="3" target="171" weight="0.9794714">
        <attvalues>
          <attvalue for="att1" value="-"/>
        </attvalues>
      </edge>
      <edge id="18" label="-" source="3" target="187" weight="0.6296037">
        <attvalues>
          <attvalue for="att1" value="-"/>
        </attvalues>
      </edge>
      <edge id="19" label="-" source="3" target="188" weight="0.6915534">
        <attvalues>
          <attvalue for="att1" value="-"/>
        </attvalues>
      </edge>
      <edge id="20" label="+" source="3" target="259" weight="0.8545147">
        <attvalues>
          <attvalue for="att1" value="+"/>
        </attvalues>
      </edge>
      <edge id="21" label="+" source="4" target="84" weight="0.9674842">
        <attvalues>
          <attvalue for="att1" value="+"/>
        </attvalues>
      </edge>
      <edge id="22" label="+" source="4" target="149" weight="0.7759726">
        <attvalues>
          <attvalue for="att1" value="+"/>
        </attvalues>
      </edge>
      <edge id="23" label="-" source="4" target="182" weight="1">
        <attvalues>
          <attvalue for="att1" value="-"/>
        </attvalues>
      </edge>
      <edge id="24" label="+" source="4" target="188" weight="0.9133439">
        <attvalues>
          <attvalue for="att1" value="+"/>
        </attvalues>
      </edge>
      <edge id="25" label="+" source="4" target="191" weight="0.8891624">
        <attvalues>
          <attvalue for="att1" value="+"/>
        </attvalues>
      </edge>
      <edge id="26" label="-" source="4" target="262" weight="0.9106725">
        <attvalues>
          <attvalue for="att1" value="-"/>
        </attvalues>
      </edge>
      <edge id="27" label="+" source="4" target="312" weight="0.8045894">
        <attvalues>
          <attvalue for="att1" value="+"/>
        </attvalues>
      </edge>
      <edge id="28" label="-" source="5" target="39" weight="1">
        <attvalues>
          <attvalue for="att1" value="-"/>
        </attvalues>
      </edge>
      <edge id="29" label="+" source="5" target="118" weight="0.8332886">
        <attvalues>
          <attvalue for="att1" value="+"/>
        </attvalues>
      </edge>
      <edge id="30" label="-" source="5" target="158" weight="0.7686579">
        <attvalues>
          <attvalue for="att1" value="-"/>
        </attvalues>
      </edge>
      <edge id="31" label="+" source="5" target="310" weight="0.9592265">
        <attvalues>
          <attvalue for="att1" value="+"/>
        </attvalues>
      </edge>
      <edge id="32" label="+" source="5" target="334" weight="0.9584601">
        <attvalues>
          <attvalue for="att1" value="+"/>
        </attvalues>
      </edge>
      <edge id="33" label="+" source="5" target="341" weight="0.769267">
        <attvalues>
          <attvalue for="att1" value="+"/>
        </attvalues>
      </edge>
      <edge id="34" label="-" source="6" target="14" weight="0.9566803">
        <attvalues>
          <attvalue for="att1" value="-"/>
        </attvalues>
      </edge>
      <edge id="35" label="+" source="6" target="43" weight="0.9035349">
        <attvalues>
          <attvalue for="att1" value="+"/>
        </attvalues>
      </edge>
      <edge id="36" label="-" source="6" target="73" weight="0.890284">
        <attvalues>
          <attvalue for="att1" value="-"/>
        </attvalues>
      </edge>
      <edge id="37" label="-" source="6" target="87" weight="0.9091453">
        <attvalues>
          <attvalue for="att1" value="-"/>
        </attvalues>
      </edge>
      <edge id="38" label="-" source="6" target="96" weight="0.937762">
        <attvalues>
          <attvalue for="att1" value="-"/>
        </attvalues>
      </edge>
      <edge id="39" label="+" source="6" target="289" weight="0.9562556">
        <attvalues>
          <attvalue for="att1" value="+"/>
        </attvalues>
      </edge>
      <edge id="40" label="-" source="6" target="329" weight="0.6235408">
        <attvalues>
          <attvalue for="att1" value="-"/>
        </attvalues>
      </edge>
      <edge id="41" label="+" source="7" target="114" weight="0.8700685">
        <attvalues>
          <attvalue for="att1" value="+"/>
        </attvalues>
      </edge>
      <edge id="42" label="+" source="7" target="117" weight="0.9284654">
        <attvalues>
          <attvalue for="att1" value="+"/>
        </attvalues>
      </edge>
      <edge id="43" label="+" source="7" target="145" weight="0.9072242">
        <attvalues>
          <attvalue for="att1" value="+"/>
        </attvalues>
      </edge>
      <edge id="44" label="-" source="8" target="129" weight="0.8926144">
        <attvalues>
          <attvalue for="att1" value="-"/>
        </attvalues>
      </edge>
      <edge id="45" label="-" source="8" target="159" weight="0.8516503">
        <attvalues>
          <attvalue for="att1" value="-"/>
        </attvalues>
      </edge>
      <edge id="46" label="+" source="8" target="302" weight="0.8224523">
        <attvalues>
          <attvalue for="att1" value="+"/>
        </attvalues>
      </edge>
      <edge id="47" label="-" source="9" target="126" weight="0.8211642">
        <attvalues>
          <attvalue for="att1" value="-"/>
        </attvalues>
      </edge>
      <edge id="48" label="-" source="9" target="139" weight="0.8957917">
        <attvalues>
          <attvalue for="att1" value="-"/>
        </attvalues>
      </edge>
      <edge id="49" label="-" source="9" target="144" weight="0.716261">
        <attvalues>
          <attvalue for="att1" value="-"/>
        </attvalues>
      </edge>
      <edge id="50" label="+" source="9" target="207" weight="0.8534001">
        <attvalues>
          <attvalue for="att1" value="+"/>
        </attvalues>
      </edge>
      <edge id="51" label="-" source="9" target="329" weight="0.8668828">
        <attvalues>
          <attvalue for="att1" value="-"/>
        </attvalues>
      </edge>
      <edge id="52" label="-" source="9" target="338" weight="0.7332834">
        <attvalues>
          <attvalue for="att1" value="-"/>
        </attvalues>
      </edge>
      <edge id="53" label="-" source="10" target="13" weight="0.9547491">
        <attvalues>
          <attvalue for="att1" value="-"/>
        </attvalues>
      </edge>
      <edge id="54" label="-" source="10" target="41" weight="0.8039422">
        <attvalues>
          <attvalue for="att1" value="-"/>
        </attvalues>
      </edge>
      <edge id="55" label="+" source="10" target="175" weight="0.9295219">
        <attvalues>
          <attvalue for="att1" value="+"/>
        </attvalues>
      </edge>
      <edge id="56" label="+" source="10" target="183" weight="0.9615492">
        <attvalues>
          <attvalue for="att1" value="+"/>
        </attvalues>
      </edge>
      <edge id="57" label="-" source="10" target="202" weight="0.8524455">
        <attvalues>
          <attvalue for="att1" value="-"/>
        </attvalues>
      </edge>
      <edge id="58" label="+" source="10" target="208" weight="0.8782429">
        <attvalues>
          <attvalue for="att1" value="+"/>
        </attvalues>
      </edge>
      <edge id="59" label="+" source="10" target="262" weight="0.7575212">
        <attvalues>
          <attvalue for="att1" value="+"/>
        </attvalues>
      </edge>
      <edge id="60" label="+" source="11" target="305" weight="0.884359">
        <attvalues>
          <attvalue for="att1" value="+"/>
        </attvalues>
      </edge>
      <edge id="61" label="+" source="11" target="316" weight="0.929167">
        <attvalues>
          <attvalue for="att1" value="+"/>
        </attvalues>
      </edge>
      <edge id="62" label="+" source="11" target="325" weight="0.7863156">
        <attvalues>
          <attvalue for="att1" value="+"/>
        </attvalues>
      </edge>
      <edge id="63" label="+" source="11" target="353" weight="0.9287443">
        <attvalues>
          <attvalue for="att1" value="+"/>
        </attvalues>
      </edge>
      <edge id="64" label="+" source="12" target="13" weight="0.7803027">
        <attvalues>
          <attvalue for="att1" value="+"/>
        </attvalues>
      </edge>
      <edge id="65" label="-" source="12" target="82" weight="0.809926">
        <attvalues>
          <attvalue for="att1" value="-"/>
        </attvalues>
      </edge>
      <edge id="66" label="-" source="12" target="94" weight="0.8259841">
        <attvalues>
          <attvalue for="att1" value="-"/>
        </attvalues>
      </edge>
      <edge id="67" label="+" source="12" target="134" weight="0.6371172">
        <attvalues>
          <attvalue for="att1" value="+"/>
        </attvalues>
      </edge>
      <edge id="68" label="-" source="12" target="210" weight="0.6552264">
        <attvalues>
          <attvalue for="att1" value="-"/>
        </attvalues>
      </edge>
      <edge id="69" label="-" source="12" target="323" weight="0.7112981">
        <attvalues>
          <attvalue for="att1" value="-"/>
        </attvalues>
      </edge>
      <edge id="70" label="+" source="12" target="330" weight="0.9694865">
        <attvalues>
          <attvalue for="att1" value="+"/>
        </attvalues>
      </edge>
      <edge id="71" label="+" source="13" target="16" weight="0.8205318">
        <attvalues>
          <attvalue for="att1" value="+"/>
        </attvalues>
      </edge>
      <edge id="72" label="+" source="13" target="24" weight="0.7685961">
        <attvalues>
          <attvalue for="att1" value="+"/>
        </attvalues>
      </edge>
      <edge id="73" label="+" source="13" target="43" weight="0.9264895">
        <attvalues>
          <attvalue for="att1" value="+"/>
        </attvalues>
      </edge>
      <edge id="74" label="-" source="13" target="71" weight="0.9187909">
        <attvalues>
          <attvalue for="att1" value="-"/>
        </attvalues>
      </edge>
      <edge id="75" label="-" source="13" target="87" weight="1">
        <attvalues>
          <attvalue for="att1" value="-"/>
        </attvalues>
      </edge>
      <edge id="76" label="+" source="13" target="214" weight="0.9591212">
        <attvalues>
          <attvalue for="att1" value="+"/>
        </attvalues>
      </edge>
      <edge id="77" label="+" source="13" target="232" weight="0.9091072">
        <attvalues>
          <attvalue for="att1" value="+"/>
        </attvalues>
      </edge>
      <edge id="78" label="+" source="13" target="244" weight="0.8367554">
        <attvalues>
          <attvalue for="att1" value="+"/>
        </attvalues>
      </edge>
      <edge id="79" label="+" source="13" target="246" weight="0.8969773">
        <attvalues>
          <attvalue for="att1" value="+"/>
        </attvalues>
      </edge>
      <edge id="80" label="-" source="13" target="287" weight="0.9082126">
        <attvalues>
          <attvalue for="att1" value="-"/>
        </attvalues>
      </edge>
      <edge id="81" label="+" source="13" target="300" weight="0.9217134">
        <attvalues>
          <attvalue for="att1" value="+"/>
        </attvalues>
      </edge>
      <edge id="82" label="+" source="13" target="301" weight="0.9686154">
        <attvalues>
          <attvalue for="att1" value="+"/>
        </attvalues>
      </edge>
      <edge id="83" label="-" source="13" target="351" weight="0.9104473">
        <attvalues>
          <attvalue for="att1" value="-"/>
        </attvalues>
      </edge>
      <edge id="84" label="-" source="14" target="16" weight="0.870707">
        <attvalues>
          <attvalue for="att1" value="-"/>
        </attvalues>
      </edge>
      <edge id="85" label="+" source="14" target="45" weight="0.8652241">
        <attvalues>
          <attvalue for="att1" value="+"/>
        </attvalues>
      </edge>
      <edge id="86" label="-" source="14" target="62" weight="0.6324219">
        <attvalues>
          <attvalue for="att1" value="-"/>
        </attvalues>
      </edge>
      <edge id="87" label="-" source="14" target="130" weight="0.845759">
        <attvalues>
          <attvalue for="att1" value="-"/>
        </attvalues>
      </edge>
      <edge id="88" label="-" source="15" target="56" weight="1">
        <attvalues>
          <attvalue for="att1" value="-"/>
        </attvalues>
      </edge>
      <edge id="89" label="-" source="15" target="62" weight="0.9418201">
        <attvalues>
          <attvalue for="att1" value="-"/>
        </attvalues>
      </edge>
      <edge id="90" label="-" source="15" target="72" weight="0.578201">
        <attvalues>
          <attvalue for="att1" value="-"/>
        </attvalues>
      </edge>
      <edge id="91" label="-" source="15" target="87" weight="0.8173572">
        <attvalues>
          <attvalue for="att1" value="-"/>
        </attvalues>
      </edge>
      <edge id="92" label="-" source="15" target="91" weight="0.6940953">
        <attvalues>
          <attvalue for="att1" value="-"/>
        </attvalues>
      </edge>
      <edge id="93" label="-" source="15" target="134" weight="0.7102913">
        <attvalues>
          <attvalue for="att1" value="-"/>
        </attvalues>
      </edge>
      <edge id="94" label="+" source="15" target="140" weight="0.8513427">
        <attvalues>
          <attvalue for="att1" value="+"/>
        </attvalues>
      </edge>
      <edge id="95" label="+" source="15" target="142" weight="0.8576891">
        <attvalues>
          <attvalue for="att1" value="+"/>
        </attvalues>
      </edge>
      <edge id="96" label="-" source="15" target="257" weight="0.8865609">
        <attvalues>
          <attvalue for="att1" value="-"/>
        </attvalues>
      </edge>
      <edge id="97" label="-" source="16" target="141" weight="0.7131289">
        <attvalues>
          <attvalue for="att1" value="-"/>
        </attvalues>
      </edge>
      <edge id="98" label="-" source="16" target="172" weight="0.6383437">
        <attvalues>
          <attvalue for="att1" value="-"/>
        </attvalues>
      </edge>
      <edge id="99" label="+" source="16" target="212" weight="0.8757845">
        <attvalues>
          <attvalue for="att1" value="+"/>
        </attvalues>
      </edge>
      <edge id="100" label="+" source="16" target="232" weight="0.789055">
        <attvalues>
          <attvalue for="att1" value="+"/>
        </attvalues>
      </edge>
      <edge id="101" label="+" source="16" target="262" weight="0.8600642">
        <attvalues>
          <attvalue for="att1" value="+"/>
        </attvalues>
      </edge>
      <edge id="102" label="+" source="16" target="295" weight="0.8414996">
        <attvalues>
          <attvalue for="att1" value="+"/>
        </attvalues>
      </edge>
      <edge id="103" label="+" source="17" target="19" weight="0.8551901">
        <attvalues>
          <attvalue for="att1" value="+"/>
        </attvalues>
      </edge>
      <edge id="104" label="-" source="17" target="51" weight="0.7391658">
        <attvalues>
          <attvalue for="att1" value="-"/>
        </attvalues>
      </edge>
      <edge id="105" label="-" source="17" target="73" weight="0.7300135">
        <attvalues>
          <attvalue for="att1" value="-"/>
        </attvalues>
      </edge>
      <edge id="106" label="+" source="17" target="81" weight="0.7263468">
        <attvalues>
          <attvalue for="att1" value="+"/>
        </attvalues>
      </edge>
      <edge id="107" label="-" source="17" target="121" weight="0.5962658">
        <attvalues>
          <attvalue for="att1" value="-"/>
        </attvalues>
      </edge>
      <edge id="108" label="+" source="17" target="171" weight="0.7406888">
        <attvalues>
          <attvalue for="att1" value="+"/>
        </attvalues>
      </edge>
      <edge id="109" label="+" source="17" target="207" weight="0.9610393">
        <attvalues>
          <attvalue for="att1" value="+"/>
        </attvalues>
      </edge>
      <edge id="110" label="+" source="17" target="231" weight="0.94006">
        <attvalues>
          <attvalue for="att1" value="+"/>
        </attvalues>
      </edge>
      <edge id="111" label="+" source="17" target="242" weight="0.9466208">
        <attvalues>
          <attvalue for="att1" value="+"/>
        </attvalues>
      </edge>
      <edge id="112" label="+" source="18" target="19" weight="0.6272555">
        <attvalues>
          <attvalue for="att1" value="+"/>
        </attvalues>
      </edge>
      <edge id="113" label="+" source="18" target="213" weight="0.8399122">
        <attvalues>
          <attvalue for="att1" value="+"/>
        </attvalues>
      </edge>
      <edge id="114" label="-" source="18" target="246" weight="0.7856806">
        <attvalues>
          <attvalue for="att1" value="-"/>
        </attvalues>
      </edge>
      <edge id="115" label="-" source="18" target="318" weight="0.9032393">
        <attvalues>
          <attvalue for="att1" value="-"/>
        </attvalues>
      </edge>
      <edge id="116" label="-" source="19" target="182" weight="0.760864">
        <attvalues>
          <attvalue for="att1" value="-"/>
        </attvalues>
      </edge>
      <edge id="117" label="+" source="20" target="137" weight="0.8478367">
        <attvalues>
          <attvalue for="att1" value="+"/>
        </attvalues>
      </edge>
      <edge id="118" label="-" source="21" target="25" weight="0.7473897">
        <attvalues>
          <attvalue for="att1" value="-"/>
        </attvalues>
      </edge>
      <edge id="119" label="+" source="21" target="104" weight="0.7579284">
        <attvalues>
          <attvalue for="att1" value="+"/>
        </attvalues>
      </edge>
      <edge id="120" label="+" source="21" target="107" weight="0.787771">
        <attvalues>
          <attvalue for="att1" value="+"/>
        </attvalues>
      </edge>
      <edge id="121" label="+" source="21" target="126" weight="0.7889683">
        <attvalues>
          <attvalue for="att1" value="+"/>
        </attvalues>
      </edge>
      <edge id="122" label="+" source="21" target="127" weight="0.80617">
        <attvalues>
          <attvalue for="att1" value="+"/>
        </attvalues>
      </edge>
      <edge id="123" label="+" source="21" target="134" weight="0.9121048">
        <attvalues>
          <attvalue for="att1" value="+"/>
        </attvalues>
      </edge>
      <edge id="124" label="+" source="21" target="135" weight="0.8376994">
        <attvalues>
          <attvalue for="att1" value="+"/>
        </attvalues>
      </edge>
      <edge id="125" label="-" source="22" target="148" weight="0.9623888">
        <attvalues>
          <attvalue for="att1" value="-"/>
        </attvalues>
      </edge>
      <edge id="126" label="+" source="23" target="25" weight="0.9535465">
        <attvalues>
          <attvalue for="att1" value="+"/>
        </attvalues>
      </edge>
      <edge id="127" label="-" source="24" target="54" weight="0.6523335">
        <attvalues>
          <attvalue for="att1" value="-"/>
        </attvalues>
      </edge>
      <edge id="128" label="+" source="24" target="152" weight="0.967591">
        <attvalues>
          <attvalue for="att1" value="+"/>
        </attvalues>
      </edge>
      <edge id="129" label="-" source="24" target="228" weight="0.9173995">
        <attvalues>
          <attvalue for="att1" value="-"/>
        </attvalues>
      </edge>
      <edge id="130" label="+" source="24" target="343" weight="0.7716571">
        <attvalues>
          <attvalue for="att1" value="+"/>
        </attvalues>
      </edge>
      <edge id="131" label="+" source="24" target="354" weight="0.7896323">
        <attvalues>
          <attvalue for="att1" value="+"/>
        </attvalues>
      </edge>
      <edge id="132" label="+" source="26" target="51" weight="0.9099203">
        <attvalues>
          <attvalue for="att1" value="+"/>
        </attvalues>
      </edge>
      <edge id="133" label="+" source="26" target="70" weight="0.9590639">
        <attvalues>
          <attvalue for="att1" value="+"/>
        </attvalues>
      </edge>
      <edge id="134" label="-" source="26" target="97" weight="0.7059652">
        <attvalues>
          <attvalue for="att1" value="-"/>
        </attvalues>
      </edge>
      <edge id="135" label="+" source="26" target="126" weight="0.8630376">
        <attvalues>
          <attvalue for="att1" value="+"/>
        </attvalues>
      </edge>
      <edge id="136" label="-" source="26" target="181" weight="0.8137819">
        <attvalues>
          <attvalue for="att1" value="-"/>
        </attvalues>
      </edge>
      <edge id="137" label="-" source="26" target="183" weight="0.8666978">
        <attvalues>
          <attvalue for="att1" value="-"/>
        </attvalues>
      </edge>
      <edge id="138" label="-" source="26" target="184" weight="0.8701225">
        <attvalues>
          <attvalue for="att1" value="-"/>
        </attvalues>
      </edge>
      <edge id="139" label="-" source="26" target="192" weight="0.8702985">
        <attvalues>
          <attvalue for="att1" value="-"/>
        </attvalues>
      </edge>
      <edge id="140" label="-" source="26" target="214" weight="0.882628">
        <attvalues>
          <attvalue for="att1" value="-"/>
        </attvalues>
      </edge>
      <edge id="141" label="-" source="26" target="217" weight="0.8003815">
        <attvalues>
          <attvalue for="att1" value="-"/>
        </attvalues>
      </edge>
      <edge id="142" label="-" source="26" target="232" weight="0.8767488">
        <attvalues>
          <attvalue for="att1" value="-"/>
        </attvalues>
      </edge>
      <edge id="143" label="-" source="27" target="54" weight="0.5375929">
        <attvalues>
          <attvalue for="att1" value="-"/>
        </attvalues>
      </edge>
      <edge id="144" label="+" source="27" target="110" weight="0.839841">
        <attvalues>
          <attvalue for="att1" value="+"/>
        </attvalues>
      </edge>
      <edge id="145" label="-" source="27" target="125" weight="0.8055985">
        <attvalues>
          <attvalue for="att1" value="-"/>
        </attvalues>
      </edge>
      <edge id="146" label="-" source="27" target="154" weight="0.5596464">
        <attvalues>
          <attvalue for="att1" value="-"/>
        </attvalues>
      </edge>
      <edge id="147" label="+" source="27" target="161" weight="0.7945979">
        <attvalues>
          <attvalue for="att1" value="+"/>
        </attvalues>
      </edge>
      <edge id="148" label="+" source="27" target="182" weight="0.8136325">
        <attvalues>
          <attvalue for="att1" value="+"/>
        </attvalues>
      </edge>
      <edge id="149" label="+" source="27" target="206" weight="0.6563332">
        <attvalues>
          <attvalue for="att1" value="+"/>
        </attvalues>
      </edge>
      <edge id="150" label="+" source="27" target="212" weight="0.8732974">
        <attvalues>
          <attvalue for="att1" value="+"/>
        </attvalues>
      </edge>
      <edge id="151" label="-" source="27" target="227" weight="0.9069046">
        <attvalues>
          <attvalue for="att1" value="-"/>
        </attvalues>
      </edge>
      <edge id="152" label="+" source="27" target="272" weight="0.7386333">
        <attvalues>
          <attvalue for="att1" value="+"/>
        </attvalues>
      </edge>
      <edge id="153" label="-" source="28" target="127" weight="0.9887316">
        <attvalues>
          <attvalue for="att1" value="-"/>
        </attvalues>
      </edge>
      <edge id="154" label="+" source="28" target="354" weight="0.835009">
        <attvalues>
          <attvalue for="att1" value="+"/>
        </attvalues>
      </edge>
      <edge id="155" label="+" source="29" target="47" weight="0.9245975">
        <attvalues>
          <attvalue for="att1" value="+"/>
        </attvalues>
      </edge>
      <edge id="156" label="-" source="29" target="272" weight="0.7405942">
        <attvalues>
          <attvalue for="att1" value="-"/>
        </attvalues>
      </edge>
      <edge id="157" label="+" source="29" target="287" weight="0.7069667">
        <attvalues>
          <attvalue for="att1" value="+"/>
        </attvalues>
      </edge>
      <edge id="158" label="-" source="29" target="353" weight="0.8840583">
        <attvalues>
          <attvalue for="att1" value="-"/>
        </attvalues>
      </edge>
      <edge id="159" label="-" source="30" target="37" weight="0.7596573">
        <attvalues>
          <attvalue for="att1" value="-"/>
        </attvalues>
      </edge>
      <edge id="160" label="-" source="30" target="51" weight="0.7467342">
        <attvalues>
          <attvalue for="att1" value="-"/>
        </attvalues>
      </edge>
      <edge id="161" label="-" source="30" target="101" weight="0.8638024">
        <attvalues>
          <attvalue for="att1" value="-"/>
        </attvalues>
      </edge>
      <edge id="162" label="-" source="30" target="202" weight="0.7846968">
        <attvalues>
          <attvalue for="att1" value="-"/>
        </attvalues>
      </edge>
      <edge id="163" label="-" source="30" target="215" weight="0.9014366">
        <attvalues>
          <attvalue for="att1" value="-"/>
        </attvalues>
      </edge>
      <edge id="164" label="+" source="30" target="249" weight="0.8334845">
        <attvalues>
          <attvalue for="att1" value="+"/>
        </attvalues>
      </edge>
      <edge id="165" label="-" source="30" target="303" weight="0.911711">
        <attvalues>
          <attvalue for="att1" value="-"/>
        </attvalues>
      </edge>
      <edge id="166" label="-" source="31" target="117" weight="0.9602486">
        <attvalues>
          <attvalue for="att1" value="-"/>
        </attvalues>
      </edge>
      <edge id="167" label="+" source="31" target="146" weight="0.8170081">
        <attvalues>
          <attvalue for="att1" value="+"/>
        </attvalues>
      </edge>
      <edge id="168" label="-" source="31" target="153" weight="0.812665">
        <attvalues>
          <attvalue for="att1" value="-"/>
        </attvalues>
      </edge>
      <edge id="169" label="+" source="31" target="159" weight="0.66388">
        <attvalues>
          <attvalue for="att1" value="+"/>
        </attvalues>
      </edge>
      <edge id="170" label="+" source="31" target="169" weight="0.8753225">
        <attvalues>
          <attvalue for="att1" value="+"/>
        </attvalues>
      </edge>
      <edge id="171" label="-" source="31" target="189" weight="0.9640547">
        <attvalues>
          <attvalue for="att1" value="-"/>
        </attvalues>
      </edge>
      <edge id="172" label="+" source="31" target="225" weight="0.8117371">
        <attvalues>
          <attvalue for="att1" value="+"/>
        </attvalues>
      </edge>
      <edge id="173" label="-" source="31" target="296" weight="0.8335642">
        <attvalues>
          <attvalue for="att1" value="-"/>
        </attvalues>
      </edge>
      <edge id="174" label="-" source="31" target="319" weight="0.795184">
        <attvalues>
          <attvalue for="att1" value="-"/>
        </attvalues>
      </edge>
      <edge id="175" label="-" source="32" target="178" weight="0.4518829">
        <attvalues>
          <attvalue for="att1" value="-"/>
        </attvalues>
      </edge>
      <edge id="176" label="-" source="32" target="288" weight="0.8872433">
        <attvalues>
          <attvalue for="att1" value="-"/>
        </attvalues>
      </edge>
      <edge id="177" label="+" source="33" target="132" weight="0.9076559">
        <attvalues>
          <attvalue for="att1" value="+"/>
        </attvalues>
      </edge>
      <edge id="178" label="+" source="33" target="173" weight="0.840501">
        <attvalues>
          <attvalue for="att1" value="+"/>
        </attvalues>
      </edge>
      <edge id="179" label="+" source="33" target="182" weight="0.9248615">
        <attvalues>
          <attvalue for="att1" value="+"/>
        </attvalues>
      </edge>
      <edge id="180" label="-" source="33" target="282" weight="0.750634">
        <attvalues>
          <attvalue for="att1" value="-"/>
        </attvalues>
      </edge>
      <edge id="181" label="+" source="33" target="341" weight="0.829752">
        <attvalues>
          <attvalue for="att1" value="+"/>
        </attvalues>
      </edge>
      <edge id="182" label="+" source="34" target="50" weight="0.8325224">
        <attvalues>
          <attvalue for="att1" value="+"/>
        </attvalues>
      </edge>
      <edge id="183" label="+" source="34" target="57" weight="0.7927957">
        <attvalues>
          <attvalue for="att1" value="+"/>
        </attvalues>
      </edge>
      <edge id="184" label="-" source="34" target="83" weight="0.7414831">
        <attvalues>
          <attvalue for="att1" value="-"/>
        </attvalues>
      </edge>
      <edge id="185" label="+" source="34" target="145" weight="0.7518903">
        <attvalues>
          <attvalue for="att1" value="+"/>
        </attvalues>
      </edge>
      <edge id="186" label="+" source="34" target="243" weight="0.8664196">
        <attvalues>
          <attvalue for="att1" value="+"/>
        </attvalues>
      </edge>
      <edge id="187" label="-" source="34" target="258" weight="0.8642339">
        <attvalues>
          <attvalue for="att1" value="-"/>
        </attvalues>
      </edge>
      <edge id="188" label="+" source="34" target="294" weight="0.851359">
        <attvalues>
          <attvalue for="att1" value="+"/>
        </attvalues>
      </edge>
      <edge id="189" label="+" source="34" target="332" weight="0.9188667">
        <attvalues>
          <attvalue for="att1" value="+"/>
        </attvalues>
      </edge>
      <edge id="190" label="-" source="35" target="42" weight="0.8277635">
        <attvalues>
          <attvalue for="att1" value="-"/>
        </attvalues>
      </edge>
      <edge id="191" label="+" source="35" target="43" weight="0.7638329">
        <attvalues>
          <attvalue for="att1" value="+"/>
        </attvalues>
      </edge>
      <edge id="192" label="+" source="35" target="51" weight="0.8749739">
        <attvalues>
          <attvalue for="att1" value="+"/>
        </attvalues>
      </edge>
      <edge id="193" label="-" source="35" target="74" weight="0.8101877">
        <attvalues>
          <attvalue for="att1" value="-"/>
        </attvalues>
      </edge>
      <edge id="194" label="-" source="35" target="200" weight="0.8697376">
        <attvalues>
          <attvalue for="att1" value="-"/>
        </attvalues>
      </edge>
      <edge id="195" label="+" source="35" target="265" weight="0.7561884">
        <attvalues>
          <attvalue for="att1" value="+"/>
        </attvalues>
      </edge>
      <edge id="196" label="+" source="35" target="295" weight="0.8358846">
        <attvalues>
          <attvalue for="att1" value="+"/>
        </attvalues>
      </edge>
      <edge id="197" label="+" source="35" target="317" weight="0.8030299">
        <attvalues>
          <attvalue for="att1" value="+"/>
        </attvalues>
      </edge>
      <edge id="198" label="-" source="35" target="334" weight="0.6909319">
        <attvalues>
          <attvalue for="att1" value="-"/>
        </attvalues>
      </edge>
      <edge id="199" label="-" source="36" target="45" weight="0.9436437">
        <attvalues>
          <attvalue for="att1" value="-"/>
        </attvalues>
      </edge>
      <edge id="200" label="-" source="36" target="66" weight="0.7373971">
        <attvalues>
          <attvalue for="att1" value="-"/>
        </attvalues>
      </edge>
      <edge id="201" label="-" source="36" target="109" weight="0.6461629">
        <attvalues>
          <attvalue for="att1" value="-"/>
        </attvalues>
      </edge>
      <edge id="202" label="-" source="36" target="155" weight="0.7998655">
        <attvalues>
          <attvalue for="att1" value="-"/>
        </attvalues>
      </edge>
      <edge id="203" label="-" source="36" target="213" weight="0.8256286">
        <attvalues>
          <attvalue for="att1" value="-"/>
        </attvalues>
      </edge>
      <edge id="204" label="-" source="36" target="320" weight="0.8316884">
        <attvalues>
          <attvalue for="att1" value="-"/>
        </attvalues>
      </edge>
      <edge id="205" label="-" source="37" target="278" weight="0.83838">
        <attvalues>
          <attvalue for="att1" value="-"/>
        </attvalues>
      </edge>
      <edge id="206" label="+" source="37" target="289" weight="0.8693032">
        <attvalues>
          <attvalue for="att1" value="+"/>
        </attvalues>
      </edge>
      <edge id="207" label="-" source="38" target="52" weight="0.6826563">
        <attvalues>
          <attvalue for="att1" value="-"/>
        </attvalues>
      </edge>
      <edge id="208" label="-" source="38" target="159" weight="0.7987892">
        <attvalues>
          <attvalue for="att1" value="-"/>
        </attvalues>
      </edge>
      <edge id="209" label="-" source="38" target="201" weight="0.9855536">
        <attvalues>
          <attvalue for="att1" value="-"/>
        </attvalues>
      </edge>
      <edge id="210" label="-" source="38" target="226" weight="0.9348278">
        <attvalues>
          <attvalue for="att1" value="-"/>
        </attvalues>
      </edge>
      <edge id="211" label="+" source="38" target="237" weight="0.9126865">
        <attvalues>
          <attvalue for="att1" value="+"/>
        </attvalues>
      </edge>
      <edge id="212" label="+" source="38" target="246" weight="0.9159359">
        <attvalues>
          <attvalue for="att1" value="+"/>
        </attvalues>
      </edge>
      <edge id="213" label="+" source="39" target="64" weight="0.8331797">
        <attvalues>
          <attvalue for="att1" value="+"/>
        </attvalues>
      </edge>
      <edge id="214" label="-" source="39" target="213" weight="0.7918258">
        <attvalues>
          <attvalue for="att1" value="-"/>
        </attvalues>
      </edge>
      <edge id="215" label="+" source="39" target="253" weight="0.8670116">
        <attvalues>
          <attvalue for="att1" value="+"/>
        </attvalues>
      </edge>
      <edge id="216" label="+" source="39" target="285" weight="0.789187">
        <attvalues>
          <attvalue for="att1" value="+"/>
        </attvalues>
      </edge>
      <edge id="217" label="-" source="40" target="48" weight="0.883605">
        <attvalues>
          <attvalue for="att1" value="-"/>
        </attvalues>
      </edge>
      <edge id="218" label="+" source="40" target="54" weight="0.8199116">
        <attvalues>
          <attvalue for="att1" value="+"/>
        </attvalues>
      </edge>
      <edge id="219" label="+" source="40" target="63" weight="0.8437226">
        <attvalues>
          <attvalue for="att1" value="+"/>
        </attvalues>
      </edge>
      <edge id="220" label="+" source="40" target="72" weight="0.7468452">
        <attvalues>
          <attvalue for="att1" value="+"/>
        </attvalues>
      </edge>
      <edge id="221" label="-" source="40" target="109" weight="0.9414445">
        <attvalues>
          <attvalue for="att1" value="-"/>
        </attvalues>
      </edge>
      <edge id="222" label="+" source="40" target="114" weight="0.7713678">
        <attvalues>
          <attvalue for="att1" value="+"/>
        </attvalues>
      </edge>
      <edge id="223" label="-" source="40" target="177" weight="0.8863118">
        <attvalues>
          <attvalue for="att1" value="-"/>
        </attvalues>
      </edge>
      <edge id="224" label="+" source="40" target="232" weight="0.919378">
        <attvalues>
          <attvalue for="att1" value="+"/>
        </attvalues>
      </edge>
      <edge id="225" label="+" source="40" target="275" weight="0.9095818">
        <attvalues>
          <attvalue for="att1" value="+"/>
        </attvalues>
      </edge>
      <edge id="226" label="+" source="41" target="96" weight="0.6735196">
        <attvalues>
          <attvalue for="att1" value="+"/>
        </attvalues>
      </edge>
      <edge id="227" label="-" source="41" target="118" weight="0.8689423">
        <attvalues>
          <attvalue for="att1" value="-"/>
        </attvalues>
      </edge>
      <edge id="228" label="+" source="41" target="136" weight="0.687753">
        <attvalues>
          <attvalue for="att1" value="+"/>
        </attvalues>
      </edge>
      <edge id="229" label="-" source="41" target="204" weight="0.7195276">
        <attvalues>
          <attvalue for="att1" value="-"/>
        </attvalues>
      </edge>
      <edge id="230" label="-" source="41" target="209" weight="0.8403913">
        <attvalues>
          <attvalue for="att1" value="-"/>
        </attvalues>
      </edge>
      <edge id="231" label="+" source="41" target="265" weight="0.8065685">
        <attvalues>
          <attvalue for="att1" value="+"/>
        </attvalues>
      </edge>
      <edge id="232" label="+" source="41" target="284" weight="0.6924344">
        <attvalues>
          <attvalue for="att1" value="+"/>
        </attvalues>
      </edge>
      <edge id="233" label="+" source="41" target="306" weight="0.5620751">
        <attvalues>
          <attvalue for="att1" value="+"/>
        </attvalues>
      </edge>
      <edge id="234" label="+" source="41" target="331" weight="0.8242203">
        <attvalues>
          <attvalue for="att1" value="+"/>
        </attvalues>
      </edge>
      <edge id="235" label="+" source="42" target="93" weight="0.3799796">
        <attvalues>
          <attvalue for="att1" value="+"/>
        </attvalues>
      </edge>
      <edge id="236" label="+" source="42" target="125" weight="0.6595825">
        <attvalues>
          <attvalue for="att1" value="+"/>
        </attvalues>
      </edge>
      <edge id="237" label="-" source="42" target="154" weight="0.5752785">
        <attvalues>
          <attvalue for="att1" value="-"/>
        </attvalues>
      </edge>
      <edge id="238" label="+" source="42" target="167" weight="0.580958">
        <attvalues>
          <attvalue for="att1" value="+"/>
        </attvalues>
      </edge>
      <edge id="239" label="-" source="42" target="219" weight="0.9598388">
        <attvalues>
          <attvalue for="att1" value="-"/>
        </attvalues>
      </edge>
      <edge id="240" label="+" source="42" target="284" weight="0.9078885">
        <attvalues>
          <attvalue for="att1" value="+"/>
        </attvalues>
      </edge>
      <edge id="241" label="+" source="42" target="305" weight="0.8079544">
        <attvalues>
          <attvalue for="att1" value="+"/>
        </attvalues>
      </edge>
      <edge id="242" label="+" source="42" target="320" weight="0.8352137">
        <attvalues>
          <attvalue for="att1" value="+"/>
        </attvalues>
      </edge>
      <edge id="243" label="+" source="42" target="335" weight="0.8170949">
        <attvalues>
          <attvalue for="att1" value="+"/>
        </attvalues>
      </edge>
      <edge id="244" label="-" source="42" target="349" weight="0.7124341">
        <attvalues>
          <attvalue for="att1" value="-"/>
        </attvalues>
      </edge>
      <edge id="245" label="+" source="42" target="350" weight="0.8408426">
        <attvalues>
          <attvalue for="att1" value="+"/>
        </attvalues>
      </edge>
      <edge id="246" label="+" source="43" target="46" weight="0.745637">
        <attvalues>
          <attvalue for="att1" value="+"/>
        </attvalues>
      </edge>
      <edge id="247" label="+" source="43" target="48" weight="0.8366745">
        <attvalues>
          <attvalue for="att1" value="+"/>
        </attvalues>
      </edge>
      <edge id="248" label="-" source="43" target="143" weight="0.9301289">
        <attvalues>
          <attvalue for="att1" value="-"/>
        </attvalues>
      </edge>
      <edge id="249" label="-" source="43" target="173" weight="0.9384609">
        <attvalues>
          <attvalue for="att1" value="-"/>
        </attvalues>
      </edge>
      <edge id="250" label="-" source="43" target="180" weight="0.8931667">
        <attvalues>
          <attvalue for="att1" value="-"/>
        </attvalues>
      </edge>
      <edge id="251" label="+" source="43" target="234" weight="0.9451765">
        <attvalues>
          <attvalue for="att1" value="+"/>
        </attvalues>
      </edge>
      <edge id="252" label="+" source="44" target="116" weight="0.9330762">
        <attvalues>
          <attvalue for="att1" value="+"/>
        </attvalues>
      </edge>
      <edge id="253" label="-" source="45" target="181" weight="0.6577348">
        <attvalues>
          <attvalue for="att1" value="-"/>
        </attvalues>
      </edge>
      <edge id="254" label="+" source="45" target="345" weight="0.9210261">
        <attvalues>
          <attvalue for="att1" value="+"/>
        </attvalues>
      </edge>
      <edge id="255" label="-" source="46" target="81" weight="0.640856">
        <attvalues>
          <attvalue for="att1" value="-"/>
        </attvalues>
      </edge>
      <edge id="256" label="-" source="46" target="127" weight="0.8515976">
        <attvalues>
          <attvalue for="att1" value="-"/>
        </attvalues>
      </edge>
      <edge id="257" label="+" source="47" target="135" weight="0.7230346">
        <attvalues>
          <attvalue for="att1" value="+"/>
        </attvalues>
      </edge>
      <edge id="258" label="+" source="47" target="179" weight="0.9357152">
        <attvalues>
          <attvalue for="att1" value="+"/>
        </attvalues>
      </edge>
      <edge id="259" label="-" source="47" target="188" weight="0.9259758">
        <attvalues>
          <attvalue for="att1" value="-"/>
        </attvalues>
      </edge>
      <edge id="260" label="+" source="47" target="202" weight="0.7696732">
        <attvalues>
          <attvalue for="att1" value="+"/>
        </attvalues>
      </edge>
      <edge id="261" label="-" source="47" target="221" weight="0.8206641">
        <attvalues>
          <attvalue for="att1" value="-"/>
        </attvalues>
      </edge>
      <edge id="262" label="-" source="48" target="128" weight="0.8281157">
        <attvalues>
          <attvalue for="att1" value="-"/>
        </attvalues>
      </edge>
      <edge id="263" label="-" source="48" target="151" weight="0.7556556">
        <attvalues>
          <attvalue for="att1" value="-"/>
        </attvalues>
      </edge>
      <edge id="264" label="+" source="48" target="162" weight="0.8026571">
        <attvalues>
          <attvalue for="att1" value="+"/>
        </attvalues>
      </edge>
      <edge id="265" label="-" source="48" target="290" weight="0.8524993">
        <attvalues>
          <attvalue for="att1" value="-"/>
        </attvalues>
      </edge>
      <edge id="266" label="-" source="48" target="348" weight="0.8640329">
        <attvalues>
          <attvalue for="att1" value="-"/>
        </attvalues>
      </edge>
      <edge id="267" label="-" source="49" target="113" weight="0.6217199">
        <attvalues>
          <attvalue for="att1" value="-"/>
        </attvalues>
      </edge>
      <edge id="268" label="+" source="49" target="122" weight="0.5852197">
        <attvalues>
          <attvalue for="att1" value="+"/>
        </attvalues>
      </edge>
      <edge id="269" label="-" source="49" target="125" weight="0.7823149">
        <attvalues>
          <attvalue for="att1" value="-"/>
        </attvalues>
      </edge>
      <edge id="270" label="+" source="49" target="152" weight="0.9386596">
        <attvalues>
          <attvalue for="att1" value="+"/>
        </attvalues>
      </edge>
      <edge id="271" label="-" source="49" target="164" weight="0.9625184">
        <attvalues>
          <attvalue for="att1" value="-"/>
        </attvalues>
      </edge>
      <edge id="272" label="-" source="49" target="191" weight="0.9351314">
        <attvalues>
          <attvalue for="att1" value="-"/>
        </attvalues>
      </edge>
      <edge id="273" label="-" source="49" target="230" weight="0.9681213">
        <attvalues>
          <attvalue for="att1" value="-"/>
        </attvalues>
      </edge>
      <edge id="274" label="+" source="49" target="327" weight="0.8937199">
        <attvalues>
          <attvalue for="att1" value="+"/>
        </attvalues>
      </edge>
      <edge id="275" label="+" source="49" target="352" weight="0.568272">
        <attvalues>
          <attvalue for="att1" value="+"/>
        </attvalues>
      </edge>
      <edge id="276" label="+" source="50" target="53" weight="0.6810723">
        <attvalues>
          <attvalue for="att1" value="+"/>
        </attvalues>
      </edge>
      <edge id="277" label="+" source="50" target="115" weight="0.5603123">
        <attvalues>
          <attvalue for="att1" value="+"/>
        </attvalues>
      </edge>
      <edge id="278" label="-" source="50" target="294" weight="0.8568327">
        <attvalues>
          <attvalue for="att1" value="-"/>
        </attvalues>
      </edge>
      <edge id="279" label="-" source="50" target="298" weight="0.5921288">
        <attvalues>
          <attvalue for="att1" value="-"/>
        </attvalues>
      </edge>
      <edge id="280" label="-" source="52" target="66" weight="0.7972045">
        <attvalues>
          <attvalue for="att1" value="-"/>
        </attvalues>
      </edge>
      <edge id="281" label="+" source="52" target="119" weight="0.8154364">
        <attvalues>
          <attvalue for="att1" value="+"/>
        </attvalues>
      </edge>
      <edge id="282" label="+" source="53" target="80" weight="0.839798">
        <attvalues>
          <attvalue for="att1" value="+"/>
        </attvalues>
      </edge>
      <edge id="283" label="+" source="53" target="106" weight="0.8697508">
        <attvalues>
          <attvalue for="att1" value="+"/>
        </attvalues>
      </edge>
      <edge id="284" label="+" source="53" target="180" weight="0.8776765">
        <attvalues>
          <attvalue for="att1" value="+"/>
        </attvalues>
      </edge>
      <edge id="285" label="+" source="53" target="276" weight="0.5887469">
        <attvalues>
          <attvalue for="att1" value="+"/>
        </attvalues>
      </edge>
      <edge id="286" label="-" source="54" target="63" weight="0.7404567">
        <attvalues>
          <attvalue for="att1" value="-"/>
        </attvalues>
      </edge>
      <edge id="287" label="-" source="54" target="74" weight="0.8643562">
        <attvalues>
          <attvalue for="att1" value="-"/>
        </attvalues>
      </edge>
      <edge id="288" label="-" source="54" target="150" weight="0.7951351">
        <attvalues>
          <attvalue for="att1" value="-"/>
        </attvalues>
      </edge>
      <edge id="289" label="+" source="54" target="174" weight="0.8256642">
        <attvalues>
          <attvalue for="att1" value="+"/>
        </attvalues>
      </edge>
      <edge id="290" label="+" source="54" target="183" weight="0.892507">
        <attvalues>
          <attvalue for="att1" value="+"/>
        </attvalues>
      </edge>
      <edge id="291" label="+" source="54" target="184" weight="0.8184509">
        <attvalues>
          <attvalue for="att1" value="+"/>
        </attvalues>
      </edge>
      <edge id="292" label="-" source="54" target="282" weight="0.8090898">
        <attvalues>
          <attvalue for="att1" value="-"/>
        </attvalues>
      </edge>
      <edge id="293" label="+" source="55" target="122" weight="0.7788672">
        <attvalues>
          <attvalue for="att1" value="+"/>
        </attvalues>
      </edge>
      <edge id="294" label="-" source="55" target="193" weight="0.8733732">
        <attvalues>
          <attvalue for="att1" value="-"/>
        </attvalues>
      </edge>
      <edge id="295" label="+" source="55" target="267" weight="0.6927315">
        <attvalues>
          <attvalue for="att1" value="+"/>
        </attvalues>
      </edge>
      <edge id="296" label="+" source="55" target="268" weight="0.7338412">
        <attvalues>
          <attvalue for="att1" value="+"/>
        </attvalues>
      </edge>
      <edge id="297" label="-" source="55" target="346" weight="0.6301056">
        <attvalues>
          <attvalue for="att1" value="-"/>
        </attvalues>
      </edge>
      <edge id="298" label="+" source="56" target="58" weight="0.9903677">
        <attvalues>
          <attvalue for="att1" value="+"/>
        </attvalues>
      </edge>
      <edge id="299" label="-" source="56" target="67" weight="0.7766275">
        <attvalues>
          <attvalue for="att1" value="-"/>
        </attvalues>
      </edge>
      <edge id="300" label="-" source="56" target="149" weight="0.6151306">
        <attvalues>
          <attvalue for="att1" value="-"/>
        </attvalues>
      </edge>
      <edge id="301" label="-" source="57" target="75" weight="0.7178394">
        <attvalues>
          <attvalue for="att1" value="-"/>
        </attvalues>
      </edge>
      <edge id="302" label="+" source="57" target="151" weight="0.8174829">
        <attvalues>
          <attvalue for="att1" value="+"/>
        </attvalues>
      </edge>
      <edge id="303" label="+" source="57" target="189" weight="0.6906408">
        <attvalues>
          <attvalue for="att1" value="+"/>
        </attvalues>
      </edge>
      <edge id="304" label="-" source="57" target="195" weight="0.5966883">
        <attvalues>
          <attvalue for="att1" value="-"/>
        </attvalues>
      </edge>
      <edge id="305" label="+" source="57" target="205" weight="0.6880939">
        <attvalues>
          <attvalue for="att1" value="+"/>
        </attvalues>
      </edge>
      <edge id="306" label="+" source="57" target="206" weight="0.7728442">
        <attvalues>
          <attvalue for="att1" value="+"/>
        </attvalues>
      </edge>
      <edge id="307" label="+" source="57" target="222" weight="0.8513753">
        <attvalues>
          <attvalue for="att1" value="+"/>
        </attvalues>
      </edge>
      <edge id="308" label="+" source="57" target="235" weight="0.6823251">
        <attvalues>
          <attvalue for="att1" value="+"/>
        </attvalues>
      </edge>
      <edge id="309" label="-" source="57" target="240" weight="0.7349444">
        <attvalues>
          <attvalue for="att1" value="-"/>
        </attvalues>
      </edge>
      <edge id="310" label="-" source="57" target="288" weight="0.7444785">
        <attvalues>
          <attvalue for="att1" value="-"/>
        </attvalues>
      </edge>
      <edge id="311" label="+" source="58" target="113" weight="0.7953634">
        <attvalues>
          <attvalue for="att1" value="+"/>
        </attvalues>
      </edge>
      <edge id="312" label="+" source="58" target="133" weight="0.6999748">
        <attvalues>
          <attvalue for="att1" value="+"/>
        </attvalues>
      </edge>
      <edge id="313" label="-" source="58" target="317" weight="0.9246185">
        <attvalues>
          <attvalue for="att1" value="-"/>
        </attvalues>
      </edge>
      <edge id="314" label="+" source="59" target="82" weight="0.7042977">
        <attvalues>
          <attvalue for="att1" value="+"/>
        </attvalues>
      </edge>
      <edge id="315" label="+" source="59" target="84" weight="0.827038">
        <attvalues>
          <attvalue for="att1" value="+"/>
        </attvalues>
      </edge>
      <edge id="316" label="+" source="59" target="101" weight="0.8309094">
        <attvalues>
          <attvalue for="att1" value="+"/>
        </attvalues>
      </edge>
      <edge id="317" label="-" source="59" target="111" weight="0.8404068">
        <attvalues>
          <attvalue for="att1" value="-"/>
        </attvalues>
      </edge>
      <edge id="318" label="+" source="59" target="132" weight="0.7723567">
        <attvalues>
          <attvalue for="att1" value="+"/>
        </attvalues>
      </edge>
      <edge id="319" label="-" source="59" target="137" weight="0.8244466">
        <attvalues>
          <attvalue for="att1" value="-"/>
        </attvalues>
      </edge>
      <edge id="320" label="+" source="59" target="157" weight="0.7575909">
        <attvalues>
          <attvalue for="att1" value="+"/>
        </attvalues>
      </edge>
      <edge id="321" label="+" source="59" target="296" weight="0.8965309">
        <attvalues>
          <attvalue for="att1" value="+"/>
        </attvalues>
      </edge>
      <edge id="322" label="+" source="60" target="151" weight="0.6969835">
        <attvalues>
          <attvalue for="att1" value="+"/>
        </attvalues>
      </edge>
      <edge id="323" label="+" source="60" target="152" weight="0.7591707">
        <attvalues>
          <attvalue for="att1" value="+"/>
        </attvalues>
      </edge>
      <edge id="324" label="-" source="60" target="193" weight="0.8842082">
        <attvalues>
          <attvalue for="att1" value="-"/>
        </attvalues>
      </edge>
      <edge id="325" label="-" source="60" target="346" weight="0.6595407">
        <attvalues>
          <attvalue for="att1" value="-"/>
        </attvalues>
      </edge>
      <edge id="326" label="+" source="61" target="304" weight="0.9426592">
        <attvalues>
          <attvalue for="att1" value="+"/>
        </attvalues>
      </edge>
      <edge id="327" label="+" source="62" target="125" weight="0.7631888">
        <attvalues>
          <attvalue for="att1" value="+"/>
        </attvalues>
      </edge>
      <edge id="328" label="+" source="62" target="150" weight="0.820878">
        <attvalues>
          <attvalue for="att1" value="+"/>
        </attvalues>
      </edge>
      <edge id="329" label="-" source="62" target="198" weight="0.7644616">
        <attvalues>
          <attvalue for="att1" value="-"/>
        </attvalues>
      </edge>
      <edge id="330" label="-" source="62" target="229" weight="0.5763868">
        <attvalues>
          <attvalue for="att1" value="-"/>
        </attvalues>
      </edge>
      <edge id="331" label="-" source="62" target="274" weight="0.7280956">
        <attvalues>
          <attvalue for="att1" value="-"/>
        </attvalues>
      </edge>
      <edge id="332" label="-" source="62" target="328" weight="0.8859027">
        <attvalues>
          <attvalue for="att1" value="-"/>
        </attvalues>
      </edge>
      <edge id="333" label="+" source="63" target="119" weight="0.8466746">
        <attvalues>
          <attvalue for="att1" value="+"/>
        </attvalues>
      </edge>
      <edge id="334" label="+" source="63" target="128" weight="0.8555976">
        <attvalues>
          <attvalue for="att1" value="+"/>
        </attvalues>
      </edge>
      <edge id="335" label="-" source="63" target="164" weight="0.7861323">
        <attvalues>
          <attvalue for="att1" value="-"/>
        </attvalues>
      </edge>
      <edge id="336" label="-" source="63" target="172" weight="0.7838511">
        <attvalues>
          <attvalue for="att1" value="-"/>
        </attvalues>
      </edge>
      <edge id="337" label="+" source="63" target="184" weight="0.6586428">
        <attvalues>
          <attvalue for="att1" value="+"/>
        </attvalues>
      </edge>
      <edge id="338" label="-" source="63" target="202" weight="0.6948883">
        <attvalues>
          <attvalue for="att1" value="-"/>
        </attvalues>
      </edge>
      <edge id="339" label="+" source="63" target="216" weight="0.3536872">
        <attvalues>
          <attvalue for="att1" value="+"/>
        </attvalues>
      </edge>
      <edge id="340" label="+" source="63" target="280" weight="0.6710122">
        <attvalues>
          <attvalue for="att1" value="+"/>
        </attvalues>
      </edge>
      <edge id="341" label="+" source="63" target="281" weight="0.7194576">
        <attvalues>
          <attvalue for="att1" value="+"/>
        </attvalues>
      </edge>
      <edge id="342" label="+" source="63" target="282" weight="0.7831535">
        <attvalues>
          <attvalue for="att1" value="+"/>
        </attvalues>
      </edge>
      <edge id="343" label="-" source="65" target="79" weight="0.5937124">
        <attvalues>
          <attvalue for="att1" value="-"/>
        </attvalues>
      </edge>
      <edge id="344" label="+" source="65" target="158" weight="0.9390074">
        <attvalues>
          <attvalue for="att1" value="+"/>
        </attvalues>
      </edge>
      <edge id="345" label="+" source="65" target="318" weight="0.6424012">
        <attvalues>
          <attvalue for="att1" value="+"/>
        </attvalues>
      </edge>
      <edge id="346" label="-" source="66" target="107" weight="0.6226855">
        <attvalues>
          <attvalue for="att1" value="-"/>
        </attvalues>
      </edge>
      <edge id="347" label="+" source="66" target="117" weight="0.9927412">
        <attvalues>
          <attvalue for="att1" value="+"/>
        </attvalues>
      </edge>
      <edge id="348" label="-" source="66" target="264" weight="0.92778">
        <attvalues>
          <attvalue for="att1" value="-"/>
        </attvalues>
      </edge>
      <edge id="349" label="-" source="66" target="266" weight="0.540494">
        <attvalues>
          <attvalue for="att1" value="-"/>
        </attvalues>
      </edge>
      <edge id="350" label="-" source="66" target="267" weight="0.7167041">
        <attvalues>
          <attvalue for="att1" value="-"/>
        </attvalues>
      </edge>
      <edge id="351" label="-" source="66" target="285" weight="0.7892546">
        <attvalues>
          <attvalue for="att1" value="-"/>
        </attvalues>
      </edge>
      <edge id="352" label="-" source="67" target="73" weight="0.9304038">
        <attvalues>
          <attvalue for="att1" value="-"/>
        </attvalues>
      </edge>
      <edge id="353" label="+" source="67" target="80" weight="0.9434707">
        <attvalues>
          <attvalue for="att1" value="+"/>
        </attvalues>
      </edge>
      <edge id="354" label="-" source="67" target="115" weight="0.8257881">
        <attvalues>
          <attvalue for="att1" value="-"/>
        </attvalues>
      </edge>
      <edge id="355" label="+" source="68" target="173" weight="0.6094331">
        <attvalues>
          <attvalue for="att1" value="+"/>
        </attvalues>
      </edge>
      <edge id="356" label="+" source="68" target="203" weight="0.5458171">
        <attvalues>
          <attvalue for="att1" value="+"/>
        </attvalues>
      </edge>
      <edge id="357" label="+" source="68" target="226" weight="0.684915">
        <attvalues>
          <attvalue for="att1" value="+"/>
        </attvalues>
      </edge>
      <edge id="358" label="-" source="68" target="229" weight="0.5111053">
        <attvalues>
          <attvalue for="att1" value="-"/>
        </attvalues>
      </edge>
      <edge id="359" label="-" source="68" target="245" weight="0.9354652">
        <attvalues>
          <attvalue for="att1" value="-"/>
        </attvalues>
      </edge>
      <edge id="360" label="+" source="68" target="254" weight="0.6705632">
        <attvalues>
          <attvalue for="att1" value="+"/>
        </attvalues>
      </edge>
      <edge id="361" label="-" source="68" target="262" weight="0.7289477">
        <attvalues>
          <attvalue for="att1" value="-"/>
        </attvalues>
      </edge>
      <edge id="362" label="+" source="68" target="286" weight="0.8785471">
        <attvalues>
          <attvalue for="att1" value="+"/>
        </attvalues>
      </edge>
      <edge id="363" label="+" source="68" target="301" weight="0.8964331">
        <attvalues>
          <attvalue for="att1" value="+"/>
        </attvalues>
      </edge>
      <edge id="364" label="+" source="69" target="82" weight="0.6974484">
        <attvalues>
          <attvalue for="att1" value="+"/>
        </attvalues>
      </edge>
      <edge id="365" label="-" source="69" target="267" weight="0.6378149">
        <attvalues>
          <attvalue for="att1" value="-"/>
        </attvalues>
      </edge>
      <edge id="366" label="-" source="70" target="75" weight="0.6279607">
        <attvalues>
          <attvalue for="att1" value="-"/>
        </attvalues>
      </edge>
      <edge id="367" label="+" source="70" target="169" weight="0.8151416">
        <attvalues>
          <attvalue for="att1" value="+"/>
        </attvalues>
      </edge>
      <edge id="368" label="+" source="70" target="184" weight="0.8296956">
        <attvalues>
          <attvalue for="att1" value="+"/>
        </attvalues>
      </edge>
      <edge id="369" label="+" source="70" target="189" weight="0.873035">
        <attvalues>
          <attvalue for="att1" value="+"/>
        </attvalues>
      </edge>
      <edge id="370" label="-" source="70" target="217" weight="0.7222744">
        <attvalues>
          <attvalue for="att1" value="-"/>
        </attvalues>
      </edge>
      <edge id="371" label="+" source="70" target="246" weight="0.9199513">
        <attvalues>
          <attvalue for="att1" value="+"/>
        </attvalues>
      </edge>
      <edge id="372" label="+" source="70" target="272" weight="0.9166196">
        <attvalues>
          <attvalue for="att1" value="+"/>
        </attvalues>
      </edge>
      <edge id="373" label="+" source="70" target="286" weight="0.6912443">
        <attvalues>
          <attvalue for="att1" value="+"/>
        </attvalues>
      </edge>
      <edge id="374" label="+" source="70" target="340" weight="0.8970144">
        <attvalues>
          <attvalue for="att1" value="+"/>
        </attvalues>
      </edge>
      <edge id="375" label="-" source="71" target="100" weight="0.5706491">
        <attvalues>
          <attvalue for="att1" value="-"/>
        </attvalues>
      </edge>
      <edge id="376" label="-" source="71" target="103" weight="0.9498171">
        <attvalues>
          <attvalue for="att1" value="-"/>
        </attvalues>
      </edge>
      <edge id="377" label="-" source="71" target="115" weight="0.8161433">
        <attvalues>
          <attvalue for="att1" value="-"/>
        </attvalues>
      </edge>
      <edge id="378" label="-" source="71" target="120" weight="0.6557164">
        <attvalues>
          <attvalue for="att1" value="-"/>
        </attvalues>
      </edge>
      <edge id="379" label="+" source="71" target="146" weight="0.7125652">
        <attvalues>
          <attvalue for="att1" value="+"/>
        </attvalues>
      </edge>
      <edge id="380" label="-" source="71" target="175" weight="0.8692932">
        <attvalues>
          <attvalue for="att1" value="-"/>
        </attvalues>
      </edge>
      <edge id="381" label="-" source="71" target="180" weight="0.6021956">
        <attvalues>
          <attvalue for="att1" value="-"/>
        </attvalues>
      </edge>
      <edge id="382" label="-" source="71" target="201" weight="0.7123481">
        <attvalues>
          <attvalue for="att1" value="-"/>
        </attvalues>
      </edge>
      <edge id="383" label="-" source="71" target="215" weight="0.7779961">
        <attvalues>
          <attvalue for="att1" value="-"/>
        </attvalues>
      </edge>
      <edge id="384" label="-" source="71" target="269" weight="0.6664047">
        <attvalues>
          <attvalue for="att1" value="-"/>
        </attvalues>
      </edge>
      <edge id="385" label="-" source="71" target="284" weight="0.8461392">
        <attvalues>
          <attvalue for="att1" value="-"/>
        </attvalues>
      </edge>
      <edge id="386" label="-" source="71" target="312" weight="0.9013579">
        <attvalues>
          <attvalue for="att1" value="-"/>
        </attvalues>
      </edge>
      <edge id="387" label="+" source="72" target="75" weight="0.946095">
        <attvalues>
          <attvalue for="att1" value="+"/>
        </attvalues>
      </edge>
      <edge id="388" label="-" source="72" target="136" weight="0.9548354">
        <attvalues>
          <attvalue for="att1" value="-"/>
        </attvalues>
      </edge>
      <edge id="389" label="+" source="72" target="160" weight="0.8455787">
        <attvalues>
          <attvalue for="att1" value="+"/>
        </attvalues>
      </edge>
      <edge id="390" label="+" source="72" target="250" weight="0.485354">
        <attvalues>
          <attvalue for="att1" value="+"/>
        </attvalues>
      </edge>
      <edge id="391" label="-" source="73" target="86" weight="0.7078446">
        <attvalues>
          <attvalue for="att1" value="-"/>
        </attvalues>
      </edge>
      <edge id="392" label="-" source="73" target="253" weight="0.8441313">
        <attvalues>
          <attvalue for="att1" value="-"/>
        </attvalues>
      </edge>
      <edge id="393" label="+" source="73" target="256" weight="0.7893356">
        <attvalues>
          <attvalue for="att1" value="+"/>
        </attvalues>
      </edge>
      <edge id="394" label="-" source="74" target="225" weight="0.8761443">
        <attvalues>
          <attvalue for="att1" value="-"/>
        </attvalues>
      </edge>
      <edge id="395" label="+" source="75" target="124" weight="0.6014488">
        <attvalues>
          <attvalue for="att1" value="+"/>
        </attvalues>
      </edge>
      <edge id="396" label="+" source="75" target="152" weight="0.5251728">
        <attvalues>
          <attvalue for="att1" value="+"/>
        </attvalues>
      </edge>
      <edge id="397" label="-" source="75" target="211" weight="0.7130026">
        <attvalues>
          <attvalue for="att1" value="-"/>
        </attvalues>
      </edge>
      <edge id="398" label="-" source="75" target="230" weight="0.7576482">
        <attvalues>
          <attvalue for="att1" value="-"/>
        </attvalues>
      </edge>
      <edge id="399" label="+" source="75" target="235" weight="0.9043327">
        <attvalues>
          <attvalue for="att1" value="+"/>
        </attvalues>
      </edge>
      <edge id="400" label="+" source="76" target="235" weight="0.8568342">
        <attvalues>
          <attvalue for="att1" value="+"/>
        </attvalues>
      </edge>
      <edge id="401" label="+" source="76" target="275" weight="0.8105322">
        <attvalues>
          <attvalue for="att1" value="+"/>
        </attvalues>
      </edge>
      <edge id="402" label="+" source="76" target="295" weight="0.7752892">
        <attvalues>
          <attvalue for="att1" value="+"/>
        </attvalues>
      </edge>
      <edge id="403" label="+" source="77" target="165" weight="0.9084574">
        <attvalues>
          <attvalue for="att1" value="+"/>
        </attvalues>
      </edge>
      <edge id="404" label="+" source="77" target="279" weight="0.866134">
        <attvalues>
          <attvalue for="att1" value="+"/>
        </attvalues>
      </edge>
      <edge id="405" label="+" source="77" target="292" weight="0.9096311">
        <attvalues>
          <attvalue for="att1" value="+"/>
        </attvalues>
      </edge>
      <edge id="406" label="-" source="78" target="89" weight="0.8648726">
        <attvalues>
          <attvalue for="att1" value="-"/>
        </attvalues>
      </edge>
      <edge id="407" label="-" source="78" target="94" weight="0.9134663">
        <attvalues>
          <attvalue for="att1" value="-"/>
        </attvalues>
      </edge>
      <edge id="408" label="+" source="78" target="148" weight="0.9478929">
        <attvalues>
          <attvalue for="att1" value="+"/>
        </attvalues>
      </edge>
      <edge id="409" label="+" source="78" target="167" weight="0.893692">
        <attvalues>
          <attvalue for="att1" value="+"/>
        </attvalues>
      </edge>
      <edge id="410" label="+" source="78" target="288" weight="0.7084492">
        <attvalues>
          <attvalue for="att1" value="+"/>
        </attvalues>
      </edge>
      <edge id="411" label="-" source="78" target="289" weight="0.8190564">
        <attvalues>
          <attvalue for="att1" value="-"/>
        </attvalues>
      </edge>
      <edge id="412" label="-" source="79" target="155" weight="0.5895632">
        <attvalues>
          <attvalue for="att1" value="-"/>
        </attvalues>
      </edge>
      <edge id="413" label="+" source="79" target="185" weight="0.951611">
        <attvalues>
          <attvalue for="att1" value="+"/>
        </attvalues>
      </edge>
      <edge id="414" label="+" source="79" target="208" weight="0.8728982">
        <attvalues>
          <attvalue for="att1" value="+"/>
        </attvalues>
      </edge>
      <edge id="415" label="+" source="79" target="332" weight="0.7651806">
        <attvalues>
          <attvalue for="att1" value="+"/>
        </attvalues>
      </edge>
      <edge id="416" label="-" source="80" target="109" weight="0.5679083">
        <attvalues>
          <attvalue for="att1" value="-"/>
        </attvalues>
      </edge>
      <edge id="417" label="-" source="80" target="140" weight="0.9473922">
        <attvalues>
          <attvalue for="att1" value="-"/>
        </attvalues>
      </edge>
      <edge id="418" label="+" source="81" target="182" weight="0.8230401">
        <attvalues>
          <attvalue for="att1" value="+"/>
        </attvalues>
      </edge>
      <edge id="419" label="-" source="81" target="215" weight="0.7102918">
        <attvalues>
          <attvalue for="att1" value="-"/>
        </attvalues>
      </edge>
      <edge id="420" label="+" source="81" target="246" weight="0.8925267">
        <attvalues>
          <attvalue for="att1" value="+"/>
        </attvalues>
      </edge>
      <edge id="421" label="+" source="81" target="261" weight="0.735046">
        <attvalues>
          <attvalue for="att1" value="+"/>
        </attvalues>
      </edge>
      <edge id="422" label="+" source="81" target="282" weight="0.7997494">
        <attvalues>
          <attvalue for="att1" value="+"/>
        </attvalues>
      </edge>
      <edge id="423" label="+" source="81" target="308" weight="0.8882408">
        <attvalues>
          <attvalue for="att1" value="+"/>
        </attvalues>
      </edge>
      <edge id="424" label="-" source="82" target="118" weight="0.5954019">
        <attvalues>
          <attvalue for="att1" value="-"/>
        </attvalues>
      </edge>
      <edge id="425" label="+" source="82" target="150" weight="0.7793321">
        <attvalues>
          <attvalue for="att1" value="+"/>
        </attvalues>
      </edge>
      <edge id="426" label="-" source="82" target="259" weight="0.9176948">
        <attvalues>
          <attvalue for="att1" value="-"/>
        </attvalues>
      </edge>
      <edge id="427" label="-" source="83" target="227" weight="0.5413634">
        <attvalues>
          <attvalue for="att1" value="-"/>
        </attvalues>
      </edge>
      <edge id="428" label="-" source="83" target="229" weight="0.9398677">
        <attvalues>
          <attvalue for="att1" value="-"/>
        </attvalues>
      </edge>
      <edge id="429" label="-" source="84" target="183" weight="0.7424393">
        <attvalues>
          <attvalue for="att1" value="-"/>
        </attvalues>
      </edge>
      <edge id="430" label="-" source="84" target="203" weight="0.8042509">
        <attvalues>
          <attvalue for="att1" value="-"/>
        </attvalues>
      </edge>
      <edge id="431" label="-" source="85" target="315" weight="0.7904202">
        <attvalues>
          <attvalue for="att1" value="-"/>
        </attvalues>
      </edge>
      <edge id="432" label="+" source="86" target="87" weight="0.6744157">
        <attvalues>
          <attvalue for="att1" value="+"/>
        </attvalues>
      </edge>
      <edge id="433" label="+" source="87" target="97" weight="0.6440076">
        <attvalues>
          <attvalue for="att1" value="+"/>
        </attvalues>
      </edge>
      <edge id="434" label="+" source="87" target="121" weight="0.7500113">
        <attvalues>
          <attvalue for="att1" value="+"/>
        </attvalues>
      </edge>
      <edge id="435" label="+" source="87" target="151" weight="0.699704">
        <attvalues>
          <attvalue for="att1" value="+"/>
        </attvalues>
      </edge>
      <edge id="436" label="+" source="87" target="179" weight="0.7693631">
        <attvalues>
          <attvalue for="att1" value="+"/>
        </attvalues>
      </edge>
      <edge id="437" label="-" source="87" target="297" weight="0.7559">
        <attvalues>
          <attvalue for="att1" value="-"/>
        </attvalues>
      </edge>
      <edge id="438" label="+" source="87" target="321" weight="0.6828543">
        <attvalues>
          <attvalue for="att1" value="+"/>
        </attvalues>
      </edge>
      <edge id="439" label="+" source="87" target="331" weight="0.8060984">
        <attvalues>
          <attvalue for="att1" value="+"/>
        </attvalues>
      </edge>
      <edge id="440" label="+" source="88" target="112" weight="0.6350895">
        <attvalues>
          <attvalue for="att1" value="+"/>
        </attvalues>
      </edge>
      <edge id="441" label="+" source="88" target="116" weight="0.9284438">
        <attvalues>
          <attvalue for="att1" value="+"/>
        </attvalues>
      </edge>
      <edge id="442" label="+" source="88" target="282" weight="0.3253198">
        <attvalues>
          <attvalue for="att1" value="+"/>
        </attvalues>
      </edge>
      <edge id="443" label="+" source="88" target="299" weight="0.7051821">
        <attvalues>
          <attvalue for="att1" value="+"/>
        </attvalues>
      </edge>
      <edge id="444" label="-" source="88" target="335" weight="0.7134125">
        <attvalues>
          <attvalue for="att1" value="-"/>
        </attvalues>
      </edge>
      <edge id="445" label="+" source="89" target="99" weight="0.907141">
        <attvalues>
          <attvalue for="att1" value="+"/>
        </attvalues>
      </edge>
      <edge id="446" label="-" source="89" target="109" weight="0.8901657">
        <attvalues>
          <attvalue for="att1" value="-"/>
        </attvalues>
      </edge>
      <edge id="447" label="+" source="89" target="130" weight="0.9181024">
        <attvalues>
          <attvalue for="att1" value="+"/>
        </attvalues>
      </edge>
      <edge id="448" label="-" source="89" target="179" weight="0.7781873">
        <attvalues>
          <attvalue for="att1" value="-"/>
        </attvalues>
      </edge>
      <edge id="449" label="+" source="89" target="290" weight="0.8492144">
        <attvalues>
          <attvalue for="att1" value="+"/>
        </attvalues>
      </edge>
      <edge id="450" label="+" source="89" target="344" weight="0.8580121">
        <attvalues>
          <attvalue for="att1" value="+"/>
        </attvalues>
      </edge>
      <edge id="451" label="-" source="90" target="309" weight="0.5704051">
        <attvalues>
          <attvalue for="att1" value="-"/>
        </attvalues>
      </edge>
      <edge id="452" label="-" source="91" target="134" weight="0.7469735">
        <attvalues>
          <attvalue for="att1" value="-"/>
        </attvalues>
      </edge>
      <edge id="453" label="+" source="91" target="194" weight="0.3755522">
        <attvalues>
          <attvalue for="att1" value="+"/>
        </attvalues>
      </edge>
      <edge id="454" label="-" source="91" target="264" weight="0.7482813">
        <attvalues>
          <attvalue for="att1" value="-"/>
        </attvalues>
      </edge>
      <edge id="455" label="-" source="91" target="279" weight="0.9112766">
        <attvalues>
          <attvalue for="att1" value="-"/>
        </attvalues>
      </edge>
      <edge id="456" label="-" source="91" target="284" weight="0.6727641">
        <attvalues>
          <attvalue for="att1" value="-"/>
        </attvalues>
      </edge>
      <edge id="457" label="-" source="91" target="289" weight="0.6831818">
        <attvalues>
          <attvalue for="att1" value="-"/>
        </attvalues>
      </edge>
      <edge id="458" label="-" source="91" target="308" weight="0.8339819">
        <attvalues>
          <attvalue for="att1" value="-"/>
        </attvalues>
      </edge>
      <edge id="459" label="+" source="91" target="312" weight="0.9604668">
        <attvalues>
          <attvalue for="att1" value="+"/>
        </attvalues>
      </edge>
      <edge id="460" label="-" source="91" target="341" weight="0.7537486">
        <attvalues>
          <attvalue for="att1" value="-"/>
        </attvalues>
      </edge>
      <edge id="461" label="-" source="92" target="105" weight="0.6418194">
        <attvalues>
          <attvalue for="att1" value="-"/>
        </attvalues>
      </edge>
      <edge id="462" label="-" source="92" target="119" weight="0.6741462">
        <attvalues>
          <attvalue for="att1" value="-"/>
        </attvalues>
      </edge>
      <edge id="463" label="-" source="92" target="137" weight="0.5129377">
        <attvalues>
          <attvalue for="att1" value="-"/>
        </attvalues>
      </edge>
      <edge id="464" label="-" source="92" target="171" weight="0.7304145">
        <attvalues>
          <attvalue for="att1" value="-"/>
        </attvalues>
      </edge>
      <edge id="465" label="+" source="92" target="185" weight="0.9785539">
        <attvalues>
          <attvalue for="att1" value="+"/>
        </attvalues>
      </edge>
      <edge id="466" label="-" source="92" target="186" weight="0.7330664">
        <attvalues>
          <attvalue for="att1" value="-"/>
        </attvalues>
      </edge>
      <edge id="467" label="-" source="92" target="251" weight="0.955412">
        <attvalues>
          <attvalue for="att1" value="-"/>
        </attvalues>
      </edge>
      <edge id="468" label="-" source="92" target="282" weight="0.8915897">
        <attvalues>
          <attvalue for="att1" value="-"/>
        </attvalues>
      </edge>
      <edge id="469" label="+" source="92" target="325" weight="0.8780126">
        <attvalues>
          <attvalue for="att1" value="+"/>
        </attvalues>
      </edge>
      <edge id="470" label="-" source="92" target="354" weight="0.7399095">
        <attvalues>
          <attvalue for="att1" value="-"/>
        </attvalues>
      </edge>
      <edge id="471" label="-" source="93" target="96" weight="0.7320785">
        <attvalues>
          <attvalue for="att1" value="-"/>
        </attvalues>
      </edge>
      <edge id="472" label="+" source="93" target="104" weight="0.8441458">
        <attvalues>
          <attvalue for="att1" value="+"/>
        </attvalues>
      </edge>
      <edge id="473" label="+" source="93" target="241" weight="0.9384325">
        <attvalues>
          <attvalue for="att1" value="+"/>
        </attvalues>
      </edge>
      <edge id="474" label="+" source="93" target="252" weight="0.9638637">
        <attvalues>
          <attvalue for="att1" value="+"/>
        </attvalues>
      </edge>
      <edge id="475" label="+" source="93" target="301" weight="0.9606259">
        <attvalues>
          <attvalue for="att1" value="+"/>
        </attvalues>
      </edge>
      <edge id="476" label="-" source="95" target="163" weight="0.6571703">
        <attvalues>
          <attvalue for="att1" value="-"/>
        </attvalues>
      </edge>
      <edge id="477" label="-" source="95" target="168" weight="0.914323">
        <attvalues>
          <attvalue for="att1" value="-"/>
        </attvalues>
      </edge>
      <edge id="478" label="+" source="97" target="181" weight="0.7985402">
        <attvalues>
          <attvalue for="att1" value="+"/>
        </attvalues>
      </edge>
      <edge id="479" label="+" source="97" target="307" weight="0.7307417">
        <attvalues>
          <attvalue for="att1" value="+"/>
        </attvalues>
      </edge>
      <edge id="480" label="-" source="98" target="149" weight="0.8855956">
        <attvalues>
          <attvalue for="att1" value="-"/>
        </attvalues>
      </edge>
      <edge id="481" label="-" source="98" target="220" weight="0.9501363">
        <attvalues>
          <attvalue for="att1" value="-"/>
        </attvalues>
      </edge>
      <edge id="482" label="+" source="98" target="276" weight="0.9655846">
        <attvalues>
          <attvalue for="att1" value="+"/>
        </attvalues>
      </edge>
      <edge id="483" label="+" source="98" target="279" weight="0.592815">
        <attvalues>
          <attvalue for="att1" value="+"/>
        </attvalues>
      </edge>
      <edge id="484" label="+" source="99" target="139" weight="0.8027288">
        <attvalues>
          <attvalue for="att1" value="+"/>
        </attvalues>
      </edge>
      <edge id="485" label="+" source="99" target="163" weight="0.8646647">
        <attvalues>
          <attvalue for="att1" value="+"/>
        </attvalues>
      </edge>
      <edge id="486" label="+" source="99" target="174" weight="0.8030072">
        <attvalues>
          <attvalue for="att1" value="+"/>
        </attvalues>
      </edge>
      <edge id="487" label="+" source="99" target="203" weight="0.7215239">
        <attvalues>
          <attvalue for="att1" value="+"/>
        </attvalues>
      </edge>
      <edge id="488" label="+" source="99" target="223" weight="0.7626669">
        <attvalues>
          <attvalue for="att1" value="+"/>
        </attvalues>
      </edge>
      <edge id="489" label="-" source="100" target="129" weight="0.869131">
        <attvalues>
          <attvalue for="att1" value="-"/>
        </attvalues>
      </edge>
      <edge id="490" label="-" source="100" target="143" weight="0.8819683">
        <attvalues>
          <attvalue for="att1" value="-"/>
        </attvalues>
      </edge>
      <edge id="491" label="-" source="100" target="160" weight="0.8612594">
        <attvalues>
          <attvalue for="att1" value="-"/>
        </attvalues>
      </edge>
      <edge id="492" label="+" source="100" target="170" weight="0.8728768">
        <attvalues>
          <attvalue for="att1" value="+"/>
        </attvalues>
      </edge>
      <edge id="493" label="-" source="100" target="173" weight="0.8728389">
        <attvalues>
          <attvalue for="att1" value="-"/>
        </attvalues>
      </edge>
      <edge id="494" label="-" source="100" target="218" weight="0.6213559">
        <attvalues>
          <attvalue for="att1" value="-"/>
        </attvalues>
      </edge>
      <edge id="495" label="-" source="100" target="237" weight="0.8799791">
        <attvalues>
          <attvalue for="att1" value="-"/>
        </attvalues>
      </edge>
      <edge id="496" label="-" source="100" target="263" weight="0.6587753">
        <attvalues>
          <attvalue for="att1" value="-"/>
        </attvalues>
      </edge>
      <edge id="497" label="-" source="100" target="272" weight="0.8084431">
        <attvalues>
          <attvalue for="att1" value="-"/>
        </attvalues>
      </edge>
      <edge id="498" label="-" source="100" target="276" weight="0.8356041">
        <attvalues>
          <attvalue for="att1" value="-"/>
        </attvalues>
      </edge>
      <edge id="499" label="-" source="101" target="138" weight="0.8550655">
        <attvalues>
          <attvalue for="att1" value="-"/>
        </attvalues>
      </edge>
      <edge id="500" label="+" source="101" target="225" weight="0.8083707">
        <attvalues>
          <attvalue for="att1" value="+"/>
        </attvalues>
      </edge>
      <edge id="501" label="-" source="101" target="274" weight="0.945976">
        <attvalues>
          <attvalue for="att1" value="-"/>
        </attvalues>
      </edge>
      <edge id="502" label="-" source="101" target="291" weight="0.8186107">
        <attvalues>
          <attvalue for="att1" value="-"/>
        </attvalues>
      </edge>
      <edge id="503" label="-" source="102" target="256" weight="0.6170214">
        <attvalues>
          <attvalue for="att1" value="-"/>
        </attvalues>
      </edge>
      <edge id="504" label="+" source="102" target="262" weight="0.6863534">
        <attvalues>
          <attvalue for="att1" value="+"/>
        </attvalues>
      </edge>
      <edge id="505" label="-" source="102" target="308" weight="0.3278996">
        <attvalues>
          <attvalue for="att1" value="-"/>
        </attvalues>
      </edge>
      <edge id="506" label="+" source="104" target="320" weight="0.7651977">
        <attvalues>
          <attvalue for="att1" value="+"/>
        </attvalues>
      </edge>
      <edge id="507" label="-" source="104" target="347" weight="0.5761499">
        <attvalues>
          <attvalue for="att1" value="-"/>
        </attvalues>
      </edge>
      <edge id="508" label="+" source="105" target="161" weight="0.7657116">
        <attvalues>
          <attvalue for="att1" value="+"/>
        </attvalues>
      </edge>
      <edge id="509" label="+" source="105" target="272" weight="0.9454929">
        <attvalues>
          <attvalue for="att1" value="+"/>
        </attvalues>
      </edge>
      <edge id="510" label="+" source="106" target="343" weight="0.987602">
        <attvalues>
          <attvalue for="att1" value="+"/>
        </attvalues>
      </edge>
      <edge id="511" label="+" source="107" target="129" weight="0.8842716">
        <attvalues>
          <attvalue for="att1" value="+"/>
        </attvalues>
      </edge>
      <edge id="512" label="+" source="107" target="160" weight="0.8788097">
        <attvalues>
          <attvalue for="att1" value="+"/>
        </attvalues>
      </edge>
      <edge id="513" label="+" source="107" target="173" weight="0.847426">
        <attvalues>
          <attvalue for="att1" value="+"/>
        </attvalues>
      </edge>
      <edge id="514" label="-" source="108" target="135" weight="0.7208602">
        <attvalues>
          <attvalue for="att1" value="-"/>
        </attvalues>
      </edge>
      <edge id="515" label="-" source="108" target="223" weight="0.7049986">
        <attvalues>
          <attvalue for="att1" value="-"/>
        </attvalues>
      </edge>
      <edge id="516" label="+" source="108" target="283" weight="0.88942">
        <attvalues>
          <attvalue for="att1" value="+"/>
        </attvalues>
      </edge>
      <edge id="517" label="-" source="108" target="319" weight="0.8969392">
        <attvalues>
          <attvalue for="att1" value="-"/>
        </attvalues>
      </edge>
      <edge id="518" label="+" source="108" target="329" weight="0.8480369">
        <attvalues>
          <attvalue for="att1" value="+"/>
        </attvalues>
      </edge>
      <edge id="519" label="-" source="108" target="339" weight="0.9264492">
        <attvalues>
          <attvalue for="att1" value="-"/>
        </attvalues>
      </edge>
      <edge id="520" label="+" source="108" target="345" weight="0.8505722">
        <attvalues>
          <attvalue for="att1" value="+"/>
        </attvalues>
      </edge>
      <edge id="521" label="-" source="109" target="168" weight="0.832247">
        <attvalues>
          <attvalue for="att1" value="-"/>
        </attvalues>
      </edge>
      <edge id="522" label="-" source="109" target="206" weight="0.9383491">
        <attvalues>
          <attvalue for="att1" value="-"/>
        </attvalues>
      </edge>
      <edge id="523" label="-" source="109" target="242" weight="0.9628715">
        <attvalues>
          <attvalue for="att1" value="-"/>
        </attvalues>
      </edge>
      <edge id="524" label="-" source="109" target="296" weight="0.8448465">
        <attvalues>
          <attvalue for="att1" value="-"/>
        </attvalues>
      </edge>
      <edge id="525" label="-" source="110" target="158" weight="0.6945831">
        <attvalues>
          <attvalue for="att1" value="-"/>
        </attvalues>
      </edge>
      <edge id="526" label="+" source="110" target="196" weight="0.7488472">
        <attvalues>
          <attvalue for="att1" value="+"/>
        </attvalues>
      </edge>
      <edge id="527" label="+" source="110" target="215" weight="0.9123586">
        <attvalues>
          <attvalue for="att1" value="+"/>
        </attvalues>
      </edge>
      <edge id="528" label="+" source="110" target="240" weight="0.8063919">
        <attvalues>
          <attvalue for="att1" value="+"/>
        </attvalues>
      </edge>
      <edge id="529" label="-" source="111" target="190" weight="0.8401711">
        <attvalues>
          <attvalue for="att1" value="-"/>
        </attvalues>
      </edge>
      <edge id="530" label="-" source="111" target="295" weight="0.7977772">
        <attvalues>
          <attvalue for="att1" value="-"/>
        </attvalues>
      </edge>
      <edge id="531" label="-" source="111" target="297" weight="0.9085483">
        <attvalues>
          <attvalue for="att1" value="-"/>
        </attvalues>
      </edge>
      <edge id="532" label="+" source="113" target="137" weight="0.8423035">
        <attvalues>
          <attvalue for="att1" value="+"/>
        </attvalues>
      </edge>
      <edge id="533" label="+" source="113" target="148" weight="0.7622401">
        <attvalues>
          <attvalue for="att1" value="+"/>
        </attvalues>
      </edge>
      <edge id="534" label="-" source="113" target="178" weight="0.6408868">
        <attvalues>
          <attvalue for="att1" value="-"/>
        </attvalues>
      </edge>
      <edge id="535" label="-" source="114" target="245" weight="0.646188">
        <attvalues>
          <attvalue for="att1" value="-"/>
        </attvalues>
      </edge>
      <edge id="536" label="-" source="114" target="246" weight="0.577961">
        <attvalues>
          <attvalue for="att1" value="-"/>
        </attvalues>
      </edge>
      <edge id="537" label="-" source="115" target="271" weight="0.9020193">
        <attvalues>
          <attvalue for="att1" value="-"/>
        </attvalues>
      </edge>
      <edge id="538" label="+" source="115" target="278" weight="0.9038047">
        <attvalues>
          <attvalue for="att1" value="+"/>
        </attvalues>
      </edge>
      <edge id="539" label="+" source="115" target="313" weight="0.7700291">
        <attvalues>
          <attvalue for="att1" value="+"/>
        </attvalues>
      </edge>
      <edge id="540" label="+" source="115" target="351" weight="0.8497339">
        <attvalues>
          <attvalue for="att1" value="+"/>
        </attvalues>
      </edge>
      <edge id="541" label="+" source="116" target="165" weight="0.7859445">
        <attvalues>
          <attvalue for="att1" value="+"/>
        </attvalues>
      </edge>
      <edge id="542" label="+" source="116" target="219" weight="0.9264178">
        <attvalues>
          <attvalue for="att1" value="+"/>
        </attvalues>
      </edge>
      <edge id="543" label="-" source="116" target="233" weight="0.7232779">
        <attvalues>
          <attvalue for="att1" value="-"/>
        </attvalues>
      </edge>
      <edge id="544" label="+" source="116" target="286" weight="0.5919638">
        <attvalues>
          <attvalue for="att1" value="+"/>
        </attvalues>
      </edge>
      <edge id="545" label="-" source="117" target="145" weight="0.8954558">
        <attvalues>
          <attvalue for="att1" value="-"/>
        </attvalues>
      </edge>
      <edge id="546" label="+" source="117" target="240" weight="0.6894891">
        <attvalues>
          <attvalue for="att1" value="+"/>
        </attvalues>
      </edge>
      <edge id="547" label="-" source="117" target="242" weight="0.8092192">
        <attvalues>
          <attvalue for="att1" value="-"/>
        </attvalues>
      </edge>
      <edge id="548" label="+" source="117" target="318" weight="0.9244291">
        <attvalues>
          <attvalue for="att1" value="+"/>
        </attvalues>
      </edge>
      <edge id="549" label="-" source="117" target="323" weight="0.9193759">
        <attvalues>
          <attvalue for="att1" value="-"/>
        </attvalues>
      </edge>
      <edge id="550" label="+" source="117" target="329" weight="0.858073">
        <attvalues>
          <attvalue for="att1" value="+"/>
        </attvalues>
      </edge>
      <edge id="551" label="+" source="117" target="338" weight="0.5983434">
        <attvalues>
          <attvalue for="att1" value="+"/>
        </attvalues>
      </edge>
      <edge id="552" label="+" source="118" target="163" weight="0.8004079">
        <attvalues>
          <attvalue for="att1" value="+"/>
        </attvalues>
      </edge>
      <edge id="553" label="+" source="118" target="180" weight="0.6247492">
        <attvalues>
          <attvalue for="att1" value="+"/>
        </attvalues>
      </edge>
      <edge id="554" label="+" source="118" target="258" weight="0.5627268">
        <attvalues>
          <attvalue for="att1" value="+"/>
        </attvalues>
      </edge>
      <edge id="555" label="+" source="118" target="294" weight="0.8156906">
        <attvalues>
          <attvalue for="att1" value="+"/>
        </attvalues>
      </edge>
      <edge id="556" label="+" source="118" target="311" weight="0.988431">
        <attvalues>
          <attvalue for="att1" value="+"/>
        </attvalues>
      </edge>
      <edge id="557" label="-" source="119" target="130" weight="0.7541961">
        <attvalues>
          <attvalue for="att1" value="-"/>
        </attvalues>
      </edge>
      <edge id="558" label="-" source="119" target="190" weight="0.8513539">
        <attvalues>
          <attvalue for="att1" value="-"/>
        </attvalues>
      </edge>
      <edge id="559" label="-" source="119" target="333" weight="0.9100407">
        <attvalues>
          <attvalue for="att1" value="-"/>
        </attvalues>
      </edge>
      <edge id="560" label="-" source="120" target="312" weight="0.6851079">
        <attvalues>
          <attvalue for="att1" value="-"/>
        </attvalues>
      </edge>
      <edge id="561" label="-" source="120" target="315" weight="0.6869518">
        <attvalues>
          <attvalue for="att1" value="-"/>
        </attvalues>
      </edge>
      <edge id="562" label="-" source="121" target="179" weight="0.5116775">
        <attvalues>
          <attvalue for="att1" value="-"/>
        </attvalues>
      </edge>
      <edge id="563" label="-" source="121" target="228" weight="0.4895434">
        <attvalues>
          <attvalue for="att1" value="-"/>
        </attvalues>
      </edge>
      <edge id="564" label="-" source="121" target="317" weight="0.4254508">
        <attvalues>
          <attvalue for="att1" value="-"/>
        </attvalues>
      </edge>
      <edge id="565" label="-" source="121" target="320" weight="0.6793987">
        <attvalues>
          <attvalue for="att1" value="-"/>
        </attvalues>
      </edge>
      <edge id="566" label="-" source="122" target="176" weight="0.3496067">
        <attvalues>
          <attvalue for="att1" value="-"/>
        </attvalues>
      </edge>
      <edge id="567" label="-" source="122" target="206" weight="0.7499444">
        <attvalues>
          <attvalue for="att1" value="-"/>
        </attvalues>
      </edge>
      <edge id="568" label="-" source="122" target="208" weight="0.453682">
        <attvalues>
          <attvalue for="att1" value="-"/>
        </attvalues>
      </edge>
      <edge id="569" label="+" source="123" target="145" weight="0.5730722">
        <attvalues>
          <attvalue for="att1" value="+"/>
        </attvalues>
      </edge>
      <edge id="570" label="-" source="123" target="188" weight="0.8614417">
        <attvalues>
          <attvalue for="att1" value="-"/>
        </attvalues>
      </edge>
      <edge id="571" label="-" source="124" target="183" weight="0.6874647">
        <attvalues>
          <attvalue for="att1" value="-"/>
        </attvalues>
      </edge>
      <edge id="572" label="+" source="125" target="144" weight="0.7081818">
        <attvalues>
          <attvalue for="att1" value="+"/>
        </attvalues>
      </edge>
      <edge id="573" label="+" source="125" target="210" weight="0.7187444">
        <attvalues>
          <attvalue for="att1" value="+"/>
        </attvalues>
      </edge>
      <edge id="574" label="-" source="125" target="229" weight="0.9463985">
        <attvalues>
          <attvalue for="att1" value="-"/>
        </attvalues>
      </edge>
      <edge id="575" label="-" source="125" target="246" weight="0.7969182">
        <attvalues>
          <attvalue for="att1" value="-"/>
        </attvalues>
      </edge>
      <edge id="576" label="+" source="125" target="272" weight="0.993977">
        <attvalues>
          <attvalue for="att1" value="+"/>
        </attvalues>
      </edge>
      <edge id="577" label="+" source="125" target="281" weight="0.9941642">
        <attvalues>
          <attvalue for="att1" value="+"/>
        </attvalues>
      </edge>
      <edge id="578" label="-" source="126" target="134" weight="1">
        <attvalues>
          <attvalue for="att1" value="-"/>
        </attvalues>
      </edge>
      <edge id="579" label="+" source="126" target="270" weight="0.8880322">
        <attvalues>
          <attvalue for="att1" value="+"/>
        </attvalues>
      </edge>
      <edge id="580" label="-" source="126" target="346" weight="0.7753216">
        <attvalues>
          <attvalue for="att1" value="-"/>
        </attvalues>
      </edge>
      <edge id="581" label="+" source="127" target="173" weight="0.8988576">
        <attvalues>
          <attvalue for="att1" value="+"/>
        </attvalues>
      </edge>
      <edge id="582" label="-" source="127" target="188" weight="0.9640551">
        <attvalues>
          <attvalue for="att1" value="-"/>
        </attvalues>
      </edge>
      <edge id="583" label="-" source="127" target="219" weight="0.8527372">
        <attvalues>
          <attvalue for="att1" value="-"/>
        </attvalues>
      </edge>
      <edge id="584" label="+" source="127" target="224" weight="0.7731033">
        <attvalues>
          <attvalue for="att1" value="+"/>
        </attvalues>
      </edge>
      <edge id="585" label="+" source="127" target="262" weight="0.8472523">
        <attvalues>
          <attvalue for="att1" value="+"/>
        </attvalues>
      </edge>
      <edge id="586" label="+" source="127" target="285" weight="0.764277">
        <attvalues>
          <attvalue for="att1" value="+"/>
        </attvalues>
      </edge>
      <edge id="587" label="-" source="127" target="291" weight="0.6450544">
        <attvalues>
          <attvalue for="att1" value="-"/>
        </attvalues>
      </edge>
      <edge id="588" label="+" source="127" target="301" weight="0.7971828">
        <attvalues>
          <attvalue for="att1" value="+"/>
        </attvalues>
      </edge>
      <edge id="589" label="+" source="127" target="302" weight="0.8217631">
        <attvalues>
          <attvalue for="att1" value="+"/>
        </attvalues>
      </edge>
      <edge id="590" label="+" source="127" target="318" weight="0.9517795">
        <attvalues>
          <attvalue for="att1" value="+"/>
        </attvalues>
      </edge>
      <edge id="591" label="+" source="127" target="331" weight="0.8384564">
        <attvalues>
          <attvalue for="att1" value="+"/>
        </attvalues>
      </edge>
      <edge id="592" label="-" source="127" target="336" weight="0.6516952">
        <attvalues>
          <attvalue for="att1" value="-"/>
        </attvalues>
      </edge>
      <edge id="593" label="+" source="128" target="181" weight="0.7055772">
        <attvalues>
          <attvalue for="att1" value="+"/>
        </attvalues>
      </edge>
      <edge id="594" label="-" source="129" target="138" weight="0.61868">
        <attvalues>
          <attvalue for="att1" value="-"/>
        </attvalues>
      </edge>
      <edge id="595" label="-" source="129" target="140" weight="0.9294305">
        <attvalues>
          <attvalue for="att1" value="-"/>
        </attvalues>
      </edge>
      <edge id="596" label="+" source="129" target="274" weight="0.8850531">
        <attvalues>
          <attvalue for="att1" value="+"/>
        </attvalues>
      </edge>
      <edge id="597" label="-" source="130" target="147" weight="0.5258619">
        <attvalues>
          <attvalue for="att1" value="-"/>
        </attvalues>
      </edge>
      <edge id="598" label="-" source="130" target="158" weight="0.6042131">
        <attvalues>
          <attvalue for="att1" value="-"/>
        </attvalues>
      </edge>
      <edge id="599" label="+" source="130" target="167" weight="0.6509748">
        <attvalues>
          <attvalue for="att1" value="+"/>
        </attvalues>
      </edge>
      <edge id="600" label="+" source="130" target="169" weight="0.9842848">
        <attvalues>
          <attvalue for="att1" value="+"/>
        </attvalues>
      </edge>
      <edge id="601" label="-" source="130" target="191" weight="0.9038464">
        <attvalues>
          <attvalue for="att1" value="-"/>
        </attvalues>
      </edge>
      <edge id="602" label="-" source="130" target="248" weight="0.6565838">
        <attvalues>
          <attvalue for="att1" value="-"/>
        </attvalues>
      </edge>
      <edge id="603" label="-" source="130" target="278" weight="0.6727556">
        <attvalues>
          <attvalue for="att1" value="-"/>
        </attvalues>
      </edge>
      <edge id="604" label="-" source="130" target="310" weight="0.9259627">
        <attvalues>
          <attvalue for="att1" value="-"/>
        </attvalues>
      </edge>
      <edge id="605" label="-" source="131" target="177" weight="0.9347973">
        <attvalues>
          <attvalue for="att1" value="-"/>
        </attvalues>
      </edge>
      <edge id="606" label="+" source="131" target="258" weight="0.5571911">
        <attvalues>
          <attvalue for="att1" value="+"/>
        </attvalues>
      </edge>
      <edge id="607" label="+" source="131" target="343" weight="0.9928914">
        <attvalues>
          <attvalue for="att1" value="+"/>
        </attvalues>
      </edge>
      <edge id="608" label="+" source="132" target="253" weight="0.9502218">
        <attvalues>
          <attvalue for="att1" value="+"/>
        </attvalues>
      </edge>
      <edge id="609" label="+" source="133" target="341" weight="0.8035311">
        <attvalues>
          <attvalue for="att1" value="+"/>
        </attvalues>
      </edge>
      <edge id="610" label="+" source="134" target="136" weight="0.6716535">
        <attvalues>
          <attvalue for="att1" value="+"/>
        </attvalues>
      </edge>
      <edge id="611" label="+" source="134" target="173" weight="0.7237618">
        <attvalues>
          <attvalue for="att1" value="+"/>
        </attvalues>
      </edge>
      <edge id="612" label="-" source="135" target="143" weight="0.8861791">
        <attvalues>
          <attvalue for="att1" value="-"/>
        </attvalues>
      </edge>
      <edge id="613" label="+" source="135" target="159" weight="0.8966903">
        <attvalues>
          <attvalue for="att1" value="+"/>
        </attvalues>
      </edge>
      <edge id="614" label="+" source="135" target="195" weight="0.8916935">
        <attvalues>
          <attvalue for="att1" value="+"/>
        </attvalues>
      </edge>
      <edge id="615" label="+" source="135" target="226" weight="0.8925424">
        <attvalues>
          <attvalue for="att1" value="+"/>
        </attvalues>
      </edge>
      <edge id="616" label="+" source="135" target="322" weight="0.6992644">
        <attvalues>
          <attvalue for="att1" value="+"/>
        </attvalues>
      </edge>
      <edge id="617" label="+" source="135" target="341" weight="0.9609175">
        <attvalues>
          <attvalue for="att1" value="+"/>
        </attvalues>
      </edge>
      <edge id="618" label="+" source="136" target="141" weight="0.8975595">
        <attvalues>
          <attvalue for="att1" value="+"/>
        </attvalues>
      </edge>
      <edge id="619" label="-" source="136" target="232" weight="0.9557975">
        <attvalues>
          <attvalue for="att1" value="-"/>
        </attvalues>
      </edge>
      <edge id="620" label="-" source="136" target="244" weight="0.8176447">
        <attvalues>
          <attvalue for="att1" value="-"/>
        </attvalues>
      </edge>
      <edge id="621" label="+" source="136" target="280" weight="0.9008294">
        <attvalues>
          <attvalue for="att1" value="+"/>
        </attvalues>
      </edge>
      <edge id="622" label="+" source="137" target="324" weight="0.9530111">
        <attvalues>
          <attvalue for="att1" value="+"/>
        </attvalues>
      </edge>
      <edge id="623" label="-" source="138" target="238" weight="0.7146925">
        <attvalues>
          <attvalue for="att1" value="-"/>
        </attvalues>
      </edge>
      <edge id="624" label="+" source="138" target="247" weight="0.807182">
        <attvalues>
          <attvalue for="att1" value="+"/>
        </attvalues>
      </edge>
      <edge id="625" label="+" source="138" target="296" weight="0.6520551">
        <attvalues>
          <attvalue for="att1" value="+"/>
        </attvalues>
      </edge>
      <edge id="626" label="+" source="138" target="307" weight="0.897301">
        <attvalues>
          <attvalue for="att1" value="+"/>
        </attvalues>
      </edge>
      <edge id="627" label="-" source="138" target="338" weight="0.769879">
        <attvalues>
          <attvalue for="att1" value="-"/>
        </attvalues>
      </edge>
      <edge id="628" label="+" source="139" target="145" weight="0.9244851">
        <attvalues>
          <attvalue for="att1" value="+"/>
        </attvalues>
      </edge>
      <edge id="629" label="-" source="139" target="150" weight="0.9225171">
        <attvalues>
          <attvalue for="att1" value="-"/>
        </attvalues>
      </edge>
      <edge id="630" label="+" source="139" target="245" weight="0.7244322">
        <attvalues>
          <attvalue for="att1" value="+"/>
        </attvalues>
      </edge>
      <edge id="631" label="+" source="140" target="262" weight="0.8684273">
        <attvalues>
          <attvalue for="att1" value="+"/>
        </attvalues>
      </edge>
      <edge id="632" label="-" source="140" target="290" weight="0.7045365">
        <attvalues>
          <attvalue for="att1" value="-"/>
        </attvalues>
      </edge>
      <edge id="633" label="+" source="140" target="345" weight="0.8736074">
        <attvalues>
          <attvalue for="att1" value="+"/>
        </attvalues>
      </edge>
      <edge id="634" label="-" source="141" target="147" weight="0.8058125">
        <attvalues>
          <attvalue for="att1" value="-"/>
        </attvalues>
      </edge>
      <edge id="635" label="+" source="141" target="158" weight="0.8383264">
        <attvalues>
          <attvalue for="att1" value="+"/>
        </attvalues>
      </edge>
      <edge id="636" label="+" source="141" target="200" weight="0.8627677">
        <attvalues>
          <attvalue for="att1" value="+"/>
        </attvalues>
      </edge>
      <edge id="637" label="+" source="141" target="215" weight="0.8989966">
        <attvalues>
          <attvalue for="att1" value="+"/>
        </attvalues>
      </edge>
      <edge id="638" label="-" source="141" target="216" weight="0.7821286">
        <attvalues>
          <attvalue for="att1" value="-"/>
        </attvalues>
      </edge>
      <edge id="639" label="+" source="141" target="237" weight="0.7958174">
        <attvalues>
          <attvalue for="att1" value="+"/>
        </attvalues>
      </edge>
      <edge id="640" label="+" source="141" target="291" weight="0.7699286">
        <attvalues>
          <attvalue for="att1" value="+"/>
        </attvalues>
      </edge>
      <edge id="641" label="-" source="142" target="263" weight="0.7424901">
        <attvalues>
          <attvalue for="att1" value="-"/>
        </attvalues>
      </edge>
      <edge id="642" label="-" source="142" target="286" weight="0.9234861">
        <attvalues>
          <attvalue for="att1" value="-"/>
        </attvalues>
      </edge>
      <edge id="643" label="+" source="143" target="204" weight="0.7360523">
        <attvalues>
          <attvalue for="att1" value="+"/>
        </attvalues>
      </edge>
      <edge id="644" label="-" source="144" target="252" weight="0.811277">
        <attvalues>
          <attvalue for="att1" value="-"/>
        </attvalues>
      </edge>
      <edge id="645" label="+" source="144" target="300" weight="0.7559908">
        <attvalues>
          <attvalue for="att1" value="+"/>
        </attvalues>
      </edge>
      <edge id="646" label="+" source="144" target="331" weight="0.9678276">
        <attvalues>
          <attvalue for="att1" value="+"/>
        </attvalues>
      </edge>
      <edge id="647" label="-" source="145" target="161" weight="0.9439027">
        <attvalues>
          <attvalue for="att1" value="-"/>
        </attvalues>
      </edge>
      <edge id="648" label="-" source="145" target="194" weight="0.7305403">
        <attvalues>
          <attvalue for="att1" value="-"/>
        </attvalues>
      </edge>
      <edge id="649" label="-" source="145" target="211" weight="0.8954379">
        <attvalues>
          <attvalue for="att1" value="-"/>
        </attvalues>
      </edge>
      <edge id="650" label="+" source="145" target="252" weight="0.6681901">
        <attvalues>
          <attvalue for="att1" value="+"/>
        </attvalues>
      </edge>
      <edge id="651" label="+" source="145" target="277" weight="0.6758427">
        <attvalues>
          <attvalue for="att1" value="+"/>
        </attvalues>
      </edge>
      <edge id="652" label="-" source="145" target="281" weight="0.9221442">
        <attvalues>
          <attvalue for="att1" value="-"/>
        </attvalues>
      </edge>
      <edge id="653" label="+" source="145" target="299" weight="0.6433939">
        <attvalues>
          <attvalue for="att1" value="+"/>
        </attvalues>
      </edge>
      <edge id="654" label="-" source="145" target="348" weight="0.6584632">
        <attvalues>
          <attvalue for="att1" value="-"/>
        </attvalues>
      </edge>
      <edge id="655" label="-" source="146" target="219" weight="0.929181">
        <attvalues>
          <attvalue for="att1" value="-"/>
        </attvalues>
      </edge>
      <edge id="656" label="-" source="146" target="222" weight="0.6783544">
        <attvalues>
          <attvalue for="att1" value="-"/>
        </attvalues>
      </edge>
      <edge id="657" label="-" source="146" target="240" weight="0.9501519">
        <attvalues>
          <attvalue for="att1" value="-"/>
        </attvalues>
      </edge>
      <edge id="658" label="-" source="146" target="242" weight="0.9011389">
        <attvalues>
          <attvalue for="att1" value="-"/>
        </attvalues>
      </edge>
      <edge id="659" label="-" source="146" target="308" weight="0.8506393">
        <attvalues>
          <attvalue for="att1" value="-"/>
        </attvalues>
      </edge>
      <edge id="660" label="+" source="146" target="324" weight="0.5122854">
        <attvalues>
          <attvalue for="att1" value="+"/>
        </attvalues>
      </edge>
      <edge id="661" label="-" source="146" target="337" weight="0.692549">
        <attvalues>
          <attvalue for="att1" value="-"/>
        </attvalues>
      </edge>
      <edge id="662" label="-" source="146" target="345" weight="0.7681561">
        <attvalues>
          <attvalue for="att1" value="-"/>
        </attvalues>
      </edge>
      <edge id="663" label="+" source="146" target="350" weight="0.6287262">
        <attvalues>
          <attvalue for="att1" value="+"/>
        </attvalues>
      </edge>
      <edge id="664" label="-" source="147" target="247" weight="0.8079311">
        <attvalues>
          <attvalue for="att1" value="-"/>
        </attvalues>
      </edge>
      <edge id="665" label="-" source="147" target="266" weight="0.943797">
        <attvalues>
          <attvalue for="att1" value="-"/>
        </attvalues>
      </edge>
      <edge id="666" label="-" source="147" target="332" weight="0.9003551">
        <attvalues>
          <attvalue for="att1" value="-"/>
        </attvalues>
      </edge>
      <edge id="667" label="-" source="147" target="339" weight="0.7489428">
        <attvalues>
          <attvalue for="att1" value="-"/>
        </attvalues>
      </edge>
      <edge id="668" label="-" source="148" target="153" weight="0.6982425">
        <attvalues>
          <attvalue for="att1" value="-"/>
        </attvalues>
      </edge>
      <edge id="669" label="-" source="148" target="170" weight="0.6421566">
        <attvalues>
          <attvalue for="att1" value="-"/>
        </attvalues>
      </edge>
      <edge id="670" label="+" source="148" target="201" weight="0.8829483">
        <attvalues>
          <attvalue for="att1" value="+"/>
        </attvalues>
      </edge>
      <edge id="671" label="+" source="148" target="229" weight="0.9169996">
        <attvalues>
          <attvalue for="att1" value="+"/>
        </attvalues>
      </edge>
      <edge id="672" label="-" source="148" target="253" weight="0.9025288">
        <attvalues>
          <attvalue for="att1" value="-"/>
        </attvalues>
      </edge>
      <edge id="673" label="+" source="148" target="258" weight="0.7206003">
        <attvalues>
          <attvalue for="att1" value="+"/>
        </attvalues>
      </edge>
      <edge id="674" label="-" source="148" target="262" weight="0.7716496">
        <attvalues>
          <attvalue for="att1" value="-"/>
        </attvalues>
      </edge>
      <edge id="675" label="+" source="148" target="270" weight="0.6762631">
        <attvalues>
          <attvalue for="att1" value="+"/>
        </attvalues>
      </edge>
      <edge id="676" label="+" source="148" target="302" weight="0.7995181">
        <attvalues>
          <attvalue for="att1" value="+"/>
        </attvalues>
      </edge>
      <edge id="677" label="-" source="148" target="307" weight="0.9357708">
        <attvalues>
          <attvalue for="att1" value="-"/>
        </attvalues>
      </edge>
      <edge id="678" label="-" source="148" target="332" weight="0.8812671">
        <attvalues>
          <attvalue for="att1" value="-"/>
        </attvalues>
      </edge>
      <edge id="679" label="-" source="149" target="211" weight="0.8479817">
        <attvalues>
          <attvalue for="att1" value="-"/>
        </attvalues>
      </edge>
      <edge id="680" label="+" source="149" target="222" weight="0.5450959">
        <attvalues>
          <attvalue for="att1" value="+"/>
        </attvalues>
      </edge>
      <edge id="681" label="+" source="149" target="235" weight="0.8934704">
        <attvalues>
          <attvalue for="att1" value="+"/>
        </attvalues>
      </edge>
      <edge id="682" label="+" source="150" target="255" weight="0.9843284">
        <attvalues>
          <attvalue for="att1" value="+"/>
        </attvalues>
      </edge>
      <edge id="683" label="-" source="150" target="264" weight="0.8013038">
        <attvalues>
          <attvalue for="att1" value="-"/>
        </attvalues>
      </edge>
      <edge id="684" label="+" source="151" target="154" weight="0.6012669">
        <attvalues>
          <attvalue for="att1" value="+"/>
        </attvalues>
      </edge>
      <edge id="685" label="-" source="151" target="221" weight="0.7980836">
        <attvalues>
          <attvalue for="att1" value="-"/>
        </attvalues>
      </edge>
      <edge id="686" label="-" source="152" target="203" weight="0.5345674">
        <attvalues>
          <attvalue for="att1" value="-"/>
        </attvalues>
      </edge>
      <edge id="687" label="-" source="153" target="161" weight="0.7441413">
        <attvalues>
          <attvalue for="att1" value="-"/>
        </attvalues>
      </edge>
      <edge id="688" label="+" source="153" target="173" weight="0.9286938">
        <attvalues>
          <attvalue for="att1" value="+"/>
        </attvalues>
      </edge>
      <edge id="689" label="+" source="153" target="254" weight="0.7366747">
        <attvalues>
          <attvalue for="att1" value="+"/>
        </attvalues>
      </edge>
      <edge id="690" label="+" source="153" target="262" weight="0.890301">
        <attvalues>
          <attvalue for="att1" value="+"/>
        </attvalues>
      </edge>
      <edge id="691" label="-" source="153" target="291" weight="0.735978">
        <attvalues>
          <attvalue for="att1" value="-"/>
        </attvalues>
      </edge>
      <edge id="692" label="+" source="153" target="302" weight="0.8928435">
        <attvalues>
          <attvalue for="att1" value="+"/>
        </attvalues>
      </edge>
      <edge id="693" label="+" source="154" target="193" weight="0.8756903">
        <attvalues>
          <attvalue for="att1" value="+"/>
        </attvalues>
      </edge>
      <edge id="694" label="+" source="154" target="277" weight="0.9051911">
        <attvalues>
          <attvalue for="att1" value="+"/>
        </attvalues>
      </edge>
      <edge id="695" label="+" source="155" target="219" weight="0.9923642">
        <attvalues>
          <attvalue for="att1" value="+"/>
        </attvalues>
      </edge>
      <edge id="696" label="+" source="155" target="351" weight="0.7892205">
        <attvalues>
          <attvalue for="att1" value="+"/>
        </attvalues>
      </edge>
      <edge id="697" label="+" source="156" target="196" weight="0.8547968">
        <attvalues>
          <attvalue for="att1" value="+"/>
        </attvalues>
      </edge>
      <edge id="698" label="+" source="157" target="201" weight="0.7511205">
        <attvalues>
          <attvalue for="att1" value="+"/>
        </attvalues>
      </edge>
      <edge id="699" label="+" source="157" target="292" weight="0.879768">
        <attvalues>
          <attvalue for="att1" value="+"/>
        </attvalues>
      </edge>
      <edge id="700" label="+" source="157" target="301" weight="0.8115816">
        <attvalues>
          <attvalue for="att1" value="+"/>
        </attvalues>
      </edge>
      <edge id="701" label="+" source="158" target="198" weight="0.9734154">
        <attvalues>
          <attvalue for="att1" value="+"/>
        </attvalues>
      </edge>
      <edge id="702" label="+" source="158" target="217" weight="0.9261438">
        <attvalues>
          <attvalue for="att1" value="+"/>
        </attvalues>
      </edge>
      <edge id="703" label="-" source="158" target="328" weight="0.6064063">
        <attvalues>
          <attvalue for="att1" value="-"/>
        </attvalues>
      </edge>
      <edge id="704" label="-" source="158" target="345" weight="0.9503583">
        <attvalues>
          <attvalue for="att1" value="-"/>
        </attvalues>
      </edge>
      <edge id="705" label="+" source="159" target="164" weight="0.6651247">
        <attvalues>
          <attvalue for="att1" value="+"/>
        </attvalues>
      </edge>
      <edge id="706" label="-" source="159" target="176" weight="0.7240876">
        <attvalues>
          <attvalue for="att1" value="-"/>
        </attvalues>
      </edge>
      <edge id="707" label="-" source="160" target="183" weight="0.7982478">
        <attvalues>
          <attvalue for="att1" value="-"/>
        </attvalues>
      </edge>
      <edge id="708" label="-" source="164" target="207" weight="0.7562047">
        <attvalues>
          <attvalue for="att1" value="-"/>
        </attvalues>
      </edge>
      <edge id="709" label="-" source="165" target="251" weight="0.7579995">
        <attvalues>
          <attvalue for="att1" value="-"/>
        </attvalues>
      </edge>
      <edge id="710" label="-" source="165" target="253" weight="0.9364815">
        <attvalues>
          <attvalue for="att1" value="-"/>
        </attvalues>
      </edge>
      <edge id="711" label="-" source="165" target="262" weight="0.9106183">
        <attvalues>
          <attvalue for="att1" value="-"/>
        </attvalues>
      </edge>
      <edge id="712" label="+" source="165" target="281" weight="0.9372189">
        <attvalues>
          <attvalue for="att1" value="+"/>
        </attvalues>
      </edge>
      <edge id="713" label="-" source="165" target="284" weight="0.863801">
        <attvalues>
          <attvalue for="att1" value="-"/>
        </attvalues>
      </edge>
      <edge id="714" label="-" source="165" target="336" weight="0.7294423">
        <attvalues>
          <attvalue for="att1" value="-"/>
        </attvalues>
      </edge>
      <edge id="715" label="-" source="166" target="188" weight="0.7210899">
        <attvalues>
          <attvalue for="att1" value="-"/>
        </attvalues>
      </edge>
      <edge id="716" label="-" source="166" target="195" weight="0.9619547">
        <attvalues>
          <attvalue for="att1" value="-"/>
        </attvalues>
      </edge>
      <edge id="717" label="-" source="166" target="197" weight="0.81484">
        <attvalues>
          <attvalue for="att1" value="-"/>
        </attvalues>
      </edge>
      <edge id="718" label="-" source="166" target="332" weight="0.8809711">
        <attvalues>
          <attvalue for="att1" value="-"/>
        </attvalues>
      </edge>
      <edge id="719" label="+" source="167" target="353" weight="0.7977737">
        <attvalues>
          <attvalue for="att1" value="+"/>
        </attvalues>
      </edge>
      <edge id="720" label="+" source="168" target="354" weight="0.8973509">
        <attvalues>
          <attvalue for="att1" value="+"/>
        </attvalues>
      </edge>
      <edge id="721" label="+" source="169" target="235" weight="0.8255018">
        <attvalues>
          <attvalue for="att1" value="+"/>
        </attvalues>
      </edge>
      <edge id="722" label="-" source="169" target="354" weight="0.876575">
        <attvalues>
          <attvalue for="att1" value="-"/>
        </attvalues>
      </edge>
      <edge id="723" label="+" source="170" target="256" weight="0.8813399">
        <attvalues>
          <attvalue for="att1" value="+"/>
        </attvalues>
      </edge>
      <edge id="724" label="+" source="170" target="263" weight="0.6412596">
        <attvalues>
          <attvalue for="att1" value="+"/>
        </attvalues>
      </edge>
      <edge id="725" label="+" source="170" target="296" weight="0.7205301">
        <attvalues>
          <attvalue for="att1" value="+"/>
        </attvalues>
      </edge>
      <edge id="726" label="+" source="171" target="248" weight="0.737256">
        <attvalues>
          <attvalue for="att1" value="+"/>
        </attvalues>
      </edge>
      <edge id="727" label="+" source="172" target="190" weight="0.6856947">
        <attvalues>
          <attvalue for="att1" value="+"/>
        </attvalues>
      </edge>
      <edge id="728" label="+" source="172" target="300" weight="0.8073942">
        <attvalues>
          <attvalue for="att1" value="+"/>
        </attvalues>
      </edge>
      <edge id="729" label="+" source="172" target="313" weight="0.8415286">
        <attvalues>
          <attvalue for="att1" value="+"/>
        </attvalues>
      </edge>
      <edge id="730" label="-" source="174" target="235" weight="0.5127605">
        <attvalues>
          <attvalue for="att1" value="-"/>
        </attvalues>
      </edge>
      <edge id="731" label="+" source="174" target="244" weight="0.601598">
        <attvalues>
          <attvalue for="att1" value="+"/>
        </attvalues>
      </edge>
      <edge id="732" label="-" source="174" target="268" weight="0.9179455">
        <attvalues>
          <attvalue for="att1" value="-"/>
        </attvalues>
      </edge>
      <edge id="733" label="+" source="174" target="309" weight="0.8575441">
        <attvalues>
          <attvalue for="att1" value="+"/>
        </attvalues>
      </edge>
      <edge id="734" label="+" source="175" target="198" weight="0.9863428">
        <attvalues>
          <attvalue for="att1" value="+"/>
        </attvalues>
      </edge>
      <edge id="735" label="+" source="175" target="214" weight="0.5786945">
        <attvalues>
          <attvalue for="att1" value="+"/>
        </attvalues>
      </edge>
      <edge id="736" label="-" source="175" target="257" weight="0.5847657">
        <attvalues>
          <attvalue for="att1" value="-"/>
        </attvalues>
      </edge>
      <edge id="737" label="-" source="175" target="270" weight="0.9588644">
        <attvalues>
          <attvalue for="att1" value="-"/>
        </attvalues>
      </edge>
      <edge id="738" label="-" source="177" target="214" weight="0.8902615">
        <attvalues>
          <attvalue for="att1" value="-"/>
        </attvalues>
      </edge>
      <edge id="739" label="-" source="178" target="252" weight="0.5052787">
        <attvalues>
          <attvalue for="att1" value="-"/>
        </attvalues>
      </edge>
      <edge id="740" label="-" source="178" target="303" weight="0.6231937">
        <attvalues>
          <attvalue for="att1" value="-"/>
        </attvalues>
      </edge>
      <edge id="741" label="-" source="179" target="283" weight="0.8525001">
        <attvalues>
          <attvalue for="att1" value="-"/>
        </attvalues>
      </edge>
      <edge id="742" label="+" source="180" target="200" weight="0.8294697">
        <attvalues>
          <attvalue for="att1" value="+"/>
        </attvalues>
      </edge>
      <edge id="743" label="+" source="180" target="211" weight="0.8616226">
        <attvalues>
          <attvalue for="att1" value="+"/>
        </attvalues>
      </edge>
      <edge id="744" label="+" source="180" target="264" weight="0.8587031">
        <attvalues>
          <attvalue for="att1" value="+"/>
        </attvalues>
      </edge>
      <edge id="745" label="-" source="180" target="330" weight="0.5747603">
        <attvalues>
          <attvalue for="att1" value="-"/>
        </attvalues>
      </edge>
      <edge id="746" label="+" source="181" target="190" weight="0.7288013">
        <attvalues>
          <attvalue for="att1" value="+"/>
        </attvalues>
      </edge>
      <edge id="747" label="+" source="181" target="295" weight="0.4621821">
        <attvalues>
          <attvalue for="att1" value="+"/>
        </attvalues>
      </edge>
      <edge id="748" label="+" source="181" target="329" weight="0.6113997">
        <attvalues>
          <attvalue for="att1" value="+"/>
        </attvalues>
      </edge>
      <edge id="749" label="-" source="182" target="294" weight="0.772796">
        <attvalues>
          <attvalue for="att1" value="-"/>
        </attvalues>
      </edge>
      <edge id="750" label="+" source="183" target="253" weight="0.6699118">
        <attvalues>
          <attvalue for="att1" value="+"/>
        </attvalues>
      </edge>
      <edge id="751" label="-" source="183" target="311" weight="0.608018">
        <attvalues>
          <attvalue for="att1" value="-"/>
        </attvalues>
      </edge>
      <edge id="752" label="-" source="183" target="336" weight="0.5657007">
        <attvalues>
          <attvalue for="att1" value="-"/>
        </attvalues>
      </edge>
      <edge id="753" label="-" source="184" target="188" weight="0.5748661">
        <attvalues>
          <attvalue for="att1" value="-"/>
        </attvalues>
      </edge>
      <edge id="754" label="-" source="184" target="221" weight="0.8334327">
        <attvalues>
          <attvalue for="att1" value="-"/>
        </attvalues>
      </edge>
      <edge id="755" label="+" source="184" target="273" weight="0.7813807">
        <attvalues>
          <attvalue for="att1" value="+"/>
        </attvalues>
      </edge>
      <edge id="756" label="-" source="184" target="306" weight="0.5763584">
        <attvalues>
          <attvalue for="att1" value="-"/>
        </attvalues>
      </edge>
      <edge id="757" label="+" source="184" target="340" weight="0.6033939">
        <attvalues>
          <attvalue for="att1" value="+"/>
        </attvalues>
      </edge>
      <edge id="758" label="+" source="185" target="206" weight="0.6318692">
        <attvalues>
          <attvalue for="att1" value="+"/>
        </attvalues>
      </edge>
      <edge id="759" label="+" source="185" target="260" weight="0.679842">
        <attvalues>
          <attvalue for="att1" value="+"/>
        </attvalues>
      </edge>
      <edge id="760" label="-" source="185" target="352" weight="0.5271922">
        <attvalues>
          <attvalue for="att1" value="-"/>
        </attvalues>
      </edge>
      <edge id="761" label="+" source="186" target="241" weight="0.8409235">
        <attvalues>
          <attvalue for="att1" value="+"/>
        </attvalues>
      </edge>
      <edge id="762" label="-" source="186" target="282" weight="0.7083085">
        <attvalues>
          <attvalue for="att1" value="-"/>
        </attvalues>
      </edge>
      <edge id="763" label="-" source="186" target="297" weight="0.959067">
        <attvalues>
          <attvalue for="att1" value="-"/>
        </attvalues>
      </edge>
      <edge id="764" label="+" source="186" target="317" weight="0.6646078">
        <attvalues>
          <attvalue for="att1" value="+"/>
        </attvalues>
      </edge>
      <edge id="765" label="-" source="186" target="320" weight="0.9409998">
        <attvalues>
          <attvalue for="att1" value="-"/>
        </attvalues>
      </edge>
      <edge id="766" label="-" source="186" target="341" weight="0.5231243">
        <attvalues>
          <attvalue for="att1" value="-"/>
        </attvalues>
      </edge>
      <edge id="767" label="-" source="187" target="200" weight="0.8204451">
        <attvalues>
          <attvalue for="att1" value="-"/>
        </attvalues>
      </edge>
      <edge id="768" label="-" source="187" target="245" weight="0.897711">
        <attvalues>
          <attvalue for="att1" value="-"/>
        </attvalues>
      </edge>
      <edge id="769" label="-" source="187" target="253" weight="0.4766255">
        <attvalues>
          <attvalue for="att1" value="-"/>
        </attvalues>
      </edge>
      <edge id="770" label="-" source="187" target="284" weight="0.7960045">
        <attvalues>
          <attvalue for="att1" value="-"/>
        </attvalues>
      </edge>
      <edge id="771" label="-" source="187" target="317" weight="0.8279656">
        <attvalues>
          <attvalue for="att1" value="-"/>
        </attvalues>
      </edge>
      <edge id="772" label="-" source="187" target="346" weight="0.8975367">
        <attvalues>
          <attvalue for="att1" value="-"/>
        </attvalues>
      </edge>
      <edge id="773" label="+" source="188" target="252" weight="0.7205828">
        <attvalues>
          <attvalue for="att1" value="+"/>
        </attvalues>
      </edge>
      <edge id="774" label="+" source="188" target="350" weight="0.7583841">
        <attvalues>
          <attvalue for="att1" value="+"/>
        </attvalues>
      </edge>
      <edge id="775" label="+" source="189" target="227" weight="0.8619424">
        <attvalues>
          <attvalue for="att1" value="+"/>
        </attvalues>
      </edge>
      <edge id="776" label="+" source="189" target="264" weight="0.6558467">
        <attvalues>
          <attvalue for="att1" value="+"/>
        </attvalues>
      </edge>
      <edge id="777" label="+" source="189" target="293" weight="0.821345">
        <attvalues>
          <attvalue for="att1" value="+"/>
        </attvalues>
      </edge>
      <edge id="778" label="-" source="189" target="319" weight="0.8488203">
        <attvalues>
          <attvalue for="att1" value="-"/>
        </attvalues>
      </edge>
      <edge id="779" label="+" source="189" target="343" weight="0.396869">
        <attvalues>
          <attvalue for="att1" value="+"/>
        </attvalues>
      </edge>
      <edge id="780" label="-" source="190" target="267" weight="0.9622819">
        <attvalues>
          <attvalue for="att1" value="-"/>
        </attvalues>
      </edge>
      <edge id="781" label="-" source="191" target="200" weight="0.9106085">
        <attvalues>
          <attvalue for="att1" value="-"/>
        </attvalues>
      </edge>
      <edge id="782" label="-" source="192" target="203" weight="1">
        <attvalues>
          <attvalue for="att1" value="-"/>
        </attvalues>
      </edge>
      <edge id="783" label="-" source="192" target="261" weight="0.870372">
        <attvalues>
          <attvalue for="att1" value="-"/>
        </attvalues>
      </edge>
      <edge id="784" label="-" source="193" target="196" weight="0.919114">
        <attvalues>
          <attvalue for="att1" value="-"/>
        </attvalues>
      </edge>
      <edge id="785" label="+" source="193" target="289" weight="0.6678925">
        <attvalues>
          <attvalue for="att1" value="+"/>
        </attvalues>
      </edge>
      <edge id="786" label="+" source="194" target="233" weight="0.8549248">
        <attvalues>
          <attvalue for="att1" value="+"/>
        </attvalues>
      </edge>
      <edge id="787" label="+" source="195" target="265" weight="0.8380971">
        <attvalues>
          <attvalue for="att1" value="+"/>
        </attvalues>
      </edge>
      <edge id="788" label="+" source="195" target="295" weight="0.7589052">
        <attvalues>
          <attvalue for="att1" value="+"/>
        </attvalues>
      </edge>
      <edge id="789" label="+" source="196" target="227" weight="0.6825513">
        <attvalues>
          <attvalue for="att1" value="+"/>
        </attvalues>
      </edge>
      <edge id="790" label="+" source="196" target="310" weight="0.8016142">
        <attvalues>
          <attvalue for="att1" value="+"/>
        </attvalues>
      </edge>
      <edge id="791" label="-" source="197" target="212" weight="0.8698801">
        <attvalues>
          <attvalue for="att1" value="-"/>
        </attvalues>
      </edge>
      <edge id="792" label="+" source="197" target="250" weight="0.9020958">
        <attvalues>
          <attvalue for="att1" value="+"/>
        </attvalues>
      </edge>
      <edge id="793" label="-" source="197" target="313" weight="0.6911894">
        <attvalues>
          <attvalue for="att1" value="-"/>
        </attvalues>
      </edge>
      <edge id="794" label="+" source="198" target="222" weight="0.8454146">
        <attvalues>
          <attvalue for="att1" value="+"/>
        </attvalues>
      </edge>
      <edge id="795" label="+" source="198" target="226" weight="0.8085425">
        <attvalues>
          <attvalue for="att1" value="+"/>
        </attvalues>
      </edge>
      <edge id="796" label="+" source="198" target="253" weight="0.4596078">
        <attvalues>
          <attvalue for="att1" value="+"/>
        </attvalues>
      </edge>
      <edge id="797" label="+" source="198" target="336" weight="0.731091">
        <attvalues>
          <attvalue for="att1" value="+"/>
        </attvalues>
      </edge>
      <edge id="798" label="+" source="199" target="318" weight="0.8470307">
        <attvalues>
          <attvalue for="att1" value="+"/>
        </attvalues>
      </edge>
      <edge id="799" label="-" source="202" target="272" weight="0.3418977">
        <attvalues>
          <attvalue for="att1" value="-"/>
        </attvalues>
      </edge>
      <edge id="800" label="-" source="202" target="305" weight="0.966415">
        <attvalues>
          <attvalue for="att1" value="-"/>
        </attvalues>
      </edge>
      <edge id="801" label="+" source="203" target="216" weight="0.982104">
        <attvalues>
          <attvalue for="att1" value="+"/>
        </attvalues>
      </edge>
      <edge id="802" label="-" source="203" target="238" weight="0.9520638">
        <attvalues>
          <attvalue for="att1" value="-"/>
        </attvalues>
      </edge>
      <edge id="803" label="+" source="203" target="296" weight="0.9902311">
        <attvalues>
          <attvalue for="att1" value="+"/>
        </attvalues>
      </edge>
      <edge id="804" label="+" source="203" target="307" weight="0.6833197">
        <attvalues>
          <attvalue for="att1" value="+"/>
        </attvalues>
      </edge>
      <edge id="805" label="-" source="203" target="338" weight="0.87402">
        <attvalues>
          <attvalue for="att1" value="-"/>
        </attvalues>
      </edge>
      <edge id="806" label="-" source="204" target="262" weight="0.9607249">
        <attvalues>
          <attvalue for="att1" value="-"/>
        </attvalues>
      </edge>
      <edge id="807" label="+" source="205" target="222" weight="0.6733488">
        <attvalues>
          <attvalue for="att1" value="+"/>
        </attvalues>
      </edge>
      <edge id="808" label="-" source="205" target="223" weight="0.9250387">
        <attvalues>
          <attvalue for="att1" value="-"/>
        </attvalues>
      </edge>
      <edge id="809" label="-" source="205" target="239" weight="0.6369598">
        <attvalues>
          <attvalue for="att1" value="-"/>
        </attvalues>
      </edge>
      <edge id="810" label="-" source="205" target="248" weight="0.6327973">
        <attvalues>
          <attvalue for="att1" value="-"/>
        </attvalues>
      </edge>
      <edge id="811" label="+" source="205" target="316" weight="0.973379">
        <attvalues>
          <attvalue for="att1" value="+"/>
        </attvalues>
      </edge>
      <edge id="812" label="+" source="205" target="354" weight="0.9059408">
        <attvalues>
          <attvalue for="att1" value="+"/>
        </attvalues>
      </edge>
      <edge id="813" label="+" source="206" target="221" weight="0.9842703">
        <attvalues>
          <attvalue for="att1" value="+"/>
        </attvalues>
      </edge>
      <edge id="814" label="+" source="206" target="238" weight="0.6967662">
        <attvalues>
          <attvalue for="att1" value="+"/>
        </attvalues>
      </edge>
      <edge id="815" label="+" source="206" target="254" weight="0.8918561">
        <attvalues>
          <attvalue for="att1" value="+"/>
        </attvalues>
      </edge>
      <edge id="816" label="+" source="206" target="319" weight="0.8931005">
        <attvalues>
          <attvalue for="att1" value="+"/>
        </attvalues>
      </edge>
      <edge id="817" label="+" source="207" target="232" weight="0.828921">
        <attvalues>
          <attvalue for="att1" value="+"/>
        </attvalues>
      </edge>
      <edge id="818" label="+" source="207" target="265" weight="0.828325">
        <attvalues>
          <attvalue for="att1" value="+"/>
        </attvalues>
      </edge>
      <edge id="819" label="+" source="207" target="292" weight="0.542054">
        <attvalues>
          <attvalue for="att1" value="+"/>
        </attvalues>
      </edge>
      <edge id="820" label="-" source="207" target="340" weight="0.7205981">
        <attvalues>
          <attvalue for="att1" value="-"/>
        </attvalues>
      </edge>
      <edge id="821" label="+" source="208" target="216" weight="0.503571">
        <attvalues>
          <attvalue for="att1" value="+"/>
        </attvalues>
      </edge>
      <edge id="822" label="-" source="208" target="251" weight="0.9213151">
        <attvalues>
          <attvalue for="att1" value="-"/>
        </attvalues>
      </edge>
      <edge id="823" label="-" source="208" target="273" weight="0.8521108">
        <attvalues>
          <attvalue for="att1" value="-"/>
        </attvalues>
      </edge>
      <edge id="824" label="+" source="208" target="292" weight="0.406131">
        <attvalues>
          <attvalue for="att1" value="+"/>
        </attvalues>
      </edge>
      <edge id="825" label="+" source="208" target="298" weight="0.8726164">
        <attvalues>
          <attvalue for="att1" value="+"/>
        </attvalues>
      </edge>
      <edge id="826" label="-" source="209" target="216" weight="0.7528214">
        <attvalues>
          <attvalue for="att1" value="-"/>
        </attvalues>
      </edge>
      <edge id="827" label="-" source="209" target="254" weight="0.9147576">
        <attvalues>
          <attvalue for="att1" value="-"/>
        </attvalues>
      </edge>
      <edge id="828" label="-" source="209" target="301" weight="0.8600313">
        <attvalues>
          <attvalue for="att1" value="-"/>
        </attvalues>
      </edge>
      <edge id="829" label="-" source="210" target="254" weight="0.6085944">
        <attvalues>
          <attvalue for="att1" value="-"/>
        </attvalues>
      </edge>
      <edge id="830" label="-" source="210" target="293" weight="0.8284016">
        <attvalues>
          <attvalue for="att1" value="-"/>
        </attvalues>
      </edge>
      <edge id="831" label="+" source="211" target="247" weight="0.8220113">
        <attvalues>
          <attvalue for="att1" value="+"/>
        </attvalues>
      </edge>
      <edge id="832" label="+" source="211" target="252" weight="0.6156176">
        <attvalues>
          <attvalue for="att1" value="+"/>
        </attvalues>
      </edge>
      <edge id="833" label="-" source="211" target="280" weight="0.6575499">
        <attvalues>
          <attvalue for="att1" value="-"/>
        </attvalues>
      </edge>
      <edge id="834" label="+" source="211" target="314" weight="0.5860645">
        <attvalues>
          <attvalue for="att1" value="+"/>
        </attvalues>
      </edge>
      <edge id="835" label="-" source="212" target="277" weight="0.8847138">
        <attvalues>
          <attvalue for="att1" value="-"/>
        </attvalues>
      </edge>
      <edge id="836" label="+" source="212" target="316" weight="0.8581129">
        <attvalues>
          <attvalue for="att1" value="+"/>
        </attvalues>
      </edge>
      <edge id="837" label="-" source="213" target="234" weight="0.5842434">
        <attvalues>
          <attvalue for="att1" value="-"/>
        </attvalues>
      </edge>
      <edge id="838" label="-" source="213" target="287" weight="0.6959916">
        <attvalues>
          <attvalue for="att1" value="-"/>
        </attvalues>
      </edge>
      <edge id="839" label="+" source="214" target="271" weight="0.8061022">
        <attvalues>
          <attvalue for="att1" value="+"/>
        </attvalues>
      </edge>
      <edge id="840" label="+" source="214" target="333" weight="0.8424451">
        <attvalues>
          <attvalue for="att1" value="+"/>
        </attvalues>
      </edge>
      <edge id="841" label="-" source="215" target="313" weight="0.283731">
        <attvalues>
          <attvalue for="att1" value="-"/>
        </attvalues>
      </edge>
      <edge id="842" label="+" source="218" target="222" weight="0.8232578">
        <attvalues>
          <attvalue for="att1" value="+"/>
        </attvalues>
      </edge>
      <edge id="843" label="+" source="218" target="321" weight="0.8643716">
        <attvalues>
          <attvalue for="att1" value="+"/>
        </attvalues>
      </edge>
      <edge id="844" label="+" source="223" target="246" weight="0.8658827">
        <attvalues>
          <attvalue for="att1" value="+"/>
        </attvalues>
      </edge>
      <edge id="845" label="-" source="223" target="253" weight="0.8644918">
        <attvalues>
          <attvalue for="att1" value="-"/>
        </attvalues>
      </edge>
      <edge id="846" label="-" source="223" target="262" weight="0.9011846">
        <attvalues>
          <attvalue for="att1" value="-"/>
        </attvalues>
      </edge>
      <edge id="847" label="-" source="223" target="302" weight="0.8928281">
        <attvalues>
          <attvalue for="att1" value="-"/>
        </attvalues>
      </edge>
      <edge id="848" label="-" source="223" target="314" weight="0.8478631">
        <attvalues>
          <attvalue for="att1" value="-"/>
        </attvalues>
      </edge>
      <edge id="849" label="-" source="224" target="289" weight="0.6893391">
        <attvalues>
          <attvalue for="att1" value="-"/>
        </attvalues>
      </edge>
      <edge id="850" label="+" source="224" target="341" weight="0.8101389">
        <attvalues>
          <attvalue for="att1" value="+"/>
        </attvalues>
      </edge>
      <edge id="851" label="+" source="225" target="266" weight="0.7286952">
        <attvalues>
          <attvalue for="att1" value="+"/>
        </attvalues>
      </edge>
      <edge id="852" label="+" source="227" target="325" weight="0.8812375">
        <attvalues>
          <attvalue for="att1" value="+"/>
        </attvalues>
      </edge>
      <edge id="853" label="-" source="228" target="267" weight="0.6959218">
        <attvalues>
          <attvalue for="att1" value="-"/>
        </attvalues>
      </edge>
      <edge id="854" label="-" source="228" target="301" weight="0.7145935">
        <attvalues>
          <attvalue for="att1" value="-"/>
        </attvalues>
      </edge>
      <edge id="855" label="+" source="229" target="269" weight="0.8598939">
        <attvalues>
          <attvalue for="att1" value="+"/>
        </attvalues>
      </edge>
      <edge id="856" label="+" source="229" target="271" weight="0.6558836">
        <attvalues>
          <attvalue for="att1" value="+"/>
        </attvalues>
      </edge>
      <edge id="857" label="+" source="229" target="284" weight="0.8164952">
        <attvalues>
          <attvalue for="att1" value="+"/>
        </attvalues>
      </edge>
      <edge id="858" label="-" source="230" target="256" weight="0.9541998">
        <attvalues>
          <attvalue for="att1" value="-"/>
        </attvalues>
      </edge>
      <edge id="859" label="-" source="230" target="269" weight="0.8192915">
        <attvalues>
          <attvalue for="att1" value="-"/>
        </attvalues>
      </edge>
      <edge id="860" label="+" source="230" target="294" weight="0.8876512">
        <attvalues>
          <attvalue for="att1" value="+"/>
        </attvalues>
      </edge>
      <edge id="861" label="-" source="230" target="346" weight="0.905263">
        <attvalues>
          <attvalue for="att1" value="-"/>
        </attvalues>
      </edge>
      <edge id="862" label="+" source="233" target="238" weight="0.9926121">
        <attvalues>
          <attvalue for="att1" value="+"/>
        </attvalues>
      </edge>
      <edge id="863" label="+" source="233" target="319" weight="0.6211355">
        <attvalues>
          <attvalue for="att1" value="+"/>
        </attvalues>
      </edge>
      <edge id="864" label="-" source="233" target="353" weight="0.8541672">
        <attvalues>
          <attvalue for="att1" value="-"/>
        </attvalues>
      </edge>
      <edge id="865" label="-" source="234" target="283" weight="0.7008941">
        <attvalues>
          <attvalue for="att1" value="-"/>
        </attvalues>
      </edge>
      <edge id="866" label="-" source="234" target="298" weight="0.9091406">
        <attvalues>
          <attvalue for="att1" value="-"/>
        </attvalues>
      </edge>
      <edge id="867" label="-" source="234" target="354" weight="0.5491959">
        <attvalues>
          <attvalue for="att1" value="-"/>
        </attvalues>
      </edge>
      <edge id="868" label="-" source="235" target="237" weight="0.9297307">
        <attvalues>
          <attvalue for="att1" value="-"/>
        </attvalues>
      </edge>
      <edge id="869" label="-" source="235" target="281" weight="0.4732084">
        <attvalues>
          <attvalue for="att1" value="-"/>
        </attvalues>
      </edge>
      <edge id="870" label="-" source="235" target="334" weight="0.7835193">
        <attvalues>
          <attvalue for="att1" value="-"/>
        </attvalues>
      </edge>
      <edge id="871" label="-" source="236" target="326" weight="0.8580576">
        <attvalues>
          <attvalue for="att1" value="-"/>
        </attvalues>
      </edge>
      <edge id="872" label="+" source="237" target="283" weight="0.831555">
        <attvalues>
          <attvalue for="att1" value="+"/>
        </attvalues>
      </edge>
      <edge id="873" label="+" source="237" target="298" weight="0.852464">
        <attvalues>
          <attvalue for="att1" value="+"/>
        </attvalues>
      </edge>
      <edge id="874" label="+" source="237" target="306" weight="0.819095">
        <attvalues>
          <attvalue for="att1" value="+"/>
        </attvalues>
      </edge>
      <edge id="875" label="-" source="237" target="312" weight="0.7567704">
        <attvalues>
          <attvalue for="att1" value="-"/>
        </attvalues>
      </edge>
      <edge id="876" label="+" source="237" target="322" weight="0.7705911">
        <attvalues>
          <attvalue for="att1" value="+"/>
        </attvalues>
      </edge>
      <edge id="877" label="+" source="237" target="352" weight="0.7209323">
        <attvalues>
          <attvalue for="att1" value="+"/>
        </attvalues>
      </edge>
      <edge id="878" label="+" source="238" target="251" weight="0.946773">
        <attvalues>
          <attvalue for="att1" value="+"/>
        </attvalues>
      </edge>
      <edge id="879" label="+" source="238" target="276" weight="0.5753974">
        <attvalues>
          <attvalue for="att1" value="+"/>
        </attvalues>
      </edge>
      <edge id="880" label="+" source="238" target="290" weight="0.9020132">
        <attvalues>
          <attvalue for="att1" value="+"/>
        </attvalues>
      </edge>
      <edge id="881" label="+" source="238" target="307" weight="0.640745">
        <attvalues>
          <attvalue for="att1" value="+"/>
        </attvalues>
      </edge>
      <edge id="882" label="+" source="238" target="314" weight="0.8693497">
        <attvalues>
          <attvalue for="att1" value="+"/>
        </attvalues>
      </edge>
      <edge id="883" label="+" source="238" target="329" weight="0.6183142">
        <attvalues>
          <attvalue for="att1" value="+"/>
        </attvalues>
      </edge>
      <edge id="884" label="+" source="238" target="331" weight="0.913482">
        <attvalues>
          <attvalue for="att1" value="+"/>
        </attvalues>
      </edge>
      <edge id="885" label="+" source="238" target="352" weight="0.668243">
        <attvalues>
          <attvalue for="att1" value="+"/>
        </attvalues>
      </edge>
      <edge id="886" label="-" source="239" target="257" weight="0.8211777">
        <attvalues>
          <attvalue for="att1" value="-"/>
        </attvalues>
      </edge>
      <edge id="887" label="-" source="242" target="332" weight="0.3332826">
        <attvalues>
          <attvalue for="att1" value="-"/>
        </attvalues>
      </edge>
      <edge id="888" label="-" source="243" target="303" weight="0.865516">
        <attvalues>
          <attvalue for="att1" value="-"/>
        </attvalues>
      </edge>
      <edge id="889" label="-" source="243" target="338" weight="0.9415223">
        <attvalues>
          <attvalue for="att1" value="-"/>
        </attvalues>
      </edge>
      <edge id="890" label="+" source="244" target="353" weight="0.5771517">
        <attvalues>
          <attvalue for="att1" value="+"/>
        </attvalues>
      </edge>
      <edge id="891" label="+" source="245" target="260" weight="0.9870681">
        <attvalues>
          <attvalue for="att1" value="+"/>
        </attvalues>
      </edge>
      <edge id="892" label="+" source="249" target="264" weight="0.9174567">
        <attvalues>
          <attvalue for="att1" value="+"/>
        </attvalues>
      </edge>
      <edge id="893" label="-" source="252" target="293" weight="0.6944547">
        <attvalues>
          <attvalue for="att1" value="-"/>
        </attvalues>
      </edge>
      <edge id="894" label="-" source="253" target="276" weight="0.8171243">
        <attvalues>
          <attvalue for="att1" value="-"/>
        </attvalues>
      </edge>
      <edge id="895" label="-" source="253" target="294" weight="0.6951951">
        <attvalues>
          <attvalue for="att1" value="-"/>
        </attvalues>
      </edge>
      <edge id="896" label="-" source="253" target="345" weight="0.6744182">
        <attvalues>
          <attvalue for="att1" value="-"/>
        </attvalues>
      </edge>
      <edge id="897" label="-" source="254" target="340" weight="0.8139397">
        <attvalues>
          <attvalue for="att1" value="-"/>
        </attvalues>
      </edge>
      <edge id="898" label="-" source="255" target="258" weight="0.791232">
        <attvalues>
          <attvalue for="att1" value="-"/>
        </attvalues>
      </edge>
      <edge id="899" label="-" source="256" target="350" weight="0.616839">
        <attvalues>
          <attvalue for="att1" value="-"/>
        </attvalues>
      </edge>
      <edge id="900" label="-" source="257" target="350" weight="0.5773261">
        <attvalues>
          <attvalue for="att1" value="-"/>
        </attvalues>
      </edge>
      <edge id="901" label="+" source="258" target="344" weight="0.9607638">
        <attvalues>
          <attvalue for="att1" value="+"/>
        </attvalues>
      </edge>
      <edge id="902" label="-" source="258" target="349" weight="0.9480494">
        <attvalues>
          <attvalue for="att1" value="-"/>
        </attvalues>
      </edge>
      <edge id="903" label="+" source="259" target="269" weight="0.6292293">
        <attvalues>
          <attvalue for="att1" value="+"/>
        </attvalues>
      </edge>
      <edge id="904" label="-" source="259" target="346" weight="0.9572273">
        <attvalues>
          <attvalue for="att1" value="-"/>
        </attvalues>
      </edge>
      <edge id="905" label="-" source="260" target="352" weight="0.8860653">
        <attvalues>
          <attvalue for="att1" value="-"/>
        </attvalues>
      </edge>
      <edge id="906" label="+" source="261" target="276" weight="0.8615838">
        <attvalues>
          <attvalue for="att1" value="+"/>
        </attvalues>
      </edge>
      <edge id="907" label="+" source="261" target="325" weight="0.9900655">
        <attvalues>
          <attvalue for="att1" value="+"/>
        </attvalues>
      </edge>
      <edge id="908" label="+" source="261" target="336" weight="0.9914967">
        <attvalues>
          <attvalue for="att1" value="+"/>
        </attvalues>
      </edge>
      <edge id="909" label="+" source="262" target="302" weight="0.9840638">
        <attvalues>
          <attvalue for="att1" value="+"/>
        </attvalues>
      </edge>
      <edge id="910" label="+" source="262" target="349" weight="0.7195506">
        <attvalues>
          <attvalue for="att1" value="+"/>
        </attvalues>
      </edge>
      <edge id="911" label="-" source="264" target="265" weight="0.954858">
        <attvalues>
          <attvalue for="att1" value="-"/>
        </attvalues>
      </edge>
      <edge id="912" label="+" source="264" target="271" weight="0.9752681">
        <attvalues>
          <attvalue for="att1" value="+"/>
        </attvalues>
      </edge>
      <edge id="913" label="-" source="264" target="280" weight="0.8593754">
        <attvalues>
          <attvalue for="att1" value="-"/>
        </attvalues>
      </edge>
      <edge id="914" label="+" source="264" target="283" weight="0.8287828">
        <attvalues>
          <attvalue for="att1" value="+"/>
        </attvalues>
      </edge>
      <edge id="915" label="-" source="264" target="298" weight="0.7231828">
        <attvalues>
          <attvalue for="att1" value="-"/>
        </attvalues>
      </edge>
      <edge id="916" label="-" source="264" target="308" weight="0.8007443">
        <attvalues>
          <attvalue for="att1" value="-"/>
        </attvalues>
      </edge>
      <edge id="917" label="+" source="264" target="316" weight="0.8274617">
        <attvalues>
          <attvalue for="att1" value="+"/>
        </attvalues>
      </edge>
      <edge id="918" label="+" source="264" target="335" weight="0.4832673">
        <attvalues>
          <attvalue for="att1" value="+"/>
        </attvalues>
      </edge>
      <edge id="919" label="-" source="264" target="342" weight="0.5007133">
        <attvalues>
          <attvalue for="att1" value="-"/>
        </attvalues>
      </edge>
      <edge id="920" label="-" source="264" target="351" weight="0.4047492">
        <attvalues>
          <attvalue for="att1" value="-"/>
        </attvalues>
      </edge>
      <edge id="921" label="-" source="265" target="300" weight="0.781256">
        <attvalues>
          <attvalue for="att1" value="-"/>
        </attvalues>
      </edge>
      <edge id="922" label="-" source="265" target="315" weight="0.5205859">
        <attvalues>
          <attvalue for="att1" value="-"/>
        </attvalues>
      </edge>
      <edge id="923" label="-" source="265" target="317" weight="0.6684384">
        <attvalues>
          <attvalue for="att1" value="-"/>
        </attvalues>
      </edge>
      <edge id="924" label="-" source="265" target="348" weight="0.80865">
        <attvalues>
          <attvalue for="att1" value="-"/>
        </attvalues>
      </edge>
      <edge id="925" label="+" source="266" target="268" weight="0.9691705">
        <attvalues>
          <attvalue for="att1" value="+"/>
        </attvalues>
      </edge>
      <edge id="926" label="-" source="266" target="292" weight="0.7911171">
        <attvalues>
          <attvalue for="att1" value="-"/>
        </attvalues>
      </edge>
      <edge id="927" label="-" source="266" target="348" weight="0.8575076">
        <attvalues>
          <attvalue for="att1" value="-"/>
        </attvalues>
      </edge>
      <edge id="928" label="-" source="268" target="350" weight="0.872544">
        <attvalues>
          <attvalue for="att1" value="-"/>
        </attvalues>
      </edge>
      <edge id="929" label="-" source="269" target="350" weight="0.7524304">
        <attvalues>
          <attvalue for="att1" value="-"/>
        </attvalues>
      </edge>
      <edge id="930" label="+" source="271" target="272" weight="0.5858712">
        <attvalues>
          <attvalue for="att1" value="+"/>
        </attvalues>
      </edge>
      <edge id="931" label="+" source="271" target="273" weight="0.8105497">
        <attvalues>
          <attvalue for="att1" value="+"/>
        </attvalues>
      </edge>
      <edge id="932" label="+" source="271" target="329" weight="0.8935847">
        <attvalues>
          <attvalue for="att1" value="+"/>
        </attvalues>
      </edge>
      <edge id="933" label="+" source="272" target="273" weight="0.6738229">
        <attvalues>
          <attvalue for="att1" value="+"/>
        </attvalues>
      </edge>
      <edge id="934" label="+" source="272" target="287" weight="0.6075472">
        <attvalues>
          <attvalue for="att1" value="+"/>
        </attvalues>
      </edge>
      <edge id="935" label="+" source="273" target="275" weight="0.846467">
        <attvalues>
          <attvalue for="att1" value="+"/>
        </attvalues>
      </edge>
      <edge id="936" label="-" source="273" target="276" weight="0.8227325">
        <attvalues>
          <attvalue for="att1" value="-"/>
        </attvalues>
      </edge>
      <edge id="937" label="+" source="273" target="348" weight="0.7701582">
        <attvalues>
          <attvalue for="att1" value="+"/>
        </attvalues>
      </edge>
      <edge id="938" label="-" source="274" target="294" weight="0.4164306">
        <attvalues>
          <attvalue for="att1" value="-"/>
        </attvalues>
      </edge>
      <edge id="939" label="+" source="274" target="296" weight="0.9961345">
        <attvalues>
          <attvalue for="att1" value="+"/>
        </attvalues>
      </edge>
      <edge id="940" label="+" source="274" target="298" weight="0.3700894">
        <attvalues>
          <attvalue for="att1" value="+"/>
        </attvalues>
      </edge>
      <edge id="941" label="+" source="274" target="309" weight="0.9768786">
        <attvalues>
          <attvalue for="att1" value="+"/>
        </attvalues>
      </edge>
      <edge id="942" label="-" source="274" target="347" weight="0.9497225">
        <attvalues>
          <attvalue for="att1" value="-"/>
        </attvalues>
      </edge>
      <edge id="943" label="-" source="276" target="341" weight="0.9452507">
        <attvalues>
          <attvalue for="att1" value="-"/>
        </attvalues>
      </edge>
      <edge id="944" label="-" source="277" target="300" weight="0.7759345">
        <attvalues>
          <attvalue for="att1" value="-"/>
        </attvalues>
      </edge>
      <edge id="945" label="+" source="278" target="293" weight="0.9708815">
        <attvalues>
          <attvalue for="att1" value="+"/>
        </attvalues>
      </edge>
      <edge id="946" label="+" source="278" target="332" weight="0.9121724">
        <attvalues>
          <attvalue for="att1" value="+"/>
        </attvalues>
      </edge>
      <edge id="947" label="-" source="278" target="334" weight="0.6580716">
        <attvalues>
          <attvalue for="att1" value="-"/>
        </attvalues>
      </edge>
      <edge id="948" label="-" source="278" target="336" weight="0.7025343">
        <attvalues>
          <attvalue for="att1" value="-"/>
        </attvalues>
      </edge>
      <edge id="949" label="+" source="278" target="345" weight="0.9789344">
        <attvalues>
          <attvalue for="att1" value="+"/>
        </attvalues>
      </edge>
      <edge id="950" label="-" source="280" target="289" weight="0.9620371">
        <attvalues>
          <attvalue for="att1" value="-"/>
        </attvalues>
      </edge>
      <edge id="951" label="+" source="280" target="332" weight="0.6881835">
        <attvalues>
          <attvalue for="att1" value="+"/>
        </attvalues>
      </edge>
      <edge id="952" label="+" source="281" target="299" weight="0.6441911">
        <attvalues>
          <attvalue for="att1" value="+"/>
        </attvalues>
      </edge>
      <edge id="953" label="-" source="284" target="328" weight="0.8239415">
        <attvalues>
          <attvalue for="att1" value="-"/>
        </attvalues>
      </edge>
      <edge id="954" label="-" source="285" target="351" weight="0.8396852">
        <attvalues>
          <attvalue for="att1" value="-"/>
        </attvalues>
      </edge>
      <edge id="955" label="+" source="286" target="289" weight="0.7184362">
        <attvalues>
          <attvalue for="att1" value="+"/>
        </attvalues>
      </edge>
      <edge id="956" label="+" source="286" target="342" weight="0.7798557">
        <attvalues>
          <attvalue for="att1" value="+"/>
        </attvalues>
      </edge>
      <edge id="957" label="+" source="287" target="299" weight="0.5978923">
        <attvalues>
          <attvalue for="att1" value="+"/>
        </attvalues>
      </edge>
      <edge id="958" label="-" source="288" target="354" weight="0.9447564">
        <attvalues>
          <attvalue for="att1" value="-"/>
        </attvalues>
      </edge>
      <edge id="959" label="-" source="290" target="303" weight="0.5845008">
        <attvalues>
          <attvalue for="att1" value="-"/>
        </attvalues>
      </edge>
      <edge id="960" label="-" source="291" target="351" weight="0.8107585">
        <attvalues>
          <attvalue for="att1" value="-"/>
        </attvalues>
      </edge>
      <edge id="961" label="-" source="292" target="295" weight="0.8308365">
        <attvalues>
          <attvalue for="att1" value="-"/>
        </attvalues>
      </edge>
      <edge id="962" label="-" source="292" target="304" weight="0.8933878">
        <attvalues>
          <attvalue for="att1" value="-"/>
        </attvalues>
      </edge>
      <edge id="963" label="+" source="292" target="324" weight="0.8822559">
        <attvalues>
          <attvalue for="att1" value="+"/>
        </attvalues>
      </edge>
      <edge id="964" label="-" source="294" target="345" weight="0.4680491">
        <attvalues>
          <attvalue for="att1" value="-"/>
        </attvalues>
      </edge>
      <edge id="965" label="-" source="298" target="309" weight="0.4112433">
        <attvalues>
          <attvalue for="att1" value="-"/>
        </attvalues>
      </edge>
      <edge id="966" label="+" source="299" target="319" weight="0.8648439">
        <attvalues>
          <attvalue for="att1" value="+"/>
        </attvalues>
      </edge>
      <edge id="967" label="-" source="300" target="339" weight="0.5103829">
        <attvalues>
          <attvalue for="att1" value="-"/>
        </attvalues>
      </edge>
      <edge id="968" label="-" source="301" target="305" weight="0.5894476">
        <attvalues>
          <attvalue for="att1" value="-"/>
        </attvalues>
      </edge>
      <edge id="969" label="-" source="301" target="334" weight="0.5513827">
        <attvalues>
          <attvalue for="att1" value="-"/>
        </attvalues>
      </edge>
      <edge id="970" label="-" source="308" target="334" weight="0.8540013">
        <attvalues>
          <attvalue for="att1" value="-"/>
        </attvalues>
      </edge>
      <edge id="971" label="-" source="308" target="346" weight="0.7766214">
        <attvalues>
          <attvalue for="att1" value="-"/>
        </attvalues>
      </edge>
      <edge id="972" label="+" source="309" target="337" weight="0.8393164">
        <attvalues>
          <attvalue for="att1" value="+"/>
        </attvalues>
      </edge>
      <edge id="973" label="+" source="312" target="325" weight="0.8279128">
        <attvalues>
          <attvalue for="att1" value="+"/>
        </attvalues>
      </edge>
      <edge id="974" label="+" source="314" target="349" weight="0.9064457">
        <attvalues>
          <attvalue for="att1" value="+"/>
        </attvalues>
      </edge>
      <edge id="975" label="-" source="318" target="324" weight="0.8038771">
        <attvalues>
          <attvalue for="att1" value="-"/>
        </attvalues>
      </edge>
      <edge id="976" label="-" source="318" target="343" weight="0.9136781">
        <attvalues>
          <attvalue for="att1" value="-"/>
        </attvalues>
      </edge>
      <edge id="977" label="-" source="319" target="327" weight="0.8735109">
        <attvalues>
          <attvalue for="att1" value="-"/>
        </attvalues>
      </edge>
      <edge id="978" label="-" source="319" target="349" weight="0.6831655">
        <attvalues>
          <attvalue for="att1" value="-"/>
        </attvalues>
      </edge>
      <edge id="979" label="-" source="321" target="351" weight="0.6679447">
        <attvalues>
          <attvalue for="att1" value="-"/>
        </attvalues>
      </edge>
      <edge id="980" label="+" source="322" target="350" weight="0.9344529">
        <attvalues>
          <attvalue for="att1" value="+"/>
        </attvalues>
      </edge>
      <edge id="981" label="-" source="323" target="330" weight="0.879622">
        <attvalues>
          <attvalue for="att1" value="-"/>
        </attvalues>
      </edge>
      <edge id="982" label="-" source="324" target="341" weight="0.7876012">
        <attvalues>
          <attvalue for="att1" value="-"/>
        </attvalues>
      </edge>
      <edge id="983" label="-" source="324" target="350" weight="0.8375191">
        <attvalues>
          <attvalue for="att1" value="-"/>
        </attvalues>
      </edge>
      <edge id="984" label="+" source="325" target="339" weight="0.9379192">
        <attvalues>
          <attvalue for="att1" value="+"/>
        </attvalues>
      </edge>
      <edge id="985" label="-" source="326" target="330" weight="0.6181828">
        <attvalues>
          <attvalue for="att1" value="-"/>
        </attvalues>
      </edge>
      <edge id="986" label="+" source="329" target="342" weight="0.937745">
        <attvalues>
          <attvalue for="att1" value="+"/>
        </attvalues>
      </edge>
      <edge id="987" label="+" source="337" target="344" weight="0.8464151">
        <attvalues>
          <attvalue for="att1" value="+"/>
        </attvalues>
      </edge>
      <edge id="988" label="+" source="338" target="346" weight="0.9261724">
        <attvalues>
          <attvalue for="att1" value="+"/>
        </attvalues>
      </edge>
      <edge id="989" label="+" source="351" target="353" weight="0.9688325">
        <attvalues>
          <attvalue for="att1" value="+"/>
        </attvalues>
      </edge>
    </edges>
  </graph>
</gexf>
