# Supplementary material for: Microbial interactions mediate the fairy ring type effects on alpine meadow plant communities on the Tibetan plateau
Source: Environ Microbiome. 2026 Mar 10;21:55. doi: 10.1186/s40793-026-00873-z (PMC13088534; doi:10.1186/s40793-026-00873-z)
Supplement: Supplementary file 2 — Supplementary Material 2 [file 40793_2026_873_MOESM2_ESM.zip › co-occurrence network/bacteria/T1/Agaricus_20on_node.csv]

ID	degree	betweenness_centrality	closeness_centrality	eigenvector_centrality	Abundance	module	Kingdom	phylum	class	order	family	genus
ASV1	11	738	0.00118415943930807	0.705965867826409	0.469898476063199	M3	Bacteria	Cyanobacteria	Cyanobacteriia	Chloroplast	Chloroplast	Chloroplast
ASV2	5	116	0.000972896574199419	0.196776227821332	0.0870821029034553	M2	Bacteria	Proteobacteria	Alphaproteobacteria	Rickettsiales	Mitochondria	Mitochondria
ASV3	7	431	0.00110046744055085	0.331711208965839	0.212100963507426	M6	Bacteria	Cyanobacteria	Cyanobacteriia	Chloroplast	Chloroplast	Chloroplast
ASV5	8	338	0.00109532118792501	0.527940059101174	0.104757183195741	M3	Bacteria	Firmicutes	Bacilli	Acholeplasmatales	Acholeplasmataceae	Candidatus_Phytoplasma
ASV6	6	475	0.00106642878138248	0.19643399657887	1.52738559696506	M2	Bacteria	Verrucomicrobiota	Verrucomicrobiae	Chthoniobacterales	Chthoniobacteraceae	Candidatus_Udaeobacter
ASV7	7	328	0.0010834807481669	0.307890856067374	0.188821589463928	M4	Bacteria	Cyanobacteria	Cyanobacteriia	Chloroplast	Chloroplast	Chloroplast
ASV8	3	38	0.000942317654751814	0.169945577376845	1.55756256331774	M11	Bacteria	Gemmatimonadota	Gemmatimonadetes	Gemmatimonadales	Gemmatimonadaceae	uncultured
ASV9	3	31	0.000927194945751904	0.154698263329638	1.39460694501326	M12	Bacteria	Actinobacteriota	Thermoleophilia	Solirubrobacterales	67-14	67-14
ASV10	6	260	0.00103466903586835	0.197872231887027	0.986786799732718	M6	Bacteria	Gemmatimonadota	Gemmatimonadetes	Gemmatimonadales	Gemmatimonadaceae
ASV11	7	338	0.00114593324708892	0.538088417151875	0.537581100597073	M1	Bacteria	Proteobacteria	Alphaproteobacteria	Rhizobiales	uncultured	uncultured
ASV12	4	60	0.00091206932499109	0.103405011743331	0.407820145280538	M7	Bacteria	Acidobacteriota	Blastocatellia	Pyrinomonadales	Pyrinomonadaceae	RB41
ASV13	7	783	0.00107793610677364	0.233604375772926	0.524217015498028	M11	Bacteria	Acidobacteriota	Blastocatellia	Pyrinomonadales	Pyrinomonadaceae	RB41
ASV16	15	1384	0.00121993777478655	0.926195486640209	0.33108443084086	M4	Bacteria	Acidobacteriota	Blastocatellia	Pyrinomonadales	Pyrinomonadaceae	RB41
ASV17	5	191	0.00105492766299418	0.220398614426141	0.649235876101998	M4	Bacteria	Proteobacteria	Gammaproteobacteria	Burkholderiales	Nitrosomonadaceae	MND1
ASV18	10	1094	0.00114999729018899	0.377735659802777	0.926001767508029	M6	Bacteria	Actinobacteriota	Thermoleophilia	Gaiellales	uncultured	uncultured
ASV19	8	536	0.00112990455878545	0.496579669306317	0.624663203500528	M4	Bacteria	Gemmatimonadota	Gemmatimonadetes	Gemmatimonadales	Gemmatimonadaceae	uncultured
ASV20	9	1081	0.00110220339206316	0.212082431245312	0.740628974198694	M3	Bacteria	Chloroflexi	Gitt-GS-136	Gitt-GS-136	Gitt-GS-136	Gitt-GS-136
ASV21	4	161	0.000958939477945741	0.134660505429805	0.300045265449529	M2	Bacteria	Acidobacteriota	Blastocatellia	Pyrinomonadales	Pyrinomonadaceae	RB41
ASV22	3	73	0.000941549012663134	0.0803132287986913	0.40480244864527	M3	Bacteria	Acidobacteriota	Vicinamibacteria	Vicinamibacterales	Vicinamibacteraceae	Vicinamibacteraceae
ASV23	1	0	0.000794211635828847	0.0157133898963479	0.869527730476581	M10	Bacteria	Gemmatimonadota	Gemmatimonadetes	Gemmatimonadales	Gemmatimonadaceae	uncultured
ASV24	7	1027	0.00104082273451478	0.280777273576149	0.741491173237342	M6	Bacteria	Actinobacteriota	Thermoleophilia	Solirubrobacterales	67-14	67-14
ASV25	1	0	0.000850124836099493	0.119832646920733	0.850559351626323	M1	Bacteria	Gemmatimonadota	Gemmatimonadetes	Gemmatimonadales	Gemmatimonadaceae	uncultured
ASV26	1	0	0.000641843105259691	0.00610361884927186	0.617765611191344	M6	Bacteria	Actinobacteriota	Thermoleophilia	Gaiellales	uncultured	uncultured
ASV27	6	479	0.00113088055927199	0.260716033615271	0.567326967430431	M4	Bacteria	Actinobacteriota	Thermoleophilia	Solirubrobacterales	Solirubrobacteraceae	Solirubrobacter
ASV28	2	352	0.000818086383893316	0.0371550438164408	0.54577199146423	M6	Bacteria	Actinobacteriota	MB-A2-108	MB-A2-108	MB-A2-108	MB-A2-108
ASV29	11	710	0.00110022658475161	0.475861351346157	0.69967451986291	M8	Bacteria	Chloroflexi	P2-11E	P2-11E	P2-11E	P2-11E
ASV30	10	1320	0.00121668069111872	0.347547435880823	0.653977970814563	M7	Bacteria	Actinobacteriota	Thermoleophilia	Gaiellales
ASV31	2	30	0.000922069582639888	0.174548504829012	0.50955963184101	M2	Bacteria	NB1-j	NB1-j	NB1-j	NB1-j	NB1-j
ASV32	5	117	0.00100792228138321	0.179713786872068	0.506973034725066	M2	Bacteria	Methylomirabilota	Methylomirabilia	Rokubacteriales	Rokubacteriales	Rokubacteriales
ASV33	7	500	0.00104414320643657	0.173386942061005	0.688897031879809	M13	Bacteria	Gemmatimonadota	Gemmatimonadetes	Gemmatimonadales	Gemmatimonadaceae	uncultured
ASV35	9	703	0.0011379435057057	0.446851017790303	0.397042657297437	M7	Bacteria	Acidobacteriota	Vicinamibacteria	Vicinamibacterales
ASV36	2	32	0.000911213180249176	0.0209064415388	0.348328411613821	M2	Bacteria	RCP2-54	RCP2-54	RCP2-54	RCP2-54	RCP2-54
ASV38	5	142	0.00103447155001559	0.211767598070956	0.614316815036751	M3	Bacteria	Gemmatimonadota	Gemmatimonadetes	Gemmatimonadales	Gemmatimonadaceae	uncultured
ASV39	8	767	0.00113099490008579	0.286310109230596	0.363416894790162	M9	Bacteria	Acidobacteriota	Blastocatellia
ASV40	9	684	0.00113594990661763	0.332632417701198	0.508697432802362	M8	Bacteria	Gemmatimonadota	Gemmatimonadetes	Gemmatimonadales	Gemmatimonadaceae	uncultured
ASV41	6	408	0.00103821376825454	0.140334491271405	0.233655939473627	M2	Bacteria	Proteobacteria	Alphaproteobacteria	Rhizobiales	Xanthobacteraceae	Bradyrhizobium
ASV42	3	70	0.000961817897150922	0.102673483403186	0.368590089022051	M13	Bacteria	Proteobacteria	Gammaproteobacteria	Burkholderiales	Sutterellaceae	uncultured
ASV43	6	224	0.00101262816863448	0.236636190058543	0.415579936628371	M10	Bacteria	Acidobacteriota	Vicinamibacteria	Vicinamibacterales	Vicinamibacteraceae	Vicinamibacteraceae
ASV44	5	478	0.00100156664566975	0.165877477895393	0.186666091867308	M2	Bacteria	Acidobacteriota	Blastocatellia
ASV45	10	940	0.00112901165371304	0.46009733699627	0.5811221520488	M3	Bacteria	Actinobacteriota	Thermoleophilia	Gaiellales	uncultured	uncultured
ASV46	10	1012	0.00115959390055511	0.375373440329331	0.274610393809411	M1	Bacteria	Acidobacteriota	Vicinamibacteria	Vicinamibacterales
ASV47	12	1873	0.00122803774337338	0.395344621576716	0.276765891406031	M1	Bacteria	Chloroflexi	P2-11E	P2-11E	P2-11E	P2-11E
ASV49	9	665	0.00113505309328675	0.526787158180665	0.445756902981053	M12	Bacteria	Gemmatimonadota	Gemmatimonadetes	Gemmatimonadales	Gemmatimonadaceae
ASV50	1	0	0.000762609649503757	0.0279795326278359	0.384109671717716	M1	Bacteria	Gemmatimonadota	Gemmatimonadetes	Gemmatimonadales	Gemmatimonadaceae	uncultured
ASV51	4	123	0.00100256078797345	0.137192854880301	0.277628090444679	M2	Bacteria	Acidobacteriota	Holophagae	Subgroup_7	Subgroup_7	Subgroup_7
ASV53	3	146	0.00103332402933534	0.220820044414095	0.198736878408381	M2	Bacteria	Proteobacteria	Gammaproteobacteria	Burkholderiales	Nitrosomonadaceae	MND1
ASV54	6	248	0.00104912799522244	0.231052851439921	0.134071950509775	M11	Bacteria	Chloroflexi	P2-11E	P2-11E	P2-11E	P2-11E
ASV56	7	593	0.00104160564400922	0.24614074725163	0.448343500096997	M5	Bacteria	Actinobacteriota	MB-A2-108	MB-A2-108	MB-A2-108	MB-A2-108
ASV57	9	894	0.00112115566508428	0.227717709518981	0.281076886599271	M8	Bacteria	Methylomirabilota	Methylomirabilia	Rokubacteriales	Rokubacteriales	Rokubacteriales
ASV58	5	329	0.00110137551161174	0.149722267943802	0.284956782273188	M9	Bacteria	Acidobacteriota	Vicinamibacteria	Vicinamibacterales	Vicinamibacteraceae	Vicinamibacteraceae
ASV59	4	160	0.00100919660480238	0.174047960929214	0.390145064988253	M8	Bacteria	Gemmatimonadota	Gemmatimonadetes	Gemmatimonadales	Gemmatimonadaceae	Roseisolibacter
ASV60	3	113	0.00097242200373799	0.0878645749768512	0.229344944280387	M4	Bacteria	Acidobacteriota	Holophagae	Subgroup_7	Subgroup_7	Subgroup_7
ASV63	5	423	0.00105813951672494	0.147141566213887	0.240553531782812	M11	Bacteria	Methylomirabilota	Methylomirabilia	Rokubacteriales	Rokubacteriales	Rokubacteriales
ASV64	10	1204	0.00122623504345246	0.403817607511156	0.232362640915655	M8	Bacteria	Actinobacteriota	Acidimicrobiia	IMCC26256	IMCC26256	IMCC26256
ASV65	5	388	0.00101651291566266	0.0706987405271775	0.105619382234389	M7	Bacteria	Acidobacteriota	Blastocatellia	Pyrinomonadales	Pyrinomonadaceae	RB41
ASV66	4	152	0.000959892353580815	0.113723493667203	0.225033949087147	M6	Bacteria	Proteobacteria	Alphaproteobacteria	Rhizobiales	KF-JG30-B3	KF-JG30-B3
ASV67	11	1627	0.00122288585680564	0.33494496703606	0.150022632724765	M7	Bacteria	Actinobacteriota	Actinobacteria	Frankiales	Geodermatophilaceae	Blastococcus
ASV68	4	159	0.00094521138765856	0.0710598120720878	0.308236156316686	M6	Bacteria	Actinobacteriota	Thermoleophilia	Solirubrobacterales	67-14	67-14
ASV69	8	569	0.00104713296538686	0.199807685725787	0.381954174121096	M12	Bacteria	RCP2-54	RCP2-54	RCP2-54	RCP2-54	RCP2-54
ASV70	4	124	0.00100294796937161	0.0773447511229331	0.475071670295088	M7	Bacteria	Actinobacteriota	Thermoleophilia	Gaiellales	uncultured	uncultured
ASV71	1	0	0.000656806289013433	0.00430941256243329	0.164248916862458	M10	Bacteria	Acidobacteriota	Blastocatellia	Pyrinomonadales	Pyrinomonadaceae	RB41
ASV73	8	668	0.00117357572878703	0.307080492497911	0.294440971698317	M6	Bacteria	Actinobacteriota	Thermoleophilia	Solirubrobacterales	67-14	67-14
ASV74	12	1930	0.00125179955476093	0.407968800095628	0.154333627918005	M8	Bacteria	Acidobacteriota	Vicinamibacteria	Vicinamibacterales	Vicinamibacteraceae	Vicinamibacteraceae
ASV75	1	0	0.000774164534385805	0.0238096987275912	0.0931174961739918	M2	Bacteria	Acidobacteriota	Blastocatellia	Pyrinomonadales	Pyrinomonadaceae	RB41
ASV76	3	111	0.000969633682986399	0.0962399299997974	0.284525682753864	M2	Bacteria	Actinobacteriota	Thermoleophilia	Gaiellales	Gaiellaceae	Gaiella
ASV77	8	959	0.00112012436889194	0.270967500838171	0.203910072640269	M11	Bacteria	Gemmatimonadota	Gemmatimonadetes	Gemmatimonadales	Gemmatimonadaceae	Gemmatimonas
ASV78	4	100	0.000944207145441393	0.107564432075502	0.0728558187657621	M1	Bacteria	Proteobacteria	Alphaproteobacteria	Rhizobiales	Rhizobiaceae	Phyllobacterium
ASV80	9	1168	0.0011927390392118	0.426718092969525	0.127605457719915	M5	Bacteria	Acidobacteriota	Blastocatellia	Pyrinomonadales	Pyrinomonadaceae	RB41
ASV81	2	72	0.000912805961636354	0.0249315377450051	0.244433427456728	M6	Bacteria	Actinobacteriota	Thermoleophilia	Solirubrobacterales	Solirubrobacteraceae	Solirubrobacter
ASV82	10	806	0.00115893464813851	0.491043666808508	0.241846830340784	M8	Bacteria	Proteobacteria	Alphaproteobacteria	Rhizobiales	Rhizobiales_Incertae_Sedis	Nordella
ASV83	13	2348	0.00124664764664213	0.623995969026271	0.271161597654819	M3	Bacteria	Actinobacteriota	Thermoleophilia	Gaiellales	Gaiellaceae	Gaiella
ASV84	6	597	0.00107497670029025	0.224356555633494	0.193563684176492	M3	Bacteria	Proteobacteria	Gammaproteobacteria	Burkholderiales	Comamonadaceae
ASV85	6	401	0.00104863044832905	0.200940461746192	0.257366413036449	M1	Bacteria	Proteobacteria	Alphaproteobacteria	Rhizobiales	Methyloligellaceae
ASV86	3	70	0.000987135300256175	0.12520472622985	0.170715409652318	M8	Bacteria	Proteobacteria	Gammaproteobacteria	Burkholderiales	TRA3-20	TRA3-20
ASV87	8	816	0.0011534826535949	0.274856026005851	0.117259069256138	M3	Bacteria	Proteobacteria	Alphaproteobacteria	Rhizobiales	Xanthobacteraceae
ASV88	3	67	0.000956172446269379	0.0911414052244412	0.0896687000193995	M3	Bacteria	Acidobacteriota	Blastocatellia	Pyrinomonadales	Pyrinomonadaceae	RB41
ASV89	3	90	0.000929060732979526	0.113180087446541	0.223309551009851	M10	Bacteria	Chloroflexi	KD4-96	KD4-96	KD4-96	KD4-96
ASV91	6	342	0.00104291259322994	0.230402769268573	0.174595305326235	M1	Bacteria	Acidobacteriota	Subgroup_5	Subgroup_5	Subgroup_5	Subgroup_5
ASV92	5	300	0.00103694706214358	0.1197616441159	0.197443579850408	M5	Bacteria	Acidobacteriota	Holophagae	Subgroup_7	Subgroup_7	Subgroup_7
ASV94	4	144	0.00097625675721949	0.121741024975316	0.1901148880219	M1	Bacteria	Acidobacteriota	Vicinamibacteria	Vicinamibacterales	Vicinamibacteraceae	Vicinamibacteraceae
ASV95	8	821	0.00113292628400527	0.300506858951041	0.128898756277887	M3	Bacteria	Acidobacteriota	Vicinamibacteria	Vicinamibacterales	Vicinamibacteraceae	Vicinamibacteraceae
ASV96	6	606	0.00106714555425411	0.137130322700605	0.130192054835859	M6	Bacteria	Proteobacteria	Gammaproteobacteria	Burkholderiales	Nitrosomonadaceae	Ellin6067
ASV97	3	149	0.000989781982524537	0.117171499038131	0.236673636108896	M9	Bacteria	Gemmatimonadota	Gemmatimonadetes	Gemmatimonadales	Gemmatimonadaceae	uncultured
ASV98	4	133	0.00101759537720262	0.214493174200243	0.127605457719915	M3	Bacteria	Acidobacteriota	Blastocatellia	Elev-16S-573	Elev-16S-573	Elev-16S-573
ASV100	1	0	0.000780132083089572	0.0061317781392906	0.252193218804561	M3	Bacteria	Actinobacteriota	Thermoleophilia	Solirubrobacterales	67-14	67-14
ASV101	2	34	0.000947123162753768	0.0731887673343375	0.223309551009851	M1	Bacteria	Methylomirabilota	Methylomirabilia	Rokubacteriales	Rokubacteriales	Rokubacteriales
ASV102	11	1188	0.00113906744180765	0.419024697243342	0.362554695751514	M4	Bacteria	Actinobacteriota	Thermoleophilia	Gaiellales	uncultured	uncultured
ASV104	5	683	0.00108325233141326	0.0771302530948987	0.115965770698166	M1	Bacteria	Acidobacteriota	Blastocatellia	Pyrinomonadales	Pyrinomonadaceae	RB41
ASV105	7	490	0.00104557624389151	0.214973123249386	0.184079494751363	M1	Bacteria	Actinobacteriota	Rubrobacteria	Rubrobacterales	Rubrobacteriaceae	Rubrobacter
ASV106	1	0	0.000872439172410814	0.00880442760911554	0.1004461880025	M12	Bacteria	Proteobacteria	Gammaproteobacteria	Steroidobacterales	Steroidobacteraceae
ASV107	10	1659	0.00122968426815852	0.402726782661986	0.190977087060548	M3	Bacteria	Acidobacteriota	Vicinamibacteria	Vicinamibacterales	Vicinamibacteraceae
ASV108	10	1324	0.001114227462887	0.224727342298815	0.372469984695967	M5	Bacteria	Gemmatimonadota	Gemmatimonadetes	Gemmatimonadales	Gemmatimonadaceae	Gemmatimonas
ASV110	6	602	0.00111853315252952	0.174867904704426	0.145711637531524	M4	Bacteria	Acidobacteriota	Vicinamibacteria	Vicinamibacterales	Vicinamibacteraceae	Vicinamibacteraceae
ASV111	2	23	0.000877134279679937	0.0694998313096601	0.129329855797211	M1	Bacteria	Acidobacteriota	Vicinamibacteria	Vicinamibacterales	uncultured	uncultured
ASV112	2	26	0.000799698791551684	0.0201786012995328	0.162955618304486	M2	Bacteria	Actinobacteriota	Thermoleophilia	Gaiellales
ASV113	3	77	0.00100099156984561	0.115351076019337	0.164680016381782	M4	Bacteria
ASV114	4	202	0.00104564153070669	0.161349646461022	0.168559912055698	M8	Bacteria	Actinobacteriota	Thermoleophilia	Gaiellales	Gaiellaceae	Gaiella
ASV115	4	447	0.000924085185715414	0.0984158754654582	0.118121268294786	M5	Bacteria	Actinobacteriota	Thermoleophilia	Solirubrobacterales	Solirubrobacteraceae	Solirubrobacter
ASV116	6	436	0.00105924324095087	0.207479319875493	0.13881404522234	M1	Bacteria	Proteobacteria	Alphaproteobacteria	Rhizobiales	uncultured	uncultured
ASV117	11	1299	0.00119074649705653	0.45025882258579	0.117690168775462	M12	Bacteria	Acidobacteriota	Blastocatellia	Pyrinomonadales	Pyrinomonadaceae	RB41
ASV118	6	262	0.00102863377209707	0.176950548822891	0.134503050029099	M12	Bacteria	Acidobacteriota	Holophagae	Subgroup_7	Subgroup_7	Subgroup_7
ASV119	3	237	0.00111836669364008	0.152695707066138	0.19442588321514	M1	Bacteria	Chloroflexi	KD4-96	KD4-96	KD4-96	KD4-96
ASV120	1	0	0.000879904564507369	0.102105592938744	0.28409458323454	M3	Bacteria	Gemmatimonadota	Gemmatimonadetes	Gemmatimonadales	Gemmatimonadaceae	uncultured
ASV121	4	226	0.000965577961165095	0.082963664123446	0.100015088483176	M4	Bacteria	Proteobacteria	Gammaproteobacteria	Burkholderiales	Nitrosomonadaceae	MND1
ASV122	4	123	0.00100357727589837	0.15877652429071	0.260384109671718	M2	Bacteria	Actinobacteriota	Thermoleophilia	Gaiellales	uncultured	uncultured
ASV123	2	9	0.000871882504330414	0.0428093352615607	0.134503050029099	M4	Bacteria	Proteobacteria	Gammaproteobacteria	CCD24	CCD24	CCD24
ASV124	5	338	0.00101842869664792	0.20608633545836	0.130192054835859	M12	Bacteria
ASV126	7	397	0.00109972500298984	0.303290187960776	0.101308387041148	M13	Bacteria	Acidobacteriota	Vicinamibacteria	Vicinamibacterales	Vicinamibacteraceae	Vicinamibacteraceae
ASV127	8	810	0.00108630877545186	0.27896277160011	0.164248916862458	M3	Bacteria	Chloroflexi	KD4-96	KD4-96	KD4-96	KD4-96
ASV128	5	445	0.00104980320852356	0.162979139465206	0.234518138512276	M3	Bacteria	Actinobacteriota	Thermoleophilia	Gaiellales	uncultured	uncultured
ASV129	5	182	0.00100394170670515	0.202854787848837	0.100877287521824	M4	Bacteria	Planctomycetota	Phycisphaerae	Tepidisphaerales	WD2101_soil_group	WD2101_soil_group
ASV130	1	0	0.000872069612467737	0.00843893140128452	0.108637078869657	M1	Bacteria	Proteobacteria	Gammaproteobacteria	Burkholderiales	Comamonadaceae	Variovorax
ASV131	5	683	0.00107334282740551	0.149550872353622	0.157351324553273	M10	Bacteria	Methylomirabilota	Methylomirabilia	Rokubacteriales	Rokubacteriales	Rokubacteriales
ASV132	4	254	0.00100758243848487	0.152664285510903	0.19658138081176	M11	Bacteria	Nitrospirota	Nitrospiria	Nitrospirales	Nitrospiraceae	Nitrospira
ASV133	7	508	0.00111836014448884	0.283647508398716	0.144849438492876	M2	Bacteria	Actinobacteriota	Thermoleophilia	Solirubrobacterales	Solirubrobacteraceae	Solirubrobacter
ASV134	6	529	0.00101745545790377	0.174058627128505	0.131916452913155	M1	Bacteria	Proteobacteria	Gammaproteobacteria	Burkholderiales	TRA3-20	TRA3-20
ASV135	10	906	0.00113101836984205	0.41488635204818	0.171577608690966	M11	Bacteria	Actinobacteriota	Thermoleophilia	Solirubrobacterales	67-14	67-14
ASV136	8	1351	0.00114441470757583	0.233933602007964	0.124587761084646	M1	Bacteria	Bacteroidota	Bacteroidia	Cytophagales	Microscillaceae
ASV137	6	638	0.00107670673618765	0.162441775986455	0.17200870821029	M4	Bacteria	Chloroflexi	KD4-96	KD4-96	KD4-96	KD4-96
ASV138	3	170	0.00102193200028384	0.113778328715538	0.0862199038648072	M3	Bacteria	Proteobacteria	Gammaproteobacteria	Xanthomonadales	Xanthomonadaceae
ASV139	6	945	0.00111531584588662	0.127125559435487	0.0948418942512879	M4	Bacteria	Proteobacteria	Alphaproteobacteria	Rhizobiales	Xanthobacteraceae	uncultured
ASV140	5	858	0.00111928384380818	0.0935237348902369	0.176319703403531	M7	Bacteria	Actinobacteriota	Thermoleophilia	Gaiellales	Gaiellaceae	Gaiella
ASV141	2	0	0.00100622934315269	0.115650180585603	0.156920225033949	M11	Bacteria	RCP2-54	RCP2-54	RCP2-54	RCP2-54	RCP2-54
ASV142	3	63	0.00103773341937147	0.190230096139316	0.17200870821029	M3	Bacteria	Chloroflexi	TK10	TK10	TK10	TK10
ASV143	10	941	0.00120203403776131	0.469253923813429	0.181492897635419	M2	Bacteria	Actinobacteriota	Thermoleophilia	Gaiellales	Gaiellaceae	Gaiella
ASV144	6	348	0.00103034400924541	0.246292924811424	0.128898756277887	M6	Bacteria	Acidobacteriota	Vicinamibacteria	Vicinamibacterales	Vicinamibacteraceae
ASV145	15	1835	0.00120195092779472	0.817754991566631	0.148298234647468	M2	Bacteria	Acidobacteriota	Vicinamibacteria	Vicinamibacterales	uncultured	uncultured
ASV146	3	101	0.000992286487614611	0.117436152389182	0.0646649278986054	M8	Bacteria	Acidobacteriota	Blastocatellia	Pyrinomonadales	Pyrinomonadaceae	RB41
ASV147	6	259	0.00103805306204451	0.231109673969021	0.203478973120945	M12	Bacteria	Actinobacteriota	Thermoleophilia	Gaiellales	Gaiellaceae	Gaiella
ASV149	11	1449	0.00114163697603621	0.283165864135642	0.215549759662018	M2	Bacteria	Acidobacteriota	Holophagae	Subgroup_7	Subgroup_7	Subgroup_7
ASV150	3	100	0.000946083403108292	0.0643161529762702	0.156920225033949	M4	Bacteria	Chloroflexi	P2-11E	P2-11E	P2-11E	P2-11E
ASV152	3	45	0.000958840293403956	0.151635890111765	0.140107343780312	M1	Bacteria	Proteobacteria	Alphaproteobacteria	Sphingomonadales	Sphingomonadaceae
ASV153	2	43	0.000906325467463322	0.0477762883570612	0.137951846183691	M10	Bacteria	Actinobacteriota	Actinobacteria	Micrococcales	Micrococcaceae	Arthrobacter
ASV154	7	652	0.00112999697429255	0.31231227938536	0.0952729937706119	M6	Bacteria	Actinobacteriota	Actinobacteria	Micromonosporales	Micromonosporaceae	Micromonospora
ASV161	9	707	0.00108853391137439	0.284556137282142	0.110792576466277	M10	Bacteria	Acidobacteriota	Vicinamibacteria	Subgroup_17	Subgroup_17	Subgroup_17
ASV162	7	286	0.00108852078942324	0.324156414341991	0.184941693790011	M3	Bacteria	Chloroflexi	KD4-96	KD4-96	KD4-96	KD4-96
ASV163	5	665	0.00104093832149172	0.107579592654195	0.0913930980966956	M10	Bacteria	Bacteroidota	Bacteroidia	Cytophagales	Microscillaceae	Chryseolinea
ASV164	7	414	0.00106297010124771	0.20979159606094	0.129760955316535	M12	Bacteria	Proteobacteria	Gammaproteobacteria	Gammaproteobacteria_Incertae_Sedis	Unknown_Family	Acidibacter
ASV165	5	176	0.00100834041591083	0.200299666973394	0.159937921669217	M6	Bacteria	Acidobacteriota	Holophagae	Subgroup_7	Subgroup_7	Subgroup_7
ASV166	6	294	0.00106969547841729	0.341125351049955	0.0944107947319639	M1	Bacteria	NB1-j	NB1-j	NB1-j	NB1-j	NB1-j
ASV167	9	632	0.0011532705317634	0.366213478480861	0.17200870821029	M3	Bacteria	Actinobacteriota	Thermoleophilia	Gaiellales	Gaiellaceae	Gaiella
ASV168	3	57	0.000936153746494122	0.0996306140097196	0.137520746664367	M13	Bacteria	RCP2-54	RCP2-54	RCP2-54	RCP2-54	RCP2-54
ASV169	4	72	0.000978492724704247	0.226803624363394	0.0758735154010303	M12	Bacteria	Proteobacteria	Alphaproteobacteria	Rhizobiales	Xanthobacteraceae
ASV170	5	213	0.00106275061561665	0.203138370169302	0.09613519280926	M4	Bacteria	Acidobacteriota	Vicinamibacteria	Vicinamibacterales	Vicinamibacteraceae	Vicinamibacteraceae
ASV171	14	1628	0.00118797947002784	0.516333131167829	0.141400642338284	M11	Bacteria	Acidobacteriota	Vicinamibacteria	Vicinamibacterales	uncultured	uncultured
ASV172	12	1626	0.00124529923128519	0.575247445747437	0.178906300519475	M3	Bacteria	Gemmatimonadota	Gemmatimonadetes	Gemmatimonadales	Gemmatimonadaceae	uncultured
ASV173	6	490	0.00108058822620053	0.177473620300196	0.159075722630569	M9	Bacteria	Actinobacteriota	Thermoleophilia	Gaiellales	Gaiellaceae	Gaiella
ASV174	14	1939	0.00119397715960873	0.722764482972581	0.181492897635419	M1	Bacteria	Actinobacteriota	Thermoleophilia	Gaiellales	uncultured	uncultured
ASV175	6	568	0.0010640338407777	0.20885123205357	0.151747030802061	M5	Bacteria	Gemmatimonadota	Gemmatimonadetes	Gemmatimonadales	Gemmatimonadaceae	uncultured
ASV176	6	478	0.00112107532179329	0.244030822082188	0.0707003211691419	M6	Bacteria	Acidobacteriota	Vicinamibacteria	Vicinamibacterales	uncultured	uncultured
ASV177	6	594	0.0010912283117628	0.174887707674221	0.0655271269372535	M7	Bacteria	Acidobacteriota	Vicinamibacteria	Vicinamibacterales	Vicinamibacteraceae	Vicinamibacteraceae
ASV179	5	389	0.00110317389004452	0.146443195461168	0.0995839889638523	M4	Bacteria	Gemmatimonadota	Gemmatimonadetes	Gemmatimonadales	Gemmatimonadaceae	uncultured
ASV180	8	394	0.00112442849799298	0.586363438571232	0.154333627918005	M1	Bacteria	Myxococcota	bacteriap25	bacteriap25	bacteriap25	bacteriap25
ASV181	5	585	0.00113293172683152	0.125443379385655	0.203910072640269	M7	Bacteria	Gemmatimonadota	Gemmatimonadetes	Gemmatimonadales	Gemmatimonadaceae	uncultured
ASV184	4	141	0.00101302728204506	0.136518012070891	0.143987239454228	M1	Bacteria	Acidobacteriota	Vicinamibacteria	Vicinamibacterales	Vicinamibacteraceae
ASV185	1	0	0.000714893056827995	0.00954784142492578	0.156058025995301	M7	Bacteria	Acidobacteriota	Acidobacteriae	Bryobacterales	Bryobacteraceae	Bryobacter
ASV186	4	188	0.00102248907802769	0.148426225153407	0.102170586079797	M10	Bacteria	Myxococcota	bacteriap25	bacteriap25	bacteriap25	bacteriap25
ASV187	10	928	0.00112287632797068	0.322922853694712	0.220722953893906	M2	Bacteria	Acidobacteriota	Vicinamibacteria	Vicinamibacterales	Vicinamibacteraceae	Vicinamibacteraceae
ASV188	6	335	0.00102740469959136	0.17027591944603	0.156058025995301	M10	Bacteria	Gemmatimonadota	S0134_terrestrial_group	S0134_terrestrial_group	S0134_terrestrial_group	S0134_terrestrial_group
ASV189	4	124	0.00101557590954168	0.185660790738364	0.115534671178842	M12	Bacteria	Chloroflexi	Anaerolineae	Anaerolineales	Anaerolineaceae	UTCFX1
ASV190	4	143	0.00104715217748068	0.227654485201963	0.16338671782381	M11	Bacteria	Methylomirabilota	Methylomirabilia	Rokubacteriales	Rokubacteriales	Rokubacteriales
ASV191	1	0	0.000804769682708404	0.034036221293868	0.108637078869657	M5	Bacteria	Gemmatimonadota	Gemmatimonadetes	Gemmatimonadales	Gemmatimonadaceae	uncultured
ASV192	3	284	0.000927697402680634	0.0654486422904718	0.107343780311685	M1	Bacteria	Proteobacteria	Alphaproteobacteria	Rhizobiales	Rhizobiaceae
ASV193	4	180	0.00104560386780395	0.144843661817681	0.1004461880025	M8	Bacteria	Acidobacteriota	Blastocatellia	Blastocatellales	Blastocatellaceae	uncultured
ASV194	8	492	0.00111657566412143	0.469119945821218	0.109068178388981	M1	Bacteria	Nitrospirota	Nitrospiria	Nitrospirales	Nitrospiraceae	Nitrospira
ASV195	4	163	0.00100636939731408	0.140422572925474	0.191839286099196	M9	Bacteria	Actinobacteriota	Thermoleophilia	Gaiellales	uncultured	uncultured
ASV196	4	395	0.00107911633600951	0.12972741691077	0.0853577048261591	M1	Bacteria	Proteobacteria	Alphaproteobacteria	Sphingomonadales	Sphingomonadaceae	Altererythrobacter
ASV198	3	131	0.000895131637366038	0.0810630163760119	0.108205979350333	M2	Bacteria	Chloroflexi	Anaerolineae	Anaerolineales	Anaerolineaceae	UTCFX1
ASV199	5	183	0.00106444370824335	0.26367817206547	0.0685448235725217	M2	Bacteria	Bacteroidota	Bacteroidia	Chitinophagales	Chitinophagaceae	uncultured
ASV200	5	291	0.00105855289352734	0.213393698480514	0.121138964930054	M9	Bacteria	Acidobacteriota	Vicinamibacteria	Vicinamibacterales	Vicinamibacteraceae
ASV201	4	208	0.00100822878630019	0.120522622709463	0.0853577048261591	M6	Bacteria	Acidobacteriota	Vicinamibacteria	Vicinamibacterales	Vicinamibacteraceae	Vicinamibacteraceae
ASV203	5	296	0.00105705114602008	0.172467859579594	0.0620783307826612	M4	Bacteria	Proteobacteria	Alphaproteobacteria	Rhizobiales	Xanthobacteraceae	uncultured
ASV204	8	567	0.0011486536730279	0.517813464778116	0.0642338283792814	M12	Bacteria	Chloroflexi	Chloroflexia	Thermomicrobiales	JG30-KF-CM45	JG30-KF-CM45
ASV206	6	563	0.0011067362919346	0.164019256313047	0.113379173582221	M9	Bacteria	Proteobacteria	Gammaproteobacteria	Burkholderiales	TRA3-20	TRA3-20
ASV207	6	368	0.00105333964936165	0.302233102491988	0.0879443019421033	M6	Bacteria	Proteobacteria	Alphaproteobacteria	Rhizobiales	Xanthobacteraceae
ASV208	2	71	0.00100436523975628	0.0268737257315105	0.142262841376932	M10	Bacteria	Actinobacteriota	Thermoleophilia	Gaiellales	Gaiellaceae	Gaiella
ASV209	3	53	0.000905535800832782	0.132414120289458	0.120276765891406	M4	Bacteria	Acidobacteriota	Vicinamibacteria	Subgroup_17	Subgroup_17	Subgroup_17
ASV210	4	554	0.00102861494166304	0.0443965018819215	0.0780290129976505	M10	Bacteria	Bacteroidota	Bacteroidia	Cytophagales	Microscillaceae	uncultured
ASV211	5	312	0.00106144189933935	0.166697357870524	0.0663893259759015	M4	Bacteria	Verrucomicrobiota	Verrucomicrobiae	Chthoniobacterales	Chthoniobacteraceae	Chthoniobacter
ASV212	9	1900	0.00120912860957684	0.477436271287893	0.122432263488026	M11	Bacteria	Proteobacteria	Alphaproteobacteria	Sphingomonadales	Sphingomonadaceae	Sphingomonas
ASV216	7	651	0.00109592038542282	0.182516725289066	0.169422111094346	M8	Bacteria	Gemmatimonadota	Gemmatimonadetes	Gemmatimonadales	Gemmatimonadaceae	Gemmatimonas
ASV219	6	329	0.00107792192754809	0.263317432129105	0.0849266053068351	M3	Bacteria	Proteobacteria	Alphaproteobacteria	Rhizobiales	uncultured	uncultured
ASV220	9	935	0.00116975091305269	0.399719276416057	0.0607850322246891	M1	Bacteria	Planctomycetota	Phycisphaerae	Tepidisphaerales	WD2101_soil_group	WD2101_soil_group
ASV221	9	907	0.00118705707131038	0.392998933465955	0.0900997995387235	M8	Bacteria	Actinobacteriota	Thermoleophilia	Gaiellales	Gaiellaceae	Gaiella
ASV225	5	286	0.00104509862578227	0.110873035682827	0.107774879831009	M5	Bacteria	Actinobacteriota	Thermoleophilia	Solirubrobacterales	Solirubrobacteraceae	Solirubrobacter
ASV226	7	769	0.0011142412078173	0.147064896667116	0.193132584657168	M4	Bacteria	Myxococcota	bacteriap25	bacteriap25	bacteriap25	bacteriap25
ASV227	7	858	0.00117102348334066	0.256083352637626	0.21684305821999	M6	Bacteria	Actinobacteriota	Thermoleophilia	Gaiellales	uncultured	uncultured
ASV228	9	995	0.00116818498913589	0.435788948897387	0.0883754014614274	M11	Bacteria	Proteobacteria	Alphaproteobacteria	Rhizobiales	Xanthobacteraceae
ASV230	8	1142	0.00118642661621187	0.349907601777415	0.111654775504925	M7	Bacteria	Acidobacteriota	Vicinamibacteria	Vicinamibacterales	Vicinamibacteraceae
ASV231	5	204	0.000998951345681523	0.109232189470183	0.106050481753713	M4	Bacteria	Chloroflexi	Chloroflexia	Thermomicrobiales	JG30-KF-CM45	JG30-KF-CM45
ASV232	4	93	0.000993810876289161	0.199293105314985	0.0888065009807514	M8	Bacteria	Acidobacteriota	Vicinamibacteria	Vicinamibacterales	Vicinamibacteraceae	Vicinamibacteraceae
ASV233	3	33	0.000935660532444092	0.158073213668395	0.083633306748863	M5	Bacteria	NB1-j	NB1-j	NB1-j	NB1-j	NB1-j
ASV234	5	287	0.000990695608930089	0.0805587510282962	0.187528290905956	M7	Bacteria	Actinobacteriota	MB-A2-108	MB-A2-108	MB-A2-108	MB-A2-108
ASV235	3	334	0.00112569988467762	0.115062439501722	0.0844955057875111	M5	Bacteria	Actinobacteriota	Actinobacteria	Pseudonocardiales	Pseudonocardiaceae	Pseudonocardia
ASV236	5	408	0.00109953075528182	0.179915377416182	0.0900997995387235	M9	Bacteria	Acidobacteriota	Vicinamibacteria	Vicinamibacterales	Vicinamibacteraceae	Vicinamibacteraceae
ASV237	5	470	0.00091081140066414	0.064835747852708	0.1452805380122	M7	Bacteria	Proteobacteria	Gammaproteobacteria	Burkholderiales	TRA3-20	TRA3-20
ASV238	4	96	0.000921090409634432	0.0612418149978827	0.0931174961739918	M9	Bacteria	NB1-j	NB1-j	NB1-j	NB1-j	NB1-j
ASV239	7	519	0.00114994264143157	0.282908379830723	0.0616472312633371	M6	Bacteria	Actinobacteriota	Thermoleophilia	Gaiellales	Gaiellaceae	Gaiella
ASV240	1	0	0.000803775247729099	0.0418652485701486	0.112516974543573	M2	Bacteria	Verrucomicrobiota	Verrucomicrobiae	Chthoniobacterales	Chthoniobacteraceae	Candidatus_Udaeobacter
ASV242	5	145	0.00107054205971228	0.239957888324192	0.174595305326235	M8	Bacteria	Actinobacteriota	Thermoleophilia	Gaiellales	uncultured	uncultured
ASV243	4	195	0.00105322218160109	0.245903226230478	0.0853577048261591	M10	Bacteria	Nitrospirota	Nitrospiria	Nitrospirales	Nitrospiraceae	Nitrospira
ASV244	7	741	0.00117994896047382	0.354924404263934	0.0905308990580476	M1	Bacteria	Proteobacteria	Alphaproteobacteria	Sphingomonadales	Sphingomonadaceae	Altererythrobacter
ASV247	10	966	0.00115857082717493	0.338522951310358	0.0952729937706119	M5	Bacteria	Planctomycetota	OM190	OM190	OM190	OM190
ASV249	3	45	0.000983162876297127	0.240801428910458	0.0698381221304938	M1	Bacteria	Acidobacteriota	Vicinamibacteria	Vicinamibacterales	Vicinamibacteraceae	Vicinamibacteraceae
ASV250	7	632	0.0010881811147191	0.230828734630722	0.0685448235725217	M7	Bacteria	Acidobacteriota	Blastocatellia	Pyrinomonadales	Pyrinomonadaceae	RB41
ASV251	9	1043	0.00118918773824574	0.314216081528189	0.146142737050848	M7	Bacteria	Acidobacteriota	Vicinamibacteria	Vicinamibacterales
ASV252	7	616	0.0011030940514158	0.248087235112192	0.0745802168430582	M3	Bacteria	Firmicutes	Bacilli	Paenibacillales	Paenibacillaceae	Paenibacillus
ASV253	8	1533	0.00118961896452547	0.241354385880742	0.0900997995387235	M5	Bacteria	Proteobacteria	Gammaproteobacteria	Burkholderiales	Comamonadaceae
ASV255	4	46	0.00103530370028842	0.186685955771947	0.0823400081908909	M5	Bacteria	Gemmatimonadota	Gemmatimonadetes	Gemmatimonadales	Gemmatimonadaceae
ASV258	4	253	0.00105114053409235	0.131975483965306	0.0853577048261591	M2	Bacteria	Acidobacteriota	Vicinamibacteria	Vicinamibacterales	Vicinamibacteraceae	Vicinamibacteraceae
ASV259	8	903	0.00116328737556457	0.308051303810191	0.136658547625719	M11	Bacteria	Acidobacteriota	Vicinamibacteria	Vicinamibacterales
ASV261	5	136	0.0010006961064208	0.183161564820986	0.0737180178044101	M7	Bacteria	Bacteroidota	Bacteroidia	Cytophagales	Microscillaceae	Chryseolinea
ASV262	5	337	0.00101653558900619	0.109648407821287	0.190545987541224	M2	Bacteria	Actinobacteriota	Thermoleophilia	Gaiellales	Gaiellaceae	Gaiella
ASV264	6	399	0.0010346444088989	0.337764393967594	0.0702692216498179	M4	Bacteria	Proteobacteria	Alphaproteobacteria	Sphingomonadales	Sphingomonadaceae
ASV267	6	740	0.00109673493343887	0.23364431053939	0.150884831763413	M3	Bacteria	Actinobacteriota	Thermoleophilia	Solirubrobacterales	Solirubrobacteraceae	Solirubrobacter
ASV268	5	813	0.00118881436489437	0.176629665402037	0.0775979134783265	M5	Bacteria	Acidobacteriota	Vicinamibacteria	Subgroup_17	Subgroup_17	Subgroup_17
ASV269	3	75	0.000992594099120809	0.178240027817138	0.114672472140194	M8	Bacteria	Acidobacteriota	Vicinamibacteria	Vicinamibacterales	Vicinamibacteraceae
ASV271	3	91	0.00101844232300465	0.0946182129521731	0.0642338283792814	M7	Bacteria	Methylomirabilota	Methylomirabilia	Rokubacteriales	Rokubacteriales	Rokubacteriales
ASV273	5	176	0.00105384809950842	0.328710520442535	0.0750113163623823	M1	Bacteria	Proteobacteria	Gammaproteobacteria	Burkholderiales	Oxalobacteraceae	Massilia
ASV275	1	0	0.000705915922925237	0.0161093807844625	0.136658547625719	M5	Bacteria	Acidobacteriota	Vicinamibacteria	Vicinamibacterales	uncultured	uncultured
ASV276	4	36	0.001002113913529	0.166420367446973	0.109930377427629	M7	Bacteria
ASV281	6	570	0.00112033555906637	0.217366910395513	0.0866510033841312	M7	Bacteria	Actinobacteriota	Actinobacteria	0319-7L14	0319-7L14	0319-7L14
ASV282	8	391	0.00111260720151566	0.545434519235386	0.108205979350333	M1	Bacteria	Actinobacteriota	Actinobacteria	Micrococcales	Microbacteriaceae	Agromyces
ASV283	3	103	0.00102523350184342	0.178322997159739	0.072424719246438	M10	Bacteria	Actinobacteriota	Acidimicrobiia	IMCC26256	IMCC26256	IMCC26256
ASV284	4	109	0.000983712542462821	0.123525662203468	0.11639687021749	M8	Bacteria	Proteobacteria	Gammaproteobacteria	Burkholderiales	Nitrosomonadaceae	MND1
ASV286	4	112	0.00103108198127711	0.171622805092084	0.0642338283792814	M10	Bacteria	Proteobacteria	Gammaproteobacteria	Gammaproteobacteria_Incertae_Sedis	Unknown_Family	Acidibacter
ASV287	5	382	0.00102202454598746	0.150444464686652	0.0844955057875111	M7	Bacteria	Proteobacteria	Alphaproteobacteria	Rhizobiales	Rhizobiaceae	Pseudaminobacter
ASV291	4	378	0.00105605654644681	0.118459490916608	0.0625094303019852	M4	Bacteria	Nitrospirota	Nitrospiria	Nitrospirales	Nitrospiraceae	Nitrospira
ASV296	8	694	0.00118583797555538	0.411115655926227	0.106050481753713	M9	Bacteria	Acidobacteriota	Holophagae	Subgroup_7	Subgroup_7	Subgroup_7
ASV300	6	163	0.00106077328577882	0.203745540674931	0.107774879831009	M9	Bacteria	Methylomirabilota	Methylomirabilia	Rokubacteriales	Rokubacteriales	Rokubacteriales
ASV301	1	0	0.000807640476187164	0.0343469401496923	0.115534671178842	M3	Bacteria	Nitrospirota	Nitrospiria	Nitrospirales	Nitrospiraceae	Nitrospira
ASV302	6	110	0.00106217521705238	0.446116346428706	0.0948418942512879	M3	Bacteria	Acidobacteriota	Holophagae	Subgroup_7	Subgroup_7	Subgroup_7
ASV304	5	229	0.00102486326944698	0.163107028901987	0.0849266053068351	M5	Bacteria	Acidobacteriota	Vicinamibacteria	Vicinamibacterales	Vicinamibacteraceae	Vicinamibacteraceae
ASV305	5	429	0.001054085339332	0.183549143738707	0.0767357144396784	M12	Bacteria	Actinobacteriota	Thermoleophilia	Gaiellales	uncultured	uncultured
ASV306	9	963	0.00117390102987308	0.29750451851456	0.104326083676417	M3	Bacteria	MBNT15	MBNT15	MBNT15	MBNT15	MBNT15
ASV307	1	0	0.00065894877939812	0.00167688296625191	0.107774879831009	M11	Bacteria	Actinobacteriota	Actinobacteria	Streptomycetales	Streptomycetaceae	Streptomyces
ASV311	10	865	0.00116004194019308	0.363483875558633	0.0909619985773716	M3	Bacteria	Acidobacteriota	Holophagae	Subgroup_7	Subgroup_7	Subgroup_7
ASV316	12	1408	0.00120545180126631	0.399430469185442	0.0625094303019852	M5	Bacteria	Proteobacteria	Alphaproteobacteria	Rhizobiales	KF-JG30-B3	KF-JG30-B3
ASV317	2	34	0.000923160790437736	0.0428670990830641	0.113810273101545	M6	Bacteria	NB1-j	NB1-j	NB1-j	NB1-j	NB1-j
ASV318	4	184	0.00107356624863017	0.208493828382478	0.166835513978402	M3	Bacteria	Actinobacteriota	Thermoleophilia	Solirubrobacterales	67-14	67-14
ASV319	2	11	0.000905186665759909	0.0495765612367017	0.0857888043454832	M4	Bacteria	Proteobacteria	Alphaproteobacteria	Sphingomonadales	Sphingomonadaceae	Ellin6055
ASV321	5	413	0.00112595086313062	0.246116000343263	0.109499277908305	M3	Bacteria	Proteobacteria	Gammaproteobacteria	Burkholderiales	Nitrosomonadaceae	MND1
ASV322	3	45	0.000912890238906989	0.0836814492717864	0.0625094303019852	M6	Bacteria	Actinobacteriota	Actinobacteria	Propionibacteriales	Nocardioidaceae	Kribbella
ASV325	4	236	0.00104747529541881	0.21276315190151	0.0909619985773716	M4	Bacteria	Acidobacteriota	Vicinamibacteria	Vicinamibacterales	Vicinamibacteraceae
ASV327	5	248	0.00101411893484891	0.160667083361684	0.0737180178044101	M5	Bacteria	Actinobacteriota	Thermoleophilia	Solirubrobacterales	67-14	67-14
ASV330	8	708	0.00112485909995017	0.483709548508984	0.0685448235725217	M10	Bacteria	Proteobacteria	Alphaproteobacteria	Sphingomonadales	Sphingomonadaceae
ASV331	3	92	0.000984565730901828	0.0974999466792298	0.0771668139590024	M11	Bacteria	Acidobacteriota	Thermoanaerobaculia	Thermoanaerobaculales	Thermoanaerobaculaceae	Subgroup_10
ASV333	3	176	0.00100601433474803	0.0725021556588988	0.0888065009807514	M6	Bacteria	Actinobacteriota	Thermoleophilia	Solirubrobacterales	Solirubrobacteraceae	Conexibacter
ASV336	2	29	0.000967645535683249	0.119583521698477	0.0866510033841312	M13	Bacteria	Proteobacteria	Gammaproteobacteria	Burkholderiales	Nitrosomonadaceae	MND1
ASV340	2	55	0.000922684084928803	0.028277291475794	0.0978595908865562	M9	Bacteria	Gemmatimonadota	Gemmatimonadetes	Gemmatimonadales	Gemmatimonadaceae	Gemmatimonas
ASV341	4	108	0.00104037991468988	0.201707872605972	0.105619382234389	M5	Bacteria	Gemmatimonadota	Gemmatimonadetes	Gemmatimonadales	Gemmatimonadaceae
ASV345	7	920	0.00113765009897024	0.224755123678792	0.0995839889638523	M11	Bacteria	Actinobacteriota	Actinobacteria	Corynebacteriales	Mycobacteriaceae	Mycobacterium
ASV351	12	1887	0.00123181934631147	0.561606375804199	0.0900997995387235	M1	Bacteria	Proteobacteria	Gammaproteobacteria	Nitrosococcales	Nitrosococcaceae	wb1-P19
ASV352	6	338	0.00108597052745144	0.256740517387342	0.0612161317440131	M5	Bacteria	Actinobacteriota	Thermoleophilia	Solirubrobacterales	Solirubrobacteraceae	Solirubrobacter
ASV356	2	5	0.000892854922665386	0.0727912100133731	0.0978595908865562	M6	Bacteria	Acidobacteriota	Vicinamibacteria	Vicinamibacterales	Vicinamibacteraceae	Vicinamibacteraceae
ASV365	5	221	0.00105801479307603	0.141247081473325	0.0663893259759015	M9	Bacteria	Actinobacteriota	MB-A2-108	MB-A2-108	MB-A2-108	MB-A2-108
ASV369	4	252	0.00104267355759855	0.123965501971745	0.0685448235725217	M6	Bacteria	Bacteroidota	Bacteroidia	Cytophagales	Microscillaceae
ASV370	7	854	0.00108818919371325	0.230422071794407	0.0732869182850861	M1	Bacteria	Actinobacteriota	Actinobacteria	Propionibacteriales	Propionibacteriaceae
ASV372	4	76	0.000981557574414976	0.129897379925572	0.0616472312633371	M6	Bacteria	Verrucomicrobiota	Verrucomicrobiae	Opitutales	Opitutaceae	Cephaloticoccus
ASV373	3	28	0.000907528011341158	0.0605691720343478	0.0793223115556226	M5	Bacteria	Gemmatimonadota	S0134_terrestrial_group	S0134_terrestrial_group	S0134_terrestrial_group	S0134_terrestrial_group
ASV374	5	209	0.00101700837564936	0.189444593163992	0.0875132024227793	M5	Bacteria	Actinobacteriota	Actinobacteria
ASV375	14	1228	0.00122028171925715	1	0.0741491173237342	M1	Bacteria	Proteobacteria	Alphaproteobacteria	Rhizobiales	A0839	A0839
ASV377	3	108	0.000988943292487044	0.0874194544611536	0.0659582264565775	M13	Bacteria	Proteobacteria	Alphaproteobacteria	Sphingomonadales	Sphingomonadaceae	Sphingorhabdus
ASV378	16	3409	0.00132466413529225	0.59906810407375	0.124156661565322	M13	Bacteria	Proteobacteria	Gammaproteobacteria	PLTA13	PLTA13	PLTA13
ASV380	9	1216	0.00116814653874416	0.342639705555288	0.0741491173237342	M13	Bacteria	Acidobacteriota	Thermoanaerobaculia	Thermoanaerobaculales	Thermoanaerobaculaceae	Subgroup_10
ASV383	6	467	0.0010713643343198	0.139361889958981	0.0642338283792814	M9	Bacteria	Proteobacteria	Alphaproteobacteria	Rhizobiales	Rhizobiales_Incertae_Sedis	uncultured
ASV384	5	405	0.00100991194801865	0.0769443613371802	0.0646649278986054	M4	Bacteria	Acidobacteriota	Subgroup_18	Subgroup_18	Subgroup_18	Subgroup_18
ASV385	4	127	0.000997397054315847	0.103123428574817	0.0711314206884659	M9	Bacteria	Proteobacteria	Gammaproteobacteria	Burkholderiales	Comamonadaceae
ASV388	5	249	0.00108278354134854	0.214167058508675	0.0888065009807514	M9	Bacteria	Actinobacteriota	Thermoleophilia	Gaiellales	uncultured	uncultured
ASV389	3	119	0.000982950383433103	0.171811278139321	0.071993619727114	M6	Bacteria	Proteobacteria	Alphaproteobacteria	Rhizobiales	Rhizobiales_Incertae_Sedis
ASV392	7	504	0.00116379015924847	0.368077597791022	0.0784601125169745	M13	Bacteria
ASV394	10	1254	0.00121188289344095	0.429729065527099	0.175457504364883	M2	Bacteria	Methylomirabilota	Methylomirabilia	Rokubacteriales	Rokubacteriales	Rokubacteriales
ASV395	7	521	0.00113442197920272	0.281228308181998	0.0642338283792814	M5	Bacteria	Proteobacteria	Gammaproteobacteria	Burkholderiales	Comamonadaceae
ASV396	8	959	0.00117750950701617	0.206763542486138	0.0650960274179294	M12	Bacteria	Actinobacteriota	Thermoleophilia	Gaiellales	Gaiellaceae	Gaiella
ASV398	3	38	0.000931146320091147	0.125834650575316	0.0926863966546677	M3	Bacteria	Gemmatimonadota	Gemmatimonadetes	Gemmatimonadales	Gemmatimonadaceae	uncultured
ASV399	8	1165	0.00117041005376032	0.328868308764018	0.0681137240531977	M5	Bacteria	Myxococcota	Myxococcia	Myxococcales	Myxococcaceae
ASV400	4	107	0.00101235984829754	0.144182715208968	0.0918241976160197	M7	Bacteria	Acidobacteriota	Subgroup_22	Subgroup_22	Subgroup_22	Subgroup_22
ASV401	8	618	0.00114073510162	0.292893217932311	0.104326083676417	M2	Bacteria	MBNT15	MBNT15	MBNT15	MBNT15	MBNT15
ASV402	3	202	0.000934409948792797	0.0901641993635882	0.102601685599121	M3	Bacteria	Methylomirabilota	Methylomirabilia	Rokubacteriales	Rokubacteriales	Rokubacteriales
ASV403	6	575	0.00119012097599308	0.300150749243013	0.0702692216498179	M13	Bacteria	Proteobacteria	Gammaproteobacteria	Burkholderiales	Nitrosomonadaceae	MND1
ASV406	6	414	0.00114912040233499	0.332103019423018	0.0883754014614274	M2	Bacteria	Actinobacteriota	Thermoleophilia	Gaiellales	uncultured	uncultured
ASV409	7	945	0.001139694256855	0.236905415474188	0.0629405298213092	M5	Bacteria	Gemmatimonadota	Gemmatimonadetes	Gemmatimonadales	Gemmatimonadaceae	Gemmatimonas
ASV414	5	240	0.00109059787622234	0.230724732776006	0.0676826245338737	M13	Bacteria	Chloroflexi	KD4-96	KD4-96	KD4-96	KD4-96
ASV416	8	671	0.00119468201979823	0.427054437219557	0.0659582264565775	M1	Bacteria	Acidobacteriota	Thermoanaerobaculia	Thermoanaerobaculales	Thermoanaerobaculaceae	Subgroup_10
ASV419	4	193	0.00104510794927528	0.219008718377467	0.0638027288599573	M2	Bacteria	Actinobacteriota	Acidimicrobiia	IMCC26256	IMCC26256	IMCC26256
ASV420	6	550	0.00108244920068491	0.20512267506573	0.106481581273037	M13	Bacteria	Gemmatimonadota	Gemmatimonadetes	Gemmatimonadales	Gemmatimonadaceae	uncultured
ASV421	5	390	0.00109193544883164	0.242696070213971	0.117259069256138	M2	Bacteria	Chloroflexi	Gitt-GS-136	Gitt-GS-136	Gitt-GS-136	Gitt-GS-136
ASV423	4	190	0.00101600379433953	0.114164274293704	0.0650960274179294	M2	Bacteria	Acidobacteriota	Blastocatellia
ASV434	8	673	0.00111118922691738	0.25158990280848	0.0793223115556226	M13	Bacteria	Acidobacteriota	Blastocatellia	Pyrinomonadales	Pyrinomonadaceae	RB41
ASV437	5	355	0.00102303625310231	0.177351689607219	0.0668204254952256	M5	Bacteria	Acidobacteriota	Vicinamibacteria	Vicinamibacterales
ASV441	5	368	0.00111987424256158	0.288903383631545	0.102601685599121	M2	Bacteria	Gemmatimonadota	Gemmatimonadetes	Gemmatimonadales	Gemmatimonadaceae	Gemmatimonas
ASV442	8	1528	0.00113892990012736	0.167865049101465	0.0616472312633371	M10	Bacteria	Acidobacteriota	Subgroup_11	Subgroup_11	Subgroup_11	Subgroup_11
ASV445	4	139	0.0010370567937403	0.144225365516348	0.09613519280926	M2	Bacteria	Actinobacteriota	Thermoleophilia	Gaiellales	uncultured	uncultured
ASV457	8	941	0.00120341759497251	0.276196881842726	0.0663893259759015	M9	Bacteria	Proteobacteria	Gammaproteobacteria	Burkholderiales	Nitrosomonadaceae	Ellin6067
ASV459	7	630	0.00109984721856369	0.222025818822667	0.0832022072295389	M8	Bacteria	Actinobacteriota	MB-A2-108	MB-A2-108	MB-A2-108	MB-A2-108
ASV460	7	374	0.00107699486080707	0.278921246760667	0.142693940896256	M12	Bacteria	Gemmatimonadota	Gemmatimonadetes	Gemmatimonadales	Gemmatimonadaceae	uncultured
ASV465	3	68	0.000952801472610903	0.110617330134662	0.0857888043454832	M4	Bacteria	Gemmatimonadota	S0134_terrestrial_group	S0134_terrestrial_group	S0134_terrestrial_group	S0134_terrestrial_group
ASV467	7	1406	0.00119841799248702	0.227853148099108	0.105619382234389	M12	Bacteria	Chloroflexi	Dehalococcoidia	S085	S085	S085
ASV471	5	401	0.00110086166806527	0.172479683099345	0.0745802168430582	M7	Bacteria	Acidobacteriota	Vicinamibacteria	Vicinamibacterales	Vicinamibacteraceae
ASV474	6	383	0.00106325668435456	0.273692042780087	0.141831741857608	M4	Bacteria	Latescibacterota	Latescibacterota	Latescibacterota	Latescibacterota	Latescibacterota
ASV482	9	798	0.00116004649271355	0.465507075149606	0.0793223115556226	M4	Bacteria	Actinobacteriota	Thermoleophilia	Gaiellales	Gaiellaceae	Gaiella
ASV489	7	286	0.00110912211819785	0.664663541583233	0.0737180178044101	M1	Bacteria	Acidobacteriota	Vicinamibacteria	Subgroup_17	Subgroup_17	Subgroup_17
ASV492	4	211	0.000964714407135594	0.0623361286993622	0.0767357144396784	M13	Bacteria	Actinobacteriota	Thermoleophilia	Gaiellales
ASV493	2	352	0.000839840067495813	0.026536009371897	0.0607850322246891	M10	Bacteria	Myxococcota	Polyangia	Polyangiales	BIrii41	BIrii41
ASV502	4	157	0.00105288919790484	0.177146405749021	0.0849266053068351	M1	Bacteria	Actinobacteriota	Thermoleophilia	Gaiellales	Gaiellaceae	Gaiella
ASV509	3	231	0.00108422140826961	0.126662343586645	0.0620783307826612	M3	Bacteria	Actinobacteriota	Thermoleophilia	Solirubrobacterales	Solirubrobacteraceae	Solirubrobacter
ASV513	5	227	0.00107675207323258	0.25320361895003	0.0642338283792814	M1	Bacteria	Bacteroidota	Bacteroidia	Chitinophagales	Saprospiraceae	uncultured
ASV521	7	673	0.0011897549526636	0.344103734291892	0.0707003211691419	M3	Bacteria	Proteobacteria	Gammaproteobacteria	Burkholderiales	SC-I-84	SC-I-84
ASV523	5	503	0.00105772076202273	0.0895962712989573	0.0655271269372535	M12	Bacteria	Actinobacteriota	MB-A2-108	MB-A2-108	MB-A2-108	MB-A2-108
ASV538	3	98	0.000901219692770516	0.0865863385153903	0.0655271269372535	M2	Bacteria	Actinobacteriota	Thermoleophilia	uncultured	uncultured	uncultured
ASV542	2	43	0.000974678864930321	0.0817048268151259	0.0663893259759015	M1	Bacteria	Acidobacteriota	Vicinamibacteria	Vicinamibacterales	uncultured	uncultured
ASV547	6	281	0.00108361784081003	0.321613297373009	0.0612161317440131	M3	Bacteria	Acidobacteriota	Vicinamibacteria	Vicinamibacterales	Vicinamibacteraceae	Vicinamibacteraceae
ASV550	4	339	0.00104095741097984	0.0813450359221699	0.0780290129976505	M4	Bacteria	Proteobacteria	Alphaproteobacteria	Caulobacterales	Caulobacteraceae
ASV551	4	97	0.00105793149874087	0.214057834453928	0.0685448235725217	M1	Bacteria	Bacteroidota	Bacteroidia	Sphingobacteriales	Sphingobacteriaceae	Pedobacter
ASV552	3	421	0.00099640665777374	0.0450298620486857	0.0763046149203544	M3	Bacteria	Proteobacteria	Gammaproteobacteria	Burkholderiales
ASV554	4	182	0.00101795294518151	0.167736574283294	0.0814778091522428	M7	Bacteria	Actinobacteriota	Thermoleophilia	Gaiellales	uncultured	uncultured
ASV593	6	771	0.00112776198859385	0.159477839061916	0.0620783307826612	M6	Bacteria	Proteobacteria	Alphaproteobacteria	Rhizobiales	Devosiaceae	Devosia
ASV594	7	717	0.00105711141674738	0.286897495712506	0.0797534110749466	M2	Bacteria	Proteobacteria	Gammaproteobacteria	Xanthomonadales	Rhodanobacteraceae	uncultured
ASV597	8	515	0.00110482472804617	0.295469548611748	0.0612161317440131	M7	Bacteria	Acidobacteriota	Vicinamibacteria	Vicinamibacterales	uncultured	uncultured
ASV600	5	279	0.0010478506285743	0.126649989097784	0.0646649278986054	M4	Bacteria	Chloroflexi	Dehalococcoidia	S085	S085	S085
ASV623	3	150	0.00102585466501917	0.104701303339568	0.0668204254952256	M7	Bacteria	Proteobacteria	Alphaproteobacteria	Sphingomonadales	Sphingomonadaceae	Ellin6055
ASV643	3	70	0.000996323901361775	0.130703968808632	0.107774879831009	M9	Bacteria	Actinobacteriota	MB-A2-108	MB-A2-108	MB-A2-108	MB-A2-108
ASV645	3	73	0.000944860927222224	0.110127346013532	0.0676826245338737	M11	Bacteria	Actinobacteriota	Actinobacteria	0319-7L14	0319-7L14	0319-7L14
ASV651	6	766	0.001143108405081	0.215280709505352	0.168559912055698	M10	Bacteria	Acidobacteriota	Subgroup_22	Subgroup_22	Subgroup_22	Subgroup_22
ASV652	6	302	0.000994883026862242	0.168843421973752	0.0646649278986054	M5	Bacteria	Actinobacteriota	Thermoleophilia	Solirubrobacterales	Solirubrobacteraceae
ASV663	2	352	0.00082268479462927	0.0113437998563527	0.0663893259759015	M11	Bacteria	Actinobacteriota	Actinobacteria	0319-7L14	0319-7L14	0319-7L14
ASV667	2	8	0.000899880687462561	0.0795251722108196	0.0676826245338737	M8	Bacteria	Actinobacteriota	Thermoleophilia	Gaiellales	uncultured	uncultured
ASV670	3	79	0.00101538190047062	0.141221428328124	0.083633306748863	M6	Bacteria	Gemmatimonadota	Gemmatimonadetes	Gemmatimonadales	Gemmatimonadaceae	Gemmatimonas
ASV671	8	819	0.00116147076106079	0.307529001291879	0.0806156101135947	M13	Bacteria	Actinobacteriota	Acidimicrobiia	Microtrichales	Ilumatobacteraceae	uncultured
ASV672	4	799	0.00100083230093553	0.104188190943231	0.103463884637769	M11	Bacteria	Acidobacteriota	Vicinamibacteria	Subgroup_17	Subgroup_17	Subgroup_17
ASV689	5	240	0.00108725035352602	0.326343460424585	0.07156252020779	M4	Bacteria	Gemmatimonadota	Gemmatimonadetes	Gemmatimonadales	Gemmatimonadaceae	uncultured
ASV702	8	762	0.00115942354143469	0.315425789991346	0.249606621688617	M9	Bacteria	Actinobacteriota	Thermoleophilia	Gaiellales	uncultured	uncultured
ASV703	2	23	0.000877351917417734	0.0744886222962732	0.0784601125169745	M4	Bacteria	Gemmatimonadota	Gemmatimonadetes	Gemmatimonadales	Gemmatimonadaceae
ASV710	6	521	0.00115510529580862	0.240237666816352	0.0711314206884659	M2	Bacteria	Acidobacteriota	Vicinamibacteria	Vicinamibacterales	Vicinamibacteraceae	Vicinamibacteraceae
ASV713	3	352	0.00114724504961241	0.115007039719618	0.0780290129976505	M1	Bacteria	Proteobacteria	Gammaproteobacteria	Burkholderiales	TRA3-20	TRA3-20
ASV728	6	569	0.00112080691021232	0.293160201696836	0.0629405298213092	M5	Bacteria	Nitrospirota
ASV751	3	154	0.000998106231649151	0.0937770726030113	0.0655271269372535	M1	Bacteria	Gemmatimonadota	Gemmatimonadetes	Gemmatimonadales	Gemmatimonadaceae	uncultured
ASV797	6	350	0.00104821348306025	0.195130414960537	0.0646649278986054	M6	Bacteria	Latescibacterota	Latescibacterota	Latescibacterota	Latescibacterota	Latescibacterota
ASV835	4	196	0.00100866412515102	0.122652705963513	0.071993619727114	M5	Bacteria	Actinobacteriota	Actinobacteria
ASV867	5	203	0.00108196961171496	0.295903655004674	0.0905308990580476	M8	Bacteria	Actinobacteriota	Thermoleophilia	Gaiellales	Gaiellaceae	Gaiella
ASV874	9	1124	0.00116342097036441	0.283227519205268	0.0883754014614274	M10	Bacteria	Actinobacteriota	Thermoleophilia	Gaiellales	uncultured	uncultured
ASV878	3	213	0.0011274709318625	0.128916956831631	0.0659582264565775	M13	Bacteria	Proteobacteria	Gammaproteobacteria	Burkholderiales	TRA3-20	TRA3-20
ASV904	5	473	0.00108302347596368	0.122027433714722	0.0672515250145496	M4	Bacteria	Gemmatimonadota	BD2-11_terrestrial_group	BD2-11_terrestrial_group	BD2-11_terrestrial_group	BD2-11_terrestrial_group
ASV952	3	69	0.000914250702824481	0.0835897612194397	0.0633716293406333	M1	Bacteria	Gemmatimonadota	S0134_terrestrial_group	S0134_terrestrial_group	S0134_terrestrial_group	S0134_terrestrial_group
ASV1004	8	653	0.0011879867153451	0.383465727119168	0.0668204254952256	M2	Bacteria	Methylomirabilota	Methylomirabilia	Rokubacteriales	Rokubacteriales	Rokubacteriales
ASV1023	8	530	0.00108081630867272	0.219327371490753	0.0629405298213092	M6	Bacteria	Actinobacteriota	Actinobacteria	Propionibacteriales	Propionibacteriaceae	Microlunatus
ASV1139	2	71	0.000908438148844901	0.0420644893797701	0.071993619727114	M12	Bacteria	Actinobacteriota	Thermoleophilia	Solirubrobacterales	67-14	67-14
ASV1214	5	406	0.00108736217108704	0.200845880885853	0.0681137240531977	M5	Bacteria	Chloroflexi	KD4-96	KD4-96	KD4-96	KD4-96
ASV1315	5	343	0.00110601390865186	0.278321638997229	0.16985321061367	M1	Bacteria	Myxococcota	Polyangia	Polyangiales	Polyangiaceae
ASV1345	9	953	0.00116762225501799	0.299219687166937	0.0698381221304938	M9	Bacteria	Gemmatimonadota	Gemmatimonadetes	Gemmatimonadales	Gemmatimonadaceae	uncultured
ASV1359	8	976	0.00120158250002337	0.359058101401075	0.0909619985773716	M2	Bacteria	Planctomycetota	Planctomycetes	Pirellulales	Pirellulaceae	Pirellula
ASV1705	5	509	0.00110054374817863	0.132737701645316	0.060353932705365	M5	Bacteria	Actinobacteriota	Thermoleophilia	Solirubrobacterales	67-14	67-14
ASV2289	6	255	0.00102423323754845	0.166831823500632	0.0689759230918457	M2	Bacteria	Acidobacteriota	Blastocatellia	45985	45985	45985
ASV2854	9	834	0.00108168573777325	0.245079835560471	0.0607850322246891	M2	Bacteria	Myxococcota	Polyangia	Polyangiales	Polyangiaceae	Polyangium
