# Supplementary material for: Microbial interactions mediate the fairy ring type effects on alpine meadow plant communities on the Tibetan plateau
Source: Environ Microbiome. 2026 Mar 10;21:55. doi: 10.1186/s40793-026-00873-z (PMC13088534; doi:10.1186/s40793-026-00873-z)
Supplement: Supplementary file 2 — Supplementary Material 2 [file 40793_2026_873_MOESM2_ESM.zip › co-occurrence network/bacteria/T1/Agaricus_20out_edge.csv]

Source	Target	Interaction	weight
ASV1	ASV11	+	0.85916880949422
ASV1	ASV52	-	0.934554115755882
ASV1	ASV60	-	0.947381722976223
ASV1	ASV71	-	1
ASV1	ASV73	-	0.960000702891516
ASV1	ASV95	+	1
ASV1	ASV98	+	1
ASV1	ASV118	-	0.94872476305384
ASV1	ASV146	-	0.787903209896927
ASV1	ASV154	-	0.865214085935021
ASV1	ASV190	-	0.932077426294545
ASV1	ASV200	-	0.775439178137429
ASV1	ASV218	-	0.896457554232014
ASV1	ASV219	-	0.995951256738772
ASV1	ASV226	-	0.962038464032611
ASV1	ASV276	-	0.948241726946063
ASV1	ASV309	-	0.985951480983975
ASV1	ASV323	-	1
ASV1	ASV601	-	0.933358442913849
ASV1	ASV867	-	0.90650167293064
ASV1	ASV917	+	0.969607004673713
ASV1	ASV1237	-	0.910939528501872
ASV3	ASV6	-	0.869053838985799
ASV3	ASV10	-	1
ASV3	ASV56	-	0.919084078874589
ASV3	ASV64	-	0.779647853162838
ASV3	ASV75	-	0.912949205557311
ASV3	ASV174	-	0.936624877590694
ASV3	ASV262	-	0.896185998298532
ASV3	ASV355	-	0.760795428532928
ASV3	ASV394	-	0.634432578216508
ASV3	ASV397	-	0.701103465588993
ASV3	ASV403	-	0.865629412456101
ASV3	ASV430	+	1
ASV5	ASV23	+	0.952267996480288
ASV5	ASV150	-	0.814115274492367
ASV5	ASV187	+	0.930833067451307
ASV5	ASV211	+	0.946082788064203
ASV5	ASV220	-	0.920421329127965
ASV5	ASV227	-	0.961227934547165
ASV5	ASV251	-	0.909111705708975
ASV6	ASV22	+	0.876503820907609
ASV6	ASV47	+	0.902505527218981
ASV6	ASV110	-	0.913933518288837
ASV6	ASV134	+	0.90842197686176
ASV6	ASV136	-	0.800731420502029
ASV6	ASV145	+	0.802674191613803
ASV6	ASV154	-	0.727408201673098
ASV6	ASV156	+	0.926782954904615
ASV6	ASV321	+	0.921470685290507
ASV6	ASV352	-	0.975708536584802
ASV6	ASV355	-	0.9091094120048
ASV6	ASV394	-	1
ASV6	ASV397	-	0.95793878107101
ASV6	ASV487	-	0.94352666914601
ASV7	ASV16	-	0.9202190903623
ASV7	ASV39	-	0.642323521997685
ASV7	ASV45	-	0.928683097300403
ASV7	ASV95	-	0.822772936339653
ASV7	ASV145	-	0.610106052352357
ASV7	ASV170	-	0.713721838071028
ASV7	ASV256	-	0.936378088799203
ASV7	ASV318	-	0.893747974698678
ASV7	ASV361	-	0.968348725703243
ASV7	ASV517	-	0.942077230879272
ASV7	ASV523	-	0.731464763583901
ASV7	ASV542	-	0.893267346614744
ASV7	ASV639	-	0.915949860220488
ASV8	ASV73	+	0.894388174400748
ASV8	ASV81	-	0.943021549964922
ASV8	ASV102	-	0.913129554757711
ASV8	ASV126	-	0.904483332432167
ASV8	ASV131	-	0.85907320894494
ASV8	ASV192	-	0.933089827153144
ASV8	ASV265	-	0.949989888751593
ASV8	ASV276	+	0.942064644227091
ASV8	ASV327	+	0.853543705366459
ASV8	ASV361	-	0.957522074967799
ASV8	ASV437	+	0.913177918835192
ASV8	ASV465	+	0.866434874980005
ASV8	ASV609	-	0.968704386885717
ASV9	ASV98	-	0.943967140408488
ASV9	ASV123	-	0.945771735521992
ASV9	ASV130	+	0.824534679529046
ASV9	ASV138	-	0.961748146525994
ASV9	ASV139	-	0.98620092672354
ASV9	ASV153	-	0.835450427940192
ASV9	ASV155	-	0.920722929598976
ASV9	ASV162	-	0.922755921694544
ASV9	ASV196	-	0.891175616805277
ASV9	ASV361	-	0.998596229394542
ASV9	ASV398	-	0.921745748514754
ASV10	ASV17	-	0.998679125744211
ASV10	ASV69	-	0.830034404197692
ASV10	ASV89	-	0.921617961976821
ASV10	ASV104	-	0.835681150729224
ASV10	ASV115	+	0.714557384991692
ASV10	ASV122	-	1
ASV10	ASV156	-	0.870907670681929
ASV10	ASV175	-	0.898851684288004
ASV10	ASV198	-	0.720434033329934
ASV10	ASV283	+	0.856701163364766
ASV10	ASV293	+	0.912062597407122
ASV10	ASV767	-	0.82362028587587
ASV11	ASV35	+	0.93081944592404
ASV11	ASV40	-	0.853143535108557
ASV11	ASV156	-	0.746014936535367
ASV11	ASV302	-	0.959089300709835
ASV11	ASV309	-	0.818316725748272
ASV11	ASV318	-	0.837365695112429
ASV11	ASV325	-	0.879507072160728
ASV11	ASV340	-	0.965898942442737
ASV11	ASV394	-	0.78231862917727
ASV11	ASV414	-	0.749053314948969
ASV11	ASV452	-	0.82573984800738
ASV11	ASV467	-	0.98671821008976
ASV11	ASV651	-	0.932124210869653
ASV12	ASV13	-	0.953391766918514
ASV12	ASV17	-	0.912499125017622
ASV12	ASV26	-	0.865731648860798
ASV12	ASV31	+	0.817466304185501
ASV12	ASV49	-	0.991783780764361
ASV12	ASV58	+	0.973551679186477
ASV12	ASV112	+	0.923570250048265
ASV12	ASV167	+	0.910416776990921
ASV12	ASV175	-	0.986628254365554
ASV12	ASV228	-	0.926960052175116
ASV12	ASV232	-	0.945956822477249
ASV12	ASV313	+	0.826314960255214
ASV12	ASV437	-	0.910660344917781
ASV12	ASV523	-	0.815445614457677
ASV12	ASV639	-	0.903215938386061
ASV12	ASV1133	-	1
ASV13	ASV33	+	0.639643694132359
ASV13	ASV54	-	0.853562491714107
ASV13	ASV63	-	0.883035225571218
ASV13	ASV67	-	0.820940180513192
ASV13	ASV71	-	0.993069256758265
ASV13	ASV76	+	0.98803504212753
ASV13	ASV80	-	0.816515867138408
ASV13	ASV114	-	0.867301292409258
ASV13	ASV124	-	0.973140907548573
ASV13	ASV127	-	0.848863485424478
ASV13	ASV198	+	0.84824047166001
ASV13	ASV331	+	0.847174001808097
ASV13	ASV343	-	0.877975099771757
ASV13	ASV365	+	0.903647918062176
ASV16	ASV67	-	0.972856791218969
ASV16	ASV92	-	0.98395063786605
ASV16	ASV116	+	0.676271570148333
ASV16	ASV117	-	0.969363000481841
ASV16	ASV120	-	0.831341627157306
ASV16	ASV130	-	0.886196198426034
ASV17	ASV316	-	0.97900617861877
ASV17	ASV334	+	0.930843920568933
ASV18	ASV106	-	0.924737086141816
ASV18	ASV140	-	0.953120428091925
ASV18	ASV191	+	0.672013709927283
ASV18	ASV192	-	0.954088369688277
ASV18	ASV196	-	0.842341855990167
ASV18	ASV209	-	0.895727980650644
ASV18	ASV239	+	0.982222208898925
ASV18	ASV305	-	0.580830932234508
ASV18	ASV549	-	0.946392857999461
ASV18	ASV874	-	0.980275764944482
ASV18	ASV1144	-	0.974596995433787
ASV19	ASV41	+	0.832520981216452
ASV19	ASV44	-	0.911317683579781
ASV19	ASV56	-	0.911683160004006
ASV19	ASV104	-	0.929556982779292
ASV19	ASV113	+	0.879110001181887
ASV19	ASV121	-	0.984908704597367
ASV19	ASV152	+	0.867940642115422
ASV19	ASV173	-	0.911646581941656
ASV19	ASV209	+	0.911844006069569
ASV19	ASV275	+	0.806322860592224
ASV19	ASV1061	-	0.942870136498315
ASV20	ASV88	+	0.812922232814244
ASV20	ASV94	+	0.894564242862772
ASV20	ASV131	+	0.864092857989031
ASV20	ASV135	+	0.880492464929089
ASV20	ASV336	-	0.884659570002034
ASV20	ASV340	-	0.849656557663523
ASV20	ASV351	-	0.498682311920725
ASV20	ASV396	-	0.740520095907813
ASV20	ASV401	-	0.65961321330724
ASV20	ASV452	-	0.814399452951534
ASV20	ASV482	-	0.989878976821121
ASV20	ASV524	-	0.897617444911216
ASV20	ASV533	-	0.848294148295283
ASV21	ASV74	-	0.864285999515202
ASV21	ASV127	+	0.843030985902923
ASV21	ASV142	-	0.92201557954333
ASV21	ASV388	-	0.779629693315044
ASV22	ASV38	-	0.964015906890409
ASV22	ASV77	+	0.843853439160719
ASV22	ASV96	-	0.671588898609962
ASV22	ASV105	+	0.920085840778875
ASV22	ASV275	-	1
ASV22	ASV365	+	0.639127912152358
ASV22	ASV373	+	0.822308339610077
ASV22	ASV421	-	0.824335990522835
ASV22	ASV651	-	0.68891967276001
ASV23	ASV52	-	0.896228709410041
ASV23	ASV92	-	0.917559677673679
ASV23	ASV110	+	0.686576009518604
ASV23	ASV168	+	0.689501232679873
ASV23	ASV242	-	0.776658683488866
ASV23	ASV295	-	0.415283313305104
ASV24	ASV39	-	0.809582055065965
ASV24	ASV67	-	1
ASV24	ASV88	-	0.811221071033584
ASV24	ASV91	-	0.755715216656568
ASV24	ASV184	+	0.916043897360555
ASV24	ASV208	-	0.96686257332868
ASV24	ASV212	+	0.829494990762167
ASV24	ASV262	+	0.862435620704104
ASV24	ASV308	+	0.770943555636273
ASV24	ASV1646	+	0.724740389421658
ASV25	ASV35	-	0.947578158171565
ASV25	ASV74	-	0.866193252757685
ASV25	ASV82	-	0.870345650633408
ASV25	ASV142	+	0.898137980748927
ASV25	ASV194	-	0.799308852631933
ASV25	ASV201	+	0.82813645424632
ASV25	ASV219	-	0.768424230699662
ASV25	ASV302	-	0.829812968176191
ASV25	ASV308	-	0.709425447865747
ASV25	ASV401	-	0.960734785052529
ASV25	ASV403	+	0.763447909185746
ASV25	ASV465	-	0.681523214671149
ASV25	ASV482	+	0.736193382562926
ASV25	ASV491	-	0.984750434457221
ASV25	ASV639	-	0.894301773685358
ASV26	ASV43	+	0.689256493137227
ASV26	ASV138	+	0.93594390274919
ASV26	ASV175	-	0.951537639517726
ASV26	ASV273	+	0.879472454117772
ASV26	ASV346	-	0.663314187141322
ASV26	ASV430	+	0.767291030371178
ASV27	ASV29	+	0.707277793188929
ASV27	ASV33	+	0.778848755241342
ASV27	ASV77	+	0.752030018233612
ASV27	ASV107	+	0.710617023479641
ASV27	ASV140	-	0.931319964369142
ASV27	ASV189	-	0.917915963727506
ASV27	ASV196	-	0.791063798525864
ASV27	ASV446	-	0.964377182433998
ASV27	ASV526	+	0.634461805044443
ASV28	ASV44	+	0.756670345083342
ASV28	ASV203	-	0.937577276959565
ASV28	ASV265	+	0.793507117895572
ASV28	ASV267	-	0.870798639491697
ASV28	ASV270	-	0.833451779917825
ASV28	ASV287	-	0.969801275623955
ASV28	ASV323	+	0.946274054781875
ASV28	ASV341	+	0.932761249659413
ASV28	ASV601	+	0.983358698164753
ASV28	ASV643	+	0.953224441030467
ASV29	ASV33	-	0.846705612154481
ASV29	ASV38	+	0.922112241323596
ASV29	ASV49	+	0.909647621868282
ASV29	ASV76	-	0.975983747746092
ASV29	ASV84	-	0.658378763170687
ASV29	ASV143	-	0.897035220393893
ASV29	ASV240	+	0.94374682087516
ASV29	ASV465	-	0.887190091019388
ASV29	ASV643	-	0.896020388670881
ASV29	ASV710	-	0.948683585851016
ASV30	ASV46	+	0.915074513534303
ASV30	ASV49	-	0.818246050696804
ASV30	ASV54	+	0.723353675384246
ASV30	ASV59	+	0.835293971239194
ASV30	ASV68	-	0.828373563082074
ASV30	ASV70	+	0.88995464130767
ASV30	ASV127	-	0.728866597287038
ASV30	ASV171	+	0.845735578321481
ASV30	ASV172	-	0.881940112957065
ASV30	ASV234	+	0.971489567178266
ASV30	ASV258	+	0.824508541348387
ASV30	ASV300	-	0.854991223881044
ASV30	ASV316	-	0.879266512323383
ASV30	ASV334	+	0.802071589300404
ASV30	ASV384	-	0.935197821731585
ASV30	ASV388	-	0.869719595332322
ASV30	ASV1061	+	0.889780609690184
ASV31	ASV41	+	0.971228530057246
ASV31	ASV130	+	0.900116267733819
ASV31	ASV135	-	0.791909142356643
ASV31	ASV190	-	0.882393757958157
ASV31	ASV203	-	0.831706596986941
ASV31	ASV232	+	0.973356142006736
ASV31	ASV242	+	0.976829633762841
ASV31	ASV296	+	0.916889349368585
ASV31	ASV308	+	0.951694071096649
ASV31	ASV420	+	0.921824564580933
ASV31	ASV528	-	0.62906783676013
ASV31	ASV614	-	0.956721450469059
ASV31	ASV1061	-	0.752357721745236
ASV32	ASV40	-	0.760539423685592
ASV32	ASV50	+	0.889924101915148
ASV32	ASV63	+	0.821063676065958
ASV32	ASV437	-	0.757045949426401
ASV32	ASV917	-	0.967795532754338
ASV32	ASV1061	-	0.970773623858999
ASV33	ASV51	-	0.906298505509764
ASV33	ASV57	-	0.905397688596068
ASV33	ASV76	-	0.863218125865507
ASV33	ASV91	-	0.953601119797183
ASV33	ASV156	-	0.865901114686842
ASV33	ASV169	+	0.925365334946496
ASV33	ASV392	+	0.920278430883526
ASV33	ASV523	-	0.594040801558893
ASV33	ASV554	+	0.829899909524298
ASV33	ASV564	-	0.838969465644142
ASV33	ASV651	+	0.876136547157375
ASV35	ASV46	-	0.611420130128442
ASV35	ASV47	+	0.821012525419857
ASV35	ASV115	+	0.879832510709345
ASV35	ASV136	-	0.879918768030085
ASV35	ASV143	-	0.866136418114552
ASV35	ASV1144	+	0.916444538742649
ASV36	ASV52	+	0.922264442934685
ASV36	ASV98	-	0.815348937983774
ASV36	ASV100	+	0.632932943475306
ASV36	ASV106	-	0.55463137077882
ASV36	ASV111	-	0.713797059580925
ASV36	ASV121	-	0.806660083981701
ASV36	ASV142	-	0.937201881590293
ASV36	ASV168	-	0.525672536225025
ASV36	ASV175	+	0.589267487917806
ASV36	ASV232	-	0.743917467061394
ASV36	ASV251	-	0.936603911251125
ASV36	ASV305	-	0.825239188100809
ASV36	ASV341	-	0.82383868835813
ASV36	ASV346	-	0.924178376648241
ASV36	ASV373	-	0.758530690047188
ASV36	ASV689	-	0.881611295459539
ASV38	ASV49	-	0.642474871508121
ASV38	ASV133	-	0.945719410390711
ASV38	ASV243	+	0.674106421816906
ASV38	ASV281	+	0.807517241626032
ASV38	ASV288	+	0.722172489830007
ASV38	ASV331	-	0.760352095012208
ASV38	ASV336	+	0.923303737311565
ASV38	ASV361	+	0.729567111733808
ASV38	ASV421	-	0.691509885072178
ASV38	ASV452	+	0.726724666240438
ASV38	ASV599	+	0.827393652611647
ASV38	ASV703	-	0.719460566865681
ASV39	ASV144	+	0.8042035286466
ASV39	ASV216	-	0.872295504949139
ASV39	ASV225	-	0.890514867154838
ASV39	ASV247	-	0.829802361676113
ASV39	ASV284	-	0.960482808334992
ASV39	ASV287	-	1
ASV39	ASV304	-	0.918764272317488
ASV39	ASV327	-	0.939099086712908
ASV39	ASV343	+	0.884132370489723
ASV39	ASV365	+	0.936067381014691
ASV39	ASV452	+	0.857963575095677
ASV39	ASV491	+	0.978994143068626
ASV39	ASV523	+	0.816182643290954
ASV40	ASV126	+	0.839221122793561
ASV40	ASV184	+	0.8438978299891
ASV40	ASV528	+	0.888370388093289
ASV40	ASV539	-	0.940546705597501
ASV40	ASV586	+	0.915128693253196
ASV40	ASV614	+	0.901271627825689
ASV40	ASV705	-	0.923512218222062
ASV40	ASV728	+	0.845231591272414
ASV41	ASV84	-	0.90142244175473
ASV41	ASV91	-	0.884247227574507
ASV41	ASV129	+	0.79346113602823
ASV41	ASV130	-	0.767635475186436
ASV41	ASV154	-	0.634456982306883
ASV41	ASV172	-	0.743379641309164
ASV41	ASV174	+	0.799641475999352
ASV41	ASV181	-	0.961965932681672
ASV41	ASV188	-	0.872928554070391
ASV41	ASV192	-	0.800486064919659
ASV41	ASV201	-	0.723288130978558
ASV41	ASV230	-	0.537972993468254
ASV41	ASV242	-	0.945031310500474
ASV41	ASV259	-	0.788781243721311
ASV41	ASV351	-	0.716900272540582
ASV41	ASV388	-	0.662909110904467
ASV41	ASV402	-	0.871959325759564
ASV41	ASV406	+	0.479880289055153
ASV41	ASV441	-	0.876270464429696
ASV42	ASV91	+	0.829046825649045
ASV42	ASV144	+	0.934045741090956
ASV42	ASV170	-	0.897526709213572
ASV42	ASV234	-	0.883286244901386
ASV42	ASV247	-	0.950744922644093
ASV42	ASV282	+	0.890490702810692
ASV42	ASV300	+	0.904404047586674
ASV42	ASV355	+	0.934311166313887
ASV42	ASV375	+	0.930019104562002
ASV42	ASV452	-	0.838581284862615
ASV42	ASV533	-	0.725232754408022
ASV42	ASV874	-	0.711209192649024
ASV43	ASV44	+	0.567214332146676
ASV43	ASV81	-	0.743650162022132
ASV43	ASV83	-	0.591938160365744
ASV43	ASV92	-	0.614148696567121
ASV43	ASV122	-	0.777910587943401
ASV43	ASV126	-	0.741615899705501
ASV43	ASV132	-	0.842054340172992
ASV43	ASV133	-	0.66291305555003
ASV43	ASV147	-	0.723835212056632
ASV43	ASV154	-	0.853384537907154
ASV43	ASV212	-	0.652272810613965
ASV43	ASV523	-	0.965990285758261
ASV43	ASV1646	-	0.912556408434214
ASV44	ASV221	+	0.809429319746004
ASV44	ASV230	-	0.78677151422263
ASV44	ASV240	+	0.86992170606898
ASV44	ASV445	-	0.905933707452314
ASV45	ASV87	-	0.957436269882096
ASV45	ASV198	-	0.698110817553846
ASV45	ASV226	-	0.853976445603087
ASV45	ASV228	-	0.90799409300411
ASV45	ASV240	-	0.734566758239412
ASV45	ASV346	-	0.899539831008672
ASV46	ASV111	+	0.747854673041955
ASV46	ASV115	-	0.919538031969718
ASV46	ASV406	+	0.78434760903005
ASV46	ASV855	-	0.713609987649337
ASV47	ASV56	-	0.735344388860394
ASV47	ASV121	-	0.684477667457401
ASV47	ASV161	-	0.963615611805751
ASV47	ASV189	-	0.642744680311566
ASV49	ASV58	-	0.852031200075922
ASV49	ASV113	-	0.967016540059271
ASV49	ASV117	+	0.878949937848069
ASV49	ASV127	+	0.774789392996694
ASV49	ASV149	-	0.62017317062348
ASV49	ASV160	-	0.639737894640935
ASV49	ASV196	-	0.768748607331753
ASV49	ASV207	-	0.686300150154248
ASV49	ASV227	-	0.738417646696436
ASV49	ASV236	-	0.854078483877928
ASV49	ASV287	+	0.940041790376696
ASV50	ASV54	+	0.91515627406896
ASV50	ASV67	+	0.965238391545831
ASV50	ASV228	+	0.90085442059544
ASV50	ASV293	+	0.807607267517037
ASV51	ASV131	-	0.744723201119038
ASV51	ASV169	+	0.81732832655881
ASV51	ASV175	-	0.748267022110813
ASV51	ASV301	+	0.892365515373171
ASV51	ASV340	-	0.872165371429806
ASV51	ASV384	+	0.869066936435858
ASV52	ASV188	-	0.752507551865663
ASV52	ASV200	-	0.706269436321433
ASV52	ASV253	-	0.804482327425675
ASV52	ASV333	-	0.905650074285188
ASV52	ASV526	+	0.877028280485677
ASV53	ASV121	+	0.805184873985559
ASV53	ASV238	-	0.599476118558038
ASV53	ASV247	+	0.538593096451297
ASV53	ASV361	-	0.633759151537906
ASV53	ASV467	-	0.896204633437957
ASV54	ASV104	+	0.950592993563081
ASV54	ASV110	+	0.908221888095677
ASV54	ASV175	-	0.966220032528899
ASV54	ASV218	+	0.964334105840482
ASV54	ASV241	+	0.749686448860824
ASV54	ASV397	+	0.578739271387871
ASV54	ASV474	-	0.893255193901021
ASV54	ASV533	-	0.497428556631698
ASV54	ASV689	-	0.677010637149049
ASV56	ASV74	+	0.803749345300368
ASV56	ASV77	+	0.393213109269056
ASV56	ASV144	-	0.738828965051834
ASV56	ASV167	-	0.754847588326202
ASV56	ASV169	-	0.885987129122158
ASV56	ASV180	-	0.745069707373706
ASV56	ASV267	-	0.851919245246599
ASV56	ASV269	+	0.598093729680968
ASV57	ASV203	-	0.954940772982678
ASV57	ASV265	+	0.713644413242419
ASV57	ASV287	-	0.929317547096691
ASV57	ASV323	+	0.907451772592318
ASV57	ASV341	+	0.893928949196886
ASV57	ASV419	+	0.959909739158366
ASV57	ASV554	-	0.705137293112031
ASV57	ASV651	-	0.754602006963811
ASV58	ASV105	+	0.809397750792686
ASV58	ASV112	-	0.82021460805822
ASV58	ASV120	+	0.889876186727503
ASV58	ASV309	-	0.96480466933481
ASV58	ASV351	-	0.900428320299753
ASV58	ASV396	+	0.788804582401351
ASV58	ASV437	-	0.623371718074158
ASV58	ASV474	+	0.886734203983838
ASV58	ASV705	+	0.987064910563245
ASV59	ASV252	+	0.824754839967144
ASV60	ASV212	-	0.964661042897996
ASV60	ASV234	-	0.994280063310752
ASV60	ASV238	-	0.889513677796177
ASV60	ASV388	-	0.913709805859873
ASV60	ASV539	-	0.901766160521543
ASV60	ASV728	-	0.903562226290043
ASV61	ASV91	-	0.914792287498003
ASV61	ASV115	-	0.83484874027894
ASV61	ASV120	-	0.888328926682457
ASV61	ASV138	-	0.791461547411647
ASV61	ASV140	-	0.815415580270261
ASV61	ASV144	+	0.825244400671453
ASV61	ASV147	-	0.943123564679811
ASV61	ASV161	-	0.735004960145698
ASV61	ASV190	+	0.771747853842633
ASV61	ASV200	-	0.718350784998942
ASV61	ASV231	-	0.825101114073478
ASV61	ASV258	-	0.679385798681465
ASV61	ASV306	-	0.809172374335242
ASV61	ASV321	-	0.785896373142962
ASV61	ASV400	+	0.950616411951022
ASV61	ASV414	+	0.857910389842564
ASV61	ASV526	-	0.850678978141079
ASV61	ASV539	+	0.86149298988646
ASV61	ASV626	+	0.880401283654962
ASV61	ASV917	-	0.945643954231081
ASV63	ASV66	-	0.942472005131656
ASV63	ASV73	-	0.750531298895218
ASV63	ASV100	+	0.945516995842371
ASV63	ASV120	+	0.799545330589922
ASV63	ASV150	+	0.896141438883945
ASV63	ASV163	-	0.81899318411557
ASV63	ASV599	+	0.805880790453461
ASV64	ASV111	+	0.825189214829733
ASV64	ASV191	+	0.813655928431161
ASV64	ASV206	-	0.85417416467835
ASV64	ASV218	+	0.870725197007774
ASV64	ASV307	+	0.96342933704115
ASV64	ASV318	-	0.95435687868479
ASV64	ASV523	+	0.957334287522266
ASV64	ASV1144	+	0.906379582614614
ASV65	ASV124	-	0.762473241076133
ASV65	ASV152	-	0.945057256810103
ASV65	ASV226	-	0.8953184551202
ASV65	ASV253	+	0.659386312898293
ASV65	ASV257	+	0.884508693818364
ASV65	ASV269	+	0.880078214173323
ASV65	ASV321	+	0.874428478745516
ASV65	ASV336	+	0.850093948094764
ASV65	ASV346	+	0.854339553818895
ASV65	ASV374	+	0.82331684444305
ASV65	ASV392	+	0.875322806751482
ASV65	ASV414	-	0.785612792633258
ASV65	ASV470	+	0.844445437236299
ASV66	ASV239	+	0.897721866003813
ASV66	ASV491	+	0.958341613817098
ASV67	ASV91	+	0.850798005533607
ASV67	ASV106	+	0.84091414312277
ASV67	ASV261	-	0.908806457380681
ASV67	ASV271	+	0.827715747918973
ASV67	ASV288	-	0.901103574972169
ASV67	ASV349	+	0.698768129018138
ASV67	ASV446	+	0.801989606188879
ASV67	ASV467	-	0.739147864712584
ASV67	ASV599	+	0.840754267458887
ASV68	ASV129	+	0.904030634209424
ASV68	ASV152	+	0.941364246223966
ASV68	ASV177	+	0.816256721292683
ASV68	ASV271	-	0.87387807491207
ASV68	ASV306	+	0.704746603703578
ASV68	ASV308	-	0.858626993646575
ASV68	ASV351	-	0.779247944754411
ASV68	ASV728	+	0.905135272311173
ASV69	ASV106	-	0.851996390357543
ASV69	ASV117	-	0.810861802967733
ASV70	ASV319	-	0.652886252865838
ASV70	ASV365	-	0.808847507168027
ASV70	ASV373	-	0.650721618159539
ASV70	ASV396	-	0.608057071688383
ASV70	ASV465	-	0.723861559174262
ASV70	ASV917	-	0.627138567941188
ASV70	ASV1144	-	0.65911339318523
ASV71	ASV137	+	0.64546617085928
ASV71	ASV172	-	0.818435209571329
ASV71	ASV173	-	0.972313842152235
ASV71	ASV203	-	0.968195779247329
ASV71	ASV209	-	0.967558317072545
ASV71	ASV241	+	0.822121962125543
ASV71	ASV247	-	0.884468854983823
ASV71	ASV262	-	0.838275288390715
ASV71	ASV368	-	0.957893836639424
ASV71	ASV396	+	0.861292020812372
ASV71	ASV406	-	0.712730784490069
ASV71	ASV542	-	0.935416739690921
ASV71	ASV626	-	0.908295555990094
ASV71	ASV643	-	0.864717931996102
ASV73	ASV115	-	0.882613053123634
ASV73	ASV351	+	0.844531989257861
ASV73	ASV355	-	0.672394174356893
ASV73	ASV399	-	0.626058583626939
ASV73	ASV401	+	0.863954689104828
ASV73	ASV487	+	0.824635699712873
ASV73	ASV728	-	0.851319562496139
ASV74	ASV108	-	0.923779239654265
ASV74	ASV133	-	0.669710619488433
ASV74	ASV154	+	0.900019781527948
ASV74	ASV194	-	0.82728177793291
ASV74	ASV419	+	0.694770356501541
ASV74	ASV1955	+	0.916203377263606
ASV75	ASV117	-	0.940263423377186
ASV75	ASV124	-	0.756881081979047
ASV75	ASV127	+	0.767827787307406
ASV75	ASV133	-	0.764016694288878
ASV75	ASV139	-	0.91861573461977
ASV75	ASV163	-	0.737257767916121
ASV75	ASV258	-	0.845893432802946
ASV75	ASV336	-	0.840489569967938
ASV75	ASV361	-	0.846640848578409
ASV75	ASV414	+	0.90327193227531
ASV76	ASV194	-	0.820592743231056
ASV76	ASV288	+	0.824330531031581
ASV76	ASV325	+	0.922697905671917
ASV76	ASV336	+	0.840880626422756
ASV76	ASV397	-	0.917374447318584
ASV76	ASV400	+	0.88713541348458
ASV76	ASV506	-	0.934507316435752
ASV76	ASV554	-	0.885770734581071
ASV77	ASV80	+	0.905547410545719
ASV77	ASV100	+	0.800212610805595
ASV77	ASV141	-	0.848412455093562
ASV77	ASV156	-	0.886530492148902
ASV77	ASV253	-	0.974681653577836
ASV80	ASV198	-	0.754529478137252
ASV80	ASV265	-	0.803853528141231
ASV80	ASV269	-	0.95386764660636
ASV80	ASV361	+	0.826258205335573
ASV80	ASV419	-	0.986271906802895
ASV80	ASV524	-	0.913127838351195
ASV80	ASV705	+	0.709604959837849
ASV80	ASV855	-	0.852487196202601
ASV80	ASV1646	-	0.960500426470101
ASV81	ASV175	+	0.874003410285769
ASV81	ASV176	-	0.675834030387079
ASV81	ASV191	-	0.673436976808033
ASV81	ASV209	+	0.885762851530713
ASV81	ASV218	-	0.978024629154433
ASV81	ASV226	+	0.780206213669037
ASV82	ASV167	+	0.867663154639291
ASV82	ASV172	-	0.765523333874587
ASV82	ASV180	-	0.898599473118881
ASV82	ASV231	+	0.844714141492038
ASV82	ASV251	-	0.900060663482444
ASV82	ASV302	+	0.806970998200013
ASV82	ASV361	+	0.819037884062883
ASV82	ASV384	+	0.858786616045142
ASV82	ASV441	-	0.780539760796054
ASV82	ASV491	-	0.790301985469266
ASV83	ASV84	-	0.704422608963789
ASV83	ASV85	+	0.787790161919265
ASV83	ASV154	-	0.905695377025331
ASV84	ASV318	-	0.73932675328741
ASV84	ASV402	-	0.803887591414804
ASV84	ASV414	-	0.597850582859159
ASV84	ASV482	+	0.684511304736081
ASV84	ASV601	-	0.708896714086498
ASV84	ASV728	-	0.873801284980671
ASV84	ASV767	-	0.407120987693155
ASV85	ASV97	-	0.664359952393317
ASV85	ASV113	-	0.72629331864022
ASV85	ASV156	-	0.739966360434896
ASV85	ASV177	-	0.644242937289489
ASV85	ASV356	-	1
ASV85	ASV389	-	0.60023677703456
ASV85	ASV402	-	0.960515919070861
ASV85	ASV542	-	0.959750317530298
ASV86	ASV140	-	0.60680329295664
ASV86	ASV163	-	0.61587796724317
ASV86	ASV203	-	0.991034637462661
ASV86	ASV257	+	0.728490444283336
ASV86	ASV400	+	0.612912514335802
ASV87	ASV114	-	0.951486378749373
ASV87	ASV122	+	0.81228864689405
ASV87	ASV156	+	0.643517566849116
ASV87	ASV240	-	0.483072103368795
ASV87	ASV281	+	0.654324645208555
ASV87	ASV554	-	0.883127441938912
ASV87	ASV614	-	0.757997235371307
ASV88	ASV256	+	0.809814853691198
ASV88	ASV664	+	0.829891498497188
ASV89	ASV227	+	0.889459421521862
ASV89	ASV341	+	0.930804122851571
ASV89	ASV396	+	0.778370665638955
ASV89	ASV482	+	0.710106061672959
ASV91	ASV141	-	0.750331037852484
ASV91	ASV161	-	0.898164483916045
ASV91	ASV189	-	0.713626829956664
ASV91	ASV190	-	0.587140409311864
ASV91	ASV196	+	0.736854965441509
ASV91	ASV201	+	0.919229712247065
ASV91	ASV223	-	0.784407483811789
ASV91	ASV249	+	0.876514564617327
ASV91	ASV267	-	0.408429443623565
ASV91	ASV275	-	0.752158067262996
ASV91	ASV309	-	0.504464497224418
ASV91	ASV564	-	0.948591227111673
ASV91	ASV586	-	0.396762418249338
ASV91	ASV728	-	0.836099947433192
ASV92	ASV100	+	0.552852232780735
ASV92	ASV102	-	0.834764010388266
ASV92	ASV124	-	0.760928427091826
ASV92	ASV147	-	0.866964307083142
ASV92	ASV209	+	0.825854100599621
ASV92	ASV343	-	0.882168679174858
ASV92	ASV554	+	0.763212501609325
ASV92	ASV728	-	0.794886219565791
ASV92	ASV1101	-	0.940560761634286
ASV92	ASV1237	+	0.906493479119959
ASV94	ASV95	+	0.938867864793287
ASV94	ASV127	-	0.805769661713297
ASV94	ASV155	-	0.738812002546007
ASV94	ASV168	-	0.800590897212109
ASV94	ASV172	-	0.897972413930655
ASV94	ASV184	+	0.720182166669687
ASV94	ASV187	-	0.783065456040548
ASV94	ASV242	-	0.757184604304118
ASV94	ASV258	-	0.705074365194272
ASV94	ASV271	-	0.825030037545967
ASV94	ASV275	-	0.812206036091981
ASV95	ASV209	-	0.543690449277772
ASV95	ASV304	+	0.823571816050097
ASV95	ASV313	-	0.913936089690686
ASV95	ASV327	+	0.923853745634918
ASV95	ASV396	+	0.938438721368756
ASV95	ASV639	+	0.923228813709147
ASV96	ASV98	-	0.5930467250324
ASV96	ASV101	+	0.774378809820108
ASV96	ASV114	+	0.80603716774412
ASV96	ASV124	+	0.813936259074586
ASV96	ASV129	-	0.783959892656299
ASV96	ASV184	+	0.873185705760654
ASV96	ASV209	-	0.771250162689778
ASV96	ASV211	+	0.887567722034611
ASV96	ASV252	-	0.785398600940273
ASV96	ASV275	+	0.702818273984159
ASV96	ASV302	-	0.645600568969291
ASV96	ASV346	-	0.942073240801558
ASV97	ASV98	-	0.667450220826045
ASV97	ASV105	+	0.792398108595926
ASV97	ASV120	-	0.69417372314876
ASV97	ASV127	-	0.729858439141977
ASV97	ASV220	-	0.939304035496412
ASV97	ASV296	-	0.703798465128529
ASV97	ASV392	+	0.841370414813414
ASV97	ASV517	-	0.622009267841132
ASV97	ASV539	+	0.873091772654003
ASV97	ASV767	-	0.713677471467517
ASV98	ASV111	-	0.804538602692429
ASV98	ASV186	+	0.928643979025005
ASV98	ASV207	+	0.905869920859986
ASV98	ASV253	-	0.890018978305712
ASV98	ASV327	-	0.489076228394801
ASV98	ASV420	-	0.481099505251091
ASV99	ASV145	+	0.891386674695761
ASV99	ASV296	+	0.775093819759815
ASV100	ASV119	+	0.831657076683846
ASV100	ASV173	+	0.903727336370056
ASV100	ASV189	+	0.971236394022742
ASV100	ASV207	+	0.949204309614035
ASV100	ASV241	+	0.880613244293738
ASV100	ASV282	+	0.822165726562324
ASV100	ASV323	-	0.965951748598227
ASV100	ASV421	-	0.851211945779164
ASV100	ASV446	-	0.642676161715251
ASV100	ASV506	-	0.850565173522834
ASV100	ASV651	+	0.862513077558979
ASV100	ASV855	+	0.855784379210009
ASV101	ASV131	+	0.759828878351738
ASV101	ASV153	-	0.565326368073052
ASV101	ASV166	-	0.610050069740601
ASV101	ASV181	+	0.775390521252352
ASV101	ASV196	+	0.786917375824357
ASV101	ASV398	-	0.653600532779366
ASV102	ASV198	+	0.743165418578256
ASV102	ASV228	-	0.798809074098878
ASV102	ASV253	-	0.834950461989955
ASV102	ASV293	+	0.684376308757895
ASV102	ASV346	-	0.886615349284704
ASV102	ASV361	-	0.830757161408012
ASV102	ASV474	-	0.805398031709447
ASV102	ASV533	+	0.63936590759519
ASV104	ASV131	-	0.838482722032312
ASV104	ASV137	-	0.74042043336369
ASV104	ASV143	+	0.891799743835381
ASV104	ASV145	-	0.842872955345191
ASV104	ASV171	+	0.685540700398064
ASV104	ASV172	+	0.635670531194107
ASV104	ASV308	+	0.836728207983079
ASV104	ASV767	+	0.860047958997764
ASV104	ASV1237	+	0.818213829327011
ASV105	ASV107	+	0.845385745816047
ASV105	ASV269	+	0.811083551914416
ASV105	ASV306	+	0.974643292745849
ASV105	ASV318	+	0.843881920036073
ASV105	ASV526	+	0.695484835160896
ASV106	ASV176	-	0.802601135355568
ASV106	ASV284	+	0.76525976876268
ASV107	ASV116	+	0.970705849437105
ASV107	ASV121	-	0.901360189871696
ASV107	ASV186	-	0.94780343507036
ASV107	ASV212	+	0.894610148796933
ASV107	ASV226	+	0.910229491868386
ASV107	ASV270	+	0.951204377205339
ASV107	ASV283	+	0.927286991478456
ASV107	ASV307	+	0.901089079371436
ASV107	ASV318	+	0.949093021972546
ASV107	ASV319	-	0.847843630923735
ASV107	ASV341	-	0.861306340212462
ASV107	ASV375	+	0.90252451737071
ASV107	ASV400	+	0.911867590345743
ASV107	ASV470	+	0.903240515182455
ASV107	ASV482	+	0.855575864862892
ASV107	ASV492	-	0.825680358625083
ASV107	ASV1101	-	0.982021059105844
ASV108	ASV126	-	0.887574957618565
ASV108	ASV131	-	0.946030101677728
ASV108	ASV149	-	0.794170130530145
ASV108	ASV161	-	0.907244496898472
ASV108	ASV243	-	0.860591190922647
ASV108	ASV273	-	0.659513227362413
ASV108	ASV343	-	0.929576841768645
ASV108	ASV349	-	0.799820771357525
ASV108	ASV388	+	0.893884235061131
ASV108	ASV1237	+	0.63615183232666
ASV110	ASV147	-	0.477836190406781
ASV110	ASV216	+	0.657451268624339
ASV110	ASV240	+	0.818994543768788
ASV110	ASV295	+	0.593053927384352
ASV110	ASV539	+	0.887674582944637
ASV112	ASV201	+	0.778246672670071
ASV112	ASV506	-	0.669859413060684
ASV113	ASV146	-	0.549486201778898
ASV113	ASV166	-	0.664400486514902
ASV113	ASV288	-	0.605016560480686
ASV113	ASV356	-	0.534797503915912
ASV113	ASV365	-	0.771552506200156
ASV113	ASV396	-	0.861710674802629
ASV113	ASV539	+	0.907538136646512
ASV113	ASV599	-	0.957351618389185
ASV113	ASV664	+	0.918929465633885
ASV114	ASV209	+	0.84249898138994
ASV114	ASV239	+	0.815068392065741
ASV114	ASV243	-	0.920478511399066
ASV114	ASV302	+	0.904924773305584
ASV114	ASV388	+	0.886529085686176
ASV114	ASV710	+	0.870290002575125
ASV115	ASV123	+	0.878326815681849
ASV115	ASV162	+	0.848931756980027
ASV115	ASV172	+	0.78755264285755
ASV115	ASV207	+	0.749071109665373
ASV115	ASV216	+	0.804498795736581
ASV115	ASV253	+	0.895546023981183
ASV115	ASV334	+	0.770184003211636
ASV115	ASV401	-	0.930319207065467
ASV115	ASV528	-	0.624838686461408
ASV115	ASV586	-	0.870376994580702
ASV116	ASV117	-	0.923606909472948
ASV116	ASV126	-	0.947093908984112
ASV116	ASV160	-	0.875171769630904
ASV116	ASV167	-	0.920278250528461
ASV116	ASV194	+	0.531166532910953
ASV116	ASV208	+	0.568022119002938
ASV116	ASV241	-	0.834171225721739
ASV116	ASV270	-	0.894595625043321
ASV116	ASV273	-	0.806276733993129
ASV116	ASV319	-	0.877203262159194
ASV116	ASV321	-	0.820009263097152
ASV116	ASV378	+	0.820211616320772
ASV116	ASV396	-	0.800619000943228
ASV117	ASV146	+	0.960055403030274
ASV117	ASV189	+	0.495061596810281
ASV117	ASV219	-	0.926123903257207
ASV117	ASV239	+	0.89442841966682
ASV117	ASV261	+	0.911441587998991
ASV117	ASV327	-	0.801001789250594
ASV117	ASV406	+	0.789050663977525
ASV117	ASV639	-	0.701951226079109
ASV118	ASV131	+	0.739690760070902
ASV118	ASV152	+	0.821488468753917
ASV119	ASV198	-	0.917592599423653
ASV119	ASV208	+	0.809813085563474
ASV119	ASV492	+	0.958999755576608
ASV119	ASV1061	+	0.954175591853507
ASV120	ASV216	+	0.938916812989937
ASV120	ASV365	+	0.890396569538913
ASV121	ASV190	+	0.582583752780709
ASV121	ASV437	-	0.939578343342267
ASV121	ASV524	-	0.863090472765313
ASV121	ASV1061	+	0.835968970185627
ASV121	ASV1237	-	0.815745269029993
ASV121	ASV1646	-	0.80518515574054
ASV122	ASV135	-	0.756001298550984
ASV122	ASV168	-	0.90617134319074
ASV122	ASV241	-	0.898493163844912
ASV122	ASV313	+	0.580764011187708
ASV122	ASV336	+	0.550883120042185
ASV123	ASV203	+	0.86766214325339
ASV123	ASV421	+	0.819356090962146
ASV123	ASV523	-	0.789738542354298
ASV123	ASV524	-	0.56690938197111
ASV123	ASV705	-	0.744024444813144
ASV124	ASV135	-	0.762235202372723
ASV124	ASV142	-	0.841458806628815
ASV124	ASV176	-	0.831940326263894
ASV124	ASV208	-	0.631548929520342
ASV124	ASV225	-	0.732391714154871
ASV124	ASV313	-	0.710304107154212
ASV124	ASV319	-	0.732183543207855
ASV127	ASV128	-	0.928235998107292
ASV127	ASV144	-	0.839237686504743
ASV127	ASV172	-	0.952327135663731
ASV127	ASV177	+	0.915368156291027
ASV127	ASV184	+	0.757666115952174
ASV127	ASV204	-	0.889025311689768
ASV127	ASV249	+	0.605083310269353
ASV127	ASV470	+	0.819798700951018
ASV127	ASV492	-	0.871764799405195
ASV127	ASV533	+	0.6232228406915
ASV127	ASV1237	+	0.81855777846897
ASV128	ASV151	-	0.804744314641721
ASV128	ASV173	-	0.816035063643632
ASV128	ASV189	-	0.87963757388092
ASV128	ASV626	-	0.780011807186135
ASV129	ASV150	-	0.878757801100423
ASV129	ASV165	-	0.765195273345911
ASV129	ASV166	-	0.758453858598453
ASV129	ASV192	-	0.817033140084156
ASV129	ASV200	-	0.815069868323802
ASV129	ASV232	+	0.617428891650539
ASV129	ASV237	-	0.812375053570681
ASV129	ASV252	-	0.780853695099205
ASV129	ASV295	+	0.747633133417556
ASV129	ASV349	-	0.815498312582312
ASV129	ASV375	+	0.617133032495114
ASV129	ASV397	-	0.760724598971068
ASV129	ASV517	-	0.777665206077382
ASV129	ASV586	-	0.687477069907247
ASV129	ASV601	-	0.814487940950573
ASV130	ASV156	+	0.672437594775427
ASV130	ASV210	-	0.835448955055535
ASV130	ASV225	-	0.635296828959415
ASV130	ASV282	-	0.845015317204644
ASV130	ASV388	+	0.917838659897204
ASV130	ASV403	+	0.735518274355697
ASV130	ASV446	+	0.849625428196789
ASV130	ASV703	-	0.85546891486809
ASV130	ASV1955	+	0.873220095982468
ASV131	ASV192	-	0.678063261331462
ASV131	ASV200	+	0.787885435859216
ASV131	ASV284	+	0.935382411956476
ASV131	ASV300	-	0.876037369946982
ASV131	ASV308	+	0.754676665482359
ASV131	ASV368	+	0.745992081240361
ASV131	ASV492	+	0.903984899676857
ASV131	ASV542	+	0.708031813447021
ASV131	ASV1101	+	0.609931293926245
ASV132	ASV138	+	0.633212643621732
ASV132	ASV149	+	0.631176437809714
ASV132	ASV194	+	0.978033385789153
ASV132	ASV206	+	0.727178677339042
ASV132	ASV231	+	0.863214637046512
ASV132	ASV269	-	0.721049283298741
ASV132	ASV356	-	0.852906864648666
ASV132	ASV419	-	0.922506263205398
ASV132	ASV564	-	0.906378413181326
ASV133	ASV141	-	0.793276694156369
ASV133	ASV186	-	0.916026845092052
ASV133	ASV211	+	0.903176198058858
ASV133	ASV232	-	0.753673490767445
ASV133	ASV247	+	0.9016351508239
ASV133	ASV368	-	0.629752055013338
ASV133	ASV389	-	1
ASV133	ASV542	-	0.863614141811619
ASV134	ASV394	-	0.884471900147506
ASV134	ASV397	+	0.955838215137932
ASV134	ASV446	+	0.968204341204776
ASV134	ASV465	-	0.898401408106251
ASV134	ASV586	-	0.758118655949202
ASV134	ASV1133	-	0.906865886218586
ASV135	ASV187	-	0.710358982020727
ASV135	ASV188	+	0.770545640424687
ASV135	ASV203	-	0.793231004537253
ASV135	ASV231	-	0.903113006358735
ASV135	ASV249	-	0.677083029275408
ASV135	ASV309	-	0.687124085194913
ASV135	ASV352	+	0.649570531376635
ASV135	ASV526	-	0.828407822384249
ASV135	ASV609	-	0.821945582383176
ASV135	ASV643	-	0.955192936731038
ASV135	ASV710	-	0.804859659622399
ASV136	ASV154	-	0.89843333060281
ASV136	ASV306	-	0.596013415976933
ASV136	ASV356	+	0.893074221240578
ASV136	ASV397	+	0.741392656236499
ASV136	ASV523	-	0.763863500931787
ASV136	ASV609	+	0.688330170161282
ASV137	ASV189	+	0.57159631928886
ASV137	ASV220	-	0.920165980480257
ASV137	ASV236	-	0.512386913430037
ASV137	ASV281	-	0.884610890491495
ASV137	ASV316	+	0.810899162928452
ASV137	ASV319	+	0.355497797771118
ASV137	ASV341	-	0.915138631866605
ASV137	ASV1101	-	0.493677816531485
ASV139	ASV273	-	0.663946874220287
ASV139	ASV368	-	0.852835960329846
ASV139	ASV406	-	0.707674011576224
ASV139	ASV474	-	0.905882641326506
ASV140	ASV288	+	0.94491138298047
ASV141	ASV227	+	0.829924566325888
ASV141	ASV239	+	0.71389109709249
ASV141	ASV243	+	0.8175061263582
ASV141	ASV317	+	0.825350649514661
ASV141	ASV467	-	0.819145210128253
ASV141	ASV664	-	0.731425236559317
ASV142	ASV147	-	0.843516244980909
ASV142	ASV209	+	0.839705086032858
ASV142	ASV273	-	0.865039673789318
ASV142	ASV331	+	0.667690057140319
ASV142	ASV343	-	0.849559634833989
ASV142	ASV402	-	0.871651389245806
ASV142	ASV564	-	0.814130729450788
ASV142	ASV710	-	0.85314309833215
ASV142	ASV874	+	0.651225278228042
ASV143	ASV186	-	0.95470106152608
ASV143	ASV232	-	0.615633919425778
ASV143	ASV242	-	0.650374064802744
ASV143	ASV296	-	0.753688080480948
ASV143	ASV306	-	0.678361976260053
ASV143	ASV333	-	0.718010339058233
ASV143	ASV346	-	0.865095073164476
ASV143	ASV375	+	0.997535957380968
ASV143	ASV402	-	0.742527888996102
ASV143	ASV445	-	0.772446047045276
ASV143	ASV539	-	0.642758633706412
ASV143	ASV549	-	0.79025025178256
ASV143	ASV599	+	0.895895680800044
ASV143	ASV1144	-	0.87296881072799
ASV144	ASV210	-	0.838520645771405
ASV144	ASV220	-	0.747055276010702
ASV144	ASV295	-	0.825550491676855
ASV144	ASV356	-	0.89908186995669
ASV145	ASV275	-	0.931051266763232
ASV145	ASV287	-	0.916863493348812
ASV145	ASV293	-	0.935957908306001
ASV145	ASV401	-	0.740960774053435
ASV145	ASV554	-	0.904986068019722
ASV146	ASV151	-	0.832898801384612
ASV146	ASV165	-	0.966357428443503
ASV146	ASV223	-	0.824348753587782
ASV147	ASV165	-	0.735520908451962
ASV147	ASV203	+	0.763026233692231
ASV147	ASV219	+	0.910563993015145
ASV147	ASV228	+	0.795418696620791
ASV147	ASV270	+	0.704896573194451
ASV147	ASV288	-	0.59024156955059
ASV147	ASV423	+	0.883879754857527
ASV151	ASV223	+	0.66287599749907
ASV151	ASV269	-	0.819559058693708
ASV151	ASV305	-	0.705956788031742
ASV151	ASV402	+	0.687072307753889
ASV151	ASV482	-	0.751134926557305
ASV152	ASV163	-	0.837016493081626
ASV152	ASV220	-	0.34771286888562
ASV152	ASV288	+	0.995051129273799
ASV152	ASV346	+	0.469908561604811
ASV152	ASV384	-	0.363204700082762
ASV152	ASV423	+	0.892961131192966
ASV152	ASV437	-	0.962561981306366
ASV152	ASV482	+	0.929982817233409
ASV152	ASV526	-	0.952306780641418
ASV152	ASV533	+	0.848967808953401
ASV152	ASV728	+	0.764421680316336
ASV153	ASV173	-	0.859466950287123
ASV153	ASV181	-	0.928270487625378
ASV153	ASV230	+	0.785377083287387
ASV153	ASV231	-	0.731814105456106
ASV153	ASV267	-	0.624363683351515
ASV153	ASV281	+	0.907785023562848
ASV153	ASV282	-	0.810132847598033
ASV153	ASV303	+	0.692306668065426
ASV153	ASV855	-	0.894659315099346
ASV154	ASV171	-	0.826247105046416
ASV154	ASV180	-	0.856233776747988
ASV154	ASV236	-	0.895864167862352
ASV154	ASV237	-	0.913756052738313
ASV154	ASV249	+	0.871651433434943
ASV154	ASV271	-	0.900148526663208
ASV154	ASV305	+	0.828937039731842
ASV154	ASV323	-	0.622608748443364
ASV154	ASV327	+	0.735517846917515
ASV154	ASV384	+	0.921002797416774
ASV154	ASV392	-	0.766308701122845
ASV155	ASV164	-	0.71900412236674
ASV155	ASV165	-	0.619717484020742
ASV155	ASV269	-	0.90019806377639
ASV155	ASV306	-	0.937523129154985
ASV155	ASV316	-	0.862407918451366
ASV155	ASV355	-	0.899495231450254
ASV155	ASV375	-	0.942780306907074
ASV155	ASV388	-	0.924804699131399
ASV155	ASV855	-	0.901312625649766
ASV156	ASV167	-	0.792923221652948
ASV156	ASV218	-	0.884146671907911
ASV156	ASV238	+	0.893597494989262
ASV156	ASV327	+	0.666092024588727
ASV156	ASV441	-	0.85640040548517
ASV156	ASV482	+	0.832368234050035
ASV156	ASV526	-	0.931926967947195
ASV156	ASV1101	+	0.833225933280307
ASV156	ASV1237	+	0.971778514178444
ASV160	ASV173	-	0.899993998107746
ASV160	ASV198	+	0.936554912815912
ASV160	ASV218	+	0.963372328636052
ASV160	ASV401	-	0.521535833841267
ASV160	ASV421	+	0.97422566581993
ASV160	ASV601	+	0.624207429186804
ASV160	ASV639	+	0.716661540271406
ASV161	ASV163	+	0.832189489044744
ASV161	ASV226	+	0.969024728947833
ASV161	ASV234	-	0.948001441810971
ASV161	ASV288	+	0.871953039053945
ASV161	ASV392	+	0.871657796181772
ASV161	ASV474	+	0.818630611124791
ASV161	ASV533	+	0.850100152734073
ASV161	ASV609	+	0.887383607324554
ASV161	ASV614	+	0.810614760490757
ASV162	ASV189	+	0.820559210333044
ASV162	ASV212	+	0.915100228992718
ASV162	ASV237	+	0.893864575902454
ASV162	ASV349	-	0.83700572896814
ASV162	ASV465	+	0.737777934076651
ASV163	ASV470	+	0.940736833900357
ASV163	ASV492	-	0.64996023278295
ASV164	ASV323	+	0.994992216872141
ASV164	ASV392	-	0.87700848341955
ASV164	ASV703	+	0.922627462050333
ASV165	ASV175	-	0.930204533438017
ASV165	ASV283	-	0.726934268754856
ASV165	ASV336	-	0.835541606860526
ASV165	ASV378	-	0.951476436692449
ASV165	ASV402	-	0.836632202130271
ASV165	ASV491	+	0.900089224249173
ASV165	ASV601	-	0.830346005488101
ASV166	ASV169	+	0.712200066290285
ASV166	ASV220	+	0.681648189907792
ASV166	ASV239	-	0.878166335501473
ASV166	ASV275	-	0.719506363055448
ASV166	ASV283	-	0.793665933328539
ASV166	ASV302	+	0.684391993424866
ASV166	ASV318	-	0.856103640315099
ASV166	ASV403	+	0.75522487523296
ASV167	ASV267	+	0.779564285413336
ASV167	ASV321	+	0.929988095738545
ASV168	ASV187	-	0.570127055459908
ASV168	ASV206	+	0.706005287085018
ASV168	ASV321	+	0.684587004181132
ASV168	ASV601	+	0.596393453868587
ASV169	ASV195	-	0.705159345967213
ASV169	ASV242	-	0.692485053592965
ASV170	ASV767	+	0.883415329096376
ASV170	ASV1144	-	0.945875538618006
ASV171	ASV176	+	0.842559768203059
ASV171	ASV206	-	0.68608625555269
ASV171	ASV219	-	0.8590799991867
ASV171	ASV223	-	0.959661612777971
ASV171	ASV242	+	0.937410755775103
ASV171	ASV271	-	0.852630225017497
ASV171	ASV300	-	0.710901958944524
ASV171	ASV334	-	0.923046599463121
ASV171	ASV1133	-	0.721591447641872
ASV172	ASV175	-	0.765359134315049
ASV172	ASV212	-	0.844435624543213
ASV172	ASV243	-	0.847223131650421
ASV172	ASV249	-	0.828661013060491
ASV173	ASV1144	+	0.756685923520931
ASV174	ASV767	+	0.856437461615834
ASV175	ASV275	-	0.78490139276257
ASV175	ASV316	-	0.955906672804196
ASV175	ASV323	-	0.915892592297703
ASV175	ASV374	-	0.805581826767791
ASV175	ASV392	-	0.89331725005159
ASV175	ASV523	+	0.964826466751705
ASV175	ASV1101	-	0.907198627180066
ASV176	ASV195	-	0.673081488529121
ASV176	ASV252	-	0.934788076975252
ASV176	ASV283	-	0.876149520040841
ASV176	ASV313	-	0.727607807452611
ASV177	ASV201	+	0.782521003704694
ASV177	ASV232	-	0.805131891757474
ASV177	ASV249	-	0.84272494655401
ASV177	ASV265	+	0.782012839076345
ASV177	ASV273	-	0.834632826277782
ASV177	ASV300	-	0.926122223070642
ASV177	ASV333	+	0.864591714489039
ASV177	ASV340	+	0.652221860790569
ASV180	ASV237	+	0.834882742913444
ASV180	ASV267	+	0.72288255972638
ASV180	ASV308	-	0.823527880888673
ASV180	ASV323	+	0.759579921854409
ASV180	ASV341	-	0.922503659040515
ASV180	ASV355	-	0.887018444382344
ASV180	ASV414	+	0.780555019381889
ASV180	ASV421	+	0.932670662825407
ASV180	ASV492	-	0.822663261126342
ASV180	ASV626	+	0.913553646333112
ASV181	ASV323	-	0.462771642688333
ASV181	ASV340	+	0.99289455741088
ASV181	ASV355	+	0.990728020612772
ASV181	ASV423	+	0.671353939013577
ASV181	ASV539	+	0.787826748160387
ASV181	ASV549	+	0.984099456936127
ASV181	ASV626	-	0.743181998775442
ASV184	ASV189	-	0.947153948255567
ASV184	ASV238	+	0.725901557201491
ASV184	ASV261	-	0.572268681749368
ASV184	ASV273	+	0.821211417740305
ASV184	ASV325	+	0.970271107957761
ASV184	ASV614	+	0.990116692508876
ASV186	ASV201	+	0.543900598333789
ASV186	ASV216	-	0.911169515417174
ASV186	ASV267	-	0.887035436359631
ASV186	ASV308	+	0.532221663388699
ASV187	ASV257	-	0.930958612638487
ASV188	ASV223	-	0.732491771901798
ASV188	ASV261	-	0.657284181674742
ASV188	ASV296	-	0.784172599305759
ASV188	ASV300	-	0.836900819507773
ASV188	ASV309	-	0.897745268467328
ASV188	ASV340	-	0.857087717260398
ASV188	ASV406	-	0.724689664385996
ASV188	ASV533	-	0.870967394083394
ASV188	ASV703	+	0.787251327447017
ASV188	ASV705	-	0.757517045175776
ASV188	ASV1133	-	0.725003345799674
ASV189	ASV201	+	0.825181621716964
ASV189	ASV212	-	0.832922462532569
ASV189	ASV265	-	0.888150258319623
ASV189	ASV276	+	0.538969935921445
ASV189	ASV304	-	0.752620280793513
ASV189	ASV319	+	0.764018828587206
ASV189	ASV351	-	0.731859946616696
ASV189	ASV384	+	0.748926567465962
ASV189	ASV398	-	0.79595981338835
ASV189	ASV528	-	0.779201005792639
ASV190	ASV218	-	0.859733324429474
ASV190	ASV267	-	0.854038227290845
ASV190	ASV303	+	0.94862858376684
ASV191	ASV262	-	0.76144863903395
ASV191	ASV542	+	0.935180242063326
ASV192	ASV220	+	0.937890150623724
ASV192	ASV236	+	0.921388188643351
ASV192	ASV256	+	0.858898193024213
ASV192	ASV301	+	0.942964796421868
ASV192	ASV343	+	0.749167133485147
ASV192	ASV378	+	0.923592274809664
ASV194	ASV252	+	0.960943403234935
ASV194	ASV261	-	0.907195763411884
ASV194	ASV273	+	0.939528436941881
ASV194	ASV599	+	0.883531518533862
ASV194	ASV705	+	0.844913785431619
ASV194	ASV1101	+	0.90542432089027
ASV194	ASV1133	+	0.869459098915803
ASV195	ASV240	+	0.870640004414141
ASV195	ASV253	+	0.851932045323497
ASV195	ASV283	+	0.913136351517349
ASV195	ASV309	+	0.832428537844746
ASV195	ASV355	+	0.938439396361542
ASV195	ASV528	-	0.551323713108684
ASV196	ASV216	-	0.602558353129522
ASV196	ASV265	-	0.780849282499378
ASV196	ASV295	-	0.454412805406682
ASV198	ASV228	+	0.569702363314621
ASV198	ASV236	+	0.696832257955947
ASV198	ASV243	-	0.657109532922804
ASV201	ASV209	-	0.620536046731002
ASV201	ASV212	-	0.597036306187178
ASV201	ASV242	-	0.962594016102754
ASV201	ASV273	-	0.893854153569676
ASV201	ASV276	-	0.812606507285733
ASV201	ASV296	-	0.962162760129114
ASV201	ASV586	-	0.503659463378106
ASV203	ASV221	+	0.624553992518353
ASV203	ASV252	+	0.497285139107231
ASV208	ASV232	-	0.618360587160418
ASV208	ASV239	-	0.625828114343469
ASV208	ASV251	+	0.844334129043418
ASV208	ASV296	-	0.423855968270439
ASV208	ASV333	-	0.973990201596287
ASV208	ASV374	-	0.911034212833087
ASV208	ASV467	+	0.912131598197919
ASV208	ASV564	-	0.904331811831323
ASV209	ASV216	+	0.678567328614024
ASV209	ASV241	-	0.919242285203472
ASV209	ASV392	-	0.821868350263659
ASV209	ASV400	-	0.869897537180288
ASV209	ASV420	+	0.673460614315563
ASV209	ASV446	+	0.747533830495651
ASV210	ASV216	+	0.787413139764889
ASV210	ASV221	-	0.829166425233865
ASV210	ASV227	-	0.892507778333114
ASV211	ASV219	+	0.841205998343731
ASV211	ASV234	+	0.891905139678834
ASV211	ASV300	+	0.691591776072542
ASV211	ASV341	+	0.950069147833179
ASV211	ASV375	+	0.832600815927767
ASV211	ASV1061	+	0.727608216975895
ASV212	ASV276	+	0.769696352409143
ASV216	ASV398	-	0.84334293806669
ASV216	ASV1237	-	0.964657784973459
ASV218	ASV226	+	0.905613463397778
ASV218	ASV273	-	0.914829891755948
ASV218	ASV283	+	0.895057242443275
ASV218	ASV288	+	0.890633765193629
ASV218	ASV316	-	0.914999740228048
ASV218	ASV392	+	0.818088991545828
ASV219	ASV265	-	0.724434136314944
ASV219	ASV275	+	0.823184777924661
ASV219	ASV288	+	0.862981484906147
ASV219	ASV331	+	0.772441911315292
ASV219	ASV340	+	0.838669775782507
ASV219	ASV394	+	0.819212409320927
ASV219	ASV399	+	0.890124430981642
ASV219	ASV420	-	0.878799646525885
ASV219	ASV441	+	0.849330399827905
ASV221	ASV526	-	0.937679401934064
ASV221	ASV728	-	0.804362773258392
ASV221	ASV874	-	0.82378518240232
ASV221	ASV1101	+	0.8170472915119
ASV223	ASV228	+	0.551060630438192
ASV223	ASV261	-	0.83414537411227
ASV223	ASV270	-	0.627106452865218
ASV223	ASV293	-	0.868491311345656
ASV223	ASV309	-	0.923170017858389
ASV223	ASV402	-	0.907945033459911
ASV223	ASV917	-	0.62048558167783
ASV225	ASV242	-	0.89174334354991
ASV227	ASV275	-	0.948927384790791
ASV227	ASV474	-	0.558331822061478
ASV227	ASV482	-	0.908529161452632
ASV227	ASV626	-	0.824963627771892
ASV227	ASV1237	-	0.815313021313056
ASV228	ASV241	-	0.689199651939397
ASV228	ASV356	-	0.83695007345354
ASV228	ASV614	-	0.747613270571736
ASV228	ASV1144	-	0.63992255374184
ASV230	ASV855	+	0.681481604080819
ASV231	ASV239	-	0.920996044215048
ASV231	ASV275	-	0.853784868364863
ASV231	ASV327	-	0.725361877311002
ASV231	ASV352	-	0.851994737616735
ASV231	ASV626	-	0.696922678199018
ASV232	ASV252	-	0.934041363393536
ASV232	ASV261	-	0.798874968553641
ASV232	ASV333	-	0.758413038710755
ASV232	ASV346	-	0.739168998388066
ASV232	ASV394	-	0.837321552625264
ASV232	ASV403	-	0.590659004687382
ASV232	ASV474	+	0.640127509488909
ASV234	ASV564	+	0.862360810416862
ASV236	ASV639	+	0.844099122690118
ASV237	ASV262	+	0.896518997701731
ASV237	ASV267	+	0.73978868049695
ASV237	ASV275	-	0.767231796775463
ASV237	ASV441	+	0.66417050182709
ASV237	ASV487	+	0.838636356175567
ASV237	ASV643	-	0.77014156813632
ASV238	ASV306	+	0.575442146730878
ASV238	ASV319	+	0.801099086410294
ASV238	ASV361	+	0.769818207637649
ASV238	ASV378	+	0.83332688431032
ASV238	ASV400	+	0.545825412742391
ASV238	ASV487	+	0.767243228634758
ASV238	ASV609	+	0.784751666300182
ASV239	ASV253	-	0.841364012667482
ASV239	ASV374	-	0.91116395733464
ASV239	ASV392	-	0.87380999662749
ASV239	ASV524	-	0.926238145319014
ASV240	ASV271	+	0.901516817666504
ASV240	ASV302	-	0.833941595653187
ASV240	ASV419	+	0.779819537137105
ASV240	ASV430	-	0.927726595933253
ASV240	ASV524	-	0.756267938449866
ASV241	ASV267	+	0.686175197789735
ASV241	ASV313	-	0.737725584156993
ASV241	ASV327	+	0.755039793480415
ASV241	ASV378	-	0.947109084947889
ASV241	ASV399	-	0.812601385017268
ASV241	ASV402	-	0.585524233772776
ASV241	ASV467	+	0.71320469223873
ASV241	ASV703	-	0.87772316487479
ASV241	ASV705	-	0.437306448568807
ASV242	ASV252	+	0.814386275330434
ASV242	ASV259	+	0.62790643791512
ASV242	ASV403	-	0.747976536141797
ASV242	ASV419	+	0.996416725349393
ASV242	ASV445	-	0.423699269995153
ASV242	ASV643	-	0.924642235252058
ASV242	ASV703	-	0.901110148738906
ASV243	ASV253	-	0.375207038694255
ASV243	ASV259	-	0.529668617975366
ASV243	ASV267	+	0.707448875201029
ASV243	ASV281	+	0.807612193949062
ASV243	ASV282	-	0.494931082489925
ASV243	ASV307	-	0.760933382256048
ASV243	ASV365	-	0.857218735616213
ASV243	ASV389	+	0.83636792494047
ASV243	ASV401	-	0.95085491328019
ASV243	ASV533	+	0.845504167571991
ASV243	ASV549	+	0.959941217955551
ASV243	ASV705	-	0.878686200824157
ASV247	ASV273	+	0.977445292395498
ASV247	ASV609	-	0.529573023796689
ASV247	ASV689	+	0.97802183280994
ASV247	ASV867	+	0.984999404128027
ASV249	ASV270	+	0.658578107275403
ASV249	ASV276	+	0.737507076562986
ASV249	ASV317	+	0.829455406203247
ASV249	ASV319	+	0.994875200681613
ASV249	ASV336	-	0.827413921716249
ASV249	ASV349	+	0.988677585200909
ASV249	ASV384	+	0.793880248084224
ASV249	ASV392	+	0.894918361196003
ASV249	ASV446	-	1
ASV249	ASV586	-	0.854515985292648
ASV249	ASV626	-	0.840555343437737
ASV251	ASV258	-	0.956248838302796
ASV251	ASV389	-	0.837959697501039
ASV251	ASV437	-	0.818982505919817
ASV251	ASV874	+	0.875914170595357
ASV252	ASV295	-	0.891939335192729
ASV252	ASV423	+	0.739127341461756
ASV252	ASV855	+	0.981398713497123
ASV252	ASV874	-	0.889529058287831
ASV253	ASV256	+	0.876391162163236
ASV253	ASV268	-	0.917215808907111
ASV253	ASV270	+	0.9765685054694
ASV253	ASV306	+	0.951876441145856
ASV253	ASV373	-	0.886107610668646
ASV253	ASV524	+	0.871054920250202
ASV253	ASV526	-	0.927094114121587
ASV253	ASV609	+	0.947084099403068
ASV253	ASV1144	+	0.867717382042164
ASV256	ASV269	+	0.848679167909841
ASV256	ASV323	-	0.784757777375451
ASV256	ASV336	+	0.803167645170674
ASV256	ASV392	-	0.716938955025342
ASV256	ASV398	+	0.938506344392864
ASV256	ASV414	+	0.838618304554519
ASV256	ASV554	-	0.886631502126389
ASV256	ASV705	+	0.864200105002839
ASV257	ASV564	+	0.596417716776286
ASV258	ASV397	-	0.711724625090564
ASV258	ASV419	-	0.392746565054301
ASV258	ASV523	+	0.694418754353154
ASV259	ASV262	-	0.557353484137465
ASV259	ASV269	+	0.732423676995557
ASV259	ASV406	-	0.67130646954423
ASV259	ASV419	-	0.518552130230596
ASV259	ASV1144	+	0.616654505724723
ASV261	ASV399	-	0.726837413601367
ASV261	ASV492	-	0.926959783662915
ASV261	ASV639	+	0.834364946952575
ASV262	ASV282	-	0.648054869504165
ASV262	ASV295	+	0.895221454583486
ASV262	ASV317	-	0.501570461175724
ASV262	ASV327	-	0.755878587823164
ASV262	ASV340	+	0.996444215972099
ASV262	ASV352	+	0.636234681753114
ASV262	ASV465	-	0.886526787371714
ASV265	ASV340	-	0.871105289123978
ASV265	ASV341	-	0.877605250172926
ASV265	ASV349	-	0.765579731956434
ASV265	ASV445	-	0.679828104762799
ASV265	ASV491	-	0.873531035169724
ASV265	ASV533	-	0.670595783293688
ASV267	ASV523	-	0.900436006308361
ASV267	ASV533	-	0.66021298436456
ASV267	ASV639	-	0.535039566862916
ASV269	ASV423	+	0.930299628011938
ASV270	ASV506	+	0.823972445700867
ASV270	ASV710	+	0.867217869428201
ASV271	ASV307	-	0.897106966578729
ASV271	ASV317	+	0.849673130758005
ASV271	ASV419	-	0.681195114989154
ASV271	ASV465	+	0.964325773062511
ASV271	ASV474	+	0.93931202451742
ASV271	ASV705	-	0.859440731713771
ASV273	ASV304	-	0.928998884582249
ASV273	ASV316	-	0.837019956217234
ASV273	ASV321	-	0.904846208630375
ASV273	ASV343	-	0.824453134963653
ASV273	ASV356	-	0.824218655366244
ASV273	ASV361	+	0.679670029815887
ASV273	ASV392	+	0.653102360875981
ASV273	ASV420	-	0.862866425796288
ASV273	ASV524	-	0.800991886739249
ASV273	ASV586	-	0.900089649564383
ASV273	ASV601	-	0.778795012582207
ASV273	ASV728	+	0.963838352165822
ASV275	ASV281	-	0.863249501424789
ASV275	ASV296	+	0.888396527641257
ASV275	ASV307	-	0.657345861827168
ASV275	ASV316	-	0.648533201269393
ASV275	ASV340	+	0.639702721597684
ASV275	ASV396	-	0.847118479981949
ASV275	ASV401	-	0.85399359092326
ASV275	ASV703	+	0.804731014020923
ASV275	ASV917	-	0.920592683752706
ASV276	ASV319	+	0.896712041503213
ASV276	ASV333	-	0.905470413325079
ASV276	ASV378	+	0.915774282319122
ASV276	ASV421	-	0.81009100803012
ASV276	ASV487	-	0.563292204857701
ASV276	ASV517	+	0.783882680572182
ASV281	ASV401	+	0.657851631788474
ASV281	ASV601	-	0.673705663312113
ASV281	ASV639	-	0.816330014568237
ASV282	ASV288	-	0.741267265670678
ASV282	ASV309	-	0.655905928810605
ASV282	ASV317	-	0.885370928364541
ASV282	ASV334	-	0.780775704178072
ASV282	ASV341	-	0.754852456586996
ASV282	ASV365	+	0.638594358596281
ASV282	ASV446	+	0.857146380261014
ASV282	ASV651	+	0.872316337269929
ASV282	ASV917	-	0.951946743785363
ASV283	ASV361	-	0.868788506411335
ASV284	ASV346	-	0.846109922331006
ASV284	ASV728	-	0.87137054963001
ASV284	ASV1133	-	0.884551198705961
ASV287	ASV349	-	0.706451736880642
ASV287	ASV365	-	0.790694651163208
ASV287	ASV400	-	0.844766478993739
ASV287	ASV401	-	0.803597208270149
ASV287	ASV414	-	0.710138935136009
ASV287	ASV491	-	0.893996840720341
ASV287	ASV517	-	0.82154665200924
ASV287	ASV539	-	0.770199928885828
ASV288	ASV349	+	0.856209077213111
ASV288	ASV378	+	0.832734020435525
ASV288	ASV467	-	0.540786486021647
ASV288	ASV599	-	0.843809943953623
ASV288	ASV1061	-	0.915728392660926
ASV293	ASV296	-	0.52948897445399
ASV293	ASV392	+	0.573188655365852
ASV293	ASV419	-	0.547723750382708
ASV293	ASV506	-	0.936885742433435
ASV293	ASV528	+	0.799638773798933
ASV293	ASV705	+	0.523385453516621
ASV293	ASV917	+	0.712455980384329
ASV295	ASV307	-	0.883574799692977
ASV295	ASV309	+	0.749793364374978
ASV295	ASV319	-	0.695685705380484
ASV295	ASV327	-	0.830412603436447
ASV295	ASV346	+	0.718722525800291
ASV295	ASV351	-	0.850431666506835
ASV295	ASV400	-	0.942956343166901
ASV295	ASV564	+	0.589537729297865
ASV296	ASV306	-	0.867107630402347
ASV296	ASV327	-	0.958768070101012
ASV296	ASV355	+	0.976856038655919
ASV296	ASV378	-	0.767607684619762
ASV296	ASV384	+	0.650951421783807
ASV296	ASV402	-	0.776890580333593
ASV300	ASV403	-	0.753963727898344
ASV300	ASV689	-	0.892600684897626
ASV304	ASV487	-	0.573696333983565
ASV304	ASV542	-	0.893147873930275
ASV304	ASV705	-	0.737361418389919
ASV304	ASV1237	-	0.679794152226539
ASV305	ASV346	+	0.774683709743759
ASV305	ASV470	+	0.418246053810024
ASV306	ASV401	+	0.381240401120558
ASV306	ASV526	+	0.654459341628845
ASV306	ASV626	-	0.627832588146883
ASV307	ASV351	-	0.93578140432664
ASV307	ASV452	-	0.873277922016713
ASV308	ASV643	-	0.827430722364235
ASV313	ASV421	-	0.967392021519203
ASV313	ASV524	-	0.89980237860923
ASV313	ASV528	-	0.828581743794575
ASV313	ASV601	-	0.953652515562064
ASV313	ASV643	+	0.704055549819726
ASV316	ASV321	+	0.851530052116186
ASV316	ASV396	+	0.969937254537429
ASV316	ASV539	+	0.676801372392811
ASV316	ASV703	+	0.625615834655299
ASV317	ASV325	+	0.990049904040307
ASV317	ASV403	+	0.580034877684141
ASV317	ASV445	-	0.912743438257053
ASV317	ASV703	-	0.88720842551425
ASV318	ASV340	+	0.540029714849404
ASV318	ASV356	+	0.991980886627879
ASV318	ASV402	-	0.601954142205025
ASV318	ASV465	-	0.87671210668532
ASV319	ASV874	-	0.848298030145674
ASV323	ASV399	-	0.71226376816927
ASV323	ASV403	-	0.788719968561857
ASV323	ASV406	-	0.912084740677337
ASV323	ASV528	-	0.795656511416986
ASV323	ASV1061	-	0.819538355450956
ASV331	ASV855	-	0.865747333763488
ASV334	ASV388	-	0.837510171621849
ASV334	ASV400	+	0.860485137578789
ASV334	ASV542	+	0.803082391024275
ASV334	ASV643	+	0.719161232339423
ASV336	ASV389	+	0.885685125750214
ASV336	ASV406	+	0.887993771623143
ASV336	ASV467	+	0.853564476161162
ASV336	ASV639	+	0.848283207826376
ASV340	ASV549	-	0.82050715828573
ASV341	ASV470	+	0.884956410574249
ASV341	ASV482	-	0.772865200796363
ASV341	ASV599	-	0.795462063168091
ASV341	ASV609	+	0.941685002627483
ASV341	ASV1144	+	0.804038587829015
ASV343	ASV403	-	0.861316773061431
ASV343	ASV651	-	0.878354326842157
ASV343	ASV917	+	0.757519870011505
ASV346	ASV554	-	0.757766444744574
ASV346	ASV614	+	0.923131418913822
ASV346	ASV1237	-	0.831970191898738
ASV349	ASV355	+	0.751503053598059
ASV349	ASV374	+	0.938172585822327
ASV349	ASV452	+	0.874131368565541
ASV349	ASV467	-	0.825295929199241
ASV349	ASV492	-	0.723106039448956
ASV351	ASV388	+	0.879747019144667
ASV351	ASV392	+	0.749281974815125
ASV351	ASV523	-	0.767326037444489
ASV351	ASV639	-	0.906831827876706
ASV352	ASV430	+	0.932877736505656
ASV352	ASV482	-	0.908104082992376
ASV352	ASV1133	-	0.870257214502259
ASV355	ASV487	-	0.416047879930326
ASV355	ASV626	-	0.871159284206658
ASV356	ASV389	+	0.988447319810493
ASV356	ASV528	-	0.423042645914669
ASV356	ASV705	-	0.853895971351896
ASV356	ASV1061	-	0.6660680482444
ASV361	ASV384	+	0.703003906758341
ASV361	ASV467	-	0.865938259262202
ASV361	ASV626	-	0.864936125402882
ASV361	ASV1101	-	0.821659163082355
ASV365	ASV423	+	0.928550041999106
ASV365	ASV441	+	0.868777166478013
ASV365	ASV524	-	0.95498222251906
ASV365	ASV664	+	0.816190732441406
ASV365	ASV1133	+	0.685898282381648
ASV368	ASV419	-	0.872106456253702
ASV373	ASV445	+	0.695016978960629
ASV373	ASV643	+	0.712864841303991
ASV373	ASV703	+	0.861000200075261
ASV374	ASV397	+	0.825331235789876
ASV374	ASV414	-	0.897434230134918
ASV374	ASV430	+	0.74292102935844
ASV374	ASV491	+	0.874265895029726
ASV374	ASV517	+	0.865605496020142
ASV374	ASV554	-	0.669719573636436
ASV374	ASV564	+	0.796807760097675
ASV378	ASV389	-	0.948907267670986
ASV378	ASV403	+	0.943856515568551
ASV389	ASV524	+	0.813569310635011
ASV389	ASV554	-	0.891799416437531
ASV389	ASV643	+	0.906306821465817
ASV389	ASV664	-	0.968341877305713
ASV389	ASV874	+	0.860688266370705
ASV389	ASV1955	-	0.983035082251343
ASV392	ASV396	+	0.906006506910195
ASV392	ASV465	+	0.735339046824582
ASV392	ASV664	-	0.866752705286263
ASV394	ASV470	+	0.722663171915927
ASV394	ASV474	-	0.734980544630732
ASV394	ASV533	+	0.778564992262227
ASV394	ASV639	-	0.60476107741158
ASV394	ASV728	+	0.894263719317057
ASV394	ASV1955	+	0.752277843788755
ASV396	ASV867	-	0.581993681835091
ASV396	ASV1101	+	0.775728138511636
ASV397	ASV399	+	0.842612152705348
ASV397	ASV526	-	0.959800511226523
ASV397	ASV639	+	0.941089265539952
ASV398	ASV487	+	0.901456940974861
ASV398	ASV533	-	0.672354032564906
ASV398	ASV601	+	0.834246550524404
ASV399	ASV524	+	0.724656428057067
ASV400	ASV564	-	0.802213929935001
ASV401	ASV467	+	0.874519673855545
ASV401	ASV705	-	0.708793074313389
ASV401	ASV874	+	0.943619901079936
ASV401	ASV1061	-	0.632228777321779
ASV402	ASV470	+	0.70698154382128
ASV402	ASV474	+	0.981490755461708
ASV402	ASV517	+	0.743821979864444
ASV403	ASV664	+	0.818617289757718
ASV403	ASV874	+	0.991508209577826
ASV406	ASV437	+	0.814229291883628
ASV406	ASV1101	+	0.821088797555629
ASV414	ASV506	-	0.836312295536483
ASV419	ASV441	+	0.427868566691201
ASV419	ASV446	-	0.929784077181755
ASV419	ASV664	-	0.711885079201261
ASV419	ASV1646	-	0.600988538750564
ASV420	ASV491	-	0.675861250026047
ASV421	ASV437	-	0.940834828955924
ASV421	ASV689	-	0.786772543485373
ASV423	ASV528	-	0.942352076631491
ASV423	ASV601	-	0.938862996646319
ASV423	ASV651	-	0.764909621490771
ASV430	ASV492	-	0.671009404490903
ASV430	ASV601	-	0.836843050554421
ASV430	ASV651	-	0.752938612263324
ASV437	ASV528	+	0.651984036450289
ASV437	ASV643	-	0.792471115949051
ASV441	ASV506	+	0.789718329130261
ASV441	ASV586	+	0.880998555299879
ASV445	ASV614	-	0.592337991510972
ASV445	ASV867	+	0.832447258675082
ASV446	ASV549	-	0.724202098314869
ASV452	ASV639	-	0.548972252603795
ASV452	ASV1646	-	0.580825246979891
ASV465	ASV524	+	0.754436698048811
ASV465	ASV586	+	0.860690964432522
ASV467	ASV599	-	0.921594444247178
ASV467	ASV651	-	0.799732843209022
ASV467	ASV705	-	0.859851249142376
ASV467	ASV855	-	0.800855404003794
ASV467	ASV1061	+	0.892090884666166
ASV470	ASV554	-	0.769000526302294
ASV474	ASV482	+	0.988560057121945
ASV474	ASV523	+	0.868568500813947
ASV474	ASV1237	-	0.848605935041232
ASV482	ASV533	-	0.730186003516212
ASV482	ASV728	-	0.823340160371786
ASV487	ASV539	-	0.811913924231483
ASV487	ASV689	+	0.906744958410145
ASV487	ASV1133	-	0.773174177312223
ASV487	ASV1237	+	0.967606934817894
ASV491	ASV639	-	0.740375538963657
ASV491	ASV710	-	0.843607801653712
ASV491	ASV1955	+	0.944634394893107
ASV492	ASV614	+	0.836619541762499
ASV506	ASV874	-	0.862453041396039
ASV506	ASV1133	-	0.870426391411239
ASV517	ASV533	+	0.722465881434723
ASV517	ASV601	-	0.857062078350825
ASV517	ASV639	-	0.826811664989541
ASV524	ASV689	-	0.932751501236896
ASV526	ASV1144	-	0.711069911158727
ASV533	ASV599	+	0.874042082551718
ASV539	ASV599	-	0.66751109160774
ASV539	ASV643	+	0.860652984450793
ASV542	ASV549	-	0.702370910815888
ASV542	ASV601	+	0.987438796357226
ASV549	ASV689	+	0.981751184615185
ASV549	ASV728	-	0.870551878068399
ASV564	ASV705	+	0.979750405185982
ASV586	ASV599	+	0.671541190261995
ASV586	ASV639	+	0.960718298859402
ASV609	ASV917	+	0.786840212614906
ASV664	ASV705	+	0.700697758612168
ASV705	ASV855	+	0.81428660003644
ASV867	ASV1955	-	0.497316203527336
