# Supplementary material for: Microbial interactions mediate the fairy ring type effects on alpine meadow plant communities on the Tibetan plateau
Source: Environ Microbiome. 2026 Mar 10;21:55. doi: 10.1186/s40793-026-00873-z (PMC13088534; doi:10.1186/s40793-026-00873-z)
Supplement: Supplementary file 2 — Supplementary Material 2 [file 40793_2026_873_MOESM2_ESM.zip › co-occurrence network/bacteria/T1/Agaricus_20out_node.csv]

ID	degree	betweenness_centrality	closeness_centrality	eigenvector_centrality	Abundance	module	Kingdom	phylum	class	order	family	genus
ASV1	22	462	0.00144859935729234	0.987129114755241	0.138003504956487	M4	Bacteria	Cyanobacteria	Cyanobacteriia	Chloroplast	Chloroplast	Chloroplast
ASV3	12	280	0.00138621365395347	0.407780608259098	0.0857949500693343	M11	Bacteria	Cyanobacteria	Cyanobacteriia	Chloroplast	Chloroplast	Chloroplast
ASV5	7	61	0.00116811087332974	0.147893731412825	0.0931107985248589	M8	Bacteria	Firmicutes	Bacilli	Acholeplasmatales	Acholeplasmataceae	Candidatus_Phytoplasma
ASV6	15	212	0.00138921994811109	0.56614269849704	1.26298147427648	M11	Bacteria	Verrucomicrobiota	Verrucomicrobiae	Chthoniobacterales	Chthoniobacteraceae	Candidatus_Udaeobacter
ASV7	13	377	0.00139186213358019	0.492387666891431	0.0618521733057991	M2	Bacteria	Cyanobacteria	Cyanobacteriia	Chloroplast	Chloroplast	Chloroplast
ASV8	13	180	0.00137499515443232	0.54498479183458	1.48278946650838	M6	Bacteria	Gemmatimonadota	Gemmatimonadetes	Gemmatimonadales	Gemmatimonadaceae	uncultured
ASV9	11	136	0.00130324329299357	0.347945291862501	1.0780900314914	M9	Bacteria	Actinobacteriota	Thermoleophilia	Solirubrobacterales	67-14	67-14
ASV10	13	374	0.00138755382401212	0.423170864462289	0.951060299218202	M8	Bacteria	Gemmatimonadota	Gemmatimonadetes	Gemmatimonadales	Gemmatimonadaceae
ASV11	14	355	0.00141422084100182	0.581897110242469	0.52208554887153	M6	Bacteria	Proteobacteria	Alphaproteobacteria	Rhizobiales	uncultured	uncultured
ASV12	16	296	0.00140802010933591	0.698182121355102	0.483511075196946	M9	Bacteria	Acidobacteriota	Blastocatellia	Pyrinomonadales	Pyrinomonadaceae	RB41
ASV13	15	322	0.00142877961206439	0.645500278507862	0.350828187299022	M3	Bacteria	Acidobacteriota	Blastocatellia	Pyrinomonadales	Pyrinomonadaceae	RB41
ASV16	7	61	0.00128710039557524	0.307791411643021	0.570968718097081	M1	Bacteria	Acidobacteriota	Blastocatellia	Pyrinomonadales	Pyrinomonadaceae	RB41
ASV17	4	6	0.00112758677643333	0.196066440729886	0.71063491588437	M8	Bacteria	Proteobacteria	Gammaproteobacteria	Burkholderiales	Nitrosomonadaceae	MND1
ASV18	11	246	0.00132969085814075	0.340953072981305	0.765503779300804	M1	Bacteria	Actinobacteriota	Thermoleophilia	Gaiellales	uncultured	uncultured
ASV19	11	140	0.00140718557603971	0.496798406865737	0.754197468051357	M6	Bacteria	Gemmatimonadota	Gemmatimonadetes	Gemmatimonadales	Gemmatimonadaceae	uncultured
ASV20	13	418	0.00149051142420572	0.554194166722039	0.729589614155502	M5	Bacteria	Chloroflexi	Gitt-GS-136	Gitt-GS-136	Gitt-GS-136	Gitt-GS-136
ASV21	4	19	0.00120444972716146	0.165068960266501	0.297622016713388	M3	Bacteria	Acidobacteriota	Blastocatellia	Pyrinomonadales	Pyrinomonadaceae	RB41
ASV22	10	205	0.0013700626102834	0.396729302555131	0.481515843799985	M2	Bacteria	Acidobacteriota	Vicinamibacteria	Vicinamibacterales	Vicinamibacteraceae	Vicinamibacteraceae
ASV23	7	200	0.00139804832624137	0.190126856183491	0.809066331467792	M8	Bacteria	Gemmatimonadota	Gemmatimonadetes	Gemmatimonadales	Gemmatimonadaceae	uncultured
ASV24	10	201	0.00138196879451143	0.378223769797618	0.63248835283672	M4	Bacteria	Actinobacteriota	Thermoleophilia	Solirubrobacterales	67-14	67-14
ASV25	15	415	0.00147090355109687	0.64208238512269	0.795099711689063	M3	Bacteria	Gemmatimonadota	Gemmatimonadetes	Gemmatimonadales	Gemmatimonadaceae	uncultured
ASV26	7	114	0.00134254232625272	0.321153406423033	0.595576571992937	M9	Bacteria	Actinobacteriota	Thermoleophilia	Gaiellales	uncultured	uncultured
ASV27	9	212	0.0013754186310776	0.33377197997677	0.587928184971252	M1	Bacteria	Actinobacteriota	Thermoleophilia	Solirubrobacterales	Solirubrobacteraceae	Solirubrobacter
ASV28	10	91	0.00135268704006743	0.457751587743653	0.565648101038518	M1	Bacteria	Actinobacteriota	MB-A2-108	MB-A2-108	MB-A2-108	MB-A2-108
ASV29	11	214	0.00138187228135682	0.447921710864483	0.767166472131605	M4	Bacteria	Chloroflexi	P2-11E	P2-11E	P2-11E	P2-11E
ASV30	17	584	0.0014569738675273	0.586218207822831	0.696668296105641	M5	Bacteria	Actinobacteriota	Thermoleophilia	Gaiellales
ASV31	14	289	0.00145259759228493	0.624116408408062	0.486171383726228	M4	Bacteria	NB1-j	NB1-j	NB1-j	NB1-j	NB1-j
ASV32	6	67	0.00119780447972597	0.198678571478195	0.484841229461587	M1	Bacteria	Methylomirabilota	Methylomirabilia	Rokubacteriales	Rokubacteriales	Rokubacteriales
ASV33	14	382	0.00145194388409413	0.595197082260852	0.550351326995148	M10	Bacteria	Gemmatimonadota	Gemmatimonadetes	Gemmatimonadales	Gemmatimonadaceae	uncultured
ASV35	8	114	0.00130211713418318	0.312102310186964	0.438950907331478	M3	Bacteria	Acidobacteriota	Vicinamibacteria	Vicinamibacterales
ASV36	16	1172	0.00152386515937991	0.487557990785271	0.343844877409658	M4	Bacteria	RCP2-54	RCP2-54	RCP2-54	RCP2-54	RCP2-54
ASV38	14	526	0.00149775773966344	0.539684352717023	0.653105743938653	M6	Bacteria	Gemmatimonadota	Gemmatimonadetes	Gemmatimonadales	Gemmatimonadaceae	uncultured
ASV39	15	329	0.00139211250262962	0.548571749849016	0.325555256270846	M3	Bacteria	Acidobacteriota	Blastocatellia
ASV40	10	169	0.0013422950488667	0.408081099902767	0.39572089373065	M4	Bacteria	Gemmatimonadota	Gemmatimonadetes	Gemmatimonadales	Gemmatimonadaceae	uncultured
ASV41	21	1248	0.00159764559425122	0.839305094092861	0.209166758114772	M10	Bacteria	Proteobacteria	Alphaproteobacteria	Rhizobiales	Xanthobacteraceae	Bradyrhizobium
ASV42	12	292	0.00139622469461896	0.438881719394164	0.310258482227476	M5	Bacteria	Proteobacteria	Gammaproteobacteria	Burkholderiales	Sutterellaceae	uncultured
ASV43	14	883	0.00147788226614483	0.379227335999185	0.448594525750124	M5	Bacteria	Acidobacteriota	Vicinamibacteria	Vicinamibacterales	Vicinamibacteraceae	Vicinamibacteraceae
ASV44	7	152	0.00130778287933169	0.176464869609073	0.231446842047506	M4	Bacteria	Acidobacteriota	Blastocatellia
ASV45	7	75	0.00126525264543769	0.226151570883005	0.431967597442113	M4	Bacteria	Actinobacteriota	Thermoleophilia	Gaiellales	uncultured	uncultured
ASV46	6	116	0.00127128492215843	0.191278510080536	0.340519491748056	M3	Bacteria	Acidobacteriota	Vicinamibacteria	Vicinamibacterales
ASV47	6	111	0.00132910008853722	0.230144091888206	0.285318089765461	M6	Bacteria	Chloroflexi	P2-11E	P2-11E	P2-11E	P2-11E
ASV49	15	682	0.00148222714587322	0.549643495272987	0.476527765307582	M9	Bacteria	Gemmatimonadota	Gemmatimonadetes	Gemmatimonadales	Gemmatimonadaceae
ASV50	5	19	0.00121010065599996	0.184974187314227	0.707642068788928	M1	Bacteria	Gemmatimonadota	Gemmatimonadetes	Gemmatimonadales	Gemmatimonadaceae	uncultured
ASV51	7	183	0.00129592506572568	0.251801764167932	0.251731694583279	M10	Bacteria	Acidobacteriota	Holophagae	Subgroup_7	Subgroup_7	Subgroup_7
ASV52	8	100	0.00133536058801493	0.335753448481277	0.22080560793038	M4	Bacteria	Acidobacteriota	Vicinamibacteria	Vicinamibacterales	Vicinamibacteraceae	Vicinamibacteraceae
ASV53	5	95	0.00131489508807426	0.182692719360113	0.23709999767223	M6	Bacteria	Proteobacteria	Gammaproteobacteria	Burkholderiales	Nitrosomonadaceae	MND1
ASV54	12	464	0.0014951399448149	0.505817407667653	0.154962971830658	M8	Bacteria	Chloroflexi	P2-11E	P2-11E	P2-11E	P2-11E
ASV56	11	420	0.00140802740813895	0.310824834408344	0.360471805717668	M11	Bacteria	Actinobacteriota	MB-A2-108	MB-A2-108	MB-A2-108	MB-A2-108
ASV57	9	111	0.00135301861312633	0.400571473316801	0.215152452305656	M1	Bacteria	Methylomirabilota	Methylomirabilia	Rokubacteriales	Rokubacteriales	Rokubacteriales
ASV58	11	213	0.00135578350403162	0.470035538362972	0.26835862289129	M9	Bacteria	Acidobacteriota	Vicinamibacteria	Vicinamibacterales	Vicinamibacteraceae	Vicinamibacteraceae
ASV59	2	2	0.00111654590874736	0.0868594168780983	0.360471805717668	M3	Bacteria	Gemmatimonadota	Gemmatimonadetes	Gemmatimonadales	Gemmatimonadaceae	Roseisolibacter
ASV60	7	44	0.0012446066363562	0.329062496174058	0.20584137245317	M5	Bacteria	Acidobacteriota	Holophagae	Subgroup_7	Subgroup_7	Subgroup_7
ASV61	20	835	0.00151643749620279	0.716239157900344	0.228453994952065	M1	Bacteria	Proteobacteria	Gammaproteobacteria	Burkholderiales	Nitrosomonadaceae	MND1
ASV63	9	255	0.00127890034263816	0.269417624676555	0.20484375675469	M1	Bacteria	Methylomirabilota	Methylomirabilia	Rokubacteriales	Rokubacteriales	Rokubacteriales
ASV64	9	143	0.00126750964857104	0.285113621067258	0.22180322362886	M5	Bacteria	Actinobacteriota	Acidimicrobiia	IMCC26256	IMCC26256	IMCC26256
ASV65	13	374	0.00142767383032856	0.509100115759571	0.102421878377345	M2	Bacteria	Acidobacteriota	Blastocatellia	Pyrinomonadales	Pyrinomonadaceae	RB41
ASV66	3	10	0.00107999543880214	0.114777850783845	0.272349085685212	M1	Bacteria	Proteobacteria	Alphaproteobacteria	Rhizobiales	KF-JG30-B3	KF-JG30-B3
ASV67	13	239	0.00140896702143722	0.55849574720671	0.144986814845852	M6	Bacteria	Actinobacteriota	Actinobacteria	Frankiales	Geodermatophilaceae	Blastococcus
ASV68	9	105	0.00138902324585993	0.412021042902652	0.228453994952065	M5	Bacteria	Actinobacteriota	Thermoleophilia	Solirubrobacterales	67-14	67-14
ASV69	3	22	0.00115375886017525	0.0917629606274505	0.373108271231756	M1	Bacteria	RCP2-54	RCP2-54	RCP2-54	RCP2-54	RCP2-54
ASV70	8	328	0.00140691441659766	0.270489839114782	0.380091581121121	M5	Bacteria	Actinobacteriota	Thermoleophilia	Gaiellales	uncultured	uncultured
ASV71	16	333	0.00147549367526174	0.715026034212018	0.144321737713531	M1	Bacteria	Acidobacteriota	Blastocatellia	Pyrinomonadales	Pyrinomonadaceae	RB41
ASV73	10	220	0.00138434849004316	0.458821141467127	0.19021205984364	M3	Bacteria	Actinobacteriota	Thermoleophilia	Solirubrobacterales	67-14	67-14
ASV74	9	208	0.00136709597444874	0.33204503056703	0.165271667381625	M3	Bacteria	Acidobacteriota	Vicinamibacteria	Vicinamibacterales	Vicinamibacteraceae	Vicinamibacteraceae
ASV75	11	253	0.00140145372866333	0.407527019341268	0.0744886388198871	M11	Bacteria	Acidobacteriota	Blastocatellia	Pyrinomonadales	Pyrinomonadaceae	RB41
ASV76	11	141	0.00132969562829562	0.483683067532692	0.311588636492117	M2	Bacteria	Actinobacteriota	Thermoleophilia	Gaiellales	Gaiellaceae	Gaiella
ASV77	8	175	0.00136687130121266	0.311199994762262	0.190544598409801	M2	Bacteria	Gemmatimonadota	Gemmatimonadetes	Gemmatimonadales	Gemmatimonadaceae	Gemmatimonas
ASV80	11	141	0.00139741034429823	0.43043496266395	0.105082186906626	M3	Bacteria	Acidobacteriota	Blastocatellia	Pyrinomonadales	Pyrinomonadaceae	RB41
ASV81	8	193	0.0012966827796303	0.329761052823213	0.286648244030101	M6	Bacteria	Actinobacteriota	Thermoleophilia	Solirubrobacterales	Solirubrobacteraceae	Solirubrobacter
ASV82	11	184	0.00137175354865172	0.42077929602651	0.260377697303445	M7	Bacteria	Proteobacteria	Alphaproteobacteria	Rhizobiales	Rhizobiales_Incertae_Sedis	Nordella
ASV83	4	49	0.00127648031269955	0.145205381687602	0.297289478147228	M5	Bacteria	Actinobacteriota	Thermoleophilia	Gaiellales	Gaiellaceae	Gaiella
ASV84	10	516	0.00143463167804221	0.363955016138974	0.1579558189261	M5	Bacteria	Proteobacteria	Gammaproteobacteria	Burkholderiales	Comamonadaceae
ASV85	9	251	0.00139835689360073	0.323839633824219	0.228786533518225	M5	Bacteria	Proteobacteria	Alphaproteobacteria	Rhizobiales	Methyloligellaceae
ASV86	5	111	0.00119337082727142	0.0947661869817752	0.164274051683144	M1	Bacteria	Proteobacteria	Gammaproteobacteria	Burkholderiales	TRA3-20	TRA3-20
ASV87	8	196	0.00136674872047058	0.226515486204777	0.181566057123475	M4	Bacteria	Proteobacteria	Alphaproteobacteria	Rhizobiales	Xanthobacteraceae
ASV88	4	14	0.00119372961765351	0.150493842781639	0.215152452305656	M4	Bacteria	Acidobacteriota	Blastocatellia	Pyrinomonadales	Pyrinomonadaceae	RB41
ASV89	5	32	0.00123620922042271	0.219803841123171	0.186221597049718	M8	Bacteria	Chloroflexi	KD4-96	KD4-96	KD4-96	KD4-96
ASV91	20	1291	0.00167828882049164	0.891467631494808	0.169927207307868	M10	Bacteria	Acidobacteriota	Subgroup_5	Subgroup_5	Subgroup_5	Subgroup_5
ASV92	13	449	0.00148392162425554	0.490280114754851	0.22180322362886	M1	Bacteria	Acidobacteriota	Holophagae	Subgroup_7	Subgroup_7	Subgroup_7
ASV94	12	325	0.00144794272006147	0.471018284267794	0.182231134255795	M7	Bacteria	Acidobacteriota	Vicinamibacteria	Vicinamibacterales	Vicinamibacteraceae	Vicinamibacteraceae
ASV95	9	133	0.00137712599730484	0.467741204453678	0.174915285800271	M2	Bacteria	Acidobacteriota	Vicinamibacteria	Vicinamibacterales	Vicinamibacteraceae	Vicinamibacteraceae
ASV96	13	560	0.00149413088793705	0.465336320987807	0.147647123375133	M4	Bacteria	Proteobacteria	Gammaproteobacteria	Burkholderiales	Nitrosomonadaceae	Ellin6067
ASV97	11	495	0.00146523990350034	0.357510311192301	0.319237023513802	M2	Bacteria	Gemmatimonadota	Gemmatimonadetes	Gemmatimonadales	Gemmatimonadaceae	uncultured
ASV98	11	525	0.00148043940662903	0.379780121544808	0.297289478147228	M4	Bacteria	Acidobacteriota	Blastocatellia	Elev-16S-573	Elev-16S-573	Elev-16S-573
ASV99	2	0	0.00114076865070232	0.0832258800404106	0.156958203227619	M2	Bacteria	Proteobacteria	Alphaproteobacteria	Rhizobiales	Hyphomicrobiaceae	Pedomicrobium
ASV100	16	746	0.00150643660134967	0.557498186748467	0.158953434624581	M1	Bacteria	Actinobacteriota	Thermoleophilia	Solirubrobacterales	67-14	67-14
ASV101	7	247	0.00137453156257309	0.186584955064085	0.191874752674441	M9	Bacteria	Methylomirabilota	Methylomirabilia	Rokubacteriales	Rokubacteriales	Rokubacteriales
ASV102	10	174	0.00145461605146034	0.41272253401006	0.345507570240459	M6	Bacteria	Actinobacteriota	Thermoleophilia	Gaiellales	uncultured	uncultured
ASV104	12	321	0.00142948162735005	0.445422442813671	0.151305047602896	M8	Bacteria	Acidobacteriota	Blastocatellia	Pyrinomonadales	Pyrinomonadaceae	RB41
ASV105	8	106	0.00133110920168422	0.305908876959008	0.15729074179378	M2	Bacteria	Actinobacteriota	Rubrobacteria	Rubrobacterales	Rubrobacteriaceae	Rubrobacter
ASV106	6	178	0.0012880688979784	0.153237288208539	0.113395651060632	M1	Bacteria	Proteobacteria	Gammaproteobacteria	Steroidobacterales	Steroidobacteraceae
ASV107	19	447	0.00143512891924538	0.71689786274538	0.218145299401098	M7	Bacteria	Acidobacteriota	Vicinamibacteria	Vicinamibacterales	Vicinamibacteraceae
ASV108	11	281	0.00142650700478265	0.448280734472348	0.286648244030101	M3	Bacteria	Gemmatimonadota	Gemmatimonadetes	Gemmatimonadales	Gemmatimonadaceae	Gemmatimonas
ASV110	8	245	0.00142796169149415	0.257394781361957	0.138003504956487	M8	Bacteria	Acidobacteriota	Vicinamibacteria	Vicinamibacterales	Vicinamibacteraceae	Vicinamibacteraceae
ASV111	4	57	0.00122423078108047	0.105177300122299	0.125034500876239	M5	Bacteria	Acidobacteriota	Vicinamibacteria	Vicinamibacterales	uncultured	uncultured
ASV112	4	36	0.00121910430329022	0.179976344632783	0.184226365652757	M9	Bacteria	Actinobacteriota	Thermoleophilia	Gaiellales
ASV113	12	423	0.00146284558422729	0.459536452678705	0.159285973190741	M6	Bacteria
ASV114	9	97	0.00132274496035867	0.355919601180968	0.153965356132177	M4	Bacteria	Actinobacteriota	Thermoleophilia	Gaiellales	Gaiellaceae	Gaiella
ASV115	15	559	0.00146218368590308	0.538065324185644	0.115723421023753	M3	Bacteria	Actinobacteriota	Thermoleophilia	Solirubrobacterales	Solirubrobacteraceae	Solirubrobacter
ASV116	15	486	0.00148524838413304	0.611416595970259	0.138336043522648	M7	Bacteria	Proteobacteria	Alphaproteobacteria	Rhizobiales	uncultured	uncultured
ASV117	13	457	0.00147750178567783	0.516087191275983	0.129690040802482	M1	Bacteria	Acidobacteriota	Blastocatellia	Pyrinomonadales	Pyrinomonadaceae	RB41
ASV118	3	8	0.00119740446009114	0.177347703663931	0.135010657861045	M4	Bacteria	Acidobacteriota	Holophagae	Subgroup_7	Subgroup_7	Subgroup_7
ASV119	5	25	0.00124834983936895	0.194748002167715	0.176910517197232	M7	Bacteria	Chloroflexi	KD4-96	KD4-96	KD4-96	KD4-96
ASV120	7	114	0.00129184851459717	0.261178752551189	0.255389618811042	M8	Bacteria	Gemmatimonadota	Gemmatimonadetes	Gemmatimonadales	Gemmatimonadaceae	uncultured
ASV121	11	293	0.00141057029653396	0.406980024396992	0.123704346611598	M6	Bacteria	Proteobacteria	Gammaproteobacteria	Burkholderiales	Nitrosomonadaceae	MND1
ASV122	8	177	0.0013737805313052	0.266650003587565	0.212824682342535	M8	Bacteria	Actinobacteriota	Thermoleophilia	Gaiellales	uncultured	uncultured
ASV123	7	136	0.00135271818341504	0.273675856260404	0.138668582088808	M9	Bacteria	Proteobacteria	Gammaproteobacteria	CCD24	CCD24	CCD24
ASV124	12	465	0.00146368165600593	0.421715078784654	0.131352733633283	M3	Bacteria
ASV126	5	43	0.00123271615585447	0.213394045707223	0.117718652420714	M7	Bacteria	Acidobacteriota	Vicinamibacteria	Vicinamibacterales	Vicinamibacteraceae	Vicinamibacteraceae
ASV127	18	1115	0.00154517459493278	0.650039362202635	0.171589900138669	M7	Bacteria	Chloroflexi	KD4-96	KD4-96	KD4-96	KD4-96
ASV128	5	46	0.00123522908366503	0.197277895130709	0.216815145136457	M7	Bacteria	Actinobacteriota	Thermoleophilia	Gaiellales	uncultured	uncultured
ASV129	18	1159	0.00157560293665687	0.644769896526235	0.118716268119195	M4	Bacteria	Planctomycetota	Phycisphaerae	Tepidisphaerales	WD2101_soil_group	WD2101_soil_group
ASV130	13	488	0.00143987869793247	0.462625973988989	0.113395651060632	M1	Bacteria	Proteobacteria	Gammaproteobacteria	Burkholderiales	Comamonadaceae	Variovorax
ASV131	16	724	0.00143407636984	0.46039230695951	0.144321737713531	M4	Bacteria	Methylomirabilota	Methylomirabilia	Rokubacteriales	Rokubacteriales	Rokubacteriales
ASV132	10	381	0.00135166418930473	0.287975305745613	0.161613743153862	M3	Bacteria	Nitrospirota	Nitrospiria	Nitrospirales	Nitrospiraceae	Nitrospira
ASV133	12	444	0.0014249395394309	0.398987048753607	0.114393266759112	M3	Bacteria	Actinobacteriota	Thermoleophilia	Solirubrobacterales	Solirubrobacteraceae	Solirubrobacter
ASV134	7	29	0.00127305576037621	0.309529362247386	0.151637586169056	M11	Bacteria	Proteobacteria	Gammaproteobacteria	Burkholderiales	TRA3-20	TRA3-20
ASV135	15	644	0.00148121699598977	0.521045884375204	0.187884289880519	M4	Bacteria	Actinobacteriota	Thermoleophilia	Solirubrobacterales	67-14	67-14
ASV136	8	157	0.00138001841593266	0.315065057081237	0.129024963670162	M5	Bacteria	Bacteroidota	Bacteroidia	Cytophagales	Microscillaceae
ASV137	10	530	0.00151884779672065	0.330294654386412	0.174915285800271	M2	Bacteria	Chloroflexi	KD4-96	KD4-96	KD4-96	KD4-96
ASV138	4	36	0.00119873609500962	0.141112370781486	0.0811394101430914	M9	Bacteria	Proteobacteria	Gammaproteobacteria	Xanthomonadales	Xanthomonadaceae
ASV139	6	64	0.00131601350335844	0.238135317082566	0.104084571208146	M9	Bacteria	Proteobacteria	Alphaproteobacteria	Rhizobiales	Xanthobacteraceae	uncultured
ASV140	5	65	0.00121347734401708	0.198192511927923	0.166934360212426	M1	Bacteria	Actinobacteriota	Thermoleophilia	Gaiellales	Gaiellaceae	Gaiella
ASV141	9	209	0.00140851567520575	0.365723678146802	0.170924823006348	M3	Bacteria	RCP2-54	RCP2-54	RCP2-54	RCP2-54	RCP2-54
ASV142	13	387	0.00142076693016918	0.529109285179267	0.167931975910906	M3	Bacteria	Chloroflexi	TK10	TK10	TK10	TK10
ASV143	17	694	0.00153579762017304	0.594309660051451	0.12636465514088	M4	Bacteria	Actinobacteriota	Thermoleophilia	Gaiellales	Gaiellaceae	Gaiella
ASV144	9	256	0.00138704368266364	0.337286588443888	0.153965356132177	M5	Bacteria	Acidobacteriota	Vicinamibacteria	Vicinamibacterales	Vicinamibacteraceae
ASV145	9	165	0.00136946176303336	0.383555175536533	0.147979661941294	M2	Bacteria	Acidobacteriota	Vicinamibacteria	Vicinamibacterales	uncultured	uncultured
ASV146	6	69	0.00129942132934292	0.25403902258365	0.0665077132320421	M2	Bacteria	Acidobacteriota	Blastocatellia	Pyrinomonadales	Pyrinomonadaceae	RB41
ASV147	12	517	0.00148503182352179	0.454965962859015	0.196862831166845	M1	Bacteria	Actinobacteriota	Thermoleophilia	Gaiellales	Gaiellaceae	Gaiella
ASV149	3	54	0.00124044692548596	0.0895581898909861	0.179570825726514	M3	Bacteria	Acidobacteriota	Holophagae	Subgroup_7	Subgroup_7	Subgroup_7
ASV150	3	25	0.0011239291749234	0.0946328267515388	0.176577978631072	M1	Bacteria	Chloroflexi	P2-11E	P2-11E	P2-11E	P2-11E
ASV151	7	155	0.00132139223690908	0.190124920735914	0.102754416943505	M2	Bacteria	Acidobacteriota	Holophagae	Subgroup_7	Subgroup_7	Subgroup_7
ASV152	15	867	0.00153739605787707	0.563468622030043	0.12603211657472	M5	Bacteria	Proteobacteria	Alphaproteobacteria	Sphingomonadales	Sphingomonadaceae
ASV153	11	464	0.00139414797749357	0.291731778946938	0.0847973343708537	M1	Bacteria	Actinobacteriota	Actinobacteria	Micrococcales	Micrococcaceae	Arthrobacter
ASV154	18	692	0.00155948354936257	0.760326211201783	0.06318232757044	M5	Bacteria	Actinobacteriota	Actinobacteria	Micromonosporales	Micromonosporaceae	Micromonospora
ASV155	11	252	0.00135478659270877	0.368774455889164	0.177243055763392	M2	Bacteria	Chloroflexi	P2-11E	P2-11E	P2-11E	P2-11E
ASV156	17	697	0.00152264130167018	0.673591921390502	0.161613743153862	M8	Bacteria	Myxococcota	Polyangia	UASB-TL25	UASB-TL25	UASB-TL25
ASV160	9	265	0.00145873305333589	0.37515121649463	0.0877901814662956	M9	Bacteria	Planctomycetota	Phycisphaerae	Tepidisphaerales	WD2101_soil_group	WD2101_soil_group
ASV161	13	286	0.00142952191132169	0.580610077787488	0.12603211657472	M6	Bacteria	Acidobacteriota	Vicinamibacteria	Subgroup_17	Subgroup_17	Subgroup_17
ASV162	7	50	0.00130537867611866	0.297062950167919	0.20550883388701	M7	Bacteria	Chloroflexi	KD4-96	KD4-96	KD4-96	KD4-96
ASV163	7	206	0.0012856296318136	0.214823671874895	0.0828021029738924	M7	Bacteria	Bacteroidota	Bacteroidia	Cytophagales	Microscillaceae	Chryseolinea
ASV164	4	12	0.001202780775198	0.207818454696601	0.135675734993366	M2	Bacteria	Proteobacteria	Gammaproteobacteria	Gammaproteobacteria_Incertae_Sedis	Unknown_Family	Acidibacter
ASV165	11	281	0.00140485075002163	0.467664647305869	0.154630433264498	M2	Bacteria	Acidobacteriota	Holophagae	Subgroup_7	Subgroup_7	Subgroup_7
ASV166	11	463	0.0014480439181259	0.34574535890208	0.163608974550824	M6	Bacteria	NB1-j	NB1-j	NB1-j	NB1-j	NB1-j
ASV167	7	51	0.00132757769862045	0.315326816002567	0.130355117934803	M7	Bacteria	Actinobacteriota	Thermoleophilia	Gaiellales	Gaiellaceae	Gaiella
ASV168	8	456	0.00140509546144964	0.179362392655873	0.175912901498751	M8	Bacteria	RCP2-54	RCP2-54	RCP2-54	RCP2-54	RCP2-54
ASV169	6	111	0.00130876241630685	0.190442469136195	0.103086955509665	M10	Bacteria	Proteobacteria	Alphaproteobacteria	Rhizobiales	Xanthobacteraceae
ASV170	4	30	0.00117696719813784	0.124167863539392	0.135343196427206	M2	Bacteria	Acidobacteriota	Vicinamibacteria	Vicinamibacterales	Vicinamibacteraceae	Vicinamibacteraceae
ASV171	12	357	0.00140122637691372	0.460090274144457	0.11140041966367	M5	Bacteria	Acidobacteriota	Vicinamibacteria	Vicinamibacterales	uncultured	uncultured
ASV172	12	276	0.00147733470785588	0.606737122071115	0.122374192346957	M7	Bacteria	Gemmatimonadota	Gemmatimonadetes	Gemmatimonadales	Gemmatimonadaceae	uncultured
ASV173	7	63	0.00127516401946639	0.273428129912055	0.143324122015051	M1	Bacteria	Actinobacteriota	Thermoleophilia	Gaiellales	Gaiellaceae	Gaiella
ASV174	3	5	0.0011774265317607	0.11932111640041	0.193204906939082	M11	Bacteria	Actinobacteriota	Thermoleophilia	Gaiellales	uncultured	uncultured
ASV175	16	459	0.00149009830485024	0.759455530007332	0.151637586169056	M2	Bacteria	Gemmatimonadota	Gemmatimonadetes	Gemmatimonadales	Gemmatimonadaceae	uncultured
ASV176	8	167	0.001299556337357	0.2307090267304	0.0761513316506882	M6	Bacteria	Acidobacteriota	Vicinamibacteria	Vicinamibacterales	uncultured	uncultured
ASV177	11	222	0.00143614016792884	0.508958564430797	0.0917806442602181	M4	Bacteria	Acidobacteriota	Vicinamibacteria	Vicinamibacterales	Vicinamibacteraceae	Vicinamibacteraceae
ASV180	13	253	0.00143403865297008	0.52707499950968	0.133680503596405	M1	Bacteria	Myxococcota	bacteriap25	bacteriap25	bacteriap25	bacteriap25
ASV181	10	203	0.0013975633399065	0.393965937987224	0.17391767010179	M1	Bacteria	Gemmatimonadota	Gemmatimonadetes	Gemmatimonadales	Gemmatimonadaceae	uncultured
ASV184	11	333	0.0014264511312574	0.446669316141142	0.134345580728725	M4	Bacteria	Acidobacteriota	Vicinamibacteria	Vicinamibacterales	Vicinamibacteraceae
ASV186	8	116	0.00138868689138891	0.333230035124176	0.0924457213925385	M7	Bacteria	Myxococcota	bacteriap25	bacteriap25	bacteriap25	bacteriap25
ASV187	5	98	0.00125416241374912	0.108361082964396	0.158953434624581	M8	Bacteria	Acidobacteriota	Vicinamibacteria	Vicinamibacterales	Vicinamibacteraceae	Vicinamibacteraceae
ASV188	14	447	0.00148848443092333	0.572171481786535	0.143989199147371	M10	Bacteria	Gemmatimonadota	S0134_terrestrial_group	S0134_terrestrial_group	S0134_terrestrial_group	S0134_terrestrial_group
ASV189	19	1120	0.00159059756006352	0.659861204305138	0.11040280396519	M7	Bacteria	Chloroflexi	Anaerolineae	Anaerolineales	Anaerolineaceae	UTCFX1
ASV190	8	216	0.00141506296507874	0.393087827095067	0.114393266759112	M1	Bacteria	Methylomirabilota	Methylomirabilia	Rokubacteriales	Rokubacteriales	Rokubacteriales
ASV191	5	84	0.00121689567485067	0.140625428174092	0.112065496795991	M3	Bacteria	Gemmatimonadota	Gemmatimonadetes	Gemmatimonadales	Gemmatimonadaceae	uncultured
ASV192	11	424	0.00138962084361851	0.41268988653899	0.0828021029738924	M2	Bacteria	Proteobacteria	Alphaproteobacteria	Rhizobiales	Rhizobiaceae
ASV194	12	237	0.00142056962340667	0.551033204393018	0.105747264038947	M3	Bacteria	Nitrospirota	Nitrospiria	Nitrospirales	Nitrospiraceae	Nitrospira
ASV195	8	225	0.00137184744478234	0.246206101809378	0.14166142918425	M6	Bacteria	Actinobacteriota	Thermoleophilia	Gaiellales	uncultured	uncultured
ASV196	9	414	0.00147755693711016	0.301467095297602	0.108075034002068	M9	Bacteria	Proteobacteria	Alphaproteobacteria	Sphingomonadales	Sphingomonadaceae	Altererythrobacter
ASV198	10	300	0.001402137390737	0.306195734645202	0.11040280396519	M7	Bacteria	Chloroflexi	Anaerolineae	Anaerolineales	Anaerolineaceae	UTCFX1
ASV200	5	88	0.00132139195723685	0.245172726856044	0.130022579368642	M4	Bacteria	Acidobacteriota	Vicinamibacteria	Vicinamibacterales	Vicinamibacteraceae
ASV201	14	562	0.00152450018363661	0.67600320614849	0.125367039442399	M10	Bacteria	Acidobacteriota	Vicinamibacteria	Vicinamibacterales	Vicinamibacteraceae	Vicinamibacteraceae
ASV203	10	310	0.00137369942851272	0.353791357464943	0.088455258598616	M1	Bacteria	Proteobacteria	Alphaproteobacteria	Rhizobiales	Xanthobacteraceae	uncultured
ASV204	1	0	0.00105226197229543	0.0589038788187751	0.123039269479278	M7	Bacteria	Chloroflexi	Chloroflexia	Thermomicrobiales	JG30-KF-CM45	JG30-KF-CM45
ASV206	4	72	0.0012193213859899	0.0912491678910636	0.0941084142233396	M5	Bacteria	Proteobacteria	Gammaproteobacteria	Burkholderiales	TRA3-20	TRA3-20
ASV207	4	31	0.00125926587278709	0.168534662372706	0.0881227200324558	M4	Bacteria	Proteobacteria	Alphaproteobacteria	Rhizobiales	Xanthobacteraceae
ASV208	12	629	0.0015223612905285	0.411011533372461	0.139333659221128	M4	Bacteria	Actinobacteriota	Thermoleophilia	Gaiellales	Gaiellaceae	Gaiella
ASV209	16	683	0.00150314029050904	0.645298839451419	0.118051190986875	M1	Bacteria	Acidobacteriota	Vicinamibacteria	Subgroup_17	Subgroup_17	Subgroup_17
ASV210	5	45	0.00120086373375292	0.147521782320624	0.0798092558784505	M8	Bacteria	Bacteroidota	Bacteroidia	Cytophagales	Microscillaceae	uncultured
ASV211	9	177	0.00131281810451541	0.318057220553507	0.0691680217613238	M8	Bacteria	Verrucomicrobiota	Verrucomicrobiae	Chthoniobacterales	Chthoniobacteraceae	Chthoniobacter
ASV212	9	195	0.00138840525567447	0.373846592765877	0.0615196347396389	M7	Bacteria	Proteobacteria	Alphaproteobacteria	Sphingomonadales	Sphingomonadaceae	Sphingomonas
ASV216	10	228	0.0013836300498463	0.324819562275509	0.139001120654968	M8	Bacteria	Gemmatimonadota	Gemmatimonadetes	Gemmatimonadales	Gemmatimonadaceae	Gemmatimonas
ASV218	13	173	0.0013920718985009	0.675326385588981	0.069500560327484	M6	Bacteria	Acidobacteriota	Holophagae	Subgroup_7	Subgroup_7	Subgroup_7
ASV219	15	326	0.00146963366310603	0.680019007211106	0.0665077132320421	M1	Bacteria	Proteobacteria	Alphaproteobacteria	Rhizobiales	uncultured	uncultured
ASV220	7	234	0.0014092727132588	0.188207851107459	0.0731584845552463	M2	Bacteria	Planctomycetota	Phycisphaerae	Tepidisphaerales	WD2101_soil_group	WD2101_soil_group
ASV221	7	131	0.00129291182540753	0.220229218653191	0.0824695644077322	M2	Bacteria	Actinobacteriota	Thermoleophilia	Gaiellales	Gaiellaceae	Gaiella
ASV223	12	333	0.00143495529715105	0.432253880257766	0.0731584845552463	M10	Bacteria	Proteobacteria	Alphaproteobacteria	Rhizobiales	Xanthobacteraceae	uncultured
ASV225	4	41	0.00126214363321167	0.165911541576019	0.0871251043339751	M3	Bacteria	Actinobacteriota	Thermoleophilia	Solirubrobacterales	Solirubrobacteraceae	Solirubrobacter
ASV226	7	61	0.00123758483921745	0.375359610759941	0.155628048962978	M6	Bacteria	Myxococcota	bacteriap25	bacteriap25	bacteriap25	bacteriap25
ASV227	10	255	0.00137072806379113	0.380533260811143	0.215152452305656	M8	Bacteria	Actinobacteriota	Thermoleophilia	Gaiellales	uncultured	uncultured
ASV228	11	381	0.00144236041558155	0.350618378226614	0.109072649700549	M1	Bacteria	Proteobacteria	Alphaproteobacteria	Rhizobiales	Xanthobacteraceae
ASV230	4	98	0.00131499198541858	0.107710325037731	0.101756801245024	M4	Bacteria	Acidobacteriota	Vicinamibacteria	Vicinamibacterales	Vicinamibacteraceae
ASV231	10	217	0.00139005991885123	0.40862585938747	0.0641799432689206	M1	Bacteria	Chloroflexi	Chloroflexia	Thermomicrobiales	JG30-KF-CM45	JG30-KF-CM45
ASV232	15	880	0.00157684917859002	0.585309310397366	0.109405188266709	M4	Bacteria	Acidobacteriota	Vicinamibacteria	Vicinamibacterales	Vicinamibacteraceae	Vicinamibacteraceae
ASV234	6	26	0.00119294569881505	0.255342220668853	0.177575594329552	M5	Bacteria	Actinobacteriota	MB-A2-108	MB-A2-108	MB-A2-108	MB-A2-108
ASV236	6	123	0.00137460368487265	0.257234171215164	0.0791441787461301	M2	Bacteria	Acidobacteriota	Vicinamibacteria	Vicinamibacterales	Vicinamibacteraceae	Vicinamibacteraceae
ASV237	10	153	0.00143677505595857	0.448363442103936	0.077481485915329	M1	Bacteria	Proteobacteria	Gammaproteobacteria	Burkholderiales	TRA3-20	TRA3-20
ASV238	11	462	0.00143799928734883	0.376317487978582	0.0834671801062128	M6	Bacteria	NB1-j	NB1-j	NB1-j	NB1-j	NB1-j
ASV239	12	356	0.00141496103419721	0.470928080620579	0.0788116401799699	M1	Bacteria	Actinobacteriota	Thermoleophilia	Gaiellales	Gaiellaceae	Gaiella
ASV240	11	327	0.00138602242376127	0.301780738410818	0.114393266759112	M4	Bacteria	Verrucomicrobiota	Verrucomicrobiae	Chthoniobacterales	Chthoniobacteraceae	Candidatus_Udaeobacter
ASV241	16	813	0.00160525227225615	0.644090085844021	0.0675053289305227	M1	Bacteria	Acidobacteriota	Blastocatellia	45985	45985	45985
ASV242	16	571	0.0015053856953931	0.601595399370571	0.138336043522648	M10	Bacteria	Actinobacteriota	Thermoleophilia	Gaiellales	uncultured	uncultured
ASV243	18	1185	0.00163113595055401	0.689739947978093	0.082137025841572	M3	Bacteria	Nitrospirota	Nitrospiria	Nitrospirales	Nitrospiraceae	Nitrospira
ASV247	9	176	0.00132736649861444	0.370011635905044	0.0768164087830086	M3	Bacteria	Planctomycetota	OM190	OM190	OM190	OM190
ASV249	17	514	0.00153482726488032	0.81358172423267	0.0728259459890861	M7	Bacteria	Acidobacteriota	Vicinamibacteria	Vicinamibacterales	Vicinamibacteraceae	Vicinamibacteraceae
ASV251	8	119	0.00130063505365723	0.277299330075731	0.129024963670162	M7	Bacteria	Acidobacteriota	Vicinamibacteria	Vicinamibacterales
ASV252	12	441	0.00141620532343358	0.439532499097026	0.0728259459890861	M3	Bacteria	Firmicutes	Bacilli	Paenibacillales	Paenibacillaceae	Paenibacillus
ASV253	18	994	0.00155070376268111	0.6174429839875	0.083799718672373	M2	Bacteria	Proteobacteria	Gammaproteobacteria	Burkholderiales	Comamonadaceae
ASV256	12	276	0.00141411039107978	0.502998966631611	0.11040280396519	M2	Bacteria	Acidobacteriota	Vicinamibacteria	Vicinamibacterales	Vicinamibacteraceae	Vicinamibacteraceae
ASV257	4	50	0.0011822240896205	0.0904774818495006	0.0781465630476495	M8	Bacteria	Acidobacteriota	Blastocatellia	Elev-16S-573	Elev-16S-573	Elev-16S-573
ASV258	8	435	0.00146933126120667	0.282247609008607	0.113728189626792	M7	Bacteria	Acidobacteriota	Vicinamibacteria	Vicinamibacterales	Vicinamibacteraceae	Vicinamibacteraceae
ASV259	8	537	0.00153699731567074	0.26516636218956	0.14265904488273	M10	Bacteria	Acidobacteriota	Vicinamibacteria	Vicinamibacterales
ASV261	10	200	0.00141574737507839	0.418155270209726	0.082137025841572	M10	Bacteria	Bacteroidota	Bacteroidia	Cytophagales	Microscillaceae	Chryseolinea
ASV262	13	502	0.00148859922970256	0.45194306015119	0.11140041966367	M1	Bacteria	Actinobacteriota	Thermoleophilia	Gaiellales	Gaiellaceae	Gaiella
ASV265	14	450	0.00148447273407294	0.574863675122425	0.106079802605107	M1	Bacteria	Proteobacteria	Alphaproteobacteria	Rhizobiales	Xanthobacteraceae
ASV267	14	873	0.00160675172557352	0.510867190691346	0.0984314155834223	M1	Bacteria	Actinobacteriota	Thermoleophilia	Solirubrobacterales	Solirubrobacteraceae	Solirubrobacter
ASV268	1	0	0.00104423473925351	0.0577242772626331	0.0851298729370139	M2	Bacteria	Acidobacteriota	Vicinamibacteria	Subgroup_17	Subgroup_17	Subgroup_17
ASV269	10	264	0.00137081289805184	0.299972418031293	0.107409956869748	M2	Bacteria	Acidobacteriota	Vicinamibacteria	Vicinamibacterales	Vicinamibacteraceae
ASV270	9	216	0.00139268438497043	0.387833286279756	0.075818793084528	M7	Bacteria	Proteobacteria	Alphaproteobacteria	Rhizobiales	Xanthobacteraceae
ASV271	12	164	0.00140682673438221	0.515765188180388	0.0721608688567657	M5	Bacteria	Methylomirabilota	Methylomirabilia	Rokubacteriales	Rokubacteriales	Rokubacteriales
ASV273	23	1011	0.00158738403191213	1	0.0681704060628431	M3	Bacteria	Proteobacteria	Gammaproteobacteria	Burkholderiales	Oxalobacteraceae	Massilia
ASV275	21	845	0.00158439617897249	0.880276120509672	0.111732958229831	M2	Bacteria	Acidobacteriota	Vicinamibacteria	Vicinamibacterales	uncultured	uncultured
ASV276	12	332	0.00145436401422665	0.533331798028105	0.105082186906626	M7	Bacteria
ASV281	9	170	0.00145504713727755	0.396368078999252	0.119048806685355	M2	Bacteria	Actinobacteriota	Actinobacteria	0319-7L14	0319-7L14	0319-7L14
ASV282	15	666	0.00155262560230899	0.556477833486803	0.0818044872754118	M1	Bacteria	Actinobacteriota	Actinobacteria	Micrococcales	Microbacteriaceae	Agromyces
ASV283	8	106	0.00130078562892966	0.328646449455147	0.0808068715769311	M6	Bacteria	Actinobacteriota	Acidimicrobiia	IMCC26256	IMCC26256	IMCC26256
ASV284	6	48	0.00126044775049142	0.241351230897457	0.100759185546544	M4	Bacteria	Proteobacteria	Gammaproteobacteria	Burkholderiales	Nitrosomonadaceae	MND1
ASV287	13	280	0.00141606973527448	0.553632954016695	0.0841322572385332	M3	Bacteria	Proteobacteria	Alphaproteobacteria	Rhizobiales	Rhizobiaceae	Pseudaminobacter
ASV288	16	582	0.00152087655458926	0.705988653168681	0.0704981760259646	M6	Bacteria	Bacteroidota	Bacteroidia	Chitinophagales	Chitinophagaceae	Terrimonas
ASV293	12	715	0.00155339548930121	0.39637968919624	0.0605220190411583	M2	Bacteria	Acidobacteriota	Vicinamibacteria	Vicinamibacterales	Vicinamibacteraceae
ASV295	15	895	0.001546544538057	0.496255092316124	0.0734910231214065	M5	Bacteria	Verrucomicrobiota	Verrucomicrobiae	Chthoniobacterales	Chthoniobacteraceae	Chthoniobacter
ASV296	15	828	0.00157394091758275	0.612347504767185	0.0911155671278977	M2	Bacteria	Acidobacteriota	Holophagae	Subgroup_7	Subgroup_7	Subgroup_7
ASV300	9	144	0.0013359621882545	0.350781291054257	0.0937758756571793	M5	Bacteria	Methylomirabilota	Methylomirabilia	Rokubacteriales	Rokubacteriales	Rokubacteriales
ASV301	2	0	0.00100600595170901	0.0625681413576335	0.107409956869748	M2	Bacteria	Nitrospirota	Nitrospiria	Nitrospirales	Nitrospiraceae	Nitrospira
ASV302	7	108	0.00131112264593499	0.259022609356408	0.082137025841572	M4	Bacteria	Acidobacteriota	Holophagae	Subgroup_7	Subgroup_7	Subgroup_7
ASV303	2	0	0.00109018679105298	0.0585940973756265	0.0911155671278977	M1	Bacteria	Proteobacteria	Gammaproteobacteria	Burkholderiales	Nitrosomonadaceae	Ellin6067
ASV304	8	145	0.00140893081684038	0.388445806994314	0.12603211657472	M3	Bacteria	Acidobacteriota	Vicinamibacteria	Vicinamibacterales	Vicinamibacteraceae	Vicinamibacteraceae
ASV305	6	221	0.00136772354693352	0.195574884269084	0.0698330988936442	M4	Bacteria	Actinobacteriota	Thermoleophilia	Gaiellales	uncultured	uncultured
ASV306	12	665	0.00153026767406409	0.439048443921941	0.0891203357309364	M2	Bacteria	MBNT15	MBNT15	MBNT15	MBNT15	MBNT15
ASV307	8	97	0.00139646674046728	0.381527712330477	0.0864600272016547	M5	Bacteria	Actinobacteriota	Actinobacteria	Streptomycetales	Streptomycetaceae	Streptomyces
ASV308	9	195	0.00137062477089357	0.352227574084512	0.0931107985248589	M4	Bacteria	Proteobacteria	Alphaproteobacteria	Rhizobiales	Xanthobacteraceae
ASV309	10	253	0.00150181717855424	0.465339469032186	0.075818793084528	M10	Bacteria	Acidobacteriota	Blastocatellia	Blastocatellales	Blastocatellaceae	Stenotrophobacter
ASV313	11	223	0.00140872839233946	0.432363649313257	0.138336043522648	M9	Bacteria	Planctomycetota	Planctomycetes	Pirellulales	Pirellulaceae	Rhodopirellula
ASV316	12	325	0.0014451392161577	0.563905748542086	0.101756801245024	M2	Bacteria	Proteobacteria	Alphaproteobacteria	Rhizobiales	KF-JG30-B3	KF-JG30-B3
ASV317	9	200	0.00138359062262617	0.321213890712439	0.0867925657678149	M4	Bacteria	NB1-j	NB1-j	NB1-j	NB1-j	NB1-j
ASV318	11	246	0.00142363301258638	0.428739474066683	0.125367039442399	M5	Bacteria	Actinobacteriota	Thermoleophilia	Solirubrobacterales	67-14	67-14
ASV319	11	355	0.00149159332050466	0.462028428230724	0.090117951429417	M7	Bacteria	Proteobacteria	Alphaproteobacteria	Sphingomonadales	Sphingomonadaceae	Ellin6055
ASV321	8	98	0.00135428969222897	0.390603477112167	0.12569957800856	M7	Bacteria	Proteobacteria	Gammaproteobacteria	Burkholderiales	Nitrosomonadaceae	MND1
ASV323	15	504	0.00148768756932921	0.649725904949383	0.0698330988936442	M1	Bacteria	Actinobacteriota	Acidimicrobiia
ASV325	4	6	0.00113271031933798	0.174242934219659	0.0701656374598044	M4	Bacteria	Acidobacteriota	Vicinamibacteria	Vicinamibacterales	Vicinamibacteraceae
ASV327	12	442	0.00153384545165136	0.524213344096496	0.0668402517982023	M1	Bacteria	Actinobacteriota	Thermoleophilia	Solirubrobacterales	67-14	67-14
ASV331	5	62	0.00128770590257718	0.217835420665154	0.105747264038947	M3	Bacteria	Acidobacteriota	Thermoanaerobaculia	Thermoanaerobaculales	Thermoanaerobaculaceae	Subgroup_10
ASV333	6	22	0.00128772293248829	0.254612174541867	0.0944409527894998	M4	Bacteria	Actinobacteriota	Thermoleophilia	Solirubrobacterales	Solirubrobacteraceae	Conexibacter
ASV334	9	247	0.00135923312546933	0.334989723216057	0.0655100975335614	M5	Bacteria	Actinobacteriota	Thermoleophilia	Gaiellales
ASV336	13	263	0.00143639179907507	0.594780943510877	0.0744886388198871	M2	Bacteria	Proteobacteria	Gammaproteobacteria	Burkholderiales	Nitrosomonadaceae	MND1
ASV340	12	297	0.00143790497584441	0.518738827993284	0.0638474047027604	M1	Bacteria	Gemmatimonadota	Gemmatimonadetes	Gemmatimonadales	Gemmatimonadaceae	Gemmatimonas
ASV341	15	322	0.00145276702320671	0.602106087195368	0.113728189626792	M1	Bacteria	Gemmatimonadota	Gemmatimonadetes	Gemmatimonadales	Gemmatimonadaceae
ASV343	10	137	0.00138478813513718	0.470698503391452	0.0668402517982023	M3	Bacteria	Chloroflexi	KD4-96	KD4-96	KD4-96	KD4-96
ASV346	15	634	0.00151202133946443	0.522784155241458	0.0818044872754118	M4	Bacteria	Acidobacteriota	Blastocatellia	Pyrinomonadales	Pyrinomonadaceae	RB41
ASV349	13	349	0.00144272871416592	0.584689761771128	0.0980988770172621	M6	Bacteria	Proteobacteria	Gammaproteobacteria	Burkholderiales	TRA3-20	TRA3-20
ASV351	12	377	0.00150537671540929	0.539900748960587	0.0698330988936442	M5	Bacteria	Proteobacteria	Gammaproteobacteria	Nitrosococcales	Nitrosococcaceae	wb1-P19
ASV352	7	88	0.00133128356901307	0.268657650408046	0.0611870961734787	M11	Bacteria	Actinobacteriota	Thermoleophilia	Solirubrobacterales	Solirubrobacteraceae	Solirubrobacter
ASV355	12	284	0.00141680610351158	0.468388048038218	0.0618521733057991	M1	Bacteria	Latescibacterota	Latescibacterota	Latescibacterota	Latescibacterota	Latescibacterota
ASV356	12	453	0.00148526884729924	0.464643254330244	0.0921131828263783	M5	Bacteria	Acidobacteriota	Vicinamibacteria	Vicinamibacterales	Vicinamibacteraceae	Vicinamibacteraceae
ASV361	16	556	0.0014926805385969	0.634498769670972	0.0864600272016547	M6	Bacteria	Chloroflexi	Dehalococcoidia	S085	S085	S085
ASV365	14	395	0.00145510666704656	0.542939116754127	0.0904504899955772	M3	Bacteria	Actinobacteriota	MB-A2-108	MB-A2-108	MB-A2-108	MB-A2-108
ASV368	5	64	0.00127561457564283	0.188039099769722	0.0688354831951636	M3	Bacteria	Proteobacteria	Gammaproteobacteria	Burkholderiales	Nitrosomonadaceae	MND1
ASV373	7	140	0.00135882066618377	0.233835919996222	0.0768164087830086	M2	Bacteria	Gemmatimonadota	S0134_terrestrial_group	S0134_terrestrial_group	S0134_terrestrial_group	S0134_terrestrial_group
ASV374	12	194	0.00137824891446318	0.485711354422035	0.0678378674966829	M2	Bacteria	Actinobacteriota	Actinobacteria
ASV375	6	56	0.0013011934034635	0.270966168001128	0.077481485915329	M4	Bacteria	Proteobacteria	Alphaproteobacteria	Rhizobiales	A0839	A0839
ASV378	10	95	0.00137915238329929	0.484019991304303	0.082137025841572	M2	Bacteria	Proteobacteria	Gammaproteobacteria	PLTA13	PLTA13	PLTA13
ASV384	9	429	0.00151402803255287	0.409551341705312	0.0671727903643625	M5	Bacteria	Acidobacteriota	Subgroup_18	Subgroup_18	Subgroup_18	Subgroup_18
ASV388	10	206	0.00135623672371469	0.380496968773511	0.0828021029738924	M5	Bacteria	Actinobacteriota	Thermoleophilia	Gaiellales	uncultured	uncultured
ASV389	13	211	0.00139442598348924	0.517733225570583	0.0798092558784505	M3	Bacteria	Proteobacteria	Alphaproteobacteria	Rhizobiales	Rhizobiales_Incertae_Sedis
ASV392	18	742	0.00156785070828138	0.847737974278417	0.0997615698480631	M2	Bacteria
ASV394	12	450	0.0014577166675335	0.500007979265798	0.0937758756571793	M11	Bacteria	Methylomirabilota	Methylomirabilia	Rokubacteriales	Rokubacteriales	Rokubacteriales
ASV396	13	436	0.00142713017859865	0.572034325717536	0.0751537159522076	M2	Bacteria	Actinobacteriota	Thermoleophilia	Gaiellales	Gaiellaceae	Gaiella
ASV397	12	306	0.00143665559264343	0.467206499098634	0.0818044872754118	M11	Bacteria	Actinobacteriota	Thermoleophilia	Solirubrobacterales	Solirubrobacteraceae	Solirubrobacter
ASV398	8	149	0.00139170433076239	0.308830775537394	0.06318232757044	M9	Bacteria	Gemmatimonadota	Gemmatimonadetes	Gemmatimonadales	Gemmatimonadaceae	uncultured
ASV399	7	129	0.00136498106168808	0.304822816797902	0.0894528742970966	M1	Bacteria	Myxococcota	Myxococcia	Myxococcales	Myxococcaceae
ASV400	10	338	0.00138194101032019	0.425253678339638	0.0904504899955772	M1	Bacteria	Acidobacteriota	Subgroup_22	Subgroup_22	Subgroup_22	Subgroup_22
ASV401	15	744	0.00157089753339707	0.659596197597131	0.0854624115031741	M3	Bacteria	MBNT15	MBNT15	MBNT15	MBNT15	MBNT15
ASV402	14	481	0.00151505541340357	0.54986926153687	0.128027347971681	M5	Bacteria	Methylomirabilota	Methylomirabilia	Rokubacteriales	Rokubacteriales	Rokubacteriales
ASV403	13	504	0.00148798790859659	0.487158976025617	0.0894528742970966	M3	Bacteria	Proteobacteria	Gammaproteobacteria	Burkholderiales	Nitrosomonadaceae	MND1
ASV406	11	448	0.00150106939567121	0.41752943533621	0.0618521733057991	M10	Bacteria	Actinobacteriota	Thermoleophilia	Gaiellales	uncultured	uncultured
ASV414	10	278	0.00139596727349185	0.403588164970472	0.071163253158285	M2	Bacteria	Chloroflexi	KD4-96	KD4-96	KD4-96	KD4-96
ASV419	15	1057	0.00155079379238837	0.415219828466271	0.075818793084528	M3	Bacteria	Actinobacteriota	Acidimicrobiia	IMCC26256	IMCC26256	IMCC26256
ASV420	6	133	0.00136736280971997	0.302725848192325	0.0764838702168484	M4	Bacteria	Gemmatimonadota	Gemmatimonadetes	Gemmatimonadales	Gemmatimonadaceae	uncultured
ASV421	10	118	0.0013470233531521	0.381326368282778	0.0808068715769311	M9	Bacteria	Chloroflexi	Gitt-GS-136	Gitt-GS-136	Gitt-GS-136	Gitt-GS-136
ASV423	9	121	0.00136568962456802	0.358839849362898	0.0704981760259646	M9	Bacteria	Acidobacteriota	Blastocatellia
ASV430	8	142	0.00130681226815215	0.265898898809902	0.0788116401799699	M11	Bacteria
ASV437	11	310	0.00137871616761456	0.416592207589005	0.0605220190411583	M9	Bacteria	Acidobacteriota	Vicinamibacteria	Vicinamibacterales
ASV441	9	277	0.00146067634402356	0.399630042322672	0.0951060299218202	M10	Bacteria	Gemmatimonadota	Gemmatimonadetes	Gemmatimonadales	Gemmatimonadaceae	Gemmatimonas
ASV445	8	311	0.00141436485431739	0.211431482494624	0.0834671801062128	M4	Bacteria	Actinobacteriota	Thermoleophilia	Gaiellales	uncultured	uncultured
ASV446	10	173	0.00140611467198241	0.433289195197656	0.0685029446290033	M1	Bacteria	Proteobacteria	Alphaproteobacteria	Rhizobiales	Rhizobiales_Incertae_Sedis	uncultured
ASV452	9	245	0.0014172537705147	0.357924297366874	0.0768164087830086	M6	Bacteria	Actinobacteriota	Actinobacteria	Corynebacteriales	Mycobacteriaceae	Mycobacterium
ASV465	12	306	0.00142890720075625	0.491862606563604	0.0764838702168484	M5	Bacteria	Gemmatimonadota	S0134_terrestrial_group	S0134_terrestrial_group	S0134_terrestrial_group	S0134_terrestrial_group
ASV467	16	382	0.00148810278764298	0.711546940555714	0.0931107985248589	M6	Bacteria	Chloroflexi	Dehalococcoidia	S085	S085	S085
ASV470	9	250	0.0014004313841672	0.356027896345843	0.0754862545183678	M7	Bacteria	Proteobacteria	Alphaproteobacteria	Rhizobiales	Hyphomicrobiaceae	Hyphomicrobium
ASV474	13	301	0.00144707255097681	0.550882127366041	0.0721608688567657	M5	Bacteria	Latescibacterota	Latescibacterota	Latescibacterota	Latescibacterota	Latescibacterota
ASV482	14	449	0.00146763959245253	0.594714442457875	0.104084571208146	M5	Bacteria	Actinobacteriota	Thermoleophilia	Gaiellales	Gaiellaceae	Gaiella
ASV487	12	360	0.00142118919276381	0.418853612633335	0.0741561002537269	M11	Bacteria	Actinobacteriota	Actinobacteria	Propionibacteriales	Nocardioidaceae	Nocardioides
ASV491	12	285	0.00135989644431069	0.468930596604051	0.0608545576073185	M3	Bacteria	Proteobacteria	Alphaproteobacteria	Rhizobiales	Xanthobacteraceae
ASV492	10	288	0.00136790472362189	0.366809898029714	0.0784791016138097	M7	Bacteria	Actinobacteriota	Thermoleophilia	Gaiellales
ASV506	9	179	0.00133273854972438	0.312433684689997	0.064845020401241	M2	Bacteria	Proteobacteria	Alphaproteobacteria	Sphingomonadales	Sphingomonadaceae	Ellin6055
ASV517	10	183	0.00144016255187163	0.455858512139687	0.0655100975335614	M2	Bacteria	Actinobacteriota	Thermoleophilia	Gaiellales	Gaiellaceae	Gaiella
ASV523	13	448	0.00147641721963519	0.520682964811059	0.0655100975335614	M5	Bacteria	Actinobacteriota	MB-A2-108	MB-A2-108	MB-A2-108	MB-A2-108
ASV524	14	383	0.00144403807352492	0.571682491756483	0.0841322572385332	M3	Bacteria	Gemmatimonadota	Gemmatimonadetes	Gemmatimonadales	Gemmatimonadaceae	uncultured
ASV526	12	294	0.00144344538651818	0.479389779065253	0.0618521733057991	M2	Bacteria	Acidobacteriota	Subgroup_22	Subgroup_22	Subgroup_22	Subgroup_22
ASV528	11	608	0.00149696924485659	0.381181572355191	0.0728259459890861	M9	Bacteria	Chloroflexi	KD4-96	KD4-96	KD4-96	KD4-96
ASV533	16	934	0.00158525782177713	0.646794957979265	0.0681704060628431	M5	Bacteria	Acidobacteriota	Vicinamibacteria	Vicinamibacterales	uncultured	uncultured
ASV539	13	371	0.00146735538473291	0.50189302993002	0.0605220190411583	M6	Bacteria	Acidobacteriota	Vicinamibacteria	Subgroup_17	Subgroup_17	Subgroup_17
ASV542	10	185	0.00134291908223776	0.376773432981396	0.0628497890042798	M3	Bacteria	Acidobacteriota	Vicinamibacteria	Vicinamibacterales	uncultured	uncultured
ASV549	9	120	0.00135808401990579	0.374381437548237	0.082137025841572	M1	Bacteria	Proteobacteria	Alphaproteobacteria	Rhizobiales	KF-JG30-B3	KF-JG30-B3
ASV554	11	205	0.00137828070878029	0.41067484684927	0.0685029446290033	M2	Bacteria	Actinobacteriota	Thermoleophilia	Gaiellales	uncultured	uncultured
ASV564	11	451	0.00143169821120237	0.448424347956315	0.140331274919609	M10	Bacteria	Proteobacteria	Alphaproteobacteria	Rhizobiales	Xanthobacteraceae
ASV586	12	574	0.00156855867187675	0.577236260924697	0.0601894804749981	M10	Bacteria	Chloroflexi	KD4-96	KD4-96	KD4-96	KD4-96
ASV599	12	225	0.00144600466910059	0.571898642914052	0.11106788109751	M6	Bacteria	Acidobacteriota	Subgroup_22	Subgroup_22	Subgroup_22	Subgroup_22
ASV601	15	565	0.00149460208603843	0.603619253840469	0.0628497890042798	M9	Bacteria	Actinobacteriota	Thermoleophilia	Solirubrobacterales	67-14	67-14
ASV609	9	159	0.00135950609872034	0.376665121434529	0.0924457213925385	M6	Bacteria
ASV614	9	164	0.00135053833037064	0.328852437102768	0.0768164087830086	M4	Bacteria	Acidobacteriota	Holophagae	Subgroup_7	Subgroup_7	Subgroup_7
ASV626	11	254	0.00141058001593479	0.481429627818996	0.0618521733057991	M1	Bacteria	Gemmatimonadota	Gemmatimonadetes	Gemmatimonadales	Gemmatimonadaceae
ASV639	18	726	0.00153240162440464	0.722976421161791	0.0635148661366002	M2	Bacteria	Gemmatimonadota	Gemmatimonadetes	Gemmatimonadales	Gemmatimonadaceae	uncultured
ASV643	13	265	0.00140754410723946	0.518811626616641	0.077481485915329	M4	Bacteria	Actinobacteriota	MB-A2-108	MB-A2-108	MB-A2-108	MB-A2-108
ASV651	10	155	0.00136107737065472	0.414120881196414	0.0618521733057991	M6	Bacteria	Acidobacteriota	Subgroup_22	Subgroup_22	Subgroup_22	Subgroup_22
ASV664	9	135	0.00138689357491154	0.375721028217645	0.0691680217613238	M3	Bacteria	Acidobacteriota	Vicinamibacteria	Vicinamibacterales	uncultured	uncultured
ASV689	8	74	0.00130823028014915	0.308621826380981	0.0851298729370139	M3	Bacteria	Gemmatimonadota	Gemmatimonadetes	Gemmatimonadales	Gemmatimonadaceae	uncultured
ASV703	10	205	0.00139366702022559	0.415980447921772	0.071163253158285	M2	Bacteria	Gemmatimonadota	Gemmatimonadetes	Gemmatimonadales	Gemmatimonadaceae
ASV705	18	834	0.0015826118127769	0.710500620284823	0.0808068715769311	M3	Bacteria	Actinobacteriota	Thermoleophilia	Solirubrobacterales	67-14	67-14
ASV710	6	41	0.00122969996524659	0.238243980700973	0.0914481056940579	M4	Bacteria	Acidobacteriota	Vicinamibacteria	Vicinamibacterales	Vicinamibacteraceae	Vicinamibacteraceae
ASV728	14	360	0.00145485614365429	0.601738793393871	0.0601894804749981	M5	Bacteria	Nitrospirota
ASV767	6	184	0.00131120501244507	0.137277640103632	0.0714957917244452	M2	Bacteria	Actinobacteriota	Thermoleophilia	Solirubrobacterales	Solirubrobacteraceae	Conexibacter
ASV855	10	224	0.00134340395189232	0.348149228330521	0.193869984071403	M3	Bacteria	Proteobacteria	Gammaproteobacteria	Burkholderiales	Nitrosomonadaceae
ASV867	5	116	0.00126416203010833	0.191241975810606	0.0718283302906055	M3	Bacteria	Actinobacteriota	Thermoleophilia	Gaiellales	Gaiellaceae	Gaiella
ASV874	11	253	0.00138240383863234	0.409610505845901	0.0704981760259646	M3	Bacteria	Actinobacteriota	Thermoleophilia	Gaiellales	uncultured	uncultured
ASV917	10	236	0.00142536344752603	0.462750680699696	0.197860446865325	M1	Bacteria	Planctomycetota	Planctomycetes	Pirellulales	Pirellulaceae	Pirellula
ASV1061	12	304	0.00143023814987021	0.504555319222005	0.0791441787461301	M6	Bacteria	Gemmatimonadota	Gemmatimonadetes	Gemmatimonadales	Gemmatimonadaceae
ASV1101	11	346	0.00146064395336227	0.493940788691833	0.0831346415400526	M2	Bacteria	Gemmatimonadota	S0134_terrestrial_group	S0134_terrestrial_group	S0134_terrestrial_group	S0134_terrestrial_group
ASV1133	10	243	0.00136330463690559	0.369006561236302	0.0615196347396389	M11	Bacteria	Acidobacteriota	Vicinamibacteria	Vicinamibacterales	uncultured	uncultured
ASV1144	12	449	0.00145128059865279	0.371710995181759	0.0671727903643625	M2	Bacteria	Acidobacteriota	Blastocatellia	Pyrinomonadales	Pyrinomonadaceae	RB41
ASV1237	13	260	0.00143922388732757	0.581730152432211	0.188216828446679	M8	Bacteria	Acidobacteriota	Blastocatellia	45985	45985	45985
ASV1646	6	126	0.00135021404748144	0.185379230737422	0.0671727903643625	M3	Bacteria	Gemmatimonadota	Gemmatimonadetes	Gemmatimonadales	Gemmatimonadaceae	uncultured
ASV1955	6	87	0.00125183647539163	0.217244139833483	0.0668402517982023	M3	Bacteria	Planctomycetota	Planctomycetes	Pirellulales	Pirellulaceae	Pirellula
