# Supplementary material for: Microbial interactions mediate the fairy ring type effects on alpine meadow plant communities on the Tibetan plateau
Source: Environ Microbiome. 2026 Mar 10;21:55. doi: 10.1186/s40793-026-00873-z (PMC13088534; doi:10.1186/s40793-026-00873-z)
Supplement: Supplementary file 2 — Supplementary Material 2 [file 40793_2026_873_MOESM2_ESM.zip › co-occurrence network/bacteria/T1/Agaricus_in_root_edge.csv]

node1	node2	label	weight
ASV3	ASV103	-	0.538510531674449
ASV4	ASV15	-	0.629076866297591
ASV4	ASV48	-	0.910938478975464
ASV4	ASV62	-	0.985906840915903
ASV37	ASV642	+	0.92019120981668
ASV48	ASV2776	-	0.707468695721735
ASV78	ASV642	-	0.797502219362475
