# Supplementary material for: Microbial interactions mediate the fairy ring type effects on alpine meadow plant communities on the Tibetan plateau
Source: Environ Microbiome. 2026 Mar 10;21:55. doi: 10.1186/s40793-026-00873-z (PMC13088534; doi:10.1186/s40793-026-00873-z)
Supplement: Supplementary file 2 — Supplementary Material 2 [file 40793_2026_873_MOESM2_ESM.zip › co-occurrence network/bacteria/T1/Agaricus_in_root_network.gexf]

<?xml version="1.0" encoding="UTF-8"?>
<gexf xmlns="http://www.gexf.net/1.3" xmlns:viz="http://www.gexf.net/1.3/viz" xmlns:xsi="http://www.w3.org/2001/XMLSchema-instance" xsi:schemaLocation="http://www.gexf.net/1.3 http://www.gexf.net/1.3/gexf.xsd" version="1.3">
  <meta lastmodifieddate="2025-12-28">
    <creator>trans_network class</creator>
    <description>igraph -&gt; gexf converted file</description>
    <keywords>igraph, gexf, R, rgexf</keywords>
  </meta>
  <graph mode="static" defaultedgetype="undirected">
    <attributes class="node" mode="static">
      <attribute id="att1" title="taxa" type="string"/>
      <attribute id="att2" title="RelativeAbundance" type="float"/>
    </attributes>
    <attributes class="edge" mode="static">
      <attribute id="att1" title="label" type="string"/>
    </attributes>
    <nodes>
      <node id="1" label="ASV3">
        <attvalues>
          <attvalue for="att1" value="ASV3"/>
          <attvalue for="att2" value="2.06878329119701"/>
        </attvalues>
        <viz:color r="255" g="99" b="71" a="1"/>
        <viz:position x="-250" y="186.038791969478" z="0"/>
        <viz:size value="50"/>
      </node>
      <node id="2" label="ASV4">
        <attvalues>
          <attvalue for="att1" value="ASV4"/>
          <attvalue for="att2" value="1.0560102808621"/>
        </attvalues>
        <viz:color r="255" g="99" b="71" a="1"/>
        <viz:position x="108.888063485777" y="-136.405901471053" z="0"/>
        <viz:size value="50"/>
      </node>
      <node id="3" label="ASV15">
        <attvalues>
          <attvalue for="att1" value="ASV15"/>
          <attvalue for="att2" value="0.113497835133885"/>
        </attvalues>
        <viz:color r="255" g="99" b="71" a="1"/>
        <viz:position x="89.7354494187801" y="-118.264279093338" z="0"/>
        <viz:size value="50"/>
      </node>
      <node id="4" label="ASV37">
        <attvalues>
          <attvalue for="att1" value="ASV37"/>
          <attvalue for="att2" value="0.0960828233937654"/>
        </attvalues>
        <viz:color r="255" g="99" b="71" a="1"/>
        <viz:position x="-25.3529964504665" y="137.337845862781" z="0"/>
        <viz:size value="50"/>
      </node>
      <node id="5" label="ASV48">
        <attvalues>
          <attvalue for="att1" value="ASV48"/>
          <attvalue for="att2" value="0.0906781645778661"/>
        </attvalues>
        <viz:color r="255" g="99" b="71" a="1"/>
        <viz:position x="-189.897589492952" y="-85.1406614007626" z="0"/>
        <viz:size value="50"/>
      </node>
      <node id="6" label="ASV62">
        <attvalues>
          <attvalue for="att1" value="ASV62"/>
          <attvalue for="att2" value="0.0786678116536454"/>
        </attvalues>
        <viz:color r="255" g="99" b="71" a="1"/>
        <viz:position x="196.975374404471" y="-250" z="0"/>
        <viz:size value="50"/>
      </node>
      <node id="7" label="ASV78">
        <attvalues>
          <attvalue for="att1" value="ASV78"/>
          <attvalue for="att2" value="0.186760987971632"/>
        </attvalues>
        <viz:color r="255" g="99" b="71" a="1"/>
        <viz:position x="-76.2492462856433" y="250" z="0"/>
        <viz:size value="50"/>
      </node>
      <node id="8" label="ASV103">
        <attvalues>
          <attvalue for="att1" value="ASV103"/>
          <attvalue for="att2" value="0.0984848939786096"/>
        </attvalues>
        <viz:color r="255" g="99" b="71" a="1"/>
        <viz:position x="-20.379551764517" y="199.646602229353" z="0"/>
        <viz:size value="50"/>
      </node>
      <node id="9" label="ASV642">
        <attvalues>
          <attvalue for="att1" value="ASV642"/>
          <attvalue for="att2" value="0.110795505725936"/>
        </attvalues>
        <viz:color r="255" g="99" b="71" a="1"/>
        <viz:position x="-193.59705073762" y="-214.659478094562" z="0"/>
        <viz:size value="50"/>
      </node>
      <node id="10" label="ASV2776">
        <attvalues>
          <attvalue for="att1" value="ASV2776"/>
          <attvalue for="att2" value="0.0735634116608517"/>
        </attvalues>
        <viz:color r="255" g="99" b="71" a="1"/>
        <viz:position x="250" y="48.3857945684076" z="0"/>
        <viz:size value="50"/>
      </node>
    </nodes>
    <edges>
      <edge id="0" label="-" source="1" target="8" weight="0.5385105">
        <attvalues>
          <attvalue for="att1" value="-"/>
        </attvalues>
      </edge>
      <edge id="1" label="-" source="2" target="3" weight="0.6290769">
        <attvalues>
          <attvalue for="att1" value="-"/>
        </attvalues>
      </edge>
      <edge id="2" label="-" source="2" target="5" weight="0.9109385">
        <attvalues>
          <attvalue for="att1" value="-"/>
        </attvalues>
      </edge>
      <edge id="3" label="-" source="2" target="6" weight="0.9859068">
        <attvalues>
          <attvalue for="att1" value="-"/>
        </attvalues>
      </edge>
      <edge id="4" label="+" source="4" target="9" weight="0.9201912">
        <attvalues>
          <attvalue for="att1" value="+"/>
        </attvalues>
      </edge>
      <edge id="5" label="-" source="5" target="10" weight="0.7074687">
        <attvalues>
          <attvalue for="att1" value="-"/>
        </attvalues>
      </edge>
      <edge id="6" label="-" source="7" target="9" weight="0.7975022">
        <attvalues>
          <attvalue for="att1" value="-"/>
        </attvalues>
      </edge>
    </edges>
  </graph>
</gexf>
