# Supplementary material for: Microbial interactions mediate the fairy ring type effects on alpine meadow plant communities on the Tibetan plateau
Source: Environ Microbiome. 2026 Mar 10;21:55. doi: 10.1186/s40793-026-00873-z (PMC13088534; doi:10.1186/s40793-026-00873-z)
Supplement: Supplementary file 2 — Supplementary Material 2 [file 40793_2026_873_MOESM2_ESM.zip › co-occurrence network/bacteria/T1/Agaricus_in_root_node.csv]

name	degree	betweenness_centrality	closeness_centrality	eigenvector_centrality	Abundance	module	Kingdom	phylum	class	order	family	genus
ASV3	1	0	1.85697389592473	1.21927668381361e-16	2.06878329119701	M3	Bacteria	Cyanobacteria	Cyanobacteriia	Chloroplast	Chloroplast	Chloroplast
ASV4	3	5	0.241293563546836	1	1.0560102808621	M1	Bacteria	Proteobacteria	Alphaproteobacteria	Rickettsiales	Mitochondria	Mitochondria
ASV15	1	0	0.16579458824391	0.404842044447201	0.113497835133885	M1	Bacteria	Cyanobacteria	Cyanobacteriia	Chloroplast	Chloroplast	Chloroplast
ASV37	1	0	0.37909163472011	2.05158036562666e-16	0.0960828233937654	M2	Bacteria	Cyanobacteria	Cyanobacteriia	Chloroplast	Chloroplast	Chloroplast
ASV48	2	3	0.19781345552353	0.739531330012127	0.0906781645778661	M1	Bacteria	Cyanobacteria	Cyanobacteriia	Chloroplast	Chloroplast	Chloroplast
ASV62	1	0	0.140804417933536	0.634479763116994	0.0786678116536454	M1	Bacteria	Proteobacteria	Alphaproteobacteria	Rhizobiales	Rhizobiaceae	Allorhizobium-Neorhizobium-Pararhizobium-Rhizobium
ASV78	1	0	0.39758338504594	2.94052643863898e-16	0.186760987971632	M2	Bacteria	Proteobacteria	Alphaproteobacteria	Rhizobiales	Rhizobiaceae	Phyllobacterium
ASV103	1	0	1.85697389592473	8.29860733831415e-17	0.0984848939786096	M3	Bacteria	Proteobacteria	Alphaproteobacteria	Rickettsiales	Mitochondria	Mitochondria
ASV642	2	1	0.58217606414078	4.94177334222031e-16	0.110795505725936	M2	Bacteria	Actinobacteriota	Actinobacteria	Micromonosporales	Micromonosporaceae	uncultured
ASV2776	1	0	0.139320901195386	0.336702003003683	0.0735634116608517	M1	Bacteria	Firmicutes	Bacilli	Bacillales
