# Supplementary material for: Microbial interactions mediate the fairy ring type effects on alpine meadow plant communities on the Tibetan plateau
Source: Environ Microbiome. 2026 Mar 10;21:55. doi: 10.1186/s40793-026-00873-z (PMC13088534; doi:10.1186/s40793-026-00873-z)
Supplement: Supplementary file 2 — Supplementary Material 2 [file 40793_2026_873_MOESM2_ESM.zip › co-occurrence network/bacteria/T1/Agaricus_on_root_edge.csv]

node1	node2	label	weight
ASV1	ASV103	-	1
ASV1	ASV955	+	0.62948563814663
ASV1	ASV1165	-	0.647958256994853
ASV1	ASV2037	+	0.918956476254832
ASV2	ASV15	+	0.948597640996858
ASV2	ASV109	+	0.836747554190274
ASV2	ASV466	+	0.986502497271675
ASV2	ASV653	+	0.851223856839071
ASV2	ASV1330	-	0.92102766199305
ASV3	ASV245	-	0.904232486800529
ASV4	ASV314	-	0.830860393593995
ASV4	ASV466	+	0.852988803385677
ASV4	ASV1991	-	0.828371292098595
ASV5	ASV903	-	0.887606687424189
ASV5	ASV2813	+	0.93878658696784
ASV15	ASV478	+	0.922119004823111
ASV37	ASV1630	-	1
ASV37	ASV1887	+	0.807959135816119
ASV37	ASV2037	-	0.708757052623552
ASV48	ASV79	-	0.706246678275317
ASV48	ASV478	-	0.885402560500886
ASV55	ASV1630	-	0.907125541993089
ASV62	ASV438	-	0.871221276559603
ASV62	ASV977	-	0.878925661126326
ASV62	ASV1165	-	0.85021272283695
ASV72	ASV197	-	0.895394949510812
ASV72	ASV1991	-	0.89086047400646
ASV72	ASV2427	-	0.721264572150813
ASV79	ASV478	-	1
ASV79	ASV607	+	0.747566685304687
ASV79	ASV701	-	0.707489719235301
ASV79	ASV2037	-	0.724212846285252
ASV103	ASV1887	-	0.851181047805562
ASV103	ASV2813	-	0.814015771373241
ASV109	ASV816	-	0.834531899273956
ASV148	ASV3034	+	0.896236824663228
ASV158	ASV2807	+	0.858434355889296
ASV197	ASV779	+	0.938153393216727
ASV197	ASV1847	-	0.79977775972868
ASV235	ASV2037	-	0.853283704670472
ASV245	ASV1200	-	1
ASV245	ASV1630	+	0.798569909153128
ASV246	ASV248	-	0.614372862606049
ASV246	ASV635	+	0.913486025032872
ASV246	ASV955	-	0.866375530914964
ASV246	ASV1985	-	0.874784770914682
ASV246	ASV2578	+	0.705797642128162
ASV248	ASV816	-	0.840266686216191
ASV248	ASV1304	-	0.808571257912288
ASV248	ASV1991	-	0.802346914570207
ASV314	ASV607	-	0.862911933613547
ASV329	ASV478	-	1
ASV433	ASV575	-	0.786114813394789
ASV433	ASV752	-	0.761319084465874
ASV433	ASV2741	+	0.933885928989944
ASV438	ASV1304	+	0.948606366679666
ASV466	ASV653	-	0.87072923477162
ASV478	ASV2037	+	0.940563659574738
ASV575	ASV1304	+	0.923145645841671
ASV575	ASV1330	+	0.923002102107004
ASV604	ASV977	+	0.904111878479881
ASV607	ASV668	+	0.939066033407696
ASV607	ASV752	+	0.917978741401777
ASV653	ASV1165	-	1
ASV653	ASV1330	+	0.780122404223119
ASV653	ASV1887	-	0.616019200811695
ASV653	ASV3034	-	0.589413482065773
ASV668	ASV1200	+	0.928364803965027
ASV668	ASV1991	-	0.86304191210149
ASV668	ASV2934	-	0.834507406425492
ASV752	ASV2813	+	0.922329947995265
ASV779	ASV977	+	0.917529621238506
ASV779	ASV1200	+	0.941774974893362
ASV816	ASV903	-	0.881942728797698
ASV903	ASV1991	-	0.898382182770891
ASV1165	ASV2741	+	0.893612200167912
ASV1304	ASV2037	+	0.925442335122385
ASV1304	ASV2741	+	0.94107079485681
ASV1304	ASV2934	+	0.912669768407701
ASV1330	ASV1887	-	1
ASV1330	ASV1991	+	0.819572402847799
ASV1630	ASV2037	-	0.673561140526318
ASV1638	ASV1926	+	0.947086712777158
ASV1638	ASV2934	-	0.88046595696342
ASV1847	ASV2037	+	0.927602911793164
ASV1847	ASV2427	-	0.893807945640435
ASV1887	ASV1985	+	0.932363784588656
ASV2427	ASV2813	+	0.935108869238347
ASV2807	ASV2934	+	0.95067561120194
ASV2813	ASV3034	+	0.936582274196285
