# Supplementary material for: Microbial interactions mediate the fairy ring type effects on alpine meadow plant communities on the Tibetan plateau
Source: Environ Microbiome. 2026 Mar 10;21:55. doi: 10.1186/s40793-026-00873-z (PMC13088534; doi:10.1186/s40793-026-00873-z)
Supplement: Supplementary file 2 — Supplementary Material 2 [file 40793_2026_873_MOESM2_ESM.zip › co-occurrence network/bacteria/T1/Agaricus_on_root_network.gexf]

<?xml version="1.0" encoding="UTF-8"?>
<gexf xmlns="http://www.gexf.net/1.3" xmlns:viz="http://www.gexf.net/1.3/viz" xmlns:xsi="http://www.w3.org/2001/XMLSchema-instance" xsi:schemaLocation="http://www.gexf.net/1.3 http://www.gexf.net/1.3/gexf.xsd" version="1.3">
  <meta lastmodifieddate="2025-12-28">
    <creator>trans_network class</creator>
    <description>igraph -&gt; gexf converted file</description>
    <keywords>igraph, gexf, R, rgexf</keywords>
  </meta>
  <graph mode="static" defaultedgetype="undirected">
    <attributes class="node" mode="static">
      <attribute id="att1" title="taxa" type="string"/>
      <attribute id="att2" title="RelativeAbundance" type="float"/>
    </attributes>
    <attributes class="edge" mode="static">
      <attribute id="att1" title="label" type="string"/>
    </attributes>
    <nodes>
      <node id="1" label="ASV1">
        <attvalues>
          <attvalue for="att1" value="ASV1"/>
          <attvalue for="att2" value="41.8987662617081"/>
        </attvalues>
        <viz:color r="255" g="99" b="71" a="1"/>
        <viz:position x="-80.1581131924805" y="-105.735271403759" z="0"/>
        <viz:size value="8.47457627118644"/>
      </node>
      <node id="2" label="ASV2">
        <attvalues>
          <attvalue for="att1" value="ASV2"/>
          <attvalue for="att2" value="8.73342882573815"/>
        </attvalues>
        <viz:color r="255" g="99" b="71" a="1"/>
        <viz:position x="-118.612433105753" y="-110.29454108833" z="0"/>
        <viz:size value="8.47457627118644"/>
      </node>
      <node id="3" label="ASV3">
        <attvalues>
          <attvalue for="att1" value="ASV3"/>
          <attvalue for="att2" value="15.9109798581761"/>
        </attvalues>
        <viz:color r="255" g="99" b="71" a="1"/>
        <viz:position x="143.99548113125" y="-124.126238969467" z="0"/>
        <viz:size value="8.47457627118644"/>
      </node>
      <node id="4" label="ASV4">
        <attvalues>
          <attvalue for="att1" value="ASV4"/>
          <attvalue for="att2" value="9.60936532918354"/>
        </attvalues>
        <viz:color r="255" g="99" b="71" a="1"/>
        <viz:position x="175.821852457378" y="-68.4376489604421" z="0"/>
        <viz:size value="8.47457627118644"/>
      </node>
      <node id="5" label="ASV5">
        <attvalues>
          <attvalue for="att1" value="ASV5"/>
          <attvalue for="att2" value="0.307697748854975"/>
        </attvalues>
        <viz:color r="255" g="99" b="71" a="1"/>
        <viz:position x="152.333208898087" y="-144.196877076025" z="0"/>
        <viz:size value="8.47457627118644"/>
      </node>
      <node id="6" label="ASV15">
        <attvalues>
          <attvalue for="att1" value="ASV15"/>
          <attvalue for="att2" value="3.305982422324"/>
        </attvalues>
        <viz:color r="255" g="99" b="71" a="1"/>
        <viz:position x="44.3574951975659" y="-86.1752186366497" z="0"/>
        <viz:size value="8.47457627118644"/>
      </node>
      <node id="7" label="ASV37">
        <attvalues>
          <attvalue for="att1" value="ASV37"/>
          <attvalue for="att2" value="1.04127983400826"/>
        </attvalues>
        <viz:color r="255" g="99" b="71" a="1"/>
        <viz:position x="90.7887132561582" y="133.246348888799" z="0"/>
        <viz:size value="8.47457627118644"/>
      </node>
      <node id="8" label="ASV48">
        <attvalues>
          <attvalue for="att1" value="ASV48"/>
          <attvalue for="att2" value="0.351612465885044"/>
        </attvalues>
        <viz:color r="255" g="99" b="71" a="1"/>
        <viz:position x="37.0485057603894" y="77.7351492115543" z="0"/>
        <viz:size value="8.47457627118644"/>
      </node>
      <node id="9" label="ASV55">
        <attvalues>
          <attvalue for="att1" value="ASV55"/>
          <attvalue for="att2" value="4.07345841659446"/>
        </attvalues>
        <viz:color r="255" g="99" b="71" a="1"/>
        <viz:position x="84.1348486490331" y="-233.282871362238" z="0"/>
        <viz:size value="8.47457627118644"/>
      </node>
      <node id="10" label="ASV62">
        <attvalues>
          <attvalue for="att1" value="ASV62"/>
          <attvalue for="att2" value="0.0834084893926801"/>
        </attvalues>
        <viz:color r="255" g="99" b="71" a="1"/>
        <viz:position x="-247.642194707256" y="83.1615908852926" z="0"/>
        <viz:size value="8.47457627118644"/>
      </node>
      <node id="11" label="ASV72">
        <attvalues>
          <attvalue for="att1" value="ASV72"/>
          <attvalue for="att2" value="0.250520197822537"/>
        </attvalues>
        <viz:color r="255" g="99" b="71" a="1"/>
        <viz:position x="229.574159231339" y="-24.0477990449151" z="0"/>
        <viz:size value="8.47457627118644"/>
      </node>
      <node id="12" label="ASV79">
        <attvalues>
          <attvalue for="att1" value="ASV79"/>
          <attvalue for="att2" value="0.0621879549888887"/>
        </attvalues>
        <viz:color r="255" g="99" b="71" a="1"/>
        <viz:position x="-209.177233303564" y="-183.149395231832" z="0"/>
        <viz:size value="8.47457627118644"/>
      </node>
      <node id="13" label="ASV103">
        <attvalues>
          <attvalue for="att1" value="ASV103"/>
          <attvalue for="att2" value="0.486598643064717"/>
        </attvalues>
        <viz:color r="255" g="99" b="71" a="1"/>
        <viz:position x="172.341570459621" y="-149.580407847978" z="0"/>
        <viz:size value="8.47457627118644"/>
      </node>
      <node id="14" label="ASV109">
        <attvalues>
          <attvalue for="att1" value="ASV109"/>
          <attvalue for="att2" value="0.238731012042653"/>
        </attvalues>
        <viz:color r="255" g="99" b="71" a="1"/>
        <viz:position x="141.898270964678" y="49.2566098776823" z="0"/>
        <viz:size value="8.47457627118644"/>
      </node>
      <node id="15" label="ASV148">
        <attvalues>
          <attvalue for="att1" value="ASV148"/>
          <attvalue for="att2" value="0.175069408831279"/>
        </attvalues>
        <viz:color r="255" g="99" b="71" a="1"/>
        <viz:position x="55.2738803090637" y="198.954623971076" z="0"/>
        <viz:size value="8.47457627118644"/>
      </node>
      <node id="16" label="ASV158">
        <attvalues>
          <attvalue for="att1" value="ASV158"/>
          <attvalue for="att2" value="1.88626972478146"/>
        </attvalues>
        <viz:color r="255" g="99" b="71" a="1"/>
        <viz:position x="23.7999493358801" y="-150.146640260506" z="0"/>
        <viz:size value="8.47457627118644"/>
      </node>
      <node id="17" label="ASV197">
        <attvalues>
          <attvalue for="att1" value="ASV197"/>
          <attvalue for="att2" value="0.294729644497103"/>
        </attvalues>
        <viz:color r="255" g="99" b="71" a="1"/>
        <viz:position x="241.189383547796" y="-158.474245511792" z="0"/>
        <viz:size value="8.47457627118644"/>
      </node>
      <node id="18" label="ASV235">
        <attvalues>
          <attvalue for="att1" value="ASV235"/>
          <attvalue for="att2" value="0.109049968463928"/>
        </attvalues>
        <viz:color r="255" g="99" b="71" a="1"/>
        <viz:position x="-212.769361530392" y="-110.658731334905" z="0"/>
        <viz:size value="8.47457627118644"/>
      </node>
      <node id="19" label="ASV245">
        <attvalues>
          <attvalue for="att1" value="ASV245"/>
          <attvalue for="att2" value="0.134101988246182"/>
        </attvalues>
        <viz:color r="255" g="99" b="71" a="1"/>
        <viz:position x="-19.5140998785158" y="-208.776969618025" z="0"/>
        <viz:size value="8.47457627118644"/>
      </node>
      <node id="20" label="ASV246">
        <attvalues>
          <attvalue for="att1" value="ASV246"/>
          <attvalue for="att2" value="0.0949029455280671"/>
        </attvalues>
        <viz:color r="255" g="99" b="71" a="1"/>
        <viz:position x="165.869839369319" y="27.290571886487" z="0"/>
        <viz:size value="8.47457627118644"/>
      </node>
      <node id="21" label="ASV248">
        <attvalues>
          <attvalue for="att1" value="ASV248"/>
          <attvalue for="att2" value="0.156796170872459"/>
        </attvalues>
        <viz:color r="255" g="99" b="71" a="1"/>
        <viz:position x="60.0344130726575" y="-37.5194696047875" z="0"/>
        <viz:size value="8.47457627118644"/>
      </node>
      <node id="22" label="ASV314">
        <attvalues>
          <attvalue for="att1" value="ASV314"/>
          <attvalue for="att2" value="0.0816401115256975"/>
        </attvalues>
        <viz:color r="255" g="99" b="71" a="1"/>
        <viz:position x="-202.130759723929" y="-94.42387815125" z="0"/>
        <viz:size value="8.47457627118644"/>
      </node>
      <node id="23" label="ASV329">
        <attvalues>
          <attvalue for="att1" value="ASV329"/>
          <attvalue for="att2" value="0.149133200115534"/>
        </attvalues>
        <viz:color r="255" g="99" b="71" a="1"/>
        <viz:position x="172.904069420219" y="-59.342078199006" z="0"/>
        <viz:size value="8.47457627118644"/>
      </node>
      <node id="24" label="ASV433">
        <attvalues>
          <attvalue for="att1" value="ASV433"/>
          <attvalue for="att2" value="0.226057637329278"/>
        </attvalues>
        <viz:color r="255" g="99" b="71" a="1"/>
        <viz:position x="-52.4115816709696" y="-89.43148472623" z="0"/>
        <viz:size value="8.47457627118644"/>
      </node>
      <node id="25" label="ASV438">
        <attvalues>
          <attvalue for="att1" value="ASV438"/>
          <attvalue for="att2" value="0.149133200115534"/>
        </attvalues>
        <viz:color r="255" g="99" b="71" a="1"/>
        <viz:position x="-203.706472127313" y="83.3106776631772" z="0"/>
        <viz:size value="8.47457627118644"/>
      </node>
      <node id="26" label="ASV466">
        <attvalues>
          <attvalue for="att1" value="ASV466"/>
          <attvalue for="att2" value="0.0689667368123221"/>
        </attvalues>
        <viz:color r="255" g="99" b="71" a="1"/>
        <viz:position x="9.48792026893619" y="217.924376977688" z="0"/>
        <viz:size value="8.47457627118644"/>
      </node>
      <node id="27" label="ASV478">
        <attvalues>
          <attvalue for="att1" value="ASV478"/>
          <attvalue for="att2" value="0.277045865827277"/>
        </attvalues>
        <viz:color r="255" g="99" b="71" a="1"/>
        <viz:position x="209.490799812907" y="-236.404693079271" z="0"/>
        <viz:size value="8.47457627118644"/>
      </node>
      <node id="28" label="ASV575">
        <attvalues>
          <attvalue for="att1" value="ASV575"/>
          <attvalue for="att2" value="0.471567431195364"/>
        </attvalues>
        <viz:color r="255" g="99" b="71" a="1"/>
        <viz:position x="215.929417390017" y="217.711973870435" z="0"/>
        <viz:size value="8.47457627118644"/>
      </node>
      <node id="29" label="ASV604">
        <attvalues>
          <attvalue for="att1" value="ASV604"/>
          <attvalue for="att2" value="0.231068041285729"/>
        </attvalues>
        <viz:color r="255" g="99" b="71" a="1"/>
        <viz:position x="153.142960990112" y="-144.861731598617" z="0"/>
        <viz:size value="8.47457627118644"/>
      </node>
      <node id="30" label="ASV607">
        <attvalues>
          <attvalue for="att1" value="ASV607"/>
          <attvalue for="att2" value="0.0804611929477091"/>
        </attvalues>
        <viz:color r="255" g="99" b="71" a="1"/>
        <viz:position x="-108.600568094912" y="-143.924120286825" z="0"/>
        <viz:size value="8.47457627118644"/>
      </node>
      <node id="31" label="ASV635">
        <attvalues>
          <attvalue for="att1" value="ASV635"/>
          <attvalue for="att2" value="0.0996186198400208"/>
        </attvalues>
        <viz:color r="255" g="99" b="71" a="1"/>
        <viz:position x="74.606874253964" y="102.444188579013" z="0"/>
        <viz:size value="8.47457627118644"/>
      </node>
      <node id="32" label="ASV653">
        <attvalues>
          <attvalue for="att1" value="ASV653"/>
          <attvalue for="att2" value="0.264077761469404"/>
        </attvalues>
        <viz:color r="255" g="99" b="71" a="1"/>
        <viz:position x="-92.0690698802738" y="221.309016052732" z="0"/>
        <viz:size value="8.47457627118644"/>
      </node>
      <node id="33" label="ASV668">
        <attvalues>
          <attvalue for="att1" value="ASV668"/>
          <attvalue for="att2" value="0.113176183486887"/>
        </attvalues>
        <viz:color r="255" g="99" b="71" a="1"/>
        <viz:position x="-214.289394964214" y="228.817072570703" z="0"/>
        <viz:size value="8.47457627118644"/>
      </node>
      <node id="34" label="ASV701">
        <attvalues>
          <attvalue for="att1" value="ASV701"/>
          <attvalue for="att2" value="0.0683772775233279"/>
        </attvalues>
        <viz:color r="255" g="99" b="71" a="1"/>
        <viz:position x="224.815230990995" y="250" z="0"/>
        <viz:size value="8.47457627118644"/>
      </node>
      <node id="35" label="ASV752">
        <attvalues>
          <attvalue for="att1" value="ASV752"/>
          <attvalue for="att2" value="0.202773995414007"/>
        </attvalues>
        <viz:color r="255" g="99" b="71" a="1"/>
        <viz:position x="166.463045803715" y="60.1562615013929" z="0"/>
        <viz:size value="8.47457627118644"/>
      </node>
      <node id="36" label="ASV779">
        <attvalues>
          <attvalue for="att1" value="ASV779"/>
          <attvalue for="att2" value="0.155911981938967"/>
        </attvalues>
        <viz:color r="255" g="99" b="71" a="1"/>
        <viz:position x="223.671123414085" y="45.3850973122279" z="0"/>
        <viz:size value="8.47457627118644"/>
      </node>
      <node id="37" label="ASV816">
        <attvalues>
          <attvalue for="att1" value="ASV816"/>
          <attvalue for="att2" value="0.0727982221907844"/>
        </attvalues>
        <viz:color r="255" g="99" b="71" a="1"/>
        <viz:position x="28.2131311441871" y="-111.322511505022" z="0"/>
        <viz:size value="8.47457627118644"/>
      </node>
      <node id="38" label="ASV903">
        <attvalues>
          <attvalue for="att1" value="ASV903"/>
          <attvalue for="att2" value="0.167111708429857"/>
        </attvalues>
        <viz:color r="255" g="99" b="71" a="1"/>
        <viz:position x="-99.6124084241248" y="-123.873785835729" z="0"/>
        <viz:size value="8.47457627118644"/>
      </node>
      <node id="39" label="ASV955">
        <attvalues>
          <attvalue for="att1" value="ASV955"/>
          <attvalue for="att2" value="0.340707469038651"/>
        </attvalues>
        <viz:color r="255" g="99" b="71" a="1"/>
        <viz:position x="250" y="-171.635972945256" z="0"/>
        <viz:size value="8.47457627118644"/>
      </node>
      <node id="40" label="ASV977">
        <attvalues>
          <attvalue for="att1" value="ASV977"/>
          <attvalue for="att2" value="0.0689667368123221"/>
        </attvalues>
        <viz:color r="255" g="99" b="71" a="1"/>
        <viz:position x="-128.840143270731" y="221.812665762808" z="0"/>
        <viz:size value="8.47457627118644"/>
      </node>
      <node id="41" label="ASV1165">
        <attvalues>
          <attvalue for="att1" value="ASV1165"/>
          <attvalue for="att2" value="0.132038880734702"/>
        </attvalues>
        <viz:color r="255" g="99" b="71" a="1"/>
        <viz:position x="-250" y="90.532184455526" z="0"/>
        <viz:size value="8.47457627118644"/>
      </node>
      <node id="42" label="ASV1200">
        <attvalues>
          <attvalue for="att1" value="ASV1200"/>
          <attvalue for="att2" value="0.112291994553396"/>
        </attvalues>
        <viz:color r="255" g="99" b="71" a="1"/>
        <viz:position x="24.7443807409673" y="-52.6876285485658" z="0"/>
        <viz:size value="8.47457627118644"/>
      </node>
      <node id="43" label="ASV1304">
        <attvalues>
          <attvalue for="att1" value="ASV1304"/>
          <attvalue for="att2" value="0.0951976751725642"/>
        </attvalues>
        <viz:color r="255" g="99" b="71" a="1"/>
        <viz:position x="-64.3984253258029" y="-157.1910664929" z="0"/>
        <viz:size value="8.47457627118644"/>
      </node>
      <node id="44" label="ASV1330">
        <attvalues>
          <attvalue for="att1" value="ASV1330"/>
          <attvalue for="att2" value="0.104039564507477"/>
        </attvalues>
        <viz:color r="255" g="99" b="71" a="1"/>
        <viz:position x="153.212971704473" y="70.2083947630092" z="0"/>
        <viz:size value="8.47457627118644"/>
      </node>
      <node id="45" label="ASV1630">
        <attvalues>
          <attvalue for="att1" value="ASV1630"/>
          <attvalue for="att2" value="0.0884188933491308"/>
        </attvalues>
        <viz:color r="255" g="99" b="71" a="1"/>
        <viz:position x="-232.010609770211" y="-12.2437685762555" z="0"/>
        <viz:size value="8.47457627118644"/>
      </node>
      <node id="46" label="ASV1638">
        <attvalues>
          <attvalue for="att1" value="ASV1638"/>
          <attvalue for="att2" value="0.0925451083720903"/>
        </attvalues>
        <viz:color r="255" g="99" b="71" a="1"/>
        <viz:position x="159.140580309492" y="1.05558255330746" z="0"/>
        <viz:size value="8.47457627118644"/>
      </node>
      <node id="47" label="ASV1847">
        <attvalues>
          <attvalue for="att1" value="ASV1847"/>
          <attvalue for="att2" value="0.127912665711743"/>
        </attvalues>
        <viz:color r="255" g="99" b="71" a="1"/>
        <viz:position x="-105.196609418978" y="34.5828745556316" z="0"/>
        <viz:size value="8.47457627118644"/>
      </node>
      <node id="48" label="ASV1887">
        <attvalues>
          <attvalue for="att1" value="ASV1887"/>
          <attvalue for="att2" value="0.143533336870089"/>
        </attvalues>
        <viz:color r="255" g="99" b="71" a="1"/>
        <viz:position x="246.831738384335" y="204.134930003785" z="0"/>
        <viz:size value="8.47457627118644"/>
      </node>
      <node id="49" label="ASV1926">
        <attvalues>
          <attvalue for="att1" value="ASV1926"/>
          <attvalue for="att2" value="0.0792822743697207"/>
        </attvalues>
        <viz:color r="255" g="99" b="71" a="1"/>
        <viz:position x="183.541840015551" y="185.687517485635" z="0"/>
        <viz:size value="8.47457627118644"/>
      </node>
      <node id="50" label="ASV1985">
        <attvalues>
          <attvalue for="att1" value="ASV1985"/>
          <attvalue for="att2" value="0.131154691801211"/>
        </attvalues>
        <viz:color r="255" g="99" b="71" a="1"/>
        <viz:position x="-160.086838763858" y="131.760700565891" z="0"/>
        <viz:size value="8.47457627118644"/>
      </node>
      <node id="51" label="ASV1991">
        <attvalues>
          <attvalue for="att1" value="ASV1991"/>
          <attvalue for="att2" value="0.130565232512217"/>
        </attvalues>
        <viz:color r="255" g="99" b="71" a="1"/>
        <viz:position x="-122.610182424565" y="-76.1865175464025" z="0"/>
        <viz:size value="8.47457627118644"/>
      </node>
      <node id="52" label="ASV2037">
        <attvalues>
          <attvalue for="att1" value="ASV2037"/>
          <attvalue for="att2" value="0.0695561961013163"/>
        </attvalues>
        <viz:color r="255" g="99" b="71" a="1"/>
        <viz:position x="-25.0918543278514" y="124.873744765753" z="0"/>
        <viz:size value="8.47457627118644"/>
      </node>
      <node id="53" label="ASV2427">
        <attvalues>
          <attvalue for="att1" value="ASV2427"/>
          <attvalue for="att2" value="0.0949029455280671"/>
        </attvalues>
        <viz:color r="255" g="99" b="71" a="1"/>
        <viz:position x="-0.0671903739936397" y="-69.785421619176" z="0"/>
        <viz:size value="8.47457627118644"/>
      </node>
      <node id="54" label="ASV2578">
        <attvalues>
          <attvalue for="att1" value="ASV2578"/>
          <attvalue for="att2" value="0.0875347044156395"/>
        </attvalues>
        <viz:color r="255" g="99" b="71" a="1"/>
        <viz:position x="-125.243307705172" y="-250" z="0"/>
        <viz:size value="8.47457627118644"/>
      </node>
      <node id="55" label="ASV2741">
        <attvalues>
          <attvalue for="att1" value="ASV2741"/>
          <attvalue for="att2" value="0.0792822743697207"/>
        </attvalues>
        <viz:color r="255" g="99" b="71" a="1"/>
        <viz:position x="55.2738678843831" y="76.9105252385551" z="0"/>
        <viz:size value="8.47457627118644"/>
      </node>
      <node id="56" label="ASV2807">
        <attvalues>
          <attvalue for="att1" value="ASV2807"/>
          <attvalue for="att2" value="0.0766297075692467"/>
        </attvalues>
        <viz:color r="255" g="99" b="71" a="1"/>
        <viz:position x="206.315459235483" y="109.321179504931" z="0"/>
        <viz:size value="8.47457627118644"/>
      </node>
      <node id="57" label="ASV2813">
        <attvalues>
          <attvalue for="att1" value="ASV2813"/>
          <attvalue for="att2" value="0.0657247107228539"/>
        </attvalues>
        <viz:color r="255" g="99" b="71" a="1"/>
        <viz:position x="-200.473102948984" y="104.609325505172" z="0"/>
        <viz:size value="8.47457627118644"/>
      </node>
      <node id="58" label="ASV2934">
        <attvalues>
          <attvalue for="att1" value="ASV2934"/>
          <attvalue for="att2" value="0.0707351146793047"/>
        </attvalues>
        <viz:color r="255" g="99" b="71" a="1"/>
        <viz:position x="-70.240719364653" y="219.989129658747" z="0"/>
        <viz:size value="8.47457627118644"/>
      </node>
      <node id="59" label="ASV3034">
        <attvalues>
          <attvalue for="att1" value="ASV3034"/>
          <attvalue for="att2" value="0.0671983589453394"/>
        </attvalues>
        <viz:color r="255" g="99" b="71" a="1"/>
        <viz:position x="-55.0279563699638" y="236.997429039236" z="0"/>
        <viz:size value="8.47457627118644"/>
      </node>
    </nodes>
    <edges>
      <edge id="0" label="-" source="1" target="13" weight="1">
        <attvalues>
          <attvalue for="att1" value="-"/>
        </attvalues>
      </edge>
      <edge id="1" label="+" source="1" target="39" weight="0.6294856">
        <attvalues>
          <attvalue for="att1" value="+"/>
        </attvalues>
      </edge>
      <edge id="2" label="-" source="1" target="41" weight="0.6479583">
        <attvalues>
          <attvalue for="att1" value="-"/>
        </attvalues>
      </edge>
      <edge id="3" label="+" source="1" target="52" weight="0.9189565">
        <attvalues>
          <attvalue for="att1" value="+"/>
        </attvalues>
      </edge>
      <edge id="4" label="+" source="2" target="6" weight="0.9485976">
        <attvalues>
          <attvalue for="att1" value="+"/>
        </attvalues>
      </edge>
      <edge id="5" label="+" source="2" target="14" weight="0.8367476">
        <attvalues>
          <attvalue for="att1" value="+"/>
        </attvalues>
      </edge>
      <edge id="6" label="+" source="2" target="26" weight="0.9865025">
        <attvalues>
          <attvalue for="att1" value="+"/>
        </attvalues>
      </edge>
      <edge id="7" label="+" source="2" target="32" weight="0.8512239">
        <attvalues>
          <attvalue for="att1" value="+"/>
        </attvalues>
      </edge>
      <edge id="8" label="-" source="2" target="44" weight="0.9210277">
        <attvalues>
          <attvalue for="att1" value="-"/>
        </attvalues>
      </edge>
      <edge id="9" label="-" source="3" target="19" weight="0.9042325">
        <attvalues>
          <attvalue for="att1" value="-"/>
        </attvalues>
      </edge>
      <edge id="10" label="-" source="4" target="22" weight="0.8308604">
        <attvalues>
          <attvalue for="att1" value="-"/>
        </attvalues>
      </edge>
      <edge id="11" label="+" source="4" target="26" weight="0.8529888">
        <attvalues>
          <attvalue for="att1" value="+"/>
        </attvalues>
      </edge>
      <edge id="12" label="-" source="4" target="51" weight="0.8283713">
        <attvalues>
          <attvalue for="att1" value="-"/>
        </attvalues>
      </edge>
      <edge id="13" label="-" source="5" target="38" weight="0.8876067">
        <attvalues>
          <attvalue for="att1" value="-"/>
        </attvalues>
      </edge>
      <edge id="14" label="+" source="5" target="57" weight="0.9387866">
        <attvalues>
          <attvalue for="att1" value="+"/>
        </attvalues>
      </edge>
      <edge id="15" label="+" source="6" target="27" weight="0.922119">
        <attvalues>
          <attvalue for="att1" value="+"/>
        </attvalues>
      </edge>
      <edge id="16" label="-" source="7" target="45" weight="1">
        <attvalues>
          <attvalue for="att1" value="-"/>
        </attvalues>
      </edge>
      <edge id="17" label="+" source="7" target="48" weight="0.8079591">
        <attvalues>
          <attvalue for="att1" value="+"/>
        </attvalues>
      </edge>
      <edge id="18" label="-" source="7" target="52" weight="0.7087571">
        <attvalues>
          <attvalue for="att1" value="-"/>
        </attvalues>
      </edge>
      <edge id="19" label="-" source="8" target="12" weight="0.7062467">
        <attvalues>
          <attvalue for="att1" value="-"/>
        </attvalues>
      </edge>
      <edge id="20" label="-" source="8" target="27" weight="0.8854026">
        <attvalues>
          <attvalue for="att1" value="-"/>
        </attvalues>
      </edge>
      <edge id="21" label="-" source="9" target="45" weight="0.9071255">
        <attvalues>
          <attvalue for="att1" value="-"/>
        </attvalues>
      </edge>
      <edge id="22" label="-" source="10" target="25" weight="0.8712213">
        <attvalues>
          <attvalue for="att1" value="-"/>
        </attvalues>
      </edge>
      <edge id="23" label="-" source="10" target="40" weight="0.8789257">
        <attvalues>
          <attvalue for="att1" value="-"/>
        </attvalues>
      </edge>
      <edge id="24" label="-" source="10" target="41" weight="0.8502127">
        <attvalues>
          <attvalue for="att1" value="-"/>
        </attvalues>
      </edge>
      <edge id="25" label="-" source="11" target="17" weight="0.8953949">
        <attvalues>
          <attvalue for="att1" value="-"/>
        </attvalues>
      </edge>
      <edge id="26" label="-" source="11" target="51" weight="0.8908605">
        <attvalues>
          <attvalue for="att1" value="-"/>
        </attvalues>
      </edge>
      <edge id="27" label="-" source="11" target="53" weight="0.7212646">
        <attvalues>
          <attvalue for="att1" value="-"/>
        </attvalues>
      </edge>
      <edge id="28" label="-" source="12" target="27" weight="1">
        <attvalues>
          <attvalue for="att1" value="-"/>
        </attvalues>
      </edge>
      <edge id="29" label="+" source="12" target="30" weight="0.7475667">
        <attvalues>
          <attvalue for="att1" value="+"/>
        </attvalues>
      </edge>
      <edge id="30" label="-" source="12" target="34" weight="0.7074897">
        <attvalues>
          <attvalue for="att1" value="-"/>
        </attvalues>
      </edge>
      <edge id="31" label="-" source="12" target="52" weight="0.7242128">
        <attvalues>
          <attvalue for="att1" value="-"/>
        </attvalues>
      </edge>
      <edge id="32" label="-" source="13" target="48" weight="0.851181">
        <attvalues>
          <attvalue for="att1" value="-"/>
        </attvalues>
      </edge>
      <edge id="33" label="-" source="13" target="57" weight="0.8140158">
        <attvalues>
          <attvalue for="att1" value="-"/>
        </attvalues>
      </edge>
      <edge id="34" label="-" source="14" target="37" weight="0.8345319">
        <attvalues>
          <attvalue for="att1" value="-"/>
        </attvalues>
      </edge>
      <edge id="35" label="+" source="15" target="59" weight="0.8962368">
        <attvalues>
          <attvalue for="att1" value="+"/>
        </attvalues>
      </edge>
      <edge id="36" label="+" source="16" target="56" weight="0.8584344">
        <attvalues>
          <attvalue for="att1" value="+"/>
        </attvalues>
      </edge>
      <edge id="37" label="+" source="17" target="36" weight="0.9381534">
        <attvalues>
          <attvalue for="att1" value="+"/>
        </attvalues>
      </edge>
      <edge id="38" label="-" source="17" target="47" weight="0.7997778">
        <attvalues>
          <attvalue for="att1" value="-"/>
        </attvalues>
      </edge>
      <edge id="39" label="-" source="18" target="52" weight="0.8532837">
        <attvalues>
          <attvalue for="att1" value="-"/>
        </attvalues>
      </edge>
      <edge id="40" label="-" source="19" target="42" weight="1">
        <attvalues>
          <attvalue for="att1" value="-"/>
        </attvalues>
      </edge>
      <edge id="41" label="+" source="19" target="45" weight="0.7985699">
        <attvalues>
          <attvalue for="att1" value="+"/>
        </attvalues>
      </edge>
      <edge id="42" label="-" source="20" target="21" weight="0.6143729">
        <attvalues>
          <attvalue for="att1" value="-"/>
        </attvalues>
      </edge>
      <edge id="43" label="+" source="20" target="31" weight="0.913486">
        <attvalues>
          <attvalue for="att1" value="+"/>
        </attvalues>
      </edge>
      <edge id="44" label="-" source="20" target="39" weight="0.8663755">
        <attvalues>
          <attvalue for="att1" value="-"/>
        </attvalues>
      </edge>
      <edge id="45" label="-" source="20" target="50" weight="0.8747848">
        <attvalues>
          <attvalue for="att1" value="-"/>
        </attvalues>
      </edge>
      <edge id="46" label="+" source="20" target="54" weight="0.7057976">
        <attvalues>
          <attvalue for="att1" value="+"/>
        </attvalues>
      </edge>
      <edge id="47" label="-" source="21" target="37" weight="0.8402667">
        <attvalues>
          <attvalue for="att1" value="-"/>
        </attvalues>
      </edge>
      <edge id="48" label="-" source="21" target="43" weight="0.8085713">
        <attvalues>
          <attvalue for="att1" value="-"/>
        </attvalues>
      </edge>
      <edge id="49" label="-" source="21" target="51" weight="0.8023469">
        <attvalues>
          <attvalue for="att1" value="-"/>
        </attvalues>
      </edge>
      <edge id="50" label="-" source="22" target="30" weight="0.8629119">
        <attvalues>
          <attvalue for="att1" value="-"/>
        </attvalues>
      </edge>
      <edge id="51" label="-" source="23" target="27" weight="1">
        <attvalues>
          <attvalue for="att1" value="-"/>
        </attvalues>
      </edge>
      <edge id="52" label="-" source="24" target="28" weight="0.7861148">
        <attvalues>
          <attvalue for="att1" value="-"/>
        </attvalues>
      </edge>
      <edge id="53" label="-" source="24" target="35" weight="0.7613191">
        <attvalues>
          <attvalue for="att1" value="-"/>
        </attvalues>
      </edge>
      <edge id="54" label="+" source="24" target="55" weight="0.9338859">
        <attvalues>
          <attvalue for="att1" value="+"/>
        </attvalues>
      </edge>
      <edge id="55" label="+" source="25" target="43" weight="0.9486064">
        <attvalues>
          <attvalue for="att1" value="+"/>
        </attvalues>
      </edge>
      <edge id="56" label="-" source="26" target="32" weight="0.8707292">
        <attvalues>
          <attvalue for="att1" value="-"/>
        </attvalues>
      </edge>
      <edge id="57" label="+" source="27" target="52" weight="0.9405637">
        <attvalues>
          <attvalue for="att1" value="+"/>
        </attvalues>
      </edge>
      <edge id="58" label="+" source="28" target="43" weight="0.9231456">
        <attvalues>
          <attvalue for="att1" value="+"/>
        </attvalues>
      </edge>
      <edge id="59" label="+" source="28" target="44" weight="0.9230021">
        <attvalues>
          <attvalue for="att1" value="+"/>
        </attvalues>
      </edge>
      <edge id="60" label="+" source="29" target="40" weight="0.9041119">
        <attvalues>
          <attvalue for="att1" value="+"/>
        </attvalues>
      </edge>
      <edge id="61" label="+" source="30" target="33" weight="0.939066">
        <attvalues>
          <attvalue for="att1" value="+"/>
        </attvalues>
      </edge>
      <edge id="62" label="+" source="30" target="35" weight="0.9179787">
        <attvalues>
          <attvalue for="att1" value="+"/>
        </attvalues>
      </edge>
      <edge id="63" label="-" source="32" target="41" weight="1">
        <attvalues>
          <attvalue for="att1" value="-"/>
        </attvalues>
      </edge>
      <edge id="64" label="+" source="32" target="44" weight="0.7801224">
        <attvalues>
          <attvalue for="att1" value="+"/>
        </attvalues>
      </edge>
      <edge id="65" label="-" source="32" target="48" weight="0.6160192">
        <attvalues>
          <attvalue for="att1" value="-"/>
        </attvalues>
      </edge>
      <edge id="66" label="-" source="32" target="59" weight="0.5894135">
        <attvalues>
          <attvalue for="att1" value="-"/>
        </attvalues>
      </edge>
      <edge id="67" label="+" source="33" target="42" weight="0.9283648">
        <attvalues>
          <attvalue for="att1" value="+"/>
        </attvalues>
      </edge>
      <edge id="68" label="-" source="33" target="51" weight="0.8630419">
        <attvalues>
          <attvalue for="att1" value="-"/>
        </attvalues>
      </edge>
      <edge id="69" label="-" source="33" target="58" weight="0.8345074">
        <attvalues>
          <attvalue for="att1" value="-"/>
        </attvalues>
      </edge>
      <edge id="70" label="+" source="35" target="57" weight="0.9223299">
        <attvalues>
          <attvalue for="att1" value="+"/>
        </attvalues>
      </edge>
      <edge id="71" label="+" source="36" target="40" weight="0.9175296">
        <attvalues>
          <attvalue for="att1" value="+"/>
        </attvalues>
      </edge>
      <edge id="72" label="+" source="36" target="42" weight="0.941775">
        <attvalues>
          <attvalue for="att1" value="+"/>
        </attvalues>
      </edge>
      <edge id="73" label="-" source="37" target="38" weight="0.8819427">
        <attvalues>
          <attvalue for="att1" value="-"/>
        </attvalues>
      </edge>
      <edge id="74" label="-" source="38" target="51" weight="0.8983822">
        <attvalues>
          <attvalue for="att1" value="-"/>
        </attvalues>
      </edge>
      <edge id="75" label="+" source="41" target="55" weight="0.8936122">
        <attvalues>
          <attvalue for="att1" value="+"/>
        </attvalues>
      </edge>
      <edge id="76" label="+" source="43" target="52" weight="0.9254423">
        <attvalues>
          <attvalue for="att1" value="+"/>
        </attvalues>
      </edge>
      <edge id="77" label="+" source="43" target="55" weight="0.9410708">
        <attvalues>
          <attvalue for="att1" value="+"/>
        </attvalues>
      </edge>
      <edge id="78" label="+" source="43" target="58" weight="0.9126698">
        <attvalues>
          <attvalue for="att1" value="+"/>
        </attvalues>
      </edge>
      <edge id="79" label="-" source="44" target="48" weight="1">
        <attvalues>
          <attvalue for="att1" value="-"/>
        </attvalues>
      </edge>
      <edge id="80" label="+" source="44" target="51" weight="0.8195724">
        <attvalues>
          <attvalue for="att1" value="+"/>
        </attvalues>
      </edge>
      <edge id="81" label="-" source="45" target="52" weight="0.6735611">
        <attvalues>
          <attvalue for="att1" value="-"/>
        </attvalues>
      </edge>
      <edge id="82" label="+" source="46" target="49" weight="0.9470867">
        <attvalues>
          <attvalue for="att1" value="+"/>
        </attvalues>
      </edge>
      <edge id="83" label="-" source="46" target="58" weight="0.880466">
        <attvalues>
          <attvalue for="att1" value="-"/>
        </attvalues>
      </edge>
      <edge id="84" label="+" source="47" target="52" weight="0.9276029">
        <attvalues>
          <attvalue for="att1" value="+"/>
        </attvalues>
      </edge>
      <edge id="85" label="-" source="47" target="53" weight="0.8938079">
        <attvalues>
          <attvalue for="att1" value="-"/>
        </attvalues>
      </edge>
      <edge id="86" label="+" source="48" target="50" weight="0.9323638">
        <attvalues>
          <attvalue for="att1" value="+"/>
        </attvalues>
      </edge>
      <edge id="87" label="+" source="53" target="57" weight="0.9351089">
        <attvalues>
          <attvalue for="att1" value="+"/>
        </attvalues>
      </edge>
      <edge id="88" label="+" source="56" target="58" weight="0.9506756">
        <attvalues>
          <attvalue for="att1" value="+"/>
        </attvalues>
      </edge>
      <edge id="89" label="+" source="57" target="59" weight="0.9365823">
        <attvalues>
          <attvalue for="att1" value="+"/>
        </attvalues>
      </edge>
    </edges>
  </graph>
</gexf>
