# Supplementary material for: Microbial interactions mediate the fairy ring type effects on alpine meadow plant communities on the Tibetan plateau
Source: Environ Microbiome. 2026 Mar 10;21:55. doi: 10.1186/s40793-026-00873-z (PMC13088534; doi:10.1186/s40793-026-00873-z)
Supplement: Supplementary file 2 — Supplementary Material 2 [file 40793_2026_873_MOESM2_ESM.zip › co-occurrence network/bacteria/T1/Agaricus_on_root_node.csv]

name	degree	betweenness_centrality	closeness_centrality	eigenvector_centrality	Abundance	module	Kingdom	phylum	class	order	family	genus
ASV1	4	146	0.00692522190968385	0.504436383452207	41.8987662617081	M5	Bacteria	Cyanobacteria	Cyanobacteriia	Chloroplast	Chloroplast	Chloroplast
ASV2	5	69	0.00593485156691993	0.750067398860972	8.73342882573815	M6	Bacteria	Proteobacteria	Alphaproteobacteria	Rickettsiales	Mitochondria	Mitochondria
ASV3	1	0	0.00421990768386193	0.0420235102397158	15.9109798581761	M8	Bacteria	Cyanobacteria	Cyanobacteriia	Chloroplast	Chloroplast	Chloroplast
ASV4	3	44	0.00591047272035307	0.313230213146977	9.60936532918354	M2	Bacteria	Proteobacteria	Alphaproteobacteria	Rickettsiales	Mitochondria	Mitochondria
ASV5	2	9	0.00497787065693412	0.161214454999285	0.307697748854975	M3	Bacteria	Firmicutes	Bacilli	Acholeplasmatales	Acholeplasmataceae	Candidatus_Phytoplasma
ASV15	2	25	0.00530617978380089	0.389432742601925	3.305982422324	M1	Bacteria	Cyanobacteria	Cyanobacteriia	Chloroplast	Chloroplast	Chloroplast
ASV37	3	82	0.00670028373301536	0.48414831363093	1.04127983400826	M1	Bacteria	Cyanobacteria	Cyanobacteriia	Chloroplast	Chloroplast	Chloroplast
ASV48	2	0	0.00533351051357118	0.291188500396368	0.351612465885044	M1	Bacteria	Cyanobacteria	Cyanobacteriia	Chloroplast	Chloroplast	Chloroplast
ASV55	1	0	0.00478493441054155	0.106578425983138	4.07345841659446	M1	Bacteria	Proteobacteria	Alphaproteobacteria	Rickettsiales	Mitochondria	Mitochondria
ASV62	3	105	0.00556895345392025	0.220075752844926	0.0834084893926801	M4	Bacteria	Proteobacteria	Alphaproteobacteria	Rhizobiales	Rhizobiaceae	Allorhizobium-Neorhizobium-Pararhizobium-Rhizobium
ASV72	3	79	0.00597154295531294	0.26290941644828	0.250520197822537	M3	Bacteria	Cyanobacteria	Cyanobacteriia	Chloroplast	Chloroplast	Chloroplast
ASV79	5	164	0.00658458269789585	0.56559839113846	0.0621879549888887	M1	Bacteria	Proteobacteria	Alphaproteobacteria	Rhizobiales	Rhodomicrobiaceae	Rhodomicrobium
ASV103	3	41	0.0059702008748345	0.39646524894076	0.486598643064717	M5	Bacteria	Proteobacteria	Alphaproteobacteria	Rickettsiales	Mitochondria	Mitochondria
ASV109	2	17	0.00511556650313108	0.238899268459584	0.238731012042653	M2	Bacteria	Cyanobacteria	Cyanobacteriia	Chloroplast	Chloroplast	Chloroplast
ASV148	1	0	0.00450748945215168	0.0658359996883895	0.175069408831279	M3	Bacteria	Cyanobacteria	Cyanobacteriia	Chloroplast	Chloroplast	Chloroplast
ASV158	1	0	0.00384016617269856	0.0268357349739997	1.88626972478146	M7	Bacteria	Proteobacteria	Gammaproteobacteria	Burkholderiales	Comamonadaceae
ASV197	3	42	0.0055568143795698	0.192900495829769	0.294729644497103	M3	Bacteria	Cyanobacteria	Cyanobacteriia	Chloroplast	Chloroplast	Chloroplast
ASV235	1	0	0.00562544589009151	0.248824970184338	0.109049968463928	M1	Bacteria	Actinobacteriota	Actinobacteria	Pseudonocardiales	Pseudonocardiaceae	Pseudonocardia
ASV245	3	77	0.00539284861321013	0.159371885775958	0.134101988246182	M8	Bacteria	Cyanobacteria	Cyanobacteriia	Chloroplast	Chloroplast	Chloroplast
ASV246	5	155	0.00609902902653964	0.193294215591041	0.0949029455280671	M5	Bacteria	Actinobacteriota	Actinobacteria	Streptosporangiales	Streptosporangiaceae	Streptosporangium
ASV248	4	248	0.00702847517057517	0.424139496060412	0.156796170872459	M2	Bacteria	Cyanobacteria	Cyanobacteriia	Chloroplast	Chloroplast	Chloroplast
ASV314	2	15	0.00548244598267983	0.160213830771115	0.0816401115256975	M2	Bacteria	Proteobacteria	Gammaproteobacteria	Burkholderiales	Oxalobacteraceae
ASV329	1	0	0.00448052459743118	0.197316820116707	0.149133200115534	M1	Bacteria	Cyanobacteria	Cyanobacteriia	Chloroplast	Chloroplast	Chloroplast
ASV433	3	26	0.00563437465025274	0.290007940629753	0.226057637329278	M4	Bacteria	Cyanobacteria	Cyanobacteriia	Chloroplast	Chloroplast	Chloroplast
ASV438	2	30	0.00578143243839308	0.277224326714195	0.149133200115534	M4	Bacteria	Cyanobacteria	Cyanobacteriia	Chloroplast	Chloroplast	Chloroplast
ASV466	3	24	0.00570555239966726	0.503015913126543	0.0689667368123221	M6	Bacteria	Cyanobacteria	Cyanobacteriia	Chloroplast	Chloroplast	Chloroplast
ASV478	5	95	0.00601727616881389	0.676649241184469	0.277045865827277	M1	Bacteria	Proteobacteria	Gammaproteobacteria	Pseudomonadales	Pseudomonadaceae	Pseudomonas
ASV575	3	45	0.00635590638754418	0.517063239455635	0.471567431195364	M4	Bacteria	Cyanobacteria	Cyanobacteriia	Chloroplast	Chloroplast	Chloroplast
ASV604	1	0	0.00384128659737155	0.0258613187378067	0.231068041285729	M4	Bacteria	Proteobacteria	Alphaproteobacteria	Rickettsiales	Mitochondria	Mitochondria
ASV607	4	126	0.00644606120945133	0.335101561093193	0.0804611929477091	M2	Bacteria	Cyanobacteria	Cyanobacteriia	Chloroplast	Chloroplast	Chloroplast
ASV635	1	0	0.00462900325191581	0.0514898082220123	0.0996186198400208	M5	Bacteria	Actinobacteriota	Actinobacteria	Micromonosporales	Micromonosporaceae	Micromonospora
ASV653	6	189	0.00679388845788528	0.824416397808374	0.264077761469404	M6	Bacteria	Cyanobacteria	Cyanobacteriia	Chloroplast	Chloroplast	Chloroplast
ASV668	4	190	0.00678938627642264	0.386076946853222	0.113176183486887	M2	Bacteria	Proteobacteria	Gammaproteobacteria	Burkholderiales	Comamonadaceae	Polaromonas
ASV701	1	0	0.00520299953329002	0.116688701636491	0.0683772775233279	M1	Bacteria	Cyanobacteria	Cyanobacteriia	Chloroplast	Chloroplast	Chloroplast
ASV752	3	54	0.00581416450379101	0.245673717810723	0.202773995414007	M2	Bacteria	Cyanobacteria	Cyanobacteriia	Chloroplast	Chloroplast	Chloroplast
ASV779	3	39	0.00497131840867635	0.130313136597309	0.155911981938967	M3	Bacteria	Proteobacteria	Gammaproteobacteria	Pseudomonadales	Pseudomonadaceae	Pseudomonas
ASV816	3	41	0.00566679532824569	0.229624420313097	0.0727982221907844	M2	Bacteria	Proteobacteria	Gammaproteobacteria	Xanthomonadales	Rhodanobacteraceae	Luteibacter
ASV903	3	24	0.00551799279296828	0.262693721747508	0.167111708429857	M2	Bacteria	Firmicutes	Bacilli	Bacillales	Bacillaceae	Bacillus
ASV955	2	26	0.00603655712453727	0.141430474113367	0.340707469038651	M5	Bacteria	Bacteroidota	Bacteroidia	Flavobacteriales	Flavobacteriaceae	Flavobacterium
ASV977	3	75	0.00478938520856496	0.0980907336990577	0.0689667368123221	M4	Bacteria	Proteobacteria	Gammaproteobacteria	Burkholderiales	Comamonadaceae
ASV1165	4	140	0.00664649058781389	0.502176886789152	0.132038880734702	M4	Bacteria	Cyanobacteria	Cyanobacteriia	Chloroplast	Chloroplast	Chloroplast
ASV1200	3	61	0.00565551408217583	0.186780572607748	0.112291994553396	M8	Bacteria	Cyanobacteria	Cyanobacteriia	Chloroplast	Chloroplast	Chloroplast
ASV1304	6	334	0.00756504531683972	0.800055348025882	0.0951976751725642	M4	Bacteria	Bacteroidota	Bacteroidia	Flavobacteriales	Flavobacteriaceae	Flavobacterium
ASV1330	5	89	0.00675845562700559	0.873880316215321	0.104039564507477	M6	Bacteria	Proteobacteria	Gammaproteobacteria	Pseudomonadales	Pseudomonadaceae	Pseudomonas
ASV1630	4	137	0.00635796117417094	0.402903831707237	0.0884188933491308	M1	Bacteria	Firmicutes	Bacilli	Bacillales
ASV1638	2	57	0.0048166515440598	0.100748540667124	0.0925451083720903	M7	Bacteria	Proteobacteria	Gammaproteobacteria	Burkholderiales	Oxalobacteraceae	Massilia
ASV1847	3	60	0.00618514827473143	0.379909381686555	0.127912665711743	M3	Bacteria	Bacteroidota	Bacteroidia	Flavobacteriales	Weeksellaceae	Chryseobacterium
ASV1887	5	114	0.00671579036653749	0.679002205108953	0.143533336870089	M6	Bacteria	Cyanobacteria	Cyanobacteriia	Chloroplast	Chloroplast	Chloroplast
ASV1926	1	0	0.00382267305915011	0.0278246055673576	0.0792822743697207	M7	Bacteria	Cyanobacteria	Cyanobacteriia	Chloroplast	Chloroplast	Chloroplast
ASV1985	2	16	0.00554929717569523	0.233919156262791	0.131154691801211	M5	Bacteria	Cyanobacteria	Cyanobacteriia	Chloroplast	Chloroplast	Chloroplast
ASV1991	6	260	0.00716634209433465	0.61803601302421	0.130565232512217	M2	Bacteria	Cyanobacteria	Cyanobacteriia	Chloroplast	Chloroplast	Chloroplast
ASV2037	8	451	0.00774434280135452	1	0.0695561961013163	M1	Bacteria	Firmicutes	Bacilli	Bacillales	Bacillaceae	Bacillus
ASV2427	3	41	0.00579139385163439	0.247172607542374	0.0949029455280671	M3	Bacteria	Proteobacteria	Gammaproteobacteria	Burkholderiales	Oxalobacteraceae	Massilia
ASV2578	1	0	0.00489737572653936	0.0397831868696839	0.0875347044156395	M5	Bacteria	Cyanobacteria	Cyanobacteriia	Chloroplast	Chloroplast	Chloroplast
ASV2741	3	20	0.00624267256271769	0.429392223967308	0.0792822743697207	M4	Bacteria	Cyanobacteria	Cyanobacteriia	Chloroplast	Chloroplast	Chloroplast
ASV2807	2	57	0.00472869939428497	0.107202742293218	0.0766297075692467	M7	Bacteria	Cyanobacteria	Cyanobacteriia	Chloroplast	Chloroplast	Chloroplast
ASV2813	5	89	0.00581535110277245	0.340520846635998	0.0657247107228539	M3	Bacteria	Proteobacteria	Gammaproteobacteria	Burkholderiales	Comamonadaceae
ASV2934	4	226	0.00628190102678043	0.362467043629385	0.0707351146793047	M7	Bacteria	Cyanobacteria	Cyanobacteriia	Chloroplast	Chloroplast	Chloroplast
ASV3034	3	75	0.00585591560915316	0.251906945230732	0.0671983589453394	M3	Bacteria	Cyanobacteria	Cyanobacteriia	Chloroplast	Chloroplast	Chloroplast
