# Supplementary material for: Microbial interactions mediate the fairy ring type effects on alpine meadow plant communities on the Tibetan plateau
Source: Environ Microbiome. 2026 Mar 10;21:55. doi: 10.1186/s40793-026-00873-z (PMC13088534; doi:10.1186/s40793-026-00873-z)
Supplement: Supplementary file 2 — Supplementary Material 2 [file 40793_2026_873_MOESM2_ESM.zip › co-occurrence network/bacteria/T1/Agaricus_out_root_edge.csv]

node1	node2	label	weight
ASV1	ASV2	+	0.983064210315826
ASV3	ASV3158	-	0.790797354134122
ASV14	ASV1209	+	0.678781088616617
