# Supplementary material for: Microbial interactions mediate the fairy ring type effects on alpine meadow plant communities on the Tibetan plateau
Source: Environ Microbiome. 2026 Mar 10;21:55. doi: 10.1186/s40793-026-00873-z (PMC13088534; doi:10.1186/s40793-026-00873-z)
Supplement: Supplementary file 2 — Supplementary Material 2 [file 40793_2026_873_MOESM2_ESM.zip › co-occurrence network/bacteria/T1/Agaricus_out_root_network.gexf]

<?xml version="1.0" encoding="UTF-8"?>
<gexf xmlns="http://www.gexf.net/1.3" xmlns:viz="http://www.gexf.net/1.3/viz" xmlns:xsi="http://www.w3.org/2001/XMLSchema-instance" xsi:schemaLocation="http://www.gexf.net/1.3 http://www.gexf.net/1.3/gexf.xsd" version="1.3">
  <meta lastmodifieddate="2025-12-28">
    <creator>trans_network class</creator>
    <description>igraph -&gt; gexf converted file</description>
    <keywords>igraph, gexf, R, rgexf</keywords>
  </meta>
  <graph mode="static" defaultedgetype="undirected">
    <attributes class="node" mode="static">
      <attribute id="att1" title="taxa" type="string"/>
      <attribute id="att2" title="RelativeAbundance" type="float"/>
    </attributes>
    <attributes class="edge" mode="static">
      <attribute id="att1" title="label" type="string"/>
    </attributes>
    <nodes>
      <node id="1" label="ASV1">
        <attvalues>
          <attvalue for="att1" value="ASV1"/>
          <attvalue for="att2" value="76.2536805600995"/>
        </attvalues>
        <viz:color r="255" g="99" b="71" a="1"/>
        <viz:position x="250" y="250" z="0"/>
        <viz:size value="83.3333333333333"/>
      </node>
      <node id="2" label="ASV2">
        <attvalues>
          <attvalue for="att1" value="ASV2"/>
          <attvalue for="att2" value="12.9159850814631"/>
        </attvalues>
        <viz:color r="255" g="99" b="71" a="1"/>
        <viz:position x="193.093062903238" y="-250" z="0"/>
        <viz:size value="83.3333333333333"/>
      </node>
      <node id="3" label="ASV3">
        <attvalues>
          <attvalue for="att1" value="ASV3"/>
          <attvalue for="att2" value="3.31250408951122"/>
        </attvalues>
        <viz:color r="255" g="99" b="71" a="1"/>
        <viz:position x="-250" y="-104.767467518827" z="0"/>
        <viz:size value="83.3333333333333"/>
      </node>
      <node id="4" label="ASV14">
        <attvalues>
          <attvalue for="att1" value="ASV14"/>
          <attvalue for="att2" value="0.0893149250801544"/>
        </attvalues>
        <viz:color r="255" g="99" b="71" a="1"/>
        <viz:position x="69.5913121005012" y="108.448456906298" z="0"/>
        <viz:size value="83.3333333333333"/>
      </node>
      <node id="5" label="ASV1209">
        <attvalues>
          <attvalue for="att1" value="ASV1209"/>
          <attvalue for="att2" value="0.0703395930118432"/>
        </attvalues>
        <viz:color r="255" g="99" b="71" a="1"/>
        <viz:position x="-7.99751762513174" y="116.261805212035" z="0"/>
        <viz:size value="83.3333333333333"/>
      </node>
      <node id="6" label="ASV3158">
        <attvalues>
          <attvalue for="att1" value="ASV3158"/>
          <attvalue for="att2" value="0.0700124321141137"/>
        </attvalues>
        <viz:color r="255" g="99" b="71" a="1"/>
        <viz:position x="137.936030362608" y="-119.024922924107" z="0"/>
        <viz:size value="83.3333333333333"/>
      </node>
    </nodes>
    <edges>
      <edge id="0" label="+" source="1" target="2" weight="0.9830642">
        <attvalues>
          <attvalue for="att1" value="+"/>
        </attvalues>
      </edge>
      <edge id="1" label="-" source="3" target="6" weight="0.7907974">
        <attvalues>
          <attvalue for="att1" value="-"/>
        </attvalues>
      </edge>
      <edge id="2" label="+" source="4" target="5" weight="0.6787811">
        <attvalues>
          <attvalue for="att1" value="+"/>
        </attvalues>
      </edge>
    </edges>
  </graph>
</gexf>
