# Supplementary material for: Microbial interactions mediate the fairy ring type effects on alpine meadow plant communities on the Tibetan plateau
Source: Environ Microbiome. 2026 Mar 10;21:55. doi: 10.1186/s40793-026-00873-z (PMC13088534; doi:10.1186/s40793-026-00873-z)
Supplement: Supplementary file 2 — Supplementary Material 2 [file 40793_2026_873_MOESM2_ESM.zip › co-occurrence network/bacteria/T1/Agrocybe_10in_edge.csv]

Source	Target	Interaction	weight
ASV6	ASV112	+	0.805971802048159
ASV6	ASV119	+	0.864451398583112
ASV6	ASV162	-	0.711081216948375
ASV6	ASV354	-	0.937140738196346
ASV6	ASV358	+	0.882458525915686
ASV8	ASV201	+	0.869183403693613
ASV8	ASV339	-	0.950990947334948
ASV8	ASV347	+	0.930351991262117
ASV8	ASV382	-	1
ASV8	ASV401	-	0.974874284144145
ASV8	ASV485	-	1
ASV8	ASV518	-	0.842741389703366
ASV9	ASV118	+	0.784175327207921
ASV9	ASV173	-	0.966970158475071
ASV9	ASV256	-	0.794794936051075
ASV9	ASV333	-	0.963146875717948
ASV9	ASV334	-	0.754295945645773
ASV9	ASV485	-	0.795499579524212
ASV9	ASV498	+	0.647752048014406
ASV9	ASV505	+	0.900538295890577
ASV10	ASV45	-	1
ASV10	ASV56	+	0.889013291794875
ASV10	ASV170	-	0.793399344091878
ASV10	ASV200	-	0.78905858805823
ASV10	ASV347	-	0.985613232162792
ASV11	ASV26	-	1
ASV11	ASV136	+	0.922418843663227
ASV11	ASV949	+	0.913163674187239
ASV12	ASV368	-	0.750735535770769
ASV12	ASV507	-	0.825458355491333
ASV12	ASV531	-	0.845119957369113
ASV12	ASV555	+	0.656690452481948
ASV12	ASV556	+	0.896531849688916
ASV12	ASV690	-	0.859096110072077
ASV13	ASV54	-	0.921908267568837
ASV13	ASV89	+	0.815272410339913
ASV13	ASV115	+	0.842405914732751
ASV13	ASV163	-	0.679698403642984
ASV13	ASV174	+	0.594802244170888
ASV13	ASV192	-	0.732110268098402
ASV13	ASV225	-	0.916027034353944
ASV13	ASV332	-	0.727239368934645
ASV13	ASV1171	+	0.771242044983528
ASV13	ASV1362	+	0.857078610720701
ASV16	ASV112	-	0.897129989075536
ASV16	ASV121	+	0.931015327691613
ASV16	ASV122	+	0.616327844493955
ASV16	ASV135	+	0.666439333354792
ASV16	ASV232	-	0.72947155298377
ASV16	ASV281	+	0.699499961681055
ASV16	ASV286	-	0.964760624061099
ASV17	ASV18	+	0.898219481324781
ASV17	ASV52	-	0.745767951267873
ASV17	ASV106	+	0.933326700788488
ASV17	ASV141	-	0.695114864688708
ASV17	ASV206	+	0.89326215466167
ASV17	ASV218	-	0.899236076590063
ASV17	ASV244	+	0.9452299253611
ASV17	ASV303	-	0.879551529788777
ASV17	ASV320	+	0.946325752203377
ASV17	ASV342	-	0.953169101797411
ASV17	ASV401	+	0.780317570596919
ASV17	ASV693	-	0.78562160870062
ASV18	ASV66	+	0.912934427475171
ASV18	ASV99	-	0.760622397138065
ASV18	ASV153	-	0.863751400155923
ASV18	ASV170	-	0.948357017510017
ASV18	ASV178	-	0.956552800850696
ASV18	ASV203	-	0.825487942838819
ASV18	ASV221	-	0.89228892478763
ASV18	ASV228	-	0.664531954782654
ASV18	ASV266	+	0.948109900646915
ASV19	ASV29	-	0.928108400102943
ASV19	ASV74	+	0.810365037366835
ASV19	ASV319	+	0.875929780647501
ASV19	ASV354	+	0.821878334006521
ASV19	ASV556	-	0.790021606884042
ASV19	ASV884	-	0.865165777608583
ASV19	ASV902	+	0.869570646499274
ASV20	ASV124	-	0.905620682423883
ASV20	ASV150	-	0.800704865439182
ASV20	ASV170	-	0.825793041793468
ASV20	ASV230	-	0.814438411574963
ASV20	ASV338	-	0.683193921173868
ASV20	ASV339	+	0.759087090242456
ASV20	ASV386	+	0.922997880104092
ASV20	ASV463	+	0.834174153463215
ASV20	ASV468	+	0.949013103174328
ASV21	ASV41	+	0.915642970506052
ASV21	ASV179	-	0.882717344309924
ASV21	ASV186	+	0.897870998808375
ASV21	ASV211	+	0.746717999104719
ASV21	ASV884	-	0.906623995363212
ASV22	ASV115	-	0.955821469130882
ASV22	ASV118	+	0.858179657537601
ASV22	ASV119	+	0.96942284039738
ASV22	ASV142	+	0.875794188796942
ASV22	ASV201	+	0.858811352812587
ASV22	ASV218	-	0.909755571996119
ASV22	ASV272	-	0.944610725901563
ASV22	ASV296	+	0.906190544442266
ASV22	ASV308	+	0.643897177494922
ASV22	ASV412	+	0.867288524687075
ASV23	ASV42	-	0.931808036428779
ASV23	ASV93	+	0.918096697198556
ASV23	ASV97	-	0.821437316434561
ASV23	ASV113	-	0.921048865394139
ASV23	ASV120	-	0.74563992262238
ASV23	ASV150	-	0.967080182958707
ASV23	ASV335	+	0.929738127436325
ASV23	ASV449	+	0.904705428963084
ASV23	ASV485	-	0.937276382642303
ASV23	ASV495	+	0.934010400959724
ASV23	ASV525	+	0.918291181156894
ASV24	ASV29	+	0.688411907283078
ASV24	ASV65	+	0.714306616178685
ASV24	ASV94	+	0.648157150025704
ASV24	ASV131	-	0.843572121998261
ASV24	ASV141	+	0.846945970234376
ASV24	ASV161	-	0.949574513482177
ASV24	ASV204	+	0.917657652950464
ASV24	ASV354	-	0.847665305932968
ASV24	ASV778	+	0.93932113909321
ASV25	ASV63	+	0.801766474664017
ASV25	ASV117	+	0.869688240418999
ASV25	ASV127	-	0.984238528916893
ASV25	ASV210	-	0.86340887923328
ASV25	ASV243	-	0.834863532756728
ASV25	ASV258	-	0.821991838969591
ASV25	ASV309	-	0.880258406078691
ASV25	ASV310	-	0.856542574938583
ASV25	ASV319	-	0.713731758059377
ASV25	ASV949	-	0.828602104998045
ASV26	ASV64	-	0.70109503161494
ASV26	ASV87	+	0.916702396624223
ASV26	ASV172	-	0.684703579030503
ASV26	ASV249	-	0.753555144962617
ASV26	ASV624	-	0.948664330411744
ASV27	ASV83	+	0.921815469454112
ASV27	ASV84	-	0.794368880508533
ASV27	ASV95	+	0.772922746260851
ASV27	ASV113	-	0.862218757683251
ASV27	ASV140	+	0.784474125351937
ASV27	ASV155	+	0.88477666790781
ASV27	ASV160	+	0.90092486297714
ASV27	ASV164	+	0.800235457090025
ASV27	ASV168	-	0.603749375742294
ASV27	ASV185	+	0.884800267775795
ASV28	ASV120	-	0.926142269188576
ASV28	ASV126	-	0.821411473865606
ASV28	ASV130	+	0.700146691104706
ASV28	ASV144	+	0.748578919567916
ASV28	ASV187	-	0.93049374263907
ASV28	ASV198	-	0.757940668227858
ASV28	ASV215	+	0.813778338621417
ASV28	ASV468	+	0.882952944882232
ASV28	ASV475	-	0.798125344593733
ASV28	ASV518	+	0.78665516376456
ASV28	ASV637	-	0.872718903281915
ASV29	ASV46	+	0.917084849834516
ASV29	ASV51	+	0.835743053515748
ASV29	ASV56	+	0.704995951274989
ASV29	ASV75	+	0.896607682537025
ASV29	ASV85	+	0.924354207795353
ASV29	ASV137	-	0.984240794429614
ASV29	ASV258	+	0.641477931615542
ASV29	ASV281	+	0.64997156754093
ASV29	ASV1435	-	0.815007975922345
ASV30	ASV127	+	0.99397240623985
ASV30	ASV151	+	0.881371023170268
ASV30	ASV162	-	0.897080465708682
ASV30	ASV185	+	0.887456897041701
ASV30	ASV210	+	0.874055368215765
ASV30	ASV395	+	0.92220215472792
ASV30	ASV418	+	0.72945319374753
ASV30	ASV462	-	0.928321758164503
ASV30	ASV468	+	0.947271396903406
ASV30	ASV553	+	0.934057163285093
ASV30	ASV613	-	0.776643924557078
ASV31	ASV71	-	0.821621559494662
ASV31	ASV83	-	0.757745818183823
ASV32	ASV146	+	0.979979210321365
ASV32	ASV163	-	0.872886175545283
ASV32	ASV193	-	0.786069133868123
ASV32	ASV211	+	0.921040110953804
ASV33	ASV45	+	0.87342010070127
ASV33	ASV63	+	0.95884957889827
ASV33	ASV68	+	0.797692421095261
ASV33	ASV77	-	0.896512330892908
ASV33	ASV80	+	0.828929993652711
ASV33	ASV85	+	0.843259708902098
ASV33	ASV99	+	0.902754747727614
ASV33	ASV107	-	0.88948258413723
ASV33	ASV123	+	0.940423920867503
ASV33	ASV128	+	0.960387906277767
ASV33	ASV233	-	0.843193307332316
ASV33	ASV278	-	0.923986053754847
ASV33	ASV367	-	0.746228356046589
ASV35	ASV112	+	0.712904825174343
ASV35	ASV241	+	0.691784050847513
ASV35	ASV355	+	0.6133778671098
ASV35	ASV555	-	0.861102930691135
ASV36	ASV172	-	0.860914754925628
ASV36	ASV339	-	0.806953141556889
ASV36	ASV347	+	0.828126817047892
ASV36	ASV778	+	0.570502526201575
ASV36	ASV902	+	0.809102173782201
ASV38	ASV71	-	0.800728348704735
ASV38	ASV129	+	0.773839628338634
ASV38	ASV140	-	0.555069106301239
ASV38	ASV145	+	0.824778297082408
ASV38	ASV162	-	0.897437063934528
ASV38	ASV164	+	0.824242584138388
ASV38	ASV179	-	0.792206852537007
ASV38	ASV186	+	0.867550282181817
ASV38	ASV210	+	0.837169834395726
ASV38	ASV215	+	0.829510748596578
ASV38	ASV218	+	0.886191303075882
ASV38	ASV475	+	0.742209308914996
ASV39	ASV88	+	0.922548006553499
ASV39	ASV155	+	0.916091290831823
ASV39	ASV198	+	0.926276128149715
ASV39	ASV306	+	0.793807249790894
ASV39	ASV449	-	0.689123372082957
ASV40	ASV338	-	0.69540004302726
ASV40	ASV354	-	0.84748751505663
ASV40	ASV646	-	0.844473829645928
ASV41	ASV121	-	0.706604503248307
ASV41	ASV199	-	0.498659225438477
ASV41	ASV274	-	0.957005912418866
ASV41	ASV279	+	0.795944436970346
ASV41	ASV280	+	0.947411159846001
ASV41	ASV297	+	0.919754941696231
ASV41	ASV312	+	0.901314265057914
ASV41	ASV422	+	0.872726182251583
ASV41	ASV690	+	0.834079725745712
ASV42	ASV77	+	0.896281576301749
ASV42	ASV130	+	0.802488015451415
ASV42	ASV223	+	0.891282669187719
ASV42	ASV296	+	0.912045407809844
ASV43	ASV203	+	0.785160760095169
ASV43	ASV310	+	0.640357708704034
ASV43	ASV357	+	0.890928264171352
ASV43	ASV494	-	0.84990598747477
ASV43	ASV606	-	0.908559215601513
ASV44	ASV76	-	0.639426965628855
ASV44	ASV357	-	0.969038950484924
ASV44	ASV485	+	0.714564176439231
ASV45	ASV61	-	0.811698592146481
ASV45	ASV145	-	0.977416766243072
ASV45	ASV151	+	0.952641796771417
ASV45	ASV162	+	0.87250674777633
ASV45	ASV165	+	0.894516929094305
ASV45	ASV176	+	0.836029507871242
ASV45	ASV236	+	0.892578520471159
ASV45	ASV241	+	0.953053286283815
ASV45	ASV297	+	0.854907613982298
ASV45	ASV316	+	0.944421750839202
ASV45	ASV334	-	0.6925967583392
ASV45	ASV418	+	0.76817228067572
ASV45	ASV2300	-	0.724986498360686
ASV46	ASV63	-	0.72487411938047
ASV46	ASV74	-	0.665920226890242
ASV46	ASV110	+	0.746054160414481
ASV46	ASV342	-	0.943972685579183
ASV46	ASV348	+	0.924199033077659
ASV46	ASV845	+	0.814493630240679
ASV46	ASV949	+	0.948036748126905
ASV47	ASV78	+	0.767889890654305
ASV47	ASV99	+	0.926951430332313
ASV47	ASV178	+	0.724994947007717
ASV47	ASV360	+	0.751328973710913
ASV49	ASV87	+	0.748509547919319
ASV49	ASV348	-	0.742739107449614
ASV49	ASV386	-	0.615435379379679
ASV49	ASV439	-	0.748154583485788
ASV49	ASV991	-	0.719634580013635
ASV50	ASV74	-	0.709840291841657
ASV50	ASV91	-	0.412712928026532
ASV50	ASV92	-	0.742732504928346
ASV50	ASV144	-	0.944480852679385
ASV50	ASV184	+	0.920275510189219
ASV50	ASV199	-	0.903147311015469
ASV50	ASV222	+	0.877910834880583
ASV50	ASV257	+	0.901499521437978
ASV50	ASV263	+	0.910104445569269
ASV50	ASV266	+	0.901562074842275
ASV50	ASV277	+	0.757152049729646
ASV51	ASV134	+	0.74416629247856
ASV51	ASV137	-	0.74143421925681
ASV51	ASV138	-	0.868251088470568
ASV51	ASV142	-	0.828585170044436
ASV51	ASV153	-	0.893684386745461
ASV51	ASV159	-	0.85960867100858
ASV51	ASV165	-	0.788508933587261
ASV51	ASV169	-	0.844364368642274
ASV51	ASV256	-	0.763809893472752
ASV51	ASV282	-	0.724608378823825
ASV51	ASV298	-	0.858010097284143
ASV51	ASV311	-	0.814206664900758
ASV51	ASV332	-	0.974191078641849
ASV51	ASV556	+	0.939615004427842
ASV51	ASV745	-	0.827270690233491
ASV52	ASV65	-	0.782076684908863
ASV52	ASV82	+	0.858703230833986
ASV52	ASV86	+	0.959114102179864
ASV52	ASV88	+	0.954007823083194
ASV52	ASV97	+	0.805259964468423
ASV52	ASV124	+	0.886799296808181
ASV52	ASV130	-	0.982711366281057
ASV52	ASV518	-	0.819888891344454
ASV52	ASV1142	+	0.92351231908446
ASV53	ASV188	+	0.864417007861251
ASV53	ASV230	+	0.874438672738646
ASV53	ASV290	-	0.830101692293543
ASV53	ASV312	+	0.836611671333956
ASV53	ASV321	+	0.909717144343506
ASV53	ASV323	+	0.92519573040595
ASV53	ASV335	+	0.702011665937265
ASV53	ASV338	+	0.844503034381089
ASV53	ASV380	+	0.876530560108425
ASV53	ASV387	+	0.92481805868482
ASV54	ASV77	-	0.918068868822547
ASV54	ASV95	-	0.655760868291395
ASV54	ASV108	+	0.858051636469334
ASV54	ASV221	+	0.899153434641882
ASV57	ASV68	-	0.983188643891762
ASV57	ASV97	-	0.835811673561071
ASV57	ASV134	-	0.761643560352137
ASV57	ASV135	-	0.884415326389377
ASV57	ASV359	+	0.866182327386273
ASV57	ASV397	-	0.7237325254257
ASV57	ASV525	-	0.743597647709201
ASV57	ASV646	+	0.761227872761666
ASV57	ASV690	+	0.923460534024964
ASV57	ASV745	+	0.910074894597237
ASV58	ASV77	+	0.796399301273014
ASV58	ASV81	+	0.947151583141057
ASV58	ASV84	+	0.894510241759939
ASV58	ASV110	-	0.88785443420044
ASV58	ASV114	-	0.966876682197157
ASV59	ASV145	+	0.827832462559558
ASV59	ASV173	+	0.821579279503083
ASV59	ASV259	+	0.866067866844046
ASV59	ASV289	+	0.867942342369522
ASV59	ASV343	-	0.66304704948918
ASV60	ASV209	+	0.852079094294323
ASV60	ASV300	+	0.758683292852753
ASV60	ASV308	+	0.870591902658452
ASV60	ASV312	+	0.725559652776543
ASV60	ASV349	+	0.845671270115536
ASV60	ASV354	+	0.85002834930921
ASV60	ASV360	+	0.768782661781052
ASV61	ASV98	+	0.927416702505271
ASV61	ASV122	+	0.907601927349606
ASV61	ASV136	-	0.78076238192431
ASV61	ASV156	-	0.94846815857992
ASV61	ASV168	-	0.835542900948491
ASV61	ASV186	+	0.822010815126773
ASV61	ASV190	+	0.933472982089559
ASV61	ASV192	+	0.929469291157343
ASV61	ASV202	+	0.796522055552493
ASV61	ASV204	+	0.862972699405625
ASV61	ASV231	+	0.852506036189432
ASV61	ASV236	+	0.943457066514914
ASV61	ASV241	+	0.870574551983551
ASV61	ASV254	+	0.903785889716429
ASV63	ASV94	+	0.872961637552786
ASV63	ASV128	-	0.774127233405896
ASV63	ASV278	+	0.676332793655959
ASV64	ASV160	+	0.865273336496862
ASV64	ASV172	+	0.932018541748538
ASV64	ASV338	+	0.893274061399436
ASV64	ASV363	+	0.912888453982721
ASV64	ASV541	+	0.783674721401499
ASV64	ASV553	+	0.882974890867019
ASV65	ASV192	-	0.737373006984779
ASV65	ASV211	-	0.69060268702416
ASV65	ASV219	-	0.77250688326168
ASV65	ASV221	-	0.766440975472646
ASV65	ASV250	-	0.746881599846505
ASV65	ASV312	-	0.733408573500775
ASV65	ASV387	+	0.8707876027887
ASV66	ASV214	-	0.842714083884857
ASV66	ASV236	-	0.688250061546756
ASV66	ASV249	+	0.909920632478195
ASV66	ASV259	-	0.578158514294248
ASV66	ASV337	+	0.871284641170441
ASV66	ASV468	+	0.871597661003014
ASV67	ASV141	+	0.88397143735766
ASV67	ASV201	-	0.960401804294566
ASV67	ASV271	-	0.875975457912348
ASV67	ASV289	-	0.94630526663142
ASV67	ASV298	-	0.911801732154345
ASV67	ASV326	-	0.941182751212754
ASV67	ASV330	-	0.865826073449296
ASV67	ASV339	-	0.952660850234274
ASV67	ASV367	-	0.852154446904396
ASV67	ASV494	-	0.702444058701708
ASV68	ASV117	-	0.911501096977776
ASV68	ASV160	+	0.901104953732192
ASV68	ASV189	+	0.799626203074798
ASV68	ASV200	+	0.671145711444747
ASV68	ASV311	-	0.88252368655585
ASV68	ASV401	+	0.935290595259809
ASV68	ASV484	-	0.785895886599336
ASV68	ASV558	-	0.817815674969566
ASV68	ASV902	-	0.900539861516362
ASV68	ASV991	+	0.835495970578481
ASV68	ASV2300	-	0.699141166784708
ASV69	ASV92	+	0.898585068114305
ASV69	ASV179	-	0.928358071463753
ASV69	ASV210	-	0.902809093027679
ASV69	ASV266	+	0.943002591826294
ASV69	ASV323	+	0.764418658812701
ASV69	ASV479	+	0.889625994132687
ASV69	ASV556	+	0.904234680661003
ASV70	ASV73	+	0.685988126545691
ASV70	ASV108	+	0.718557970918361
ASV70	ASV157	+	0.765599201740838
ASV70	ASV211	+	0.70113184784106
ASV70	ASV224	-	0.762892111268162
ASV70	ASV303	-	0.880181853512983
ASV70	ASV309	+	0.962402356549833
ASV70	ASV343	+	0.852599326985822
ASV70	ASV401	+	0.930406393017118
ASV70	ASV507	+	0.890770776976329
ASV70	ASV527	+	0.951006480105456
ASV70	ASV531	+	0.934471816357283
ASV71	ASV74	+	0.790504605742915
ASV71	ASV86	+	0.892627120793445
ASV71	ASV95	+	0.897879832309744
ASV71	ASV107	-	0.880844368698337
ASV71	ASV140	+	0.92568473640511
ASV73	ASV107	-	0.676026924676906
ASV73	ASV124	-	0.57161979909134
ASV73	ASV300	+	0.631088992282522
ASV73	ASV505	+	0.841718560793732
ASV73	ASV531	-	0.540442782130394
ASV74	ASV82	+	0.668261764786582
ASV74	ASV94	-	0.772835492018412
ASV74	ASV130	+	0.580584640196826
ASV74	ASV174	-	0.786342658048916
ASV74	ASV253	-	0.908242281665575
ASV74	ASV991	-	0.805597405672458
ASV75	ASV162	-	0.731496318106714
ASV75	ASV168	-	0.755266645920186
ASV75	ASV178	+	0.783705502932507
ASV75	ASV207	+	0.702761818364473
ASV75	ASV241	-	0.783895951579754
ASV75	ASV289	-	0.850124601686985
ASV75	ASV316	-	0.870786964339448
ASV75	ASV657	-	0.857184926260862
ASV75	ASV1362	+	0.723834594874177
ASV76	ASV127	-	0.896825831317065
ASV76	ASV165	-	0.799461037684748
ASV76	ASV191	-	0.871275853364886
ASV76	ASV346	-	0.844700960723183
ASV76	ASV359	-	0.888380862348718
ASV76	ASV360	-	0.705612636768594
ASV77	ASV98	+	0.615520419413239
ASV77	ASV99	+	0.966554468874286
ASV77	ASV114	+	0.929641411171523
ASV77	ASV121	+	0.695150403552287
ASV77	ASV138	+	0.968044542645512
ASV77	ASV141	+	0.921303610979683
ASV77	ASV270	-	0.865855720164702
ASV77	ASV310	-	0.725306539392035
ASV77	ASV362	-	0.856705678127782
ASV77	ASV387	-	0.964160851138359
ASV77	ASV412	-	0.80319298586691
ASV77	ASV498	-	0.742843058745085
ASV77	ASV525	-	0.990468576773059
ASV77	ASV949	-	0.737049098201644
ASV77	ASV1171	-	0.590478542666159
ASV78	ASV139	-	0.71500151401331
ASV80	ASV108	+	0.948352151029728
ASV80	ASV112	-	0.982770657446915
ASV80	ASV153	+	0.776210470852485
ASV80	ASV163	-	0.903122489134098
ASV80	ASV187	+	0.932203184727865
ASV80	ASV193	-	0.785099624507224
ASV80	ASV211	+	0.952224640239796
ASV80	ASV217	+	0.897128408648093
ASV80	ASV219	+	0.925567531844329
ASV80	ASV229	+	0.829783300693419
ASV80	ASV269	+	0.903075145800681
ASV80	ASV272	+	0.831174914515841
ASV80	ASV283	+	0.743075405910901
ASV80	ASV293	+	0.823896191544639
ASV80	ASV347	-	0.644192455418618
ASV80	ASV358	-	0.858026789442777
ASV80	ASV395	-	0.663692467315827
ASV80	ASV525	-	0.73220990236186
ASV81	ASV132	-	0.737107302107711
ASV81	ASV188	-	0.676383032890167
ASV81	ASV283	-	0.903561228489101
ASV82	ASV93	+	0.911095935315076
ASV83	ASV155	+	0.898100102030711
ASV83	ASV172	-	0.86311173661565
ASV83	ASV289	-	0.805489044530803
ASV83	ASV326	-	0.811039824437813
ASV83	ASV845	-	0.835010150640622
ASV84	ASV134	-	0.759337208895215
ASV84	ASV176	-	0.897466441907945
ASV84	ASV268	+	0.902378979253642
ASV84	ASV273	+	0.710063453160873
ASV84	ASV283	-	0.90950585329167
ASV84	ASV316	+	0.878225135167326
ASV84	ASV348	+	0.955915650959908
ASV84	ASV354	+	0.93259046210636
ASV84	ASV357	+	0.936772726887277
ASV84	ASV368	+	0.848778401533237
ASV84	ASV479	+	0.879520986150261
ASV84	ASV494	+	0.926580481020537
ASV84	ASV505	+	0.909492624908393
ASV84	ASV558	+	0.814019960172883
ASV84	ASV1914	+	0.929194636441631
ASV85	ASV149	-	0.86963700798044
ASV85	ASV163	-	0.964516039273036
ASV85	ASV193	-	0.669424194055342
ASV85	ASV223	-	0.719908918317986
ASV85	ASV354	-	0.912139041877449
ASV85	ASV434	-	0.901698535960557
ASV85	ASV556	-	0.848109740296448
ASV86	ASV94	-	0.743492967925668
ASV86	ASV124	+	0.800270226157348
ASV86	ASV139	+	0.769972597561415
ASV86	ASV211	+	0.703881858060104
ASV87	ASV184	+	0.901946990471434
ASV87	ASV256	-	0.737451554523803
ASV87	ASV303	-	0.785887774083701
ASV87	ASV306	+	0.776904906444879
ASV87	ASV332	-	0.689234615142892
ASV87	ASV463	+	0.787937739043015
ASV87	ASV541	+	0.913304342532589
ASV88	ASV111	+	0.94840075880208
ASV88	ASV196	-	0.735867248505638
ASV88	ASV220	+	0.9118982851207
ASV88	ASV223	+	0.924890909528029
ASV88	ASV323	+	0.915197672431789
ASV88	ASV637	+	0.93950394230612
ASV89	ASV231	-	0.740475444678491
ASV89	ASV259	-	0.814520957167662
ASV89	ASV323	+	0.876856770533618
ASV89	ASV366	+	0.889360464601324
ASV89	ASV463	+	0.839307739508969
ASV91	ASV210	-	0.982972430870305
ASV91	ASV211	-	0.82846172658065
ASV91	ASV224	-	0.84173023954422
ASV91	ASV257	+	0.746757349575623
ASV91	ASV300	-	0.920600041937003
ASV91	ASV309	-	0.884054944851509
ASV91	ASV322	-	0.765546134521533
ASV91	ASV327	-	0.757783042646382
ASV91	ASV624	-	0.869814034464856
ASV92	ASV146	-	0.512837009559456
ASV92	ASV209	-	0.723482513781686
ASV92	ASV240	+	0.590153553990226
ASV92	ASV327	-	0.402367169188027
ASV93	ASV346	-	0.72413573323183
ASV93	ASV431	+	0.887531562673242
ASV93	ASV449	-	0.8668914011836
ASV93	ASV529	+	0.866497539199136
ASV93	ASV778	+	0.875931026812878
ASV93	ASV1142	-	0.915672140248862
ASV93	ASV1362	+	0.901385456727141
ASV94	ASV111	+	0.905867878597887
ASV94	ASV133	+	0.880241535403239
ASV94	ASV137	+	0.80326806313678
ASV94	ASV139	+	0.817298199137179
ASV94	ASV150	+	0.852518030596699
ASV94	ASV180	+	0.775509456809465
ASV94	ASV230	+	0.875531131052776
ASV94	ASV240	+	0.861059340712068
ASV94	ASV355	-	0.911044499805814
ASV94	ASV366	-	0.721248960758489
ASV94	ASV429	-	0.881960327161853
ASV94	ASV439	-	0.785792951581889
ASV94	ASV556	-	0.890157882456283
ASV94	ASV845	+	0.791264891505678
ASV95	ASV170	-	0.947577463408909
ASV95	ASV358	+	0.536670976098451
ASV95	ASV401	-	0.912295065905745
ASV95	ASV479	-	0.925201104195025
ASV96	ASV98	-	0.823378426305008
ASV96	ASV99	-	0.747596681484369
ASV96	ASV141	+	0.831517592689744
ASV96	ASV177	-	0.646978966346605
ASV96	ASV279	-	0.910371637071784
ASV96	ASV555	-	0.843474969382336
ASV96	ASV745	-	0.843729142965976
ASV97	ASV179	-	0.828426497364563
ASV97	ASV205	-	0.883057678597307
ASV97	ASV289	-	0.892269083124569
ASV97	ASV300	-	0.888603871872196
ASV97	ASV332	+	0.713196349206742
ASV97	ASV357	-	0.722670929579774
ASV97	ASV422	+	0.780928908544673
ASV97	ASV558	-	0.963783670511951
ASV98	ASV166	+	0.75285104772572
ASV98	ASV207	+	0.801140673495191
ASV98	ASV282	-	0.849787148639894
ASV99	ASV229	+	0.835897987
ASV100	ASV263	-	0.825062320289352
ASV101	ASV153	-	0.979054664771287
ASV101	ASV174	-	0.866691909199781
ASV101	ASV250	+	0.827014538954636
ASV101	ASV334	-	0.937390368429585
ASV101	ASV337	-	0.785967905249341
ASV104	ASV312	+	0.904474443942215
ASV104	ASV326	-	0.801595327338078
ASV104	ASV1108	-	0.659362481998001
ASV105	ASV241	+	0.771868255882461
ASV105	ASV368	-	0.842142245723102
ASV105	ASV439	-	0.915133670268476
ASV106	ASV141	-	0.706837404736323
ASV106	ASV149	-	0.86076106825368
ASV106	ASV238	+	0.825725258015774
ASV106	ASV278	-	0.740916485652278
ASV106	ASV439	-	0.639082756247026
ASV106	ASV693	-	0.794096652744276
ASV106	ASV1108	-	0.679739512407401
ASV106	ASV1914	-	0.84216468433164
ASV107	ASV187	-	0.926254651430421
ASV107	ASV261	-	0.941673437633843
ASV107	ASV281	-	0.702551276731568
ASV107	ASV290	-	0.614698467411314
ASV107	ASV322	-	0.821218062147318
ASV107	ASV462	-	0.834884446095899
ASV107	ASV902	-	0.6611853733922
ASV108	ASV149	-	0.845603555948395
ASV108	ASV198	-	0.875657853584646
ASV110	ASV124	+	0.645221425953634
ASV110	ASV164	+	0.674376258018944
ASV110	ASV190	+	0.90966486501885
ASV110	ASV225	-	0.743750519840235
ASV110	ASV323	-	0.73505610641514
ASV111	ASV122	-	0.693379783785333
ASV111	ASV269	+	0.738555121767794
ASV111	ASV311	-	0.814749521339781
ASV111	ASV553	-	0.824542324340391
ASV111	ASV624	-	0.800092866510075
ASV111	ASV845	+	0.670008749210916
ASV111	ASV1108	-	0.906642196817156
ASV112	ASV120	-	0.686799319162769
ASV112	ASV178	+	0.628249626015963
ASV112	ASV198	+	0.738627671373296
ASV112	ASV212	-	0.92479773069485
ASV112	ASV215	+	0.885980650808352
ASV112	ASV240	+	0.846550467053002
ASV112	ASV281	+	0.765675661900882
ASV112	ASV332	+	0.642837712523269
ASV112	ASV335	+	0.602962440964803
ASV112	ASV479	+	0.817265913207054
ASV112	ASV529	+	0.796709881567809
ASV112	ASV1029	-	0.843462688942432
ASV113	ASV115	-	0.883756179833735
ASV113	ASV118	-	0.879298585993845
ASV113	ASV121	-	0.665346413746793
ASV113	ASV128	-	0.735508281219117
ASV113	ASV210	-	0.789047145056464
ASV113	ASV271	+	0.876607052836483
ASV113	ASV338	-	0.77891864110921
ASV113	ASV397	-	0.896372146087379
ASV113	ASV495	+	0.918093398764665
ASV113	ASV527	+	0.807960350010921
ASV114	ASV188	+	0.934544775065796
ASV114	ASV321	+	0.887180870467717
ASV114	ASV495	-	1
ASV116	ASV646	-	0.61630960656932
ASV116	ASV655	+	0.703733487524222
ASV117	ASV120	+	0.764778968934362
ASV117	ASV151	+	0.746740655896075
ASV117	ASV169	-	0.785665249632705
ASV117	ASV241	-	0.840301172023859
ASV117	ASV293	-	0.811965605132422
ASV117	ASV418	+	0.853554073188424
ASV118	ASV203	+	0.749329909753581
ASV118	ASV218	+	0.784832447293548
ASV118	ASV338	-	0.809748522975899
ASV118	ASV363	-	0.895683707642416
ASV119	ASV133	-	0.78019437106727
ASV119	ASV138	-	0.821335751163586
ASV119	ASV151	+	0.788029412203016
ASV119	ASV209	-	0.819735306953297
ASV119	ASV225	+	0.830363163043198
ASV119	ASV253	-	0.778574666450523
ASV119	ASV268	-	0.83330091702338
ASV119	ASV280	+	0.800729443411021
ASV119	ASV303	-	0.921959854939088
ASV119	ASV380	+	0.849825603972515
ASV119	ASV395	-	0.653729804379331
ASV119	ASV462	-	0.965076208003129
ASV119	ASV485	-	0.69520415332214
ASV119	ASV558	-	0.922161273929133
ASV119	ASV690	-	0.895933216579607
ASV119	ASV745	+	0.886051684808549
ASV120	ASV121	-	0.756890218304357
ASV120	ASV205	+	0.878738825530296
ASV120	ASV286	-	0.722351160113573
ASV120	ASV505	-	0.934942845851102
ASV120	ASV518	+	0.92058717195123
ASV120	ASV657	+	0.970925512406214
ASV121	ASV123	+	0.906684417864924
ASV121	ASV130	+	0.87002757801825
ASV121	ASV225	+	0.82416172954583
ASV121	ASV243	+	0.924410662201615
ASV121	ASV272	+	0.800220840957369
ASV121	ASV312	-	0.830810580924295
ASV121	ASV320	+	0.911188766559048
ASV121	ASV321	+	0.872561560115436
ASV121	ASV354	+	0.634614299828234
ASV121	ASV431	+	0.797386038718361
ASV121	ASV541	+	0.854311538068969
ASV121	ASV556	+	0.855123197940551
ASV121	ASV573	+	0.910230409347909
ASV122	ASV132	+	0.819182729878207
ASV122	ASV144	+	0.840613076055914
ASV122	ASV155	+	0.862831748934133
ASV122	ASV159	+	0.786623946873371
ASV122	ASV166	-	0.837891687686669
ASV122	ASV202	+	0.856783616436311
ASV122	ASV326	+	0.96274768992531
ASV122	ASV380	+	0.881465373816035
ASV122	ASV613	+	0.433967277196835
ASV123	ASV149	+	0.649779018772536
ASV123	ASV162	-	0.388488874390008
ASV123	ASV269	+	0.883446964817833
ASV123	ASV418	+	0.89544275823187
ASV123	ASV657	-	0.648779333876116
ASV123	ASV1362	+	0.727867519933931
ASV123	ASV2704	+	0.928679217744079
ASV124	ASV127	+	0.872715772459622
ASV124	ASV135	+	0.677347041187751
ASV124	ASV137	+	0.862264588171368
ASV124	ASV168	+	0.943973507678657
ASV124	ASV171	+	0.901005686466747
ASV124	ASV177	+	0.95292598383007
ASV124	ASV186	+	0.918041147253268
ASV124	ASV199	+	0.844628061404616
ASV124	ASV222	+	0.792130539355583
ASV124	ASV423	+	0.810485299536311
ASV124	ASV690	-	0.562656841088927
ASV124	ASV1914	+	0.689352203816703
ASV126	ASV128	+	0.86550708207161
ASV126	ASV130	+	0.837181478280803
ASV126	ASV138	+	0.622974586747551
ASV126	ASV168	+	0.732553833320319
ASV126	ASV171	+	0.908646404518256
ASV126	ASV174	+	0.911598696806352
ASV126	ASV180	+	0.970971435649676
ASV126	ASV189	+	0.874170008621314
ASV126	ASV219	+	0.587724105712825
ASV126	ASV225	+	0.740410207484875
ASV126	ASV289	+	0.962069342739831
ASV126	ASV319	+	0.863844199070363
ASV126	ASV387	+	0.740139481031334
ASV127	ASV152	-	0.508616053021694
ASV127	ASV218	-	0.709889904959526
ASV127	ASV219	-	0.807433206995931
ASV127	ASV271	-	0.926603040160016
ASV127	ASV289	-	0.74495674209186
ASV127	ASV332	-	0.715905326459277
ASV128	ASV159	+	0.695501579058608
ASV128	ASV188	-	0.550145460628192
ASV128	ASV231	-	0.885029170803266
ASV128	ASV279	-	0.644280471332452
ASV128	ASV316	-	0.865253742477171
ASV128	ASV415	+	0.85501318338008
ASV128	ASV429	-	0.840572671481643
ASV128	ASV494	-	0.793150546440512
ASV128	ASV527	-	0.717351025631466
ASV128	ASV991	-	0.904808702209869
ASV128	ASV1108	+	0.848923798741762
ASV129	ASV138	-	0.770388409463723
ASV129	ASV201	+	0.846956299160327
ASV129	ASV222	+	0.690058369612804
ASV129	ASV224	+	0.821646576857678
ASV129	ASV233	+	0.597165299886165
ASV129	ASV268	+	0.692061163078299
ASV129	ASV316	+	0.737084450365142
ASV129	ASV352	+	0.943882934853581
ASV129	ASV353	-	0.738212128193807
ASV129	ASV555	+	0.798994733297782
ASV129	ASV659	+	0.788780776231142
ASV129	ASV778	+	0.888220200711037
ASV129	ASV949	+	0.819673199817416
ASV129	ASV1108	-	0.725295475082577
ASV130	ASV137	+	0.799958583821116
ASV130	ASV144	+	0.89408103692957
ASV130	ASV149	+	0.903302284126981
ASV130	ASV155	+	0.836699798507294
ASV130	ASV225	+	0.851054418201278
ASV130	ASV249	+	0.623946540003911
ASV130	ASV266	-	0.786513352012411
ASV130	ASV282	+	0.911584351961783
ASV131	ASV166	+	0.933989690561998
ASV131	ASV185	-	0.92826343841787
ASV131	ASV312	-	0.834351826777887
ASV132	ASV222	+	0.921318268808508
ASV132	ASV494	-	0.605838159209339
ASV132	ASV1362	-	0.808280684700984
ASV133	ASV380	-	0.864528944755497
ASV133	ASV429	+	0.902297430383349
ASV134	ASV153	+	0.598756756624801
ASV134	ASV169	-	0.533275680051978
ASV134	ASV209	-	0.585179833711175
ASV134	ASV359	+	0.616412552552174
ASV134	ASV386	-	0.459414471841855
ASV134	ASV397	-	0.895513610540673
ASV134	ASV525	+	0.889649979436468
ASV136	ASV218	-	0.757497064976795
ASV136	ASV355	-	0.728774417750324
ASV137	ASV225	-	0.846630960492079
ASV137	ASV1171	+	0.661207962314392
ASV138	ASV194	-	0.785793230216767
ASV138	ASV395	-	0.798070334636805
ASV138	ASV507	+	0.810003380642958
ASV139	ASV166	+	0.797386023458039
ASV139	ASV193	+	0.817709409752293
ASV139	ASV229	-	0.774438510166444
ASV139	ASV274	-	0.848908207350653
ASV139	ASV279	+	0.781257727181889
ASV139	ASV280	+	0.940498196030306
ASV139	ASV312	+	0.938692113402328
ASV139	ASV422	+	0.843563821874716
ASV139	ASV431	+	0.918768427088358
ASV140	ASV142	+	0.887518330943096
ASV140	ASV146	+	0.869392221789665
ASV140	ASV156	-	0.744313566087237
ASV140	ASV178	+	0.77348612117013
ASV140	ASV191	+	0.935665079776078
ASV140	ASV270	+	0.75727849114838
ASV140	ASV382	+	0.843095735236551
ASV140	ASV449	+	0.911397525044106
ASV140	ASV476	+	0.777713032016593
ASV140	ASV507	-	0.94644313140011
ASV140	ASV525	+	0.837743156218856
ASV140	ASV659	+	0.868387982528346
ASV140	ASV884	-	0.748285876062329
ASV141	ASV151	+	0.933610717773865
ASV141	ASV153	+	0.934508766328023
ASV141	ASV191	+	0.867950422977514
ASV141	ASV194	+	0.919605372776293
ASV141	ASV199	+	0.878844173705966
ASV141	ASV205	+	0.826259779518726
ASV141	ASV212	+	0.899364255544373
ASV141	ASV250	+	0.869522875554461
ASV141	ASV259	+	0.93881799716896
ASV141	ASV274	+	0.854697567980174
ASV141	ASV300	+	0.800635187899369
ASV141	ASV316	+	0.854695876093145
ASV141	ASV321	+	0.793563798855484
ASV141	ASV322	+	0.780758214903332
ASV141	ASV415	+	0.818041506716553
ASV141	ASV462	-	0.99424962565721
ASV141	ASV541	+	0.787506645753472
ASV142	ASV186	+	0.919126727577954
ASV144	ASV1171	-	0.922907109671296
ASV145	ASV159	-	0.654179432872292
ASV145	ASV165	-	0.512296248602246
ASV145	ASV258	-	0.794554500065933
ASV145	ASV316	-	0.591496483033384
ASV145	ASV422	-	0.806197710800473
ASV145	ASV507	-	0.811902169741713
ASV145	ASV1362	+	0.913231592291829
ASV146	ASV205	+	0.828550601717159
ASV146	ASV236	-	0.853278037813324
ASV146	ASV272	-	0.877914682139565
ASV146	ASV305	+	0.827316252505733
ASV146	ASV387	+	0.927060135208747
ASV146	ASV401	-	0.820458259050498
ASV146	ASV1108	-	0.692355675367817
ASV149	ASV150	-	0.756713519131977
ASV149	ASV168	-	0.642239333434348
ASV149	ASV175	-	0.810635468218972
ASV149	ASV240	+	0.882486632973478
ASV149	ASV373	+	0.784653600173567
ASV149	ASV479	+	0.931280882675447
ASV149	ASV991	+	0.877080367
ASV150	ASV187	+	0.773710531328039
ASV150	ASV463	-	0.850247680460743
ASV151	ASV205	-	0.870736141523523
ASV151	ASV310	-	0.773241008107007
ASV151	ASV334	-	0.845270326681862
ASV151	ASV366	+	0.927624106213518
ASV151	ASV387	+	0.939001060752705
ASV151	ASV422	+	0.817707264460313
ASV151	ASV558	-	0.798611286643127
ASV151	ASV1914	+	0.690271423347607
ASV152	ASV163	+	0.653551971703516
ASV152	ASV222	+	0.8899265205608
ASV152	ASV277	+	0.923634414343398
ASV152	ASV355	-	0.793130178469159
ASV152	ASV367	+	0.777992539131431
ASV152	ASV415	+	0.640547453983769
ASV152	ASV494	-	0.557086935506517
ASV153	ASV222	-	0.819934148494091
ASV155	ASV230	-	0.89413937870365
ASV157	ASV201	-	0.788722896403152
ASV157	ASV270	-	0.75796597434428
ASV157	ASV280	-	0.84718056800744
ASV157	ASV362	+	0.738366179639868
ASV157	ASV485	-	0.773194816053779
ASV157	ASV884	+	0.775682933534503
ASV159	ASV261	+	0.855251320623391
ASV159	ASV338	-	0.742337508886125
ASV159	ASV367	+	0.567748946855709
ASV159	ASV434	-	0.627718763592962
ASV159	ASV529	+	0.950155146134021
ASV159	ASV884	+	0.861223947948927
ASV160	ASV171	+	0.899974424784263
ASV160	ASV320	+	0.926629889473584
ASV160	ASV463	-	0.814624205886121
ASV161	ASV203	-	0.735301723357846
ASV161	ASV244	-	0.858868989855267
ASV161	ASV296	-	0.759306716516242
ASV161	ASV655	-	0.858478348328657
ASV161	ASV1108	-	0.638496853811692
ASV162	ASV229	-	0.848467100257131
ASV162	ASV949	+	0.901427746156254
ASV163	ASV221	+	0.922950991080619
ASV163	ASV230	+	0.940478723112141
ASV163	ASV272	-	0.800052207558277
ASV163	ASV295	-	0.86019854213905
ASV163	ASV991	+	0.935577803873178
ASV164	ASV171	+	0.958442183565533
ASV164	ASV176	+	0.841708296300487
ASV164	ASV187	-	0.908895617169352
ASV164	ASV189	+	0.876607321137296
ASV164	ASV194	+	0.853065614347044
ASV164	ASV210	+	0.935559509991661
ASV164	ASV218	-	0.749580449084343
ASV164	ASV238	+	0.935044134311658
ASV164	ASV244	+	0.963316910674382
ASV164	ASV250	+	0.971647340064226
ASV164	ASV263	+	0.875024086989233
ASV164	ASV296	+	0.923517081499283
ASV164	ASV300	+	0.935636510936127
ASV164	ASV306	+	0.849744672076943
ASV164	ASV308	+	0.833471692770746
ASV164	ASV316	+	0.855878452229701
ASV164	ASV326	+	0.934295622431468
ASV164	ASV362	+	0.934125029918891
ASV164	ASV380	+	0.937616615324668
ASV164	ASV423	+	0.89681486244233
ASV164	ASV555	+	0.907494060164019
ASV164	ASV573	+	0.845331255182401
ASV164	ASV606	+	0.743435236339417
ASV164	ASV902	+	0.946481801563473
ASV165	ASV241	-	0.819792175550159
ASV165	ASV266	-	0.533167773992779
ASV165	ASV279	-	0.670449932787787
ASV165	ASV382	-	0.900000181597463
ASV166	ASV327	-	0.773654186386402
ASV168	ASV2300	+	0.849902722918379
ASV169	ASV184	-	0.854277953592582
ASV169	ASV186	+	0.812693221957728
ASV169	ASV206	+	0.887548740908588
ASV169	ASV214	-	0.811340839864674
ASV169	ASV232	+	0.901365447153593
ASV169	ASV240	+	0.85282416902701
ASV169	ASV243	+	0.849419348269807
ASV169	ASV291	+	0.872549186335793
ASV169	ASV296	+	0.810595398586433
ASV169	ASV300	+	0.77384109477352
ASV169	ASV310	+	0.749104514734387
ASV169	ASV321	+	0.822094152028048
ASV169	ASV358	+	0.868093406016388
ASV169	ASV367	+	0.861420576415085
ASV169	ASV382	+	0.803238485186058
ASV169	ASV415	+	0.889510438805455
ASV169	ASV532	+	0.864602341260415
ASV169	ASV556	+	0.650448653005113
ASV169	ASV778	+	0.889623465395396
ASV170	ASV171	+	0.919650700577628
ASV170	ASV218	-	0.908219664160254
ASV170	ASV241	+	0.840265860188728
ASV170	ASV268	+	0.86870373804345
ASV170	ASV273	+	0.625788626418061
ASV170	ASV283	-	0.93390093195472
ASV170	ASV288	+	0.914998125233737
ASV170	ASV316	+	0.926643343711116
ASV170	ASV326	-	0.821242123242987
ASV170	ASV348	+	0.944605170911816
ASV170	ASV354	+	0.804804271546357
ASV170	ASV357	+	0.896030023026711
ASV170	ASV479	+	0.889776458399745
ASV170	ASV494	+	0.819865398294416
ASV170	ASV558	+	0.750541027685976
ASV171	ASV189	+	0.828329829587683
ASV171	ASV221	+	0.882663670513143
ASV171	ASV225	+	0.623921801936004
ASV171	ASV250	+	0.88054820349877
ASV171	ASV272	+	0.909307260064003
ASV171	ASV277	+	0.836993958250134
ASV171	ASV280	-	0.924956269886798
ASV171	ASV349	+	0.867439015063985
ASV171	ASV386	-	0.879069700633961
ASV171	ASV418	-	0.726014974739934
ASV171	ASV532	-	0.924121670633141
ASV171	ASV553	+	0.889656359481273
ASV171	ASV778	-	0.713896380633654
ASV172	ASV189	-	0.7130334932323
ASV172	ASV286	+	0.85581423934361
ASV172	ASV573	-	0.89930642375763
ASV173	ASV194	-	0.916479878157223
ASV173	ASV270	-	0.899792862445776
ASV173	ASV274	-	0.937910363616469
ASV173	ASV278	-	0.909791886539581
ASV173	ASV280	-	0.816624297262854
ASV173	ASV327	-	0.875617791912236
ASV173	ASV332	-	0.857441209481798
ASV173	ASV339	-	0.786167536850568
ASV173	ASV346	-	0.79321940050826
ASV173	ASV1108	-	0.824363273565291
ASV174	ASV191	+	0.735925562233443
ASV174	ASV202	-	0.893337178379057
ASV174	ASV264	+	0.898981778236331
ASV174	ASV334	+	0.92842433615932
ASV174	ASV366	+	0.901759188658695
ASV174	ASV541	+	0.799709976723744
ASV174	ASV657	+	0.832032358789692
ASV175	ASV203	-	0.817233969868225
ASV175	ASV222	+	0.936520630309856
ASV175	ASV358	-	0.704675501394785
ASV175	ASV415	-	0.876060882226299
ASV176	ASV207	-	0.707446142753078
ASV176	ASV214	-	0.884269895809875
ASV176	ASV225	+	0.760080370045459
ASV176	ASV323	+	0.741693188929433
ASV176	ASV360	-	0.884657952875898
ASV176	ASV1142	-	0.870925602452242
ASV177	ASV254	-	0.967690063078219
ASV177	ASV259	+	0.754334030818112
ASV177	ASV319	-	0.484332418004446
ASV177	ASV347	+	0.798222890096058
ASV177	ASV349	+	0.765931484372184
ASV177	ASV360	+	0.530433382697437
ASV177	ASV484	+	0.849097535459358
ASV178	ASV228	+	0.950208661918936
ASV178	ASV229	+	0.985149727836982
ASV178	ASV274	+	0.699578884655598
ASV178	ASV282	-	0.687595273992514
ASV179	ASV215	-	0.407191674612556
ASV179	ASV316	+	0.995813688494083
ASV179	ASV326	-	0.755153540584906
ASV179	ASV346	+	0.717013970591009
ASV179	ASV415	-	0.728172486384053
ASV180	ASV229	-	0.702325505305664
ASV180	ASV296	-	0.602097075490076
ASV180	ASV300	-	0.866917568198312
ASV184	ASV306	+	0.985743396130011
ASV184	ASV334	+	0.669109987884439
ASV184	ASV354	+	0.938817309746565
ASV184	ASV525	+	0.639128433576368
ASV184	ASV1142	+	0.668413792661254
ASV185	ASV196	+	0.732190559751914
ASV185	ASV209	-	0.572415996113957
ASV185	ASV257	+	0.772949176454152
ASV185	ASV263	+	0.535237863217912
ASV185	ASV280	+	0.821859219279862
ASV185	ASV343	+	0.962716521227636
ASV185	ASV518	-	0.948656044877631
ASV185	ASV606	-	0.972169203473524
ASV185	ASV778	-	0.978938944422773
ASV185	ASV1435	-	0.881327474976994
ASV186	ASV212	-	0.846541855315041
ASV186	ASV333	-	0.937214488062087
ASV186	ASV624	-	0.916778584514814
ASV187	ASV232	-	0.853811631678382
ASV187	ASV282	-	0.940934833241752
ASV187	ASV382	-	0.777805283973118
ASV187	ASV386	-	0.884391174819058
ASV188	ASV283	+	0.744164966606102
ASV188	ASV349	+	0.689533868219954
ASV188	ASV484	-	0.696782258172209
ASV188	ASV556	-	0.888268615697872
ASV188	ASV558	-	0.819451569812409
ASV188	ASV1029	-	0.829680522210752
ASV189	ASV230	-	0.83399546826367
ASV189	ASV238	-	0.906747215897545
ASV189	ASV258	-	0.813736284166648
ASV189	ASV690	+	0.701923716257126
ASV190	ASV192	-	0.766541931451065
ASV192	ASV232	-	0.780274295323966
ASV192	ASV1029	-	0.733198680327371
ASV193	ASV323	-	0.641830465769751
ASV193	ASV347	-	0.82513947434924
ASV193	ASV1029	-	0.832748184035549
ASV194	ASV232	-	0.811645151591933
ASV194	ASV306	-	0.766185248906934
ASV194	ASV334	+	0.558668467511654
ASV194	ASV335	-	0.676785350551331
ASV194	ASV525	-	0.816170045398298
ASV194	ASV556	+	0.423705062861433
ASV196	ASV261	-	0.812557158727847
ASV196	ASV306	+	0.842991811664264
ASV196	ASV479	-	0.749931542066495
ASV196	ASV655	+	0.918007787899239
ASV196	ASV778	-	0.93187981444234
ASV196	ASV884	-	0.842187415626482
ASV198	ASV238	-	0.828954488131881
ASV198	ASV293	-	0.727821659888124
ASV198	ASV323	+	0.921015159171042
ASV198	ASV330	+	0.91087688081482
ASV198	ASV606	-	0.817168633323865
ASV198	ASV655	+	0.919091377267433
ASV198	ASV1029	+	0.974467950697227
ASV198	ASV1108	-	0.969304916136689
ASV198	ASV2300	+	0.616057530212665
ASV199	ASV220	+	0.767379741954239
ASV199	ASV367	-	0.836961929562293
ASV199	ASV422	+	0.963136631721868
ASV199	ASV475	-	0.968874673872226
ASV199	ASV902	-	0.942329932764854
ASV200	ASV202	+	0.497222935628718
ASV200	ASV244	-	0.519542468650676
ASV201	ASV395	-	0.574171614773789
ASV201	ASV1108	+	0.943360889108905
ASV202	ASV278	+	0.835640377016647
ASV202	ASV321	-	0.963253608427918
ASV202	ASV342	-	0.823281290785376
ASV202	ASV529	-	0.985117426182353
ASV203	ASV334	-	0.916716841861727
ASV203	ASV359	-	0.747728452475554
ASV203	ASV380	-	0.843891681326813
ASV203	ASV462	-	0.830306929090121
ASV203	ASV556	-	0.791587709481798
ASV204	ASV256	-	0.816000260210159
ASV204	ASV263	-	0.836221039960138
ASV204	ASV319	-	0.898173858917397
ASV204	ASV382	+	0.877757191092661
ASV204	ASV532	+	0.943666560681522
ASV204	ASV657	+	0.888806642771912
ASV204	ASV884	-	0.868705048598648
ASV205	ASV236	+	0.740971592870413
ASV205	ASV266	-	0.969107457346716
ASV205	ASV278	+	0.898789374531934
ASV205	ASV333	+	0.935878326425462
ASV205	ASV358	-	0.911710179756699
ASV205	ASV368	-	0.666895797472774
ASV205	ASV434	-	0.852094590306803
ASV205	ASV485	-	0.958024894193167
ASV205	ASV495	+	0.959720649728976
ASV205	ASV606	-	0.830278436376161
ASV205	ASV1362	+	0.773915183220966
ASV206	ASV274	+	0.855435640565277
ASV206	ASV278	+	0.928443962201363
ASV206	ASV309	+	0.891892578978679
ASV206	ASV312	+	0.86496126841405
ASV206	ASV359	-	0.643310589232942
ASV206	ASV387	+	0.830679823795624
ASV206	ASV415	-	0.700373596941782
ASV206	ASV531	+	0.910383663147525
ASV206	ASV659	-	0.900154473363549
ASV207	ASV250	-	0.795246546355035
ASV207	ASV291	-	0.649973308974644
ASV207	ASV507	-	0.811070231434893
ASV209	ASV228	-	0.7560504746847
ASV211	ASV484	+	0.552143126266187
ASV212	ASV346	+	0.625555717636719
ASV212	ASV1108	-	0.691721875717227
ASV214	ASV273	-	0.573970548594661
ASV214	ASV353	-	0.871515553894194
ASV214	ASV434	+	0.68370367468998
ASV215	ASV531	-	0.44670730551832
ASV217	ASV240	+	0.703957080414644
ASV217	ASV348	+	0.736224672482809
ASV217	ASV355	+	0.851056443501803
ASV218	ASV240	+	0.799315210315408
ASV218	ASV327	+	0.850618665690576
ASV218	ASV352	+	0.707124412479847
ASV219	ASV303	+	0.888264470808774
ASV219	ASV311	-	0.887631628177043
ASV219	ASV397	-	0.654616918174576
ASV219	ASV884	-	0.898439801264508
ASV219	ASV1029	-	0.912726937788622
ASV220	ASV286	-	0.752733786532865
ASV220	ASV439	-	0.901891507248085
ASV220	ASV518	-	0.686747492291419
ASV221	ASV225	-	0.621832759581006
ASV221	ASV280	-	0.860060623897189
ASV221	ASV339	-	0.659411368670796
ASV222	ASV240	+	0.921494834605188
ASV222	ASV283	+	0.99351623706645
ASV223	ASV991	-	0.713456265997975
ASV224	ASV334	-	0.813300746694065
ASV224	ASV360	-	0.846073230655001
ASV224	ASV362	-	0.788490514054526
ASV224	ASV387	-	0.766653468450894
ASV224	ASV422	-	0.849950523051802
ASV224	ASV449	-	0.574923771466228
ASV224	ASV468	-	0.938748637619777
ASV224	ASV573	-	0.880757529182684
ASV224	ASV1435	-	0.892631399271851
ASV224	ASV2704	-	0.791286765353202
ASV225	ASV229	-	0.926400544994676
ASV225	ASV282	-	0.716225150943233
ASV225	ASV311	-	0.824389847140017
ASV225	ASV319	-	0.723397141079604
ASV225	ASV382	-	0.841898445171189
ASV225	ASV949	-	0.862933023264466
ASV228	ASV236	-	0.732482522199553
ASV228	ASV306	-	0.897659814015513
ASV228	ASV1914	+	0.564601203564652
ASV230	ASV271	-	0.811706625137703
ASV230	ASV305	+	0.82000343134153
ASV230	ASV316	+	0.85034790167192
ASV230	ASV326	+	0.87243950825738
ASV230	ASV327	+	0.952274923011527
ASV230	ASV380	-	0.861275660650231
ASV230	ASV525	+	0.890577276436142
ASV230	ASV541	+	0.837783628750135
ASV230	ASV655	+	0.861093043318306
ASV231	ASV316	+	0.842097230870585
ASV231	ASV439	-	0.785307520580087
ASV231	ASV476	+	0.749552842540578
ASV231	ASV484	+	0.791329361143205
ASV231	ASV531	+	0.838029288553318
ASV231	ASV556	-	0.789848529824513
ASV232	ASV238	+	0.816627768477542
ASV232	ASV244	+	0.766334193097425
ASV232	ASV274	-	0.699790799712942
ASV232	ASV415	-	0.940944306014557
ASV232	ASV475	-	0.786237629954785
ASV232	ASV476	+	0.873270119970275
ASV232	ASV498	-	0.621369564310493
ASV232	ASV646	-	0.889298013930457
ASV233	ASV380	-	0.914315441152258
ASV233	ASV422	+	0.788261017386035
ASV233	ASV646	+	0.887460589141631
ASV236	ASV288	-	0.825646398459092
ASV238	ASV330	-	0.66239798762145
ASV238	ASV555	-	0.890639748753899
ASV240	ASV261	-	0.749193850538497
ASV240	ASV298	-	0.823840966535357
ASV240	ASV305	-	0.866981260436583
ASV240	ASV395	+	0.878436781969622
ASV240	ASV412	-	0.872386926705131
ASV240	ASV745	-	0.931127081015865
ASV240	ASV845	+	0.93266329643496
ASV241	ASV253	+	0.911594916683158
ASV241	ASV281	+	0.912329918837143
ASV241	ASV290	+	0.781303487122158
ASV241	ASV303	+	0.86602083358838
ASV241	ASV339	+	0.760358273424625
ASV241	ASV479	+	0.842596390997326
ASV241	ASV505	+	0.820837724969284
ASV241	ASV556	+	0.905963070858227
ASV243	ASV271	+	0.787791283365704
ASV243	ASV291	+	0.798594233652075
ASV243	ASV296	+	0.781145626817542
ASV243	ASV297	+	0.895346122038829
ASV243	ASV354	-	0.871112397177054
ASV243	ASV367	+	0.936280957900989
ASV243	ASV529	+	0.867146499575535
ASV243	ASV690	-	0.658679512313339
ASV243	ASV1029	+	0.865637282343426
ASV244	ASV271	-	0.81935352752699
ASV244	ASV273	+	0.822930848546849
ASV244	ASV296	-	0.808685303038527
ASV244	ASV387	+	0.909837900365105
ASV244	ASV476	+	0.834955425080284
ASV244	ASV494	+	0.920447385474316
ASV244	ASV659	+	0.820585054443181
ASV249	ASV281	+	0.908126753060652
ASV249	ASV330	+	0.870356259449486
ASV249	ASV358	+	0.819386925079433
ASV250	ASV261	+	0.742823316282485
ASV250	ASV279	-	0.883102324566083
ASV250	ASV309	+	0.895586918859281
ASV250	ASV320	-	0.567611031012761
ASV250	ASV342	+	0.855137577599426
ASV250	ASV348	+	0.761750223186506
ASV250	ASV352	+	0.792695516017223
ASV250	ASV362	+	0.85390685864443
ASV250	ASV1142	+	0.827496065155819
ASV253	ASV269	+	0.849459193692668
ASV253	ASV293	+	0.815719472873587
ASV253	ASV335	+	0.801111416239391
ASV253	ASV358	+	0.80179233082998
ASV253	ASV363	+	0.857151982704198
ASV258	ASV295	+	0.865649314852723
ASV258	ASV306	-	0.716603817569512
ASV258	ASV328	+	0.779703462429589
ASV258	ASV395	+	0.878442164865179
ASV258	ASV449	+	0.582718073695736
ASV259	ASV338	+	0.782470671029729
ASV261	ASV297	+	0.809618072851185
ASV261	ASV303	-	0.780113012393075
ASV261	ASV373	+	0.759749098982767
ASV261	ASV462	-	0.771807670960345
ASV263	ASV282	+	0.801126238814053
ASV263	ASV328	-	0.749246650946693
ASV263	ASV412	-	0.78058314163898
ASV264	ASV288	-	0.651146708112088
ASV266	ASV845	+	0.85508761662126
ASV268	ASV306	-	0.688944225056913
ASV268	ASV358	-	0.944763002556483
ASV268	ASV387	-	0.741929316415894
ASV268	ASV397	+	0.723778440791748
ASV268	ASV434	+	0.941824371647033
ASV269	ASV303	+	0.866479939061295
ASV269	ASV309	+	0.866107139213665
ASV269	ASV485	+	0.720021120160085
ASV270	ASV300	+	0.859115668374894
ASV270	ASV354	-	0.570936232680363
ASV270	ASV1171	-	0.545385841171274
ASV271	ASV308	-	0.915051885196254
ASV271	ASV333	-	0.900124797115675
ASV271	ASV349	+	0.734719739319543
ASV271	ASV462	-	0.567662471555728
ASV271	ASV476	-	0.598508562291024
ASV271	ASV531	-	0.643062365136352
ASV272	ASV282	-	0.389441470339408
ASV272	ASV349	-	0.518447037472459
ASV272	ASV418	+	0.530857837699243
ASV277	ASV352	+	0.893217091589381
ASV277	ASV355	-	0.917733083730482
ASV277	ASV531	-	0.895149856925528
ASV277	ASV573	+	0.909463364308829
ASV277	ASV845	+	0.948993654993712
ASV278	ASV310	+	0.767062327648208
ASV278	ASV348	+	0.796572262035524
ASV278	ASV431	+	0.787192355686875
ASV278	ASV529	+	0.875665746579341
ASV279	ASV283	+	0.947204941202837
ASV279	ASV311	+	0.839578575641245
ASV279	ASV326	+	0.726932792726395
ASV279	ASV342	+	0.880778934879043
ASV279	ASV494	+	0.899735515111098
ASV281	ASV319	+	0.952447928365047
ASV281	ASV368	+	0.939119780882108
ASV281	ASV401	+	0.794829077439763
ASV281	ASV423	+	0.926140593662156
ASV281	ASV606	-	0.93362280369317
ASV283	ASV468	+	0.892159590047153
ASV283	ASV527	+	0.696737722469608
ASV288	ASV316	+	0.933832747048418
ASV288	ASV330	-	0.849843242632466
ASV288	ASV358	+	0.959317845894792
ASV288	ASV431	+	0.928986732387657
ASV288	ASV949	+	0.883943912251328
ASV289	ASV525	+	0.881576213009174
ASV290	ASV311	+	0.782569909402823
ASV290	ASV624	-	0.74165720596234
ASV290	ASV884	-	0.81848806336153
ASV291	ASV778	-	0.842204560529449
ASV295	ASV498	+	0.873481891088561
ASV295	ASV556	+	0.920619001559664
ASV295	ASV659	+	0.851852389767367
ASV296	ASV343	+	0.78773341610664
ASV296	ASV348	+	0.886870017786533
ASV296	ASV527	+	0.876188773836697
ASV296	ASV558	+	0.856994762179195
ASV297	ASV320	+	0.781129583620901
ASV297	ASV476	+	0.843688233729626
ASV297	ASV553	+	0.858829415295944
ASV298	ASV422	+	0.899535610622905
ASV298	ASV527	+	0.942338914385254
ASV298	ASV991	+	0.906805994840978
ASV300	ASV494	+	0.954488248553833
ASV303	ASV485	+	0.909248500756704
ASV303	ASV624	+	0.926371021624603
ASV303	ASV1108	-	0.940993366287669
ASV305	ASV495	-	0.928916636361098
ASV306	ASV311	-	0.765481066168576
ASV309	ASV531	-	0.863012788641551
ASV310	ASV353	+	0.848423993741292
ASV310	ASV646	+	0.806401346099789
ASV312	ASV431	+	0.8182470944513
ASV312	ASV463	-	0.957481282072251
ASV312	ASV498	+	0.949535098310154
ASV312	ASV1362	+	0.930477555373982
ASV316	ASV335	-	0.784335170291725
ASV316	ASV347	-	0.629482545829217
ASV316	ASV373	-	0.751518185120702
ASV316	ASV418	-	0.900108865894576
ASV316	ASV423	+	0.899493080533014
ASV319	ASV353	+	0.945137691164676
ASV319	ASV468	+	0.782270118982121
ASV319	ASV479	+	0.912062736267172
ASV319	ASV518	+	0.542182313140051
ASV319	ASV745	-	0.64472580794352
ASV319	ASV884	+	0.821048027870213
ASV319	ASV1362	+	0.862473602971514
ASV320	ASV423	+	0.935148816724653
ASV320	ASV495	+	0.938555795904472
ASV320	ASV527	+	0.881934180701944
ASV320	ASV690	+	0.891418735549176
ASV321	ASV327	+	0.945414010812416
ASV321	ASV339	-	0.914960532691831
ASV321	ASV368	+	0.938509777603096
ASV321	ASV475	+	0.869543829069203
ASV322	ASV1029	+	0.892641328433467
ASV323	ASV422	+	0.734751916718907
ASV326	ASV337	+	0.878043003990826
ASV326	ASV346	+	0.764940553851437
ASV326	ASV359	-	0.970254315865774
ASV326	ASV439	-	0.961327448288695
ASV327	ASV346	-	0.648896646968733
ASV327	ASV387	-	0.825136719452643
ASV327	ASV1142	-	0.778389954795833
ASV327	ASV1171	-	0.812534275203387
ASV328	ASV332	-	0.895236911875623
ASV328	ASV418	-	0.401314904299357
ASV328	ASV439	+	0.830956952346077
ASV328	ASV505	-	0.814665825012842
ASV328	ASV1142	-	0.857432368567662
ASV330	ASV334	-	0.871964396557215
ASV330	ASV352	-	0.489502594892343
ASV330	ASV556	-	0.836054426286272
ASV330	ASV949	-	0.979232957683377
ASV330	ASV991	-	0.833568559370379
ASV332	ASV339	+	0.608774474071444
ASV332	ASV531	-	0.894174425345958
ASV332	ASV1142	-	0.86634650597438
ASV333	ASV343	-	0.758757455426669
ASV333	ASV484	-	0.780891499230299
ASV335	ASV412	+	0.799780953302188
ASV335	ASV449	-	0.889580962270369
ASV335	ASV745	-	0.872207412342173
ASV335	ASV949	+	0.775697564587191
ASV337	ASV339	+	0.740528441172636
ASV337	ASV397	+	0.82653270818368
ASV337	ASV429	+	0.838814169966852
ASV337	ASV434	-	0.756339639621667
ASV338	ASV439	-	0.929073303701783
ASV338	ASV495	+	0.833801834446495
ASV338	ASV541	-	0.701786528487121
ASV338	ASV556	-	0.94128289025992
ASV339	ASV348	-	0.781173947218397
ASV339	ASV359	-	0.657514475506642
ASV339	ASV367	+	0.94747845454479
ASV339	ASV484	-	0.86473235416612
ASV339	ASV555	+	0.727924046874182
ASV339	ASV606	-	0.865869333661303
ASV339	ASV845	-	0.695373238045693
ASV339	ASV949	-	0.806842893072916
ASV342	ASV354	-	0.893921824846655
ASV342	ASV494	-	0.687341002478388
ASV342	ASV637	-	0.931012914487196
ASV342	ASV1914	-	0.923253522994777
ASV343	ASV347	-	0.742603951904869
ASV343	ASV353	+	0.730690800228685
ASV343	ASV505	-	0.721114966817704
ASV343	ASV606	-	0.766907597163152
ASV346	ASV485	-	0.779867631263719
ASV346	ASV518	-	0.646750019416168
ASV347	ASV387	-	0.805927153819836
ASV347	ASV475	-	0.834049281143613
ASV347	ASV476	-	0.708686207236816
ASV347	ASV949	-	0.77574630313669
ASV348	ASV355	-	0.564279777600401
ASV348	ASV479	-	0.871440032132448
ASV348	ASV1362	-	0.740746450688094
ASV349	ASV359	-	0.786115467221424
ASV349	ASV360	-	0.702766069414354
ASV349	ASV462	-	0.813527730285101
ASV349	ASV525	-	0.816599974947823
ASV349	ASV693	-	0.688042715537993
ASV352	ASV558	-	0.799603310576542
ASV354	ASV690	-	0.930399402614819
ASV355	ASV359	-	0.83216144320102
ASV355	ASV415	-	0.953254201943341
ASV355	ASV1914	-	0.889849525882295
ASV357	ASV359	-	0.756161295048808
ASV357	ASV505	-	0.772317677186962
ASV358	ASV363	-	0.880004985422445
ASV358	ASV387	+	0.5711229790418
ASV358	ASV401	-	0.808108721937294
ASV358	ASV479	-	0.882905407450492
ASV358	ASV991	-	0.66887330310978
ASV359	ASV401	+	0.646533415849028
ASV359	ASV556	-	0.835175327418339
ASV366	ASV418	-	0.704236206569908
ASV367	ASV386	-	0.753747394576484
ASV373	ASV434	-	0.93420050776839
ASV373	ASV624	-	0.494608365498542
ASV382	ASV484	+	0.62397608614229
ASV412	ASV527	-	0.851115965812146
ASV418	ASV655	+	0.797325873880342
ASV422	ASV463	-	0.909408528233528
ASV423	ASV507	-	0.898894958315032
ASV429	ASV475	-	0.70751587987914
ASV431	ASV613	-	0.907649676691044
ASV431	ASV1142	-	0.857791280787175
ASV431	ASV1362	-	0.651524606773328
ASV431	ASV2300	-	0.759968172193275
ASV439	ASV693	+	0.875393718527284
ASV449	ASV659	-	0.848789908200479
ASV462	ASV556	+	0.629138453443392
ASV462	ASV690	-	0.42553325147734
ASV462	ASV991	-	0.651566015866374
ASV468	ASV613	+	0.990581464882331
ASV475	ASV556	+	0.969407588526481
ASV476	ASV498	-	0.358683702384349
ASV484	ASV527	-	0.715072525203846
ASV485	ASV541	-	0.866465230337831
ASV505	ASV655	+	0.760701370409359
ASV507	ASV2300	+	0.977172301799563
ASV529	ASV949	+	0.726138523300416
ASV606	ASV991	-	0.737477771028783
ASV902	ASV1171	-	0.692392095835415
ASV1914	ASV2704	-	0.621330757248109
