# Supplementary material for: Microbial interactions mediate the fairy ring type effects on alpine meadow plant communities on the Tibetan plateau
Source: Environ Microbiome. 2026 Mar 10;21:55. doi: 10.1186/s40793-026-00873-z (PMC13088534; doi:10.1186/s40793-026-00873-z)
Supplement: Supplementary file 2 — Supplementary Material 2 [file 40793_2026_873_MOESM2_ESM.zip › co-occurrence network/bacteria/T1/Agrocybe_10in_network.gexf]

<?xml version="1.0" encoding="UTF-8"?>
<gexf xmlns="http://www.gexf.net/1.3" xmlns:viz="http://www.gexf.net/1.3/viz" xmlns:xsi="http://www.w3.org/2001/XMLSchema-instance" xsi:schemaLocation="http://www.gexf.net/1.3 http://www.gexf.net/1.3/gexf.xsd" version="1.3">
  <meta lastmodifieddate="2025-12-28">
    <creator>trans_network class</creator>
    <description>igraph -&gt; gexf converted file</description>
    <keywords>igraph, gexf, R, rgexf</keywords>
  </meta>
  <graph mode="static" defaultedgetype="undirected">
    <attributes class="node" mode="static">
      <attribute id="att1" title="taxa" type="string"/>
      <attribute id="att2" title="RelativeAbundance" type="float"/>
    </attributes>
    <attributes class="edge" mode="static">
      <attribute id="att1" title="label" type="string"/>
    </attributes>
    <nodes>
      <node id="1" label="ASV6">
        <attvalues>
          <attvalue for="att1" value="ASV6"/>
          <attvalue for="att2" value="1.76691204650328"/>
        </attvalues>
        <viz:color r="255" g="99" b="71" a="1"/>
        <viz:position x="114.520111710109" y="19.2089737928991" z="0"/>
        <viz:size value="5"/>
      </node>
      <node id="2" label="ASV8">
        <attvalues>
          <attvalue for="att1" value="ASV8"/>
          <attvalue for="att2" value="0.480717043745251"/>
        </attvalues>
        <viz:color r="255" g="99" b="71" a="1"/>
        <viz:position x="145.609346229457" y="-132.260515490451" z="0"/>
        <viz:size value="5"/>
      </node>
      <node id="3" label="ASV9">
        <attvalues>
          <attvalue for="att1" value="ASV9"/>
          <attvalue for="att2" value="0.395207007392409"/>
        </attvalues>
        <viz:color r="255" g="99" b="71" a="1"/>
        <viz:position x="157.668416601629" y="153.670744121132" z="0"/>
        <viz:size value="5"/>
      </node>
      <node id="4" label="ASV10">
        <attvalues>
          <attvalue for="att1" value="ASV10"/>
          <attvalue for="att2" value="0.437518968385655"/>
        </attvalues>
        <viz:color r="255" g="99" b="71" a="1"/>
        <viz:position x="222.075057542429" y="17.4183546314741" z="0"/>
        <viz:size value="5"/>
      </node>
      <node id="5" label="ASV11">
        <attvalues>
          <attvalue for="att1" value="ASV11"/>
          <attvalue for="att2" value="0.722847794350578"/>
        </attvalues>
        <viz:color r="255" g="99" b="71" a="1"/>
        <viz:position x="-229.991238675079" y="-209.256217723757" z="0"/>
        <viz:size value="5"/>
      </node>
      <node id="6" label="ASV12">
        <attvalues>
          <attvalue for="att1" value="ASV12"/>
          <attvalue for="att2" value="0.81212381676041"/>
        </attvalues>
        <viz:color r="255" g="99" b="71" a="1"/>
        <viz:position x="-49.6608123542435" y="73.7192647115565" z="0"/>
        <viz:size value="5"/>
      </node>
      <node id="7" label="ASV13">
        <attvalues>
          <attvalue for="att1" value="ASV13"/>
          <attvalue for="att2" value="0.892760224098323"/>
        </attvalues>
        <viz:color r="255" g="99" b="71" a="1"/>
        <viz:position x="-233.958351129516" y="-245.738847341275" z="0"/>
        <viz:size value="5"/>
      </node>
      <node id="8" label="ASV16">
        <attvalues>
          <attvalue for="att1" value="ASV16"/>
          <attvalue for="att2" value="0.833833618736002"/>
        </attvalues>
        <viz:color r="255" g="99" b="71" a="1"/>
        <viz:position x="-122.471366789101" y="172.405675013461" z="0"/>
        <viz:size value="5"/>
      </node>
      <node id="9" label="ASV17">
        <attvalues>
          <attvalue for="att1" value="ASV17"/>
          <attvalue for="att2" value="0.411378594578309"/>
        </attvalues>
        <viz:color r="255" g="99" b="71" a="1"/>
        <viz:position x="-7.05321349625854" y="-8.09418615729814" z="0"/>
        <viz:size value="5"/>
      </node>
      <node id="10" label="ASV18">
        <attvalues>
          <attvalue for="att1" value="ASV18"/>
          <attvalue for="att2" value="0.369731219359827"/>
        </attvalues>
        <viz:color r="255" g="99" b="71" a="1"/>
        <viz:position x="31.4265345674211" y="-240.410621533612" z="0"/>
        <viz:size value="5"/>
      </node>
      <node id="11" label="ASV19">
        <attvalues>
          <attvalue for="att1" value="ASV19"/>
          <attvalue for="att2" value="0.38944726401113"/>
        </attvalues>
        <viz:color r="255" g="99" b="71" a="1"/>
        <viz:position x="52.6081149647802" y="-153.322323674331" z="0"/>
        <viz:size value="5"/>
      </node>
      <node id="12" label="ASV20">
        <attvalues>
          <attvalue for="att1" value="ASV20"/>
          <attvalue for="att2" value="0.356661032456154"/>
        </attvalues>
        <viz:color r="255" g="99" b="71" a="1"/>
        <viz:position x="92.9465397269015" y="217.389591011988" z="0"/>
        <viz:size value="5"/>
      </node>
      <node id="13" label="ASV21">
        <attvalues>
          <attvalue for="att1" value="ASV21"/>
          <attvalue for="att2" value="0.806807130562306"/>
        </attvalues>
        <viz:color r="255" g="99" b="71" a="1"/>
        <viz:position x="-229.659577022535" y="-218.528623260567" z="0"/>
        <viz:size value="5"/>
      </node>
      <node id="14" label="ASV22">
        <attvalues>
          <attvalue for="att1" value="ASV22"/>
          <attvalue for="att2" value="0.717309579560886"/>
        </attvalues>
        <viz:color r="255" g="99" b="71" a="1"/>
        <viz:position x="97.5535890032915" y="230.265498598589" z="0"/>
        <viz:size value="5"/>
      </node>
      <node id="15" label="ASV23">
        <attvalues>
          <attvalue for="att1" value="ASV23"/>
          <attvalue for="att2" value="0.282892011457459"/>
        </attvalues>
        <viz:color r="255" g="99" b="71" a="1"/>
        <viz:position x="48.3903530016389" y="-44.5448157701136" z="0"/>
        <viz:size value="5"/>
      </node>
      <node id="16" label="ASV24">
        <attvalues>
          <attvalue for="att1" value="ASV24"/>
          <attvalue for="att2" value="0.295297612586368"/>
        </attvalues>
        <viz:color r="255" g="99" b="71" a="1"/>
        <viz:position x="-88.5662621403582" y="-130.228238422505" z="0"/>
        <viz:size value="5"/>
      </node>
      <node id="17" label="ASV25">
        <attvalues>
          <attvalue for="att1" value="ASV25"/>
          <attvalue for="att2" value="0.293303855262079"/>
        </attvalues>
        <viz:color r="255" g="99" b="71" a="1"/>
        <viz:position x="-126.241036175654" y="-13.6407205592068" z="0"/>
        <viz:size value="5"/>
      </node>
      <node id="18" label="ASV26">
        <attvalues>
          <attvalue for="att1" value="ASV26"/>
          <attvalue for="att2" value="0.316564357378785"/>
        </attvalues>
        <viz:color r="255" g="99" b="71" a="1"/>
        <viz:position x="72.5302179291177" y="-211.534837278103" z="0"/>
        <viz:size value="5"/>
      </node>
      <node id="19" label="ASV27">
        <attvalues>
          <attvalue for="att1" value="ASV27"/>
          <attvalue for="att2" value="0.283113540049046"/>
        </attvalues>
        <viz:color r="255" g="99" b="71" a="1"/>
        <viz:position x="-171.360904745438" y="70.361506639532" z="0"/>
        <viz:size value="5"/>
      </node>
      <node id="20" label="ASV28">
        <attvalues>
          <attvalue for="att1" value="ASV28"/>
          <attvalue for="att2" value="0.332514415973098"/>
        </attvalues>
        <viz:color r="255" g="99" b="71" a="1"/>
        <viz:position x="-231.847751348422" y="189.546596130061" z="0"/>
        <viz:size value="5"/>
      </node>
      <node id="21" label="ASV29">
        <attvalues>
          <attvalue for="att1" value="ASV29"/>
          <attvalue for="att2" value="0.381915291897149"/>
        </attvalues>
        <viz:color r="255" g="99" b="71" a="1"/>
        <viz:position x="-228.852268303139" y="154.410344975901" z="0"/>
        <viz:size value="5"/>
      </node>
      <node id="22" label="ASV30">
        <attvalues>
          <attvalue for="att1" value="ASV30"/>
          <attvalue for="att2" value="0.203584775669072"/>
        </attvalues>
        <viz:color r="255" g="99" b="71" a="1"/>
        <viz:position x="126.421392223691" y="29.2319332195484" z="0"/>
        <viz:size value="5"/>
      </node>
      <node id="23" label="ASV31">
        <attvalues>
          <attvalue for="att1" value="ASV31"/>
          <attvalue for="att2" value="0.352895046399163"/>
        </attvalues>
        <viz:color r="255" g="99" b="71" a="1"/>
        <viz:position x="-212.983674785162" y="32.2776330476542" z="0"/>
        <viz:size value="5"/>
      </node>
      <node id="24" label="ASV32">
        <attvalues>
          <attvalue for="att1" value="ASV32"/>
          <attvalue for="att2" value="0.273809339202364"/>
        </attvalues>
        <viz:color r="255" g="99" b="71" a="1"/>
        <viz:position x="5.86808511566213" y="178.419886094995" z="0"/>
        <viz:size value="5"/>
      </node>
      <node id="25" label="ASV33">
        <attvalues>
          <attvalue for="att1" value="ASV33"/>
          <attvalue for="att2" value="0.244789093704379"/>
        </attvalues>
        <viz:color r="255" g="99" b="71" a="1"/>
        <viz:position x="-169.614994906965" y="-171.526203017798" z="0"/>
        <viz:size value="5"/>
      </node>
      <node id="26" label="ASV35">
        <attvalues>
          <attvalue for="att1" value="ASV35"/>
          <attvalue for="att2" value="0.385238220770964"/>
        </attvalues>
        <viz:color r="255" g="99" b="71" a="1"/>
        <viz:position x="126.469412848838" y="71.0817858507903" z="0"/>
        <viz:size value="5"/>
      </node>
      <node id="27" label="ASV36">
        <attvalues>
          <attvalue for="att1" value="ASV36"/>
          <attvalue for="att2" value="0.37039580513459"/>
        </attvalues>
        <viz:color r="255" g="99" b="71" a="1"/>
        <viz:position x="163.868532834688" y="164.56587231308" z="0"/>
        <viz:size value="5"/>
      </node>
      <node id="28" label="ASV38">
        <attvalues>
          <attvalue for="att1" value="ASV38"/>
          <attvalue for="att2" value="0.201591018344783"/>
        </attvalues>
        <viz:color r="255" g="99" b="71" a="1"/>
        <viz:position x="53.1802427875068" y="-125.995511186174" z="0"/>
        <viz:size value="5"/>
      </node>
      <node id="29" label="ASV39">
        <attvalues>
          <attvalue for="att1" value="ASV39"/>
          <attvalue for="att2" value="0.308146270898454"/>
        </attvalues>
        <viz:color r="255" g="99" b="71" a="1"/>
        <viz:position x="188.580832830231" y="-196.922731598007" z="0"/>
        <viz:size value="5"/>
      </node>
      <node id="30" label="ASV40">
        <attvalues>
          <attvalue for="att1" value="ASV40"/>
          <attvalue for="att2" value="0.244124507929616"/>
        </attvalues>
        <viz:color r="255" g="99" b="71" a="1"/>
        <viz:position x="-118.750608829049" y="219.268689466312" z="0"/>
        <viz:size value="5"/>
      </node>
      <node id="31" label="ASV41">
        <attvalues>
          <attvalue for="att1" value="ASV41"/>
          <attvalue for="att2" value="0.254979408917412"/>
        </attvalues>
        <viz:color r="255" g="99" b="71" a="1"/>
        <viz:position x="-16.827037876374" y="179.028947707846" z="0"/>
        <viz:size value="5"/>
      </node>
      <node id="32" label="ASV42">
        <attvalues>
          <attvalue for="att1" value="ASV42"/>
          <attvalue for="att2" value="0.346249188651533"/>
        </attvalues>
        <viz:color r="255" g="99" b="71" a="1"/>
        <viz:position x="154.483399954675" y="-219.212412601118" z="0"/>
        <viz:size value="5"/>
      </node>
      <node id="33" label="ASV43">
        <attvalues>
          <attvalue for="att1" value="ASV43"/>
          <attvalue for="att2" value="0.297512898502245"/>
        </attvalues>
        <viz:color r="255" g="99" b="71" a="1"/>
        <viz:position x="-191.564324902475" y="227.841706476454" z="0"/>
        <viz:size value="5"/>
      </node>
      <node id="34" label="ASV44">
        <attvalues>
          <attvalue for="att1" value="ASV44"/>
          <attvalue for="att2" value="0.513946332483402"/>
        </attvalues>
        <viz:color r="255" g="99" b="71" a="1"/>
        <viz:position x="247.251374808484" y="-47.4679489959146" z="0"/>
        <viz:size value="5"/>
      </node>
      <node id="35" label="ASV45">
        <attvalues>
          <attvalue for="att1" value="ASV45"/>
          <attvalue for="att2" value="0.197603503696205"/>
        </attvalues>
        <viz:color r="255" g="99" b="71" a="1"/>
        <viz:position x="-148.706507519746" y="-114.671965981416" z="0"/>
        <viz:size value="5"/>
      </node>
      <node id="36" label="ASV46">
        <attvalues>
          <attvalue for="att1" value="ASV46"/>
          <attvalue for="att2" value="0.287322583289212"/>
        </attvalues>
        <viz:color r="255" g="99" b="71" a="1"/>
        <viz:position x="-238.810119099032" y="77.4251231847809" z="0"/>
        <viz:size value="5"/>
      </node>
      <node id="37" label="ASV47">
        <attvalues>
          <attvalue for="att1" value="ASV47"/>
          <attvalue for="att2" value="0.453025969796792"/>
        </attvalues>
        <viz:color r="255" g="99" b="71" a="1"/>
        <viz:position x="-163.807134546777" y="-174.113351320469" z="0"/>
        <viz:size value="5"/>
      </node>
      <node id="38" label="ASV49">
        <attvalues>
          <attvalue for="att1" value="ASV49"/>
          <attvalue for="att2" value="0.145322756081514"/>
        </attvalues>
        <viz:color r="255" g="99" b="71" a="1"/>
        <viz:position x="-48.0475444835916" y="-120.114782247622" z="0"/>
        <viz:size value="5"/>
      </node>
      <node id="39" label="ASV50">
        <attvalues>
          <attvalue for="att1" value="ASV50"/>
          <attvalue for="att2" value="0.207350761726062"/>
        </attvalues>
        <viz:color r="255" g="99" b="71" a="1"/>
        <viz:position x="246.258635590136" y="-225.223578460439" z="0"/>
        <viz:size value="5"/>
      </node>
      <node id="40" label="ASV51">
        <attvalues>
          <attvalue for="att1" value="ASV51"/>
          <attvalue for="att2" value="0.259409980749165"/>
        </attvalues>
        <viz:color r="255" g="99" b="71" a="1"/>
        <viz:position x="-203.14943420491" y="69.3926207944538" z="0"/>
        <viz:size value="5"/>
      </node>
      <node id="41" label="ASV52">
        <attvalues>
          <attvalue for="att1" value="ASV52"/>
          <attvalue for="att2" value="0.251434951452009"/>
        </attvalues>
        <viz:color r="255" g="99" b="71" a="1"/>
        <viz:position x="23.3912410013654" y="15.0905983825696" z="0"/>
        <viz:size value="5"/>
      </node>
      <node id="42" label="ASV53">
        <attvalues>
          <attvalue for="att1" value="ASV53"/>
          <attvalue for="att2" value="0.136240083826419"/>
        </attvalues>
        <viz:color r="255" g="99" b="71" a="1"/>
        <viz:position x="-197.12248982544" y="183.757586070081" z="0"/>
        <viz:size value="5"/>
      </node>
      <node id="43" label="ASV54">
        <attvalues>
          <attvalue for="att1" value="ASV54"/>
          <attvalue for="att2" value="0.44372176895011"/>
        </attvalues>
        <viz:color r="255" g="99" b="71" a="1"/>
        <viz:position x="18.1584465558082" y="-99.4960976391344" z="0"/>
        <viz:size value="5"/>
      </node>
      <node id="44" label="ASV56">
        <attvalues>
          <attvalue for="att1" value="ASV56"/>
          <attvalue for="att2" value="0.179881216369191"/>
        </attvalues>
        <viz:color r="255" g="99" b="71" a="1"/>
        <viz:position x="-224.797482364468" y="-125.015266291971" z="0"/>
        <viz:size value="5"/>
      </node>
      <node id="45" label="ASV57">
        <attvalues>
          <attvalue for="att1" value="ASV57"/>
          <attvalue for="att2" value="0.1761152303122"/>
        </attvalues>
        <viz:color r="255" g="99" b="71" a="1"/>
        <viz:position x="226.152091568898" y="-43.6093151198039" z="0"/>
        <viz:size value="5"/>
      </node>
      <node id="46" label="ASV58">
        <attvalues>
          <attvalue for="att1" value="ASV58"/>
          <attvalue for="att2" value="0.215325791023218"/>
        </attvalues>
        <viz:color r="255" g="99" b="71" a="1"/>
        <viz:position x="49.3999902465948" y="75.4166300603803" z="0"/>
        <viz:size value="5"/>
      </node>
      <node id="47" label="ASV59">
        <attvalues>
          <attvalue for="att1" value="ASV59"/>
          <attvalue for="att2" value="0.232826549758645"/>
        </attvalues>
        <viz:color r="255" g="99" b="71" a="1"/>
        <viz:position x="61.4170073471138" y="-226.861994096081" z="0"/>
        <viz:size value="5"/>
      </node>
      <node id="48" label="ASV60">
        <attvalues>
          <attvalue for="att1" value="ASV60"/>
          <attvalue for="att2" value="0.212445919332579"/>
        </attvalues>
        <viz:color r="255" g="99" b="71" a="1"/>
        <viz:position x="50.9452131974928" y="-116.790354121618" z="0"/>
        <viz:size value="5"/>
      </node>
      <node id="49" label="ASV61">
        <attvalues>
          <attvalue for="att1" value="ASV61"/>
          <attvalue for="att2" value="0.250991894268834"/>
        </attvalues>
        <viz:color r="255" g="99" b="71" a="1"/>
        <viz:position x="129.01308287067" y="204.173250102016" z="0"/>
        <viz:size value="5"/>
      </node>
      <node id="50" label="ASV63">
        <attvalues>
          <attvalue for="att1" value="ASV63"/>
          <attvalue for="att2" value="0.267385010046322"/>
        </attvalues>
        <viz:color r="255" g="99" b="71" a="1"/>
        <viz:position x="-15.2428497496245" y="-9.09700431159547" z="0"/>
        <viz:size value="5"/>
      </node>
      <node id="51" label="ASV64">
        <attvalues>
          <attvalue for="att1" value="ASV64"/>
          <attvalue for="att2" value="0.241687693422152"/>
        </attvalues>
        <viz:color r="255" g="99" b="71" a="1"/>
        <viz:position x="-214.203090321229" y="-213.642863533157" z="0"/>
        <viz:size value="5"/>
      </node>
      <node id="52" label="ASV65">
        <attvalues>
          <attvalue for="att1" value="ASV65"/>
          <attvalue for="att2" value="0.410049423028783"/>
        </attvalues>
        <viz:color r="255" g="99" b="71" a="1"/>
        <viz:position x="-141.880252838819" y="-37.2213773288306" z="0"/>
        <viz:size value="5"/>
      </node>
      <node id="53" label="ASV66">
        <attvalues>
          <attvalue for="att1" value="ASV66"/>
          <attvalue for="att2" value="0.231940435392294"/>
        </attvalues>
        <viz:color r="255" g="99" b="71" a="1"/>
        <viz:position x="-211.164777369328" y="-222.402371699" z="0"/>
        <viz:size value="5"/>
      </node>
      <node id="54" label="ASV67">
        <attvalues>
          <attvalue for="att1" value="ASV67"/>
          <attvalue for="att2" value="0.171241601297271"/>
        </attvalues>
        <viz:color r="255" g="99" b="71" a="1"/>
        <viz:position x="-163.317048700095" y="173.154991705124" z="0"/>
        <viz:size value="5"/>
      </node>
      <node id="55" label="ASV68">
        <attvalues>
          <attvalue for="att1" value="ASV68"/>
          <attvalue for="att2" value="0.1761152303122"/>
        </attvalues>
        <viz:color r="255" g="99" b="71" a="1"/>
        <viz:position x="84.8072508517443" y="-249.174132488763" z="0"/>
        <viz:size value="5"/>
      </node>
      <node id="56" label="ASV69">
        <attvalues>
          <attvalue for="att1" value="ASV69"/>
          <attvalue for="att2" value="0.078642650013624"/>
        </attvalues>
        <viz:color r="255" g="99" b="71" a="1"/>
        <viz:position x="216.865275795975" y="-196.826601112756" z="0"/>
        <viz:size value="5"/>
      </node>
      <node id="57" label="ASV70">
        <attvalues>
          <attvalue for="att1" value="ASV70"/>
          <attvalue for="att2" value="0.0693384491669417"/>
        </attvalues>
        <viz:color r="255" g="99" b="71" a="1"/>
        <viz:position x="5.45337850381438" y="43.2405546070125" z="0"/>
        <viz:size value="5"/>
      </node>
      <node id="58" label="ASV71">
        <attvalues>
          <attvalue for="att1" value="ASV71"/>
          <attvalue for="att2" value="0.200704903978432"/>
        </attvalues>
        <viz:color r="255" g="99" b="71" a="1"/>
        <viz:position x="146.361521570803" y="198.027396672486" z="0"/>
        <viz:size value="5"/>
      </node>
      <node id="59" label="ASV73">
        <attvalues>
          <attvalue for="att1" value="ASV73"/>
          <attvalue for="att2" value="0.190071531582224"/>
        </attvalues>
        <viz:color r="255" g="99" b="71" a="1"/>
        <viz:position x="60.2830576114611" y="234.35296052399" z="0"/>
        <viz:size value="5"/>
      </node>
      <node id="60" label="ASV74">
        <attvalues>
          <attvalue for="att1" value="ASV74"/>
          <attvalue for="att2" value="0.312576842730207"/>
        </attvalues>
        <viz:color r="255" g="99" b="71" a="1"/>
        <viz:position x="161.44690038063" y="-70.1346921910132" z="0"/>
        <viz:size value="5"/>
      </node>
      <node id="61" label="ASV75">
        <attvalues>
          <attvalue for="att1" value="ASV75"/>
          <attvalue for="att2" value="0.366186761894424"/>
        </attvalues>
        <viz:color r="255" g="99" b="71" a="1"/>
        <viz:position x="116.905999110894" y="-212.040082171862" z="0"/>
        <viz:size value="5"/>
      </node>
      <node id="62" label="ASV76">
        <attvalues>
          <attvalue for="att1" value="ASV76"/>
          <attvalue for="att2" value="0.0928204798752351"/>
        </attvalues>
        <viz:color r="255" g="99" b="71" a="1"/>
        <viz:position x="-155.671408059901" y="-79.0731144913593" z="0"/>
        <viz:size value="5"/>
      </node>
      <node id="63" label="ASV77">
        <attvalues>
          <attvalue for="att1" value="ASV77"/>
          <attvalue for="att2" value="0.210895219191465"/>
        </attvalues>
        <viz:color r="255" g="99" b="71" a="1"/>
        <viz:position x="39.2877106132933" y="-197.84943262956" z="0"/>
        <viz:size value="5"/>
      </node>
      <node id="64" label="ASV78">
        <attvalues>
          <attvalue for="att1" value="ASV78"/>
          <attvalue for="att2" value="0.0609203626866101"/>
        </attvalues>
        <viz:color r="255" g="99" b="71" a="1"/>
        <viz:position x="-2.66522769386944" y="-163.404360014768" z="0"/>
        <viz:size value="5"/>
      </node>
      <node id="65" label="ASV80">
        <attvalues>
          <attvalue for="att1" value="ASV80"/>
          <attvalue for="att2" value="0.478280229237787"/>
        </attvalues>
        <viz:color r="255" g="99" b="71" a="1"/>
        <viz:position x="-66.2517207489902" y="-205.08370928654" z="0"/>
        <viz:size value="5"/>
      </node>
      <node id="66" label="ASV81">
        <attvalues>
          <attvalue for="att1" value="ASV81"/>
          <attvalue for="att2" value="0.111871938751775"/>
        </attvalues>
        <viz:color r="255" g="99" b="71" a="1"/>
        <viz:position x="-4.42738803239814" y="-114.66303273778" z="0"/>
        <viz:size value="5"/>
      </node>
      <node id="67" label="ASV82">
        <attvalues>
          <attvalue for="att1" value="ASV82"/>
          <attvalue for="att2" value="0.156620714252485"/>
        </attvalues>
        <viz:color r="255" g="99" b="71" a="1"/>
        <viz:position x="45.8032330959896" y="145.859579778593" z="0"/>
        <viz:size value="5"/>
      </node>
      <node id="68" label="ASV83">
        <attvalues>
          <attvalue for="att1" value="ASV83"/>
          <attvalue for="att2" value="0.102567737905093"/>
        </attvalues>
        <viz:color r="255" g="99" b="71" a="1"/>
        <viz:position x="138.63424799243" y="61.8247645789646" z="0"/>
        <viz:size value="5"/>
      </node>
      <node id="69" label="ASV84">
        <attvalues>
          <attvalue for="att1" value="ASV84"/>
          <attvalue for="att2" value="0.200040318203669"/>
        </attvalues>
        <viz:color r="255" g="99" b="71" a="1"/>
        <viz:position x="159.444772094981" y="137.292626581345" z="0"/>
        <viz:size value="5"/>
      </node>
      <node id="70" label="ASV85">
        <attvalues>
          <attvalue for="att1" value="ASV85"/>
          <attvalue for="att2" value="0.154848485519784"/>
        </attvalues>
        <viz:color r="255" g="99" b="71" a="1"/>
        <viz:position x="79.8808925394865" y="-175.022877583747" z="0"/>
        <viz:size value="5"/>
      </node>
      <node id="71" label="ASV86">
        <attvalues>
          <attvalue for="att1" value="ASV86"/>
          <attvalue for="att2" value="0.227731392152128"/>
        </attvalues>
        <viz:color r="255" g="99" b="71" a="1"/>
        <viz:position x="-191.346139972701" y="221.66859310446" z="0"/>
        <viz:size value="5"/>
      </node>
      <node id="72" label="ASV87">
        <attvalues>
          <attvalue for="att1" value="ASV87"/>
          <attvalue for="att2" value="0.171684658480447"/>
        </attvalues>
        <viz:color r="255" g="99" b="71" a="1"/>
        <viz:position x="-79.6740050627868" y="3.48177422393081" z="0"/>
        <viz:size value="5"/>
      </node>
      <node id="73" label="ASV88">
        <attvalues>
          <attvalue for="att1" value="ASV88"/>
          <attvalue for="att2" value="0.220420948629735"/>
        </attvalues>
        <viz:color r="255" g="99" b="71" a="1"/>
        <viz:position x="-250" y="115.552396478613" z="0"/>
        <viz:size value="5"/>
      </node>
      <node id="74" label="ASV89">
        <attvalues>
          <attvalue for="att1" value="ASV89"/>
          <attvalue for="att2" value="0.187634717074759"/>
        </attvalues>
        <viz:color r="255" g="99" b="71" a="1"/>
        <viz:position x="207.902084501788" y="-247.487006379875" z="0"/>
        <viz:size value="5"/>
      </node>
      <node id="75" label="ASV91">
        <attvalues>
          <attvalue for="att1" value="ASV91"/>
          <attvalue for="att2" value="0.238807821731512"/>
        </attvalues>
        <viz:color r="255" g="99" b="71" a="1"/>
        <viz:position x="148.343755837603" y="19.3000308545451" z="0"/>
        <viz:size value="5"/>
      </node>
      <node id="76" label="ASV92">
        <attvalues>
          <attvalue for="att1" value="ASV92"/>
          <attvalue for="att2" value="0.162601986225352"/>
        </attvalues>
        <viz:color r="255" g="99" b="71" a="1"/>
        <viz:position x="-133.736254074748" y="-34.6393411122069" z="0"/>
        <viz:size value="5"/>
      </node>
      <node id="77" label="ASV93">
        <attvalues>
          <attvalue for="att1" value="ASV93"/>
          <attvalue for="att2" value="0.49511640219845"/>
        </attvalues>
        <viz:color r="255" g="99" b="71" a="1"/>
        <viz:position x="31.3836011172561" y="-157.370701373973" z="0"/>
        <viz:size value="5"/>
      </node>
      <node id="78" label="ASV94">
        <attvalues>
          <attvalue for="att1" value="ASV94"/>
          <attvalue for="att2" value="0.196495860738266"/>
        </attvalues>
        <viz:color r="255" g="99" b="71" a="1"/>
        <viz:position x="-81.1967147049888" y="194.056167833834" z="0"/>
        <viz:size value="5"/>
      </node>
      <node id="79" label="ASV95">
        <attvalues>
          <attvalue for="att1" value="ASV95"/>
          <attvalue for="att2" value="0.136461612418007"/>
        </attvalues>
        <viz:color r="255" g="99" b="71" a="1"/>
        <viz:position x="220.78689656257" y="-250" z="0"/>
        <viz:size value="5"/>
      </node>
      <node id="80" label="ASV96">
        <attvalues>
          <attvalue for="att1" value="ASV96"/>
          <attvalue for="att2" value="0.190736117356987"/>
        </attvalues>
        <viz:color r="255" g="99" b="71" a="1"/>
        <viz:position x="-81.2853764639295" y="32.7290672962259" z="0"/>
        <viz:size value="5"/>
      </node>
      <node id="81" label="ASV97">
        <attvalues>
          <attvalue for="att1" value="ASV97"/>
          <attvalue for="att2" value="0.165924915099167"/>
        </attvalues>
        <viz:color r="255" g="99" b="71" a="1"/>
        <viz:position x="-179.522648562016" y="-70.2573378702786" z="0"/>
        <viz:size value="5"/>
      </node>
      <node id="82" label="ASV98">
        <attvalues>
          <attvalue for="att1" value="ASV98"/>
          <attvalue for="att2" value="0.136461612418007"/>
        </attvalues>
        <viz:color r="255" g="99" b="71" a="1"/>
        <viz:position x="-188.13887803958" y="-168.573502951496" z="0"/>
        <viz:size value="5"/>
      </node>
      <node id="83" label="ASV99">
        <attvalues>
          <attvalue for="att1" value="ASV99"/>
          <attvalue for="att2" value="0.165260329324404"/>
        </attvalues>
        <viz:color r="255" g="99" b="71" a="1"/>
        <viz:position x="-76.3587547985255" y="-28.0217179235084" z="0"/>
        <viz:size value="5"/>
      </node>
      <node id="84" label="ASV100">
        <attvalues>
          <attvalue for="att1" value="ASV100"/>
          <attvalue for="att2" value="0.147316513405803"/>
        </attvalues>
        <viz:color r="255" g="99" b="71" a="1"/>
        <viz:position x="70.6636584966769" y="101.724779450479" z="0"/>
        <viz:size value="5"/>
      </node>
      <node id="85" label="ASV101">
        <attvalues>
          <attvalue for="att1" value="ASV101"/>
          <attvalue for="att2" value="0.167254086648693"/>
        </attvalues>
        <viz:color r="255" g="99" b="71" a="1"/>
        <viz:position x="140.649525724798" y="-242.404636332328" z="0"/>
        <viz:size value="5"/>
      </node>
      <node id="86" label="ASV104">
        <attvalues>
          <attvalue for="att1" value="ASV104"/>
          <attvalue for="att2" value="0.179659687777603"/>
        </attvalues>
        <viz:color r="255" g="99" b="71" a="1"/>
        <viz:position x="25.8407469812142" y="-61.1811346538659" z="0"/>
        <viz:size value="5"/>
      </node>
      <node id="87" label="ASV105">
        <attvalues>
          <attvalue for="att1" value="ASV105"/>
          <attvalue for="att2" value="0.183647202426181"/>
        </attvalues>
        <viz:color r="255" g="99" b="71" a="1"/>
        <viz:position x="-155.528635050636" y="58.3733429425257" z="0"/>
        <viz:size value="5"/>
      </node>
      <node id="88" label="ASV106">
        <attvalues>
          <attvalue for="att1" value="ASV106"/>
          <attvalue for="att2" value="0.242352279196915"/>
        </attvalues>
        <viz:color r="255" g="99" b="71" a="1"/>
        <viz:position x="122.035704457666" y="-68.796392075761" z="0"/>
        <viz:size value="5"/>
      </node>
      <node id="89" label="ASV107">
        <attvalues>
          <attvalue for="att1" value="ASV107"/>
          <attvalue for="att2" value="0.144658170306751"/>
        </attvalues>
        <viz:color r="255" g="99" b="71" a="1"/>
        <viz:position x="226.232915653376" y="195.217909069875" z="0"/>
        <viz:size value="5"/>
      </node>
      <node id="90" label="ASV108">
        <attvalues>
          <attvalue for="att1" value="ASV108"/>
          <attvalue for="att2" value="0.0806364073379131"/>
        </attvalues>
        <viz:color r="255" g="99" b="71" a="1"/>
        <viz:position x="71.6865293539627" y="94.5339104381905" z="0"/>
        <viz:size value="5"/>
      </node>
      <node id="91" label="ASV110">
        <attvalues>
          <attvalue for="att1" value="ASV110"/>
          <attvalue for="att2" value="0.179438159186015"/>
        </attvalues>
        <viz:color r="255" g="99" b="71" a="1"/>
        <viz:position x="82.8117895097495" y="-197.723720002358" z="0"/>
        <viz:size value="5"/>
      </node>
      <node id="92" label="ASV111">
        <attvalues>
          <attvalue for="att1" value="ASV111"/>
          <attvalue for="att2" value="0.227288334968953"/>
        </attvalues>
        <viz:color r="255" g="99" b="71" a="1"/>
        <viz:position x="201.815933058656" y="232.26382490213" z="0"/>
        <viz:size value="5"/>
      </node>
      <node id="93" label="ASV112">
        <attvalues>
          <attvalue for="att1" value="ASV112"/>
          <attvalue for="att2" value="0.0717752636744061"/>
        </attvalues>
        <viz:color r="255" g="99" b="71" a="1"/>
        <viz:position x="104.435947826791" y="219.888309079846" z="0"/>
        <viz:size value="5"/>
      </node>
      <node id="94" label="ASV113">
        <attvalues>
          <attvalue for="att1" value="ASV113"/>
          <attvalue for="att2" value="0.174564530171087"/>
        </attvalues>
        <viz:color r="255" g="99" b="71" a="1"/>
        <viz:position x="-30.6905036144239" y="-84.3980752498674" z="0"/>
        <viz:size value="5"/>
      </node>
      <node id="95" label="ASV114">
        <attvalues>
          <attvalue for="att1" value="ASV114"/>
          <attvalue for="att2" value="0.0788641786052117"/>
        </attvalues>
        <viz:color r="255" g="99" b="71" a="1"/>
        <viz:position x="236.965682031278" y="237.288694552486" z="0"/>
        <viz:size value="5"/>
      </node>
      <node id="96" label="ASV115">
        <attvalues>
          <attvalue for="att1" value="ASV115"/>
          <attvalue for="att2" value="0.137790783967533"/>
        </attvalues>
        <viz:color r="255" g="99" b="71" a="1"/>
        <viz:position x="23.5623943978398" y="60.7456283973851" z="0"/>
        <viz:size value="5"/>
      </node>
      <node id="97" label="ASV116">
        <attvalues>
          <attvalue for="att1" value="ASV116"/>
          <attvalue for="att2" value="0.130923397628315"/>
        </attvalues>
        <viz:color r="255" g="99" b="71" a="1"/>
        <viz:position x="67.3344269352891" y="-199.372707888888" z="0"/>
        <viz:size value="5"/>
      </node>
      <node id="98" label="ASV117">
        <attvalues>
          <attvalue for="att1" value="ASV117"/>
          <attvalue for="att2" value="0.167475615240281"/>
        </attvalues>
        <viz:color r="255" g="99" b="71" a="1"/>
        <viz:position x="-78.2148381221908" y="191.495081989137" z="0"/>
        <viz:size value="5"/>
      </node>
      <node id="99" label="ASV118">
        <attvalues>
          <attvalue for="att1" value="ASV118"/>
          <attvalue for="att2" value="0.137790783967533"/>
        </attvalues>
        <viz:color r="255" g="99" b="71" a="1"/>
        <viz:position x="-45.1145790938263" y="-93.4261960533249" z="0"/>
        <viz:size value="5"/>
      </node>
      <node id="100" label="ASV119">
        <attvalues>
          <attvalue for="att1" value="ASV119"/>
          <attvalue for="att2" value="0.127821997346087"/>
        </attvalues>
        <viz:color r="255" g="99" b="71" a="1"/>
        <viz:position x="30.7389391141627" y="35.3465561554782" z="0"/>
        <viz:size value="5"/>
      </node>
      <node id="101" label="ASV120">
        <attvalues>
          <attvalue for="att1" value="ASV120"/>
          <attvalue for="att2" value="0.122726839739571"/>
        </attvalues>
        <viz:color r="255" g="99" b="71" a="1"/>
        <viz:position x="195.502366134631" y="-57.089900278547" z="0"/>
        <viz:size value="5"/>
      </node>
      <node id="102" label="ASV121">
        <attvalues>
          <attvalue for="att1" value="ASV121"/>
          <attvalue for="att2" value="0.199154203837318"/>
        </attvalues>
        <viz:color r="255" g="99" b="71" a="1"/>
        <viz:position x="-132.534340900058" y="122.654354954076" z="0"/>
        <viz:size value="5"/>
      </node>
      <node id="103" label="ASV122">
        <attvalues>
          <attvalue for="att1" value="ASV122"/>
          <attvalue for="att2" value="0.0925989512836474"/>
        </attvalues>
        <viz:color r="255" g="99" b="71" a="1"/>
        <viz:position x="-148.882074416109" y="-51.665878398245" z="0"/>
        <viz:size value="5"/>
      </node>
      <node id="104" label="ASV123">
        <attvalues>
          <attvalue for="att1" value="ASV123"/>
          <attvalue for="att2" value="0.144658170306751"/>
        </attvalues>
        <viz:color r="255" g="99" b="71" a="1"/>
        <viz:position x="-37.3253642951464" y="61.5023141974119" z="0"/>
        <viz:size value="5"/>
      </node>
      <node id="105" label="ASV124">
        <attvalues>
          <attvalue for="att1" value="ASV124"/>
          <attvalue for="att2" value="0.129594226078789"/>
        </attvalues>
        <viz:color r="255" g="99" b="71" a="1"/>
        <viz:position x="176.932906331421" y="39.8335339246781" z="0"/>
        <viz:size value="5"/>
      </node>
      <node id="106" label="ASV126">
        <attvalues>
          <attvalue for="att1" value="ASV126"/>
          <attvalue for="att2" value="0.202255604119546"/>
        </attvalues>
        <viz:color r="255" g="99" b="71" a="1"/>
        <viz:position x="22.3900803190675" y="37.237504006165" z="0"/>
        <viz:size value="5"/>
      </node>
      <node id="107" label="ASV127">
        <attvalues>
          <attvalue for="att1" value="ASV127"/>
          <attvalue for="att2" value="0.13712619819277"/>
        </attvalues>
        <viz:color r="255" g="99" b="71" a="1"/>
        <viz:position x="232.859800329193" y="89.0967522044337" z="0"/>
        <viz:size value="5"/>
      </node>
      <node id="108" label="ASV128">
        <attvalues>
          <attvalue for="att1" value="ASV128"/>
          <attvalue for="att2" value="0.105004552412557"/>
        </attvalues>
        <viz:color r="255" g="99" b="71" a="1"/>
        <viz:position x="-239.240242025837" y="63.8813642949478" z="0"/>
        <viz:size value="5"/>
      </node>
      <node id="109" label="ASV129">
        <attvalues>
          <attvalue for="att1" value="ASV129"/>
          <attvalue for="att2" value="0.186748602708409"/>
        </attvalues>
        <viz:color r="255" g="99" b="71" a="1"/>
        <viz:position x="185.667783055207" y="-54.079665591201" z="0"/>
        <viz:size value="5"/>
      </node>
      <node id="110" label="ASV130">
        <attvalues>
          <attvalue for="att1" value="ASV130"/>
          <attvalue for="att2" value="0.118517796499405"/>
        </attvalues>
        <viz:color r="255" g="99" b="71" a="1"/>
        <viz:position x="-21.3250088711254" y="132.04787590832" z="0"/>
        <viz:size value="5"/>
      </node>
      <node id="111" label="ASV131">
        <attvalues>
          <attvalue for="att1" value="ASV131"/>
          <attvalue for="att2" value="0.102567737905093"/>
        </attvalues>
        <viz:color r="255" g="99" b="71" a="1"/>
        <viz:position x="222.277265364464" y="-136.745216730905" z="0"/>
        <viz:size value="5"/>
      </node>
      <node id="112" label="ASV132">
        <attvalues>
          <attvalue for="att1" value="ASV132"/>
          <attvalue for="att2" value="0.0981371660733392"/>
        </attvalues>
        <viz:color r="255" g="99" b="71" a="1"/>
        <viz:position x="-239.89660129784" y="-163.876595124913" z="0"/>
        <viz:size value="5"/>
      </node>
      <node id="113" label="ASV133">
        <attvalues>
          <attvalue for="att1" value="ASV133"/>
          <attvalue for="att2" value="0.130701869036727"/>
        </attvalues>
        <viz:color r="255" g="99" b="71" a="1"/>
        <viz:position x="-196.801883635246" y="94.1358721771846" z="0"/>
        <viz:size value="5"/>
      </node>
      <node id="114" label="ASV134">
        <attvalues>
          <attvalue for="att1" value="ASV134"/>
          <attvalue for="att2" value="0.139784541291822"/>
        </attvalues>
        <viz:color r="255" g="99" b="71" a="1"/>
        <viz:position x="-27.44381038439" y="142.313646924118" z="0"/>
        <viz:size value="5"/>
      </node>
      <node id="115" label="ASV135">
        <attvalues>
          <attvalue for="att1" value="ASV135"/>
          <attvalue for="att2" value="0.0815225217042638"/>
        </attvalues>
        <viz:color r="255" g="99" b="71" a="1"/>
        <viz:position x="155.830930959629" y="-127.127380019929" z="0"/>
        <viz:size value="5"/>
      </node>
      <node id="116" label="ASV136">
        <attvalues>
          <attvalue for="att1" value="ASV136"/>
          <attvalue for="att2" value="0.134689383685305"/>
        </attvalues>
        <viz:color r="255" g="99" b="71" a="1"/>
        <viz:position x="-137.498182209578" y="217.820715914275" z="0"/>
        <viz:size value="5"/>
      </node>
      <node id="117" label="ASV137">
        <attvalues>
          <attvalue for="att1" value="ASV137"/>
          <attvalue for="att2" value="0.0806364073379131"/>
        </attvalues>
        <viz:color r="255" g="99" b="71" a="1"/>
        <viz:position x="-197.923744107368" y="-14.6827279469264" z="0"/>
        <viz:size value="5"/>
      </node>
      <node id="118" label="ASV138">
        <attvalues>
          <attvalue for="att1" value="ASV138"/>
          <attvalue for="att2" value="0.123169896922746"/>
        </attvalues>
        <viz:color r="255" g="99" b="71" a="1"/>
        <viz:position x="-77.5484511188218" y="-115.09238722723" z="0"/>
        <viz:size value="5"/>
      </node>
      <node id="119" label="ASV139">
        <attvalues>
          <attvalue for="att1" value="ASV139"/>
          <attvalue for="att2" value="0.138676898333883"/>
        </attvalues>
        <viz:color r="255" g="99" b="71" a="1"/>
        <viz:position x="220.788111068834" y="-19.925735889891" z="0"/>
        <viz:size value="5"/>
      </node>
      <node id="120" label="ASV140">
        <attvalues>
          <attvalue for="att1" value="ASV140"/>
          <attvalue for="att2" value="0.0686738633921787"/>
        </attvalues>
        <viz:color r="255" g="99" b="71" a="1"/>
        <viz:position x="-141.220945902678" y="80.3617096559035" z="0"/>
        <viz:size value="5"/>
      </node>
      <node id="121" label="ASV141">
        <attvalues>
          <attvalue for="att1" value="ASV141"/>
          <attvalue for="att2" value="0.130037283261964"/>
        </attvalues>
        <viz:color r="255" g="99" b="71" a="1"/>
        <viz:position x="-232.013678072127" y="-25.1509948513783" z="0"/>
        <viz:size value="5"/>
      </node>
      <node id="122" label="ASV142">
        <attvalues>
          <attvalue for="att1" value="ASV142"/>
          <attvalue for="att2" value="0.0770919498725103"/>
        </attvalues>
        <viz:color r="255" g="99" b="71" a="1"/>
        <viz:position x="-128.86080008124" y="-17.071967759094" z="0"/>
        <viz:size value="5"/>
      </node>
      <node id="123" label="ASV144">
        <attvalues>
          <attvalue for="att1" value="ASV144"/>
          <attvalue for="att2" value="0.106555252553671"/>
        </attvalues>
        <viz:color r="255" g="99" b="71" a="1"/>
        <viz:position x="38.5273545146401" y="-203.284215167157" z="0"/>
        <viz:size value="5"/>
      </node>
      <node id="124" label="ASV145">
        <attvalues>
          <attvalue for="att1" value="ASV145"/>
          <attvalue for="att2" value="0.135575498051656"/>
        </attvalues>
        <viz:color r="255" g="99" b="71" a="1"/>
        <viz:position x="23.5010012462487" y="97.1621147512167" z="0"/>
        <viz:size value="5"/>
      </node>
      <node id="125" label="ASV146">
        <attvalues>
          <attvalue for="att1" value="ASV146"/>
          <attvalue for="att2" value="0.191622231723337"/>
        </attvalues>
        <viz:color r="255" g="99" b="71" a="1"/>
        <viz:position x="226.789455094418" y="51.9580334267381" z="0"/>
        <viz:size value="5"/>
      </node>
      <node id="126" label="ASV149">
        <attvalues>
          <attvalue for="att1" value="ASV149"/>
          <attvalue for="att2" value="0.0649078773351883"/>
        </attvalues>
        <viz:color r="255" g="99" b="71" a="1"/>
        <viz:position x="-201.724651659665" y="-205.572802740312" z="0"/>
        <viz:size value="5"/>
      </node>
      <node id="127" label="ASV150">
        <attvalues>
          <attvalue for="att1" value="ASV150"/>
          <attvalue for="att2" value="0.120733082415282"/>
        </attvalues>
        <viz:color r="255" g="99" b="71" a="1"/>
        <viz:position x="-61.1168264347089" y="178.730687050283" z="0"/>
        <viz:size value="5"/>
      </node>
      <node id="128" label="ASV151">
        <attvalues>
          <attvalue for="att1" value="ASV151"/>
          <attvalue for="att2" value="0.0828516932537898"/>
        </attvalues>
        <viz:color r="255" g="99" b="71" a="1"/>
        <viz:position x="-81.4056501726443" y="-27.1062280659959" z="0"/>
        <viz:size value="5"/>
      </node>
      <node id="129" label="ASV152">
        <attvalues>
          <attvalue for="att1" value="ASV152"/>
          <attvalue for="att2" value="0.145987341856277"/>
        </attvalues>
        <viz:color r="255" g="99" b="71" a="1"/>
        <viz:position x="53.0251667737496" y="73.1314151137507" z="0"/>
        <viz:size value="5"/>
      </node>
      <node id="130" label="ASV153">
        <attvalues>
          <attvalue for="att1" value="ASV153"/>
          <attvalue for="att2" value="0.145987341856277"/>
        </attvalues>
        <viz:color r="255" g="99" b="71" a="1"/>
        <viz:position x="89.330292692461" y="-90.7171823285464" z="0"/>
        <viz:size value="5"/>
      </node>
      <node id="131" label="ASV155">
        <attvalues>
          <attvalue for="att1" value="ASV155"/>
          <attvalue for="att2" value="0.0757627783229843"/>
        </attvalues>
        <viz:color r="255" g="99" b="71" a="1"/>
        <viz:position x="-75.3774422583985" y="-171.019819509251" z="0"/>
        <viz:size value="5"/>
      </node>
      <node id="132" label="ASV156">
        <attvalues>
          <attvalue for="att1" value="ASV156"/>
          <attvalue for="att2" value="0.108770538469548"/>
        </attvalues>
        <viz:color r="255" g="99" b="71" a="1"/>
        <viz:position x="-40.0262575460599" y="34.9649251373298" z="0"/>
        <viz:size value="5"/>
      </node>
      <node id="133" label="ASV157">
        <attvalues>
          <attvalue for="att1" value="ASV157"/>
          <attvalue for="att2" value="0.25232106581836"/>
        </attvalues>
        <viz:color r="255" g="99" b="71" a="1"/>
        <viz:position x="-234.303019695892" y="-41.4689078422562" z="0"/>
        <viz:size value="5"/>
      </node>
      <node id="134" label="ASV159">
        <attvalues>
          <attvalue for="att1" value="ASV159"/>
          <attvalue for="att2" value="0.165260329324404"/>
        </attvalues>
        <viz:color r="255" g="99" b="71" a="1"/>
        <viz:position x="64.4400594744792" y="-241.415307983307" z="0"/>
        <viz:size value="5"/>
      </node>
      <node id="135" label="ASV160">
        <attvalues>
          <attvalue for="att1" value="ASV160"/>
          <attvalue for="att2" value="0.109878181427486"/>
        </attvalues>
        <viz:color r="255" g="99" b="71" a="1"/>
        <viz:position x="164.579628470533" y="135.11978525185" z="0"/>
        <viz:size value="5"/>
      </node>
      <node id="136" label="ASV161">
        <attvalues>
          <attvalue for="att1" value="ASV161"/>
          <attvalue for="att2" value="0.0976941088901639"/>
        </attvalues>
        <viz:color r="255" g="99" b="71" a="1"/>
        <viz:position x="119.397395400963" y="-208.676648429839" z="0"/>
        <viz:size value="5"/>
      </node>
      <node id="137" label="ASV162">
        <attvalues>
          <attvalue for="att1" value="ASV162"/>
          <attvalue for="att2" value="0.0700030349417047"/>
        </attvalues>
        <viz:color r="255" g="99" b="71" a="1"/>
        <viz:position x="-223.287068139012" y="238.253257329047" z="0"/>
        <viz:size value="5"/>
      </node>
      <node id="138" label="ASV163">
        <attvalues>
          <attvalue for="att1" value="ASV163"/>
          <attvalue for="att2" value="0.140227598474997"/>
        </attvalues>
        <viz:color r="255" g="99" b="71" a="1"/>
        <viz:position x="142.622588741629" y="-160.600483372206" z="0"/>
        <viz:size value="5"/>
      </node>
      <node id="139" label="ASV164">
        <attvalues>
          <attvalue for="att1" value="ASV164"/>
          <attvalue for="att2" value="0.128043525937675"/>
        </attvalues>
        <viz:color r="255" g="99" b="71" a="1"/>
        <viz:position x="-40.6713266025312" y="24.8840532255775" z="0"/>
        <viz:size value="5"/>
      </node>
      <node id="140" label="ASV165">
        <attvalues>
          <attvalue for="att1" value="ASV165"/>
          <attvalue for="att2" value="0.0781995928304487"/>
        </attvalues>
        <viz:color r="255" g="99" b="71" a="1"/>
        <viz:position x="-18.2744691423936" y="195.14525334543" z="0"/>
        <viz:size value="5"/>
      </node>
      <node id="141" label="ASV166">
        <attvalues>
          <attvalue for="att1" value="ASV166"/>
          <attvalue for="att2" value="0.0855100363528419"/>
        </attvalues>
        <viz:color r="255" g="99" b="71" a="1"/>
        <viz:position x="-116.656653176915" y="-75.791289924676" z="0"/>
        <viz:size value="5"/>
      </node>
      <node id="142" label="ASV168">
        <attvalues>
          <attvalue for="att1" value="ASV168"/>
          <attvalue for="att2" value="0.0928204798752351"/>
        </attvalues>
        <viz:color r="255" g="99" b="71" a="1"/>
        <viz:position x="105.401475871188" y="-233.583124003498" z="0"/>
        <viz:size value="5"/>
      </node>
      <node id="143" label="ASV169">
        <attvalues>
          <attvalue for="att1" value="ASV169"/>
          <attvalue for="att2" value="0.0945927086079365"/>
        </attvalues>
        <viz:color r="255" g="99" b="71" a="1"/>
        <viz:position x="142.742566761727" y="7.63360958420571" z="0"/>
        <viz:size value="5"/>
      </node>
      <node id="144" label="ASV170">
        <attvalues>
          <attvalue for="att1" value="ASV170"/>
          <attvalue for="att2" value="0.110542767202249"/>
        </attvalues>
        <viz:color r="255" g="99" b="71" a="1"/>
        <viz:position x="112.876841659136" y="-211.729786281238" z="0"/>
        <viz:size value="5"/>
      </node>
      <node id="145" label="ASV171">
        <attvalues>
          <attvalue for="att1" value="ASV171"/>
          <attvalue for="att2" value="0.0850669791696665"/>
        </attvalues>
        <viz:color r="255" g="99" b="71" a="1"/>
        <viz:position x="91.678240547156" y="-124.187383077472" z="0"/>
        <viz:size value="5"/>
      </node>
      <node id="146" label="ASV172">
        <attvalues>
          <attvalue for="att1" value="ASV172"/>
          <attvalue for="att2" value="0.116745567766704"/>
        </attvalues>
        <viz:color r="255" g="99" b="71" a="1"/>
        <viz:position x="-45.7049559121152" y="27.9540264100266" z="0"/>
        <viz:size value="5"/>
      </node>
      <node id="147" label="ASV173">
        <attvalues>
          <attvalue for="att1" value="ASV173"/>
          <attvalue for="att2" value="0.0649078773351883"/>
        </attvalues>
        <viz:color r="255" g="99" b="71" a="1"/>
        <viz:position x="-71.1357573001282" y="12.9605719125744" z="0"/>
        <viz:size value="5"/>
      </node>
      <node id="148" label="ASV174">
        <attvalues>
          <attvalue for="att1" value="ASV174"/>
          <attvalue for="att2" value="0.065793991701539"/>
        </attvalues>
        <viz:color r="255" g="99" b="71" a="1"/>
        <viz:position x="29.0999411975383" y="-194.369499018249" z="0"/>
        <viz:size value="5"/>
      </node>
      <node id="149" label="ASV175">
        <attvalues>
          <attvalue for="att1" value="ASV175"/>
          <attvalue for="att2" value="0.127157411571324"/>
        </attvalues>
        <viz:color r="255" g="99" b="71" a="1"/>
        <viz:position x="190.348359222582" y="228.856934690941" z="0"/>
        <viz:size value="5"/>
      </node>
      <node id="150" label="ASV176">
        <attvalues>
          <attvalue for="att1" value="ASV176"/>
          <attvalue for="att2" value="0.142885941574049"/>
        </attvalues>
        <viz:color r="255" g="99" b="71" a="1"/>
        <viz:position x="-214.373713859578" y="213.286793529273" z="0"/>
        <viz:size value="5"/>
      </node>
      <node id="151" label="ASV177">
        <attvalues>
          <attvalue for="att1" value="ASV177"/>
          <attvalue for="att2" value="0.170133958339333"/>
        </attvalues>
        <viz:color r="255" g="99" b="71" a="1"/>
        <viz:position x="-94.9767363683065" y="89.3201693805788" z="0"/>
        <viz:size value="5"/>
      </node>
      <node id="152" label="ASV178">
        <attvalues>
          <attvalue for="att1" value="ASV178"/>
          <attvalue for="att2" value="0.225073049053076"/>
        </attvalues>
        <viz:color r="255" g="99" b="71" a="1"/>
        <viz:position x="-185.961646060264" y="-174.728534564671" z="0"/>
        <viz:size value="5"/>
      </node>
      <node id="153" label="ASV179">
        <attvalues>
          <attvalue for="att1" value="ASV179"/>
          <attvalue for="att2" value="0.132474097769429"/>
        </attvalues>
        <viz:color r="255" g="99" b="71" a="1"/>
        <viz:position x="156.54614347287" y="91.636617156908" z="0"/>
        <viz:size value="5"/>
      </node>
      <node id="154" label="ASV180">
        <attvalues>
          <attvalue for="att1" value="ASV180"/>
          <attvalue for="att2" value="0.0945927086079365"/>
        </attvalues>
        <viz:color r="255" g="99" b="71" a="1"/>
        <viz:position x="-34.2695807336666" y="53.132258076486" z="0"/>
        <viz:size value="5"/>
      </node>
      <node id="155" label="ASV184">
        <attvalues>
          <attvalue for="att1" value="ASV184"/>
          <attvalue for="att2" value="0.0764273640977473"/>
        </attvalues>
        <viz:color r="255" g="99" b="71" a="1"/>
        <viz:position x="-208.398737717552" y="9.88092902919271" z="0"/>
        <viz:size value="5"/>
      </node>
      <node id="156" label="ASV185">
        <attvalues>
          <attvalue for="att1" value="ASV185"/>
          <attvalue for="att2" value="0.0726613780407568"/>
        </attvalues>
        <viz:color r="255" g="99" b="71" a="1"/>
        <viz:position x="-220.641355310172" y="63.2241170135532" z="0"/>
        <viz:size value="5"/>
      </node>
      <node id="157" label="ASV186">
        <attvalues>
          <attvalue for="att1" value="ASV186"/>
          <attvalue for="att2" value="0.143328998757225"/>
        </attvalues>
        <viz:color r="255" g="99" b="71" a="1"/>
        <viz:position x="241.977600465466" y="-123.281397055843" z="0"/>
        <viz:size value="5"/>
      </node>
      <node id="158" label="ASV187">
        <attvalues>
          <attvalue for="att1" value="ASV187"/>
          <attvalue for="att2" value="0.0755412497313966"/>
        </attvalues>
        <viz:color r="255" g="99" b="71" a="1"/>
        <viz:position x="-191.065795645747" y="-206.260882794405" z="0"/>
        <viz:size value="5"/>
      </node>
      <node id="159" label="ASV188">
        <attvalues>
          <attvalue for="att1" value="ASV188"/>
          <attvalue for="att2" value="0.0921558941004721"/>
        </attvalues>
        <viz:color r="255" g="99" b="71" a="1"/>
        <viz:position x="-219.588817183991" y="189.389734305515" z="0"/>
        <viz:size value="5"/>
      </node>
      <node id="160" label="ASV189">
        <attvalues>
          <attvalue for="att1" value="ASV189"/>
          <attvalue for="att2" value="0.0817440502958514"/>
        </attvalues>
        <viz:color r="255" g="99" b="71" a="1"/>
        <viz:position x="-162.109855154742" y="35.6129868763671" z="0"/>
        <viz:size value="5"/>
      </node>
      <node id="161" label="ASV190">
        <attvalues>
          <attvalue for="att1" value="ASV190"/>
          <attvalue for="att2" value="0.088832965226657"/>
        </attvalues>
        <viz:color r="255" g="99" b="71" a="1"/>
        <viz:position x="-227.498294835072" y="86.0704722528131" z="0"/>
        <viz:size value="5"/>
      </node>
      <node id="162" label="ASV191">
        <attvalues>
          <attvalue for="att1" value="ASV191"/>
          <attvalue for="att2" value="0.103896909454619"/>
        </attvalues>
        <viz:color r="255" g="99" b="71" a="1"/>
        <viz:position x="-81.8484677483589" y="92.1507114283385" z="0"/>
        <viz:size value="5"/>
      </node>
      <node id="163" label="ASV192">
        <attvalues>
          <attvalue for="att1" value="ASV192"/>
          <attvalue for="att2" value="0.0897190795930077"/>
        </attvalues>
        <viz:color r="255" g="99" b="71" a="1"/>
        <viz:position x="-93.1902474988198" y="176.612505187647" z="0"/>
        <viz:size value="5"/>
      </node>
      <node id="164" label="ASV193">
        <attvalues>
          <attvalue for="att1" value="ASV193"/>
          <attvalue for="att2" value="0.17522911594585"/>
        </attvalues>
        <viz:color r="255" g="99" b="71" a="1"/>
        <viz:position x="-90.3500817576107" y="118.181905035866" z="0"/>
        <viz:size value="5"/>
      </node>
      <node id="165" label="ASV194">
        <attvalues>
          <attvalue for="att1" value="ASV194"/>
          <attvalue for="att2" value="0.100795509172391"/>
        </attvalues>
        <viz:color r="255" g="99" b="71" a="1"/>
        <viz:position x="2.38329892885963" y="122.311600716072" z="0"/>
        <viz:size value="5"/>
      </node>
      <node id="166" label="ASV196">
        <attvalues>
          <attvalue for="att1" value="ASV196"/>
          <attvalue for="att2" value="0.0937065942415858"/>
        </attvalues>
        <viz:color r="255" g="99" b="71" a="1"/>
        <viz:position x="104.571549949346" y="-13.7131589096146" z="0"/>
        <viz:size value="5"/>
      </node>
      <node id="167" label="ASV198">
        <attvalues>
          <attvalue for="att1" value="ASV198"/>
          <attvalue for="att2" value="0.0928204798752351"/>
        </attvalues>
        <viz:color r="255" g="99" b="71" a="1"/>
        <viz:position x="198.080608494441" y="-221.686115601112" z="0"/>
        <viz:size value="5"/>
      </node>
      <node id="168" label="ASV199">
        <attvalues>
          <attvalue for="att1" value="ASV199"/>
          <attvalue for="att2" value="0.159057528759949"/>
        </attvalues>
        <viz:color r="255" g="99" b="71" a="1"/>
        <viz:position x="97.19380483016" y="-41.2787198094479" z="0"/>
        <viz:size value="5"/>
      </node>
      <node id="169" label="ASV200">
        <attvalues>
          <attvalue for="att1" value="ASV200"/>
          <attvalue for="att2" value="0.0979156374817516"/>
        </attvalues>
        <viz:color r="255" g="99" b="71" a="1"/>
        <viz:position x="-207.700323422878" y="-157.179979192065" z="0"/>
        <viz:size value="5"/>
      </node>
      <node id="170" label="ASV201">
        <attvalues>
          <attvalue for="att1" value="ASV201"/>
          <attvalue for="att2" value="0.118296267907818"/>
        </attvalues>
        <viz:color r="255" g="99" b="71" a="1"/>
        <viz:position x="-131.261217081335" y="-16.7342610139926" z="0"/>
        <viz:size value="5"/>
      </node>
      <node id="171" label="ASV202">
        <attvalues>
          <attvalue for="att1" value="ASV202"/>
          <attvalue for="att2" value="0.123612954105922"/>
        </attvalues>
        <viz:color r="255" g="99" b="71" a="1"/>
        <viz:position x="-136.20122014501" y="-94.8115004717159" z="0"/>
        <viz:size value="5"/>
      </node>
      <node id="172" label="ASV203">
        <attvalues>
          <attvalue for="att1" value="ASV203"/>
          <attvalue for="att2" value="0.111871938751775"/>
        </attvalues>
        <viz:color r="255" g="99" b="71" a="1"/>
        <viz:position x="100.281019869799" y="45.1041234909771" z="0"/>
        <viz:size value="5"/>
      </node>
      <node id="173" label="ASV204">
        <attvalues>
          <attvalue for="att1" value="ASV204"/>
          <attvalue for="att2" value="0.10566913818732"/>
        </attvalues>
        <viz:color r="255" g="99" b="71" a="1"/>
        <viz:position x="104.30276409392" y="-89.8481354095165" z="0"/>
        <viz:size value="5"/>
      </node>
      <node id="174" label="ASV205">
        <attvalues>
          <attvalue for="att1" value="ASV205"/>
          <attvalue for="att2" value="0.115859453400353"/>
        </attvalues>
        <viz:color r="255" g="99" b="71" a="1"/>
        <viz:position x="60.3520652410539" y="20.3318055434064" z="0"/>
        <viz:size value="5"/>
      </node>
      <node id="175" label="ASV206">
        <attvalues>
          <attvalue for="att1" value="ASV206"/>
          <attvalue for="att2" value="0.0795287643799747"/>
        </attvalues>
        <viz:color r="255" g="99" b="71" a="1"/>
        <viz:position x="-177.91974216681" y="113.892466536679" z="0"/>
        <viz:size value="5"/>
      </node>
      <node id="176" label="ASV207">
        <attvalues>
          <attvalue for="att1" value="ASV207"/>
          <attvalue for="att2" value="0.108105952694785"/>
        </attvalues>
        <viz:color r="255" g="99" b="71" a="1"/>
        <viz:position x="232.955364835581" y="41.4525070236717" z="0"/>
        <viz:size value="5"/>
      </node>
      <node id="177" label="ASV209">
        <attvalues>
          <attvalue for="att1" value="ASV209"/>
          <attvalue for="att2" value="0.0797502929715624"/>
        </attvalues>
        <viz:color r="255" g="99" b="71" a="1"/>
        <viz:position x="159.499513711878" y="-119.096989463348" z="0"/>
        <viz:size value="5"/>
      </node>
      <node id="178" label="ASV210">
        <attvalues>
          <attvalue for="att1" value="ASV210"/>
          <attvalue for="att2" value="0.0817440502958514"/>
        </attvalues>
        <viz:color r="255" g="99" b="71" a="1"/>
        <viz:position x="9.59395744984545" y="-153.297905129418" z="0"/>
        <viz:size value="5"/>
      </node>
      <node id="179" label="ASV211">
        <attvalues>
          <attvalue for="att1" value="ASV211"/>
          <attvalue for="att2" value="0.115416396217178"/>
        </attvalues>
        <viz:color r="255" g="99" b="71" a="1"/>
        <viz:position x="169.990471705735" y="-200.301662438609" z="0"/>
        <viz:size value="5"/>
      </node>
      <node id="180" label="ASV212">
        <attvalues>
          <attvalue for="att1" value="ASV212"/>
          <attvalue for="att2" value="0.105004552412557"/>
        </attvalues>
        <viz:color r="255" g="99" b="71" a="1"/>
        <viz:position x="-196.127512338819" y="73.7379700920778" z="0"/>
        <viz:size value="5"/>
      </node>
      <node id="181" label="ASV214">
        <attvalues>
          <attvalue for="att1" value="ASV214"/>
          <attvalue for="att2" value="0.149310270730092"/>
        </attvalues>
        <viz:color r="255" g="99" b="71" a="1"/>
        <viz:position x="-151.848474682391" y="53.4649328637446" z="0"/>
        <viz:size value="5"/>
      </node>
      <node id="182" label="ASV215">
        <attvalues>
          <attvalue for="att1" value="ASV215"/>
          <attvalue for="att2" value="0.169912429747745"/>
        </attvalues>
        <viz:color r="255" g="99" b="71" a="1"/>
        <viz:position x="-171.068072973401" y="-177.780322501103" z="0"/>
        <viz:size value="5"/>
      </node>
      <node id="183" label="ASV217">
        <attvalues>
          <attvalue for="att1" value="ASV217"/>
          <attvalue for="att2" value="0.128265054529263"/>
        </attvalues>
        <viz:color r="255" g="99" b="71" a="1"/>
        <viz:position x="3.34630725798192" y="118.843254741201" z="0"/>
        <viz:size value="5"/>
      </node>
      <node id="184" label="ASV218">
        <attvalues>
          <attvalue for="att1" value="ASV218"/>
          <attvalue for="att2" value="0.10566913818732"/>
        </attvalues>
        <viz:color r="255" g="99" b="71" a="1"/>
        <viz:position x="-62.7206689242755" y="-134.498035349385" z="0"/>
        <viz:size value="5"/>
      </node>
      <node id="185" label="ASV219">
        <attvalues>
          <attvalue for="att1" value="ASV219"/>
          <attvalue for="att2" value="0.117853210724642"/>
        </attvalues>
        <viz:color r="255" g="99" b="71" a="1"/>
        <viz:position x="-46.8915301668554" y="-6.89482613057376" z="0"/>
        <viz:size value="5"/>
      </node>
      <node id="186" label="ASV220">
        <attvalues>
          <attvalue for="att1" value="ASV220"/>
          <attvalue for="att2" value="0.0950357657911118"/>
        </attvalues>
        <viz:color r="255" g="99" b="71" a="1"/>
        <viz:position x="55.3254282143169" y="137.989083537031" z="0"/>
        <viz:size value="5"/>
      </node>
      <node id="187" label="ASV221">
        <attvalues>
          <attvalue for="att1" value="ASV221"/>
          <attvalue for="att2" value="0.0917128369172967"/>
        </attvalues>
        <viz:color r="255" g="99" b="71" a="1"/>
        <viz:position x="135.240083070734" y="-159.92067159109" z="0"/>
        <viz:size value="5"/>
      </node>
      <node id="188" label="ASV222">
        <attvalues>
          <attvalue for="att1" value="ASV222"/>
          <attvalue for="att2" value="0.167254086648693"/>
        </attvalues>
        <viz:color r="255" g="99" b="71" a="1"/>
        <viz:position x="65.6581919811003" y="-218.878969003587" z="0"/>
        <viz:size value="5"/>
      </node>
      <node id="189" label="ASV223">
        <attvalues>
          <attvalue for="att1" value="ASV223"/>
          <attvalue for="att2" value="0.122948368331159"/>
        </attvalues>
        <viz:color r="255" g="99" b="71" a="1"/>
        <viz:position x="49.5398264480353" y="46.7659283861908" z="0"/>
        <viz:size value="5"/>
      </node>
      <node id="190" label="ASV224">
        <attvalues>
          <attvalue for="att1" value="ASV224"/>
          <attvalue for="att2" value="0.149310270730092"/>
        </attvalues>
        <viz:color r="255" g="99" b="71" a="1"/>
        <viz:position x="248.281359002346" y="114.817477400405" z="0"/>
        <viz:size value="5"/>
      </node>
      <node id="191" label="ASV225">
        <attvalues>
          <attvalue for="att1" value="ASV225"/>
          <attvalue for="att2" value="0.0711106778996431"/>
        </attvalues>
        <viz:color r="255" g="99" b="71" a="1"/>
        <viz:position x="64.4561885706023" y="-24.3020067319859" z="0"/>
        <viz:size value="5"/>
      </node>
      <node id="192" label="ASV228">
        <attvalues>
          <attvalue for="att1" value="ASV228"/>
          <attvalue for="att2" value="0.0713322064912308"/>
        </attvalues>
        <viz:color r="255" g="99" b="71" a="1"/>
        <viz:position x="-64.692236921717" y="-74.2037107294271" z="0"/>
        <viz:size value="5"/>
      </node>
      <node id="193" label="ASV229">
        <attvalues>
          <attvalue for="att1" value="ASV229"/>
          <attvalue for="att2" value="0.13424632650213"/>
        </attvalues>
        <viz:color r="255" g="99" b="71" a="1"/>
        <viz:position x="54.5820642303195" y="-86.8913756698918" z="0"/>
        <viz:size value="5"/>
      </node>
      <node id="194" label="ASV230">
        <attvalues>
          <attvalue for="att1" value="ASV230"/>
          <attvalue for="att2" value="0.0719967922659938"/>
        </attvalues>
        <viz:color r="255" g="99" b="71" a="1"/>
        <viz:position x="-14.9054329670007" y="-226.579264410536" z="0"/>
        <viz:size value="5"/>
      </node>
      <node id="195" label="ASV231">
        <attvalues>
          <attvalue for="att1" value="ASV231"/>
          <attvalue for="att2" value="0.104339966637794"/>
        </attvalues>
        <viz:color r="255" g="99" b="71" a="1"/>
        <viz:position x="229.626308259284" y="-128.917977689241" z="0"/>
        <viz:size value="5"/>
      </node>
      <node id="196" label="ASV232">
        <attvalues>
          <attvalue for="att1" value="ASV232"/>
          <attvalue for="att2" value="0.0746551353650459"/>
        </attvalues>
        <viz:color r="255" g="99" b="71" a="1"/>
        <viz:position x="-153.289027131547" y="209.265083570929" z="0"/>
        <viz:size value="5"/>
      </node>
      <node id="197" label="ASV233">
        <attvalues>
          <attvalue for="att1" value="ASV233"/>
          <attvalue for="att2" value="0.0768704212809226"/>
        </attvalues>
        <viz:color r="255" g="99" b="71" a="1"/>
        <viz:position x="-54.7460170895086" y="196.112200344913" z="0"/>
        <viz:size value="5"/>
      </node>
      <node id="198" label="ASV236">
        <attvalues>
          <attvalue for="att1" value="ASV236"/>
          <attvalue for="att2" value="0.0875037936771309"/>
        </attvalues>
        <viz:color r="255" g="99" b="71" a="1"/>
        <viz:position x="79.4633266315561" y="25.3234848296735" z="0"/>
        <viz:size value="5"/>
      </node>
      <node id="199" label="ASV238">
        <attvalues>
          <attvalue for="att1" value="ASV238"/>
          <attvalue for="att2" value="0.0945927086079365"/>
        </attvalues>
        <viz:color r="255" g="99" b="71" a="1"/>
        <viz:position x="-76.5508217734143" y="-134.355473372538" z="0"/>
        <viz:size value="5"/>
      </node>
      <node id="200" label="ASV240">
        <attvalues>
          <attvalue for="att1" value="ASV240"/>
          <attvalue for="att2" value="0.0624710628277239"/>
        </attvalues>
        <viz:color r="255" g="99" b="71" a="1"/>
        <viz:position x="95.1424431641186" y="32.5580970673153" z="0"/>
        <viz:size value="5"/>
      </node>
      <node id="201" label="ASV241">
        <attvalues>
          <attvalue for="att1" value="ASV241"/>
          <attvalue for="att2" value="0.165481857915992"/>
        </attvalues>
        <viz:color r="255" g="99" b="71" a="1"/>
        <viz:position x="-152.339853014017" y="239.959954460043" z="0"/>
        <viz:size value="5"/>
      </node>
      <node id="202" label="ASV243">
        <attvalues>
          <attvalue for="att1" value="ASV243"/>
          <attvalue for="att2" value="0.112979581709713"/>
        </attvalues>
        <viz:color r="255" g="99" b="71" a="1"/>
        <viz:position x="236.679657050887" y="-19.400808308478" z="0"/>
        <viz:size value="5"/>
      </node>
      <node id="203" label="ASV244">
        <attvalues>
          <attvalue for="att1" value="ASV244"/>
          <attvalue for="att2" value="0.0988017518481023"/>
        </attvalues>
        <viz:color r="255" g="99" b="71" a="1"/>
        <viz:position x="-207.811592111624" y="198.980244144782" z="0"/>
        <viz:size value="5"/>
      </node>
      <node id="204" label="ASV249">
        <attvalues>
          <attvalue for="att1" value="ASV249"/>
          <attvalue for="att2" value="0.110542767202249"/>
        </attvalues>
        <viz:color r="255" g="99" b="71" a="1"/>
        <viz:position x="19.585188257016" y="49.2811439871432" z="0"/>
        <viz:size value="5"/>
      </node>
      <node id="205" label="ASV250">
        <attvalues>
          <attvalue for="att1" value="ASV250"/>
          <attvalue for="att2" value="0.0826301646622021"/>
        </attvalues>
        <viz:color r="255" g="99" b="71" a="1"/>
        <viz:position x="139.645043127393" y="-97.4818224354132" z="0"/>
        <viz:size value="5"/>
      </node>
      <node id="206" label="ASV253">
        <attvalues>
          <attvalue for="att1" value="ASV253"/>
          <attvalue for="att2" value="0.0941496514247611"/>
        </attvalues>
        <viz:color r="255" g="99" b="71" a="1"/>
        <viz:position x="-214.477529397472" y="-212.997657441876" z="0"/>
        <viz:size value="5"/>
      </node>
      <node id="207" label="ASV254">
        <attvalues>
          <attvalue for="att1" value="ASV254"/>
          <attvalue for="att2" value="0.174343001579499"/>
        </attvalues>
        <viz:color r="255" g="99" b="71" a="1"/>
        <viz:position x="-175.025070379027" y="-129.522950894747" z="0"/>
        <viz:size value="5"/>
      </node>
      <node id="208" label="ASV256">
        <attvalues>
          <attvalue for="att1" value="ASV256"/>
          <attvalue for="att2" value="0.0728829066323445"/>
        </attvalues>
        <viz:color r="255" g="99" b="71" a="1"/>
        <viz:position x="-25.1966635145536" y="-218.836276555689" z="0"/>
        <viz:size value="5"/>
      </node>
      <node id="209" label="ASV257">
        <attvalues>
          <attvalue for="att1" value="ASV257"/>
          <attvalue for="att2" value="0.0943711800163488"/>
        </attvalues>
        <viz:color r="255" g="99" b="71" a="1"/>
        <viz:position x="-26.4289175164965" y="-111.623300592083" z="0"/>
        <viz:size value="5"/>
      </node>
      <node id="210" label="ASV258">
        <attvalues>
          <attvalue for="att1" value="ASV258"/>
          <attvalue for="att2" value="0.0961434087490502"/>
        </attvalues>
        <viz:color r="255" g="99" b="71" a="1"/>
        <viz:position x="8.18422922571625" y="-40.3135213802735" z="0"/>
        <viz:size value="5"/>
      </node>
      <node id="211" label="ASV259">
        <attvalues>
          <attvalue for="att1" value="ASV259"/>
          <attvalue for="att2" value="0.0693384491669417"/>
        </attvalues>
        <viz:color r="255" g="99" b="71" a="1"/>
        <viz:position x="124.058331096933" y="20.0624758401196" z="0"/>
        <viz:size value="5"/>
      </node>
      <node id="212" label="ASV261">
        <attvalues>
          <attvalue for="att1" value="ASV261"/>
          <attvalue for="att2" value="0.0764273640977473"/>
        </attvalues>
        <viz:color r="255" g="99" b="71" a="1"/>
        <viz:position x="-202.357946635893" y="-144.606306201508" z="0"/>
        <viz:size value="5"/>
      </node>
      <node id="213" label="ASV263">
        <attvalues>
          <attvalue for="att1" value="ASV263"/>
          <attvalue for="att2" value="0.077978064238861"/>
        </attvalues>
        <viz:color r="255" g="99" b="71" a="1"/>
        <viz:position x="12.4872513029934" y="81.7256550017994" z="0"/>
        <viz:size value="5"/>
      </node>
      <node id="214" label="ASV264">
        <attvalues>
          <attvalue for="att1" value="ASV264"/>
          <attvalue for="att2" value="0.116080981991941"/>
        </attvalues>
        <viz:color r="255" g="99" b="71" a="1"/>
        <viz:position x="-219.217229980447" y="210.678362544553" z="0"/>
        <viz:size value="5"/>
      </node>
      <node id="215" label="ASV266">
        <attvalues>
          <attvalue for="att1" value="ASV266"/>
          <attvalue for="att2" value="0.126049768613386"/>
        </attvalues>
        <viz:color r="255" g="99" b="71" a="1"/>
        <viz:position x="119.612249777273" y="160.426781776021" z="0"/>
        <viz:size value="5"/>
      </node>
      <node id="216" label="ASV268">
        <attvalues>
          <attvalue for="att1" value="ASV268"/>
          <attvalue for="att2" value="0.0660155202931266"/>
        </attvalues>
        <viz:color r="255" g="99" b="71" a="1"/>
        <viz:position x="-169.863055476806" y="125.60988847519" z="0"/>
        <viz:size value="5"/>
      </node>
      <node id="217" label="ASV269">
        <attvalues>
          <attvalue for="att1" value="ASV269"/>
          <attvalue for="att2" value="0.0724398494491691"/>
        </attvalues>
        <viz:color r="255" g="99" b="71" a="1"/>
        <viz:position x="95.0146145120228" y="48.1283180067732" z="0"/>
        <viz:size value="5"/>
      </node>
      <node id="218" label="ASV270">
        <attvalues>
          <attvalue for="att1" value="ASV270"/>
          <attvalue for="att2" value="0.116302510583528"/>
        </attvalues>
        <viz:color r="255" g="99" b="71" a="1"/>
        <viz:position x="-220.435402643754" y="113.181519458008" z="0"/>
        <viz:size value="5"/>
      </node>
      <node id="219" label="ASV271">
        <attvalues>
          <attvalue for="att1" value="ASV271"/>
          <attvalue for="att2" value="0.114973339034002"/>
        </attvalues>
        <viz:color r="255" g="99" b="71" a="1"/>
        <viz:position x="190.985090630511" y="242.423895017964" z="0"/>
        <viz:size value="5"/>
      </node>
      <node id="220" label="ASV272">
        <attvalues>
          <attvalue for="att1" value="ASV272"/>
          <attvalue for="att2" value="0.108992067061135"/>
        </attvalues>
        <viz:color r="255" g="99" b="71" a="1"/>
        <viz:position x="27.6282404682434" y="0.668211763351479" z="0"/>
        <viz:size value="5"/>
      </node>
      <node id="221" label="ASV273">
        <attvalues>
          <attvalue for="att1" value="ASV273"/>
          <attvalue for="att2" value="0.0646863487436006"/>
        </attvalues>
        <viz:color r="255" g="99" b="71" a="1"/>
        <viz:position x="-177.719651792789" y="-118.013422752685" z="0"/>
        <viz:size value="5"/>
      </node>
      <node id="222" label="ASV274">
        <attvalues>
          <attvalue for="att1" value="ASV274"/>
          <attvalue for="att2" value="0.102124680721917"/>
        </attvalues>
        <viz:color r="255" g="99" b="71" a="1"/>
        <viz:position x="-209.452401164802" y="246.552447060769" z="0"/>
        <viz:size value="5"/>
      </node>
      <node id="223" label="ASV277">
        <attvalues>
          <attvalue for="att1" value="ASV277"/>
          <attvalue for="att2" value="0.0759843069145719"/>
        </attvalues>
        <viz:color r="255" g="99" b="71" a="1"/>
        <viz:position x="-230.439325881877" y="-47.3482449328588" z="0"/>
        <viz:size value="5"/>
      </node>
      <node id="224" label="ASV278">
        <attvalues>
          <attvalue for="att1" value="ASV278"/>
          <attvalue for="att2" value="0.0646863487436006"/>
        </attvalues>
        <viz:color r="255" g="99" b="71" a="1"/>
        <viz:position x="-225.934477587811" y="86.8279532610338" z="0"/>
        <viz:size value="5"/>
      </node>
      <node id="225" label="ASV279">
        <attvalues>
          <attvalue for="att1" value="ASV279"/>
          <attvalue for="att2" value="0.0868392079023679"/>
        </attvalues>
        <viz:color r="255" g="99" b="71" a="1"/>
        <viz:position x="-220.155501791357" y="124.714434173128" z="0"/>
        <viz:size value="5"/>
      </node>
      <node id="226" label="ASV280">
        <attvalues>
          <attvalue for="att1" value="ASV280"/>
          <attvalue for="att2" value="0.10566913818732"/>
        </attvalues>
        <viz:color r="255" g="99" b="71" a="1"/>
        <viz:position x="206.13216481768" y="-222.555393093141" z="0"/>
        <viz:size value="5"/>
      </node>
      <node id="227" label="ASV281">
        <attvalues>
          <attvalue for="att1" value="ASV281"/>
          <attvalue for="att2" value="0.106776781145259"/>
        </attvalues>
        <viz:color r="255" g="99" b="71" a="1"/>
        <viz:position x="225.237781275518" y="48.4170102353078" z="0"/>
        <viz:size value="5"/>
      </node>
      <node id="228" label="ASV282">
        <attvalues>
          <attvalue for="att1" value="ASV282"/>
          <attvalue for="att2" value="0.0784211214220363"/>
        </attvalues>
        <viz:color r="255" g="99" b="71" a="1"/>
        <viz:position x="-127.337076249262" y="202.613180344634" z="0"/>
        <viz:size value="5"/>
      </node>
      <node id="229" label="ASV283">
        <attvalues>
          <attvalue for="att1" value="ASV283"/>
          <attvalue for="att2" value="0.103232323679856"/>
        </attvalues>
        <viz:color r="255" g="99" b="71" a="1"/>
        <viz:position x="148.377662088235" y="-89.2438637346227" z="0"/>
        <viz:size value="5"/>
      </node>
      <node id="230" label="ASV286">
        <attvalues>
          <attvalue for="att1" value="ASV286"/>
          <attvalue for="att2" value="0.09902328043969"/>
        </attvalues>
        <viz:color r="255" g="99" b="71" a="1"/>
        <viz:position x="10.4663171979756" y="167.578680797805" z="0"/>
        <viz:size value="5"/>
      </node>
      <node id="231" label="ASV288">
        <attvalues>
          <attvalue for="att1" value="ASV288"/>
          <attvalue for="att2" value="0.0704460921248801"/>
        </attvalues>
        <viz:color r="255" g="99" b="71" a="1"/>
        <viz:position x="-38.1243137701075" y="-242.279161403229" z="0"/>
        <viz:size value="5"/>
      </node>
      <node id="232" label="ASV289">
        <attvalues>
          <attvalue for="att1" value="ASV289"/>
          <attvalue for="att2" value="0.0804148787463254"/>
        </attvalues>
        <viz:color r="255" g="99" b="71" a="1"/>
        <viz:position x="117.494507709435" y="102.150431806599" z="0"/>
        <viz:size value="5"/>
      </node>
      <node id="233" label="ASV290">
        <attvalues>
          <attvalue for="att1" value="ASV290"/>
          <attvalue for="att2" value="0.0870607364939556"/>
        </attvalues>
        <viz:color r="255" g="99" b="71" a="1"/>
        <viz:position x="-247.200574967157" y="58.0463433580459" z="0"/>
        <viz:size value="5"/>
      </node>
      <node id="234" label="ASV291">
        <attvalues>
          <attvalue for="att1" value="ASV291"/>
          <attvalue for="att2" value="0.114751810442415"/>
        </attvalues>
        <viz:color r="255" g="99" b="71" a="1"/>
        <viz:position x="-229.376438303908" y="154.983774767309" z="0"/>
        <viz:size value="5"/>
      </node>
      <node id="235" label="ASV293">
        <attvalues>
          <attvalue for="att1" value="ASV293"/>
          <attvalue for="att2" value="0.0974725802985762"/>
        </attvalues>
        <viz:color r="255" g="99" b="71" a="1"/>
        <viz:position x="113.33381761829" y="159.064687788802" z="0"/>
        <viz:size value="5"/>
      </node>
      <node id="236" label="ASV295">
        <attvalues>
          <attvalue for="att1" value="ASV295"/>
          <attvalue for="att2" value="0.0702245635332924"/>
        </attvalues>
        <viz:color r="255" g="99" b="71" a="1"/>
        <viz:position x="142.147814732481" y="197.283165318535" z="0"/>
        <viz:size value="5"/>
      </node>
      <node id="237" label="ASV296">
        <attvalues>
          <attvalue for="att1" value="ASV296"/>
          <attvalue for="att2" value="0.0733259638155199"/>
        </attvalues>
        <viz:color r="255" g="99" b="71" a="1"/>
        <viz:position x="176.437237071184" y="-183.747638492139" z="0"/>
        <viz:size value="5"/>
      </node>
      <node id="238" label="ASV297">
        <attvalues>
          <attvalue for="att1" value="ASV297"/>
          <attvalue for="att2" value="0.0757627783229843"/>
        </attvalues>
        <viz:color r="255" g="99" b="71" a="1"/>
        <viz:position x="-208.401538996563" y="-196.284215160615" z="0"/>
        <viz:size value="5"/>
      </node>
      <node id="239" label="ASV298">
        <attvalues>
          <attvalue for="att1" value="ASV298"/>
          <attvalue for="att2" value="0.102124680721917"/>
        </attvalues>
        <viz:color r="255" g="99" b="71" a="1"/>
        <viz:position x="-206.975290382097" y="-76.8424955864941" z="0"/>
        <viz:size value="5"/>
      </node>
      <node id="240" label="ASV300">
        <attvalues>
          <attvalue for="att1" value="ASV300"/>
          <attvalue for="att2" value="0.068452334800591"/>
        </attvalues>
        <viz:color r="255" g="99" b="71" a="1"/>
        <viz:position x="-22.187008427889" y="19.6876074789635" z="0"/>
        <viz:size value="5"/>
      </node>
      <node id="241" label="ASV303">
        <attvalues>
          <attvalue for="att1" value="ASV303"/>
          <attvalue for="att2" value="0.0638002343772499"/>
        </attvalues>
        <viz:color r="255" g="99" b="71" a="1"/>
        <viz:position x="250" y="-196.763385331879" z="0"/>
        <viz:size value="5"/>
      </node>
      <node id="242" label="ASV305">
        <attvalues>
          <attvalue for="att1" value="ASV305"/>
          <attvalue for="att2" value="0.0994663376228653"/>
        </attvalues>
        <viz:color r="255" g="99" b="71" a="1"/>
        <viz:position x="231.735520766978" y="207.39508141997" z="0"/>
        <viz:size value="5"/>
      </node>
      <node id="243" label="ASV306">
        <attvalues>
          <attvalue for="att1" value="ASV306"/>
          <attvalue for="att2" value="0.0682308062090034"/>
        </attvalues>
        <viz:color r="255" g="99" b="71" a="1"/>
        <viz:position x="104.549392097357" y="-114.58161956117" z="0"/>
        <viz:size value="5"/>
      </node>
      <node id="244" label="ASV308">
        <attvalues>
          <attvalue for="att1" value="ASV308"/>
          <attvalue for="att2" value="0.0717752636744061"/>
        </attvalues>
        <viz:color r="255" g="99" b="71" a="1"/>
        <viz:position x="-162.131272676212" y="-91.6352529917351" z="0"/>
        <viz:size value="5"/>
      </node>
      <node id="245" label="ASV309">
        <attvalues>
          <attvalue for="att1" value="ASV309"/>
          <attvalue for="att2" value="0.0923774226920597"/>
        </attvalues>
        <viz:color r="255" g="99" b="71" a="1"/>
        <viz:position x="-74.6550385466358" y="-145.127135213545" z="0"/>
        <viz:size value="5"/>
      </node>
      <node id="246" label="ASV310">
        <attvalues>
          <attvalue for="att1" value="ASV310"/>
          <attvalue for="att2" value="0.168361729606632"/>
        </attvalues>
        <viz:color r="255" g="99" b="71" a="1"/>
        <viz:position x="49.0345815693458" y="217.731167038322" z="0"/>
        <viz:size value="5"/>
      </node>
      <node id="247" label="ASV311">
        <attvalues>
          <attvalue for="att1" value="ASV311"/>
          <attvalue for="att2" value="0.0704460921248801"/>
        </attvalues>
        <viz:color r="255" g="99" b="71" a="1"/>
        <viz:position x="-107.50024133701" y="-184.613535181294" z="0"/>
        <viz:size value="5"/>
      </node>
      <node id="248" label="ASV312">
        <attvalues>
          <attvalue for="att1" value="ASV312"/>
          <attvalue for="att2" value="0.106998309736846"/>
        </attvalues>
        <viz:color r="255" g="99" b="71" a="1"/>
        <viz:position x="-161.109752904615" y="-221.775079401001" z="0"/>
        <viz:size value="5"/>
      </node>
      <node id="249" label="ASV316">
        <attvalues>
          <attvalue for="att1" value="ASV316"/>
          <attvalue for="att2" value="0.066458577476302"/>
        </attvalues>
        <viz:color r="255" g="99" b="71" a="1"/>
        <viz:position x="22.3335154252242" y="-72.7603851973167" z="0"/>
        <viz:size value="5"/>
      </node>
      <node id="250" label="ASV319">
        <attvalues>
          <attvalue for="att1" value="ASV319"/>
          <attvalue for="att2" value="0.0618064770529608"/>
        </attvalues>
        <viz:color r="255" g="99" b="71" a="1"/>
        <viz:position x="25.1575527707175" y="193.152172051985" z="0"/>
        <viz:size value="5"/>
      </node>
      <node id="251" label="ASV320">
        <attvalues>
          <attvalue for="att1" value="ASV320"/>
          <attvalue for="att2" value="0.0830732218453775"/>
        </attvalues>
        <viz:color r="255" g="99" b="71" a="1"/>
        <viz:position x="-110.511205718394" y="198.158556265566" z="0"/>
        <viz:size value="5"/>
      </node>
      <node id="252" label="ASV321">
        <attvalues>
          <attvalue for="att1" value="ASV321"/>
          <attvalue for="att2" value="0.0697815063501171"/>
        </attvalues>
        <viz:color r="255" g="99" b="71" a="1"/>
        <viz:position x="-246.434446578445" y="91.2481038734844" z="0"/>
        <viz:size value="5"/>
      </node>
      <node id="253" label="ASV322">
        <attvalues>
          <attvalue for="att1" value="ASV322"/>
          <attvalue for="att2" value="0.0719967922659938"/>
        </attvalues>
        <viz:color r="255" g="99" b="71" a="1"/>
        <viz:position x="-5.30447704737716" y="91.7203895601783" z="0"/>
        <viz:size value="5"/>
      </node>
      <node id="254" label="ASV323">
        <attvalues>
          <attvalue for="att1" value="ASV323"/>
          <attvalue for="att2" value="0.0954788229742872"/>
        </attvalues>
        <viz:color r="255" g="99" b="71" a="1"/>
        <viz:position x="68.8194861828831" y="250" z="0"/>
        <viz:size value="5"/>
      </node>
      <node id="255" label="ASV326">
        <attvalues>
          <attvalue for="att1" value="ASV326"/>
          <attvalue for="att2" value="0.0875037936771309"/>
        </attvalues>
        <viz:color r="255" g="99" b="71" a="1"/>
        <viz:position x="65.5683514366675" y="187.526137388359" z="0"/>
        <viz:size value="5"/>
      </node>
      <node id="256" label="ASV327">
        <attvalues>
          <attvalue for="att1" value="ASV327"/>
          <attvalue for="att2" value="0.0673446918426527"/>
        </attvalues>
        <viz:color r="255" g="99" b="71" a="1"/>
        <viz:position x="-196.603738525776" y="239.707359053513" z="0"/>
        <viz:size value="5"/>
      </node>
      <node id="257" label="ASV328">
        <attvalues>
          <attvalue for="att1" value="ASV328"/>
          <attvalue for="att2" value="0.0759843069145719"/>
        </attvalues>
        <viz:color r="255" g="99" b="71" a="1"/>
        <viz:position x="219.315728376295" y="5.98357267229531" z="0"/>
        <viz:size value="5"/>
      </node>
      <node id="258" label="ASV330">
        <attvalues>
          <attvalue for="att1" value="ASV330"/>
          <attvalue for="att2" value="0.0770919498725103"/>
        </attvalues>
        <viz:color r="255" g="99" b="71" a="1"/>
        <viz:position x="37.4165518395586" y="162.588293374438" z="0"/>
        <viz:size value="5"/>
      </node>
      <node id="259" label="ASV332">
        <attvalues>
          <attvalue for="att1" value="ASV332"/>
          <attvalue for="att2" value="0.0688953919837664"/>
        </attvalues>
        <viz:color r="255" g="99" b="71" a="1"/>
        <viz:position x="-224.047608444787" y="183.259012375027" z="0"/>
        <viz:size value="5"/>
      </node>
      <node id="260" label="ASV333">
        <attvalues>
          <attvalue for="att1" value="ASV333"/>
          <attvalue for="att2" value="0.0638002343772499"/>
        </attvalues>
        <viz:color r="255" g="99" b="71" a="1"/>
        <viz:position x="247.463735267855" y="32.9286858114008" z="0"/>
        <viz:size value="5"/>
      </node>
      <node id="261" label="ASV334">
        <attvalues>
          <attvalue for="att1" value="ASV334"/>
          <attvalue for="att2" value="0.0680092776174157"/>
        </attvalues>
        <viz:color r="255" g="99" b="71" a="1"/>
        <viz:position x="-246.568762286253" y="51.4559479904462" z="0"/>
        <viz:size value="5"/>
      </node>
      <node id="262" label="ASV335">
        <attvalues>
          <attvalue for="att1" value="ASV335"/>
          <attvalue for="att2" value="0.0644648201520129"/>
        </attvalues>
        <viz:color r="255" g="99" b="71" a="1"/>
        <viz:position x="155.955381897503" y="-100.64921317901" z="0"/>
        <viz:size value="5"/>
      </node>
      <node id="263" label="ASV337">
        <attvalues>
          <attvalue for="att1" value="ASV337"/>
          <attvalue for="att2" value="0.159500585943125"/>
        </attvalues>
        <viz:color r="255" g="99" b="71" a="1"/>
        <viz:position x="-2.0390808411137" y="34.3509454514754" z="0"/>
        <viz:size value="5"/>
      </node>
      <node id="264" label="ASV338">
        <attvalues>
          <attvalue for="att1" value="ASV338"/>
          <attvalue for="att2" value="0.088168379451894"/>
        </attvalues>
        <viz:color r="255" g="99" b="71" a="1"/>
        <viz:position x="-245.638899215227" y="11.699447056234" z="0"/>
        <viz:size value="5"/>
      </node>
      <node id="265" label="ASV339">
        <attvalues>
          <attvalue for="att1" value="ASV339"/>
          <attvalue for="att2" value="0.0992448090312776"/>
        </attvalues>
        <viz:color r="255" g="99" b="71" a="1"/>
        <viz:position x="-249.661779850199" y="-61.9284920590645" z="0"/>
        <viz:size value="5"/>
      </node>
      <node id="266" label="ASV342">
        <attvalues>
          <attvalue for="att1" value="ASV342"/>
          <attvalue for="att2" value="0.0850669791696665"/>
        </attvalues>
        <viz:color r="255" g="99" b="71" a="1"/>
        <viz:position x="205.330501381152" y="72.1300419536612" z="0"/>
        <viz:size value="5"/>
      </node>
      <node id="267" label="ASV343">
        <attvalues>
          <attvalue for="att1" value="ASV343"/>
          <attvalue for="att2" value="0.0706676207164678"/>
        </attvalues>
        <viz:color r="255" g="99" b="71" a="1"/>
        <viz:position x="-6.27161077551796" y="-26.0138646566998" z="0"/>
        <viz:size value="5"/>
      </node>
      <node id="268" label="ASV346">
        <attvalues>
          <attvalue for="att1" value="ASV346"/>
          <attvalue for="att2" value="0.065793991701539"/>
        </attvalues>
        <viz:color r="255" g="99" b="71" a="1"/>
        <viz:position x="-211.752779690123" y="-71.0144276986753" z="0"/>
        <viz:size value="5"/>
      </node>
      <node id="269" label="ASV347">
        <attvalues>
          <attvalue for="att1" value="ASV347"/>
          <attvalue for="att2" value="0.101017037763979"/>
        </attvalues>
        <viz:color r="255" g="99" b="71" a="1"/>
        <viz:position x="177.412900943141" y="-189.934911779486" z="0"/>
        <viz:size value="5"/>
      </node>
      <node id="270" label="ASV348">
        <attvalues>
          <attvalue for="att1" value="ASV348"/>
          <attvalue for="att2" value="0.211116747783053"/>
        </attvalues>
        <viz:color r="255" g="99" b="71" a="1"/>
        <viz:position x="8.09374652452061" y="29.1649508290022" z="0"/>
        <viz:size value="5"/>
      </node>
      <node id="271" label="ASV349">
        <attvalues>
          <attvalue for="att1" value="ASV349"/>
          <attvalue for="att2" value="0.0722183208575815"/>
        </attvalues>
        <viz:color r="255" g="99" b="71" a="1"/>
        <viz:position x="-207.742826822959" y="-185.627406238906" z="0"/>
        <viz:size value="5"/>
      </node>
      <node id="272" label="ASV352">
        <attvalues>
          <attvalue for="att1" value="ASV352"/>
          <attvalue for="att2" value="0.0666801060678897"/>
        </attvalues>
        <viz:color r="255" g="99" b="71" a="1"/>
        <viz:position x="193.645473490326" y="-70.0275406902029" z="0"/>
        <viz:size value="5"/>
      </node>
      <node id="273" label="ASV353">
        <attvalues>
          <attvalue for="att1" value="ASV353"/>
          <attvalue for="att2" value="0.165481857915992"/>
        </attvalues>
        <viz:color r="255" g="99" b="71" a="1"/>
        <viz:position x="5.13690553385365" y="-138.038456995252" z="0"/>
        <viz:size value="5"/>
      </node>
      <node id="274" label="ASV354">
        <attvalues>
          <attvalue for="att1" value="ASV354"/>
          <attvalue for="att2" value="0.102346209313505"/>
        </attvalues>
        <viz:color r="255" g="99" b="71" a="1"/>
        <viz:position x="94.2126688113512" y="191.345528651179" z="0"/>
        <viz:size value="5"/>
      </node>
      <node id="275" label="ASV355">
        <attvalues>
          <attvalue for="att1" value="ASV355"/>
          <attvalue for="att2" value="0.0708891493080555"/>
        </attvalues>
        <viz:color r="255" g="99" b="71" a="1"/>
        <viz:position x="126.432698315122" y="94.6943080657979" z="0"/>
        <viz:size value="5"/>
      </node>
      <node id="276" label="ASV357">
        <attvalues>
          <attvalue for="att1" value="ASV357"/>
          <attvalue for="att2" value="0.104561495229382"/>
        </attvalues>
        <viz:color r="255" g="99" b="71" a="1"/>
        <viz:position x="-35.0413810207233" y="0.977534551821691" z="0"/>
        <viz:size value="5"/>
      </node>
      <node id="277" label="ASV358">
        <attvalues>
          <attvalue for="att1" value="ASV358"/>
          <attvalue for="att2" value="0.0910482511425337"/>
        </attvalues>
        <viz:color r="255" g="99" b="71" a="1"/>
        <viz:position x="-107.727722072517" y="-111.331513616031" z="0"/>
        <viz:size value="5"/>
      </node>
      <node id="278" label="ASV359">
        <attvalues>
          <attvalue for="att1" value="ASV359"/>
          <attvalue for="att2" value="0.0717752636744061"/>
        </attvalues>
        <viz:color r="255" g="99" b="71" a="1"/>
        <viz:position x="104.090903958834" y="-13.1901413229705" z="0"/>
        <viz:size value="5"/>
      </node>
      <node id="279" label="ASV360">
        <attvalues>
          <attvalue for="att1" value="ASV360"/>
          <attvalue for="att2" value="0.0635787057856622"/>
        </attvalues>
        <viz:color r="255" g="99" b="71" a="1"/>
        <viz:position x="-222.509197888793" y="157.029012397239" z="0"/>
        <viz:size value="5"/>
      </node>
      <node id="280" label="ASV362">
        <attvalues>
          <attvalue for="att1" value="ASV362"/>
          <attvalue for="att2" value="0.0600342483202594"/>
        </attvalues>
        <viz:color r="255" g="99" b="71" a="1"/>
        <viz:position x="96.9600938549522" y="-229.061617168518" z="0"/>
        <viz:size value="5"/>
      </node>
      <node id="281" label="ASV363">
        <attvalues>
          <attvalue for="att1" value="ASV363"/>
          <attvalue for="att2" value="0.0697815063501171"/>
        </attvalues>
        <viz:color r="255" g="99" b="71" a="1"/>
        <viz:position x="-100.621803393597" y="-151.678942776481" z="0"/>
        <viz:size value="5"/>
      </node>
      <node id="282" label="ASV366">
        <attvalues>
          <attvalue for="att1" value="ASV366"/>
          <attvalue for="att2" value="0.0626925914193115"/>
        </attvalues>
        <viz:color r="255" g="99" b="71" a="1"/>
        <viz:position x="235.315058287289" y="223.845750961394" z="0"/>
        <viz:size value="5"/>
      </node>
      <node id="283" label="ASV367">
        <attvalues>
          <attvalue for="att1" value="ASV367"/>
          <attvalue for="att2" value="0.109878181427486"/>
        </attvalues>
        <viz:color r="255" g="99" b="71" a="1"/>
        <viz:position x="34.5209729075825" y="-83.8516507661019" z="0"/>
        <viz:size value="5"/>
      </node>
      <node id="284" label="ASV368">
        <attvalues>
          <attvalue for="att1" value="ASV368"/>
          <attvalue for="att2" value="0.0957003515658748"/>
        </attvalues>
        <viz:color r="255" g="99" b="71" a="1"/>
        <viz:position x="-147.413580034716" y="145.578134597236" z="0"/>
        <viz:size value="5"/>
      </node>
      <node id="285" label="ASV373">
        <attvalues>
          <attvalue for="att1" value="ASV373"/>
          <attvalue for="att2" value="0.0651294059267759"/>
        </attvalues>
        <viz:color r="255" g="99" b="71" a="1"/>
        <viz:position x="-79.678889586588" y="111.158144680382" z="0"/>
        <viz:size value="5"/>
      </node>
      <node id="286" label="ASV380">
        <attvalues>
          <attvalue for="att1" value="ASV380"/>
          <attvalue for="att2" value="0.0914913083257091"/>
        </attvalues>
        <viz:color r="255" g="99" b="71" a="1"/>
        <viz:position x="119.484890981743" y="231.898670392183" z="0"/>
        <viz:size value="5"/>
      </node>
      <node id="287" label="ASV382">
        <attvalues>
          <attvalue for="att1" value="ASV382"/>
          <attvalue for="att2" value="0.0999093948060406"/>
        </attvalues>
        <viz:color r="255" g="99" b="71" a="1"/>
        <viz:position x="-71.3475451765279" y="-87.3919600455931" z="0"/>
        <viz:size value="5"/>
      </node>
      <node id="288" label="ASV386">
        <attvalues>
          <attvalue for="att1" value="ASV386"/>
          <attvalue for="att2" value="0.0708891493080555"/>
        </attvalues>
        <viz:color r="255" g="99" b="71" a="1"/>
        <viz:position x="-159.336911004502" y="-137.616293136182" z="0"/>
        <viz:size value="5"/>
      </node>
      <node id="289" label="ASV387">
        <attvalues>
          <attvalue for="att1" value="ASV387"/>
          <attvalue for="att2" value="0.0713322064912308"/>
        </attvalues>
        <viz:color r="255" g="99" b="71" a="1"/>
        <viz:position x="63.7206922618469" y="-121.834115690022" z="0"/>
        <viz:size value="5"/>
      </node>
      <node id="290" label="ASV395">
        <attvalues>
          <attvalue for="att1" value="ASV395"/>
          <attvalue for="att2" value="0.0861746221276049"/>
        </attvalues>
        <viz:color r="255" g="99" b="71" a="1"/>
        <viz:position x="48.7277200553442" y="-47.0050252270735" z="0"/>
        <viz:size value="5"/>
      </node>
      <node id="291" label="ASV397">
        <attvalues>
          <attvalue for="att1" value="ASV397"/>
          <attvalue for="att2" value="0.065793991701539"/>
        </attvalues>
        <viz:color r="255" g="99" b="71" a="1"/>
        <viz:position x="-164.339280085512" y="-19.6979608373495" z="0"/>
        <viz:size value="5"/>
      </node>
      <node id="292" label="ASV401">
        <attvalues>
          <attvalue for="att1" value="ASV401"/>
          <attvalue for="att2" value="0.0631356486024869"/>
        </attvalues>
        <viz:color r="255" g="99" b="71" a="1"/>
        <viz:position x="37.4098509261499" y="-161.800385140353" z="0"/>
        <viz:size value="5"/>
      </node>
      <node id="293" label="ASV412">
        <attvalues>
          <attvalue for="att1" value="ASV412"/>
          <attvalue for="att2" value="0.0846239219864912"/>
        </attvalues>
        <viz:color r="255" g="99" b="71" a="1"/>
        <viz:position x="219.7876949195" y="192.630672462651" z="0"/>
        <viz:size value="5"/>
      </node>
      <node id="294" label="ASV415">
        <attvalues>
          <attvalue for="att1" value="ASV415"/>
          <attvalue for="att2" value="0.120733082415282"/>
        </attvalues>
        <viz:color r="255" g="99" b="71" a="1"/>
        <viz:position x="-8.4932582668537" y="123.005351767965" z="0"/>
        <viz:size value="5"/>
      </node>
      <node id="295" label="ASV418">
        <attvalues>
          <attvalue for="att1" value="ASV418"/>
          <attvalue for="att2" value="0.0680092776174157"/>
        </attvalues>
        <viz:color r="255" g="99" b="71" a="1"/>
        <viz:position x="214.388183574065" y="184.737665568455" z="0"/>
        <viz:size value="5"/>
      </node>
      <node id="296" label="ASV422">
        <attvalues>
          <attvalue for="att1" value="ASV422"/>
          <attvalue for="att2" value="0.0682308062090034"/>
        </attvalues>
        <viz:color r="255" g="99" b="71" a="1"/>
        <viz:position x="-193.451823711665" y="155.163800768263" z="0"/>
        <viz:size value="5"/>
      </node>
      <node id="297" label="ASV423">
        <attvalues>
          <attvalue for="att1" value="ASV423"/>
          <attvalue for="att2" value="0.0861746221276049"/>
        </attvalues>
        <viz:color r="255" g="99" b="71" a="1"/>
        <viz:position x="104.930570911986" y="-84.4768170969545" z="0"/>
        <viz:size value="5"/>
      </node>
      <node id="298" label="ASV429">
        <attvalues>
          <attvalue for="att1" value="ASV429"/>
          <attvalue for="att2" value="0.0883899080434816"/>
        </attvalues>
        <viz:color r="255" g="99" b="71" a="1"/>
        <viz:position x="-206.67395811682" y="154.377580015491" z="0"/>
        <viz:size value="5"/>
      </node>
      <node id="299" label="ASV431">
        <attvalues>
          <attvalue for="att1" value="ASV431"/>
          <attvalue for="att2" value="0.0868392079023679"/>
        </attvalues>
        <viz:color r="255" g="99" b="71" a="1"/>
        <viz:position x="-242.906081165944" y="-207.537770714228" z="0"/>
        <viz:size value="5"/>
      </node>
      <node id="300" label="ASV434">
        <attvalues>
          <attvalue for="att1" value="ASV434"/>
          <attvalue for="att2" value="0.0762058355061596"/>
        </attvalues>
        <viz:color r="255" g="99" b="71" a="1"/>
        <viz:position x="-154.857922331759" y="44.7411440062618" z="0"/>
        <viz:size value="5"/>
      </node>
      <node id="301" label="ASV439">
        <attvalues>
          <attvalue for="att1" value="ASV439"/>
          <attvalue for="att2" value="0.148645684955329"/>
        </attvalues>
        <viz:color r="255" g="99" b="71" a="1"/>
        <viz:position x="106.625408917629" y="245.008856147687" z="0"/>
        <viz:size value="5"/>
      </node>
      <node id="302" label="ASV449">
        <attvalues>
          <attvalue for="att1" value="ASV449"/>
          <attvalue for="att2" value="0.0906051939593584"/>
        </attvalues>
        <viz:color r="255" g="99" b="71" a="1"/>
        <viz:position x="-39.123759621857" y="14.676008040551" z="0"/>
        <viz:size value="5"/>
      </node>
      <node id="303" label="ASV462">
        <attvalues>
          <attvalue for="att1" value="ASV462"/>
          <attvalue for="att2" value="0.0715537350828185"/>
        </attvalues>
        <viz:color r="255" g="99" b="71" a="1"/>
        <viz:position x="123.16655232284" y="96.7131021031557" z="0"/>
        <viz:size value="5"/>
      </node>
      <node id="304" label="ASV463">
        <attvalues>
          <attvalue for="att1" value="ASV463"/>
          <attvalue for="att2" value="0.0695599777585294"/>
        </attvalues>
        <viz:color r="255" g="99" b="71" a="1"/>
        <viz:position x="35.6667008091881" y="21.8738730861496" z="0"/>
        <viz:size value="5"/>
      </node>
      <node id="305" label="ASV468">
        <attvalues>
          <attvalue for="att1" value="ASV468"/>
          <attvalue for="att2" value="0.104561495229382"/>
        </attvalues>
        <viz:color r="255" g="99" b="71" a="1"/>
        <viz:position x="-221.523726330097" y="81.5476184229906" z="0"/>
        <viz:size value="5"/>
      </node>
      <node id="306" label="ASV475">
        <attvalues>
          <attvalue for="att1" value="ASV475"/>
          <attvalue for="att2" value="0.0742120781818705"/>
        </attvalues>
        <viz:color r="255" g="99" b="71" a="1"/>
        <viz:position x="-8.71685769528773" y="140.236552725982" z="0"/>
        <viz:size value="5"/>
      </node>
      <node id="307" label="ASV476">
        <attvalues>
          <attvalue for="att1" value="ASV476"/>
          <attvalue for="att2" value="0.0746551353650459"/>
        </attvalues>
        <viz:color r="255" g="99" b="71" a="1"/>
        <viz:position x="-203.559728600948" y="199.228739813886" z="0"/>
        <viz:size value="5"/>
      </node>
      <node id="308" label="ASV479">
        <attvalues>
          <attvalue for="att1" value="ASV479"/>
          <attvalue for="att2" value="0.0602557769118471"/>
        </attvalues>
        <viz:color r="255" g="99" b="71" a="1"/>
        <viz:position x="-209.986105343257" y="-155.055109778029" z="0"/>
        <viz:size value="5"/>
      </node>
      <node id="309" label="ASV484">
        <attvalues>
          <attvalue for="att1" value="ASV484"/>
          <attvalue for="att2" value="0.0615849484613732"/>
        </attvalues>
        <viz:color r="255" g="99" b="71" a="1"/>
        <viz:position x="126.840315637711" y="-65.0766200288523" z="0"/>
        <viz:size value="5"/>
      </node>
      <node id="310" label="ASV485">
        <attvalues>
          <attvalue for="att1" value="ASV485"/>
          <attvalue for="att2" value="0.0757627783229843"/>
        </attvalues>
        <viz:color r="255" g="99" b="71" a="1"/>
        <viz:position x="-152.55201420751" y="-14.9066533414692" z="0"/>
        <viz:size value="5"/>
      </node>
      <node id="311" label="ASV494">
        <attvalues>
          <attvalue for="att1" value="ASV494"/>
          <attvalue for="att2" value="0.100573980580804"/>
        </attvalues>
        <viz:color r="255" g="99" b="71" a="1"/>
        <viz:position x="-235.472282566981" y="-50.2714846847869" z="0"/>
        <viz:size value="5"/>
      </node>
      <node id="312" label="ASV495">
        <attvalues>
          <attvalue for="att1" value="ASV495"/>
          <attvalue for="att2" value="0.0835162790285528"/>
        </attvalues>
        <viz:color r="255" g="99" b="71" a="1"/>
        <viz:position x="-233.920667348826" y="-238.288470871915" z="0"/>
        <viz:size value="5"/>
      </node>
      <node id="313" label="ASV498">
        <attvalues>
          <attvalue for="att1" value="ASV498"/>
          <attvalue for="att2" value="0.0739905495902829"/>
        </attvalues>
        <viz:color r="255" g="99" b="71" a="1"/>
        <viz:position x="52.1942390359945" y="-76.9847746617186" z="0"/>
        <viz:size value="5"/>
      </node>
      <node id="314" label="ASV505">
        <attvalues>
          <attvalue for="att1" value="ASV505"/>
          <attvalue for="att2" value="0.0629141200108992"/>
        </attvalues>
        <viz:color r="255" g="99" b="71" a="1"/>
        <viz:position x="208.482529077573" y="169.043145925883" z="0"/>
        <viz:size value="5"/>
      </node>
      <node id="315" label="ASV507">
        <attvalues>
          <attvalue for="att1" value="ASV507"/>
          <attvalue for="att2" value="0.138676898333883"/>
        </attvalues>
        <viz:color r="255" g="99" b="71" a="1"/>
        <viz:position x="44.1525645259334" y="-10.6118780234842" z="0"/>
        <viz:size value="5"/>
      </node>
      <node id="316" label="ASV518">
        <attvalues>
          <attvalue for="att1" value="ASV518"/>
          <attvalue for="att2" value="0.0959218801574625"/>
        </attvalues>
        <viz:color r="255" g="99" b="71" a="1"/>
        <viz:position x="-132.983114389279" y="193.618818979049" z="0"/>
        <viz:size value="5"/>
      </node>
      <node id="317" label="ASV525">
        <attvalues>
          <attvalue for="att1" value="ASV525"/>
          <attvalue for="att2" value="0.0846239219864912"/>
        </attvalues>
        <viz:color r="255" g="99" b="71" a="1"/>
        <viz:position x="-229.949257428644" y="155.632485124311" z="0"/>
        <viz:size value="5"/>
      </node>
      <node id="318" label="ASV527">
        <attvalues>
          <attvalue for="att1" value="ASV527"/>
          <attvalue for="att2" value="0.0879468508603063"/>
        </attvalues>
        <viz:color r="255" g="99" b="71" a="1"/>
        <viz:position x="78.8691541893542" y="3.54592409410358" z="0"/>
        <viz:size value="5"/>
      </node>
      <node id="319" label="ASV529">
        <attvalues>
          <attvalue for="att1" value="ASV529"/>
          <attvalue for="att2" value="0.0640217629688376"/>
        </attvalues>
        <viz:color r="255" g="99" b="71" a="1"/>
        <viz:position x="-84.5113632026417" y="-63.3757542688717" z="0"/>
        <viz:size value="5"/>
      </node>
      <node id="320" label="ASV531">
        <attvalues>
          <attvalue for="att1" value="ASV531"/>
          <attvalue for="att2" value="0.0669016346594773"/>
        </attvalues>
        <viz:color r="255" g="99" b="71" a="1"/>
        <viz:position x="-209.61200974769" y="-142.561051868469" z="0"/>
        <viz:size value="5"/>
      </node>
      <node id="321" label="ASV532">
        <attvalues>
          <attvalue for="att1" value="ASV532"/>
          <attvalue for="att2" value="0.0602557769118471"/>
        </attvalues>
        <viz:color r="255" g="99" b="71" a="1"/>
        <viz:position x="-236.832254790135" y="-108.477764407638" z="0"/>
        <viz:size value="5"/>
      </node>
      <node id="322" label="ASV541">
        <attvalues>
          <attvalue for="att1" value="ASV541"/>
          <attvalue for="att2" value="0.0613634198697855"/>
        </attvalues>
        <viz:color r="255" g="99" b="71" a="1"/>
        <viz:position x="172.188573021071" y="-224.521551309637" z="0"/>
        <viz:size value="5"/>
      </node>
      <node id="323" label="ASV553">
        <attvalues>
          <attvalue for="att1" value="ASV553"/>
          <attvalue for="att2" value="0.0777565356472733"/>
        </attvalues>
        <viz:color r="255" g="99" b="71" a="1"/>
        <viz:position x="148.093757590956" y="-126.316789079499" z="0"/>
        <viz:size value="5"/>
      </node>
      <node id="324" label="ASV555">
        <attvalues>
          <attvalue for="att1" value="ASV555"/>
          <attvalue for="att2" value="0.0726613780407568"/>
        </attvalues>
        <viz:color r="255" g="99" b="71" a="1"/>
        <viz:position x="-31.4911637174896" y="185.231979736892" z="0"/>
        <viz:size value="5"/>
      </node>
      <node id="325" label="ASV556">
        <attvalues>
          <attvalue for="att1" value="ASV556"/>
          <attvalue for="att2" value="0.0855100363528419"/>
        </attvalues>
        <viz:color r="255" g="99" b="71" a="1"/>
        <viz:position x="-170.274403752368" y="-19.6376568874165" z="0"/>
        <viz:size value="5"/>
      </node>
      <node id="326" label="ASV558">
        <attvalues>
          <attvalue for="att1" value="ASV558"/>
          <attvalue for="att2" value="0.077978064238861"/>
        </attvalues>
        <viz:color r="255" g="99" b="71" a="1"/>
        <viz:position x="-159.104876337441" y="103.005325935379" z="0"/>
        <viz:size value="5"/>
      </node>
      <node id="327" label="ASV573">
        <attvalues>
          <attvalue for="att1" value="ASV573"/>
          <attvalue for="att2" value="0.077978064238861"/>
        </attvalues>
        <viz:color r="255" g="99" b="71" a="1"/>
        <viz:position x="-175.052639577845" y="197.023777236136" z="0"/>
        <viz:size value="5"/>
      </node>
      <node id="328" label="ASV606">
        <attvalues>
          <attvalue for="att1" value="ASV606"/>
          <attvalue for="att2" value="0.0724398494491691"/>
        </attvalues>
        <viz:color r="255" g="99" b="71" a="1"/>
        <viz:position x="156.509799337884" y="-211.876161005715" z="0"/>
        <viz:size value="5"/>
      </node>
      <node id="329" label="ASV613">
        <attvalues>
          <attvalue for="att1" value="ASV613"/>
          <attvalue for="att2" value="0.0695599777585294"/>
        </attvalues>
        <viz:color r="255" g="99" b="71" a="1"/>
        <viz:position x="-186.277106708201" y="-38.2549731238833" z="0"/>
        <viz:size value="5"/>
      </node>
      <node id="330" label="ASV624">
        <attvalues>
          <attvalue for="att1" value="ASV624"/>
          <attvalue for="att2" value="0.0728829066323445"/>
        </attvalues>
        <viz:color r="255" g="99" b="71" a="1"/>
        <viz:position x="50.7542498310455" y="104.302698408932" z="0"/>
        <viz:size value="5"/>
      </node>
      <node id="331" label="ASV637">
        <attvalues>
          <attvalue for="att1" value="ASV637"/>
          <attvalue for="att2" value="0.0673446918426527"/>
        </attvalues>
        <viz:color r="255" g="99" b="71" a="1"/>
        <viz:position x="-159.407308358919" y="-171.236692804101" z="0"/>
        <viz:size value="5"/>
      </node>
      <node id="332" label="ASV646">
        <attvalues>
          <attvalue for="att1" value="ASV646"/>
          <attvalue for="att2" value="0.0633571771940746"/>
        </attvalues>
        <viz:color r="255" g="99" b="71" a="1"/>
        <viz:position x="124.040776321743" y="-100.110786331119" z="0"/>
        <viz:size value="5"/>
      </node>
      <node id="333" label="ASV655">
        <attvalues>
          <attvalue for="att1" value="ASV655"/>
          <attvalue for="att2" value="0.0688953919837664"/>
        </attvalues>
        <viz:color r="255" g="99" b="71" a="1"/>
        <viz:position x="66.8674853475493" y="-145.356159261565" z="0"/>
        <viz:size value="5"/>
      </node>
      <node id="334" label="ASV657">
        <attvalues>
          <attvalue for="att1" value="ASV657"/>
          <attvalue for="att2" value="0.0726613780407568"/>
        </attvalues>
        <viz:color r="255" g="99" b="71" a="1"/>
        <viz:position x="14.4943599515098" y="59.6780955041098" z="0"/>
        <viz:size value="5"/>
      </node>
      <node id="335" label="ASV659">
        <attvalues>
          <attvalue for="att1" value="ASV659"/>
          <attvalue for="att2" value="0.0855100363528419"/>
        </attvalues>
        <viz:color r="255" g="99" b="71" a="1"/>
        <viz:position x="-235.604344831024" y="234.059444133643" z="0"/>
        <viz:size value="5"/>
      </node>
      <node id="336" label="ASV690">
        <attvalues>
          <attvalue for="att1" value="ASV690"/>
          <attvalue for="att2" value="0.0930420084668228"/>
        </attvalues>
        <viz:color r="255" g="99" b="71" a="1"/>
        <viz:position x="144.84159161172" y="16.4341382516952" z="0"/>
        <viz:size value="5"/>
      </node>
      <node id="337" label="ASV693">
        <attvalues>
          <attvalue for="att1" value="ASV693"/>
          <attvalue for="att2" value="0.067123163251065"/>
        </attvalues>
        <viz:color r="255" g="99" b="71" a="1"/>
        <viz:position x="-224.848898447487" y="-168.018367971162" z="0"/>
        <viz:size value="5"/>
      </node>
      <node id="338" label="ASV745">
        <attvalues>
          <attvalue for="att1" value="ASV745"/>
          <attvalue for="att2" value="0.079307235788387"/>
        </attvalues>
        <viz:color r="255" g="99" b="71" a="1"/>
        <viz:position x="-6.54655823072855" y="-113.949331865281" z="0"/>
        <viz:size value="5"/>
      </node>
      <node id="339" label="ASV778">
        <attvalues>
          <attvalue for="att1" value="ASV778"/>
          <attvalue for="att2" value="0.0600342483202594"/>
        </attvalues>
        <viz:color r="255" g="99" b="71" a="1"/>
        <viz:position x="0.612775143452524" y="152.593549938882" z="0"/>
        <viz:size value="5"/>
      </node>
      <node id="340" label="ASV845">
        <attvalues>
          <attvalue for="att1" value="ASV845"/>
          <attvalue for="att2" value="0.0622495342361362"/>
        </attvalues>
        <viz:color r="255" g="99" b="71" a="1"/>
        <viz:position x="149.177064026314" y="-82.784297518861" z="0"/>
        <viz:size value="5"/>
      </node>
      <node id="341" label="ASV884">
        <attvalues>
          <attvalue for="att1" value="ASV884"/>
          <attvalue for="att2" value="0.0735474924071075"/>
        </attvalues>
        <viz:color r="255" g="99" b="71" a="1"/>
        <viz:position x="-124.50597319489" y="-119.840987207372" z="0"/>
        <viz:size value="5"/>
      </node>
      <node id="342" label="ASV902">
        <attvalues>
          <attvalue for="att1" value="ASV902"/>
          <attvalue for="att2" value="0.0813009931126761"/>
        </attvalues>
        <viz:color r="255" g="99" b="71" a="1"/>
        <viz:position x="83.614912478364" y="219.858459337724" z="0"/>
        <viz:size value="5"/>
      </node>
      <node id="343" label="ASV949">
        <attvalues>
          <attvalue for="att1" value="ASV949"/>
          <attvalue for="att2" value="0.113422638892889"/>
        </attvalues>
        <viz:color r="255" g="99" b="71" a="1"/>
        <viz:position x="161.001442152646" y="89.2023693552388" z="0"/>
        <viz:size value="5"/>
      </node>
      <node id="344" label="ASV991">
        <attvalues>
          <attvalue for="att1" value="ASV991"/>
          <attvalue for="att2" value="0.0750981925482212"/>
        </attvalues>
        <viz:color r="255" g="99" b="71" a="1"/>
        <viz:position x="74.0325311269644" y="130.503445985183" z="0"/>
        <viz:size value="5"/>
      </node>
      <node id="345" label="ASV1029">
        <attvalues>
          <attvalue for="att1" value="ASV1029"/>
          <attvalue for="att2" value="0.0624710628277239"/>
        </attvalues>
        <viz:color r="255" g="99" b="71" a="1"/>
        <viz:position x="190.162734710807" y="-52.4662286970791" z="0"/>
        <viz:size value="5"/>
      </node>
      <node id="346" label="ASV1108">
        <attvalues>
          <attvalue for="att1" value="ASV1108"/>
          <attvalue for="att2" value="0.113422638892889"/>
        </attvalues>
        <viz:color r="255" g="99" b="71" a="1"/>
        <viz:position x="229.6180529086" y="-128.601019009869" z="0"/>
        <viz:size value="5"/>
      </node>
      <node id="347" label="ASV1142">
        <attvalues>
          <attvalue for="att1" value="ASV1142"/>
          <attvalue for="att2" value="0.0606988340950225"/>
        </attvalues>
        <viz:color r="255" g="99" b="71" a="1"/>
        <viz:position x="40.2594035260427" y="187.927155227188" z="0"/>
        <viz:size value="5"/>
      </node>
      <node id="348" label="ASV1171">
        <attvalues>
          <attvalue for="att1" value="ASV1171"/>
          <attvalue for="att2" value="0.0988017518481023"/>
        </attvalues>
        <viz:color r="255" g="99" b="71" a="1"/>
        <viz:position x="7.88745988055291" y="3.69475452614071" z="0"/>
        <viz:size value="5"/>
      </node>
      <node id="349" label="ASV1362">
        <attvalues>
          <attvalue for="att1" value="ASV1362"/>
          <attvalue for="att2" value="0.0733259638155199"/>
        </attvalues>
        <viz:color r="255" g="99" b="71" a="1"/>
        <viz:position x="-230.104590958819" y="87.1341791994975" z="0"/>
        <viz:size value="5"/>
      </node>
      <node id="350" label="ASV1435">
        <attvalues>
          <attvalue for="att1" value="ASV1435"/>
          <attvalue for="att2" value="0.0622495342361362"/>
        </attvalues>
        <viz:color r="255" g="99" b="71" a="1"/>
        <viz:position x="7.89921820163215" y="-218.780266823447" z="0"/>
        <viz:size value="5"/>
      </node>
      <node id="351" label="ASV1914">
        <attvalues>
          <attvalue for="att1" value="ASV1914"/>
          <attvalue for="att2" value="0.0830732218453775"/>
        </attvalues>
        <viz:color r="255" g="99" b="71" a="1"/>
        <viz:position x="3.4741695296282" y="-222.780523214081" z="0"/>
        <viz:size value="5"/>
      </node>
      <node id="352" label="ASV2300">
        <attvalues>
          <attvalue for="att1" value="ASV2300"/>
          <attvalue for="att2" value="0.0662370488847143"/>
        </attvalues>
        <viz:color r="255" g="99" b="71" a="1"/>
        <viz:position x="66.980127535018" y="190.969668265465" z="0"/>
        <viz:size value="5"/>
      </node>
      <node id="353" label="ASV2704">
        <attvalues>
          <attvalue for="att1" value="ASV2704"/>
          <attvalue for="att2" value="0.0606988340950225"/>
        </attvalues>
        <viz:color r="255" g="99" b="71" a="1"/>
        <viz:position x="112.241508264185" y="-192.054654506854" z="0"/>
        <viz:size value="5"/>
      </node>
    </nodes>
    <edges>
      <edge id="0" label="+" source="1" target="93" weight="0.8059718">
        <attvalues>
          <attvalue for="att1" value="+"/>
        </attvalues>
      </edge>
      <edge id="1" label="+" source="1" target="100" weight="0.8644514">
        <attvalues>
          <attvalue for="att1" value="+"/>
        </attvalues>
      </edge>
      <edge id="2" label="-" source="1" target="137" weight="0.7110812">
        <attvalues>
          <attvalue for="att1" value="-"/>
        </attvalues>
      </edge>
      <edge id="3" label="-" source="1" target="274" weight="0.9371407">
        <attvalues>
          <attvalue for="att1" value="-"/>
        </attvalues>
      </edge>
      <edge id="4" label="+" source="1" target="277" weight="0.8824585">
        <attvalues>
          <attvalue for="att1" value="+"/>
        </attvalues>
      </edge>
      <edge id="5" label="+" source="2" target="170" weight="0.8691834">
        <attvalues>
          <attvalue for="att1" value="+"/>
        </attvalues>
      </edge>
      <edge id="6" label="-" source="2" target="265" weight="0.9509909">
        <attvalues>
          <attvalue for="att1" value="-"/>
        </attvalues>
      </edge>
      <edge id="7" label="+" source="2" target="269" weight="0.930352">
        <attvalues>
          <attvalue for="att1" value="+"/>
        </attvalues>
      </edge>
      <edge id="8" label="-" source="2" target="287" weight="1">
        <attvalues>
          <attvalue for="att1" value="-"/>
        </attvalues>
      </edge>
      <edge id="9" label="-" source="2" target="292" weight="0.9748743">
        <attvalues>
          <attvalue for="att1" value="-"/>
        </attvalues>
      </edge>
      <edge id="10" label="-" source="2" target="310" weight="1">
        <attvalues>
          <attvalue for="att1" value="-"/>
        </attvalues>
      </edge>
      <edge id="11" label="-" source="2" target="316" weight="0.8427414">
        <attvalues>
          <attvalue for="att1" value="-"/>
        </attvalues>
      </edge>
      <edge id="12" label="+" source="3" target="99" weight="0.7841753">
        <attvalues>
          <attvalue for="att1" value="+"/>
        </attvalues>
      </edge>
      <edge id="13" label="-" source="3" target="147" weight="0.9669702">
        <attvalues>
          <attvalue for="att1" value="-"/>
        </attvalues>
      </edge>
      <edge id="14" label="-" source="3" target="208" weight="0.7947949">
        <attvalues>
          <attvalue for="att1" value="-"/>
        </attvalues>
      </edge>
      <edge id="15" label="-" source="3" target="260" weight="0.9631469">
        <attvalues>
          <attvalue for="att1" value="-"/>
        </attvalues>
      </edge>
      <edge id="16" label="-" source="3" target="261" weight="0.7542959">
        <attvalues>
          <attvalue for="att1" value="-"/>
        </attvalues>
      </edge>
      <edge id="17" label="-" source="3" target="310" weight="0.7954996">
        <attvalues>
          <attvalue for="att1" value="-"/>
        </attvalues>
      </edge>
      <edge id="18" label="+" source="3" target="313" weight="0.647752">
        <attvalues>
          <attvalue for="att1" value="+"/>
        </attvalues>
      </edge>
      <edge id="19" label="+" source="3" target="314" weight="0.9005383">
        <attvalues>
          <attvalue for="att1" value="+"/>
        </attvalues>
      </edge>
      <edge id="20" label="-" source="4" target="35" weight="1">
        <attvalues>
          <attvalue for="att1" value="-"/>
        </attvalues>
      </edge>
      <edge id="21" label="+" source="4" target="44" weight="0.8890133">
        <attvalues>
          <attvalue for="att1" value="+"/>
        </attvalues>
      </edge>
      <edge id="22" label="-" source="4" target="144" weight="0.7933993">
        <attvalues>
          <attvalue for="att1" value="-"/>
        </attvalues>
      </edge>
      <edge id="23" label="-" source="4" target="169" weight="0.7890586">
        <attvalues>
          <attvalue for="att1" value="-"/>
        </attvalues>
      </edge>
      <edge id="24" label="-" source="4" target="269" weight="0.9856132">
        <attvalues>
          <attvalue for="att1" value="-"/>
        </attvalues>
      </edge>
      <edge id="25" label="-" source="5" target="18" weight="1">
        <attvalues>
          <attvalue for="att1" value="-"/>
        </attvalues>
      </edge>
      <edge id="26" label="+" source="5" target="116" weight="0.9224188">
        <attvalues>
          <attvalue for="att1" value="+"/>
        </attvalues>
      </edge>
      <edge id="27" label="+" source="5" target="343" weight="0.9131637">
        <attvalues>
          <attvalue for="att1" value="+"/>
        </attvalues>
      </edge>
      <edge id="28" label="-" source="6" target="284" weight="0.7507355">
        <attvalues>
          <attvalue for="att1" value="-"/>
        </attvalues>
      </edge>
      <edge id="29" label="-" source="6" target="315" weight="0.8254584">
        <attvalues>
          <attvalue for="att1" value="-"/>
        </attvalues>
      </edge>
      <edge id="30" label="-" source="6" target="320" weight="0.84512">
        <attvalues>
          <attvalue for="att1" value="-"/>
        </attvalues>
      </edge>
      <edge id="31" label="+" source="6" target="324" weight="0.6566905">
        <attvalues>
          <attvalue for="att1" value="+"/>
        </attvalues>
      </edge>
      <edge id="32" label="+" source="6" target="325" weight="0.8965318">
        <attvalues>
          <attvalue for="att1" value="+"/>
        </attvalues>
      </edge>
      <edge id="33" label="-" source="6" target="336" weight="0.8590961">
        <attvalues>
          <attvalue for="att1" value="-"/>
        </attvalues>
      </edge>
      <edge id="34" label="-" source="7" target="43" weight="0.9219083">
        <attvalues>
          <attvalue for="att1" value="-"/>
        </attvalues>
      </edge>
      <edge id="35" label="+" source="7" target="74" weight="0.8152724">
        <attvalues>
          <attvalue for="att1" value="+"/>
        </attvalues>
      </edge>
      <edge id="36" label="+" source="7" target="96" weight="0.8424059">
        <attvalues>
          <attvalue for="att1" value="+"/>
        </attvalues>
      </edge>
      <edge id="37" label="-" source="7" target="138" weight="0.6796984">
        <attvalues>
          <attvalue for="att1" value="-"/>
        </attvalues>
      </edge>
      <edge id="38" label="+" source="7" target="148" weight="0.5948022">
        <attvalues>
          <attvalue for="att1" value="+"/>
        </attvalues>
      </edge>
      <edge id="39" label="-" source="7" target="163" weight="0.7321103">
        <attvalues>
          <attvalue for="att1" value="-"/>
        </attvalues>
      </edge>
      <edge id="40" label="-" source="7" target="191" weight="0.916027">
        <attvalues>
          <attvalue for="att1" value="-"/>
        </attvalues>
      </edge>
      <edge id="41" label="-" source="7" target="259" weight="0.7272394">
        <attvalues>
          <attvalue for="att1" value="-"/>
        </attvalues>
      </edge>
      <edge id="42" label="+" source="7" target="348" weight="0.771242">
        <attvalues>
          <attvalue for="att1" value="+"/>
        </attvalues>
      </edge>
      <edge id="43" label="+" source="7" target="349" weight="0.8570786">
        <attvalues>
          <attvalue for="att1" value="+"/>
        </attvalues>
      </edge>
      <edge id="44" label="-" source="8" target="93" weight="0.89713">
        <attvalues>
          <attvalue for="att1" value="-"/>
        </attvalues>
      </edge>
      <edge id="45" label="+" source="8" target="102" weight="0.9310153">
        <attvalues>
          <attvalue for="att1" value="+"/>
        </attvalues>
      </edge>
      <edge id="46" label="+" source="8" target="103" weight="0.6163278">
        <attvalues>
          <attvalue for="att1" value="+"/>
        </attvalues>
      </edge>
      <edge id="47" label="+" source="8" target="115" weight="0.6664393">
        <attvalues>
          <attvalue for="att1" value="+"/>
        </attvalues>
      </edge>
      <edge id="48" label="-" source="8" target="196" weight="0.7294716">
        <attvalues>
          <attvalue for="att1" value="-"/>
        </attvalues>
      </edge>
      <edge id="49" label="+" source="8" target="227" weight="0.6995">
        <attvalues>
          <attvalue for="att1" value="+"/>
        </attvalues>
      </edge>
      <edge id="50" label="-" source="8" target="230" weight="0.9647606">
        <attvalues>
          <attvalue for="att1" value="-"/>
        </attvalues>
      </edge>
      <edge id="51" label="+" source="9" target="10" weight="0.8982195">
        <attvalues>
          <attvalue for="att1" value="+"/>
        </attvalues>
      </edge>
      <edge id="52" label="-" source="9" target="41" weight="0.745768">
        <attvalues>
          <attvalue for="att1" value="-"/>
        </attvalues>
      </edge>
      <edge id="53" label="+" source="9" target="88" weight="0.9333267">
        <attvalues>
          <attvalue for="att1" value="+"/>
        </attvalues>
      </edge>
      <edge id="54" label="-" source="9" target="121" weight="0.6951149">
        <attvalues>
          <attvalue for="att1" value="-"/>
        </attvalues>
      </edge>
      <edge id="55" label="+" source="9" target="175" weight="0.8932622">
        <attvalues>
          <attvalue for="att1" value="+"/>
        </attvalues>
      </edge>
      <edge id="56" label="-" source="9" target="184" weight="0.8992361">
        <attvalues>
          <attvalue for="att1" value="-"/>
        </attvalues>
      </edge>
      <edge id="57" label="+" source="9" target="203" weight="0.9452299">
        <attvalues>
          <attvalue for="att1" value="+"/>
        </attvalues>
      </edge>
      <edge id="58" label="-" source="9" target="241" weight="0.8795515">
        <attvalues>
          <attvalue for="att1" value="-"/>
        </attvalues>
      </edge>
      <edge id="59" label="+" source="9" target="251" weight="0.9463258">
        <attvalues>
          <attvalue for="att1" value="+"/>
        </attvalues>
      </edge>
      <edge id="60" label="-" source="9" target="266" weight="0.9531691">
        <attvalues>
          <attvalue for="att1" value="-"/>
        </attvalues>
      </edge>
      <edge id="61" label="+" source="9" target="292" weight="0.7803176">
        <attvalues>
          <attvalue for="att1" value="+"/>
        </attvalues>
      </edge>
      <edge id="62" label="-" source="9" target="337" weight="0.7856216">
        <attvalues>
          <attvalue for="att1" value="-"/>
        </attvalues>
      </edge>
      <edge id="63" label="+" source="10" target="53" weight="0.9129344">
        <attvalues>
          <attvalue for="att1" value="+"/>
        </attvalues>
      </edge>
      <edge id="64" label="-" source="10" target="83" weight="0.7606224">
        <attvalues>
          <attvalue for="att1" value="-"/>
        </attvalues>
      </edge>
      <edge id="65" label="-" source="10" target="130" weight="0.8637514">
        <attvalues>
          <attvalue for="att1" value="-"/>
        </attvalues>
      </edge>
      <edge id="66" label="-" source="10" target="144" weight="0.948357">
        <attvalues>
          <attvalue for="att1" value="-"/>
        </attvalues>
      </edge>
      <edge id="67" label="-" source="10" target="152" weight="0.9565528">
        <attvalues>
          <attvalue for="att1" value="-"/>
        </attvalues>
      </edge>
      <edge id="68" label="-" source="10" target="172" weight="0.8254879">
        <attvalues>
          <attvalue for="att1" value="-"/>
        </attvalues>
      </edge>
      <edge id="69" label="-" source="10" target="187" weight="0.8922889">
        <attvalues>
          <attvalue for="att1" value="-"/>
        </attvalues>
      </edge>
      <edge id="70" label="-" source="10" target="192" weight="0.664532">
        <attvalues>
          <attvalue for="att1" value="-"/>
        </attvalues>
      </edge>
      <edge id="71" label="+" source="10" target="215" weight="0.9481099">
        <attvalues>
          <attvalue for="att1" value="+"/>
        </attvalues>
      </edge>
      <edge id="72" label="-" source="11" target="21" weight="0.9281084">
        <attvalues>
          <attvalue for="att1" value="-"/>
        </attvalues>
      </edge>
      <edge id="73" label="+" source="11" target="60" weight="0.810365">
        <attvalues>
          <attvalue for="att1" value="+"/>
        </attvalues>
      </edge>
      <edge id="74" label="+" source="11" target="250" weight="0.8759298">
        <attvalues>
          <attvalue for="att1" value="+"/>
        </attvalues>
      </edge>
      <edge id="75" label="+" source="11" target="274" weight="0.8218783">
        <attvalues>
          <attvalue for="att1" value="+"/>
        </attvalues>
      </edge>
      <edge id="76" label="-" source="11" target="325" weight="0.7900216">
        <attvalues>
          <attvalue for="att1" value="-"/>
        </attvalues>
      </edge>
      <edge id="77" label="-" source="11" target="341" weight="0.8651658">
        <attvalues>
          <attvalue for="att1" value="-"/>
        </attvalues>
      </edge>
      <edge id="78" label="+" source="11" target="342" weight="0.8695706">
        <attvalues>
          <attvalue for="att1" value="+"/>
        </attvalues>
      </edge>
      <edge id="79" label="-" source="12" target="105" weight="0.9056207">
        <attvalues>
          <attvalue for="att1" value="-"/>
        </attvalues>
      </edge>
      <edge id="80" label="-" source="12" target="127" weight="0.8007049">
        <attvalues>
          <attvalue for="att1" value="-"/>
        </attvalues>
      </edge>
      <edge id="81" label="-" source="12" target="144" weight="0.825793">
        <attvalues>
          <attvalue for="att1" value="-"/>
        </attvalues>
      </edge>
      <edge id="82" label="-" source="12" target="194" weight="0.8144384">
        <attvalues>
          <attvalue for="att1" value="-"/>
        </attvalues>
      </edge>
      <edge id="83" label="-" source="12" target="264" weight="0.6831939">
        <attvalues>
          <attvalue for="att1" value="-"/>
        </attvalues>
      </edge>
      <edge id="84" label="+" source="12" target="265" weight="0.7590871">
        <attvalues>
          <attvalue for="att1" value="+"/>
        </attvalues>
      </edge>
      <edge id="85" label="+" source="12" target="288" weight="0.9229979">
        <attvalues>
          <attvalue for="att1" value="+"/>
        </attvalues>
      </edge>
      <edge id="86" label="+" source="12" target="304" weight="0.8341742">
        <attvalues>
          <attvalue for="att1" value="+"/>
        </attvalues>
      </edge>
      <edge id="87" label="+" source="12" target="305" weight="0.9490131">
        <attvalues>
          <attvalue for="att1" value="+"/>
        </attvalues>
      </edge>
      <edge id="88" label="+" source="13" target="31" weight="0.915643">
        <attvalues>
          <attvalue for="att1" value="+"/>
        </attvalues>
      </edge>
      <edge id="89" label="-" source="13" target="153" weight="0.8827173">
        <attvalues>
          <attvalue for="att1" value="-"/>
        </attvalues>
      </edge>
      <edge id="90" label="+" source="13" target="157" weight="0.897871">
        <attvalues>
          <attvalue for="att1" value="+"/>
        </attvalues>
      </edge>
      <edge id="91" label="+" source="13" target="179" weight="0.746718">
        <attvalues>
          <attvalue for="att1" value="+"/>
        </attvalues>
      </edge>
      <edge id="92" label="-" source="13" target="341" weight="0.906624">
        <attvalues>
          <attvalue for="att1" value="-"/>
        </attvalues>
      </edge>
      <edge id="93" label="-" source="14" target="96" weight="0.9558215">
        <attvalues>
          <attvalue for="att1" value="-"/>
        </attvalues>
      </edge>
      <edge id="94" label="+" source="14" target="99" weight="0.8581797">
        <attvalues>
          <attvalue for="att1" value="+"/>
        </attvalues>
      </edge>
      <edge id="95" label="+" source="14" target="100" weight="0.9694228">
        <attvalues>
          <attvalue for="att1" value="+"/>
        </attvalues>
      </edge>
      <edge id="96" label="+" source="14" target="122" weight="0.8757942">
        <attvalues>
          <attvalue for="att1" value="+"/>
        </attvalues>
      </edge>
      <edge id="97" label="+" source="14" target="170" weight="0.8588114">
        <attvalues>
          <attvalue for="att1" value="+"/>
        </attvalues>
      </edge>
      <edge id="98" label="-" source="14" target="184" weight="0.9097556">
        <attvalues>
          <attvalue for="att1" value="-"/>
        </attvalues>
      </edge>
      <edge id="99" label="-" source="14" target="220" weight="0.9446107">
        <attvalues>
          <attvalue for="att1" value="-"/>
        </attvalues>
      </edge>
      <edge id="100" label="+" source="14" target="237" weight="0.9061905">
        <attvalues>
          <attvalue for="att1" value="+"/>
        </attvalues>
      </edge>
      <edge id="101" label="+" source="14" target="244" weight="0.6438972">
        <attvalues>
          <attvalue for="att1" value="+"/>
        </attvalues>
      </edge>
      <edge id="102" label="+" source="14" target="293" weight="0.8672885">
        <attvalues>
          <attvalue for="att1" value="+"/>
        </attvalues>
      </edge>
      <edge id="103" label="-" source="15" target="32" weight="0.931808">
        <attvalues>
          <attvalue for="att1" value="-"/>
        </attvalues>
      </edge>
      <edge id="104" label="+" source="15" target="77" weight="0.9180967">
        <attvalues>
          <attvalue for="att1" value="+"/>
        </attvalues>
      </edge>
      <edge id="105" label="-" source="15" target="81" weight="0.8214373">
        <attvalues>
          <attvalue for="att1" value="-"/>
        </attvalues>
      </edge>
      <edge id="106" label="-" source="15" target="94" weight="0.9210489">
        <attvalues>
          <attvalue for="att1" value="-"/>
        </attvalues>
      </edge>
      <edge id="107" label="-" source="15" target="101" weight="0.7456399">
        <attvalues>
          <attvalue for="att1" value="-"/>
        </attvalues>
      </edge>
      <edge id="108" label="-" source="15" target="127" weight="0.9670802">
        <attvalues>
          <attvalue for="att1" value="-"/>
        </attvalues>
      </edge>
      <edge id="109" label="+" source="15" target="262" weight="0.9297381">
        <attvalues>
          <attvalue for="att1" value="+"/>
        </attvalues>
      </edge>
      <edge id="110" label="+" source="15" target="302" weight="0.9047054">
        <attvalues>
          <attvalue for="att1" value="+"/>
        </attvalues>
      </edge>
      <edge id="111" label="-" source="15" target="310" weight="0.9372764">
        <attvalues>
          <attvalue for="att1" value="-"/>
        </attvalues>
      </edge>
      <edge id="112" label="+" source="15" target="312" weight="0.9340104">
        <attvalues>
          <attvalue for="att1" value="+"/>
        </attvalues>
      </edge>
      <edge id="113" label="+" source="15" target="317" weight="0.9182912">
        <attvalues>
          <attvalue for="att1" value="+"/>
        </attvalues>
      </edge>
      <edge id="114" label="+" source="16" target="21" weight="0.6884119">
        <attvalues>
          <attvalue for="att1" value="+"/>
        </attvalues>
      </edge>
      <edge id="115" label="+" source="16" target="52" weight="0.7143066">
        <attvalues>
          <attvalue for="att1" value="+"/>
        </attvalues>
      </edge>
      <edge id="116" label="+" source="16" target="78" weight="0.6481572">
        <attvalues>
          <attvalue for="att1" value="+"/>
        </attvalues>
      </edge>
      <edge id="117" label="-" source="16" target="111" weight="0.8435721">
        <attvalues>
          <attvalue for="att1" value="-"/>
        </attvalues>
      </edge>
      <edge id="118" label="+" source="16" target="121" weight="0.846946">
        <attvalues>
          <attvalue for="att1" value="+"/>
        </attvalues>
      </edge>
      <edge id="119" label="-" source="16" target="136" weight="0.9495745">
        <attvalues>
          <attvalue for="att1" value="-"/>
        </attvalues>
      </edge>
      <edge id="120" label="+" source="16" target="173" weight="0.9176577">
        <attvalues>
          <attvalue for="att1" value="+"/>
        </attvalues>
      </edge>
      <edge id="121" label="-" source="16" target="274" weight="0.8476653">
        <attvalues>
          <attvalue for="att1" value="-"/>
        </attvalues>
      </edge>
      <edge id="122" label="+" source="16" target="339" weight="0.9393211">
        <attvalues>
          <attvalue for="att1" value="+"/>
        </attvalues>
      </edge>
      <edge id="123" label="+" source="17" target="50" weight="0.8017665">
        <attvalues>
          <attvalue for="att1" value="+"/>
        </attvalues>
      </edge>
      <edge id="124" label="+" source="17" target="98" weight="0.8696882">
        <attvalues>
          <attvalue for="att1" value="+"/>
        </attvalues>
      </edge>
      <edge id="125" label="-" source="17" target="107" weight="0.9842385">
        <attvalues>
          <attvalue for="att1" value="-"/>
        </attvalues>
      </edge>
      <edge id="126" label="-" source="17" target="178" weight="0.8634089">
        <attvalues>
          <attvalue for="att1" value="-"/>
        </attvalues>
      </edge>
      <edge id="127" label="-" source="17" target="202" weight="0.8348635">
        <attvalues>
          <attvalue for="att1" value="-"/>
        </attvalues>
      </edge>
      <edge id="128" label="-" source="17" target="210" weight="0.8219918">
        <attvalues>
          <attvalue for="att1" value="-"/>
        </attvalues>
      </edge>
      <edge id="129" label="-" source="17" target="245" weight="0.8802584">
        <attvalues>
          <attvalue for="att1" value="-"/>
        </attvalues>
      </edge>
      <edge id="130" label="-" source="17" target="246" weight="0.8565426">
        <attvalues>
          <attvalue for="att1" value="-"/>
        </attvalues>
      </edge>
      <edge id="131" label="-" source="17" target="250" weight="0.7137318">
        <attvalues>
          <attvalue for="att1" value="-"/>
        </attvalues>
      </edge>
      <edge id="132" label="-" source="17" target="343" weight="0.8286021">
        <attvalues>
          <attvalue for="att1" value="-"/>
        </attvalues>
      </edge>
      <edge id="133" label="-" source="18" target="51" weight="0.701095">
        <attvalues>
          <attvalue for="att1" value="-"/>
        </attvalues>
      </edge>
      <edge id="134" label="+" source="18" target="72" weight="0.9167024">
        <attvalues>
          <attvalue for="att1" value="+"/>
        </attvalues>
      </edge>
      <edge id="135" label="-" source="18" target="146" weight="0.6847036">
        <attvalues>
          <attvalue for="att1" value="-"/>
        </attvalues>
      </edge>
      <edge id="136" label="-" source="18" target="204" weight="0.7535551">
        <attvalues>
          <attvalue for="att1" value="-"/>
        </attvalues>
      </edge>
      <edge id="137" label="-" source="18" target="330" weight="0.9486643">
        <attvalues>
          <attvalue for="att1" value="-"/>
        </attvalues>
      </edge>
      <edge id="138" label="+" source="19" target="68" weight="0.9218155">
        <attvalues>
          <attvalue for="att1" value="+"/>
        </attvalues>
      </edge>
      <edge id="139" label="-" source="19" target="69" weight="0.7943689">
        <attvalues>
          <attvalue for="att1" value="-"/>
        </attvalues>
      </edge>
      <edge id="140" label="+" source="19" target="79" weight="0.7729227">
        <attvalues>
          <attvalue for="att1" value="+"/>
        </attvalues>
      </edge>
      <edge id="141" label="-" source="19" target="94" weight="0.8622188">
        <attvalues>
          <attvalue for="att1" value="-"/>
        </attvalues>
      </edge>
      <edge id="142" label="+" source="19" target="120" weight="0.7844741">
        <attvalues>
          <attvalue for="att1" value="+"/>
        </attvalues>
      </edge>
      <edge id="143" label="+" source="19" target="131" weight="0.8847767">
        <attvalues>
          <attvalue for="att1" value="+"/>
        </attvalues>
      </edge>
      <edge id="144" label="+" source="19" target="135" weight="0.9009249">
        <attvalues>
          <attvalue for="att1" value="+"/>
        </attvalues>
      </edge>
      <edge id="145" label="+" source="19" target="139" weight="0.8002355">
        <attvalues>
          <attvalue for="att1" value="+"/>
        </attvalues>
      </edge>
      <edge id="146" label="-" source="19" target="142" weight="0.6037494">
        <attvalues>
          <attvalue for="att1" value="-"/>
        </attvalues>
      </edge>
      <edge id="147" label="+" source="19" target="156" weight="0.8848003">
        <attvalues>
          <attvalue for="att1" value="+"/>
        </attvalues>
      </edge>
      <edge id="148" label="-" source="20" target="101" weight="0.9261423">
        <attvalues>
          <attvalue for="att1" value="-"/>
        </attvalues>
      </edge>
      <edge id="149" label="-" source="20" target="106" weight="0.8214115">
        <attvalues>
          <attvalue for="att1" value="-"/>
        </attvalues>
      </edge>
      <edge id="150" label="+" source="20" target="110" weight="0.7001467">
        <attvalues>
          <attvalue for="att1" value="+"/>
        </attvalues>
      </edge>
      <edge id="151" label="+" source="20" target="123" weight="0.7485789">
        <attvalues>
          <attvalue for="att1" value="+"/>
        </attvalues>
      </edge>
      <edge id="152" label="-" source="20" target="158" weight="0.9304937">
        <attvalues>
          <attvalue for="att1" value="-"/>
        </attvalues>
      </edge>
      <edge id="153" label="-" source="20" target="167" weight="0.7579407">
        <attvalues>
          <attvalue for="att1" value="-"/>
        </attvalues>
      </edge>
      <edge id="154" label="+" source="20" target="182" weight="0.8137783">
        <attvalues>
          <attvalue for="att1" value="+"/>
        </attvalues>
      </edge>
      <edge id="155" label="+" source="20" target="305" weight="0.8829529">
        <attvalues>
          <attvalue for="att1" value="+"/>
        </attvalues>
      </edge>
      <edge id="156" label="-" source="20" target="306" weight="0.7981253">
        <attvalues>
          <attvalue for="att1" value="-"/>
        </attvalues>
      </edge>
      <edge id="157" label="+" source="20" target="316" weight="0.7866552">
        <attvalues>
          <attvalue for="att1" value="+"/>
        </attvalues>
      </edge>
      <edge id="158" label="-" source="20" target="331" weight="0.8727189">
        <attvalues>
          <attvalue for="att1" value="-"/>
        </attvalues>
      </edge>
      <edge id="159" label="+" source="21" target="36" weight="0.9170848">
        <attvalues>
          <attvalue for="att1" value="+"/>
        </attvalues>
      </edge>
      <edge id="160" label="+" source="21" target="40" weight="0.8357431">
        <attvalues>
          <attvalue for="att1" value="+"/>
        </attvalues>
      </edge>
      <edge id="161" label="+" source="21" target="44" weight="0.704996">
        <attvalues>
          <attvalue for="att1" value="+"/>
        </attvalues>
      </edge>
      <edge id="162" label="+" source="21" target="61" weight="0.8966077">
        <attvalues>
          <attvalue for="att1" value="+"/>
        </attvalues>
      </edge>
      <edge id="163" label="+" source="21" target="70" weight="0.9243542">
        <attvalues>
          <attvalue for="att1" value="+"/>
        </attvalues>
      </edge>
      <edge id="164" label="-" source="21" target="117" weight="0.9842408">
        <attvalues>
          <attvalue for="att1" value="-"/>
        </attvalues>
      </edge>
      <edge id="165" label="+" source="21" target="210" weight="0.6414779">
        <attvalues>
          <attvalue for="att1" value="+"/>
        </attvalues>
      </edge>
      <edge id="166" label="+" source="21" target="227" weight="0.6499716">
        <attvalues>
          <attvalue for="att1" value="+"/>
        </attvalues>
      </edge>
      <edge id="167" label="-" source="21" target="350" weight="0.815008">
        <attvalues>
          <attvalue for="att1" value="-"/>
        </attvalues>
      </edge>
      <edge id="168" label="+" source="22" target="107" weight="0.9939724">
        <attvalues>
          <attvalue for="att1" value="+"/>
        </attvalues>
      </edge>
      <edge id="169" label="+" source="22" target="128" weight="0.881371">
        <attvalues>
          <attvalue for="att1" value="+"/>
        </attvalues>
      </edge>
      <edge id="170" label="-" source="22" target="137" weight="0.8970805">
        <attvalues>
          <attvalue for="att1" value="-"/>
        </attvalues>
      </edge>
      <edge id="171" label="+" source="22" target="156" weight="0.8874569">
        <attvalues>
          <attvalue for="att1" value="+"/>
        </attvalues>
      </edge>
      <edge id="172" label="+" source="22" target="178" weight="0.8740554">
        <attvalues>
          <attvalue for="att1" value="+"/>
        </attvalues>
      </edge>
      <edge id="173" label="+" source="22" target="290" weight="0.9222022">
        <attvalues>
          <attvalue for="att1" value="+"/>
        </attvalues>
      </edge>
      <edge id="174" label="+" source="22" target="295" weight="0.7294532">
        <attvalues>
          <attvalue for="att1" value="+"/>
        </attvalues>
      </edge>
      <edge id="175" label="-" source="22" target="303" weight="0.9283218">
        <attvalues>
          <attvalue for="att1" value="-"/>
        </attvalues>
      </edge>
      <edge id="176" label="+" source="22" target="305" weight="0.9472714">
        <attvalues>
          <attvalue for="att1" value="+"/>
        </attvalues>
      </edge>
      <edge id="177" label="+" source="22" target="323" weight="0.9340572">
        <attvalues>
          <attvalue for="att1" value="+"/>
        </attvalues>
      </edge>
      <edge id="178" label="-" source="22" target="329" weight="0.7766439">
        <attvalues>
          <attvalue for="att1" value="-"/>
        </attvalues>
      </edge>
      <edge id="179" label="-" source="23" target="58" weight="0.8216216">
        <attvalues>
          <attvalue for="att1" value="-"/>
        </attvalues>
      </edge>
      <edge id="180" label="-" source="23" target="68" weight="0.7577458">
        <attvalues>
          <attvalue for="att1" value="-"/>
        </attvalues>
      </edge>
      <edge id="181" label="+" source="24" target="125" weight="0.9799792">
        <attvalues>
          <attvalue for="att1" value="+"/>
        </attvalues>
      </edge>
      <edge id="182" label="-" source="24" target="138" weight="0.8728862">
        <attvalues>
          <attvalue for="att1" value="-"/>
        </attvalues>
      </edge>
      <edge id="183" label="-" source="24" target="164" weight="0.7860691">
        <attvalues>
          <attvalue for="att1" value="-"/>
        </attvalues>
      </edge>
      <edge id="184" label="+" source="24" target="179" weight="0.9210401">
        <attvalues>
          <attvalue for="att1" value="+"/>
        </attvalues>
      </edge>
      <edge id="185" label="+" source="25" target="35" weight="0.8734201">
        <attvalues>
          <attvalue for="att1" value="+"/>
        </attvalues>
      </edge>
      <edge id="186" label="+" source="25" target="50" weight="0.9588496">
        <attvalues>
          <attvalue for="att1" value="+"/>
        </attvalues>
      </edge>
      <edge id="187" label="+" source="25" target="55" weight="0.7976924">
        <attvalues>
          <attvalue for="att1" value="+"/>
        </attvalues>
      </edge>
      <edge id="188" label="-" source="25" target="63" weight="0.8965123">
        <attvalues>
          <attvalue for="att1" value="-"/>
        </attvalues>
      </edge>
      <edge id="189" label="+" source="25" target="65" weight="0.82893">
        <attvalues>
          <attvalue for="att1" value="+"/>
        </attvalues>
      </edge>
      <edge id="190" label="+" source="25" target="70" weight="0.8432597">
        <attvalues>
          <attvalue for="att1" value="+"/>
        </attvalues>
      </edge>
      <edge id="191" label="+" source="25" target="83" weight="0.9027547">
        <attvalues>
          <attvalue for="att1" value="+"/>
        </attvalues>
      </edge>
      <edge id="192" label="-" source="25" target="89" weight="0.8894826">
        <attvalues>
          <attvalue for="att1" value="-"/>
        </attvalues>
      </edge>
      <edge id="193" label="+" source="25" target="104" weight="0.9404239">
        <attvalues>
          <attvalue for="att1" value="+"/>
        </attvalues>
      </edge>
      <edge id="194" label="+" source="25" target="108" weight="0.9603879">
        <attvalues>
          <attvalue for="att1" value="+"/>
        </attvalues>
      </edge>
      <edge id="195" label="-" source="25" target="197" weight="0.8431933">
        <attvalues>
          <attvalue for="att1" value="-"/>
        </attvalues>
      </edge>
      <edge id="196" label="-" source="25" target="224" weight="0.9239861">
        <attvalues>
          <attvalue for="att1" value="-"/>
        </attvalues>
      </edge>
      <edge id="197" label="-" source="25" target="283" weight="0.7462284">
        <attvalues>
          <attvalue for="att1" value="-"/>
        </attvalues>
      </edge>
      <edge id="198" label="+" source="26" target="93" weight="0.7129048">
        <attvalues>
          <attvalue for="att1" value="+"/>
        </attvalues>
      </edge>
      <edge id="199" label="+" source="26" target="201" weight="0.6917841">
        <attvalues>
          <attvalue for="att1" value="+"/>
        </attvalues>
      </edge>
      <edge id="200" label="+" source="26" target="275" weight="0.6133779">
        <attvalues>
          <attvalue for="att1" value="+"/>
        </attvalues>
      </edge>
      <edge id="201" label="-" source="26" target="324" weight="0.8611029">
        <attvalues>
          <attvalue for="att1" value="-"/>
        </attvalues>
      </edge>
      <edge id="202" label="-" source="27" target="146" weight="0.8609148">
        <attvalues>
          <attvalue for="att1" value="-"/>
        </attvalues>
      </edge>
      <edge id="203" label="-" source="27" target="265" weight="0.8069531">
        <attvalues>
          <attvalue for="att1" value="-"/>
        </attvalues>
      </edge>
      <edge id="204" label="+" source="27" target="269" weight="0.8281268">
        <attvalues>
          <attvalue for="att1" value="+"/>
        </attvalues>
      </edge>
      <edge id="205" label="+" source="27" target="339" weight="0.5705025">
        <attvalues>
          <attvalue for="att1" value="+"/>
        </attvalues>
      </edge>
      <edge id="206" label="+" source="27" target="342" weight="0.8091022">
        <attvalues>
          <attvalue for="att1" value="+"/>
        </attvalues>
      </edge>
      <edge id="207" label="-" source="28" target="58" weight="0.8007283">
        <attvalues>
          <attvalue for="att1" value="-"/>
        </attvalues>
      </edge>
      <edge id="208" label="+" source="28" target="109" weight="0.7738396">
        <attvalues>
          <attvalue for="att1" value="+"/>
        </attvalues>
      </edge>
      <edge id="209" label="-" source="28" target="120" weight="0.5550691">
        <attvalues>
          <attvalue for="att1" value="-"/>
        </attvalues>
      </edge>
      <edge id="210" label="+" source="28" target="124" weight="0.8247783">
        <attvalues>
          <attvalue for="att1" value="+"/>
        </attvalues>
      </edge>
      <edge id="211" label="-" source="28" target="137" weight="0.8974371">
        <attvalues>
          <attvalue for="att1" value="-"/>
        </attvalues>
      </edge>
      <edge id="212" label="+" source="28" target="139" weight="0.8242426">
        <attvalues>
          <attvalue for="att1" value="+"/>
        </attvalues>
      </edge>
      <edge id="213" label="-" source="28" target="153" weight="0.7922069">
        <attvalues>
          <attvalue for="att1" value="-"/>
        </attvalues>
      </edge>
      <edge id="214" label="+" source="28" target="157" weight="0.8675503">
        <attvalues>
          <attvalue for="att1" value="+"/>
        </attvalues>
      </edge>
      <edge id="215" label="+" source="28" target="178" weight="0.8371698">
        <attvalues>
          <attvalue for="att1" value="+"/>
        </attvalues>
      </edge>
      <edge id="216" label="+" source="28" target="182" weight="0.8295107">
        <attvalues>
          <attvalue for="att1" value="+"/>
        </attvalues>
      </edge>
      <edge id="217" label="+" source="28" target="184" weight="0.8861913">
        <attvalues>
          <attvalue for="att1" value="+"/>
        </attvalues>
      </edge>
      <edge id="218" label="+" source="28" target="306" weight="0.7422093">
        <attvalues>
          <attvalue for="att1" value="+"/>
        </attvalues>
      </edge>
      <edge id="219" label="+" source="29" target="73" weight="0.922548">
        <attvalues>
          <attvalue for="att1" value="+"/>
        </attvalues>
      </edge>
      <edge id="220" label="+" source="29" target="131" weight="0.9160913">
        <attvalues>
          <attvalue for="att1" value="+"/>
        </attvalues>
      </edge>
      <edge id="221" label="+" source="29" target="167" weight="0.9262761">
        <attvalues>
          <attvalue for="att1" value="+"/>
        </attvalues>
      </edge>
      <edge id="222" label="+" source="29" target="243" weight="0.7938072">
        <attvalues>
          <attvalue for="att1" value="+"/>
        </attvalues>
      </edge>
      <edge id="223" label="-" source="29" target="302" weight="0.6891234">
        <attvalues>
          <attvalue for="att1" value="-"/>
        </attvalues>
      </edge>
      <edge id="224" label="-" source="30" target="264" weight="0.6954">
        <attvalues>
          <attvalue for="att1" value="-"/>
        </attvalues>
      </edge>
      <edge id="225" label="-" source="30" target="274" weight="0.8474875">
        <attvalues>
          <attvalue for="att1" value="-"/>
        </attvalues>
      </edge>
      <edge id="226" label="-" source="30" target="332" weight="0.8444738">
        <attvalues>
          <attvalue for="att1" value="-"/>
        </attvalues>
      </edge>
      <edge id="227" label="-" source="31" target="102" weight="0.7066045">
        <attvalues>
          <attvalue for="att1" value="-"/>
        </attvalues>
      </edge>
      <edge id="228" label="-" source="31" target="168" weight="0.4986592">
        <attvalues>
          <attvalue for="att1" value="-"/>
        </attvalues>
      </edge>
      <edge id="229" label="-" source="31" target="222" weight="0.9570059">
        <attvalues>
          <attvalue for="att1" value="-"/>
        </attvalues>
      </edge>
      <edge id="230" label="+" source="31" target="225" weight="0.7959444">
        <attvalues>
          <attvalue for="att1" value="+"/>
        </attvalues>
      </edge>
      <edge id="231" label="+" source="31" target="226" weight="0.9474112">
        <attvalues>
          <attvalue for="att1" value="+"/>
        </attvalues>
      </edge>
      <edge id="232" label="+" source="31" target="238" weight="0.9197549">
        <attvalues>
          <attvalue for="att1" value="+"/>
        </attvalues>
      </edge>
      <edge id="233" label="+" source="31" target="248" weight="0.9013143">
        <attvalues>
          <attvalue for="att1" value="+"/>
        </attvalues>
      </edge>
      <edge id="234" label="+" source="31" target="296" weight="0.8727262">
        <attvalues>
          <attvalue for="att1" value="+"/>
        </attvalues>
      </edge>
      <edge id="235" label="+" source="31" target="336" weight="0.8340797">
        <attvalues>
          <attvalue for="att1" value="+"/>
        </attvalues>
      </edge>
      <edge id="236" label="+" source="32" target="63" weight="0.8962816">
        <attvalues>
          <attvalue for="att1" value="+"/>
        </attvalues>
      </edge>
      <edge id="237" label="+" source="32" target="110" weight="0.802488">
        <attvalues>
          <attvalue for="att1" value="+"/>
        </attvalues>
      </edge>
      <edge id="238" label="+" source="32" target="189" weight="0.8912827">
        <attvalues>
          <attvalue for="att1" value="+"/>
        </attvalues>
      </edge>
      <edge id="239" label="+" source="32" target="237" weight="0.9120454">
        <attvalues>
          <attvalue for="att1" value="+"/>
        </attvalues>
      </edge>
      <edge id="240" label="+" source="33" target="172" weight="0.7851608">
        <attvalues>
          <attvalue for="att1" value="+"/>
        </attvalues>
      </edge>
      <edge id="241" label="+" source="33" target="246" weight="0.6403577">
        <attvalues>
          <attvalue for="att1" value="+"/>
        </attvalues>
      </edge>
      <edge id="242" label="+" source="33" target="276" weight="0.8909283">
        <attvalues>
          <attvalue for="att1" value="+"/>
        </attvalues>
      </edge>
      <edge id="243" label="-" source="33" target="311" weight="0.849906">
        <attvalues>
          <attvalue for="att1" value="-"/>
        </attvalues>
      </edge>
      <edge id="244" label="-" source="33" target="328" weight="0.9085592">
        <attvalues>
          <attvalue for="att1" value="-"/>
        </attvalues>
      </edge>
      <edge id="245" label="-" source="34" target="62" weight="0.639427">
        <attvalues>
          <attvalue for="att1" value="-"/>
        </attvalues>
      </edge>
      <edge id="246" label="-" source="34" target="276" weight="0.969039">
        <attvalues>
          <attvalue for="att1" value="-"/>
        </attvalues>
      </edge>
      <edge id="247" label="+" source="34" target="310" weight="0.7145642">
        <attvalues>
          <attvalue for="att1" value="+"/>
        </attvalues>
      </edge>
      <edge id="248" label="-" source="35" target="49" weight="0.8116986">
        <attvalues>
          <attvalue for="att1" value="-"/>
        </attvalues>
      </edge>
      <edge id="249" label="-" source="35" target="124" weight="0.9774168">
        <attvalues>
          <attvalue for="att1" value="-"/>
        </attvalues>
      </edge>
      <edge id="250" label="+" source="35" target="128" weight="0.9526418">
        <attvalues>
          <attvalue for="att1" value="+"/>
        </attvalues>
      </edge>
      <edge id="251" label="+" source="35" target="137" weight="0.8725067">
        <attvalues>
          <attvalue for="att1" value="+"/>
        </attvalues>
      </edge>
      <edge id="252" label="+" source="35" target="140" weight="0.8945169">
        <attvalues>
          <attvalue for="att1" value="+"/>
        </attvalues>
      </edge>
      <edge id="253" label="+" source="35" target="150" weight="0.8360295">
        <attvalues>
          <attvalue for="att1" value="+"/>
        </attvalues>
      </edge>
      <edge id="254" label="+" source="35" target="198" weight="0.8925785">
        <attvalues>
          <attvalue for="att1" value="+"/>
        </attvalues>
      </edge>
      <edge id="255" label="+" source="35" target="201" weight="0.9530533">
        <attvalues>
          <attvalue for="att1" value="+"/>
        </attvalues>
      </edge>
      <edge id="256" label="+" source="35" target="238" weight="0.8549076">
        <attvalues>
          <attvalue for="att1" value="+"/>
        </attvalues>
      </edge>
      <edge id="257" label="+" source="35" target="249" weight="0.9444218">
        <attvalues>
          <attvalue for="att1" value="+"/>
        </attvalues>
      </edge>
      <edge id="258" label="-" source="35" target="261" weight="0.6925968">
        <attvalues>
          <attvalue for="att1" value="-"/>
        </attvalues>
      </edge>
      <edge id="259" label="+" source="35" target="295" weight="0.7681723">
        <attvalues>
          <attvalue for="att1" value="+"/>
        </attvalues>
      </edge>
      <edge id="260" label="-" source="35" target="352" weight="0.7249865">
        <attvalues>
          <attvalue for="att1" value="-"/>
        </attvalues>
      </edge>
      <edge id="261" label="-" source="36" target="50" weight="0.7248741">
        <attvalues>
          <attvalue for="att1" value="-"/>
        </attvalues>
      </edge>
      <edge id="262" label="-" source="36" target="60" weight="0.6659202">
        <attvalues>
          <attvalue for="att1" value="-"/>
        </attvalues>
      </edge>
      <edge id="263" label="+" source="36" target="91" weight="0.7460542">
        <attvalues>
          <attvalue for="att1" value="+"/>
        </attvalues>
      </edge>
      <edge id="264" label="-" source="36" target="266" weight="0.9439727">
        <attvalues>
          <attvalue for="att1" value="-"/>
        </attvalues>
      </edge>
      <edge id="265" label="+" source="36" target="270" weight="0.924199">
        <attvalues>
          <attvalue for="att1" value="+"/>
        </attvalues>
      </edge>
      <edge id="266" label="+" source="36" target="340" weight="0.8144936">
        <attvalues>
          <attvalue for="att1" value="+"/>
        </attvalues>
      </edge>
      <edge id="267" label="+" source="36" target="343" weight="0.9480367">
        <attvalues>
          <attvalue for="att1" value="+"/>
        </attvalues>
      </edge>
      <edge id="268" label="+" source="37" target="64" weight="0.7678899">
        <attvalues>
          <attvalue for="att1" value="+"/>
        </attvalues>
      </edge>
      <edge id="269" label="+" source="37" target="83" weight="0.9269514">
        <attvalues>
          <attvalue for="att1" value="+"/>
        </attvalues>
      </edge>
      <edge id="270" label="+" source="37" target="152" weight="0.7249949">
        <attvalues>
          <attvalue for="att1" value="+"/>
        </attvalues>
      </edge>
      <edge id="271" label="+" source="37" target="279" weight="0.751329">
        <attvalues>
          <attvalue for="att1" value="+"/>
        </attvalues>
      </edge>
      <edge id="272" label="+" source="38" target="72" weight="0.7485095">
        <attvalues>
          <attvalue for="att1" value="+"/>
        </attvalues>
      </edge>
      <edge id="273" label="-" source="38" target="270" weight="0.7427391">
        <attvalues>
          <attvalue for="att1" value="-"/>
        </attvalues>
      </edge>
      <edge id="274" label="-" source="38" target="288" weight="0.6154354">
        <attvalues>
          <attvalue for="att1" value="-"/>
        </attvalues>
      </edge>
      <edge id="275" label="-" source="38" target="301" weight="0.7481546">
        <attvalues>
          <attvalue for="att1" value="-"/>
        </attvalues>
      </edge>
      <edge id="276" label="-" source="38" target="344" weight="0.7196346">
        <attvalues>
          <attvalue for="att1" value="-"/>
        </attvalues>
      </edge>
      <edge id="277" label="-" source="39" target="60" weight="0.7098403">
        <attvalues>
          <attvalue for="att1" value="-"/>
        </attvalues>
      </edge>
      <edge id="278" label="-" source="39" target="75" weight="0.4127129">
        <attvalues>
          <attvalue for="att1" value="-"/>
        </attvalues>
      </edge>
      <edge id="279" label="-" source="39" target="76" weight="0.7427325">
        <attvalues>
          <attvalue for="att1" value="-"/>
        </attvalues>
      </edge>
      <edge id="280" label="-" source="39" target="123" weight="0.9444809">
        <attvalues>
          <attvalue for="att1" value="-"/>
        </attvalues>
      </edge>
      <edge id="281" label="+" source="39" target="155" weight="0.9202755">
        <attvalues>
          <attvalue for="att1" value="+"/>
        </attvalues>
      </edge>
      <edge id="282" label="-" source="39" target="168" weight="0.9031473">
        <attvalues>
          <attvalue for="att1" value="-"/>
        </attvalues>
      </edge>
      <edge id="283" label="+" source="39" target="188" weight="0.8779108">
        <attvalues>
          <attvalue for="att1" value="+"/>
        </attvalues>
      </edge>
      <edge id="284" label="+" source="39" target="209" weight="0.9014995">
        <attvalues>
          <attvalue for="att1" value="+"/>
        </attvalues>
      </edge>
      <edge id="285" label="+" source="39" target="213" weight="0.9101044">
        <attvalues>
          <attvalue for="att1" value="+"/>
        </attvalues>
      </edge>
      <edge id="286" label="+" source="39" target="215" weight="0.9015621">
        <attvalues>
          <attvalue for="att1" value="+"/>
        </attvalues>
      </edge>
      <edge id="287" label="+" source="39" target="223" weight="0.757152">
        <attvalues>
          <attvalue for="att1" value="+"/>
        </attvalues>
      </edge>
      <edge id="288" label="+" source="40" target="114" weight="0.7441663">
        <attvalues>
          <attvalue for="att1" value="+"/>
        </attvalues>
      </edge>
      <edge id="289" label="-" source="40" target="117" weight="0.7414342">
        <attvalues>
          <attvalue for="att1" value="-"/>
        </attvalues>
      </edge>
      <edge id="290" label="-" source="40" target="118" weight="0.8682511">
        <attvalues>
          <attvalue for="att1" value="-"/>
        </attvalues>
      </edge>
      <edge id="291" label="-" source="40" target="122" weight="0.8285852">
        <attvalues>
          <attvalue for="att1" value="-"/>
        </attvalues>
      </edge>
      <edge id="292" label="-" source="40" target="130" weight="0.8936844">
        <attvalues>
          <attvalue for="att1" value="-"/>
        </attvalues>
      </edge>
      <edge id="293" label="-" source="40" target="134" weight="0.8596087">
        <attvalues>
          <attvalue for="att1" value="-"/>
        </attvalues>
      </edge>
      <edge id="294" label="-" source="40" target="140" weight="0.7885089">
        <attvalues>
          <attvalue for="att1" value="-"/>
        </attvalues>
      </edge>
      <edge id="295" label="-" source="40" target="143" weight="0.8443644">
        <attvalues>
          <attvalue for="att1" value="-"/>
        </attvalues>
      </edge>
      <edge id="296" label="-" source="40" target="208" weight="0.7638099">
        <attvalues>
          <attvalue for="att1" value="-"/>
        </attvalues>
      </edge>
      <edge id="297" label="-" source="40" target="228" weight="0.7246084">
        <attvalues>
          <attvalue for="att1" value="-"/>
        </attvalues>
      </edge>
      <edge id="298" label="-" source="40" target="239" weight="0.8580101">
        <attvalues>
          <attvalue for="att1" value="-"/>
        </attvalues>
      </edge>
      <edge id="299" label="-" source="40" target="247" weight="0.8142067">
        <attvalues>
          <attvalue for="att1" value="-"/>
        </attvalues>
      </edge>
      <edge id="300" label="-" source="40" target="259" weight="0.9741911">
        <attvalues>
          <attvalue for="att1" value="-"/>
        </attvalues>
      </edge>
      <edge id="301" label="+" source="40" target="325" weight="0.939615">
        <attvalues>
          <attvalue for="att1" value="+"/>
        </attvalues>
      </edge>
      <edge id="302" label="-" source="40" target="338" weight="0.8272707">
        <attvalues>
          <attvalue for="att1" value="-"/>
        </attvalues>
      </edge>
      <edge id="303" label="-" source="41" target="52" weight="0.7820767">
        <attvalues>
          <attvalue for="att1" value="-"/>
        </attvalues>
      </edge>
      <edge id="304" label="+" source="41" target="67" weight="0.8587032">
        <attvalues>
          <attvalue for="att1" value="+"/>
        </attvalues>
      </edge>
      <edge id="305" label="+" source="41" target="71" weight="0.9591141">
        <attvalues>
          <attvalue for="att1" value="+"/>
        </attvalues>
      </edge>
      <edge id="306" label="+" source="41" target="73" weight="0.9540078">
        <attvalues>
          <attvalue for="att1" value="+"/>
        </attvalues>
      </edge>
      <edge id="307" label="+" source="41" target="81" weight="0.80526">
        <attvalues>
          <attvalue for="att1" value="+"/>
        </attvalues>
      </edge>
      <edge id="308" label="+" source="41" target="105" weight="0.8867993">
        <attvalues>
          <attvalue for="att1" value="+"/>
        </attvalues>
      </edge>
      <edge id="309" label="-" source="41" target="110" weight="0.9827114">
        <attvalues>
          <attvalue for="att1" value="-"/>
        </attvalues>
      </edge>
      <edge id="310" label="-" source="41" target="316" weight="0.8198889">
        <attvalues>
          <attvalue for="att1" value="-"/>
        </attvalues>
      </edge>
      <edge id="311" label="+" source="41" target="347" weight="0.9235123">
        <attvalues>
          <attvalue for="att1" value="+"/>
        </attvalues>
      </edge>
      <edge id="312" label="+" source="42" target="159" weight="0.864417">
        <attvalues>
          <attvalue for="att1" value="+"/>
        </attvalues>
      </edge>
      <edge id="313" label="+" source="42" target="194" weight="0.8744387">
        <attvalues>
          <attvalue for="att1" value="+"/>
        </attvalues>
      </edge>
      <edge id="314" label="-" source="42" target="233" weight="0.8301017">
        <attvalues>
          <attvalue for="att1" value="-"/>
        </attvalues>
      </edge>
      <edge id="315" label="+" source="42" target="248" weight="0.8366117">
        <attvalues>
          <attvalue for="att1" value="+"/>
        </attvalues>
      </edge>
      <edge id="316" label="+" source="42" target="252" weight="0.9097171">
        <attvalues>
          <attvalue for="att1" value="+"/>
        </attvalues>
      </edge>
      <edge id="317" label="+" source="42" target="254" weight="0.9251957">
        <attvalues>
          <attvalue for="att1" value="+"/>
        </attvalues>
      </edge>
      <edge id="318" label="+" source="42" target="262" weight="0.7020117">
        <attvalues>
          <attvalue for="att1" value="+"/>
        </attvalues>
      </edge>
      <edge id="319" label="+" source="42" target="264" weight="0.844503">
        <attvalues>
          <attvalue for="att1" value="+"/>
        </attvalues>
      </edge>
      <edge id="320" label="+" source="42" target="286" weight="0.8765306">
        <attvalues>
          <attvalue for="att1" value="+"/>
        </attvalues>
      </edge>
      <edge id="321" label="+" source="42" target="289" weight="0.9248181">
        <attvalues>
          <attvalue for="att1" value="+"/>
        </attvalues>
      </edge>
      <edge id="322" label="-" source="43" target="63" weight="0.9180689">
        <attvalues>
          <attvalue for="att1" value="-"/>
        </attvalues>
      </edge>
      <edge id="323" label="-" source="43" target="79" weight="0.6557609">
        <attvalues>
          <attvalue for="att1" value="-"/>
        </attvalues>
      </edge>
      <edge id="324" label="+" source="43" target="90" weight="0.8580516">
        <attvalues>
          <attvalue for="att1" value="+"/>
        </attvalues>
      </edge>
      <edge id="325" label="+" source="43" target="187" weight="0.8991534">
        <attvalues>
          <attvalue for="att1" value="+"/>
        </attvalues>
      </edge>
      <edge id="326" label="-" source="45" target="55" weight="0.9831886">
        <attvalues>
          <attvalue for="att1" value="-"/>
        </attvalues>
      </edge>
      <edge id="327" label="-" source="45" target="81" weight="0.8358117">
        <attvalues>
          <attvalue for="att1" value="-"/>
        </attvalues>
      </edge>
      <edge id="328" label="-" source="45" target="114" weight="0.7616436">
        <attvalues>
          <attvalue for="att1" value="-"/>
        </attvalues>
      </edge>
      <edge id="329" label="-" source="45" target="115" weight="0.8844153">
        <attvalues>
          <attvalue for="att1" value="-"/>
        </attvalues>
      </edge>
      <edge id="330" label="+" source="45" target="278" weight="0.8661823">
        <attvalues>
          <attvalue for="att1" value="+"/>
        </attvalues>
      </edge>
      <edge id="331" label="-" source="45" target="291" weight="0.7237325">
        <attvalues>
          <attvalue for="att1" value="-"/>
        </attvalues>
      </edge>
      <edge id="332" label="-" source="45" target="317" weight="0.7435976">
        <attvalues>
          <attvalue for="att1" value="-"/>
        </attvalues>
      </edge>
      <edge id="333" label="+" source="45" target="332" weight="0.7612279">
        <attvalues>
          <attvalue for="att1" value="+"/>
        </attvalues>
      </edge>
      <edge id="334" label="+" source="45" target="336" weight="0.9234605">
        <attvalues>
          <attvalue for="att1" value="+"/>
        </attvalues>
      </edge>
      <edge id="335" label="+" source="45" target="338" weight="0.9100749">
        <attvalues>
          <attvalue for="att1" value="+"/>
        </attvalues>
      </edge>
      <edge id="336" label="+" source="46" target="63" weight="0.7963993">
        <attvalues>
          <attvalue for="att1" value="+"/>
        </attvalues>
      </edge>
      <edge id="337" label="+" source="46" target="66" weight="0.9471516">
        <attvalues>
          <attvalue for="att1" value="+"/>
        </attvalues>
      </edge>
      <edge id="338" label="+" source="46" target="69" weight="0.8945102">
        <attvalues>
          <attvalue for="att1" value="+"/>
        </attvalues>
      </edge>
      <edge id="339" label="-" source="46" target="91" weight="0.8878544">
        <attvalues>
          <attvalue for="att1" value="-"/>
        </attvalues>
      </edge>
      <edge id="340" label="-" source="46" target="95" weight="0.9668767">
        <attvalues>
          <attvalue for="att1" value="-"/>
        </attvalues>
      </edge>
      <edge id="341" label="+" source="47" target="124" weight="0.8278325">
        <attvalues>
          <attvalue for="att1" value="+"/>
        </attvalues>
      </edge>
      <edge id="342" label="+" source="47" target="147" weight="0.8215793">
        <attvalues>
          <attvalue for="att1" value="+"/>
        </attvalues>
      </edge>
      <edge id="343" label="+" source="47" target="211" weight="0.8660679">
        <attvalues>
          <attvalue for="att1" value="+"/>
        </attvalues>
      </edge>
      <edge id="344" label="+" source="47" target="232" weight="0.8679423">
        <attvalues>
          <attvalue for="att1" value="+"/>
        </attvalues>
      </edge>
      <edge id="345" label="-" source="47" target="267" weight="0.663047">
        <attvalues>
          <attvalue for="att1" value="-"/>
        </attvalues>
      </edge>
      <edge id="346" label="+" source="48" target="177" weight="0.8520791">
        <attvalues>
          <attvalue for="att1" value="+"/>
        </attvalues>
      </edge>
      <edge id="347" label="+" source="48" target="240" weight="0.7586833">
        <attvalues>
          <attvalue for="att1" value="+"/>
        </attvalues>
      </edge>
      <edge id="348" label="+" source="48" target="244" weight="0.8705919">
        <attvalues>
          <attvalue for="att1" value="+"/>
        </attvalues>
      </edge>
      <edge id="349" label="+" source="48" target="248" weight="0.7255597">
        <attvalues>
          <attvalue for="att1" value="+"/>
        </attvalues>
      </edge>
      <edge id="350" label="+" source="48" target="271" weight="0.8456713">
        <attvalues>
          <attvalue for="att1" value="+"/>
        </attvalues>
      </edge>
      <edge id="351" label="+" source="48" target="274" weight="0.8500283">
        <attvalues>
          <attvalue for="att1" value="+"/>
        </attvalues>
      </edge>
      <edge id="352" label="+" source="48" target="279" weight="0.7687827">
        <attvalues>
          <attvalue for="att1" value="+"/>
        </attvalues>
      </edge>
      <edge id="353" label="+" source="49" target="82" weight="0.9274167">
        <attvalues>
          <attvalue for="att1" value="+"/>
        </attvalues>
      </edge>
      <edge id="354" label="+" source="49" target="103" weight="0.9076019">
        <attvalues>
          <attvalue for="att1" value="+"/>
        </attvalues>
      </edge>
      <edge id="355" label="-" source="49" target="116" weight="0.7807624">
        <attvalues>
          <attvalue for="att1" value="-"/>
        </attvalues>
      </edge>
      <edge id="356" label="-" source="49" target="132" weight="0.9484682">
        <attvalues>
          <attvalue for="att1" value="-"/>
        </attvalues>
      </edge>
      <edge id="357" label="-" source="49" target="142" weight="0.8355429">
        <attvalues>
          <attvalue for="att1" value="-"/>
        </attvalues>
      </edge>
      <edge id="358" label="+" source="49" target="157" weight="0.8220108">
        <attvalues>
          <attvalue for="att1" value="+"/>
        </attvalues>
      </edge>
      <edge id="359" label="+" source="49" target="161" weight="0.933473">
        <attvalues>
          <attvalue for="att1" value="+"/>
        </attvalues>
      </edge>
      <edge id="360" label="+" source="49" target="163" weight="0.9294693">
        <attvalues>
          <attvalue for="att1" value="+"/>
        </attvalues>
      </edge>
      <edge id="361" label="+" source="49" target="171" weight="0.7965221">
        <attvalues>
          <attvalue for="att1" value="+"/>
        </attvalues>
      </edge>
      <edge id="362" label="+" source="49" target="173" weight="0.8629727">
        <attvalues>
          <attvalue for="att1" value="+"/>
        </attvalues>
      </edge>
      <edge id="363" label="+" source="49" target="195" weight="0.852506">
        <attvalues>
          <attvalue for="att1" value="+"/>
        </attvalues>
      </edge>
      <edge id="364" label="+" source="49" target="198" weight="0.9434571">
        <attvalues>
          <attvalue for="att1" value="+"/>
        </attvalues>
      </edge>
      <edge id="365" label="+" source="49" target="201" weight="0.8705746">
        <attvalues>
          <attvalue for="att1" value="+"/>
        </attvalues>
      </edge>
      <edge id="366" label="+" source="49" target="207" weight="0.9037859">
        <attvalues>
          <attvalue for="att1" value="+"/>
        </attvalues>
      </edge>
      <edge id="367" label="+" source="50" target="78" weight="0.8729616">
        <attvalues>
          <attvalue for="att1" value="+"/>
        </attvalues>
      </edge>
      <edge id="368" label="-" source="50" target="108" weight="0.7741272">
        <attvalues>
          <attvalue for="att1" value="-"/>
        </attvalues>
      </edge>
      <edge id="369" label="+" source="50" target="224" weight="0.6763328">
        <attvalues>
          <attvalue for="att1" value="+"/>
        </attvalues>
      </edge>
      <edge id="370" label="+" source="51" target="135" weight="0.8652733">
        <attvalues>
          <attvalue for="att1" value="+"/>
        </attvalues>
      </edge>
      <edge id="371" label="+" source="51" target="146" weight="0.9320185">
        <attvalues>
          <attvalue for="att1" value="+"/>
        </attvalues>
      </edge>
      <edge id="372" label="+" source="51" target="264" weight="0.8932741">
        <attvalues>
          <attvalue for="att1" value="+"/>
        </attvalues>
      </edge>
      <edge id="373" label="+" source="51" target="281" weight="0.9128885">
        <attvalues>
          <attvalue for="att1" value="+"/>
        </attvalues>
      </edge>
      <edge id="374" label="+" source="51" target="322" weight="0.7836747">
        <attvalues>
          <attvalue for="att1" value="+"/>
        </attvalues>
      </edge>
      <edge id="375" label="+" source="51" target="323" weight="0.8829749">
        <attvalues>
          <attvalue for="att1" value="+"/>
        </attvalues>
      </edge>
      <edge id="376" label="-" source="52" target="163" weight="0.737373">
        <attvalues>
          <attvalue for="att1" value="-"/>
        </attvalues>
      </edge>
      <edge id="377" label="-" source="52" target="179" weight="0.6906027">
        <attvalues>
          <attvalue for="att1" value="-"/>
        </attvalues>
      </edge>
      <edge id="378" label="-" source="52" target="185" weight="0.7725069">
        <attvalues>
          <attvalue for="att1" value="-"/>
        </attvalues>
      </edge>
      <edge id="379" label="-" source="52" target="187" weight="0.766441">
        <attvalues>
          <attvalue for="att1" value="-"/>
        </attvalues>
      </edge>
      <edge id="380" label="-" source="52" target="205" weight="0.7468816">
        <attvalues>
          <attvalue for="att1" value="-"/>
        </attvalues>
      </edge>
      <edge id="381" label="-" source="52" target="248" weight="0.7334086">
        <attvalues>
          <attvalue for="att1" value="-"/>
        </attvalues>
      </edge>
      <edge id="382" label="+" source="52" target="289" weight="0.8707876">
        <attvalues>
          <attvalue for="att1" value="+"/>
        </attvalues>
      </edge>
      <edge id="383" label="-" source="53" target="181" weight="0.8427141">
        <attvalues>
          <attvalue for="att1" value="-"/>
        </attvalues>
      </edge>
      <edge id="384" label="-" source="53" target="198" weight="0.6882501">
        <attvalues>
          <attvalue for="att1" value="-"/>
        </attvalues>
      </edge>
      <edge id="385" label="+" source="53" target="204" weight="0.9099206">
        <attvalues>
          <attvalue for="att1" value="+"/>
        </attvalues>
      </edge>
      <edge id="386" label="-" source="53" target="211" weight="0.5781585">
        <attvalues>
          <attvalue for="att1" value="-"/>
        </attvalues>
      </edge>
      <edge id="387" label="+" source="53" target="263" weight="0.8712846">
        <attvalues>
          <attvalue for="att1" value="+"/>
        </attvalues>
      </edge>
      <edge id="388" label="+" source="53" target="305" weight="0.8715977">
        <attvalues>
          <attvalue for="att1" value="+"/>
        </attvalues>
      </edge>
      <edge id="389" label="+" source="54" target="121" weight="0.8839714">
        <attvalues>
          <attvalue for="att1" value="+"/>
        </attvalues>
      </edge>
      <edge id="390" label="-" source="54" target="170" weight="0.9604018">
        <attvalues>
          <attvalue for="att1" value="-"/>
        </attvalues>
      </edge>
      <edge id="391" label="-" source="54" target="219" weight="0.8759755">
        <attvalues>
          <attvalue for="att1" value="-"/>
        </attvalues>
      </edge>
      <edge id="392" label="-" source="54" target="232" weight="0.9463053">
        <attvalues>
          <attvalue for="att1" value="-"/>
        </attvalues>
      </edge>
      <edge id="393" label="-" source="54" target="239" weight="0.9118017">
        <attvalues>
          <attvalue for="att1" value="-"/>
        </attvalues>
      </edge>
      <edge id="394" label="-" source="54" target="255" weight="0.9411828">
        <attvalues>
          <attvalue for="att1" value="-"/>
        </attvalues>
      </edge>
      <edge id="395" label="-" source="54" target="258" weight="0.8658261">
        <attvalues>
          <attvalue for="att1" value="-"/>
        </attvalues>
      </edge>
      <edge id="396" label="-" source="54" target="265" weight="0.9526609">
        <attvalues>
          <attvalue for="att1" value="-"/>
        </attvalues>
      </edge>
      <edge id="397" label="-" source="54" target="283" weight="0.8521544">
        <attvalues>
          <attvalue for="att1" value="-"/>
        </attvalues>
      </edge>
      <edge id="398" label="-" source="54" target="311" weight="0.7024441">
        <attvalues>
          <attvalue for="att1" value="-"/>
        </attvalues>
      </edge>
      <edge id="399" label="-" source="55" target="98" weight="0.9115011">
        <attvalues>
          <attvalue for="att1" value="-"/>
        </attvalues>
      </edge>
      <edge id="400" label="+" source="55" target="135" weight="0.901105">
        <attvalues>
          <attvalue for="att1" value="+"/>
        </attvalues>
      </edge>
      <edge id="401" label="+" source="55" target="160" weight="0.7996262">
        <attvalues>
          <attvalue for="att1" value="+"/>
        </attvalues>
      </edge>
      <edge id="402" label="+" source="55" target="169" weight="0.6711457">
        <attvalues>
          <attvalue for="att1" value="+"/>
        </attvalues>
      </edge>
      <edge id="403" label="-" source="55" target="247" weight="0.8825237">
        <attvalues>
          <attvalue for="att1" value="-"/>
        </attvalues>
      </edge>
      <edge id="404" label="+" source="55" target="292" weight="0.9352906">
        <attvalues>
          <attvalue for="att1" value="+"/>
        </attvalues>
      </edge>
      <edge id="405" label="-" source="55" target="309" weight="0.7858959">
        <attvalues>
          <attvalue for="att1" value="-"/>
        </attvalues>
      </edge>
      <edge id="406" label="-" source="55" target="326" weight="0.8178157">
        <attvalues>
          <attvalue for="att1" value="-"/>
        </attvalues>
      </edge>
      <edge id="407" label="-" source="55" target="342" weight="0.9005399">
        <attvalues>
          <attvalue for="att1" value="-"/>
        </attvalues>
      </edge>
      <edge id="408" label="+" source="55" target="344" weight="0.835496">
        <attvalues>
          <attvalue for="att1" value="+"/>
        </attvalues>
      </edge>
      <edge id="409" label="-" source="55" target="352" weight="0.6991412">
        <attvalues>
          <attvalue for="att1" value="-"/>
        </attvalues>
      </edge>
      <edge id="410" label="+" source="56" target="76" weight="0.8985851">
        <attvalues>
          <attvalue for="att1" value="+"/>
        </attvalues>
      </edge>
      <edge id="411" label="-" source="56" target="153" weight="0.9283581">
        <attvalues>
          <attvalue for="att1" value="-"/>
        </attvalues>
      </edge>
      <edge id="412" label="-" source="56" target="178" weight="0.9028091">
        <attvalues>
          <attvalue for="att1" value="-"/>
        </attvalues>
      </edge>
      <edge id="413" label="+" source="56" target="215" weight="0.9430026">
        <attvalues>
          <attvalue for="att1" value="+"/>
        </attvalues>
      </edge>
      <edge id="414" label="+" source="56" target="254" weight="0.7644187">
        <attvalues>
          <attvalue for="att1" value="+"/>
        </attvalues>
      </edge>
      <edge id="415" label="+" source="56" target="308" weight="0.889626">
        <attvalues>
          <attvalue for="att1" value="+"/>
        </attvalues>
      </edge>
      <edge id="416" label="+" source="56" target="325" weight="0.9042347">
        <attvalues>
          <attvalue for="att1" value="+"/>
        </attvalues>
      </edge>
      <edge id="417" label="+" source="57" target="59" weight="0.6859881">
        <attvalues>
          <attvalue for="att1" value="+"/>
        </attvalues>
      </edge>
      <edge id="418" label="+" source="57" target="90" weight="0.718558">
        <attvalues>
          <attvalue for="att1" value="+"/>
        </attvalues>
      </edge>
      <edge id="419" label="+" source="57" target="133" weight="0.7655992">
        <attvalues>
          <attvalue for="att1" value="+"/>
        </attvalues>
      </edge>
      <edge id="420" label="+" source="57" target="179" weight="0.7011318">
        <attvalues>
          <attvalue for="att1" value="+"/>
        </attvalues>
      </edge>
      <edge id="421" label="-" source="57" target="190" weight="0.7628921">
        <attvalues>
          <attvalue for="att1" value="-"/>
        </attvalues>
      </edge>
      <edge id="422" label="-" source="57" target="241" weight="0.8801819">
        <attvalues>
          <attvalue for="att1" value="-"/>
        </attvalues>
      </edge>
      <edge id="423" label="+" source="57" target="245" weight="0.9624024">
        <attvalues>
          <attvalue for="att1" value="+"/>
        </attvalues>
      </edge>
      <edge id="424" label="+" source="57" target="267" weight="0.8525993">
        <attvalues>
          <attvalue for="att1" value="+"/>
        </attvalues>
      </edge>
      <edge id="425" label="+" source="57" target="292" weight="0.9304064">
        <attvalues>
          <attvalue for="att1" value="+"/>
        </attvalues>
      </edge>
      <edge id="426" label="+" source="57" target="315" weight="0.8907708">
        <attvalues>
          <attvalue for="att1" value="+"/>
        </attvalues>
      </edge>
      <edge id="427" label="+" source="57" target="318" weight="0.9510065">
        <attvalues>
          <attvalue for="att1" value="+"/>
        </attvalues>
      </edge>
      <edge id="428" label="+" source="57" target="320" weight="0.9344718">
        <attvalues>
          <attvalue for="att1" value="+"/>
        </attvalues>
      </edge>
      <edge id="429" label="+" source="58" target="60" weight="0.7905046">
        <attvalues>
          <attvalue for="att1" value="+"/>
        </attvalues>
      </edge>
      <edge id="430" label="+" source="58" target="71" weight="0.8926271">
        <attvalues>
          <attvalue for="att1" value="+"/>
        </attvalues>
      </edge>
      <edge id="431" label="+" source="58" target="79" weight="0.8978798">
        <attvalues>
          <attvalue for="att1" value="+"/>
        </attvalues>
      </edge>
      <edge id="432" label="-" source="58" target="89" weight="0.8808444">
        <attvalues>
          <attvalue for="att1" value="-"/>
        </attvalues>
      </edge>
      <edge id="433" label="+" source="58" target="120" weight="0.9256847">
        <attvalues>
          <attvalue for="att1" value="+"/>
        </attvalues>
      </edge>
      <edge id="434" label="-" source="59" target="89" weight="0.6760269">
        <attvalues>
          <attvalue for="att1" value="-"/>
        </attvalues>
      </edge>
      <edge id="435" label="-" source="59" target="105" weight="0.5716198">
        <attvalues>
          <attvalue for="att1" value="-"/>
        </attvalues>
      </edge>
      <edge id="436" label="+" source="59" target="240" weight="0.631089">
        <attvalues>
          <attvalue for="att1" value="+"/>
        </attvalues>
      </edge>
      <edge id="437" label="+" source="59" target="314" weight="0.8417186">
        <attvalues>
          <attvalue for="att1" value="+"/>
        </attvalues>
      </edge>
      <edge id="438" label="-" source="59" target="320" weight="0.5404428">
        <attvalues>
          <attvalue for="att1" value="-"/>
        </attvalues>
      </edge>
      <edge id="439" label="+" source="60" target="67" weight="0.6682618">
        <attvalues>
          <attvalue for="att1" value="+"/>
        </attvalues>
      </edge>
      <edge id="440" label="-" source="60" target="78" weight="0.7728355">
        <attvalues>
          <attvalue for="att1" value="-"/>
        </attvalues>
      </edge>
      <edge id="441" label="+" source="60" target="110" weight="0.5805846">
        <attvalues>
          <attvalue for="att1" value="+"/>
        </attvalues>
      </edge>
      <edge id="442" label="-" source="60" target="148" weight="0.7863427">
        <attvalues>
          <attvalue for="att1" value="-"/>
        </attvalues>
      </edge>
      <edge id="443" label="-" source="60" target="206" weight="0.9082423">
        <attvalues>
          <attvalue for="att1" value="-"/>
        </attvalues>
      </edge>
      <edge id="444" label="-" source="60" target="344" weight="0.8055974">
        <attvalues>
          <attvalue for="att1" value="-"/>
        </attvalues>
      </edge>
      <edge id="445" label="-" source="61" target="137" weight="0.7314963">
        <attvalues>
          <attvalue for="att1" value="-"/>
        </attvalues>
      </edge>
      <edge id="446" label="-" source="61" target="142" weight="0.7552666">
        <attvalues>
          <attvalue for="att1" value="-"/>
        </attvalues>
      </edge>
      <edge id="447" label="+" source="61" target="152" weight="0.7837055">
        <attvalues>
          <attvalue for="att1" value="+"/>
        </attvalues>
      </edge>
      <edge id="448" label="+" source="61" target="176" weight="0.7027618">
        <attvalues>
          <attvalue for="att1" value="+"/>
        </attvalues>
      </edge>
      <edge id="449" label="-" source="61" target="201" weight="0.783896">
        <attvalues>
          <attvalue for="att1" value="-"/>
        </attvalues>
      </edge>
      <edge id="450" label="-" source="61" target="232" weight="0.8501246">
        <attvalues>
          <attvalue for="att1" value="-"/>
        </attvalues>
      </edge>
      <edge id="451" label="-" source="61" target="249" weight="0.870787">
        <attvalues>
          <attvalue for="att1" value="-"/>
        </attvalues>
      </edge>
      <edge id="452" label="-" source="61" target="334" weight="0.8571849">
        <attvalues>
          <attvalue for="att1" value="-"/>
        </attvalues>
      </edge>
      <edge id="453" label="+" source="61" target="349" weight="0.7238346">
        <attvalues>
          <attvalue for="att1" value="+"/>
        </attvalues>
      </edge>
      <edge id="454" label="-" source="62" target="107" weight="0.8968258">
        <attvalues>
          <attvalue for="att1" value="-"/>
        </attvalues>
      </edge>
      <edge id="455" label="-" source="62" target="140" weight="0.799461">
        <attvalues>
          <attvalue for="att1" value="-"/>
        </attvalues>
      </edge>
      <edge id="456" label="-" source="62" target="162" weight="0.8712759">
        <attvalues>
          <attvalue for="att1" value="-"/>
        </attvalues>
      </edge>
      <edge id="457" label="-" source="62" target="268" weight="0.844701">
        <attvalues>
          <attvalue for="att1" value="-"/>
        </attvalues>
      </edge>
      <edge id="458" label="-" source="62" target="278" weight="0.8883809">
        <attvalues>
          <attvalue for="att1" value="-"/>
        </attvalues>
      </edge>
      <edge id="459" label="-" source="62" target="279" weight="0.7056126">
        <attvalues>
          <attvalue for="att1" value="-"/>
        </attvalues>
      </edge>
      <edge id="460" label="+" source="63" target="82" weight="0.6155204">
        <attvalues>
          <attvalue for="att1" value="+"/>
        </attvalues>
      </edge>
      <edge id="461" label="+" source="63" target="83" weight="0.9665545">
        <attvalues>
          <attvalue for="att1" value="+"/>
        </attvalues>
      </edge>
      <edge id="462" label="+" source="63" target="95" weight="0.9296414">
        <attvalues>
          <attvalue for="att1" value="+"/>
        </attvalues>
      </edge>
      <edge id="463" label="+" source="63" target="102" weight="0.6951504">
        <attvalues>
          <attvalue for="att1" value="+"/>
        </attvalues>
      </edge>
      <edge id="464" label="+" source="63" target="118" weight="0.9680445">
        <attvalues>
          <attvalue for="att1" value="+"/>
        </attvalues>
      </edge>
      <edge id="465" label="+" source="63" target="121" weight="0.9213036">
        <attvalues>
          <attvalue for="att1" value="+"/>
        </attvalues>
      </edge>
      <edge id="466" label="-" source="63" target="218" weight="0.8658557">
        <attvalues>
          <attvalue for="att1" value="-"/>
        </attvalues>
      </edge>
      <edge id="467" label="-" source="63" target="246" weight="0.7253065">
        <attvalues>
          <attvalue for="att1" value="-"/>
        </attvalues>
      </edge>
      <edge id="468" label="-" source="63" target="280" weight="0.8567057">
        <attvalues>
          <attvalue for="att1" value="-"/>
        </attvalues>
      </edge>
      <edge id="469" label="-" source="63" target="289" weight="0.9641609">
        <attvalues>
          <attvalue for="att1" value="-"/>
        </attvalues>
      </edge>
      <edge id="470" label="-" source="63" target="293" weight="0.803193">
        <attvalues>
          <attvalue for="att1" value="-"/>
        </attvalues>
      </edge>
      <edge id="471" label="-" source="63" target="313" weight="0.7428431">
        <attvalues>
          <attvalue for="att1" value="-"/>
        </attvalues>
      </edge>
      <edge id="472" label="-" source="63" target="317" weight="0.9904686">
        <attvalues>
          <attvalue for="att1" value="-"/>
        </attvalues>
      </edge>
      <edge id="473" label="-" source="63" target="343" weight="0.7370491">
        <attvalues>
          <attvalue for="att1" value="-"/>
        </attvalues>
      </edge>
      <edge id="474" label="-" source="63" target="348" weight="0.5904785">
        <attvalues>
          <attvalue for="att1" value="-"/>
        </attvalues>
      </edge>
      <edge id="475" label="-" source="64" target="119" weight="0.7150015">
        <attvalues>
          <attvalue for="att1" value="-"/>
        </attvalues>
      </edge>
      <edge id="476" label="+" source="65" target="90" weight="0.9483522">
        <attvalues>
          <attvalue for="att1" value="+"/>
        </attvalues>
      </edge>
      <edge id="477" label="-" source="65" target="93" weight="0.9827707">
        <attvalues>
          <attvalue for="att1" value="-"/>
        </attvalues>
      </edge>
      <edge id="478" label="+" source="65" target="130" weight="0.7762105">
        <attvalues>
          <attvalue for="att1" value="+"/>
        </attvalues>
      </edge>
      <edge id="479" label="-" source="65" target="138" weight="0.9031225">
        <attvalues>
          <attvalue for="att1" value="-"/>
        </attvalues>
      </edge>
      <edge id="480" label="+" source="65" target="158" weight="0.9322032">
        <attvalues>
          <attvalue for="att1" value="+"/>
        </attvalues>
      </edge>
      <edge id="481" label="-" source="65" target="164" weight="0.7850996">
        <attvalues>
          <attvalue for="att1" value="-"/>
        </attvalues>
      </edge>
      <edge id="482" label="+" source="65" target="179" weight="0.9522246">
        <attvalues>
          <attvalue for="att1" value="+"/>
        </attvalues>
      </edge>
      <edge id="483" label="+" source="65" target="183" weight="0.8971284">
        <attvalues>
          <attvalue for="att1" value="+"/>
        </attvalues>
      </edge>
      <edge id="484" label="+" source="65" target="185" weight="0.9255675">
        <attvalues>
          <attvalue for="att1" value="+"/>
        </attvalues>
      </edge>
      <edge id="485" label="+" source="65" target="193" weight="0.8297833">
        <attvalues>
          <attvalue for="att1" value="+"/>
        </attvalues>
      </edge>
      <edge id="486" label="+" source="65" target="217" weight="0.9030751">
        <attvalues>
          <attvalue for="att1" value="+"/>
        </attvalues>
      </edge>
      <edge id="487" label="+" source="65" target="220" weight="0.8311749">
        <attvalues>
          <attvalue for="att1" value="+"/>
        </attvalues>
      </edge>
      <edge id="488" label="+" source="65" target="229" weight="0.7430754">
        <attvalues>
          <attvalue for="att1" value="+"/>
        </attvalues>
      </edge>
      <edge id="489" label="+" source="65" target="235" weight="0.8238962">
        <attvalues>
          <attvalue for="att1" value="+"/>
        </attvalues>
      </edge>
      <edge id="490" label="-" source="65" target="269" weight="0.6441925">
        <attvalues>
          <attvalue for="att1" value="-"/>
        </attvalues>
      </edge>
      <edge id="491" label="-" source="65" target="277" weight="0.8580268">
        <attvalues>
          <attvalue for="att1" value="-"/>
        </attvalues>
      </edge>
      <edge id="492" label="-" source="65" target="290" weight="0.6636925">
        <attvalues>
          <attvalue for="att1" value="-"/>
        </attvalues>
      </edge>
      <edge id="493" label="-" source="65" target="317" weight="0.7322099">
        <attvalues>
          <attvalue for="att1" value="-"/>
        </attvalues>
      </edge>
      <edge id="494" label="-" source="66" target="112" weight="0.7371073">
        <attvalues>
          <attvalue for="att1" value="-"/>
        </attvalues>
      </edge>
      <edge id="495" label="-" source="66" target="159" weight="0.676383">
        <attvalues>
          <attvalue for="att1" value="-"/>
        </attvalues>
      </edge>
      <edge id="496" label="-" source="66" target="229" weight="0.9035612">
        <attvalues>
          <attvalue for="att1" value="-"/>
        </attvalues>
      </edge>
      <edge id="497" label="+" source="67" target="77" weight="0.9110959">
        <attvalues>
          <attvalue for="att1" value="+"/>
        </attvalues>
      </edge>
      <edge id="498" label="+" source="68" target="131" weight="0.8981001">
        <attvalues>
          <attvalue for="att1" value="+"/>
        </attvalues>
      </edge>
      <edge id="499" label="-" source="68" target="146" weight="0.8631117">
        <attvalues>
          <attvalue for="att1" value="-"/>
        </attvalues>
      </edge>
      <edge id="500" label="-" source="68" target="232" weight="0.805489">
        <attvalues>
          <attvalue for="att1" value="-"/>
        </attvalues>
      </edge>
      <edge id="501" label="-" source="68" target="255" weight="0.8110398">
        <attvalues>
          <attvalue for="att1" value="-"/>
        </attvalues>
      </edge>
      <edge id="502" label="-" source="68" target="340" weight="0.8350102">
        <attvalues>
          <attvalue for="att1" value="-"/>
        </attvalues>
      </edge>
      <edge id="503" label="-" source="69" target="114" weight="0.7593372">
        <attvalues>
          <attvalue for="att1" value="-"/>
        </attvalues>
      </edge>
      <edge id="504" label="-" source="69" target="150" weight="0.8974664">
        <attvalues>
          <attvalue for="att1" value="-"/>
        </attvalues>
      </edge>
      <edge id="505" label="+" source="69" target="216" weight="0.902379">
        <attvalues>
          <attvalue for="att1" value="+"/>
        </attvalues>
      </edge>
      <edge id="506" label="+" source="69" target="221" weight="0.7100635">
        <attvalues>
          <attvalue for="att1" value="+"/>
        </attvalues>
      </edge>
      <edge id="507" label="-" source="69" target="229" weight="0.9095059">
        <attvalues>
          <attvalue for="att1" value="-"/>
        </attvalues>
      </edge>
      <edge id="508" label="+" source="69" target="249" weight="0.8782251">
        <attvalues>
          <attvalue for="att1" value="+"/>
        </attvalues>
      </edge>
      <edge id="509" label="+" source="69" target="270" weight="0.9559157">
        <attvalues>
          <attvalue for="att1" value="+"/>
        </attvalues>
      </edge>
      <edge id="510" label="+" source="69" target="274" weight="0.9325905">
        <attvalues>
          <attvalue for="att1" value="+"/>
        </attvalues>
      </edge>
      <edge id="511" label="+" source="69" target="276" weight="0.9367727">
        <attvalues>
          <attvalue for="att1" value="+"/>
        </attvalues>
      </edge>
      <edge id="512" label="+" source="69" target="284" weight="0.8487784">
        <attvalues>
          <attvalue for="att1" value="+"/>
        </attvalues>
      </edge>
      <edge id="513" label="+" source="69" target="308" weight="0.879521">
        <attvalues>
          <attvalue for="att1" value="+"/>
        </attvalues>
      </edge>
      <edge id="514" label="+" source="69" target="311" weight="0.9265805">
        <attvalues>
          <attvalue for="att1" value="+"/>
        </attvalues>
      </edge>
      <edge id="515" label="+" source="69" target="314" weight="0.9094926">
        <attvalues>
          <attvalue for="att1" value="+"/>
        </attvalues>
      </edge>
      <edge id="516" label="+" source="69" target="326" weight="0.81402">
        <attvalues>
          <attvalue for="att1" value="+"/>
        </attvalues>
      </edge>
      <edge id="517" label="+" source="69" target="351" weight="0.9291946">
        <attvalues>
          <attvalue for="att1" value="+"/>
        </attvalues>
      </edge>
      <edge id="518" label="-" source="70" target="126" weight="0.869637">
        <attvalues>
          <attvalue for="att1" value="-"/>
        </attvalues>
      </edge>
      <edge id="519" label="-" source="70" target="138" weight="0.964516">
        <attvalues>
          <attvalue for="att1" value="-"/>
        </attvalues>
      </edge>
      <edge id="520" label="-" source="70" target="164" weight="0.6694242">
        <attvalues>
          <attvalue for="att1" value="-"/>
        </attvalues>
      </edge>
      <edge id="521" label="-" source="70" target="189" weight="0.7199089">
        <attvalues>
          <attvalue for="att1" value="-"/>
        </attvalues>
      </edge>
      <edge id="522" label="-" source="70" target="274" weight="0.912139">
        <attvalues>
          <attvalue for="att1" value="-"/>
        </attvalues>
      </edge>
      <edge id="523" label="-" source="70" target="300" weight="0.9016985">
        <attvalues>
          <attvalue for="att1" value="-"/>
        </attvalues>
      </edge>
      <edge id="524" label="-" source="70" target="325" weight="0.8481097">
        <attvalues>
          <attvalue for="att1" value="-"/>
        </attvalues>
      </edge>
      <edge id="525" label="-" source="71" target="78" weight="0.743493">
        <attvalues>
          <attvalue for="att1" value="-"/>
        </attvalues>
      </edge>
      <edge id="526" label="+" source="71" target="105" weight="0.8002702">
        <attvalues>
          <attvalue for="att1" value="+"/>
        </attvalues>
      </edge>
      <edge id="527" label="+" source="71" target="119" weight="0.7699726">
        <attvalues>
          <attvalue for="att1" value="+"/>
        </attvalues>
      </edge>
      <edge id="528" label="+" source="71" target="179" weight="0.7038819">
        <attvalues>
          <attvalue for="att1" value="+"/>
        </attvalues>
      </edge>
      <edge id="529" label="+" source="72" target="155" weight="0.901947">
        <attvalues>
          <attvalue for="att1" value="+"/>
        </attvalues>
      </edge>
      <edge id="530" label="-" source="72" target="208" weight="0.7374516">
        <attvalues>
          <attvalue for="att1" value="-"/>
        </attvalues>
      </edge>
      <edge id="531" label="-" source="72" target="241" weight="0.7858878">
        <attvalues>
          <attvalue for="att1" value="-"/>
        </attvalues>
      </edge>
      <edge id="532" label="+" source="72" target="243" weight="0.7769049">
        <attvalues>
          <attvalue for="att1" value="+"/>
        </attvalues>
      </edge>
      <edge id="533" label="-" source="72" target="259" weight="0.6892346">
        <attvalues>
          <attvalue for="att1" value="-"/>
        </attvalues>
      </edge>
      <edge id="534" label="+" source="72" target="304" weight="0.7879377">
        <attvalues>
          <attvalue for="att1" value="+"/>
        </attvalues>
      </edge>
      <edge id="535" label="+" source="72" target="322" weight="0.9133043">
        <attvalues>
          <attvalue for="att1" value="+"/>
        </attvalues>
      </edge>
      <edge id="536" label="+" source="73" target="92" weight="0.9484008">
        <attvalues>
          <attvalue for="att1" value="+"/>
        </attvalues>
      </edge>
      <edge id="537" label="-" source="73" target="166" weight="0.7358672">
        <attvalues>
          <attvalue for="att1" value="-"/>
        </attvalues>
      </edge>
      <edge id="538" label="+" source="73" target="186" weight="0.9118983">
        <attvalues>
          <attvalue for="att1" value="+"/>
        </attvalues>
      </edge>
      <edge id="539" label="+" source="73" target="189" weight="0.9248909">
        <attvalues>
          <attvalue for="att1" value="+"/>
        </attvalues>
      </edge>
      <edge id="540" label="+" source="73" target="254" weight="0.9151977">
        <attvalues>
          <attvalue for="att1" value="+"/>
        </attvalues>
      </edge>
      <edge id="541" label="+" source="73" target="331" weight="0.9395039">
        <attvalues>
          <attvalue for="att1" value="+"/>
        </attvalues>
      </edge>
      <edge id="542" label="-" source="74" target="195" weight="0.7404754">
        <attvalues>
          <attvalue for="att1" value="-"/>
        </attvalues>
      </edge>
      <edge id="543" label="-" source="74" target="211" weight="0.814521">
        <attvalues>
          <attvalue for="att1" value="-"/>
        </attvalues>
      </edge>
      <edge id="544" label="+" source="74" target="254" weight="0.8768568">
        <attvalues>
          <attvalue for="att1" value="+"/>
        </attvalues>
      </edge>
      <edge id="545" label="+" source="74" target="282" weight="0.8893605">
        <attvalues>
          <attvalue for="att1" value="+"/>
        </attvalues>
      </edge>
      <edge id="546" label="+" source="74" target="304" weight="0.8393077">
        <attvalues>
          <attvalue for="att1" value="+"/>
        </attvalues>
      </edge>
      <edge id="547" label="-" source="75" target="178" weight="0.9829724">
        <attvalues>
          <attvalue for="att1" value="-"/>
        </attvalues>
      </edge>
      <edge id="548" label="-" source="75" target="179" weight="0.8284617">
        <attvalues>
          <attvalue for="att1" value="-"/>
        </attvalues>
      </edge>
      <edge id="549" label="-" source="75" target="190" weight="0.8417302">
        <attvalues>
          <attvalue for="att1" value="-"/>
        </attvalues>
      </edge>
      <edge id="550" label="+" source="75" target="209" weight="0.7467573">
        <attvalues>
          <attvalue for="att1" value="+"/>
        </attvalues>
      </edge>
      <edge id="551" label="-" source="75" target="240" weight="0.9206">
        <attvalues>
          <attvalue for="att1" value="-"/>
        </attvalues>
      </edge>
      <edge id="552" label="-" source="75" target="245" weight="0.8840549">
        <attvalues>
          <attvalue for="att1" value="-"/>
        </attvalues>
      </edge>
      <edge id="553" label="-" source="75" target="253" weight="0.7655461">
        <attvalues>
          <attvalue for="att1" value="-"/>
        </attvalues>
      </edge>
      <edge id="554" label="-" source="75" target="256" weight="0.757783">
        <attvalues>
          <attvalue for="att1" value="-"/>
        </attvalues>
      </edge>
      <edge id="555" label="-" source="75" target="330" weight="0.869814">
        <attvalues>
          <attvalue for="att1" value="-"/>
        </attvalues>
      </edge>
      <edge id="556" label="-" source="76" target="125" weight="0.512837">
        <attvalues>
          <attvalue for="att1" value="-"/>
        </attvalues>
      </edge>
      <edge id="557" label="-" source="76" target="177" weight="0.7234825">
        <attvalues>
          <attvalue for="att1" value="-"/>
        </attvalues>
      </edge>
      <edge id="558" label="+" source="76" target="200" weight="0.5901536">
        <attvalues>
          <attvalue for="att1" value="+"/>
        </attvalues>
      </edge>
      <edge id="559" label="-" source="76" target="256" weight="0.4023672">
        <attvalues>
          <attvalue for="att1" value="-"/>
        </attvalues>
      </edge>
      <edge id="560" label="-" source="77" target="268" weight="0.7241357">
        <attvalues>
          <attvalue for="att1" value="-"/>
        </attvalues>
      </edge>
      <edge id="561" label="+" source="77" target="299" weight="0.8875316">
        <attvalues>
          <attvalue for="att1" value="+"/>
        </attvalues>
      </edge>
      <edge id="562" label="-" source="77" target="302" weight="0.8668914">
        <attvalues>
          <attvalue for="att1" value="-"/>
        </attvalues>
      </edge>
      <edge id="563" label="+" source="77" target="319" weight="0.8664975">
        <attvalues>
          <attvalue for="att1" value="+"/>
        </attvalues>
      </edge>
      <edge id="564" label="+" source="77" target="339" weight="0.875931">
        <attvalues>
          <attvalue for="att1" value="+"/>
        </attvalues>
      </edge>
      <edge id="565" label="-" source="77" target="347" weight="0.9156721">
        <attvalues>
          <attvalue for="att1" value="-"/>
        </attvalues>
      </edge>
      <edge id="566" label="+" source="77" target="349" weight="0.9013855">
        <attvalues>
          <attvalue for="att1" value="+"/>
        </attvalues>
      </edge>
      <edge id="567" label="+" source="78" target="92" weight="0.9058679">
        <attvalues>
          <attvalue for="att1" value="+"/>
        </attvalues>
      </edge>
      <edge id="568" label="+" source="78" target="113" weight="0.8802415">
        <attvalues>
          <attvalue for="att1" value="+"/>
        </attvalues>
      </edge>
      <edge id="569" label="+" source="78" target="117" weight="0.8032681">
        <attvalues>
          <attvalue for="att1" value="+"/>
        </attvalues>
      </edge>
      <edge id="570" label="+" source="78" target="119" weight="0.8172982">
        <attvalues>
          <attvalue for="att1" value="+"/>
        </attvalues>
      </edge>
      <edge id="571" label="+" source="78" target="127" weight="0.852518">
        <attvalues>
          <attvalue for="att1" value="+"/>
        </attvalues>
      </edge>
      <edge id="572" label="+" source="78" target="154" weight="0.7755095">
        <attvalues>
          <attvalue for="att1" value="+"/>
        </attvalues>
      </edge>
      <edge id="573" label="+" source="78" target="194" weight="0.8755311">
        <attvalues>
          <attvalue for="att1" value="+"/>
        </attvalues>
      </edge>
      <edge id="574" label="+" source="78" target="200" weight="0.8610593">
        <attvalues>
          <attvalue for="att1" value="+"/>
        </attvalues>
      </edge>
      <edge id="575" label="-" source="78" target="275" weight="0.9110445">
        <attvalues>
          <attvalue for="att1" value="-"/>
        </attvalues>
      </edge>
      <edge id="576" label="-" source="78" target="282" weight="0.721249">
        <attvalues>
          <attvalue for="att1" value="-"/>
        </attvalues>
      </edge>
      <edge id="577" label="-" source="78" target="298" weight="0.8819603">
        <attvalues>
          <attvalue for="att1" value="-"/>
        </attvalues>
      </edge>
      <edge id="578" label="-" source="78" target="301" weight="0.785793">
        <attvalues>
          <attvalue for="att1" value="-"/>
        </attvalues>
      </edge>
      <edge id="579" label="-" source="78" target="325" weight="0.8901579">
        <attvalues>
          <attvalue for="att1" value="-"/>
        </attvalues>
      </edge>
      <edge id="580" label="+" source="78" target="340" weight="0.7912649">
        <attvalues>
          <attvalue for="att1" value="+"/>
        </attvalues>
      </edge>
      <edge id="581" label="-" source="79" target="144" weight="0.9475775">
        <attvalues>
          <attvalue for="att1" value="-"/>
        </attvalues>
      </edge>
      <edge id="582" label="+" source="79" target="277" weight="0.536671">
        <attvalues>
          <attvalue for="att1" value="+"/>
        </attvalues>
      </edge>
      <edge id="583" label="-" source="79" target="292" weight="0.9122951">
        <attvalues>
          <attvalue for="att1" value="-"/>
        </attvalues>
      </edge>
      <edge id="584" label="-" source="79" target="308" weight="0.9252011">
        <attvalues>
          <attvalue for="att1" value="-"/>
        </attvalues>
      </edge>
      <edge id="585" label="-" source="80" target="82" weight="0.8233784">
        <attvalues>
          <attvalue for="att1" value="-"/>
        </attvalues>
      </edge>
      <edge id="586" label="-" source="80" target="83" weight="0.7475967">
        <attvalues>
          <attvalue for="att1" value="-"/>
        </attvalues>
      </edge>
      <edge id="587" label="+" source="80" target="121" weight="0.8315176">
        <attvalues>
          <attvalue for="att1" value="+"/>
        </attvalues>
      </edge>
      <edge id="588" label="-" source="80" target="151" weight="0.646979">
        <attvalues>
          <attvalue for="att1" value="-"/>
        </attvalues>
      </edge>
      <edge id="589" label="-" source="80" target="225" weight="0.9103716">
        <attvalues>
          <attvalue for="att1" value="-"/>
        </attvalues>
      </edge>
      <edge id="590" label="-" source="80" target="324" weight="0.843475">
        <attvalues>
          <attvalue for="att1" value="-"/>
        </attvalues>
      </edge>
      <edge id="591" label="-" source="80" target="338" weight="0.8437291">
        <attvalues>
          <attvalue for="att1" value="-"/>
        </attvalues>
      </edge>
      <edge id="592" label="-" source="81" target="153" weight="0.8284265">
        <attvalues>
          <attvalue for="att1" value="-"/>
        </attvalues>
      </edge>
      <edge id="593" label="-" source="81" target="174" weight="0.8830577">
        <attvalues>
          <attvalue for="att1" value="-"/>
        </attvalues>
      </edge>
      <edge id="594" label="-" source="81" target="232" weight="0.8922691">
        <attvalues>
          <attvalue for="att1" value="-"/>
        </attvalues>
      </edge>
      <edge id="595" label="-" source="81" target="240" weight="0.8886039">
        <attvalues>
          <attvalue for="att1" value="-"/>
        </attvalues>
      </edge>
      <edge id="596" label="+" source="81" target="259" weight="0.7131963">
        <attvalues>
          <attvalue for="att1" value="+"/>
        </attvalues>
      </edge>
      <edge id="597" label="-" source="81" target="276" weight="0.7226709">
        <attvalues>
          <attvalue for="att1" value="-"/>
        </attvalues>
      </edge>
      <edge id="598" label="+" source="81" target="296" weight="0.7809289">
        <attvalues>
          <attvalue for="att1" value="+"/>
        </attvalues>
      </edge>
      <edge id="599" label="-" source="81" target="326" weight="0.9637837">
        <attvalues>
          <attvalue for="att1" value="-"/>
        </attvalues>
      </edge>
      <edge id="600" label="+" source="82" target="141" weight="0.752851">
        <attvalues>
          <attvalue for="att1" value="+"/>
        </attvalues>
      </edge>
      <edge id="601" label="+" source="82" target="176" weight="0.8011407">
        <attvalues>
          <attvalue for="att1" value="+"/>
        </attvalues>
      </edge>
      <edge id="602" label="-" source="82" target="228" weight="0.8497871">
        <attvalues>
          <attvalue for="att1" value="-"/>
        </attvalues>
      </edge>
      <edge id="603" label="+" source="83" target="193" weight="0.835898">
        <attvalues>
          <attvalue for="att1" value="+"/>
        </attvalues>
      </edge>
      <edge id="604" label="-" source="84" target="213" weight="0.8250623">
        <attvalues>
          <attvalue for="att1" value="-"/>
        </attvalues>
      </edge>
      <edge id="605" label="-" source="85" target="130" weight="0.9790547">
        <attvalues>
          <attvalue for="att1" value="-"/>
        </attvalues>
      </edge>
      <edge id="606" label="-" source="85" target="148" weight="0.8666919">
        <attvalues>
          <attvalue for="att1" value="-"/>
        </attvalues>
      </edge>
      <edge id="607" label="+" source="85" target="205" weight="0.8270145">
        <attvalues>
          <attvalue for="att1" value="+"/>
        </attvalues>
      </edge>
      <edge id="608" label="-" source="85" target="261" weight="0.9373904">
        <attvalues>
          <attvalue for="att1" value="-"/>
        </attvalues>
      </edge>
      <edge id="609" label="-" source="85" target="263" weight="0.7859679">
        <attvalues>
          <attvalue for="att1" value="-"/>
        </attvalues>
      </edge>
      <edge id="610" label="+" source="86" target="248" weight="0.9044744">
        <attvalues>
          <attvalue for="att1" value="+"/>
        </attvalues>
      </edge>
      <edge id="611" label="-" source="86" target="255" weight="0.8015953">
        <attvalues>
          <attvalue for="att1" value="-"/>
        </attvalues>
      </edge>
      <edge id="612" label="-" source="86" target="346" weight="0.6593625">
        <attvalues>
          <attvalue for="att1" value="-"/>
        </attvalues>
      </edge>
      <edge id="613" label="+" source="87" target="201" weight="0.7718683">
        <attvalues>
          <attvalue for="att1" value="+"/>
        </attvalues>
      </edge>
      <edge id="614" label="-" source="87" target="284" weight="0.8421422">
        <attvalues>
          <attvalue for="att1" value="-"/>
        </attvalues>
      </edge>
      <edge id="615" label="-" source="87" target="301" weight="0.9151337">
        <attvalues>
          <attvalue for="att1" value="-"/>
        </attvalues>
      </edge>
      <edge id="616" label="-" source="88" target="121" weight="0.7068374">
        <attvalues>
          <attvalue for="att1" value="-"/>
        </attvalues>
      </edge>
      <edge id="617" label="-" source="88" target="126" weight="0.8607611">
        <attvalues>
          <attvalue for="att1" value="-"/>
        </attvalues>
      </edge>
      <edge id="618" label="+" source="88" target="199" weight="0.8257253">
        <attvalues>
          <attvalue for="att1" value="+"/>
        </attvalues>
      </edge>
      <edge id="619" label="-" source="88" target="224" weight="0.7409165">
        <attvalues>
          <attvalue for="att1" value="-"/>
        </attvalues>
      </edge>
      <edge id="620" label="-" source="88" target="301" weight="0.6390828">
        <attvalues>
          <attvalue for="att1" value="-"/>
        </attvalues>
      </edge>
      <edge id="621" label="-" source="88" target="337" weight="0.7940967">
        <attvalues>
          <attvalue for="att1" value="-"/>
        </attvalues>
      </edge>
      <edge id="622" label="-" source="88" target="346" weight="0.6797395">
        <attvalues>
          <attvalue for="att1" value="-"/>
        </attvalues>
      </edge>
      <edge id="623" label="-" source="88" target="351" weight="0.8421647">
        <attvalues>
          <attvalue for="att1" value="-"/>
        </attvalues>
      </edge>
      <edge id="624" label="-" source="89" target="158" weight="0.9262547">
        <attvalues>
          <attvalue for="att1" value="-"/>
        </attvalues>
      </edge>
      <edge id="625" label="-" source="89" target="212" weight="0.9416734">
        <attvalues>
          <attvalue for="att1" value="-"/>
        </attvalues>
      </edge>
      <edge id="626" label="-" source="89" target="227" weight="0.7025513">
        <attvalues>
          <attvalue for="att1" value="-"/>
        </attvalues>
      </edge>
      <edge id="627" label="-" source="89" target="233" weight="0.6146985">
        <attvalues>
          <attvalue for="att1" value="-"/>
        </attvalues>
      </edge>
      <edge id="628" label="-" source="89" target="253" weight="0.8212181">
        <attvalues>
          <attvalue for="att1" value="-"/>
        </attvalues>
      </edge>
      <edge id="629" label="-" source="89" target="303" weight="0.8348844">
        <attvalues>
          <attvalue for="att1" value="-"/>
        </attvalues>
      </edge>
      <edge id="630" label="-" source="89" target="342" weight="0.6611854">
        <attvalues>
          <attvalue for="att1" value="-"/>
        </attvalues>
      </edge>
      <edge id="631" label="-" source="90" target="126" weight="0.8456036">
        <attvalues>
          <attvalue for="att1" value="-"/>
        </attvalues>
      </edge>
      <edge id="632" label="-" source="90" target="167" weight="0.8756579">
        <attvalues>
          <attvalue for="att1" value="-"/>
        </attvalues>
      </edge>
      <edge id="633" label="+" source="91" target="105" weight="0.6452214">
        <attvalues>
          <attvalue for="att1" value="+"/>
        </attvalues>
      </edge>
      <edge id="634" label="+" source="91" target="139" weight="0.6743763">
        <attvalues>
          <attvalue for="att1" value="+"/>
        </attvalues>
      </edge>
      <edge id="635" label="+" source="91" target="161" weight="0.9096649">
        <attvalues>
          <attvalue for="att1" value="+"/>
        </attvalues>
      </edge>
      <edge id="636" label="-" source="91" target="191" weight="0.7437505">
        <attvalues>
          <attvalue for="att1" value="-"/>
        </attvalues>
      </edge>
      <edge id="637" label="-" source="91" target="254" weight="0.7350561">
        <attvalues>
          <attvalue for="att1" value="-"/>
        </attvalues>
      </edge>
      <edge id="638" label="-" source="92" target="103" weight="0.6933798">
        <attvalues>
          <attvalue for="att1" value="-"/>
        </attvalues>
      </edge>
      <edge id="639" label="+" source="92" target="217" weight="0.7385551">
        <attvalues>
          <attvalue for="att1" value="+"/>
        </attvalues>
      </edge>
      <edge id="640" label="-" source="92" target="247" weight="0.8147495">
        <attvalues>
          <attvalue for="att1" value="-"/>
        </attvalues>
      </edge>
      <edge id="641" label="-" source="92" target="323" weight="0.8245423">
        <attvalues>
          <attvalue for="att1" value="-"/>
        </attvalues>
      </edge>
      <edge id="642" label="-" source="92" target="330" weight="0.8000929">
        <attvalues>
          <attvalue for="att1" value="-"/>
        </attvalues>
      </edge>
      <edge id="643" label="+" source="92" target="340" weight="0.6700087">
        <attvalues>
          <attvalue for="att1" value="+"/>
        </attvalues>
      </edge>
      <edge id="644" label="-" source="92" target="346" weight="0.9066422">
        <attvalues>
          <attvalue for="att1" value="-"/>
        </attvalues>
      </edge>
      <edge id="645" label="-" source="93" target="101" weight="0.6867993">
        <attvalues>
          <attvalue for="att1" value="-"/>
        </attvalues>
      </edge>
      <edge id="646" label="+" source="93" target="152" weight="0.6282496">
        <attvalues>
          <attvalue for="att1" value="+"/>
        </attvalues>
      </edge>
      <edge id="647" label="+" source="93" target="167" weight="0.7386277">
        <attvalues>
          <attvalue for="att1" value="+"/>
        </attvalues>
      </edge>
      <edge id="648" label="-" source="93" target="180" weight="0.9247977">
        <attvalues>
          <attvalue for="att1" value="-"/>
        </attvalues>
      </edge>
      <edge id="649" label="+" source="93" target="182" weight="0.8859807">
        <attvalues>
          <attvalue for="att1" value="+"/>
        </attvalues>
      </edge>
      <edge id="650" label="+" source="93" target="200" weight="0.8465505">
        <attvalues>
          <attvalue for="att1" value="+"/>
        </attvalues>
      </edge>
      <edge id="651" label="+" source="93" target="227" weight="0.7656757">
        <attvalues>
          <attvalue for="att1" value="+"/>
        </attvalues>
      </edge>
      <edge id="652" label="+" source="93" target="259" weight="0.6428377">
        <attvalues>
          <attvalue for="att1" value="+"/>
        </attvalues>
      </edge>
      <edge id="653" label="+" source="93" target="262" weight="0.6029624">
        <attvalues>
          <attvalue for="att1" value="+"/>
        </attvalues>
      </edge>
      <edge id="654" label="+" source="93" target="308" weight="0.8172659">
        <attvalues>
          <attvalue for="att1" value="+"/>
        </attvalues>
      </edge>
      <edge id="655" label="+" source="93" target="319" weight="0.7967099">
        <attvalues>
          <attvalue for="att1" value="+"/>
        </attvalues>
      </edge>
      <edge id="656" label="-" source="93" target="345" weight="0.8434627">
        <attvalues>
          <attvalue for="att1" value="-"/>
        </attvalues>
      </edge>
      <edge id="657" label="-" source="94" target="96" weight="0.8837562">
        <attvalues>
          <attvalue for="att1" value="-"/>
        </attvalues>
      </edge>
      <edge id="658" label="-" source="94" target="99" weight="0.8792986">
        <attvalues>
          <attvalue for="att1" value="-"/>
        </attvalues>
      </edge>
      <edge id="659" label="-" source="94" target="102" weight="0.6653464">
        <attvalues>
          <attvalue for="att1" value="-"/>
        </attvalues>
      </edge>
      <edge id="660" label="-" source="94" target="108" weight="0.7355083">
        <attvalues>
          <attvalue for="att1" value="-"/>
        </attvalues>
      </edge>
      <edge id="661" label="-" source="94" target="178" weight="0.7890471">
        <attvalues>
          <attvalue for="att1" value="-"/>
        </attvalues>
      </edge>
      <edge id="662" label="+" source="94" target="219" weight="0.8766071">
        <attvalues>
          <attvalue for="att1" value="+"/>
        </attvalues>
      </edge>
      <edge id="663" label="-" source="94" target="264" weight="0.7789186">
        <attvalues>
          <attvalue for="att1" value="-"/>
        </attvalues>
      </edge>
      <edge id="664" label="-" source="94" target="291" weight="0.8963721">
        <attvalues>
          <attvalue for="att1" value="-"/>
        </attvalues>
      </edge>
      <edge id="665" label="+" source="94" target="312" weight="0.9180934">
        <attvalues>
          <attvalue for="att1" value="+"/>
        </attvalues>
      </edge>
      <edge id="666" label="+" source="94" target="318" weight="0.8079604">
        <attvalues>
          <attvalue for="att1" value="+"/>
        </attvalues>
      </edge>
      <edge id="667" label="+" source="95" target="159" weight="0.9345448">
        <attvalues>
          <attvalue for="att1" value="+"/>
        </attvalues>
      </edge>
      <edge id="668" label="+" source="95" target="252" weight="0.8871809">
        <attvalues>
          <attvalue for="att1" value="+"/>
        </attvalues>
      </edge>
      <edge id="669" label="-" source="95" target="312" weight="1">
        <attvalues>
          <attvalue for="att1" value="-"/>
        </attvalues>
      </edge>
      <edge id="670" label="-" source="97" target="332" weight="0.6163096">
        <attvalues>
          <attvalue for="att1" value="-"/>
        </attvalues>
      </edge>
      <edge id="671" label="+" source="97" target="333" weight="0.7037335">
        <attvalues>
          <attvalue for="att1" value="+"/>
        </attvalues>
      </edge>
      <edge id="672" label="+" source="98" target="101" weight="0.764779">
        <attvalues>
          <attvalue for="att1" value="+"/>
        </attvalues>
      </edge>
      <edge id="673" label="+" source="98" target="128" weight="0.7467407">
        <attvalues>
          <attvalue for="att1" value="+"/>
        </attvalues>
      </edge>
      <edge id="674" label="-" source="98" target="143" weight="0.7856652">
        <attvalues>
          <attvalue for="att1" value="-"/>
        </attvalues>
      </edge>
      <edge id="675" label="-" source="98" target="201" weight="0.8403012">
        <attvalues>
          <attvalue for="att1" value="-"/>
        </attvalues>
      </edge>
      <edge id="676" label="-" source="98" target="235" weight="0.8119656">
        <attvalues>
          <attvalue for="att1" value="-"/>
        </attvalues>
      </edge>
      <edge id="677" label="+" source="98" target="295" weight="0.8535541">
        <attvalues>
          <attvalue for="att1" value="+"/>
        </attvalues>
      </edge>
      <edge id="678" label="+" source="99" target="172" weight="0.7493299">
        <attvalues>
          <attvalue for="att1" value="+"/>
        </attvalues>
      </edge>
      <edge id="679" label="+" source="99" target="184" weight="0.7848324">
        <attvalues>
          <attvalue for="att1" value="+"/>
        </attvalues>
      </edge>
      <edge id="680" label="-" source="99" target="264" weight="0.8097485">
        <attvalues>
          <attvalue for="att1" value="-"/>
        </attvalues>
      </edge>
      <edge id="681" label="-" source="99" target="281" weight="0.8956837">
        <attvalues>
          <attvalue for="att1" value="-"/>
        </attvalues>
      </edge>
      <edge id="682" label="-" source="100" target="113" weight="0.7801944">
        <attvalues>
          <attvalue for="att1" value="-"/>
        </attvalues>
      </edge>
      <edge id="683" label="-" source="100" target="118" weight="0.8213358">
        <attvalues>
          <attvalue for="att1" value="-"/>
        </attvalues>
      </edge>
      <edge id="684" label="+" source="100" target="128" weight="0.7880294">
        <attvalues>
          <attvalue for="att1" value="+"/>
        </attvalues>
      </edge>
      <edge id="685" label="-" source="100" target="177" weight="0.8197353">
        <attvalues>
          <attvalue for="att1" value="-"/>
        </attvalues>
      </edge>
      <edge id="686" label="+" source="100" target="191" weight="0.8303632">
        <attvalues>
          <attvalue for="att1" value="+"/>
        </attvalues>
      </edge>
      <edge id="687" label="-" source="100" target="206" weight="0.7785747">
        <attvalues>
          <attvalue for="att1" value="-"/>
        </attvalues>
      </edge>
      <edge id="688" label="-" source="100" target="216" weight="0.8333009">
        <attvalues>
          <attvalue for="att1" value="-"/>
        </attvalues>
      </edge>
      <edge id="689" label="+" source="100" target="226" weight="0.8007294">
        <attvalues>
          <attvalue for="att1" value="+"/>
        </attvalues>
      </edge>
      <edge id="690" label="-" source="100" target="241" weight="0.9219599">
        <attvalues>
          <attvalue for="att1" value="-"/>
        </attvalues>
      </edge>
      <edge id="691" label="+" source="100" target="286" weight="0.8498256">
        <attvalues>
          <attvalue for="att1" value="+"/>
        </attvalues>
      </edge>
      <edge id="692" label="-" source="100" target="290" weight="0.6537298">
        <attvalues>
          <attvalue for="att1" value="-"/>
        </attvalues>
      </edge>
      <edge id="693" label="-" source="100" target="303" weight="0.9650762">
        <attvalues>
          <attvalue for="att1" value="-"/>
        </attvalues>
      </edge>
      <edge id="694" label="-" source="100" target="310" weight="0.6952042">
        <attvalues>
          <attvalue for="att1" value="-"/>
        </attvalues>
      </edge>
      <edge id="695" label="-" source="100" target="326" weight="0.9221613">
        <attvalues>
          <attvalue for="att1" value="-"/>
        </attvalues>
      </edge>
      <edge id="696" label="-" source="100" target="336" weight="0.8959332">
        <attvalues>
          <attvalue for="att1" value="-"/>
        </attvalues>
      </edge>
      <edge id="697" label="+" source="100" target="338" weight="0.8860517">
        <attvalues>
          <attvalue for="att1" value="+"/>
        </attvalues>
      </edge>
      <edge id="698" label="-" source="101" target="102" weight="0.7568902">
        <attvalues>
          <attvalue for="att1" value="-"/>
        </attvalues>
      </edge>
      <edge id="699" label="+" source="101" target="174" weight="0.8787388">
        <attvalues>
          <attvalue for="att1" value="+"/>
        </attvalues>
      </edge>
      <edge id="700" label="-" source="101" target="230" weight="0.7223512">
        <attvalues>
          <attvalue for="att1" value="-"/>
        </attvalues>
      </edge>
      <edge id="701" label="-" source="101" target="314" weight="0.9349428">
        <attvalues>
          <attvalue for="att1" value="-"/>
        </attvalues>
      </edge>
      <edge id="702" label="+" source="101" target="316" weight="0.9205872">
        <attvalues>
          <attvalue for="att1" value="+"/>
        </attvalues>
      </edge>
      <edge id="703" label="+" source="101" target="334" weight="0.9709255">
        <attvalues>
          <attvalue for="att1" value="+"/>
        </attvalues>
      </edge>
      <edge id="704" label="+" source="102" target="104" weight="0.9066844">
        <attvalues>
          <attvalue for="att1" value="+"/>
        </attvalues>
      </edge>
      <edge id="705" label="+" source="102" target="110" weight="0.8700276">
        <attvalues>
          <attvalue for="att1" value="+"/>
        </attvalues>
      </edge>
      <edge id="706" label="+" source="102" target="191" weight="0.8241617">
        <attvalues>
          <attvalue for="att1" value="+"/>
        </attvalues>
      </edge>
      <edge id="707" label="+" source="102" target="202" weight="0.9244107">
        <attvalues>
          <attvalue for="att1" value="+"/>
        </attvalues>
      </edge>
      <edge id="708" label="+" source="102" target="220" weight="0.8002208">
        <attvalues>
          <attvalue for="att1" value="+"/>
        </attvalues>
      </edge>
      <edge id="709" label="-" source="102" target="248" weight="0.8308106">
        <attvalues>
          <attvalue for="att1" value="-"/>
        </attvalues>
      </edge>
      <edge id="710" label="+" source="102" target="251" weight="0.9111888">
        <attvalues>
          <attvalue for="att1" value="+"/>
        </attvalues>
      </edge>
      <edge id="711" label="+" source="102" target="252" weight="0.8725616">
        <attvalues>
          <attvalue for="att1" value="+"/>
        </attvalues>
      </edge>
      <edge id="712" label="+" source="102" target="274" weight="0.6346143">
        <attvalues>
          <attvalue for="att1" value="+"/>
        </attvalues>
      </edge>
      <edge id="713" label="+" source="102" target="299" weight="0.797386">
        <attvalues>
          <attvalue for="att1" value="+"/>
        </attvalues>
      </edge>
      <edge id="714" label="+" source="102" target="322" weight="0.8543115">
        <attvalues>
          <attvalue for="att1" value="+"/>
        </attvalues>
      </edge>
      <edge id="715" label="+" source="102" target="325" weight="0.8551232">
        <attvalues>
          <attvalue for="att1" value="+"/>
        </attvalues>
      </edge>
      <edge id="716" label="+" source="102" target="327" weight="0.9102304">
        <attvalues>
          <attvalue for="att1" value="+"/>
        </attvalues>
      </edge>
      <edge id="717" label="+" source="103" target="112" weight="0.8191827">
        <attvalues>
          <attvalue for="att1" value="+"/>
        </attvalues>
      </edge>
      <edge id="718" label="+" source="103" target="123" weight="0.8406131">
        <attvalues>
          <attvalue for="att1" value="+"/>
        </attvalues>
      </edge>
      <edge id="719" label="+" source="103" target="131" weight="0.8628317">
        <attvalues>
          <attvalue for="att1" value="+"/>
        </attvalues>
      </edge>
      <edge id="720" label="+" source="103" target="134" weight="0.7866239">
        <attvalues>
          <attvalue for="att1" value="+"/>
        </attvalues>
      </edge>
      <edge id="721" label="-" source="103" target="141" weight="0.8378917">
        <attvalues>
          <attvalue for="att1" value="-"/>
        </attvalues>
      </edge>
      <edge id="722" label="+" source="103" target="171" weight="0.8567836">
        <attvalues>
          <attvalue for="att1" value="+"/>
        </attvalues>
      </edge>
      <edge id="723" label="+" source="103" target="255" weight="0.9627477">
        <attvalues>
          <attvalue for="att1" value="+"/>
        </attvalues>
      </edge>
      <edge id="724" label="+" source="103" target="286" weight="0.8814654">
        <attvalues>
          <attvalue for="att1" value="+"/>
        </attvalues>
      </edge>
      <edge id="725" label="+" source="103" target="329" weight="0.4339673">
        <attvalues>
          <attvalue for="att1" value="+"/>
        </attvalues>
      </edge>
      <edge id="726" label="+" source="104" target="126" weight="0.649779">
        <attvalues>
          <attvalue for="att1" value="+"/>
        </attvalues>
      </edge>
      <edge id="727" label="-" source="104" target="137" weight="0.3884889">
        <attvalues>
          <attvalue for="att1" value="-"/>
        </attvalues>
      </edge>
      <edge id="728" label="+" source="104" target="217" weight="0.883447">
        <attvalues>
          <attvalue for="att1" value="+"/>
        </attvalues>
      </edge>
      <edge id="729" label="+" source="104" target="295" weight="0.8954428">
        <attvalues>
          <attvalue for="att1" value="+"/>
        </attvalues>
      </edge>
      <edge id="730" label="-" source="104" target="334" weight="0.6487793">
        <attvalues>
          <attvalue for="att1" value="-"/>
        </attvalues>
      </edge>
      <edge id="731" label="+" source="104" target="349" weight="0.7278675">
        <attvalues>
          <attvalue for="att1" value="+"/>
        </attvalues>
      </edge>
      <edge id="732" label="+" source="104" target="353" weight="0.9286792">
        <attvalues>
          <attvalue for="att1" value="+"/>
        </attvalues>
      </edge>
      <edge id="733" label="+" source="105" target="107" weight="0.8727158">
        <attvalues>
          <attvalue for="att1" value="+"/>
        </attvalues>
      </edge>
      <edge id="734" label="+" source="105" target="115" weight="0.677347">
        <attvalues>
          <attvalue for="att1" value="+"/>
        </attvalues>
      </edge>
      <edge id="735" label="+" source="105" target="117" weight="0.8622646">
        <attvalues>
          <attvalue for="att1" value="+"/>
        </attvalues>
      </edge>
      <edge id="736" label="+" source="105" target="142" weight="0.9439735">
        <attvalues>
          <attvalue for="att1" value="+"/>
        </attvalues>
      </edge>
      <edge id="737" label="+" source="105" target="145" weight="0.9010057">
        <attvalues>
          <attvalue for="att1" value="+"/>
        </attvalues>
      </edge>
      <edge id="738" label="+" source="105" target="151" weight="0.952926">
        <attvalues>
          <attvalue for="att1" value="+"/>
        </attvalues>
      </edge>
      <edge id="739" label="+" source="105" target="157" weight="0.9180411">
        <attvalues>
          <attvalue for="att1" value="+"/>
        </attvalues>
      </edge>
      <edge id="740" label="+" source="105" target="168" weight="0.8446281">
        <attvalues>
          <attvalue for="att1" value="+"/>
        </attvalues>
      </edge>
      <edge id="741" label="+" source="105" target="188" weight="0.7921305">
        <attvalues>
          <attvalue for="att1" value="+"/>
        </attvalues>
      </edge>
      <edge id="742" label="+" source="105" target="297" weight="0.8104853">
        <attvalues>
          <attvalue for="att1" value="+"/>
        </attvalues>
      </edge>
      <edge id="743" label="-" source="105" target="336" weight="0.5626568">
        <attvalues>
          <attvalue for="att1" value="-"/>
        </attvalues>
      </edge>
      <edge id="744" label="+" source="105" target="351" weight="0.6893522">
        <attvalues>
          <attvalue for="att1" value="+"/>
        </attvalues>
      </edge>
      <edge id="745" label="+" source="106" target="108" weight="0.8655071">
        <attvalues>
          <attvalue for="att1" value="+"/>
        </attvalues>
      </edge>
      <edge id="746" label="+" source="106" target="110" weight="0.8371815">
        <attvalues>
          <attvalue for="att1" value="+"/>
        </attvalues>
      </edge>
      <edge id="747" label="+" source="106" target="118" weight="0.6229746">
        <attvalues>
          <attvalue for="att1" value="+"/>
        </attvalues>
      </edge>
      <edge id="748" label="+" source="106" target="142" weight="0.7325538">
        <attvalues>
          <attvalue for="att1" value="+"/>
        </attvalues>
      </edge>
      <edge id="749" label="+" source="106" target="145" weight="0.9086464">
        <attvalues>
          <attvalue for="att1" value="+"/>
        </attvalues>
      </edge>
      <edge id="750" label="+" source="106" target="148" weight="0.9115987">
        <attvalues>
          <attvalue for="att1" value="+"/>
        </attvalues>
      </edge>
      <edge id="751" label="+" source="106" target="154" weight="0.9709714">
        <attvalues>
          <attvalue for="att1" value="+"/>
        </attvalues>
      </edge>
      <edge id="752" label="+" source="106" target="160" weight="0.87417">
        <attvalues>
          <attvalue for="att1" value="+"/>
        </attvalues>
      </edge>
      <edge id="753" label="+" source="106" target="185" weight="0.5877241">
        <attvalues>
          <attvalue for="att1" value="+"/>
        </attvalues>
      </edge>
      <edge id="754" label="+" source="106" target="191" weight="0.7404102">
        <attvalues>
          <attvalue for="att1" value="+"/>
        </attvalues>
      </edge>
      <edge id="755" label="+" source="106" target="232" weight="0.9620693">
        <attvalues>
          <attvalue for="att1" value="+"/>
        </attvalues>
      </edge>
      <edge id="756" label="+" source="106" target="250" weight="0.8638442">
        <attvalues>
          <attvalue for="att1" value="+"/>
        </attvalues>
      </edge>
      <edge id="757" label="+" source="106" target="289" weight="0.7401395">
        <attvalues>
          <attvalue for="att1" value="+"/>
        </attvalues>
      </edge>
      <edge id="758" label="-" source="107" target="129" weight="0.5086161">
        <attvalues>
          <attvalue for="att1" value="-"/>
        </attvalues>
      </edge>
      <edge id="759" label="-" source="107" target="184" weight="0.7098899">
        <attvalues>
          <attvalue for="att1" value="-"/>
        </attvalues>
      </edge>
      <edge id="760" label="-" source="107" target="185" weight="0.8074332">
        <attvalues>
          <attvalue for="att1" value="-"/>
        </attvalues>
      </edge>
      <edge id="761" label="-" source="107" target="219" weight="0.926603">
        <attvalues>
          <attvalue for="att1" value="-"/>
        </attvalues>
      </edge>
      <edge id="762" label="-" source="107" target="232" weight="0.7449567">
        <attvalues>
          <attvalue for="att1" value="-"/>
        </attvalues>
      </edge>
      <edge id="763" label="-" source="107" target="259" weight="0.7159053">
        <attvalues>
          <attvalue for="att1" value="-"/>
        </attvalues>
      </edge>
      <edge id="764" label="+" source="108" target="134" weight="0.6955016">
        <attvalues>
          <attvalue for="att1" value="+"/>
        </attvalues>
      </edge>
      <edge id="765" label="-" source="108" target="159" weight="0.5501455">
        <attvalues>
          <attvalue for="att1" value="-"/>
        </attvalues>
      </edge>
      <edge id="766" label="-" source="108" target="195" weight="0.8850292">
        <attvalues>
          <attvalue for="att1" value="-"/>
        </attvalues>
      </edge>
      <edge id="767" label="-" source="108" target="225" weight="0.6442805">
        <attvalues>
          <attvalue for="att1" value="-"/>
        </attvalues>
      </edge>
      <edge id="768" label="-" source="108" target="249" weight="0.8652537">
        <attvalues>
          <attvalue for="att1" value="-"/>
        </attvalues>
      </edge>
      <edge id="769" label="+" source="108" target="294" weight="0.8550132">
        <attvalues>
          <attvalue for="att1" value="+"/>
        </attvalues>
      </edge>
      <edge id="770" label="-" source="108" target="298" weight="0.8405727">
        <attvalues>
          <attvalue for="att1" value="-"/>
        </attvalues>
      </edge>
      <edge id="771" label="-" source="108" target="311" weight="0.7931505">
        <attvalues>
          <attvalue for="att1" value="-"/>
        </attvalues>
      </edge>
      <edge id="772" label="-" source="108" target="318" weight="0.717351">
        <attvalues>
          <attvalue for="att1" value="-"/>
        </attvalues>
      </edge>
      <edge id="773" label="-" source="108" target="344" weight="0.9048087">
        <attvalues>
          <attvalue for="att1" value="-"/>
        </attvalues>
      </edge>
      <edge id="774" label="+" source="108" target="346" weight="0.8489238">
        <attvalues>
          <attvalue for="att1" value="+"/>
        </attvalues>
      </edge>
      <edge id="775" label="-" source="109" target="118" weight="0.7703884">
        <attvalues>
          <attvalue for="att1" value="-"/>
        </attvalues>
      </edge>
      <edge id="776" label="+" source="109" target="170" weight="0.8469563">
        <attvalues>
          <attvalue for="att1" value="+"/>
        </attvalues>
      </edge>
      <edge id="777" label="+" source="109" target="188" weight="0.6900584">
        <attvalues>
          <attvalue for="att1" value="+"/>
        </attvalues>
      </edge>
      <edge id="778" label="+" source="109" target="190" weight="0.8216466">
        <attvalues>
          <attvalue for="att1" value="+"/>
        </attvalues>
      </edge>
      <edge id="779" label="+" source="109" target="197" weight="0.5971653">
        <attvalues>
          <attvalue for="att1" value="+"/>
        </attvalues>
      </edge>
      <edge id="780" label="+" source="109" target="216" weight="0.6920612">
        <attvalues>
          <attvalue for="att1" value="+"/>
        </attvalues>
      </edge>
      <edge id="781" label="+" source="109" target="249" weight="0.7370845">
        <attvalues>
          <attvalue for="att1" value="+"/>
        </attvalues>
      </edge>
      <edge id="782" label="+" source="109" target="272" weight="0.9438829">
        <attvalues>
          <attvalue for="att1" value="+"/>
        </attvalues>
      </edge>
      <edge id="783" label="-" source="109" target="273" weight="0.7382121">
        <attvalues>
          <attvalue for="att1" value="-"/>
        </attvalues>
      </edge>
      <edge id="784" label="+" source="109" target="324" weight="0.7989947">
        <attvalues>
          <attvalue for="att1" value="+"/>
        </attvalues>
      </edge>
      <edge id="785" label="+" source="109" target="335" weight="0.7887808">
        <attvalues>
          <attvalue for="att1" value="+"/>
        </attvalues>
      </edge>
      <edge id="786" label="+" source="109" target="339" weight="0.8882202">
        <attvalues>
          <attvalue for="att1" value="+"/>
        </attvalues>
      </edge>
      <edge id="787" label="+" source="109" target="343" weight="0.8196732">
        <attvalues>
          <attvalue for="att1" value="+"/>
        </attvalues>
      </edge>
      <edge id="788" label="-" source="109" target="346" weight="0.7252955">
        <attvalues>
          <attvalue for="att1" value="-"/>
        </attvalues>
      </edge>
      <edge id="789" label="+" source="110" target="117" weight="0.7999586">
        <attvalues>
          <attvalue for="att1" value="+"/>
        </attvalues>
      </edge>
      <edge id="790" label="+" source="110" target="123" weight="0.894081">
        <attvalues>
          <attvalue for="att1" value="+"/>
        </attvalues>
      </edge>
      <edge id="791" label="+" source="110" target="126" weight="0.9033023">
        <attvalues>
          <attvalue for="att1" value="+"/>
        </attvalues>
      </edge>
      <edge id="792" label="+" source="110" target="131" weight="0.8366998">
        <attvalues>
          <attvalue for="att1" value="+"/>
        </attvalues>
      </edge>
      <edge id="793" label="+" source="110" target="191" weight="0.8510544">
        <attvalues>
          <attvalue for="att1" value="+"/>
        </attvalues>
      </edge>
      <edge id="794" label="+" source="110" target="204" weight="0.6239465">
        <attvalues>
          <attvalue for="att1" value="+"/>
        </attvalues>
      </edge>
      <edge id="795" label="-" source="110" target="215" weight="0.7865134">
        <attvalues>
          <attvalue for="att1" value="-"/>
        </attvalues>
      </edge>
      <edge id="796" label="+" source="110" target="228" weight="0.9115844">
        <attvalues>
          <attvalue for="att1" value="+"/>
        </attvalues>
      </edge>
      <edge id="797" label="+" source="111" target="141" weight="0.9339897">
        <attvalues>
          <attvalue for="att1" value="+"/>
        </attvalues>
      </edge>
      <edge id="798" label="-" source="111" target="156" weight="0.9282634">
        <attvalues>
          <attvalue for="att1" value="-"/>
        </attvalues>
      </edge>
      <edge id="799" label="-" source="111" target="248" weight="0.8343518">
        <attvalues>
          <attvalue for="att1" value="-"/>
        </attvalues>
      </edge>
      <edge id="800" label="+" source="112" target="188" weight="0.9213183">
        <attvalues>
          <attvalue for="att1" value="+"/>
        </attvalues>
      </edge>
      <edge id="801" label="-" source="112" target="311" weight="0.6058382">
        <attvalues>
          <attvalue for="att1" value="-"/>
        </attvalues>
      </edge>
      <edge id="802" label="-" source="112" target="349" weight="0.8082807">
        <attvalues>
          <attvalue for="att1" value="-"/>
        </attvalues>
      </edge>
      <edge id="803" label="-" source="113" target="286" weight="0.8645289">
        <attvalues>
          <attvalue for="att1" value="-"/>
        </attvalues>
      </edge>
      <edge id="804" label="+" source="113" target="298" weight="0.9022974">
        <attvalues>
          <attvalue for="att1" value="+"/>
        </attvalues>
      </edge>
      <edge id="805" label="+" source="114" target="130" weight="0.5987568">
        <attvalues>
          <attvalue for="att1" value="+"/>
        </attvalues>
      </edge>
      <edge id="806" label="-" source="114" target="143" weight="0.5332757">
        <attvalues>
          <attvalue for="att1" value="-"/>
        </attvalues>
      </edge>
      <edge id="807" label="-" source="114" target="177" weight="0.5851798">
        <attvalues>
          <attvalue for="att1" value="-"/>
        </attvalues>
      </edge>
      <edge id="808" label="+" source="114" target="278" weight="0.6164126">
        <attvalues>
          <attvalue for="att1" value="+"/>
        </attvalues>
      </edge>
      <edge id="809" label="-" source="114" target="288" weight="0.4594145">
        <attvalues>
          <attvalue for="att1" value="-"/>
        </attvalues>
      </edge>
      <edge id="810" label="-" source="114" target="291" weight="0.8955136">
        <attvalues>
          <attvalue for="att1" value="-"/>
        </attvalues>
      </edge>
      <edge id="811" label="+" source="114" target="317" weight="0.88965">
        <attvalues>
          <attvalue for="att1" value="+"/>
        </attvalues>
      </edge>
      <edge id="812" label="-" source="116" target="184" weight="0.7574971">
        <attvalues>
          <attvalue for="att1" value="-"/>
        </attvalues>
      </edge>
      <edge id="813" label="-" source="116" target="275" weight="0.7287744">
        <attvalues>
          <attvalue for="att1" value="-"/>
        </attvalues>
      </edge>
      <edge id="814" label="-" source="117" target="191" weight="0.846631">
        <attvalues>
          <attvalue for="att1" value="-"/>
        </attvalues>
      </edge>
      <edge id="815" label="+" source="117" target="348" weight="0.661208">
        <attvalues>
          <attvalue for="att1" value="+"/>
        </attvalues>
      </edge>
      <edge id="816" label="-" source="118" target="165" weight="0.7857932">
        <attvalues>
          <attvalue for="att1" value="-"/>
        </attvalues>
      </edge>
      <edge id="817" label="-" source="118" target="290" weight="0.7980703">
        <attvalues>
          <attvalue for="att1" value="-"/>
        </attvalues>
      </edge>
      <edge id="818" label="+" source="118" target="315" weight="0.8100034">
        <attvalues>
          <attvalue for="att1" value="+"/>
        </attvalues>
      </edge>
      <edge id="819" label="+" source="119" target="141" weight="0.797386">
        <attvalues>
          <attvalue for="att1" value="+"/>
        </attvalues>
      </edge>
      <edge id="820" label="+" source="119" target="164" weight="0.8177094">
        <attvalues>
          <attvalue for="att1" value="+"/>
        </attvalues>
      </edge>
      <edge id="821" label="-" source="119" target="193" weight="0.7744385">
        <attvalues>
          <attvalue for="att1" value="-"/>
        </attvalues>
      </edge>
      <edge id="822" label="-" source="119" target="222" weight="0.8489082">
        <attvalues>
          <attvalue for="att1" value="-"/>
        </attvalues>
      </edge>
      <edge id="823" label="+" source="119" target="225" weight="0.7812577">
        <attvalues>
          <attvalue for="att1" value="+"/>
        </attvalues>
      </edge>
      <edge id="824" label="+" source="119" target="226" weight="0.9404982">
        <attvalues>
          <attvalue for="att1" value="+"/>
        </attvalues>
      </edge>
      <edge id="825" label="+" source="119" target="248" weight="0.9386921">
        <attvalues>
          <attvalue for="att1" value="+"/>
        </attvalues>
      </edge>
      <edge id="826" label="+" source="119" target="296" weight="0.8435638">
        <attvalues>
          <attvalue for="att1" value="+"/>
        </attvalues>
      </edge>
      <edge id="827" label="+" source="119" target="299" weight="0.9187684">
        <attvalues>
          <attvalue for="att1" value="+"/>
        </attvalues>
      </edge>
      <edge id="828" label="+" source="120" target="122" weight="0.8875183">
        <attvalues>
          <attvalue for="att1" value="+"/>
        </attvalues>
      </edge>
      <edge id="829" label="+" source="120" target="125" weight="0.8693922">
        <attvalues>
          <attvalue for="att1" value="+"/>
        </attvalues>
      </edge>
      <edge id="830" label="-" source="120" target="132" weight="0.7443136">
        <attvalues>
          <attvalue for="att1" value="-"/>
        </attvalues>
      </edge>
      <edge id="831" label="+" source="120" target="152" weight="0.7734861">
        <attvalues>
          <attvalue for="att1" value="+"/>
        </attvalues>
      </edge>
      <edge id="832" label="+" source="120" target="162" weight="0.9356651">
        <attvalues>
          <attvalue for="att1" value="+"/>
        </attvalues>
      </edge>
      <edge id="833" label="+" source="120" target="218" weight="0.7572785">
        <attvalues>
          <attvalue for="att1" value="+"/>
        </attvalues>
      </edge>
      <edge id="834" label="+" source="120" target="287" weight="0.8430957">
        <attvalues>
          <attvalue for="att1" value="+"/>
        </attvalues>
      </edge>
      <edge id="835" label="+" source="120" target="302" weight="0.9113975">
        <attvalues>
          <attvalue for="att1" value="+"/>
        </attvalues>
      </edge>
      <edge id="836" label="+" source="120" target="307" weight="0.777713">
        <attvalues>
          <attvalue for="att1" value="+"/>
        </attvalues>
      </edge>
      <edge id="837" label="-" source="120" target="315" weight="0.9464431">
        <attvalues>
          <attvalue for="att1" value="-"/>
        </attvalues>
      </edge>
      <edge id="838" label="+" source="120" target="317" weight="0.8377432">
        <attvalues>
          <attvalue for="att1" value="+"/>
        </attvalues>
      </edge>
      <edge id="839" label="+" source="120" target="335" weight="0.868388">
        <attvalues>
          <attvalue for="att1" value="+"/>
        </attvalues>
      </edge>
      <edge id="840" label="-" source="120" target="341" weight="0.7482859">
        <attvalues>
          <attvalue for="att1" value="-"/>
        </attvalues>
      </edge>
      <edge id="841" label="+" source="121" target="128" weight="0.9336107">
        <attvalues>
          <attvalue for="att1" value="+"/>
        </attvalues>
      </edge>
      <edge id="842" label="+" source="121" target="130" weight="0.9345088">
        <attvalues>
          <attvalue for="att1" value="+"/>
        </attvalues>
      </edge>
      <edge id="843" label="+" source="121" target="162" weight="0.8679504">
        <attvalues>
          <attvalue for="att1" value="+"/>
        </attvalues>
      </edge>
      <edge id="844" label="+" source="121" target="165" weight="0.9196054">
        <attvalues>
          <attvalue for="att1" value="+"/>
        </attvalues>
      </edge>
      <edge id="845" label="+" source="121" target="168" weight="0.8788442">
        <attvalues>
          <attvalue for="att1" value="+"/>
        </attvalues>
      </edge>
      <edge id="846" label="+" source="121" target="174" weight="0.8262598">
        <attvalues>
          <attvalue for="att1" value="+"/>
        </attvalues>
      </edge>
      <edge id="847" label="+" source="121" target="180" weight="0.8993643">
        <attvalues>
          <attvalue for="att1" value="+"/>
        </attvalues>
      </edge>
      <edge id="848" label="+" source="121" target="205" weight="0.8695229">
        <attvalues>
          <attvalue for="att1" value="+"/>
        </attvalues>
      </edge>
      <edge id="849" label="+" source="121" target="211" weight="0.938818">
        <attvalues>
          <attvalue for="att1" value="+"/>
        </attvalues>
      </edge>
      <edge id="850" label="+" source="121" target="222" weight="0.8546976">
        <attvalues>
          <attvalue for="att1" value="+"/>
        </attvalues>
      </edge>
      <edge id="851" label="+" source="121" target="240" weight="0.8006352">
        <attvalues>
          <attvalue for="att1" value="+"/>
        </attvalues>
      </edge>
      <edge id="852" label="+" source="121" target="249" weight="0.8546959">
        <attvalues>
          <attvalue for="att1" value="+"/>
        </attvalues>
      </edge>
      <edge id="853" label="+" source="121" target="252" weight="0.7935638">
        <attvalues>
          <attvalue for="att1" value="+"/>
        </attvalues>
      </edge>
      <edge id="854" label="+" source="121" target="253" weight="0.7807582">
        <attvalues>
          <attvalue for="att1" value="+"/>
        </attvalues>
      </edge>
      <edge id="855" label="+" source="121" target="294" weight="0.8180415">
        <attvalues>
          <attvalue for="att1" value="+"/>
        </attvalues>
      </edge>
      <edge id="856" label="-" source="121" target="303" weight="0.9942496">
        <attvalues>
          <attvalue for="att1" value="-"/>
        </attvalues>
      </edge>
      <edge id="857" label="+" source="121" target="322" weight="0.7875066">
        <attvalues>
          <attvalue for="att1" value="+"/>
        </attvalues>
      </edge>
      <edge id="858" label="+" source="122" target="157" weight="0.9191267">
        <attvalues>
          <attvalue for="att1" value="+"/>
        </attvalues>
      </edge>
      <edge id="859" label="-" source="123" target="348" weight="0.9229071">
        <attvalues>
          <attvalue for="att1" value="-"/>
        </attvalues>
      </edge>
      <edge id="860" label="-" source="124" target="134" weight="0.6541794">
        <attvalues>
          <attvalue for="att1" value="-"/>
        </attvalues>
      </edge>
      <edge id="861" label="-" source="124" target="140" weight="0.5122962">
        <attvalues>
          <attvalue for="att1" value="-"/>
        </attvalues>
      </edge>
      <edge id="862" label="-" source="124" target="210" weight="0.7945545">
        <attvalues>
          <attvalue for="att1" value="-"/>
        </attvalues>
      </edge>
      <edge id="863" label="-" source="124" target="249" weight="0.5914965">
        <attvalues>
          <attvalue for="att1" value="-"/>
        </attvalues>
      </edge>
      <edge id="864" label="-" source="124" target="296" weight="0.8061977">
        <attvalues>
          <attvalue for="att1" value="-"/>
        </attvalues>
      </edge>
      <edge id="865" label="-" source="124" target="315" weight="0.8119022">
        <attvalues>
          <attvalue for="att1" value="-"/>
        </attvalues>
      </edge>
      <edge id="866" label="+" source="124" target="349" weight="0.9132316">
        <attvalues>
          <attvalue for="att1" value="+"/>
        </attvalues>
      </edge>
      <edge id="867" label="+" source="125" target="174" weight="0.8285506">
        <attvalues>
          <attvalue for="att1" value="+"/>
        </attvalues>
      </edge>
      <edge id="868" label="-" source="125" target="198" weight="0.853278">
        <attvalues>
          <attvalue for="att1" value="-"/>
        </attvalues>
      </edge>
      <edge id="869" label="-" source="125" target="220" weight="0.8779147">
        <attvalues>
          <attvalue for="att1" value="-"/>
        </attvalues>
      </edge>
      <edge id="870" label="+" source="125" target="242" weight="0.8273163">
        <attvalues>
          <attvalue for="att1" value="+"/>
        </attvalues>
      </edge>
      <edge id="871" label="+" source="125" target="289" weight="0.9270601">
        <attvalues>
          <attvalue for="att1" value="+"/>
        </attvalues>
      </edge>
      <edge id="872" label="-" source="125" target="292" weight="0.8204583">
        <attvalues>
          <attvalue for="att1" value="-"/>
        </attvalues>
      </edge>
      <edge id="873" label="-" source="125" target="346" weight="0.6923557">
        <attvalues>
          <attvalue for="att1" value="-"/>
        </attvalues>
      </edge>
      <edge id="874" label="-" source="126" target="127" weight="0.7567135">
        <attvalues>
          <attvalue for="att1" value="-"/>
        </attvalues>
      </edge>
      <edge id="875" label="-" source="126" target="142" weight="0.6422393">
        <attvalues>
          <attvalue for="att1" value="-"/>
        </attvalues>
      </edge>
      <edge id="876" label="-" source="126" target="149" weight="0.8106355">
        <attvalues>
          <attvalue for="att1" value="-"/>
        </attvalues>
      </edge>
      <edge id="877" label="+" source="126" target="200" weight="0.8824866">
        <attvalues>
          <attvalue for="att1" value="+"/>
        </attvalues>
      </edge>
      <edge id="878" label="+" source="126" target="285" weight="0.7846536">
        <attvalues>
          <attvalue for="att1" value="+"/>
        </attvalues>
      </edge>
      <edge id="879" label="+" source="126" target="308" weight="0.9312809">
        <attvalues>
          <attvalue for="att1" value="+"/>
        </attvalues>
      </edge>
      <edge id="880" label="+" source="126" target="344" weight="0.8770804">
        <attvalues>
          <attvalue for="att1" value="+"/>
        </attvalues>
      </edge>
      <edge id="881" label="+" source="127" target="158" weight="0.7737105">
        <attvalues>
          <attvalue for="att1" value="+"/>
        </attvalues>
      </edge>
      <edge id="882" label="-" source="127" target="304" weight="0.8502477">
        <attvalues>
          <attvalue for="att1" value="-"/>
        </attvalues>
      </edge>
      <edge id="883" label="-" source="128" target="174" weight="0.8707361">
        <attvalues>
          <attvalue for="att1" value="-"/>
        </attvalues>
      </edge>
      <edge id="884" label="-" source="128" target="246" weight="0.773241">
        <attvalues>
          <attvalue for="att1" value="-"/>
        </attvalues>
      </edge>
      <edge id="885" label="-" source="128" target="261" weight="0.8452703">
        <attvalues>
          <attvalue for="att1" value="-"/>
        </attvalues>
      </edge>
      <edge id="886" label="+" source="128" target="282" weight="0.9276241">
        <attvalues>
          <attvalue for="att1" value="+"/>
        </attvalues>
      </edge>
      <edge id="887" label="+" source="128" target="289" weight="0.9390011">
        <attvalues>
          <attvalue for="att1" value="+"/>
        </attvalues>
      </edge>
      <edge id="888" label="+" source="128" target="296" weight="0.8177073">
        <attvalues>
          <attvalue for="att1" value="+"/>
        </attvalues>
      </edge>
      <edge id="889" label="-" source="128" target="326" weight="0.7986113">
        <attvalues>
          <attvalue for="att1" value="-"/>
        </attvalues>
      </edge>
      <edge id="890" label="+" source="128" target="351" weight="0.6902714">
        <attvalues>
          <attvalue for="att1" value="+"/>
        </attvalues>
      </edge>
      <edge id="891" label="+" source="129" target="138" weight="0.653552">
        <attvalues>
          <attvalue for="att1" value="+"/>
        </attvalues>
      </edge>
      <edge id="892" label="+" source="129" target="188" weight="0.8899265">
        <attvalues>
          <attvalue for="att1" value="+"/>
        </attvalues>
      </edge>
      <edge id="893" label="+" source="129" target="223" weight="0.9236344">
        <attvalues>
          <attvalue for="att1" value="+"/>
        </attvalues>
      </edge>
      <edge id="894" label="-" source="129" target="275" weight="0.7931302">
        <attvalues>
          <attvalue for="att1" value="-"/>
        </attvalues>
      </edge>
      <edge id="895" label="+" source="129" target="283" weight="0.7779925">
        <attvalues>
          <attvalue for="att1" value="+"/>
        </attvalues>
      </edge>
      <edge id="896" label="+" source="129" target="294" weight="0.6405475">
        <attvalues>
          <attvalue for="att1" value="+"/>
        </attvalues>
      </edge>
      <edge id="897" label="-" source="129" target="311" weight="0.5570869">
        <attvalues>
          <attvalue for="att1" value="-"/>
        </attvalues>
      </edge>
      <edge id="898" label="-" source="130" target="188" weight="0.8199341">
        <attvalues>
          <attvalue for="att1" value="-"/>
        </attvalues>
      </edge>
      <edge id="899" label="-" source="131" target="194" weight="0.8941394">
        <attvalues>
          <attvalue for="att1" value="-"/>
        </attvalues>
      </edge>
      <edge id="900" label="-" source="133" target="170" weight="0.7887229">
        <attvalues>
          <attvalue for="att1" value="-"/>
        </attvalues>
      </edge>
      <edge id="901" label="-" source="133" target="218" weight="0.757966">
        <attvalues>
          <attvalue for="att1" value="-"/>
        </attvalues>
      </edge>
      <edge id="902" label="-" source="133" target="226" weight="0.8471806">
        <attvalues>
          <attvalue for="att1" value="-"/>
        </attvalues>
      </edge>
      <edge id="903" label="+" source="133" target="280" weight="0.7383662">
        <attvalues>
          <attvalue for="att1" value="+"/>
        </attvalues>
      </edge>
      <edge id="904" label="-" source="133" target="310" weight="0.7731948">
        <attvalues>
          <attvalue for="att1" value="-"/>
        </attvalues>
      </edge>
      <edge id="905" label="+" source="133" target="341" weight="0.7756829">
        <attvalues>
          <attvalue for="att1" value="+"/>
        </attvalues>
      </edge>
      <edge id="906" label="+" source="134" target="212" weight="0.8552513">
        <attvalues>
          <attvalue for="att1" value="+"/>
        </attvalues>
      </edge>
      <edge id="907" label="-" source="134" target="264" weight="0.7423375">
        <attvalues>
          <attvalue for="att1" value="-"/>
        </attvalues>
      </edge>
      <edge id="908" label="+" source="134" target="283" weight="0.5677489">
        <attvalues>
          <attvalue for="att1" value="+"/>
        </attvalues>
      </edge>
      <edge id="909" label="-" source="134" target="300" weight="0.6277188">
        <attvalues>
          <attvalue for="att1" value="-"/>
        </attvalues>
      </edge>
      <edge id="910" label="+" source="134" target="319" weight="0.9501551">
        <attvalues>
          <attvalue for="att1" value="+"/>
        </attvalues>
      </edge>
      <edge id="911" label="+" source="134" target="341" weight="0.8612239">
        <attvalues>
          <attvalue for="att1" value="+"/>
        </attvalues>
      </edge>
      <edge id="912" label="+" source="135" target="145" weight="0.8999744">
        <attvalues>
          <attvalue for="att1" value="+"/>
        </attvalues>
      </edge>
      <edge id="913" label="+" source="135" target="251" weight="0.9266299">
        <attvalues>
          <attvalue for="att1" value="+"/>
        </attvalues>
      </edge>
      <edge id="914" label="-" source="135" target="304" weight="0.8146242">
        <attvalues>
          <attvalue for="att1" value="-"/>
        </attvalues>
      </edge>
      <edge id="915" label="-" source="136" target="172" weight="0.7353017">
        <attvalues>
          <attvalue for="att1" value="-"/>
        </attvalues>
      </edge>
      <edge id="916" label="-" source="136" target="203" weight="0.858869">
        <attvalues>
          <attvalue for="att1" value="-"/>
        </attvalues>
      </edge>
      <edge id="917" label="-" source="136" target="237" weight="0.7593067">
        <attvalues>
          <attvalue for="att1" value="-"/>
        </attvalues>
      </edge>
      <edge id="918" label="-" source="136" target="333" weight="0.8584783">
        <attvalues>
          <attvalue for="att1" value="-"/>
        </attvalues>
      </edge>
      <edge id="919" label="-" source="136" target="346" weight="0.6384969">
        <attvalues>
          <attvalue for="att1" value="-"/>
        </attvalues>
      </edge>
      <edge id="920" label="-" source="137" target="193" weight="0.8484671">
        <attvalues>
          <attvalue for="att1" value="-"/>
        </attvalues>
      </edge>
      <edge id="921" label="+" source="137" target="343" weight="0.9014277">
        <attvalues>
          <attvalue for="att1" value="+"/>
        </attvalues>
      </edge>
      <edge id="922" label="+" source="138" target="187" weight="0.922951">
        <attvalues>
          <attvalue for="att1" value="+"/>
        </attvalues>
      </edge>
      <edge id="923" label="+" source="138" target="194" weight="0.9404787">
        <attvalues>
          <attvalue for="att1" value="+"/>
        </attvalues>
      </edge>
      <edge id="924" label="-" source="138" target="220" weight="0.8000522">
        <attvalues>
          <attvalue for="att1" value="-"/>
        </attvalues>
      </edge>
      <edge id="925" label="-" source="138" target="236" weight="0.8601985">
        <attvalues>
          <attvalue for="att1" value="-"/>
        </attvalues>
      </edge>
      <edge id="926" label="+" source="138" target="344" weight="0.9355778">
        <attvalues>
          <attvalue for="att1" value="+"/>
        </attvalues>
      </edge>
      <edge id="927" label="+" source="139" target="145" weight="0.9584422">
        <attvalues>
          <attvalue for="att1" value="+"/>
        </attvalues>
      </edge>
      <edge id="928" label="+" source="139" target="150" weight="0.8417083">
        <attvalues>
          <attvalue for="att1" value="+"/>
        </attvalues>
      </edge>
      <edge id="929" label="-" source="139" target="158" weight="0.9088956">
        <attvalues>
          <attvalue for="att1" value="-"/>
        </attvalues>
      </edge>
      <edge id="930" label="+" source="139" target="160" weight="0.8766073">
        <attvalues>
          <attvalue for="att1" value="+"/>
        </attvalues>
      </edge>
      <edge id="931" label="+" source="139" target="165" weight="0.8530656">
        <attvalues>
          <attvalue for="att1" value="+"/>
        </attvalues>
      </edge>
      <edge id="932" label="+" source="139" target="178" weight="0.9355595">
        <attvalues>
          <attvalue for="att1" value="+"/>
        </attvalues>
      </edge>
      <edge id="933" label="-" source="139" target="184" weight="0.7495804">
        <attvalues>
          <attvalue for="att1" value="-"/>
        </attvalues>
      </edge>
      <edge id="934" label="+" source="139" target="199" weight="0.9350441">
        <attvalues>
          <attvalue for="att1" value="+"/>
        </attvalues>
      </edge>
      <edge id="935" label="+" source="139" target="203" weight="0.9633169">
        <attvalues>
          <attvalue for="att1" value="+"/>
        </attvalues>
      </edge>
      <edge id="936" label="+" source="139" target="205" weight="0.9716473">
        <attvalues>
          <attvalue for="att1" value="+"/>
        </attvalues>
      </edge>
      <edge id="937" label="+" source="139" target="213" weight="0.8750241">
        <attvalues>
          <attvalue for="att1" value="+"/>
        </attvalues>
      </edge>
      <edge id="938" label="+" source="139" target="237" weight="0.9235171">
        <attvalues>
          <attvalue for="att1" value="+"/>
        </attvalues>
      </edge>
      <edge id="939" label="+" source="139" target="240" weight="0.9356365">
        <attvalues>
          <attvalue for="att1" value="+"/>
        </attvalues>
      </edge>
      <edge id="940" label="+" source="139" target="243" weight="0.8497447">
        <attvalues>
          <attvalue for="att1" value="+"/>
        </attvalues>
      </edge>
      <edge id="941" label="+" source="139" target="244" weight="0.8334717">
        <attvalues>
          <attvalue for="att1" value="+"/>
        </attvalues>
      </edge>
      <edge id="942" label="+" source="139" target="249" weight="0.8558785">
        <attvalues>
          <attvalue for="att1" value="+"/>
        </attvalues>
      </edge>
      <edge id="943" label="+" source="139" target="255" weight="0.9342956">
        <attvalues>
          <attvalue for="att1" value="+"/>
        </attvalues>
      </edge>
      <edge id="944" label="+" source="139" target="280" weight="0.934125">
        <attvalues>
          <attvalue for="att1" value="+"/>
        </attvalues>
      </edge>
      <edge id="945" label="+" source="139" target="286" weight="0.9376166">
        <attvalues>
          <attvalue for="att1" value="+"/>
        </attvalues>
      </edge>
      <edge id="946" label="+" source="139" target="297" weight="0.8968149">
        <attvalues>
          <attvalue for="att1" value="+"/>
        </attvalues>
      </edge>
      <edge id="947" label="+" source="139" target="324" weight="0.9074941">
        <attvalues>
          <attvalue for="att1" value="+"/>
        </attvalues>
      </edge>
      <edge id="948" label="+" source="139" target="327" weight="0.8453313">
        <attvalues>
          <attvalue for="att1" value="+"/>
        </attvalues>
      </edge>
      <edge id="949" label="+" source="139" target="328" weight="0.7434352">
        <attvalues>
          <attvalue for="att1" value="+"/>
        </attvalues>
      </edge>
      <edge id="950" label="+" source="139" target="342" weight="0.9464818">
        <attvalues>
          <attvalue for="att1" value="+"/>
        </attvalues>
      </edge>
      <edge id="951" label="-" source="140" target="201" weight="0.8197922">
        <attvalues>
          <attvalue for="att1" value="-"/>
        </attvalues>
      </edge>
      <edge id="952" label="-" source="140" target="215" weight="0.5331678">
        <attvalues>
          <attvalue for="att1" value="-"/>
        </attvalues>
      </edge>
      <edge id="953" label="-" source="140" target="225" weight="0.6704499">
        <attvalues>
          <attvalue for="att1" value="-"/>
        </attvalues>
      </edge>
      <edge id="954" label="-" source="140" target="287" weight="0.9000002">
        <attvalues>
          <attvalue for="att1" value="-"/>
        </attvalues>
      </edge>
      <edge id="955" label="-" source="141" target="256" weight="0.7736542">
        <attvalues>
          <attvalue for="att1" value="-"/>
        </attvalues>
      </edge>
      <edge id="956" label="+" source="142" target="352" weight="0.8499027">
        <attvalues>
          <attvalue for="att1" value="+"/>
        </attvalues>
      </edge>
      <edge id="957" label="-" source="143" target="155" weight="0.854278">
        <attvalues>
          <attvalue for="att1" value="-"/>
        </attvalues>
      </edge>
      <edge id="958" label="+" source="143" target="157" weight="0.8126932">
        <attvalues>
          <attvalue for="att1" value="+"/>
        </attvalues>
      </edge>
      <edge id="959" label="+" source="143" target="175" weight="0.8875487">
        <attvalues>
          <attvalue for="att1" value="+"/>
        </attvalues>
      </edge>
      <edge id="960" label="-" source="143" target="181" weight="0.8113408">
        <attvalues>
          <attvalue for="att1" value="-"/>
        </attvalues>
      </edge>
      <edge id="961" label="+" source="143" target="196" weight="0.9013654">
        <attvalues>
          <attvalue for="att1" value="+"/>
        </attvalues>
      </edge>
      <edge id="962" label="+" source="143" target="200" weight="0.8528242">
        <attvalues>
          <attvalue for="att1" value="+"/>
        </attvalues>
      </edge>
      <edge id="963" label="+" source="143" target="202" weight="0.8494193">
        <attvalues>
          <attvalue for="att1" value="+"/>
        </attvalues>
      </edge>
      <edge id="964" label="+" source="143" target="234" weight="0.8725492">
        <attvalues>
          <attvalue for="att1" value="+"/>
        </attvalues>
      </edge>
      <edge id="965" label="+" source="143" target="237" weight="0.8105954">
        <attvalues>
          <attvalue for="att1" value="+"/>
        </attvalues>
      </edge>
      <edge id="966" label="+" source="143" target="240" weight="0.7738411">
        <attvalues>
          <attvalue for="att1" value="+"/>
        </attvalues>
      </edge>
      <edge id="967" label="+" source="143" target="246" weight="0.7491045">
        <attvalues>
          <attvalue for="att1" value="+"/>
        </attvalues>
      </edge>
      <edge id="968" label="+" source="143" target="252" weight="0.8220942">
        <attvalues>
          <attvalue for="att1" value="+"/>
        </attvalues>
      </edge>
      <edge id="969" label="+" source="143" target="277" weight="0.8680934">
        <attvalues>
          <attvalue for="att1" value="+"/>
        </attvalues>
      </edge>
      <edge id="970" label="+" source="143" target="283" weight="0.8614206">
        <attvalues>
          <attvalue for="att1" value="+"/>
        </attvalues>
      </edge>
      <edge id="971" label="+" source="143" target="287" weight="0.8032385">
        <attvalues>
          <attvalue for="att1" value="+"/>
        </attvalues>
      </edge>
      <edge id="972" label="+" source="143" target="294" weight="0.8895104">
        <attvalues>
          <attvalue for="att1" value="+"/>
        </attvalues>
      </edge>
      <edge id="973" label="+" source="143" target="321" weight="0.8646023">
        <attvalues>
          <attvalue for="att1" value="+"/>
        </attvalues>
      </edge>
      <edge id="974" label="+" source="143" target="325" weight="0.6504487">
        <attvalues>
          <attvalue for="att1" value="+"/>
        </attvalues>
      </edge>
      <edge id="975" label="+" source="143" target="339" weight="0.8896235">
        <attvalues>
          <attvalue for="att1" value="+"/>
        </attvalues>
      </edge>
      <edge id="976" label="+" source="144" target="145" weight="0.9196507">
        <attvalues>
          <attvalue for="att1" value="+"/>
        </attvalues>
      </edge>
      <edge id="977" label="-" source="144" target="184" weight="0.9082197">
        <attvalues>
          <attvalue for="att1" value="-"/>
        </attvalues>
      </edge>
      <edge id="978" label="+" source="144" target="201" weight="0.8402659">
        <attvalues>
          <attvalue for="att1" value="+"/>
        </attvalues>
      </edge>
      <edge id="979" label="+" source="144" target="216" weight="0.8687037">
        <attvalues>
          <attvalue for="att1" value="+"/>
        </attvalues>
      </edge>
      <edge id="980" label="+" source="144" target="221" weight="0.6257886">
        <attvalues>
          <attvalue for="att1" value="+"/>
        </attvalues>
      </edge>
      <edge id="981" label="-" source="144" target="229" weight="0.9339009">
        <attvalues>
          <attvalue for="att1" value="-"/>
        </attvalues>
      </edge>
      <edge id="982" label="+" source="144" target="231" weight="0.9149981">
        <attvalues>
          <attvalue for="att1" value="+"/>
        </attvalues>
      </edge>
      <edge id="983" label="+" source="144" target="249" weight="0.9266433">
        <attvalues>
          <attvalue for="att1" value="+"/>
        </attvalues>
      </edge>
      <edge id="984" label="-" source="144" target="255" weight="0.8212421">
        <attvalues>
          <attvalue for="att1" value="-"/>
        </attvalues>
      </edge>
      <edge id="985" label="+" source="144" target="270" weight="0.9446052">
        <attvalues>
          <attvalue for="att1" value="+"/>
        </attvalues>
      </edge>
      <edge id="986" label="+" source="144" target="274" weight="0.8048043">
        <attvalues>
          <attvalue for="att1" value="+"/>
        </attvalues>
      </edge>
      <edge id="987" label="+" source="144" target="276" weight="0.89603">
        <attvalues>
          <attvalue for="att1" value="+"/>
        </attvalues>
      </edge>
      <edge id="988" label="+" source="144" target="308" weight="0.8897765">
        <attvalues>
          <attvalue for="att1" value="+"/>
        </attvalues>
      </edge>
      <edge id="989" label="+" source="144" target="311" weight="0.8198654">
        <attvalues>
          <attvalue for="att1" value="+"/>
        </attvalues>
      </edge>
      <edge id="990" label="+" source="144" target="326" weight="0.750541">
        <attvalues>
          <attvalue for="att1" value="+"/>
        </attvalues>
      </edge>
      <edge id="991" label="+" source="145" target="160" weight="0.8283298">
        <attvalues>
          <attvalue for="att1" value="+"/>
        </attvalues>
      </edge>
      <edge id="992" label="+" source="145" target="187" weight="0.8826637">
        <attvalues>
          <attvalue for="att1" value="+"/>
        </attvalues>
      </edge>
      <edge id="993" label="+" source="145" target="191" weight="0.6239218">
        <attvalues>
          <attvalue for="att1" value="+"/>
        </attvalues>
      </edge>
      <edge id="994" label="+" source="145" target="205" weight="0.8805482">
        <attvalues>
          <attvalue for="att1" value="+"/>
        </attvalues>
      </edge>
      <edge id="995" label="+" source="145" target="220" weight="0.9093073">
        <attvalues>
          <attvalue for="att1" value="+"/>
        </attvalues>
      </edge>
      <edge id="996" label="+" source="145" target="223" weight="0.836994">
        <attvalues>
          <attvalue for="att1" value="+"/>
        </attvalues>
      </edge>
      <edge id="997" label="-" source="145" target="226" weight="0.9249563">
        <attvalues>
          <attvalue for="att1" value="-"/>
        </attvalues>
      </edge>
      <edge id="998" label="+" source="145" target="271" weight="0.867439">
        <attvalues>
          <attvalue for="att1" value="+"/>
        </attvalues>
      </edge>
      <edge id="999" label="-" source="145" target="288" weight="0.8790697">
        <attvalues>
          <attvalue for="att1" value="-"/>
        </attvalues>
      </edge>
      <edge id="1000" label="-" source="145" target="295" weight="0.726015">
        <attvalues>
          <attvalue for="att1" value="-"/>
        </attvalues>
      </edge>
      <edge id="1001" label="-" source="145" target="321" weight="0.9241217">
        <attvalues>
          <attvalue for="att1" value="-"/>
        </attvalues>
      </edge>
      <edge id="1002" label="+" source="145" target="323" weight="0.8896564">
        <attvalues>
          <attvalue for="att1" value="+"/>
        </attvalues>
      </edge>
      <edge id="1003" label="-" source="145" target="339" weight="0.7138964">
        <attvalues>
          <attvalue for="att1" value="-"/>
        </attvalues>
      </edge>
      <edge id="1004" label="-" source="146" target="160" weight="0.7130335">
        <attvalues>
          <attvalue for="att1" value="-"/>
        </attvalues>
      </edge>
      <edge id="1005" label="+" source="146" target="230" weight="0.8558142">
        <attvalues>
          <attvalue for="att1" value="+"/>
        </attvalues>
      </edge>
      <edge id="1006" label="-" source="146" target="327" weight="0.8993064">
        <attvalues>
          <attvalue for="att1" value="-"/>
        </attvalues>
      </edge>
      <edge id="1007" label="-" source="147" target="165" weight="0.9164799">
        <attvalues>
          <attvalue for="att1" value="-"/>
        </attvalues>
      </edge>
      <edge id="1008" label="-" source="147" target="218" weight="0.8997929">
        <attvalues>
          <attvalue for="att1" value="-"/>
        </attvalues>
      </edge>
      <edge id="1009" label="-" source="147" target="222" weight="0.9379104">
        <attvalues>
          <attvalue for="att1" value="-"/>
        </attvalues>
      </edge>
      <edge id="1010" label="-" source="147" target="224" weight="0.9097919">
        <attvalues>
          <attvalue for="att1" value="-"/>
        </attvalues>
      </edge>
      <edge id="1011" label="-" source="147" target="226" weight="0.8166243">
        <attvalues>
          <attvalue for="att1" value="-"/>
        </attvalues>
      </edge>
      <edge id="1012" label="-" source="147" target="256" weight="0.8756178">
        <attvalues>
          <attvalue for="att1" value="-"/>
        </attvalues>
      </edge>
      <edge id="1013" label="-" source="147" target="259" weight="0.8574412">
        <attvalues>
          <attvalue for="att1" value="-"/>
        </attvalues>
      </edge>
      <edge id="1014" label="-" source="147" target="265" weight="0.7861675">
        <attvalues>
          <attvalue for="att1" value="-"/>
        </attvalues>
      </edge>
      <edge id="1015" label="-" source="147" target="268" weight="0.7932194">
        <attvalues>
          <attvalue for="att1" value="-"/>
        </attvalues>
      </edge>
      <edge id="1016" label="-" source="147" target="346" weight="0.8243633">
        <attvalues>
          <attvalue for="att1" value="-"/>
        </attvalues>
      </edge>
      <edge id="1017" label="+" source="148" target="162" weight="0.7359256">
        <attvalues>
          <attvalue for="att1" value="+"/>
        </attvalues>
      </edge>
      <edge id="1018" label="-" source="148" target="171" weight="0.8933372">
        <attvalues>
          <attvalue for="att1" value="-"/>
        </attvalues>
      </edge>
      <edge id="1019" label="+" source="148" target="214" weight="0.8989818">
        <attvalues>
          <attvalue for="att1" value="+"/>
        </attvalues>
      </edge>
      <edge id="1020" label="+" source="148" target="261" weight="0.9284243">
        <attvalues>
          <attvalue for="att1" value="+"/>
        </attvalues>
      </edge>
      <edge id="1021" label="+" source="148" target="282" weight="0.9017592">
        <attvalues>
          <attvalue for="att1" value="+"/>
        </attvalues>
      </edge>
      <edge id="1022" label="+" source="148" target="322" weight="0.79971">
        <attvalues>
          <attvalue for="att1" value="+"/>
        </attvalues>
      </edge>
      <edge id="1023" label="+" source="148" target="334" weight="0.8320324">
        <attvalues>
          <attvalue for="att1" value="+"/>
        </attvalues>
      </edge>
      <edge id="1024" label="-" source="149" target="172" weight="0.817234">
        <attvalues>
          <attvalue for="att1" value="-"/>
        </attvalues>
      </edge>
      <edge id="1025" label="+" source="149" target="188" weight="0.9365206">
        <attvalues>
          <attvalue for="att1" value="+"/>
        </attvalues>
      </edge>
      <edge id="1026" label="-" source="149" target="277" weight="0.7046755">
        <attvalues>
          <attvalue for="att1" value="-"/>
        </attvalues>
      </edge>
      <edge id="1027" label="-" source="149" target="294" weight="0.8760609">
        <attvalues>
          <attvalue for="att1" value="-"/>
        </attvalues>
      </edge>
      <edge id="1028" label="-" source="150" target="176" weight="0.7074461">
        <attvalues>
          <attvalue for="att1" value="-"/>
        </attvalues>
      </edge>
      <edge id="1029" label="-" source="150" target="181" weight="0.8842699">
        <attvalues>
          <attvalue for="att1" value="-"/>
        </attvalues>
      </edge>
      <edge id="1030" label="+" source="150" target="191" weight="0.7600804">
        <attvalues>
          <attvalue for="att1" value="+"/>
        </attvalues>
      </edge>
      <edge id="1031" label="+" source="150" target="254" weight="0.7416932">
        <attvalues>
          <attvalue for="att1" value="+"/>
        </attvalues>
      </edge>
      <edge id="1032" label="-" source="150" target="279" weight="0.884658">
        <attvalues>
          <attvalue for="att1" value="-"/>
        </attvalues>
      </edge>
      <edge id="1033" label="-" source="150" target="347" weight="0.8709256">
        <attvalues>
          <attvalue for="att1" value="-"/>
        </attvalues>
      </edge>
      <edge id="1034" label="-" source="151" target="207" weight="0.9676901">
        <attvalues>
          <attvalue for="att1" value="-"/>
        </attvalues>
      </edge>
      <edge id="1035" label="+" source="151" target="211" weight="0.754334">
        <attvalues>
          <attvalue for="att1" value="+"/>
        </attvalues>
      </edge>
      <edge id="1036" label="-" source="151" target="250" weight="0.4843324">
        <attvalues>
          <attvalue for="att1" value="-"/>
        </attvalues>
      </edge>
      <edge id="1037" label="+" source="151" target="269" weight="0.7982229">
        <attvalues>
          <attvalue for="att1" value="+"/>
        </attvalues>
      </edge>
      <edge id="1038" label="+" source="151" target="271" weight="0.7659315">
        <attvalues>
          <attvalue for="att1" value="+"/>
        </attvalues>
      </edge>
      <edge id="1039" label="+" source="151" target="279" weight="0.5304334">
        <attvalues>
          <attvalue for="att1" value="+"/>
        </attvalues>
      </edge>
      <edge id="1040" label="+" source="151" target="309" weight="0.8490975">
        <attvalues>
          <attvalue for="att1" value="+"/>
        </attvalues>
      </edge>
      <edge id="1041" label="+" source="152" target="192" weight="0.9502087">
        <attvalues>
          <attvalue for="att1" value="+"/>
        </attvalues>
      </edge>
      <edge id="1042" label="+" source="152" target="193" weight="0.9851497">
        <attvalues>
          <attvalue for="att1" value="+"/>
        </attvalues>
      </edge>
      <edge id="1043" label="+" source="152" target="222" weight="0.6995789">
        <attvalues>
          <attvalue for="att1" value="+"/>
        </attvalues>
      </edge>
      <edge id="1044" label="-" source="152" target="228" weight="0.6875953">
        <attvalues>
          <attvalue for="att1" value="-"/>
        </attvalues>
      </edge>
      <edge id="1045" label="-" source="153" target="182" weight="0.4071917">
        <attvalues>
          <attvalue for="att1" value="-"/>
        </attvalues>
      </edge>
      <edge id="1046" label="+" source="153" target="249" weight="0.9958137">
        <attvalues>
          <attvalue for="att1" value="+"/>
        </attvalues>
      </edge>
      <edge id="1047" label="-" source="153" target="255" weight="0.7551535">
        <attvalues>
          <attvalue for="att1" value="-"/>
        </attvalues>
      </edge>
      <edge id="1048" label="+" source="153" target="268" weight="0.717014">
        <attvalues>
          <attvalue for="att1" value="+"/>
        </attvalues>
      </edge>
      <edge id="1049" label="-" source="153" target="294" weight="0.7281725">
        <attvalues>
          <attvalue for="att1" value="-"/>
        </attvalues>
      </edge>
      <edge id="1050" label="-" source="154" target="193" weight="0.7023255">
        <attvalues>
          <attvalue for="att1" value="-"/>
        </attvalues>
      </edge>
      <edge id="1051" label="-" source="154" target="237" weight="0.6020971">
        <attvalues>
          <attvalue for="att1" value="-"/>
        </attvalues>
      </edge>
      <edge id="1052" label="-" source="154" target="240" weight="0.8669176">
        <attvalues>
          <attvalue for="att1" value="-"/>
        </attvalues>
      </edge>
      <edge id="1053" label="+" source="155" target="243" weight="0.9857434">
        <attvalues>
          <attvalue for="att1" value="+"/>
        </attvalues>
      </edge>
      <edge id="1054" label="+" source="155" target="261" weight="0.66911">
        <attvalues>
          <attvalue for="att1" value="+"/>
        </attvalues>
      </edge>
      <edge id="1055" label="+" source="155" target="274" weight="0.9388173">
        <attvalues>
          <attvalue for="att1" value="+"/>
        </attvalues>
      </edge>
      <edge id="1056" label="+" source="155" target="317" weight="0.6391284">
        <attvalues>
          <attvalue for="att1" value="+"/>
        </attvalues>
      </edge>
      <edge id="1057" label="+" source="155" target="347" weight="0.6684138">
        <attvalues>
          <attvalue for="att1" value="+"/>
        </attvalues>
      </edge>
      <edge id="1058" label="+" source="156" target="166" weight="0.7321906">
        <attvalues>
          <attvalue for="att1" value="+"/>
        </attvalues>
      </edge>
      <edge id="1059" label="-" source="156" target="177" weight="0.572416">
        <attvalues>
          <attvalue for="att1" value="-"/>
        </attvalues>
      </edge>
      <edge id="1060" label="+" source="156" target="209" weight="0.7729492">
        <attvalues>
          <attvalue for="att1" value="+"/>
        </attvalues>
      </edge>
      <edge id="1061" label="+" source="156" target="213" weight="0.5352379">
        <attvalues>
          <attvalue for="att1" value="+"/>
        </attvalues>
      </edge>
      <edge id="1062" label="+" source="156" target="226" weight="0.8218592">
        <attvalues>
          <attvalue for="att1" value="+"/>
        </attvalues>
      </edge>
      <edge id="1063" label="+" source="156" target="267" weight="0.9627165">
        <attvalues>
          <attvalue for="att1" value="+"/>
        </attvalues>
      </edge>
      <edge id="1064" label="-" source="156" target="316" weight="0.948656">
        <attvalues>
          <attvalue for="att1" value="-"/>
        </attvalues>
      </edge>
      <edge id="1065" label="-" source="156" target="328" weight="0.9721692">
        <attvalues>
          <attvalue for="att1" value="-"/>
        </attvalues>
      </edge>
      <edge id="1066" label="-" source="156" target="339" weight="0.9789389">
        <attvalues>
          <attvalue for="att1" value="-"/>
        </attvalues>
      </edge>
      <edge id="1067" label="-" source="156" target="350" weight="0.8813275">
        <attvalues>
          <attvalue for="att1" value="-"/>
        </attvalues>
      </edge>
      <edge id="1068" label="-" source="157" target="180" weight="0.8465419">
        <attvalues>
          <attvalue for="att1" value="-"/>
        </attvalues>
      </edge>
      <edge id="1069" label="-" source="157" target="260" weight="0.9372145">
        <attvalues>
          <attvalue for="att1" value="-"/>
        </attvalues>
      </edge>
      <edge id="1070" label="-" source="157" target="330" weight="0.9167786">
        <attvalues>
          <attvalue for="att1" value="-"/>
        </attvalues>
      </edge>
      <edge id="1071" label="-" source="158" target="196" weight="0.8538116">
        <attvalues>
          <attvalue for="att1" value="-"/>
        </attvalues>
      </edge>
      <edge id="1072" label="-" source="158" target="228" weight="0.9409348">
        <attvalues>
          <attvalue for="att1" value="-"/>
        </attvalues>
      </edge>
      <edge id="1073" label="-" source="158" target="287" weight="0.7778053">
        <attvalues>
          <attvalue for="att1" value="-"/>
        </attvalues>
      </edge>
      <edge id="1074" label="-" source="158" target="288" weight="0.8843912">
        <attvalues>
          <attvalue for="att1" value="-"/>
        </attvalues>
      </edge>
      <edge id="1075" label="+" source="159" target="229" weight="0.744165">
        <attvalues>
          <attvalue for="att1" value="+"/>
        </attvalues>
      </edge>
      <edge id="1076" label="+" source="159" target="271" weight="0.6895339">
        <attvalues>
          <attvalue for="att1" value="+"/>
        </attvalues>
      </edge>
      <edge id="1077" label="-" source="159" target="309" weight="0.6967823">
        <attvalues>
          <attvalue for="att1" value="-"/>
        </attvalues>
      </edge>
      <edge id="1078" label="-" source="159" target="325" weight="0.8882686">
        <attvalues>
          <attvalue for="att1" value="-"/>
        </attvalues>
      </edge>
      <edge id="1079" label="-" source="159" target="326" weight="0.8194516">
        <attvalues>
          <attvalue for="att1" value="-"/>
        </attvalues>
      </edge>
      <edge id="1080" label="-" source="159" target="345" weight="0.8296805">
        <attvalues>
          <attvalue for="att1" value="-"/>
        </attvalues>
      </edge>
      <edge id="1081" label="-" source="160" target="194" weight="0.8339955">
        <attvalues>
          <attvalue for="att1" value="-"/>
        </attvalues>
      </edge>
      <edge id="1082" label="-" source="160" target="199" weight="0.9067472">
        <attvalues>
          <attvalue for="att1" value="-"/>
        </attvalues>
      </edge>
      <edge id="1083" label="-" source="160" target="210" weight="0.8137363">
        <attvalues>
          <attvalue for="att1" value="-"/>
        </attvalues>
      </edge>
      <edge id="1084" label="+" source="160" target="336" weight="0.7019237">
        <attvalues>
          <attvalue for="att1" value="+"/>
        </attvalues>
      </edge>
      <edge id="1085" label="-" source="161" target="163" weight="0.7665419">
        <attvalues>
          <attvalue for="att1" value="-"/>
        </attvalues>
      </edge>
      <edge id="1086" label="-" source="163" target="196" weight="0.7802743">
        <attvalues>
          <attvalue for="att1" value="-"/>
        </attvalues>
      </edge>
      <edge id="1087" label="-" source="163" target="345" weight="0.7331987">
        <attvalues>
          <attvalue for="att1" value="-"/>
        </attvalues>
      </edge>
      <edge id="1088" label="-" source="164" target="254" weight="0.6418305">
        <attvalues>
          <attvalue for="att1" value="-"/>
        </attvalues>
      </edge>
      <edge id="1089" label="-" source="164" target="269" weight="0.8251395">
        <attvalues>
          <attvalue for="att1" value="-"/>
        </attvalues>
      </edge>
      <edge id="1090" label="-" source="164" target="345" weight="0.8327482">
        <attvalues>
          <attvalue for="att1" value="-"/>
        </attvalues>
      </edge>
      <edge id="1091" label="-" source="165" target="196" weight="0.8116452">
        <attvalues>
          <attvalue for="att1" value="-"/>
        </attvalues>
      </edge>
      <edge id="1092" label="-" source="165" target="243" weight="0.7661852">
        <attvalues>
          <attvalue for="att1" value="-"/>
        </attvalues>
      </edge>
      <edge id="1093" label="+" source="165" target="261" weight="0.5586685">
        <attvalues>
          <attvalue for="att1" value="+"/>
        </attvalues>
      </edge>
      <edge id="1094" label="-" source="165" target="262" weight="0.6767854">
        <attvalues>
          <attvalue for="att1" value="-"/>
        </attvalues>
      </edge>
      <edge id="1095" label="-" source="165" target="317" weight="0.81617">
        <attvalues>
          <attvalue for="att1" value="-"/>
        </attvalues>
      </edge>
      <edge id="1096" label="+" source="165" target="325" weight="0.4237051">
        <attvalues>
          <attvalue for="att1" value="+"/>
        </attvalues>
      </edge>
      <edge id="1097" label="-" source="166" target="212" weight="0.8125572">
        <attvalues>
          <attvalue for="att1" value="-"/>
        </attvalues>
      </edge>
      <edge id="1098" label="+" source="166" target="243" weight="0.8429918">
        <attvalues>
          <attvalue for="att1" value="+"/>
        </attvalues>
      </edge>
      <edge id="1099" label="-" source="166" target="308" weight="0.7499315">
        <attvalues>
          <attvalue for="att1" value="-"/>
        </attvalues>
      </edge>
      <edge id="1100" label="+" source="166" target="333" weight="0.9180078">
        <attvalues>
          <attvalue for="att1" value="+"/>
        </attvalues>
      </edge>
      <edge id="1101" label="-" source="166" target="339" weight="0.9318798">
        <attvalues>
          <attvalue for="att1" value="-"/>
        </attvalues>
      </edge>
      <edge id="1102" label="-" source="166" target="341" weight="0.8421874">
        <attvalues>
          <attvalue for="att1" value="-"/>
        </attvalues>
      </edge>
      <edge id="1103" label="-" source="167" target="199" weight="0.8289545">
        <attvalues>
          <attvalue for="att1" value="-"/>
        </attvalues>
      </edge>
      <edge id="1104" label="-" source="167" target="235" weight="0.7278217">
        <attvalues>
          <attvalue for="att1" value="-"/>
        </attvalues>
      </edge>
      <edge id="1105" label="+" source="167" target="254" weight="0.9210152">
        <attvalues>
          <attvalue for="att1" value="+"/>
        </attvalues>
      </edge>
      <edge id="1106" label="+" source="167" target="258" weight="0.9108769">
        <attvalues>
          <attvalue for="att1" value="+"/>
        </attvalues>
      </edge>
      <edge id="1107" label="-" source="167" target="328" weight="0.8171686">
        <attvalues>
          <attvalue for="att1" value="-"/>
        </attvalues>
      </edge>
      <edge id="1108" label="+" source="167" target="333" weight="0.9190914">
        <attvalues>
          <attvalue for="att1" value="+"/>
        </attvalues>
      </edge>
      <edge id="1109" label="+" source="167" target="345" weight="0.974468">
        <attvalues>
          <attvalue for="att1" value="+"/>
        </attvalues>
      </edge>
      <edge id="1110" label="-" source="167" target="346" weight="0.9693049">
        <attvalues>
          <attvalue for="att1" value="-"/>
        </attvalues>
      </edge>
      <edge id="1111" label="+" source="167" target="352" weight="0.6160575">
        <attvalues>
          <attvalue for="att1" value="+"/>
        </attvalues>
      </edge>
      <edge id="1112" label="+" source="168" target="186" weight="0.7673797">
        <attvalues>
          <attvalue for="att1" value="+"/>
        </attvalues>
      </edge>
      <edge id="1113" label="-" source="168" target="283" weight="0.8369619">
        <attvalues>
          <attvalue for="att1" value="-"/>
        </attvalues>
      </edge>
      <edge id="1114" label="+" source="168" target="296" weight="0.9631366">
        <attvalues>
          <attvalue for="att1" value="+"/>
        </attvalues>
      </edge>
      <edge id="1115" label="-" source="168" target="306" weight="0.9688747">
        <attvalues>
          <attvalue for="att1" value="-"/>
        </attvalues>
      </edge>
      <edge id="1116" label="-" source="168" target="342" weight="0.9423299">
        <attvalues>
          <attvalue for="att1" value="-"/>
        </attvalues>
      </edge>
      <edge id="1117" label="+" source="169" target="171" weight="0.4972229">
        <attvalues>
          <attvalue for="att1" value="+"/>
        </attvalues>
      </edge>
      <edge id="1118" label="-" source="169" target="203" weight="0.5195425">
        <attvalues>
          <attvalue for="att1" value="-"/>
        </attvalues>
      </edge>
      <edge id="1119" label="-" source="170" target="290" weight="0.5741716">
        <attvalues>
          <attvalue for="att1" value="-"/>
        </attvalues>
      </edge>
      <edge id="1120" label="+" source="170" target="346" weight="0.9433609">
        <attvalues>
          <attvalue for="att1" value="+"/>
        </attvalues>
      </edge>
      <edge id="1121" label="+" source="171" target="224" weight="0.8356404">
        <attvalues>
          <attvalue for="att1" value="+"/>
        </attvalues>
      </edge>
      <edge id="1122" label="-" source="171" target="252" weight="0.9632536">
        <attvalues>
          <attvalue for="att1" value="-"/>
        </attvalues>
      </edge>
      <edge id="1123" label="-" source="171" target="266" weight="0.8232813">
        <attvalues>
          <attvalue for="att1" value="-"/>
        </attvalues>
      </edge>
      <edge id="1124" label="-" source="171" target="319" weight="0.9851174">
        <attvalues>
          <attvalue for="att1" value="-"/>
        </attvalues>
      </edge>
      <edge id="1125" label="-" source="172" target="261" weight="0.9167168">
        <attvalues>
          <attvalue for="att1" value="-"/>
        </attvalues>
      </edge>
      <edge id="1126" label="-" source="172" target="278" weight="0.7477285">
        <attvalues>
          <attvalue for="att1" value="-"/>
        </attvalues>
      </edge>
      <edge id="1127" label="-" source="172" target="286" weight="0.8438917">
        <attvalues>
          <attvalue for="att1" value="-"/>
        </attvalues>
      </edge>
      <edge id="1128" label="-" source="172" target="303" weight="0.8303069">
        <attvalues>
          <attvalue for="att1" value="-"/>
        </attvalues>
      </edge>
      <edge id="1129" label="-" source="172" target="325" weight="0.7915877">
        <attvalues>
          <attvalue for="att1" value="-"/>
        </attvalues>
      </edge>
      <edge id="1130" label="-" source="173" target="208" weight="0.8160003">
        <attvalues>
          <attvalue for="att1" value="-"/>
        </attvalues>
      </edge>
      <edge id="1131" label="-" source="173" target="213" weight="0.836221">
        <attvalues>
          <attvalue for="att1" value="-"/>
        </attvalues>
      </edge>
      <edge id="1132" label="-" source="173" target="250" weight="0.8981739">
        <attvalues>
          <attvalue for="att1" value="-"/>
        </attvalues>
      </edge>
      <edge id="1133" label="+" source="173" target="287" weight="0.8777572">
        <attvalues>
          <attvalue for="att1" value="+"/>
        </attvalues>
      </edge>
      <edge id="1134" label="+" source="173" target="321" weight="0.9436666">
        <attvalues>
          <attvalue for="att1" value="+"/>
        </attvalues>
      </edge>
      <edge id="1135" label="+" source="173" target="334" weight="0.8888066">
        <attvalues>
          <attvalue for="att1" value="+"/>
        </attvalues>
      </edge>
      <edge id="1136" label="-" source="173" target="341" weight="0.868705">
        <attvalues>
          <attvalue for="att1" value="-"/>
        </attvalues>
      </edge>
      <edge id="1137" label="+" source="174" target="198" weight="0.7409716">
        <attvalues>
          <attvalue for="att1" value="+"/>
        </attvalues>
      </edge>
      <edge id="1138" label="-" source="174" target="215" weight="0.9691075">
        <attvalues>
          <attvalue for="att1" value="-"/>
        </attvalues>
      </edge>
      <edge id="1139" label="+" source="174" target="224" weight="0.8987894">
        <attvalues>
          <attvalue for="att1" value="+"/>
        </attvalues>
      </edge>
      <edge id="1140" label="+" source="174" target="260" weight="0.9358783">
        <attvalues>
          <attvalue for="att1" value="+"/>
        </attvalues>
      </edge>
      <edge id="1141" label="-" source="174" target="277" weight="0.9117102">
        <attvalues>
          <attvalue for="att1" value="-"/>
        </attvalues>
      </edge>
      <edge id="1142" label="-" source="174" target="284" weight="0.6668958">
        <attvalues>
          <attvalue for="att1" value="-"/>
        </attvalues>
      </edge>
      <edge id="1143" label="-" source="174" target="300" weight="0.8520946">
        <attvalues>
          <attvalue for="att1" value="-"/>
        </attvalues>
      </edge>
      <edge id="1144" label="-" source="174" target="310" weight="0.9580249">
        <attvalues>
          <attvalue for="att1" value="-"/>
        </attvalues>
      </edge>
      <edge id="1145" label="+" source="174" target="312" weight="0.9597206">
        <attvalues>
          <attvalue for="att1" value="+"/>
        </attvalues>
      </edge>
      <edge id="1146" label="-" source="174" target="328" weight="0.8302784">
        <attvalues>
          <attvalue for="att1" value="-"/>
        </attvalues>
      </edge>
      <edge id="1147" label="+" source="174" target="349" weight="0.7739152">
        <attvalues>
          <attvalue for="att1" value="+"/>
        </attvalues>
      </edge>
      <edge id="1148" label="+" source="175" target="222" weight="0.8554356">
        <attvalues>
          <attvalue for="att1" value="+"/>
        </attvalues>
      </edge>
      <edge id="1149" label="+" source="175" target="224" weight="0.928444">
        <attvalues>
          <attvalue for="att1" value="+"/>
        </attvalues>
      </edge>
      <edge id="1150" label="+" source="175" target="245" weight="0.8918926">
        <attvalues>
          <attvalue for="att1" value="+"/>
        </attvalues>
      </edge>
      <edge id="1151" label="+" source="175" target="248" weight="0.8649613">
        <attvalues>
          <attvalue for="att1" value="+"/>
        </attvalues>
      </edge>
      <edge id="1152" label="-" source="175" target="278" weight="0.6433106">
        <attvalues>
          <attvalue for="att1" value="-"/>
        </attvalues>
      </edge>
      <edge id="1153" label="+" source="175" target="289" weight="0.8306798">
        <attvalues>
          <attvalue for="att1" value="+"/>
        </attvalues>
      </edge>
      <edge id="1154" label="-" source="175" target="294" weight="0.7003736">
        <attvalues>
          <attvalue for="att1" value="-"/>
        </attvalues>
      </edge>
      <edge id="1155" label="+" source="175" target="320" weight="0.9103837">
        <attvalues>
          <attvalue for="att1" value="+"/>
        </attvalues>
      </edge>
      <edge id="1156" label="-" source="175" target="335" weight="0.9001545">
        <attvalues>
          <attvalue for="att1" value="-"/>
        </attvalues>
      </edge>
      <edge id="1157" label="-" source="176" target="205" weight="0.7952465">
        <attvalues>
          <attvalue for="att1" value="-"/>
        </attvalues>
      </edge>
      <edge id="1158" label="-" source="176" target="234" weight="0.6499733">
        <attvalues>
          <attvalue for="att1" value="-"/>
        </attvalues>
      </edge>
      <edge id="1159" label="-" source="176" target="315" weight="0.8110702">
        <attvalues>
          <attvalue for="att1" value="-"/>
        </attvalues>
      </edge>
      <edge id="1160" label="-" source="177" target="192" weight="0.7560505">
        <attvalues>
          <attvalue for="att1" value="-"/>
        </attvalues>
      </edge>
      <edge id="1161" label="+" source="179" target="309" weight="0.5521431">
        <attvalues>
          <attvalue for="att1" value="+"/>
        </attvalues>
      </edge>
      <edge id="1162" label="+" source="180" target="268" weight="0.6255557">
        <attvalues>
          <attvalue for="att1" value="+"/>
        </attvalues>
      </edge>
      <edge id="1163" label="-" source="180" target="346" weight="0.6917219">
        <attvalues>
          <attvalue for="att1" value="-"/>
        </attvalues>
      </edge>
      <edge id="1164" label="-" source="181" target="221" weight="0.5739705">
        <attvalues>
          <attvalue for="att1" value="-"/>
        </attvalues>
      </edge>
      <edge id="1165" label="-" source="181" target="273" weight="0.8715156">
        <attvalues>
          <attvalue for="att1" value="-"/>
        </attvalues>
      </edge>
      <edge id="1166" label="+" source="181" target="300" weight="0.6837037">
        <attvalues>
          <attvalue for="att1" value="+"/>
        </attvalues>
      </edge>
      <edge id="1167" label="-" source="182" target="320" weight="0.4467073">
        <attvalues>
          <attvalue for="att1" value="-"/>
        </attvalues>
      </edge>
      <edge id="1168" label="+" source="183" target="200" weight="0.7039571">
        <attvalues>
          <attvalue for="att1" value="+"/>
        </attvalues>
      </edge>
      <edge id="1169" label="+" source="183" target="270" weight="0.7362247">
        <attvalues>
          <attvalue for="att1" value="+"/>
        </attvalues>
      </edge>
      <edge id="1170" label="+" source="183" target="275" weight="0.8510564">
        <attvalues>
          <attvalue for="att1" value="+"/>
        </attvalues>
      </edge>
      <edge id="1171" label="+" source="184" target="200" weight="0.7993152">
        <attvalues>
          <attvalue for="att1" value="+"/>
        </attvalues>
      </edge>
      <edge id="1172" label="+" source="184" target="256" weight="0.8506187">
        <attvalues>
          <attvalue for="att1" value="+"/>
        </attvalues>
      </edge>
      <edge id="1173" label="+" source="184" target="272" weight="0.7071244">
        <attvalues>
          <attvalue for="att1" value="+"/>
        </attvalues>
      </edge>
      <edge id="1174" label="+" source="185" target="241" weight="0.8882645">
        <attvalues>
          <attvalue for="att1" value="+"/>
        </attvalues>
      </edge>
      <edge id="1175" label="-" source="185" target="247" weight="0.8876316">
        <attvalues>
          <attvalue for="att1" value="-"/>
        </attvalues>
      </edge>
      <edge id="1176" label="-" source="185" target="291" weight="0.6546169">
        <attvalues>
          <attvalue for="att1" value="-"/>
        </attvalues>
      </edge>
      <edge id="1177" label="-" source="185" target="341" weight="0.8984398">
        <attvalues>
          <attvalue for="att1" value="-"/>
        </attvalues>
      </edge>
      <edge id="1178" label="-" source="185" target="345" weight="0.9127269">
        <attvalues>
          <attvalue for="att1" value="-"/>
        </attvalues>
      </edge>
      <edge id="1179" label="-" source="186" target="230" weight="0.7527338">
        <attvalues>
          <attvalue for="att1" value="-"/>
        </attvalues>
      </edge>
      <edge id="1180" label="-" source="186" target="301" weight="0.9018915">
        <attvalues>
          <attvalue for="att1" value="-"/>
        </attvalues>
      </edge>
      <edge id="1181" label="-" source="186" target="316" weight="0.6867475">
        <attvalues>
          <attvalue for="att1" value="-"/>
        </attvalues>
      </edge>
      <edge id="1182" label="-" source="187" target="191" weight="0.6218328">
        <attvalues>
          <attvalue for="att1" value="-"/>
        </attvalues>
      </edge>
      <edge id="1183" label="-" source="187" target="226" weight="0.8600606">
        <attvalues>
          <attvalue for="att1" value="-"/>
        </attvalues>
      </edge>
      <edge id="1184" label="-" source="187" target="265" weight="0.6594114">
        <attvalues>
          <attvalue for="att1" value="-"/>
        </attvalues>
      </edge>
      <edge id="1185" label="+" source="188" target="200" weight="0.9214948">
        <attvalues>
          <attvalue for="att1" value="+"/>
        </attvalues>
      </edge>
      <edge id="1186" label="+" source="188" target="229" weight="0.9935162">
        <attvalues>
          <attvalue for="att1" value="+"/>
        </attvalues>
      </edge>
      <edge id="1187" label="-" source="189" target="344" weight="0.7134563">
        <attvalues>
          <attvalue for="att1" value="-"/>
        </attvalues>
      </edge>
      <edge id="1188" label="-" source="190" target="261" weight="0.8133007">
        <attvalues>
          <attvalue for="att1" value="-"/>
        </attvalues>
      </edge>
      <edge id="1189" label="-" source="190" target="279" weight="0.8460732">
        <attvalues>
          <attvalue for="att1" value="-"/>
        </attvalues>
      </edge>
      <edge id="1190" label="-" source="190" target="280" weight="0.7884905">
        <attvalues>
          <attvalue for="att1" value="-"/>
        </attvalues>
      </edge>
      <edge id="1191" label="-" source="190" target="289" weight="0.7666535">
        <attvalues>
          <attvalue for="att1" value="-"/>
        </attvalues>
      </edge>
      <edge id="1192" label="-" source="190" target="296" weight="0.8499505">
        <attvalues>
          <attvalue for="att1" value="-"/>
        </attvalues>
      </edge>
      <edge id="1193" label="-" source="190" target="302" weight="0.5749238">
        <attvalues>
          <attvalue for="att1" value="-"/>
        </attvalues>
      </edge>
      <edge id="1194" label="-" source="190" target="305" weight="0.9387486">
        <attvalues>
          <attvalue for="att1" value="-"/>
        </attvalues>
      </edge>
      <edge id="1195" label="-" source="190" target="327" weight="0.8807575">
        <attvalues>
          <attvalue for="att1" value="-"/>
        </attvalues>
      </edge>
      <edge id="1196" label="-" source="190" target="350" weight="0.8926314">
        <attvalues>
          <attvalue for="att1" value="-"/>
        </attvalues>
      </edge>
      <edge id="1197" label="-" source="190" target="353" weight="0.7912868">
        <attvalues>
          <attvalue for="att1" value="-"/>
        </attvalues>
      </edge>
      <edge id="1198" label="-" source="191" target="193" weight="0.9264005">
        <attvalues>
          <attvalue for="att1" value="-"/>
        </attvalues>
      </edge>
      <edge id="1199" label="-" source="191" target="228" weight="0.7162252">
        <attvalues>
          <attvalue for="att1" value="-"/>
        </attvalues>
      </edge>
      <edge id="1200" label="-" source="191" target="247" weight="0.8243898">
        <attvalues>
          <attvalue for="att1" value="-"/>
        </attvalues>
      </edge>
      <edge id="1201" label="-" source="191" target="250" weight="0.7233971">
        <attvalues>
          <attvalue for="att1" value="-"/>
        </attvalues>
      </edge>
      <edge id="1202" label="-" source="191" target="287" weight="0.8418984">
        <attvalues>
          <attvalue for="att1" value="-"/>
        </attvalues>
      </edge>
      <edge id="1203" label="-" source="191" target="343" weight="0.862933">
        <attvalues>
          <attvalue for="att1" value="-"/>
        </attvalues>
      </edge>
      <edge id="1204" label="-" source="192" target="198" weight="0.7324825">
        <attvalues>
          <attvalue for="att1" value="-"/>
        </attvalues>
      </edge>
      <edge id="1205" label="-" source="192" target="243" weight="0.8976598">
        <attvalues>
          <attvalue for="att1" value="-"/>
        </attvalues>
      </edge>
      <edge id="1206" label="+" source="192" target="351" weight="0.5646012">
        <attvalues>
          <attvalue for="att1" value="+"/>
        </attvalues>
      </edge>
      <edge id="1207" label="-" source="194" target="219" weight="0.8117066">
        <attvalues>
          <attvalue for="att1" value="-"/>
        </attvalues>
      </edge>
      <edge id="1208" label="+" source="194" target="242" weight="0.8200034">
        <attvalues>
          <attvalue for="att1" value="+"/>
        </attvalues>
      </edge>
      <edge id="1209" label="+" source="194" target="249" weight="0.8503479">
        <attvalues>
          <attvalue for="att1" value="+"/>
        </attvalues>
      </edge>
      <edge id="1210" label="+" source="194" target="255" weight="0.8724395">
        <attvalues>
          <attvalue for="att1" value="+"/>
        </attvalues>
      </edge>
      <edge id="1211" label="+" source="194" target="256" weight="0.9522749">
        <attvalues>
          <attvalue for="att1" value="+"/>
        </attvalues>
      </edge>
      <edge id="1212" label="-" source="194" target="286" weight="0.8612757">
        <attvalues>
          <attvalue for="att1" value="-"/>
        </attvalues>
      </edge>
      <edge id="1213" label="+" source="194" target="317" weight="0.8905773">
        <attvalues>
          <attvalue for="att1" value="+"/>
        </attvalues>
      </edge>
      <edge id="1214" label="+" source="194" target="322" weight="0.8377836">
        <attvalues>
          <attvalue for="att1" value="+"/>
        </attvalues>
      </edge>
      <edge id="1215" label="+" source="194" target="333" weight="0.861093">
        <attvalues>
          <attvalue for="att1" value="+"/>
        </attvalues>
      </edge>
      <edge id="1216" label="+" source="195" target="249" weight="0.8420972">
        <attvalues>
          <attvalue for="att1" value="+"/>
        </attvalues>
      </edge>
      <edge id="1217" label="-" source="195" target="301" weight="0.7853075">
        <attvalues>
          <attvalue for="att1" value="-"/>
        </attvalues>
      </edge>
      <edge id="1218" label="+" source="195" target="307" weight="0.7495528">
        <attvalues>
          <attvalue for="att1" value="+"/>
        </attvalues>
      </edge>
      <edge id="1219" label="+" source="195" target="309" weight="0.7913294">
        <attvalues>
          <attvalue for="att1" value="+"/>
        </attvalues>
      </edge>
      <edge id="1220" label="+" source="195" target="320" weight="0.8380293">
        <attvalues>
          <attvalue for="att1" value="+"/>
        </attvalues>
      </edge>
      <edge id="1221" label="-" source="195" target="325" weight="0.7898485">
        <attvalues>
          <attvalue for="att1" value="-"/>
        </attvalues>
      </edge>
      <edge id="1222" label="+" source="196" target="199" weight="0.8166278">
        <attvalues>
          <attvalue for="att1" value="+"/>
        </attvalues>
      </edge>
      <edge id="1223" label="+" source="196" target="203" weight="0.7663342">
        <attvalues>
          <attvalue for="att1" value="+"/>
        </attvalues>
      </edge>
      <edge id="1224" label="-" source="196" target="222" weight="0.6997908">
        <attvalues>
          <attvalue for="att1" value="-"/>
        </attvalues>
      </edge>
      <edge id="1225" label="-" source="196" target="294" weight="0.9409443">
        <attvalues>
          <attvalue for="att1" value="-"/>
        </attvalues>
      </edge>
      <edge id="1226" label="-" source="196" target="306" weight="0.7862376">
        <attvalues>
          <attvalue for="att1" value="-"/>
        </attvalues>
      </edge>
      <edge id="1227" label="+" source="196" target="307" weight="0.8732701">
        <attvalues>
          <attvalue for="att1" value="+"/>
        </attvalues>
      </edge>
      <edge id="1228" label="-" source="196" target="313" weight="0.6213696">
        <attvalues>
          <attvalue for="att1" value="-"/>
        </attvalues>
      </edge>
      <edge id="1229" label="-" source="196" target="332" weight="0.889298">
        <attvalues>
          <attvalue for="att1" value="-"/>
        </attvalues>
      </edge>
      <edge id="1230" label="-" source="197" target="286" weight="0.9143154">
        <attvalues>
          <attvalue for="att1" value="-"/>
        </attvalues>
      </edge>
      <edge id="1231" label="+" source="197" target="296" weight="0.788261">
        <attvalues>
          <attvalue for="att1" value="+"/>
        </attvalues>
      </edge>
      <edge id="1232" label="+" source="197" target="332" weight="0.8874606">
        <attvalues>
          <attvalue for="att1" value="+"/>
        </attvalues>
      </edge>
      <edge id="1233" label="-" source="198" target="231" weight="0.8256464">
        <attvalues>
          <attvalue for="att1" value="-"/>
        </attvalues>
      </edge>
      <edge id="1234" label="-" source="199" target="258" weight="0.662398">
        <attvalues>
          <attvalue for="att1" value="-"/>
        </attvalues>
      </edge>
      <edge id="1235" label="-" source="199" target="324" weight="0.8906397">
        <attvalues>
          <attvalue for="att1" value="-"/>
        </attvalues>
      </edge>
      <edge id="1236" label="-" source="200" target="212" weight="0.7491939">
        <attvalues>
          <attvalue for="att1" value="-"/>
        </attvalues>
      </edge>
      <edge id="1237" label="-" source="200" target="239" weight="0.823841">
        <attvalues>
          <attvalue for="att1" value="-"/>
        </attvalues>
      </edge>
      <edge id="1238" label="-" source="200" target="242" weight="0.8669813">
        <attvalues>
          <attvalue for="att1" value="-"/>
        </attvalues>
      </edge>
      <edge id="1239" label="+" source="200" target="290" weight="0.8784368">
        <attvalues>
          <attvalue for="att1" value="+"/>
        </attvalues>
      </edge>
      <edge id="1240" label="-" source="200" target="293" weight="0.8723869">
        <attvalues>
          <attvalue for="att1" value="-"/>
        </attvalues>
      </edge>
      <edge id="1241" label="-" source="200" target="338" weight="0.9311271">
        <attvalues>
          <attvalue for="att1" value="-"/>
        </attvalues>
      </edge>
      <edge id="1242" label="+" source="200" target="340" weight="0.9326633">
        <attvalues>
          <attvalue for="att1" value="+"/>
        </attvalues>
      </edge>
      <edge id="1243" label="+" source="201" target="206" weight="0.9115949">
        <attvalues>
          <attvalue for="att1" value="+"/>
        </attvalues>
      </edge>
      <edge id="1244" label="+" source="201" target="227" weight="0.9123299">
        <attvalues>
          <attvalue for="att1" value="+"/>
        </attvalues>
      </edge>
      <edge id="1245" label="+" source="201" target="233" weight="0.7813035">
        <attvalues>
          <attvalue for="att1" value="+"/>
        </attvalues>
      </edge>
      <edge id="1246" label="+" source="201" target="241" weight="0.8660208">
        <attvalues>
          <attvalue for="att1" value="+"/>
        </attvalues>
      </edge>
      <edge id="1247" label="+" source="201" target="265" weight="0.7603583">
        <attvalues>
          <attvalue for="att1" value="+"/>
        </attvalues>
      </edge>
      <edge id="1248" label="+" source="201" target="308" weight="0.8425964">
        <attvalues>
          <attvalue for="att1" value="+"/>
        </attvalues>
      </edge>
      <edge id="1249" label="+" source="201" target="314" weight="0.8208377">
        <attvalues>
          <attvalue for="att1" value="+"/>
        </attvalues>
      </edge>
      <edge id="1250" label="+" source="201" target="325" weight="0.9059631">
        <attvalues>
          <attvalue for="att1" value="+"/>
        </attvalues>
      </edge>
      <edge id="1251" label="+" source="202" target="219" weight="0.7877913">
        <attvalues>
          <attvalue for="att1" value="+"/>
        </attvalues>
      </edge>
      <edge id="1252" label="+" source="202" target="234" weight="0.7985942">
        <attvalues>
          <attvalue for="att1" value="+"/>
        </attvalues>
      </edge>
      <edge id="1253" label="+" source="202" target="237" weight="0.7811456">
        <attvalues>
          <attvalue for="att1" value="+"/>
        </attvalues>
      </edge>
      <edge id="1254" label="+" source="202" target="238" weight="0.8953461">
        <attvalues>
          <attvalue for="att1" value="+"/>
        </attvalues>
      </edge>
      <edge id="1255" label="-" source="202" target="274" weight="0.8711124">
        <attvalues>
          <attvalue for="att1" value="-"/>
        </attvalues>
      </edge>
      <edge id="1256" label="+" source="202" target="283" weight="0.936281">
        <attvalues>
          <attvalue for="att1" value="+"/>
        </attvalues>
      </edge>
      <edge id="1257" label="+" source="202" target="319" weight="0.8671465">
        <attvalues>
          <attvalue for="att1" value="+"/>
        </attvalues>
      </edge>
      <edge id="1258" label="-" source="202" target="336" weight="0.6586795">
        <attvalues>
          <attvalue for="att1" value="-"/>
        </attvalues>
      </edge>
      <edge id="1259" label="+" source="202" target="345" weight="0.8656373">
        <attvalues>
          <attvalue for="att1" value="+"/>
        </attvalues>
      </edge>
      <edge id="1260" label="-" source="203" target="219" weight="0.8193535">
        <attvalues>
          <attvalue for="att1" value="-"/>
        </attvalues>
      </edge>
      <edge id="1261" label="+" source="203" target="221" weight="0.8229308">
        <attvalues>
          <attvalue for="att1" value="+"/>
        </attvalues>
      </edge>
      <edge id="1262" label="-" source="203" target="237" weight="0.8086853">
        <attvalues>
          <attvalue for="att1" value="-"/>
        </attvalues>
      </edge>
      <edge id="1263" label="+" source="203" target="289" weight="0.9098379">
        <attvalues>
          <attvalue for="att1" value="+"/>
        </attvalues>
      </edge>
      <edge id="1264" label="+" source="203" target="307" weight="0.8349554">
        <attvalues>
          <attvalue for="att1" value="+"/>
        </attvalues>
      </edge>
      <edge id="1265" label="+" source="203" target="311" weight="0.9204474">
        <attvalues>
          <attvalue for="att1" value="+"/>
        </attvalues>
      </edge>
      <edge id="1266" label="+" source="203" target="335" weight="0.8205851">
        <attvalues>
          <attvalue for="att1" value="+"/>
        </attvalues>
      </edge>
      <edge id="1267" label="+" source="204" target="227" weight="0.9081268">
        <attvalues>
          <attvalue for="att1" value="+"/>
        </attvalues>
      </edge>
      <edge id="1268" label="+" source="204" target="258" weight="0.8703563">
        <attvalues>
          <attvalue for="att1" value="+"/>
        </attvalues>
      </edge>
      <edge id="1269" label="+" source="204" target="277" weight="0.8193869">
        <attvalues>
          <attvalue for="att1" value="+"/>
        </attvalues>
      </edge>
      <edge id="1270" label="+" source="205" target="212" weight="0.7428233">
        <attvalues>
          <attvalue for="att1" value="+"/>
        </attvalues>
      </edge>
      <edge id="1271" label="-" source="205" target="225" weight="0.8831023">
        <attvalues>
          <attvalue for="att1" value="-"/>
        </attvalues>
      </edge>
      <edge id="1272" label="+" source="205" target="245" weight="0.8955869">
        <attvalues>
          <attvalue for="att1" value="+"/>
        </attvalues>
      </edge>
      <edge id="1273" label="-" source="205" target="251" weight="0.567611">
        <attvalues>
          <attvalue for="att1" value="-"/>
        </attvalues>
      </edge>
      <edge id="1274" label="+" source="205" target="266" weight="0.8551376">
        <attvalues>
          <attvalue for="att1" value="+"/>
        </attvalues>
      </edge>
      <edge id="1275" label="+" source="205" target="270" weight="0.7617502">
        <attvalues>
          <attvalue for="att1" value="+"/>
        </attvalues>
      </edge>
      <edge id="1276" label="+" source="205" target="272" weight="0.7926955">
        <attvalues>
          <attvalue for="att1" value="+"/>
        </attvalues>
      </edge>
      <edge id="1277" label="+" source="205" target="280" weight="0.8539069">
        <attvalues>
          <attvalue for="att1" value="+"/>
        </attvalues>
      </edge>
      <edge id="1278" label="+" source="205" target="347" weight="0.8274961">
        <attvalues>
          <attvalue for="att1" value="+"/>
        </attvalues>
      </edge>
      <edge id="1279" label="+" source="206" target="217" weight="0.8494592">
        <attvalues>
          <attvalue for="att1" value="+"/>
        </attvalues>
      </edge>
      <edge id="1280" label="+" source="206" target="235" weight="0.8157195">
        <attvalues>
          <attvalue for="att1" value="+"/>
        </attvalues>
      </edge>
      <edge id="1281" label="+" source="206" target="262" weight="0.8011114">
        <attvalues>
          <attvalue for="att1" value="+"/>
        </attvalues>
      </edge>
      <edge id="1282" label="+" source="206" target="277" weight="0.8017923">
        <attvalues>
          <attvalue for="att1" value="+"/>
        </attvalues>
      </edge>
      <edge id="1283" label="+" source="206" target="281" weight="0.857152">
        <attvalues>
          <attvalue for="att1" value="+"/>
        </attvalues>
      </edge>
      <edge id="1284" label="+" source="210" target="236" weight="0.8656493">
        <attvalues>
          <attvalue for="att1" value="+"/>
        </attvalues>
      </edge>
      <edge id="1285" label="-" source="210" target="243" weight="0.7166038">
        <attvalues>
          <attvalue for="att1" value="-"/>
        </attvalues>
      </edge>
      <edge id="1286" label="+" source="210" target="257" weight="0.7797035">
        <attvalues>
          <attvalue for="att1" value="+"/>
        </attvalues>
      </edge>
      <edge id="1287" label="+" source="210" target="290" weight="0.8784422">
        <attvalues>
          <attvalue for="att1" value="+"/>
        </attvalues>
      </edge>
      <edge id="1288" label="+" source="210" target="302" weight="0.5827181">
        <attvalues>
          <attvalue for="att1" value="+"/>
        </attvalues>
      </edge>
      <edge id="1289" label="+" source="211" target="264" weight="0.7824707">
        <attvalues>
          <attvalue for="att1" value="+"/>
        </attvalues>
      </edge>
      <edge id="1290" label="+" source="212" target="238" weight="0.8096181">
        <attvalues>
          <attvalue for="att1" value="+"/>
        </attvalues>
      </edge>
      <edge id="1291" label="-" source="212" target="241" weight="0.780113">
        <attvalues>
          <attvalue for="att1" value="-"/>
        </attvalues>
      </edge>
      <edge id="1292" label="+" source="212" target="285" weight="0.7597491">
        <attvalues>
          <attvalue for="att1" value="+"/>
        </attvalues>
      </edge>
      <edge id="1293" label="-" source="212" target="303" weight="0.7718077">
        <attvalues>
          <attvalue for="att1" value="-"/>
        </attvalues>
      </edge>
      <edge id="1294" label="+" source="213" target="228" weight="0.8011262">
        <attvalues>
          <attvalue for="att1" value="+"/>
        </attvalues>
      </edge>
      <edge id="1295" label="-" source="213" target="257" weight="0.7492467">
        <attvalues>
          <attvalue for="att1" value="-"/>
        </attvalues>
      </edge>
      <edge id="1296" label="-" source="213" target="293" weight="0.7805831">
        <attvalues>
          <attvalue for="att1" value="-"/>
        </attvalues>
      </edge>
      <edge id="1297" label="-" source="214" target="231" weight="0.6511467">
        <attvalues>
          <attvalue for="att1" value="-"/>
        </attvalues>
      </edge>
      <edge id="1298" label="+" source="215" target="340" weight="0.8550876">
        <attvalues>
          <attvalue for="att1" value="+"/>
        </attvalues>
      </edge>
      <edge id="1299" label="-" source="216" target="243" weight="0.6889442">
        <attvalues>
          <attvalue for="att1" value="-"/>
        </attvalues>
      </edge>
      <edge id="1300" label="-" source="216" target="277" weight="0.944763">
        <attvalues>
          <attvalue for="att1" value="-"/>
        </attvalues>
      </edge>
      <edge id="1301" label="-" source="216" target="289" weight="0.7419293">
        <attvalues>
          <attvalue for="att1" value="-"/>
        </attvalues>
      </edge>
      <edge id="1302" label="+" source="216" target="291" weight="0.7237784">
        <attvalues>
          <attvalue for="att1" value="+"/>
        </attvalues>
      </edge>
      <edge id="1303" label="+" source="216" target="300" weight="0.9418244">
        <attvalues>
          <attvalue for="att1" value="+"/>
        </attvalues>
      </edge>
      <edge id="1304" label="+" source="217" target="241" weight="0.8664799">
        <attvalues>
          <attvalue for="att1" value="+"/>
        </attvalues>
      </edge>
      <edge id="1305" label="+" source="217" target="245" weight="0.8661071">
        <attvalues>
          <attvalue for="att1" value="+"/>
        </attvalues>
      </edge>
      <edge id="1306" label="+" source="217" target="310" weight="0.7200211">
        <attvalues>
          <attvalue for="att1" value="+"/>
        </attvalues>
      </edge>
      <edge id="1307" label="+" source="218" target="240" weight="0.8591157">
        <attvalues>
          <attvalue for="att1" value="+"/>
        </attvalues>
      </edge>
      <edge id="1308" label="-" source="218" target="274" weight="0.5709362">
        <attvalues>
          <attvalue for="att1" value="-"/>
        </attvalues>
      </edge>
      <edge id="1309" label="-" source="218" target="348" weight="0.5453858">
        <attvalues>
          <attvalue for="att1" value="-"/>
        </attvalues>
      </edge>
      <edge id="1310" label="-" source="219" target="244" weight="0.9150519">
        <attvalues>
          <attvalue for="att1" value="-"/>
        </attvalues>
      </edge>
      <edge id="1311" label="-" source="219" target="260" weight="0.9001248">
        <attvalues>
          <attvalue for="att1" value="-"/>
        </attvalues>
      </edge>
      <edge id="1312" label="+" source="219" target="271" weight="0.7347197">
        <attvalues>
          <attvalue for="att1" value="+"/>
        </attvalues>
      </edge>
      <edge id="1313" label="-" source="219" target="303" weight="0.5676625">
        <attvalues>
          <attvalue for="att1" value="-"/>
        </attvalues>
      </edge>
      <edge id="1314" label="-" source="219" target="307" weight="0.5985086">
        <attvalues>
          <attvalue for="att1" value="-"/>
        </attvalues>
      </edge>
      <edge id="1315" label="-" source="219" target="320" weight="0.6430624">
        <attvalues>
          <attvalue for="att1" value="-"/>
        </attvalues>
      </edge>
      <edge id="1316" label="-" source="220" target="228" weight="0.3894415">
        <attvalues>
          <attvalue for="att1" value="-"/>
        </attvalues>
      </edge>
      <edge id="1317" label="-" source="220" target="271" weight="0.518447">
        <attvalues>
          <attvalue for="att1" value="-"/>
        </attvalues>
      </edge>
      <edge id="1318" label="+" source="220" target="295" weight="0.5308578">
        <attvalues>
          <attvalue for="att1" value="+"/>
        </attvalues>
      </edge>
      <edge id="1319" label="+" source="223" target="272" weight="0.8932171">
        <attvalues>
          <attvalue for="att1" value="+"/>
        </attvalues>
      </edge>
      <edge id="1320" label="-" source="223" target="275" weight="0.9177331">
        <attvalues>
          <attvalue for="att1" value="-"/>
        </attvalues>
      </edge>
      <edge id="1321" label="-" source="223" target="320" weight="0.8951499">
        <attvalues>
          <attvalue for="att1" value="-"/>
        </attvalues>
      </edge>
      <edge id="1322" label="+" source="223" target="327" weight="0.9094634">
        <attvalues>
          <attvalue for="att1" value="+"/>
        </attvalues>
      </edge>
      <edge id="1323" label="+" source="223" target="340" weight="0.9489937">
        <attvalues>
          <attvalue for="att1" value="+"/>
        </attvalues>
      </edge>
      <edge id="1324" label="+" source="224" target="246" weight="0.7670623">
        <attvalues>
          <attvalue for="att1" value="+"/>
        </attvalues>
      </edge>
      <edge id="1325" label="+" source="224" target="270" weight="0.7965723">
        <attvalues>
          <attvalue for="att1" value="+"/>
        </attvalues>
      </edge>
      <edge id="1326" label="+" source="224" target="299" weight="0.7871924">
        <attvalues>
          <attvalue for="att1" value="+"/>
        </attvalues>
      </edge>
      <edge id="1327" label="+" source="224" target="319" weight="0.8756657">
        <attvalues>
          <attvalue for="att1" value="+"/>
        </attvalues>
      </edge>
      <edge id="1328" label="+" source="225" target="229" weight="0.9472049">
        <attvalues>
          <attvalue for="att1" value="+"/>
        </attvalues>
      </edge>
      <edge id="1329" label="+" source="225" target="247" weight="0.8395786">
        <attvalues>
          <attvalue for="att1" value="+"/>
        </attvalues>
      </edge>
      <edge id="1330" label="+" source="225" target="255" weight="0.7269328">
        <attvalues>
          <attvalue for="att1" value="+"/>
        </attvalues>
      </edge>
      <edge id="1331" label="+" source="225" target="266" weight="0.8807789">
        <attvalues>
          <attvalue for="att1" value="+"/>
        </attvalues>
      </edge>
      <edge id="1332" label="+" source="225" target="311" weight="0.8997355">
        <attvalues>
          <attvalue for="att1" value="+"/>
        </attvalues>
      </edge>
      <edge id="1333" label="+" source="227" target="250" weight="0.9524479">
        <attvalues>
          <attvalue for="att1" value="+"/>
        </attvalues>
      </edge>
      <edge id="1334" label="+" source="227" target="284" weight="0.9391198">
        <attvalues>
          <attvalue for="att1" value="+"/>
        </attvalues>
      </edge>
      <edge id="1335" label="+" source="227" target="292" weight="0.7948291">
        <attvalues>
          <attvalue for="att1" value="+"/>
        </attvalues>
      </edge>
      <edge id="1336" label="+" source="227" target="297" weight="0.9261406">
        <attvalues>
          <attvalue for="att1" value="+"/>
        </attvalues>
      </edge>
      <edge id="1337" label="-" source="227" target="328" weight="0.9336228">
        <attvalues>
          <attvalue for="att1" value="-"/>
        </attvalues>
      </edge>
      <edge id="1338" label="+" source="229" target="305" weight="0.8921596">
        <attvalues>
          <attvalue for="att1" value="+"/>
        </attvalues>
      </edge>
      <edge id="1339" label="+" source="229" target="318" weight="0.6967377">
        <attvalues>
          <attvalue for="att1" value="+"/>
        </attvalues>
      </edge>
      <edge id="1340" label="+" source="231" target="249" weight="0.9338327">
        <attvalues>
          <attvalue for="att1" value="+"/>
        </attvalues>
      </edge>
      <edge id="1341" label="-" source="231" target="258" weight="0.8498432">
        <attvalues>
          <attvalue for="att1" value="-"/>
        </attvalues>
      </edge>
      <edge id="1342" label="+" source="231" target="277" weight="0.9593178">
        <attvalues>
          <attvalue for="att1" value="+"/>
        </attvalues>
      </edge>
      <edge id="1343" label="+" source="231" target="299" weight="0.9289867">
        <attvalues>
          <attvalue for="att1" value="+"/>
        </attvalues>
      </edge>
      <edge id="1344" label="+" source="231" target="343" weight="0.8839439">
        <attvalues>
          <attvalue for="att1" value="+"/>
        </attvalues>
      </edge>
      <edge id="1345" label="+" source="232" target="317" weight="0.8815762">
        <attvalues>
          <attvalue for="att1" value="+"/>
        </attvalues>
      </edge>
      <edge id="1346" label="+" source="233" target="247" weight="0.7825699">
        <attvalues>
          <attvalue for="att1" value="+"/>
        </attvalues>
      </edge>
      <edge id="1347" label="-" source="233" target="330" weight="0.7416572">
        <attvalues>
          <attvalue for="att1" value="-"/>
        </attvalues>
      </edge>
      <edge id="1348" label="-" source="233" target="341" weight="0.8184881">
        <attvalues>
          <attvalue for="att1" value="-"/>
        </attvalues>
      </edge>
      <edge id="1349" label="-" source="234" target="339" weight="0.8422046">
        <attvalues>
          <attvalue for="att1" value="-"/>
        </attvalues>
      </edge>
      <edge id="1350" label="+" source="236" target="313" weight="0.8734819">
        <attvalues>
          <attvalue for="att1" value="+"/>
        </attvalues>
      </edge>
      <edge id="1351" label="+" source="236" target="325" weight="0.920619">
        <attvalues>
          <attvalue for="att1" value="+"/>
        </attvalues>
      </edge>
      <edge id="1352" label="+" source="236" target="335" weight="0.8518524">
        <attvalues>
          <attvalue for="att1" value="+"/>
        </attvalues>
      </edge>
      <edge id="1353" label="+" source="237" target="267" weight="0.7877334">
        <attvalues>
          <attvalue for="att1" value="+"/>
        </attvalues>
      </edge>
      <edge id="1354" label="+" source="237" target="270" weight="0.88687">
        <attvalues>
          <attvalue for="att1" value="+"/>
        </attvalues>
      </edge>
      <edge id="1355" label="+" source="237" target="318" weight="0.8761888">
        <attvalues>
          <attvalue for="att1" value="+"/>
        </attvalues>
      </edge>
      <edge id="1356" label="+" source="237" target="326" weight="0.8569948">
        <attvalues>
          <attvalue for="att1" value="+"/>
        </attvalues>
      </edge>
      <edge id="1357" label="+" source="238" target="251" weight="0.7811296">
        <attvalues>
          <attvalue for="att1" value="+"/>
        </attvalues>
      </edge>
      <edge id="1358" label="+" source="238" target="307" weight="0.8436882">
        <attvalues>
          <attvalue for="att1" value="+"/>
        </attvalues>
      </edge>
      <edge id="1359" label="+" source="238" target="323" weight="0.8588294">
        <attvalues>
          <attvalue for="att1" value="+"/>
        </attvalues>
      </edge>
      <edge id="1360" label="+" source="239" target="296" weight="0.8995356">
        <attvalues>
          <attvalue for="att1" value="+"/>
        </attvalues>
      </edge>
      <edge id="1361" label="+" source="239" target="318" weight="0.9423389">
        <attvalues>
          <attvalue for="att1" value="+"/>
        </attvalues>
      </edge>
      <edge id="1362" label="+" source="239" target="344" weight="0.906806">
        <attvalues>
          <attvalue for="att1" value="+"/>
        </attvalues>
      </edge>
      <edge id="1363" label="+" source="240" target="311" weight="0.9544882">
        <attvalues>
          <attvalue for="att1" value="+"/>
        </attvalues>
      </edge>
      <edge id="1364" label="+" source="241" target="310" weight="0.9092485">
        <attvalues>
          <attvalue for="att1" value="+"/>
        </attvalues>
      </edge>
      <edge id="1365" label="+" source="241" target="330" weight="0.926371">
        <attvalues>
          <attvalue for="att1" value="+"/>
        </attvalues>
      </edge>
      <edge id="1366" label="-" source="241" target="346" weight="0.9409934">
        <attvalues>
          <attvalue for="att1" value="-"/>
        </attvalues>
      </edge>
      <edge id="1367" label="-" source="242" target="312" weight="0.9289166">
        <attvalues>
          <attvalue for="att1" value="-"/>
        </attvalues>
      </edge>
      <edge id="1368" label="-" source="243" target="247" weight="0.7654811">
        <attvalues>
          <attvalue for="att1" value="-"/>
        </attvalues>
      </edge>
      <edge id="1369" label="-" source="245" target="320" weight="0.8630128">
        <attvalues>
          <attvalue for="att1" value="-"/>
        </attvalues>
      </edge>
      <edge id="1370" label="+" source="246" target="273" weight="0.848424">
        <attvalues>
          <attvalue for="att1" value="+"/>
        </attvalues>
      </edge>
      <edge id="1371" label="+" source="246" target="332" weight="0.8064013">
        <attvalues>
          <attvalue for="att1" value="+"/>
        </attvalues>
      </edge>
      <edge id="1372" label="+" source="248" target="299" weight="0.8182471">
        <attvalues>
          <attvalue for="att1" value="+"/>
        </attvalues>
      </edge>
      <edge id="1373" label="-" source="248" target="304" weight="0.9574813">
        <attvalues>
          <attvalue for="att1" value="-"/>
        </attvalues>
      </edge>
      <edge id="1374" label="+" source="248" target="313" weight="0.9495351">
        <attvalues>
          <attvalue for="att1" value="+"/>
        </attvalues>
      </edge>
      <edge id="1375" label="+" source="248" target="349" weight="0.9304776">
        <attvalues>
          <attvalue for="att1" value="+"/>
        </attvalues>
      </edge>
      <edge id="1376" label="-" source="249" target="262" weight="0.7843352">
        <attvalues>
          <attvalue for="att1" value="-"/>
        </attvalues>
      </edge>
      <edge id="1377" label="-" source="249" target="269" weight="0.6294825">
        <attvalues>
          <attvalue for="att1" value="-"/>
        </attvalues>
      </edge>
      <edge id="1378" label="-" source="249" target="285" weight="0.7515182">
        <attvalues>
          <attvalue for="att1" value="-"/>
        </attvalues>
      </edge>
      <edge id="1379" label="-" source="249" target="295" weight="0.9001089">
        <attvalues>
          <attvalue for="att1" value="-"/>
        </attvalues>
      </edge>
      <edge id="1380" label="+" source="249" target="297" weight="0.8994931">
        <attvalues>
          <attvalue for="att1" value="+"/>
        </attvalues>
      </edge>
      <edge id="1381" label="+" source="250" target="273" weight="0.9451377">
        <attvalues>
          <attvalue for="att1" value="+"/>
        </attvalues>
      </edge>
      <edge id="1382" label="+" source="250" target="305" weight="0.7822701">
        <attvalues>
          <attvalue for="att1" value="+"/>
        </attvalues>
      </edge>
      <edge id="1383" label="+" source="250" target="308" weight="0.9120627">
        <attvalues>
          <attvalue for="att1" value="+"/>
        </attvalues>
      </edge>
      <edge id="1384" label="+" source="250" target="316" weight="0.5421823">
        <attvalues>
          <attvalue for="att1" value="+"/>
        </attvalues>
      </edge>
      <edge id="1385" label="-" source="250" target="338" weight="0.6447258">
        <attvalues>
          <attvalue for="att1" value="-"/>
        </attvalues>
      </edge>
      <edge id="1386" label="+" source="250" target="341" weight="0.821048">
        <attvalues>
          <attvalue for="att1" value="+"/>
        </attvalues>
      </edge>
      <edge id="1387" label="+" source="250" target="349" weight="0.8624736">
        <attvalues>
          <attvalue for="att1" value="+"/>
        </attvalues>
      </edge>
      <edge id="1388" label="+" source="251" target="297" weight="0.9351488">
        <attvalues>
          <attvalue for="att1" value="+"/>
        </attvalues>
      </edge>
      <edge id="1389" label="+" source="251" target="312" weight="0.9385558">
        <attvalues>
          <attvalue for="att1" value="+"/>
        </attvalues>
      </edge>
      <edge id="1390" label="+" source="251" target="318" weight="0.8819342">
        <attvalues>
          <attvalue for="att1" value="+"/>
        </attvalues>
      </edge>
      <edge id="1391" label="+" source="251" target="336" weight="0.8914187">
        <attvalues>
          <attvalue for="att1" value="+"/>
        </attvalues>
      </edge>
      <edge id="1392" label="+" source="252" target="256" weight="0.945414">
        <attvalues>
          <attvalue for="att1" value="+"/>
        </attvalues>
      </edge>
      <edge id="1393" label="-" source="252" target="265" weight="0.9149605">
        <attvalues>
          <attvalue for="att1" value="-"/>
        </attvalues>
      </edge>
      <edge id="1394" label="+" source="252" target="284" weight="0.9385098">
        <attvalues>
          <attvalue for="att1" value="+"/>
        </attvalues>
      </edge>
      <edge id="1395" label="+" source="252" target="306" weight="0.8695438">
        <attvalues>
          <attvalue for="att1" value="+"/>
        </attvalues>
      </edge>
      <edge id="1396" label="+" source="253" target="345" weight="0.8926413">
        <attvalues>
          <attvalue for="att1" value="+"/>
        </attvalues>
      </edge>
      <edge id="1397" label="+" source="254" target="296" weight="0.7347519">
        <attvalues>
          <attvalue for="att1" value="+"/>
        </attvalues>
      </edge>
      <edge id="1398" label="+" source="255" target="263" weight="0.878043">
        <attvalues>
          <attvalue for="att1" value="+"/>
        </attvalues>
      </edge>
      <edge id="1399" label="+" source="255" target="268" weight="0.7649406">
        <attvalues>
          <attvalue for="att1" value="+"/>
        </attvalues>
      </edge>
      <edge id="1400" label="-" source="255" target="278" weight="0.9702543">
        <attvalues>
          <attvalue for="att1" value="-"/>
        </attvalues>
      </edge>
      <edge id="1401" label="-" source="255" target="301" weight="0.9613274">
        <attvalues>
          <attvalue for="att1" value="-"/>
        </attvalues>
      </edge>
      <edge id="1402" label="-" source="256" target="268" weight="0.6488966">
        <attvalues>
          <attvalue for="att1" value="-"/>
        </attvalues>
      </edge>
      <edge id="1403" label="-" source="256" target="289" weight="0.8251367">
        <attvalues>
          <attvalue for="att1" value="-"/>
        </attvalues>
      </edge>
      <edge id="1404" label="-" source="256" target="347" weight="0.77839">
        <attvalues>
          <attvalue for="att1" value="-"/>
        </attvalues>
      </edge>
      <edge id="1405" label="-" source="256" target="348" weight="0.8125343">
        <attvalues>
          <attvalue for="att1" value="-"/>
        </attvalues>
      </edge>
      <edge id="1406" label="-" source="257" target="259" weight="0.8952369">
        <attvalues>
          <attvalue for="att1" value="-"/>
        </attvalues>
      </edge>
      <edge id="1407" label="-" source="257" target="295" weight="0.4013149">
        <attvalues>
          <attvalue for="att1" value="-"/>
        </attvalues>
      </edge>
      <edge id="1408" label="+" source="257" target="301" weight="0.830957">
        <attvalues>
          <attvalue for="att1" value="+"/>
        </attvalues>
      </edge>
      <edge id="1409" label="-" source="257" target="314" weight="0.8146658">
        <attvalues>
          <attvalue for="att1" value="-"/>
        </attvalues>
      </edge>
      <edge id="1410" label="-" source="257" target="347" weight="0.8574324">
        <attvalues>
          <attvalue for="att1" value="-"/>
        </attvalues>
      </edge>
      <edge id="1411" label="-" source="258" target="261" weight="0.8719644">
        <attvalues>
          <attvalue for="att1" value="-"/>
        </attvalues>
      </edge>
      <edge id="1412" label="-" source="258" target="272" weight="0.4895026">
        <attvalues>
          <attvalue for="att1" value="-"/>
        </attvalues>
      </edge>
      <edge id="1413" label="-" source="258" target="325" weight="0.8360544">
        <attvalues>
          <attvalue for="att1" value="-"/>
        </attvalues>
      </edge>
      <edge id="1414" label="-" source="258" target="343" weight="0.979233">
        <attvalues>
          <attvalue for="att1" value="-"/>
        </attvalues>
      </edge>
      <edge id="1415" label="-" source="258" target="344" weight="0.8335686">
        <attvalues>
          <attvalue for="att1" value="-"/>
        </attvalues>
      </edge>
      <edge id="1416" label="+" source="259" target="265" weight="0.6087745">
        <attvalues>
          <attvalue for="att1" value="+"/>
        </attvalues>
      </edge>
      <edge id="1417" label="-" source="259" target="320" weight="0.8941744">
        <attvalues>
          <attvalue for="att1" value="-"/>
        </attvalues>
      </edge>
      <edge id="1418" label="-" source="259" target="347" weight="0.8663465">
        <attvalues>
          <attvalue for="att1" value="-"/>
        </attvalues>
      </edge>
      <edge id="1419" label="-" source="260" target="267" weight="0.7587575">
        <attvalues>
          <attvalue for="att1" value="-"/>
        </attvalues>
      </edge>
      <edge id="1420" label="-" source="260" target="309" weight="0.7808915">
        <attvalues>
          <attvalue for="att1" value="-"/>
        </attvalues>
      </edge>
      <edge id="1421" label="+" source="262" target="293" weight="0.799781">
        <attvalues>
          <attvalue for="att1" value="+"/>
        </attvalues>
      </edge>
      <edge id="1422" label="-" source="262" target="302" weight="0.889581">
        <attvalues>
          <attvalue for="att1" value="-"/>
        </attvalues>
      </edge>
      <edge id="1423" label="-" source="262" target="338" weight="0.8722074">
        <attvalues>
          <attvalue for="att1" value="-"/>
        </attvalues>
      </edge>
      <edge id="1424" label="+" source="262" target="343" weight="0.7756976">
        <attvalues>
          <attvalue for="att1" value="+"/>
        </attvalues>
      </edge>
      <edge id="1425" label="+" source="263" target="265" weight="0.7405284">
        <attvalues>
          <attvalue for="att1" value="+"/>
        </attvalues>
      </edge>
      <edge id="1426" label="+" source="263" target="291" weight="0.8265327">
        <attvalues>
          <attvalue for="att1" value="+"/>
        </attvalues>
      </edge>
      <edge id="1427" label="+" source="263" target="298" weight="0.8388142">
        <attvalues>
          <attvalue for="att1" value="+"/>
        </attvalues>
      </edge>
      <edge id="1428" label="-" source="263" target="300" weight="0.7563396">
        <attvalues>
          <attvalue for="att1" value="-"/>
        </attvalues>
      </edge>
      <edge id="1429" label="-" source="264" target="301" weight="0.9290733">
        <attvalues>
          <attvalue for="att1" value="-"/>
        </attvalues>
      </edge>
      <edge id="1430" label="+" source="264" target="312" weight="0.8338018">
        <attvalues>
          <attvalue for="att1" value="+"/>
        </attvalues>
      </edge>
      <edge id="1431" label="-" source="264" target="322" weight="0.7017865">
        <attvalues>
          <attvalue for="att1" value="-"/>
        </attvalues>
      </edge>
      <edge id="1432" label="-" source="264" target="325" weight="0.9412829">
        <attvalues>
          <attvalue for="att1" value="-"/>
        </attvalues>
      </edge>
      <edge id="1433" label="-" source="265" target="270" weight="0.7811739">
        <attvalues>
          <attvalue for="att1" value="-"/>
        </attvalues>
      </edge>
      <edge id="1434" label="-" source="265" target="278" weight="0.6575145">
        <attvalues>
          <attvalue for="att1" value="-"/>
        </attvalues>
      </edge>
      <edge id="1435" label="+" source="265" target="283" weight="0.9474785">
        <attvalues>
          <attvalue for="att1" value="+"/>
        </attvalues>
      </edge>
      <edge id="1436" label="-" source="265" target="309" weight="0.8647324">
        <attvalues>
          <attvalue for="att1" value="-"/>
        </attvalues>
      </edge>
      <edge id="1437" label="+" source="265" target="324" weight="0.727924">
        <attvalues>
          <attvalue for="att1" value="+"/>
        </attvalues>
      </edge>
      <edge id="1438" label="-" source="265" target="328" weight="0.8658693">
        <attvalues>
          <attvalue for="att1" value="-"/>
        </attvalues>
      </edge>
      <edge id="1439" label="-" source="265" target="340" weight="0.6953732">
        <attvalues>
          <attvalue for="att1" value="-"/>
        </attvalues>
      </edge>
      <edge id="1440" label="-" source="265" target="343" weight="0.8068429">
        <attvalues>
          <attvalue for="att1" value="-"/>
        </attvalues>
      </edge>
      <edge id="1441" label="-" source="266" target="274" weight="0.8939218">
        <attvalues>
          <attvalue for="att1" value="-"/>
        </attvalues>
      </edge>
      <edge id="1442" label="-" source="266" target="311" weight="0.687341">
        <attvalues>
          <attvalue for="att1" value="-"/>
        </attvalues>
      </edge>
      <edge id="1443" label="-" source="266" target="331" weight="0.9310129">
        <attvalues>
          <attvalue for="att1" value="-"/>
        </attvalues>
      </edge>
      <edge id="1444" label="-" source="266" target="351" weight="0.9232535">
        <attvalues>
          <attvalue for="att1" value="-"/>
        </attvalues>
      </edge>
      <edge id="1445" label="-" source="267" target="269" weight="0.742604">
        <attvalues>
          <attvalue for="att1" value="-"/>
        </attvalues>
      </edge>
      <edge id="1446" label="+" source="267" target="273" weight="0.7306908">
        <attvalues>
          <attvalue for="att1" value="+"/>
        </attvalues>
      </edge>
      <edge id="1447" label="-" source="267" target="314" weight="0.721115">
        <attvalues>
          <attvalue for="att1" value="-"/>
        </attvalues>
      </edge>
      <edge id="1448" label="-" source="267" target="328" weight="0.7669076">
        <attvalues>
          <attvalue for="att1" value="-"/>
        </attvalues>
      </edge>
      <edge id="1449" label="-" source="268" target="310" weight="0.7798676">
        <attvalues>
          <attvalue for="att1" value="-"/>
        </attvalues>
      </edge>
      <edge id="1450" label="-" source="268" target="316" weight="0.64675">
        <attvalues>
          <attvalue for="att1" value="-"/>
        </attvalues>
      </edge>
      <edge id="1451" label="-" source="269" target="289" weight="0.8059272">
        <attvalues>
          <attvalue for="att1" value="-"/>
        </attvalues>
      </edge>
      <edge id="1452" label="-" source="269" target="306" weight="0.8340493">
        <attvalues>
          <attvalue for="att1" value="-"/>
        </attvalues>
      </edge>
      <edge id="1453" label="-" source="269" target="307" weight="0.7086862">
        <attvalues>
          <attvalue for="att1" value="-"/>
        </attvalues>
      </edge>
      <edge id="1454" label="-" source="269" target="343" weight="0.7757463">
        <attvalues>
          <attvalue for="att1" value="-"/>
        </attvalues>
      </edge>
      <edge id="1455" label="-" source="270" target="275" weight="0.5642798">
        <attvalues>
          <attvalue for="att1" value="-"/>
        </attvalues>
      </edge>
      <edge id="1456" label="-" source="270" target="308" weight="0.87144">
        <attvalues>
          <attvalue for="att1" value="-"/>
        </attvalues>
      </edge>
      <edge id="1457" label="-" source="270" target="349" weight="0.7407465">
        <attvalues>
          <attvalue for="att1" value="-"/>
        </attvalues>
      </edge>
      <edge id="1458" label="-" source="271" target="278" weight="0.7861155">
        <attvalues>
          <attvalue for="att1" value="-"/>
        </attvalues>
      </edge>
      <edge id="1459" label="-" source="271" target="279" weight="0.7027661">
        <attvalues>
          <attvalue for="att1" value="-"/>
        </attvalues>
      </edge>
      <edge id="1460" label="-" source="271" target="303" weight="0.8135277">
        <attvalues>
          <attvalue for="att1" value="-"/>
        </attvalues>
      </edge>
      <edge id="1461" label="-" source="271" target="317" weight="0.8166">
        <attvalues>
          <attvalue for="att1" value="-"/>
        </attvalues>
      </edge>
      <edge id="1462" label="-" source="271" target="337" weight="0.6880427">
        <attvalues>
          <attvalue for="att1" value="-"/>
        </attvalues>
      </edge>
      <edge id="1463" label="-" source="272" target="326" weight="0.7996033">
        <attvalues>
          <attvalue for="att1" value="-"/>
        </attvalues>
      </edge>
      <edge id="1464" label="-" source="274" target="336" weight="0.9303994">
        <attvalues>
          <attvalue for="att1" value="-"/>
        </attvalues>
      </edge>
      <edge id="1465" label="-" source="275" target="278" weight="0.8321614">
        <attvalues>
          <attvalue for="att1" value="-"/>
        </attvalues>
      </edge>
      <edge id="1466" label="-" source="275" target="294" weight="0.9532542">
        <attvalues>
          <attvalue for="att1" value="-"/>
        </attvalues>
      </edge>
      <edge id="1467" label="-" source="275" target="351" weight="0.8898495">
        <attvalues>
          <attvalue for="att1" value="-"/>
        </attvalues>
      </edge>
      <edge id="1468" label="-" source="276" target="278" weight="0.7561613">
        <attvalues>
          <attvalue for="att1" value="-"/>
        </attvalues>
      </edge>
      <edge id="1469" label="-" source="276" target="314" weight="0.7723177">
        <attvalues>
          <attvalue for="att1" value="-"/>
        </attvalues>
      </edge>
      <edge id="1470" label="-" source="277" target="281" weight="0.880005">
        <attvalues>
          <attvalue for="att1" value="-"/>
        </attvalues>
      </edge>
      <edge id="1471" label="+" source="277" target="289" weight="0.571123">
        <attvalues>
          <attvalue for="att1" value="+"/>
        </attvalues>
      </edge>
      <edge id="1472" label="-" source="277" target="292" weight="0.8081087">
        <attvalues>
          <attvalue for="att1" value="-"/>
        </attvalues>
      </edge>
      <edge id="1473" label="-" source="277" target="308" weight="0.8829054">
        <attvalues>
          <attvalue for="att1" value="-"/>
        </attvalues>
      </edge>
      <edge id="1474" label="-" source="277" target="344" weight="0.6688733">
        <attvalues>
          <attvalue for="att1" value="-"/>
        </attvalues>
      </edge>
      <edge id="1475" label="+" source="278" target="292" weight="0.6465334">
        <attvalues>
          <attvalue for="att1" value="+"/>
        </attvalues>
      </edge>
      <edge id="1476" label="-" source="278" target="325" weight="0.8351753">
        <attvalues>
          <attvalue for="att1" value="-"/>
        </attvalues>
      </edge>
      <edge id="1477" label="-" source="282" target="295" weight="0.7042362">
        <attvalues>
          <attvalue for="att1" value="-"/>
        </attvalues>
      </edge>
      <edge id="1478" label="-" source="283" target="288" weight="0.7537474">
        <attvalues>
          <attvalue for="att1" value="-"/>
        </attvalues>
      </edge>
      <edge id="1479" label="-" source="285" target="300" weight="0.9342005">
        <attvalues>
          <attvalue for="att1" value="-"/>
        </attvalues>
      </edge>
      <edge id="1480" label="-" source="285" target="330" weight="0.4946084">
        <attvalues>
          <attvalue for="att1" value="-"/>
        </attvalues>
      </edge>
      <edge id="1481" label="+" source="287" target="309" weight="0.6239761">
        <attvalues>
          <attvalue for="att1" value="+"/>
        </attvalues>
      </edge>
      <edge id="1482" label="-" source="293" target="318" weight="0.851116">
        <attvalues>
          <attvalue for="att1" value="-"/>
        </attvalues>
      </edge>
      <edge id="1483" label="+" source="295" target="333" weight="0.7973259">
        <attvalues>
          <attvalue for="att1" value="+"/>
        </attvalues>
      </edge>
      <edge id="1484" label="-" source="296" target="304" weight="0.9094085">
        <attvalues>
          <attvalue for="att1" value="-"/>
        </attvalues>
      </edge>
      <edge id="1485" label="-" source="297" target="315" weight="0.898895">
        <attvalues>
          <attvalue for="att1" value="-"/>
        </attvalues>
      </edge>
      <edge id="1486" label="-" source="298" target="306" weight="0.7075159">
        <attvalues>
          <attvalue for="att1" value="-"/>
        </attvalues>
      </edge>
      <edge id="1487" label="-" source="299" target="329" weight="0.9076497">
        <attvalues>
          <attvalue for="att1" value="-"/>
        </attvalues>
      </edge>
      <edge id="1488" label="-" source="299" target="347" weight="0.8577913">
        <attvalues>
          <attvalue for="att1" value="-"/>
        </attvalues>
      </edge>
      <edge id="1489" label="-" source="299" target="349" weight="0.6515246">
        <attvalues>
          <attvalue for="att1" value="-"/>
        </attvalues>
      </edge>
      <edge id="1490" label="-" source="299" target="352" weight="0.7599682">
        <attvalues>
          <attvalue for="att1" value="-"/>
        </attvalues>
      </edge>
      <edge id="1491" label="+" source="301" target="337" weight="0.8753937">
        <attvalues>
          <attvalue for="att1" value="+"/>
        </attvalues>
      </edge>
      <edge id="1492" label="-" source="302" target="335" weight="0.8487899">
        <attvalues>
          <attvalue for="att1" value="-"/>
        </attvalues>
      </edge>
      <edge id="1493" label="+" source="303" target="325" weight="0.6291385">
        <attvalues>
          <attvalue for="att1" value="+"/>
        </attvalues>
      </edge>
      <edge id="1494" label="-" source="303" target="336" weight="0.4255333">
        <attvalues>
          <attvalue for="att1" value="-"/>
        </attvalues>
      </edge>
      <edge id="1495" label="-" source="303" target="344" weight="0.651566">
        <attvalues>
          <attvalue for="att1" value="-"/>
        </attvalues>
      </edge>
      <edge id="1496" label="+" source="305" target="329" weight="0.9905815">
        <attvalues>
          <attvalue for="att1" value="+"/>
        </attvalues>
      </edge>
      <edge id="1497" label="+" source="306" target="325" weight="0.9694076">
        <attvalues>
          <attvalue for="att1" value="+"/>
        </attvalues>
      </edge>
      <edge id="1498" label="-" source="307" target="313" weight="0.3586837">
        <attvalues>
          <attvalue for="att1" value="-"/>
        </attvalues>
      </edge>
      <edge id="1499" label="-" source="309" target="318" weight="0.7150725">
        <attvalues>
          <attvalue for="att1" value="-"/>
        </attvalues>
      </edge>
      <edge id="1500" label="-" source="310" target="322" weight="0.8664652">
        <attvalues>
          <attvalue for="att1" value="-"/>
        </attvalues>
      </edge>
      <edge id="1501" label="+" source="314" target="333" weight="0.7607014">
        <attvalues>
          <attvalue for="att1" value="+"/>
        </attvalues>
      </edge>
      <edge id="1502" label="+" source="315" target="352" weight="0.9771723">
        <attvalues>
          <attvalue for="att1" value="+"/>
        </attvalues>
      </edge>
      <edge id="1503" label="+" source="319" target="343" weight="0.7261385">
        <attvalues>
          <attvalue for="att1" value="+"/>
        </attvalues>
      </edge>
      <edge id="1504" label="-" source="328" target="344" weight="0.7374778">
        <attvalues>
          <attvalue for="att1" value="-"/>
        </attvalues>
      </edge>
      <edge id="1505" label="-" source="342" target="348" weight="0.6923921">
        <attvalues>
          <attvalue for="att1" value="-"/>
        </attvalues>
      </edge>
      <edge id="1506" label="-" source="351" target="353" weight="0.6213308">
        <attvalues>
          <attvalue for="att1" value="-"/>
        </attvalues>
      </edge>
    </edges>
  </graph>
</gexf>
