# Supplementary material for: Microbial interactions mediate the fairy ring type effects on alpine meadow plant communities on the Tibetan plateau
Source: Environ Microbiome. 2026 Mar 10;21:55. doi: 10.1186/s40793-026-00873-z (PMC13088534; doi:10.1186/s40793-026-00873-z)
Supplement: Supplementary file 2 — Supplementary Material 2 [file 40793_2026_873_MOESM2_ESM.zip › co-occurrence network/bacteria/T1/Agrocybe_10in_node.csv]

ID	degree	betweenness_centrality	closeness_centrality	eigenvector_centrality	Abundance	module	Kingdom	phylum	class	order	family	genus
ASV6	5	68	0.00119771038104376	0.207669665599537	1.76691204650328	M6	Bacteria	Verrucomicrobiota	Verrucomicrobiae	Chthoniobacterales	Chthoniobacteraceae	Candidatus_Udaeobacter
ASV8	7	65	0.00117134712597363	0.225101382552376	0.480717043745251	M2	Bacteria	Gemmatimonadota	Gemmatimonadetes	Gemmatimonadales	Gemmatimonadaceae	uncultured
ASV9	8	262	0.00120237795408824	0.169774161432563	0.395207007392409	M3	Bacteria	Actinobacteriota	Thermoleophilia	Solirubrobacterales	67-14	67-14
ASV10	5	85	0.00112474445216406	0.177986997867059	0.437518968385655	M8	Bacteria	Gemmatimonadota	Gemmatimonadetes	Gemmatimonadales	Gemmatimonadaceae
ASV11	3	23	0.000997768836389434	0.0619885740263004	0.722847794350578	M1	Bacteria	Proteobacteria	Alphaproteobacteria	Rhizobiales	uncultured	uncultured
ASV12	6	107	0.00118628279619794	0.175178610873686	0.81212381676041	M5	Bacteria	Acidobacteriota	Blastocatellia	Pyrinomonadales	Pyrinomonadaceae	RB41
ASV13	10	638	0.00128545835582375	0.204685211141449	0.892760224098323	M4	Bacteria	Acidobacteriota	Blastocatellia	Pyrinomonadales	Pyrinomonadaceae	RB41
ASV16	7	367	0.0012569468337452	0.19282077116869	0.833833618736002	M2	Bacteria	Acidobacteriota	Blastocatellia	Pyrinomonadales	Pyrinomonadaceae	RB41
ASV17	12	376	0.00128487789004941	0.408831282362919	0.411378594578309	M13	Bacteria	Proteobacteria	Gammaproteobacteria	Burkholderiales	Nitrosomonadaceae	MND1
ASV18	10	263	0.0012295901184947	0.287707804580539	0.369731219359827	M13	Bacteria	Actinobacteriota	Thermoleophilia	Gaiellales	uncultured	uncultured
ASV19	7	131	0.00124050786677379	0.230811817518144	0.38944726401113	M5	Bacteria	Gemmatimonadota	Gemmatimonadetes	Gemmatimonadales	Gemmatimonadaceae	uncultured
ASV20	9	346	0.00128021692408465	0.309151695477237	0.356661032456154	M9	Bacteria	Chloroflexi	Gitt-GS-136	Gitt-GS-136	Gitt-GS-136	Gitt-GS-136
ASV21	5	45	0.00111557094904121	0.123398419999023	0.806807130562306	M11	Bacteria	Acidobacteriota	Blastocatellia	Pyrinomonadales	Pyrinomonadaceae	RB41
ASV22	10	242	0.00117849476209561	0.275069893389885	0.717309579560886	M10	Bacteria	Acidobacteriota	Vicinamibacteria	Vicinamibacterales	Vicinamibacteraceae	Vicinamibacteraceae
ASV23	11	248	0.0012103176013362	0.301315796790669	0.282892011457459	M10	Bacteria	Gemmatimonadota	Gemmatimonadetes	Gemmatimonadales	Gemmatimonadaceae	uncultured
ASV24	9	525	0.00130224360231352	0.279768060430213	0.295297612586368	M2	Bacteria	Actinobacteriota	Thermoleophilia	Solirubrobacterales	67-14	67-14
ASV25	10	300	0.00126346113539986	0.282296832428235	0.293303855262079	M12	Bacteria	Gemmatimonadota	Gemmatimonadetes	Gemmatimonadales	Gemmatimonadaceae	uncultured
ASV26	6	153	0.00105522921933312	0.072509741962077	0.316564357378785	M1	Bacteria	Actinobacteriota	Thermoleophilia	Gaiellales	uncultured	uncultured
ASV27	10	564	0.00130785962467905	0.328354514888041	0.283113540049046	M6	Bacteria	Actinobacteriota	Thermoleophilia	Solirubrobacterales	Solirubrobacteraceae	Solirubrobacter
ASV28	11	524	0.00125488276118866	0.258463624077941	0.332514415973098	M2	Bacteria	Actinobacteriota	MB-A2-108	MB-A2-108	MB-A2-108	MB-A2-108
ASV29	11	714	0.00126364341083341	0.25094276583339	0.381915291897149	M5	Bacteria	Chloroflexi	P2-11E	P2-11E	P2-11E	P2-11E
ASV30	11	306	0.00125106770024966	0.302771440021894	0.203584775669072	M9	Bacteria	Actinobacteriota	Thermoleophilia	Gaiellales
ASV31	2	5	0.000937071103061747	0.0287518154129405	0.352895046399163	M7	Bacteria	NB1-j	NB1-j	NB1-j	NB1-j	NB1-j
ASV32	4	26	0.00106336170131676	0.0913942550083213	0.273809339202364	M1	Bacteria	Methylomirabilota	Methylomirabilia	Rokubacteriales	Rokubacteriales	Rokubacteriales
ASV33	13	412	0.00131329721368505	0.441928949082265	0.244789093704379	M5	Bacteria	Gemmatimonadota	Gemmatimonadetes	Gemmatimonadales	Gemmatimonadaceae	uncultured
ASV35	4	91	0.00119546674162911	0.119626335779481	0.385238220770964	M6	Bacteria	Acidobacteriota	Vicinamibacteria	Vicinamibacterales
ASV36	5	163	0.00120562356104516	0.133283283970415	0.37039580513459	M1	Bacteria	RCP2-54	RCP2-54	RCP2-54	RCP2-54	RCP2-54
ASV38	12	664	0.00133803464003864	0.37578720111226	0.201591018344783	M8	Bacteria	Gemmatimonadota	Gemmatimonadetes	Gemmatimonadales	Gemmatimonadaceae	uncultured
ASV39	5	65	0.00110332548218073	0.103691754130473	0.308146270898454	M1	Bacteria	Acidobacteriota	Blastocatellia
ASV40	3	64	0.00108069171854288	0.078446025485011	0.244124507929616	M6	Bacteria	Gemmatimonadota	Gemmatimonadetes	Gemmatimonadales	Gemmatimonadaceae	uncultured
ASV41	10	300	0.00127507783126416	0.288469727983553	0.254979408917412	M11	Bacteria	Proteobacteria	Alphaproteobacteria	Rhizobiales	Xanthobacteraceae	Bradyrhizobium
ASV42	5	74	0.00114159230218213	0.180699203023515	0.346249188651533	M10	Bacteria	Proteobacteria	Gammaproteobacteria	Burkholderiales	Sutterellaceae	uncultured
ASV43	5	68	0.00114154266593696	0.142966358232222	0.297512898502245	M3	Bacteria	Acidobacteriota	Vicinamibacteria	Vicinamibacterales	Vicinamibacteraceae	Vicinamibacteraceae
ASV44	3	38	0.0010375974462091	0.0617547208491777	0.513946332483402	M3	Bacteria	Acidobacteriota	Blastocatellia
ASV45	15	532	0.00132138058869785	0.517161094343934	0.197603503696205	M8	Bacteria	Actinobacteriota	Thermoleophilia	Gaiellales	uncultured	uncultured
ASV46	8	222	0.00122091172723068	0.226311536841374	0.287322583289212	M13	Bacteria	Acidobacteriota	Vicinamibacteria	Vicinamibacterales
ASV47	4	114	0.00105732828188033	0.0487262353945866	0.453025969796792	M13	Bacteria	Chloroflexi	P2-11E	P2-11E	P2-11E	P2-11E
ASV49	5	178	0.00120268643205389	0.115285396563458	0.145322756081514	M5	Bacteria	Gemmatimonadota	Gemmatimonadetes	Gemmatimonadales	Gemmatimonadaceae
ASV50	11	519	0.00126213112897953	0.203046774333847	0.207350761726062	M9	Bacteria	Gemmatimonadota	Gemmatimonadetes	Gemmatimonadales	Gemmatimonadaceae	uncultured
ASV51	16	807	0.0013572660778565	0.451751834228445	0.259409980749165	M5	Bacteria	Acidobacteriota	Holophagae	Subgroup_7	Subgroup_7	Subgroup_7
ASV52	10	305	0.00124425704998214	0.254606505256751	0.251434951452009	M7	Bacteria	Acidobacteriota	Vicinamibacteria	Vicinamibacterales	Vicinamibacteraceae	Vicinamibacteraceae
ASV53	10	257	0.00127006341773763	0.329249225463063	0.136240083826419	M11	Bacteria	Proteobacteria	Gammaproteobacteria	Burkholderiales	Nitrosomonadaceae	MND1
ASV54	5	73	0.00113156626301604	0.141871496213684	0.44372176895011	M4	Bacteria	Chloroflexi	P2-11E	P2-11E	P2-11E	P2-11E
ASV56	2	14	0.000997113995491358	0.0387072938987079	0.179881216369191	M8	Bacteria	Actinobacteriota	MB-A2-108	MB-A2-108	MB-A2-108	MB-A2-108
ASV57	10	279	0.00124617072394539	0.253406544170303	0.1761152303122	M6	Bacteria	Methylomirabilota	Methylomirabilia	Rokubacteriales	Rokubacteriales	Rokubacteriales
ASV58	5	63	0.00112419385166073	0.162500658938969	0.215325791023218	M4	Bacteria	Acidobacteriota	Vicinamibacteria	Vicinamibacterales	Vicinamibacteraceae	Vicinamibacteraceae
ASV59	5	100	0.00114900625626602	0.117349273991221	0.232826549758645	M3	Bacteria	Gemmatimonadota	Gemmatimonadetes	Gemmatimonadales	Gemmatimonadaceae	Roseisolibacter
ASV60	7	171	0.0012050524763117	0.178613515488433	0.212445919332579	M12	Bacteria	Acidobacteriota	Holophagae	Subgroup_7	Subgroup_7	Subgroup_7
ASV61	15	805	0.00128118113352737	0.324032346966054	0.250991894268834	M7	Bacteria	Proteobacteria	Gammaproteobacteria	Burkholderiales	Nitrosomonadaceae	MND1
ASV63	6	111	0.00120888740545839	0.210016154829888	0.267385010046322	M5	Bacteria	Methylomirabilota	Methylomirabilia	Rokubacteriales	Rokubacteriales	Rokubacteriales
ASV64	7	140	0.00106715281310228	0.120459274037851	0.241687693422152	M1	Bacteria	Actinobacteriota	Acidimicrobiia	IMCC26256	IMCC26256	IMCC26256
ASV65	9	467	0.00129457402625955	0.239281525126911	0.410049423028783	M4	Bacteria	Acidobacteriota	Blastocatellia	Pyrinomonadales	Pyrinomonadaceae	RB41
ASV66	7	199	0.00114489497704495	0.127353056029785	0.231940435392294	M4	Bacteria	Proteobacteria	Alphaproteobacteria	Rhizobiales	KF-JG30-B3	KF-JG30-B3
ASV67	10	177	0.00125223588567509	0.39667875497794	0.171241601297271	M2	Bacteria	Actinobacteriota	Actinobacteria	Frankiales	Geodermatophilaceae	Blastococcus
ASV68	13	540	0.00129693286920157	0.34354784306503	0.1761152303122	M6	Bacteria	Actinobacteriota	Thermoleophilia	Solirubrobacterales	67-14	67-14
ASV69	7	95	0.00118934301632125	0.224258119988937	0.078642650013624	M8	Bacteria	RCP2-54	RCP2-54	RCP2-54	RCP2-54	RCP2-54
ASV70	12	468	0.00125877521473409	0.259116783945607	0.0693384491669417	M5	Bacteria	Actinobacteriota	Thermoleophilia	Gaiellales	uncultured	uncultured
ASV71	7	276	0.00116678697770513	0.159031104032709	0.200704903978432	M7	Bacteria	Acidobacteriota	Blastocatellia	Pyrinomonadales	Pyrinomonadaceae	RB41
ASV73	6	346	0.00128129454128207	0.134797684139712	0.190071531582224	M5	Bacteria	Actinobacteriota	Thermoleophilia	Solirubrobacterales	67-14	67-14
ASV74	10	816	0.00129456701378267	0.216578590140842	0.312576842730207	M1	Bacteria	Acidobacteriota	Vicinamibacteria	Vicinamibacterales	Vicinamibacteraceae	Vicinamibacteraceae
ASV75	10	422	0.00128956058014915	0.283272032318913	0.366186761894424	M3	Bacteria	Acidobacteriota	Blastocatellia	Pyrinomonadales	Pyrinomonadaceae	RB41
ASV76	7	292	0.00118501076136962	0.137725962830399	0.0928204798752351	M12	Bacteria	Actinobacteriota	Thermoleophilia	Gaiellales	Gaiellaceae	Gaiella
ASV77	19	1411	0.00138284432871716	0.550496170147814	0.210895219191465	M4	Bacteria	Gemmatimonadota	Gemmatimonadetes	Gemmatimonadales	Gemmatimonadaceae	Gemmatimonas
ASV78	2	20	0.000977347613880339	0.0278585625846946	0.0609203626866101	M13	Bacteria	Proteobacteria	Alphaproteobacteria	Rhizobiales	Rhizobiaceae	Phyllobacterium
ASV80	19	1115	0.00139043877305529	0.498290502947792	0.478280229237787	M1	Bacteria	Acidobacteriota	Blastocatellia	Pyrinomonadales	Pyrinomonadaceae	RB41
ASV81	4	36	0.00106502942884107	0.0837942157119976	0.111871938751775	M4	Bacteria	Actinobacteriota	Thermoleophilia	Solirubrobacterales	Solirubrobacteraceae	Solirubrobacter
ASV82	3	28	0.00106886014479798	0.0644395701463914	0.156620714252485	M7	Bacteria	Proteobacteria	Alphaproteobacteria	Rhizobiales	Rhizobiales_Incertae_Sedis	Nordella
ASV83	7	265	0.00112304785557845	0.156099465558447	0.102567737905093	M6	Bacteria	Actinobacteriota	Thermoleophilia	Gaiellales	Gaiellaceae	Gaiella
ASV84	17	500	0.00133910701667284	0.593574106365202	0.200040318203669	M3	Bacteria	Proteobacteria	Gammaproteobacteria	Burkholderiales	Comamonadaceae
ASV85	9	280	0.00124648133560299	0.281027613383894	0.154848485519784	M1	Bacteria	Proteobacteria	Alphaproteobacteria	Rhizobiales	Methyloligellaceae
ASV86	6	164	0.00120407714700393	0.159783672436004	0.227731392152128	M7	Bacteria	Proteobacteria	Gammaproteobacteria	Burkholderiales	TRA3-20	TRA3-20
ASV87	9	401	0.00122877886349689	0.177892096855454	0.171684658480447	M1	Bacteria	Proteobacteria	Alphaproteobacteria	Rhizobiales	Xanthobacteraceae
ASV88	8	192	0.00110532802806604	0.122872034049681	0.220420948629735	M1	Bacteria	Acidobacteriota	Blastocatellia	Pyrinomonadales	Pyrinomonadaceae	RB41
ASV89	6	103	0.0011440624439705	0.111521134664167	0.187634717074759	M4	Bacteria	Chloroflexi	KD4-96	KD4-96	KD4-96	KD4-96
ASV91	10	447	0.00124643151022547	0.208212329403667	0.238807821731512	M9	Bacteria	Acidobacteriota	Subgroup_5	Subgroup_5	Subgroup_5	Subgroup_5
ASV92	6	382	0.00129053705615102	0.109339483364286	0.162601986225352	M9	Bacteria	Acidobacteriota	Holophagae	Subgroup_7	Subgroup_7	Subgroup_7
ASV93	9	181	0.00118525420512454	0.213573880167592	0.49511640219845	M7	Bacteria	Acidobacteriota	Blastocatellia	Pyrinomonadales	Pyrinomonadaceae	RB41
ASV94	18	1173	0.00137021168949338	0.446091005054804	0.196495860738266	M5	Bacteria	Acidobacteriota	Vicinamibacteria	Vicinamibacterales	Vicinamibacteraceae	Vicinamibacteraceae
ASV95	7	233	0.00122577264118693	0.248157248296935	0.136461612418007	M3	Bacteria	Acidobacteriota	Vicinamibacteria	Vicinamibacterales	Vicinamibacteraceae	Vicinamibacteraceae
ASV96	7	200	0.0012135616244353	0.207028455807427	0.190736117356987	M4	Bacteria	Proteobacteria	Gammaproteobacteria	Burkholderiales	Nitrosomonadaceae	Ellin6067
ASV97	11	391	0.0012883360942716	0.338373741730619	0.165924915099167	M3	Bacteria	Gemmatimonadota	Gemmatimonadetes	Gemmatimonadales	Gemmatimonadaceae	uncultured
ASV98	6	241	0.00120025443199752	0.136819649939052	0.136461612418007	M7	Bacteria	Acidobacteriota	Blastocatellia	Elev-16S-573	Elev-16S-573	Elev-16S-573
ASV99	6	88	0.00111484826632555	0.175641110123487	0.165260329324404	M13	Bacteria	Proteobacteria	Alphaproteobacteria	Rhizobiales	Hyphomicrobiaceae	Pedomicrobium
ASV100	1	0	0.000913832526781709	0.0201721589682167	0.147316513405803	M9	Bacteria	Actinobacteriota	Thermoleophilia	Solirubrobacterales	67-14	67-14
ASV101	5	51	0.00113453166227367	0.149904913537801	0.167254086648693	M4	Bacteria	Methylomirabilota	Methylomirabilia	Rokubacteriales	Rokubacteriales	Rokubacteriales
ASV104	3	34	0.00112169066472527	0.103026823976925	0.179659687777603	M11	Bacteria	Acidobacteriota	Blastocatellia	Pyrinomonadales	Pyrinomonadaceae	RB41
ASV105	3	14	0.00106391370499784	0.092256062431568	0.183647202426181	M3	Bacteria	Actinobacteriota	Rubrobacteria	Rubrobacterales	Rubrobacteriaceae	Rubrobacter
ASV106	9	416	0.00128153790154449	0.271589422901958	0.242352279196915	M13	Bacteria	Proteobacteria	Gammaproteobacteria	Steroidobacterales	Steroidobacteraceae
ASV107	10	427	0.00126923339658303	0.241024310866948	0.144658170306751	M5	Bacteria	Acidobacteriota	Vicinamibacteria	Vicinamibacterales	Vicinamibacteraceae
ASV108	5	78	0.00114567647065796	0.150339874222149	0.0806364073379131	M1	Bacteria	Gemmatimonadota	Gemmatimonadetes	Gemmatimonadales	Gemmatimonadaceae	Gemmatimonas
ASV110	7	478	0.00129024383687159	0.212251995638904	0.179438159186015	M7	Bacteria	Acidobacteriota	Vicinamibacteria	Vicinamibacterales	Vicinamibacteraceae	Vicinamibacteraceae
ASV111	9	485	0.00123549596496563	0.195951864840424	0.227288334968953	M1	Bacteria	Acidobacteriota	Vicinamibacteria	Vicinamibacterales	uncultured	uncultured
ASV112	16	1228	0.00140021422840907	0.397664750398664	0.0717752636744061	M1	Bacteria	Actinobacteriota	Thermoleophilia	Gaiellales
ASV113	12	606	0.00131490069268833	0.329764026367969	0.174564530171087	M10	Bacteria
ASV114	5	24	0.00107389699718014	0.175639345845399	0.0788641786052117	M4	Bacteria	Actinobacteriota	Thermoleophilia	Gaiellales	Gaiellaceae	Gaiella
ASV115	3	15	0.00104121004673536	0.0839381159570018	0.137790783967533	M10	Bacteria	Actinobacteriota	Thermoleophilia	Solirubrobacterales	Solirubrobacteraceae	Solirubrobacter
ASV116	2	30	0.000983550684538567	0.0216401959949675	0.130923397628315	M3	Bacteria	Proteobacteria	Alphaproteobacteria	Rhizobiales	uncultured	uncultured
ASV117	8	230	0.00127008796574418	0.291285902141954	0.167475615240281	M6	Bacteria	Acidobacteriota	Blastocatellia	Pyrinomonadales	Pyrinomonadaceae	RB41
ASV118	7	188	0.00117159794504727	0.175014882744164	0.137790783967533	M10	Bacteria	Acidobacteriota	Holophagae	Subgroup_7	Subgroup_7	Subgroup_7
ASV119	18	939	0.00135699679441633	0.533057707704592	0.127821997346087	M6	Bacteria	Chloroflexi	KD4-96	KD4-96	KD4-96	KD4-96
ASV120	10	481	0.00129302930738573	0.278842378644504	0.122726839739571	M2	Bacteria	Gemmatimonadota	Gemmatimonadetes	Gemmatimonadales	Gemmatimonadaceae	uncultured
ASV121	18	1289	0.00144477677222115	0.600828082590612	0.199154203837318	M2	Bacteria	Proteobacteria	Gammaproteobacteria	Burkholderiales	Nitrosomonadaceae	MND1
ASV122	12	827	0.00127306617901235	0.249623940139156	0.0925989512836474	M6	Bacteria	Actinobacteriota	Thermoleophilia	Gaiellales	uncultured	uncultured
ASV123	9	475	0.00127816763618773	0.23995724020552	0.144658170306751	M1	Bacteria	Proteobacteria	Gammaproteobacteria	CCD24	CCD24	CCD24
ASV124	17	1257	0.00140013078299699	0.414932205820356	0.129594226078789	M7	Bacteria
ASV126	14	693	0.0013867961285185	0.465757402880861	0.202255604119546	M2	Bacteria	Acidobacteriota	Vicinamibacteria	Vicinamibacterales	Vicinamibacteraceae	Vicinamibacteraceae
ASV127	10	442	0.00131770100268114	0.273839746041745	0.13712619819277	M12	Bacteria	Chloroflexi	KD4-96	KD4-96	KD4-96	KD4-96
ASV128	15	941	0.00138826586655398	0.489366659456404	0.105004552412557	M5	Bacteria	Actinobacteriota	Thermoleophilia	Gaiellales	uncultured	uncultured
ASV129	15	1030	0.00136935180638457	0.402088566759298	0.186748602708409	M8	Bacteria	Planctomycetota	Phycisphaerae	Tepidisphaerales	WD2101_soil_group	WD2101_soil_group
ASV130	14	819	0.00133247129724257	0.374026497928991	0.118517796499405	M2	Bacteria	Proteobacteria	Gammaproteobacteria	Burkholderiales	Comamonadaceae	Variovorax
ASV131	4	31	0.00106920132133059	0.0992945345581609	0.102567737905093	M9	Bacteria	Methylomirabilota	Methylomirabilia	Rokubacteriales	Rokubacteriales	Rokubacteriales
ASV132	5	145	0.00115566976606452	0.113391620583291	0.0981371660733392	M4	Bacteria	Nitrospirota	Nitrospiria	Nitrospirales	Nitrospiraceae	Nitrospira
ASV133	4	28	0.00110944928991717	0.141212639060104	0.130701869036727	M5	Bacteria	Actinobacteriota	Thermoleophilia	Solirubrobacterales	Solirubrobacteraceae	Solirubrobacter
ASV134	10	769	0.00137120108455032	0.273211001435569	0.139784541291822	M4	Bacteria	Proteobacteria	Gammaproteobacteria	Burkholderiales	TRA3-20	TRA3-20
ASV135	3	38	0.00113742665683016	0.0731852323099842	0.0815225217042638	M6	Bacteria	Actinobacteriota	Thermoleophilia	Solirubrobacterales	67-14	67-14
ASV136	4	117	0.00111457853330578	0.0921073575937328	0.134689383685305	M1	Bacteria	Bacteroidota	Bacteroidia	Cytophagales	Microscillaceae
ASV137	7	183	0.00126761956197891	0.24545205450054	0.0806364073379131	M5	Bacteria	Chloroflexi	KD4-96	KD4-96	KD4-96	KD4-96
ASV138	8	212	0.00129815771142632	0.302801522467988	0.123169896922746	M4	Bacteria	Proteobacteria	Gammaproteobacteria	Xanthomonadales	Xanthomonadaceae
ASV139	12	622	0.00124978979839725	0.285029470685944	0.138676898333883	M11	Bacteria	Proteobacteria	Alphaproteobacteria	Rhizobiales	Xanthobacteraceae	uncultured
ASV140	16	1184	0.0013558627562721	0.327852012906561	0.0686738633921787	M7	Bacteria	Actinobacteriota	Thermoleophilia	Gaiellales	Gaiellaceae	Gaiella
ASV141	23	1414	0.00144370709649608	0.809764086067638	0.130037283261964	M4	Bacteria	RCP2-54	RCP2-54	RCP2-54	RCP2-54	RCP2-54
ASV142	4	22	0.00109665596924525	0.131901332044302	0.0770919498725103	M7	Bacteria	Chloroflexi	TK10	TK10	TK10	TK10
ASV144	5	56	0.00112979443988121	0.123260558329383	0.106555252553671	M9	Bacteria	Acidobacteriota	Vicinamibacteria	Vicinamibacterales	Vicinamibacteraceae
ASV145	10	566	0.00134506990507836	0.289041380836821	0.135575498051656	M8	Bacteria	Acidobacteriota	Vicinamibacteria	Vicinamibacterales	uncultured	uncultured
ASV146	10	503	0.001300294748466	0.265352388684216	0.191622231723337	M1	Bacteria	Acidobacteriota	Blastocatellia	Pyrinomonadales	Pyrinomonadaceae	RB41
ASV149	12	527	0.00128743080176166	0.311228811741023	0.0649078773351883	M1	Bacteria	Acidobacteriota	Holophagae	Subgroup_7	Subgroup_7	Subgroup_7
ASV150	6	135	0.0011794749855965	0.178696733390058	0.120733082415282	M10	Bacteria	Chloroflexi	P2-11E	P2-11E	P2-11E	P2-11E
ASV151	13	442	0.00132392111313962	0.498153358091624	0.0828516932537898	M4	Bacteria	Acidobacteriota	Holophagae	Subgroup_7	Subgroup_7	Subgroup_7
ASV152	8	352	0.00127327569490575	0.189976222130078	0.145987341856277	M2	Bacteria	Proteobacteria	Alphaproteobacteria	Sphingomonadales	Sphingomonadaceae
ASV153	7	161	0.00124961564145625	0.266579877429943	0.145987341856277	M4	Bacteria	Actinobacteriota	Actinobacteria	Micrococcales	Micrococcaceae	Arthrobacter
ASV155	6	100	0.00114892184485176	0.17496987126336	0.0757627783229843	M6	Bacteria	Chloroflexi	P2-11E	P2-11E	P2-11E	P2-11E
ASV156	2	9	0.0010504207208066	0.0636784842365564	0.108770538469548	M7	Bacteria	Myxococcota	Polyangia	UASB-TL25	UASB-TL25	UASB-TL25
ASV157	7	188	0.00117573460741232	0.154542488348845	0.25232106581836	M11	Bacteria	Acidobacteriota	Blastocatellia	Pyrinomonadales	Pyrinomonadaceae	RB41
ASV159	10	689	0.00133598396027958	0.259631150748914	0.165260329324404	M5	Bacteria	Proteobacteria	Gammaproteobacteria	Burkholderiales	Nitrosomonadaceae	Ellin6067
ASV160	6	98	0.00113133377430006	0.199705590496468	0.109878181427486	M6	Bacteria	Planctomycetota	Phycisphaerae	Tepidisphaerales	WD2101_soil_group	WD2101_soil_group
ASV161	6	188	0.00120216355097498	0.17627362964165	0.0976941088901639	M3	Bacteria	Acidobacteriota	Vicinamibacteria	Subgroup_17	Subgroup_17	Subgroup_17
ASV162	8	287	0.00125419781132085	0.237467430025593	0.0700030349417047	M8	Bacteria	Chloroflexi	KD4-96	KD4-96	KD4-96	KD4-96
ASV163	10	331	0.00126296494438622	0.286453736240507	0.140227598474997	M1	Bacteria	Bacteroidota	Bacteroidia	Cytophagales	Microscillaceae	Chryseolinea
ASV164	27	1520	0.00145000077895357	1	0.128043525937675	M6	Bacteria	Proteobacteria	Gammaproteobacteria	Gammaproteobacteria_Incertae_Sedis	Unknown_Family	Acidibacter
ASV165	8	468	0.00130258270511804	0.243706762999606	0.0781995928304487	M8	Bacteria	Acidobacteriota	Holophagae	Subgroup_7	Subgroup_7	Subgroup_7
ASV166	5	133	0.00113379246597416	0.100421023128361	0.0855100363528419	M9	Bacteria	NB1-j	NB1-j	NB1-j	NB1-j	NB1-j
ASV168	7	281	0.00128341154768976	0.202195042187178	0.0928204798752351	M7	Bacteria	RCP2-54	RCP2-54	RCP2-54	RCP2-54	RCP2-54
ASV169	22	1724	0.00146664761932881	0.699512898425815	0.0945927086079365	M2	Bacteria	Proteobacteria	Alphaproteobacteria	Rhizobiales	Xanthobacteraceae
ASV170	19	963	0.00137496854464242	0.758765428071945	0.110542767202249	M3	Bacteria	Acidobacteriota	Vicinamibacteria	Vicinamibacterales	Vicinamibacteraceae	Vicinamibacteraceae
ASV171	18	879	0.00139828969518572	0.676921826207486	0.0850669791696665	M2	Bacteria	Acidobacteriota	Vicinamibacteria	Vicinamibacterales	uncultured	uncultured
ASV172	7	198	0.00109894531203614	0.108069236084346	0.116745567766704	M1	Bacteria	Gemmatimonadota	Gemmatimonadetes	Gemmatimonadales	Gemmatimonadaceae	uncultured
ASV173	12	293	0.00129661978478451	0.344109452886599	0.0649078773351883	M11	Bacteria	Actinobacteriota	Thermoleophilia	Gaiellales	Gaiellaceae	Gaiella
ASV174	11	582	0.00124576311863651	0.221431107910862	0.065793991701539	M4	Bacteria	Actinobacteriota	Thermoleophilia	Gaiellales	uncultured	uncultured
ASV175	5	82	0.00115984316903419	0.155757550753332	0.127157411571324	M4	Bacteria	Gemmatimonadota	Gemmatimonadetes	Gemmatimonadales	Gemmatimonadaceae	uncultured
ASV176	9	278	0.00128748286954933	0.335829052859218	0.142885941574049	M12	Bacteria	Acidobacteriota	Vicinamibacteria	Vicinamibacterales	uncultured	uncultured
ASV177	9	755	0.00131509269695874	0.187800509120533	0.170133958339333	M4	Bacteria	Acidobacteriota	Vicinamibacteria	Vicinamibacterales	Vicinamibacteraceae	Vicinamibacteraceae
ASV178	9	567	0.00127838231196308	0.193963790165963	0.225073049053076	M13	Bacteria	Acidobacteriota	Blastocatellia	Pyrinomonadales	Pyrinomonadaceae	RB41
ASV179	9	333	0.00126684284982211	0.288382224169825	0.132474097769429	M8	Bacteria	Gemmatimonadota	Gemmatimonadetes	Gemmatimonadales	Gemmatimonadaceae	uncultured
ASV180	5	152	0.00120889897405117	0.18169503048006	0.0945927086079365	M3	Bacteria	Myxococcota	bacteriap25	bacteriap25	bacteriap25	bacteriap25
ASV184	8	224	0.00128296183342522	0.260834776605263	0.0764273640977473	M1	Bacteria	Acidobacteriota	Vicinamibacteria	Vicinamibacterales	Vicinamibacteraceae
ASV185	13	831	0.00126727519505096	0.268166880436606	0.0726613780407568	M9	Bacteria	Acidobacteriota	Acidobacteriae	Bryobacterales	Bryobacteraceae	Bryobacter
ASV186	9	269	0.0012529023546607	0.256625403050868	0.143328998757225	M7	Bacteria	Myxococcota	bacteriap25	bacteriap25	bacteriap25	bacteriap25
ASV187	9	190	0.00125343301102939	0.330460345686152	0.0755412497313966	M2	Bacteria	Acidobacteriota	Vicinamibacteria	Vicinamibacterales	Vicinamibacteraceae	Vicinamibacteraceae
ASV188	10	573	0.00129942730978836	0.280063113993397	0.0921558941004721	M4	Bacteria	Gemmatimonadota	S0134_terrestrial_group	S0134_terrestrial_group	S0134_terrestrial_group	S0134_terrestrial_group
ASV189	9	380	0.00128999028250025	0.377155785988645	0.0817440502958514	M6	Bacteria	Chloroflexi	Anaerolineae	Anaerolineales	Anaerolineaceae	UTCFX1
ASV190	3	10	0.00102806165024921	0.0686497166720837	0.088832965226657	M7	Bacteria	Methylomirabilota	Methylomirabilia	Rokubacteriales	Rokubacteriales	Rokubacteriales
ASV191	4	58	0.00113858951590805	0.149281219364075	0.103896909454619	M7	Bacteria	Gemmatimonadota	Gemmatimonadetes	Gemmatimonadales	Gemmatimonadaceae	uncultured
ASV192	6	246	0.00117937115258549	0.128954160137822	0.0897190795930077	M7	Bacteria	Proteobacteria	Alphaproteobacteria	Rhizobiales	Rhizobiaceae
ASV193	7	329	0.00120779775957809	0.167791170419641	0.17522911594585	M1	Bacteria	Acidobacteriota	Blastocatellia	Blastocatellales	Blastocatellaceae	uncultured
ASV194	10	563	0.00142450726717365	0.417457758761257	0.100795509172391	M4	Bacteria	Nitrospirota	Nitrospiria	Nitrospirales	Nitrospiraceae	Nitrospira
ASV196	8	302	0.00120991762083142	0.196318769133529	0.0937065942415858	M3	Bacteria	Proteobacteria	Alphaproteobacteria	Sphingomonadales	Sphingomonadaceae	Altererythrobacter
ASV198	13	633	0.001283953222706	0.294704904279516	0.0928204798752351	M1	Bacteria	Chloroflexi	Anaerolineae	Anaerolineales	Anaerolineaceae	UTCFX1
ASV199	9	312	0.00125573996995219	0.28911635824588	0.159057528759949	M5	Bacteria	Bacteroidota	Bacteroidia	Chitinophagales	Chitinophagaceae	uncultured
ASV200	4	209	0.00118128268256598	0.081026108641767	0.0979156374817516	M8	Bacteria	Acidobacteriota	Vicinamibacteria	Vicinamibacterales	Vicinamibacteraceae
ASV201	7	144	0.00117421866619481	0.194646299881091	0.118296267907818	M2	Bacteria	Acidobacteriota	Vicinamibacteria	Vicinamibacterales	Vicinamibacteraceae	Vicinamibacteraceae
ASV202	8	273	0.00120841383844852	0.215058411150429	0.123612954105922	M5	Bacteria	Proteobacteria	Gammaproteobacteria	Burkholderiales	Nitrosomonadaceae	Ellin6067
ASV203	10	379	0.00127210454073537	0.272858505363421	0.111871938751775	M4	Bacteria	Proteobacteria	Alphaproteobacteria	Rhizobiales	Xanthobacteraceae	uncultured
ASV204	9	225	0.00118847216696047	0.207807164421247	0.10566913818732	M2	Bacteria	Chloroflexi	Chloroflexia	Thermomicrobiales	JG30-KF-CM45	JG30-KF-CM45
ASV205	16	726	0.00135358235204132	0.512788594576522	0.115859453400353	M3	Bacteria	Acidobacteriota	Vicinamibacteria	Vicinamibacterales	Vicinamibacteraceae	Vicinamibacteraceae
ASV206	11	244	0.00128635698459781	0.37605482993907	0.0795287643799747	M5	Bacteria	Proteobacteria	Gammaproteobacteria	Burkholderiales	TRA3-20	TRA3-20
ASV207	6	207	0.00118315175812222	0.143148399045016	0.108105952694785	M7	Bacteria	Proteobacteria	Alphaproteobacteria	Rhizobiales	Xanthobacteraceae
ASV209	6	375	0.00126209785111275	0.123596507811996	0.0797502929715624	M9	Bacteria	Acidobacteriota	Vicinamibacteria	Subgroup_17	Subgroup_17	Subgroup_17
ASV210	7	107	0.00120479716630588	0.280171765113892	0.0817440502958514	M8	Bacteria	Bacteroidota	Bacteroidia	Cytophagales	Microscillaceae	uncultured
ASV211	8	443	0.00124732615785714	0.162163187150809	0.115416396217178	M1	Bacteria	Verrucomicrobiota	Verrucomicrobiae	Chthoniobacterales	Chthoniobacteraceae	Chthoniobacter
ASV212	5	85	0.00121470179250258	0.190861092603129	0.105004552412557	M1	Bacteria	Proteobacteria	Alphaproteobacteria	Sphingomonadales	Sphingomonadaceae	Sphingomonas
ASV214	6	178	0.0011798881717509	0.149920214070169	0.149310270730092	M12	Bacteria	Acidobacteriota	Vicinamibacteria	Vicinamibacterales	Vicinamibacteraceae	Vicinamibacteraceae
ASV215	5	221	0.00124238420793812	0.12644425659157	0.169912429747745	M8	Bacteria	Acidobacteriota	Blastocatellia	Pyrinomonadales	Pyrinomonadaceae	RB41
ASV217	4	36	0.0011579147590887	0.148501579285612	0.128265054529263	M1	Bacteria	Proteobacteria	Alphaproteobacteria	Rhizobiales	Xanthobacteraceae	Rhodoplanes
ASV218	11	577	0.00132742465580674	0.407550518926636	0.10566913818732	M10	Bacteria	Acidobacteriota	Holophagae	Subgroup_7	Subgroup_7	Subgroup_7
ASV219	9	276	0.00127358319552012	0.247517779569983	0.117853210724642	M1	Bacteria	Proteobacteria	Alphaproteobacteria	Rhizobiales	uncultured	uncultured
ASV220	5	131	0.00110427180103626	0.0814132627792788	0.0950357657911118	M5	Bacteria	Planctomycetota	Phycisphaerae	Tepidisphaerales	WD2101_soil_group	WD2101_soil_group
ASV221	8	282	0.00129060609903587	0.269771917257546	0.0917128369172967	M2	Bacteria	Actinobacteriota	Thermoleophilia	Gaiellales	Gaiellaceae	Gaiella
ASV222	9	237	0.0012650348276157	0.24646337637746	0.167254086648693	M4	Bacteria	Chloroflexi	Ktedonobacteria	C0119	C0119	C0119
ASV223	4	74	0.00109025717614858	0.0825453113730982	0.122948368331159	M1	Bacteria	Proteobacteria	Alphaproteobacteria	Rhizobiales	Xanthobacteraceae	uncultured
ASV224	13	829	0.00131623377092796	0.286316907307227	0.149310270730092	M9	Bacteria	Proteobacteria	Alphaproteobacteria	Rhizobiales	KF-JG30-B3	KF-JG30-B3
ASV225	16	926	0.00142296284648391	0.507073388721864	0.0711106778996431	M2	Bacteria	Actinobacteriota	Thermoleophilia	Solirubrobacterales	Solirubrobacteraceae	Solirubrobacter
ASV228	6	210	0.00119420130495288	0.117073392075274	0.0713322064912308	M13	Bacteria	Proteobacteria	Alphaproteobacteria	Rhizobiales	Xanthobacteraceae
ASV229	7	130	0.00118478027914009	0.204534421385702	0.13424632650213	M13	Bacteria	Proteobacteria	Gammaproteobacteria	Burkholderiales	TRA3-20	TRA3-20
ASV230	15	591	0.00133967760358557	0.515510012918829	0.0719967922659938	M6	Bacteria	Acidobacteriota	Vicinamibacteria	Vicinamibacterales	Vicinamibacteraceae
ASV231	9	330	0.0013033049662186	0.306980003530806	0.104339966637794	M5	Bacteria	Chloroflexi	Chloroflexia	Thermomicrobiales	JG30-KF-CM45	JG30-KF-CM45
ASV232	13	595	0.00130721498074361	0.364348623566255	0.0746551353650459	M2	Bacteria	Acidobacteriota	Vicinamibacteria	Vicinamibacterales	Vicinamibacteraceae	Vicinamibacteraceae
ASV233	5	138	0.0011881316261664	0.142591856456198	0.0768704212809226	M6	Bacteria	NB1-j	NB1-j	NB1-j	NB1-j	NB1-j
ASV236	7	236	0.00119389797515722	0.211711349358059	0.0875037936771309	M7	Bacteria	Acidobacteriota	Vicinamibacteria	Vicinamibacterales	Vicinamibacteraceae	Vicinamibacteraceae
ASV238	7	120	0.00121553488300901	0.287459181544575	0.0945927086079365	M6	Bacteria	NB1-j	NB1-j	NB1-j	NB1-j	NB1-j
ASV240	15	745	0.00136827784860068	0.415932646385656	0.0624710628277239	M10	Bacteria	Verrucomicrobiota	Verrucomicrobiae	Chthoniobacterales	Chthoniobacteraceae	Candidatus_Udaeobacter
ASV241	16	876	0.00136927202646771	0.545209710511858	0.165481857915992	M3	Bacteria	Acidobacteriota	Blastocatellia	45985	45985	45985
ASV243	12	328	0.00130648850435635	0.416628607805024	0.112979581709713	M2	Bacteria	Nitrospirota	Nitrospiria	Nitrospirales	Nitrospiraceae	Nitrospira
ASV244	12	449	0.00129217172802641	0.430414029824047	0.0988017518481023	M3	Bacteria	Proteobacteria	Alphaproteobacteria	Sphingomonadales	Sphingomonadaceae	Altererythrobacter
ASV249	6	239	0.00119671219109487	0.158086650926478	0.110542767202249	M3	Bacteria	Acidobacteriota	Vicinamibacteria	Vicinamibacterales	Vicinamibacteraceae	Vicinamibacteraceae
ASV250	15	857	0.00135658516791122	0.548066624511595	0.0826301646622021	M6	Bacteria	Acidobacteriota	Blastocatellia	Pyrinomonadales	Pyrinomonadaceae	RB41
ASV253	8	226	0.00121740186986406	0.242393739795325	0.0941496514247611	M1	Bacteria	Proteobacteria	Gammaproteobacteria	Burkholderiales	Comamonadaceae
ASV254	2	6	0.000991969166034744	0.0548119753982329	0.174343001579499	M4	Bacteria	Acidobacteriota	Blastocatellia	Pyrinomonadales	Pyrinomonadaceae	RB41
ASV256	4	89	0.00111424238517989	0.0901711859193225	0.0728829066323445	M2	Bacteria	Acidobacteriota	Vicinamibacteria	Vicinamibacterales	Vicinamibacteraceae	Vicinamibacteraceae
ASV257	3	12	0.00104401173094599	0.0630376054728607	0.0943711800163488	M9	Bacteria	Acidobacteriota	Blastocatellia	Elev-16S-573	Elev-16S-573	Elev-16S-573
ASV258	9	483	0.00127482220901483	0.193171757638326	0.0961434087490502	M5	Bacteria	Acidobacteriota	Vicinamibacteria	Vicinamibacterales	Vicinamibacteraceae	Vicinamibacteraceae
ASV259	6	248	0.0011815994429807	0.161585682181387	0.0693384491669417	M4	Bacteria	Acidobacteriota	Vicinamibacteria	Vicinamibacterales
ASV261	9	320	0.00128264072841511	0.251681720377646	0.0764273640977473	M5	Bacteria	Bacteroidota	Bacteroidia	Cytophagales	Microscillaceae	Chryseolinea
ASV263	8	636	0.00124270603372286	0.211693454401457	0.077978064238861	M9	Bacteria	Actinobacteriota	Thermoleophilia	Gaiellales	uncultured	uncultured
ASV264	2	12	0.000997525120880115	0.0490401279320941	0.116080981991941	M4	Bacteria	Proteobacteria	Alphaproteobacteria	Sphingomonadales	Sphingomonadaceae
ASV266	7	180	0.00122205604043558	0.205567458806727	0.126049768613386	M8	Bacteria	Bacteroidota	Bacteroidia	Chitinophagales	Chitinophagaceae	Puia
ASV268	9	266	0.0012812221998135	0.369272947678507	0.0660155202931266	M3	Bacteria	Acidobacteriota	Vicinamibacteria	Subgroup_17	Subgroup_17	Subgroup_17
ASV269	7	188	0.00118751657435625	0.197048970306436	0.0724398494491691	M1	Bacteria	Acidobacteriota	Vicinamibacteria	Vicinamibacterales	Vicinamibacteraceae
ASV270	7	286	0.00126331975446939	0.21308472241352	0.116302510583528	M11	Bacteria	Proteobacteria	Alphaproteobacteria	Rhizobiales	Xanthobacteraceae
ASV271	12	604	0.00134555874710149	0.349071588512466	0.114973339034002	M12	Bacteria	Methylomirabilota	Methylomirabilia	Rokubacteriales	Rokubacteriales	Rokubacteriales
ASV272	9	676	0.00137494159860926	0.304851030673191	0.108992067061135	M2	Bacteria	Proteobacteria	Gammaproteobacteria	Xanthomonadales	Xanthomonadaceae	Arenimonas
ASV273	4	111	0.00116155129524496	0.154363396748797	0.0646863487436006	M3	Bacteria	Proteobacteria	Gammaproteobacteria	Burkholderiales	Oxalobacteraceae	Massilia
ASV274	7	154	0.00122247922539744	0.259309839444766	0.102124680721917	M11	Bacteria	Acidobacteriota	Blastocatellia	45985	45985	45985
ASV277	8	150	0.00119404602059948	0.222453235293718	0.0759843069145719	M2	Bacteria	Gemmatimonadota	AKAU4049	AKAU4049	AKAU4049	AKAU4049
ASV278	11	286	0.00127211562644312	0.349002721497871	0.0646863487436006	M5	Bacteria	Proteobacteria	Alphaproteobacteria	Rhizobiales	Rhizobiaceae
ASV279	11	495	0.00131593471011773	0.356367008377941	0.0868392079023679	M4	Bacteria	Acidobacteriota	Blastocatellia
ASV280	8	128	0.00120831685511783	0.283961570509689	0.10566913818732	M11	Bacteria	Proteobacteria	Alphaproteobacteria	Dongiales	Dongiaceae	Dongia
ASV281	11	489	0.00130053135553187	0.321212383544142	0.106776781145259	M3	Bacteria	Actinobacteriota	Actinobacteria	0319-7L14	0319-7L14	0319-7L14
ASV282	8	462	0.00132827501476389	0.217170980429324	0.0784211214220363	M2	Bacteria	Actinobacteriota	Actinobacteria	Micrococcales	Microbacteriaceae	Agromyces
ASV283	9	191	0.00123351700856343	0.33047709967879	0.103232323679856	M4	Bacteria	Actinobacteriota	Acidimicrobiia	IMCC26256	IMCC26256	IMCC26256
ASV286	4	66	0.00105661129980559	0.0625072217166392	0.09902328043969	M2	Bacteria	Proteobacteria	Gammaproteobacteria	Gammaproteobacteria_Incertae_Sedis	Unknown_Family	Acidibacter
ASV288	8	293	0.00120370766040741	0.346389796958396	0.0704460921248801	M8	Bacteria	Bacteroidota	Bacteroidia	Chitinophagales	Chitinophagaceae	Terrimonas
ASV289	8	176	0.00120654166803306	0.246666146925764	0.0804148787463254	M3	Bacteria	Actinobacteriota	Actinobacteria	Streptomycetales	Streptomycetaceae	Streptomyces
ASV290	6	190	0.00120553044085913	0.151843023938314	0.0870607364939556	M11	Bacteria	Planctomycetota	Phycisphaerae	Tepidisphaerales	WD2101_soil_group	WD2101_soil_group
ASV291	4	52	0.00114181221438988	0.148413716050676	0.114751810442415	M2	Bacteria	Nitrospirota	Nitrospiria	Nitrospirales	Nitrospiraceae	Nitrospira
ASV293	4	60	0.00112452489770423	0.122339179372813	0.0974725802985762	M1	Bacteria	Acidobacteriota	Vicinamibacteria	Vicinamibacterales	Vicinamibacteraceae
ASV295	5	46	0.00114413273615539	0.147293180414006	0.0702245635332924	M5	Bacteria	Verrucomicrobiota	Verrucomicrobiae	Chthoniobacterales	Chthoniobacteraceae	Chthoniobacter
ASV296	12	543	0.00131277271288196	0.456874082227015	0.0733259638155199	M3	Bacteria	Acidobacteriota	Holophagae	Subgroup_7	Subgroup_7	Subgroup_7
ASV297	7	113	0.00117426655973155	0.211448245421546	0.0757627783229843	M2	Bacteria	Actinobacteriota	Acidimicrobiia
ASV298	6	50	0.00117619987890652	0.220010544613699	0.102124680721917	M10	Bacteria	Myxococcota	Polyangia	Polyangiales	Phaselicystidaceae	Phaselicystis
ASV300	10	321	0.00132841480375231	0.410980355538326	0.068452334800591	M3	Bacteria	Methylomirabilota	Methylomirabilia	Rokubacteriales	Rokubacteriales	Rokubacteriales
ASV303	11	231	0.00126018975112566	0.341004477567901	0.0638002343772499	M1	Bacteria	Proteobacteria	Gammaproteobacteria	Burkholderiales	Nitrosomonadaceae	Ellin6067
ASV305	4	37	0.00110159707732346	0.139497372082316	0.0994663376228653	M10	Bacteria	Actinobacteriota	Thermoleophilia	Gaiellales	uncultured	uncultured
ASV306	10	438	0.00128821841971439	0.288380945779885	0.0682308062090034	M1	Bacteria	MBNT15	MBNT15	MBNT15	MBNT15	MBNT15
ASV308	4	49	0.00112320297468231	0.171566605854421	0.0717752636744061	M12	Bacteria	Proteobacteria	Alphaproteobacteria	Rhizobiales	Xanthobacteraceae
ASV309	7	100	0.00117062379935815	0.21688138504822	0.0923774226920597	M5	Bacteria	Acidobacteriota	Blastocatellia	Blastocatellales	Blastocatellaceae	Stenotrophobacter
ASV310	8	443	0.00126064390462842	0.243259479523298	0.168361729606632	M12	Bacteria	Acidobacteriota	Blastocatellia	Pyrinomonadales	Pyrinomonadaceae	RB41
ASV311	8	173	0.00125017545709566	0.243364454157047	0.0704460921248801	M1	Bacteria	Acidobacteriota	Holophagae	Subgroup_7	Subgroup_7	Subgroup_7
ASV312	13	437	0.00128051078471655	0.336804893731422	0.106998309736846	M11	Bacteria	Acidobacteriota	Blastocatellia	Blastocatellales	Blastocatellaceae	Aridibacter
ASV316	18	1072	0.00145445899575703	0.789157086983453	0.066458577476302	M8	Bacteria	Proteobacteria	Alphaproteobacteria	Rhizobiales	KF-JG30-B3	KF-JG30-B3
ASV319	14	1067	0.00137797696589508	0.36582523696178	0.0618064770529608	M3	Bacteria	Proteobacteria	Alphaproteobacteria	Sphingomonadales	Sphingomonadaceae	Ellin6055
ASV320	9	222	0.00123602857468998	0.301336316374055	0.0830732218453775	M6	Bacteria	Proteobacteria	Gammaproteobacteria	Burkholderiales	Nitrosomonadaceae	MND1
ASV321	10	217	0.00129280860009777	0.416478234510181	0.0697815063501171	M4	Bacteria	Proteobacteria	Gammaproteobacteria	Burkholderiales	Nitrosomonadaceae	MND1
ASV322	4	84	0.00115260514345216	0.13568333234794	0.0719967922659938	M1	Bacteria	Actinobacteriota	Actinobacteria	Propionibacteriales	Nocardioidaceae	Kribbella
ASV323	9	359	0.00122964855422644	0.194514312000146	0.0954788229742872	M11	Bacteria	Actinobacteriota	Acidimicrobiia
ASV326	13	578	0.00132173484713954	0.48207479152902	0.0875037936771309	M6	Bacteria	Proteobacteria	Alphaproteobacteria	Rhizobiales	Xanthobacteraceae	Rhodoplanes
ASV327	11	613	0.00132139593133281	0.306742317989346	0.0673446918426527	M9	Bacteria	Actinobacteriota	Thermoleophilia	Solirubrobacterales	67-14	67-14
ASV328	7	308	0.00127380521611987	0.151420983211389	0.0759843069145719	M5	Bacteria	Acidobacteriota	Blastocatellia	45985	45985	45985
ASV330	10	344	0.00127544540836234	0.322083177716262	0.0770919498725103	M8	Bacteria	Proteobacteria	Alphaproteobacteria	Sphingomonadales	Sphingomonadaceae
ASV332	11	757	0.00137653984443157	0.298373748385846	0.0688953919837664	M5	Bacteria	Proteobacteria	Alphaproteobacteria	Rhizobiales	Xanthobacteraceae
ASV333	6	59	0.00116798908594861	0.176715159612001	0.0638002343772499	M3	Bacteria	Actinobacteriota	Thermoleophilia	Solirubrobacterales	Solirubrobacteraceae	Conexibacter
ASV334	10	466	0.00130738503699131	0.28007310837131	0.0680092776174157	M4	Bacteria	Actinobacteriota	Thermoleophilia	Gaiellales
ASV335	10	429	0.00133172188167523	0.311650633202773	0.0644648201520129	M10	Bacteria	Planctomycetota	Phycisphaerae	Tepidisphaerales	WD2101_soil_group	WD2101_soil_group
ASV337	7	224	0.00118498435361127	0.164438522772343	0.159500585943125	M4	Bacteria	Acidobacteriota	Blastocatellia	Pyrinomonadales	Pyrinomonadaceae	RB41
ASV338	12	660	0.0012793792718689	0.295349672845635	0.088168379451894	M10	Bacteria	Acidobacteriota	Vicinamibacteria	Vicinamibacterales	Vicinamibacteraceae	Vicinamibacteraceae
ASV339	18	1427	0.00144504900247248	0.525804631704886	0.0992448090312776	M2	Bacteria	Bacteroidota	Bacteroidia	Chitinophagales	Chitinophagaceae	Ferruginibacter
ASV342	9	288	0.00121635921218473	0.291189693201368	0.0850669791696665	M13	Bacteria	Actinobacteriota	Thermoleophilia	Solirubrobacterales	Solirubrobacteraceae	Parviterribacter
ASV343	9	424	0.00124919045942172	0.211205950971435	0.0706676207164678	M3	Bacteria	Chloroflexi	KD4-96	KD4-96	KD4-96	KD4-96
ASV346	9	498	0.00126664700828704	0.205307257069837	0.065793991701539	M12	Bacteria	Acidobacteriota	Blastocatellia	Pyrinomonadales	Pyrinomonadaceae	RB41
ASV347	12	827	0.0013719937262176	0.328309956543099	0.101017037763979	M8	Bacteria	Proteobacteria	Gammaproteobacteria	Burkholderiales	Comamonadaceae
ASV348	12	544	0.00132681390078254	0.458254463800269	0.211116747783053	M3	Bacteria	Acidobacteriota	Blastocatellia	Pyrinomonadales	Pyrinomonadaceae	RB41
ASV349	11	699	0.00135016347756246	0.296812146542325	0.0722183208575815	M12	Bacteria	Proteobacteria	Gammaproteobacteria	Burkholderiales	TRA3-20	TRA3-20
ASV352	6	183	0.00123035359060373	0.204002263080031	0.0666801060678897	M8	Bacteria	Actinobacteriota	Thermoleophilia	Solirubrobacterales	Solirubrobacteraceae	Solirubrobacter
ASV353	5	97	0.00116507180036821	0.130964410001519	0.165481857915992	M12	Bacteria	Acidobacteriota	Vicinamibacteria	Vicinamibacterales	Vicinamibacteraceae	Vicinamibacteraceae
ASV354	14	703	0.00135587428140116	0.453323357419799	0.102346209313505	M6	Bacteria	Myxococcota	Polyangia	Haliangiales	Haliangiaceae	Haliangium
ASV355	10	385	0.00126360045461268	0.245096363072627	0.0708891493080555	M2	Bacteria	Latescibacterota	Latescibacterota	Latescibacterota	Latescibacterota	Latescibacterota
ASV357	7	97	0.00117332303985753	0.245613207984831	0.104561495229382	M3	Bacteria	Proteobacteria	Gammaproteobacteria	Gammaproteobacteria_Incertae_Sedis	Unknown_Family	Acidibacter
ASV358	15	1033	0.00135812581066084	0.479465897102529	0.0910482511425337	M3	Bacteria	Verrucomicrobiota	Verrucomicrobiae	Chthoniobacterales	Chthoniobacteraceae	Chthoniobacter
ASV359	12	689	0.0013624913150172	0.357885094128287	0.0717752636744061	M12	Bacteria	Proteobacteria	Gammaproteobacteria	Burkholderiales	Comamonadaceae
ASV360	7	401	0.00122751929817298	0.129196960048524	0.0635787057856622	M12	Bacteria	Proteobacteria	Alphaproteobacteria	Rhizobiales	Hyphomicrobiaceae	Pedomicrobium
ASV362	5	99	0.0011920477690393	0.255657165606211	0.0600342483202594	M6	Bacteria	Proteobacteria	Gammaproteobacteria	Burkholderiales	TRA3-20	TRA3-20
ASV363	4	37	0.00104473743103431	0.103531360914253	0.0697815063501171	M1	Bacteria	Proteobacteria	Gammaproteobacteria	Burkholderiales	Nitrosomonadaceae	Ellin6067
ASV366	5	76	0.00117707554191534	0.150881724796723	0.0626925914193115	M4	Bacteria	Actinobacteriota	Thermoleophilia	uncultured	uncultured	uncultured
ASV367	9	277	0.00129989964371504	0.327600580403919	0.109878181427486	M2	Bacteria	Methylomirabilota	Methylomirabilia	Rokubacteriales	Rokubacteriales	Rokubacteriales
ASV368	6	119	0.00116746940370508	0.201827595263227	0.0957003515658748	M3	Bacteria	Proteobacteria	Gammaproteobacteria	Burkholderiales	Nitrosomonadaceae	MND1
ASV373	5	202	0.0011893608544539	0.145813633042982	0.0651294059267759	M1	Bacteria	Gemmatimonadota	S0134_terrestrial_group	S0134_terrestrial_group	S0134_terrestrial_group	S0134_terrestrial_group
ASV380	8	154	0.00121296534253997	0.326381678738299	0.0914913083257091	M6	Bacteria	Acidobacteriota	Thermoanaerobaculia	Thermoanaerobaculales	Thermoanaerobaculaceae	Subgroup_10
ASV382	8	251	0.00128957409153508	0.264047643526188	0.0999093948060406	M2	Bacteria	Acidobacteriota	Blastocatellia	Pyrinomonadales	Pyrinomonadaceae	RB41
ASV386	6	182	0.00124471552107495	0.18664469858815	0.0708891493080555	M2	Bacteria	Actinobacteriota	Thermoleophilia	Solirubrobacterales	67-14	67-14
ASV387	13	648	0.00138543819735864	0.47249803640588	0.0713322064912308	M4	Bacteria	Bacteroidota	Bacteroidia	Chitinophagales	Chitinophagaceae	Flavitalea
ASV395	7	279	0.0012566944728787	0.213303174884732	0.0861746221276049	M9	Bacteria	Proteobacteria	Gammaproteobacteria	Burkholderiales	Comamonadaceae
ASV397	6	132	0.00118796165961391	0.148856211792725	0.065793991701539	M4	Bacteria	Actinobacteriota	Thermoleophilia	Solirubrobacterales	Solirubrobacteraceae	Solirubrobacter
ASV401	9	270	0.00126820068095935	0.279393304863599	0.0631356486024869	M3	Bacteria	MBNT15	MBNT15	MBNT15	MBNT15	MBNT15
ASV412	6	143	0.00119881604522624	0.19439847556868	0.0846239219864912	M10	Bacteria	Acidobacteriota	Blastocatellia	Pyrinomonadales	Pyrinomonadaceae	RB41
ASV415	9	247	0.00128055672371978	0.34775645003965	0.120733082415282	M2	Bacteria	Proteobacteria	Alphaproteobacteria	Rhizobiales	Xanthobacteraceae
ASV418	10	671	0.00133772050779559	0.317656298082401	0.0680092776174157	M8	Bacteria	Actinobacteriota	Thermoleophilia	Solirubrobacterales	67-14	67-14
ASV422	11	409	0.00126133507070098	0.290834341647221	0.0682308062090034	M11	Bacteria	Actinobacteriota	Thermoleophilia	Solirubrobacterales
ASV423	6	43	0.00120637748733238	0.311893383696706	0.0861746221276049	M6	Bacteria	Acidobacteriota	Blastocatellia
ASV429	5	81	0.00114736726776413	0.146253716306326	0.0883899080434816	M5	Bacteria	Proteobacteria	Alphaproteobacteria	Rhizobiales	Xanthobacteraceae	Rhodoplanes
ASV431	10	314	0.00126985744019425	0.280379546478205	0.0868392079023679	M7	Bacteria	Acidobacteriota	Vicinamibacteria	Vicinamibacterales	uncultured	uncultured
ASV434	7	184	0.00119867759754248	0.180655635800274	0.0762058355061596	M1	Bacteria	Acidobacteriota	Blastocatellia	Pyrinomonadales	Pyrinomonadaceae	RB41
ASV439	10	433	0.00126321373770661	0.227289115677323	0.148645684955329	M5	Bacteria	Acidobacteriota	Blastocatellia	45985	45985	45985
ASV449	8	390	0.00124170829855217	0.177432013468977	0.0906051939593584	M10	Bacteria	Acidobacteriota	Blastocatellia	Pyrinomonadales	Pyrinomonadaceae	RB41
ASV462	11	627	0.00141107106767008	0.393775030188313	0.0715537350828185	M5	Bacteria	Acidobacteriota	Blastocatellia	Pyrinomonadales	Pyrinomonadaceae	RB41
ASV463	7	115	0.00113532497861611	0.160911319869489	0.0695599777585294	M11	Bacteria	Proteobacteria	Gammaproteobacteria	Burkholderiales	TRA3-20	TRA3-20
ASV468	8	166	0.0011978911062631	0.215047003479122	0.104561495229382	M9	Bacteria	Proteobacteria	Gammaproteobacteria	Xanthomonadales	Xanthomonadaceae	Lysobacter
ASV475	8	245	0.0012563031429703	0.277312959418376	0.0742120781818705	M5	Bacteria	Proteobacteria	Gammaproteobacteria	CCD24	CCD24	CCD24
ASV476	8	439	0.00130243018418634	0.211955517772073	0.0746551353650459	M2	Bacteria	Acidobacteriota	Blastocatellia	Pyrinomonadales	Pyrinomonadaceae	RB41
ASV479	11	284	0.00128392479678478	0.462444786295688	0.0602557769118471	M3	Bacteria	Verrucomicrobiota	Verrucomicrobiae	Chthoniobacterales	Chthoniobacteraceae	Chthoniobacter
ASV484	9	527	0.00129894096043294	0.219857518582301	0.0615849484613732	M4	Bacteria	Planctomycetota	Planctomycetes	Pirellulales	Pirellulaceae	uncultured
ASV485	11	493	0.00124586835449069	0.291965003414796	0.0757627783229843	M3	Bacteria	Chloroflexi	Ktedonobacteria	C0119	C0119	C0119
ASV494	11	507	0.0012807839519859	0.397775925430189	0.100573980580804	M3	Bacteria	Gemmatimonadota	Gemmatimonadetes	Gemmatimonadales	Gemmatimonadaceae	uncultured
ASV495	7	62	0.00111302496490476	0.220665088645146	0.0835162790285528	M10	Bacteria	Acidobacteriota	Vicinamibacteria	Vicinamibacterales	Vicinamibacteraceae	Vicinamibacteraceae
ASV498	6	316	0.00126098025362628	0.146652706845771	0.0739905495902829	M2	Bacteria	Proteobacteria	Alphaproteobacteria	Rhizobiales	Xanthobacteraceae	uncultured
ASV505	9	288	0.00123715013141886	0.243876188412779	0.0629141200108992	M3	Bacteria	Planctomycetota	Planctomycetes	Planctomycetales	Schlesneriaceae	Schlesneria
ASV507	8	133	0.00118044972398585	0.198342123563334	0.138676898333883	M7	Bacteria	Gemmatimonadota	Longimicrobia	Longimicrobiales	Longimicrobiaceae	YC-ZSS-LKJ147
ASV518	8	460	0.00125717742070695	0.173229734897144	0.0959218801574625	M2	Bacteria	Proteobacteria	Gammaproteobacteria	Xanthomonadales	Xanthomonadaceae	Lysobacter
ASV525	11	397	0.00133329508857188	0.383358757621664	0.0846239219864912	M4	Bacteria	Acidobacteriota	Holophagae	Subgroup_7	Subgroup_7	Subgroup_7
ASV527	9	214	0.00124537546079537	0.264506210484197	0.0879468508603063	M10	Bacteria	Acidobacteriota	Blastocatellia	Pyrinomonadales	Pyrinomonadaceae	RB41
ASV529	7	100	0.00122320291416817	0.222775795621876	0.0640217629688376	M5	Bacteria	Acidobacteriota	Subgroup_5	Subgroup_5	Subgroup_5	Subgroup_5
ASV531	10	471	0.00128727582070849	0.230606687950247	0.0669016346594773	M5	Bacteria	Myxococcota	Polyangia	Polyangiales	Polyangiaceae	uncultured
ASV532	3	4	0.0011082110276897	0.164747024833091	0.0602557769118471	M2	Bacteria	Bacteroidota	Bacteroidia	Chitinophagales	Chitinophagaceae	uncultured
ASV541	8	341	0.00125940596917424	0.286086601565079	0.0613634198697855	M1	Bacteria	Acidobacteriota	Vicinamibacteria	Vicinamibacterales
ASV553	5	63	0.00110577474531286	0.154133784743342	0.0777565356472733	M9	Bacteria	Acidobacteriota	Holophagae	Subgroup_7	Subgroup_7	Subgroup_7
ASV555	7	186	0.00124199599105707	0.26103893516042	0.0726613780407568	M6	Bacteria	Acidobacteriota	Blastocatellia	Pyrinomonadales	Pyrinomonadaceae	RB41
ASV556	19	1366	0.00149096362150439	0.629125128593368	0.0855100363528419	M5	Bacteria	Acidobacteriota	Blastocatellia	Pyrinomonadales	Pyrinomonadaceae	RB41
ASV558	9	189	0.00126610983996694	0.384974771473473	0.077978064238861	M3	Bacteria	Actinobacteriota	Thermoleophilia	Gaiellales	Gaiellaceae	Gaiella
ASV573	5	62	0.00117436335195013	0.224508089463236	0.077978064238861	M2	Bacteria	Proteobacteria	Gammaproteobacteria	Nitrosococcales	Nitrosococcaceae	wb1-P19
ASV606	9	346	0.00131223491964587	0.342261674143478	0.0724398494491691	M3	Bacteria	Acidobacteriota	Blastocatellia	Pyrinomonadales	Pyrinomonadaceae	RB41
ASV613	4	93	0.00115381828111439	0.0936633142991836	0.0695599777585294	M9	Bacteria	Proteobacteria	Alphaproteobacteria	Rhizobiales	Beijerinckiaceae	uncultured
ASV624	7	242	0.0011685801452565	0.131960133821578	0.0728829066323445	M1	Bacteria	Proteobacteria	Alphaproteobacteria	Sphingomonadales	Sphingomonadaceae	Ellin6055
ASV637	3	19	0.000997555919085205	0.0706943959761813	0.0673446918426527	M1	Bacteria	Myxococcota	bacteriap25	bacteriap25	bacteriap25	bacteriap25
ASV646	6	240	0.00109998141428194	0.10616256307754	0.0633571771940746	M6	Bacteria	Acidobacteriota	Vicinamibacteria	Vicinamibacterales	Vicinamibacteraceae
ASV655	7	294	0.00117581597568606	0.173279033599799	0.0688953919837664	M3	Bacteria	Acidobacteriota	Vicinamibacteria	Vicinamibacterales	Vicinamibacteraceae	Vicinamibacteraceae
ASV657	5	77	0.00112546932507462	0.119901978892405	0.0726613780407568	M2	Bacteria	Proteobacteria	Gammaproteobacteria	Burkholderiales	Nitrosomonadaceae	Ellin6067
ASV659	6	66	0.0011662384669492	0.181283004524275	0.0855100363528419	M5	Bacteria	Proteobacteria	Alphaproteobacteria	Sphingomonadales	Sphingomonadaceae	Sphingomonas
ASV690	10	558	0.00136112528065768	0.31567583599986	0.0930420084668228	M6	Bacteria	Chloroflexi	Chloroflexia	Thermomicrobiales	JG30-KF-CM45	JG30-KF-CM45
ASV693	4	33	0.00113330807750113	0.1085688862625	0.067123163251065	M13	Bacteria	Methylomirabilota	Methylomirabilia	Rokubacteriales	Rokubacteriales	Rokubacteriales
ASV745	7	153	0.00123671881429789	0.247884041199124	0.079307235788387	M10	Bacteria	Actinobacteriota	Acidimicrobiia	IMCC26256	IMCC26256	IMCC26256
ASV778	9	322	0.00127664196557339	0.295555706510774	0.0600342483202594	M2	Bacteria	Actinobacteriota	Thermoleophilia	Solirubrobacterales	Solirubrobacteraceae	Conexibacter
ASV845	8	322	0.00125742276835104	0.223986126553537	0.0622495342361362	M2	Bacteria	Acidobacteriota	Vicinamibacteria	Vicinamibacterales	Vicinamibacteraceae	Vicinamibacteraceae
ASV884	10	341	0.00125259594596977	0.218658626126342	0.0735474924071075	M11	Bacteria	Acidobacteriota	Blastocatellia	Pyrinomonadales	Pyrinomonadaceae	RB41
ASV902	7	158	0.00121268574359734	0.242485288443166	0.0813009931126761	M5	Bacteria	Desulfobacterota	uncultured	uncultured	uncultured	uncultured
ASV949	13	699	0.00134668935875476	0.41532061798547	0.113422638892889	M8	Bacteria	Acidobacteriota	Blastocatellia	Pyrinomonadales	Pyrinomonadaceae	RB41
ASV991	12	716	0.00134468501166558	0.333174708179076	0.0750981925482212	M1	Bacteria	Chloroflexi	Chloroflexia	Thermomicrobiales	JG30-KF-CM45	JG30-KF-CM45
ASV1029	8	184	0.00121877581285485	0.207532608983722	0.0624710628277239	M1	Bacteria	Methylomirabilota	Methylomirabilia	Rokubacteriales	Rokubacteriales	Rokubacteriales
ASV1108	12	772	0.00132053378489545	0.304833343927914	0.113422638892889	M1	Bacteria	Planctomycetota	Planctomycetes	Gemmatales	Gemmataceae	uncultured
ASV1142	9	183	0.00125274203367602	0.256239709149826	0.0606988340950225	M7	Bacteria	Acidobacteriota	Vicinamibacteria	Subgroup_17	Subgroup_17	Subgroup_17
ASV1171	7	377	0.00128002278321859	0.149254536976136	0.0988017518481023	M9	Bacteria	Proteobacteria	Alphaproteobacteria	Rhizobiales	Xanthobacteraceae
ASV1362	11	529	0.00132010885719028	0.306189932901355	0.0733259638155199	M3	Bacteria	Acidobacteriota	Thermoanaerobaculia	Thermoanaerobaculales	Thermoanaerobaculaceae	Subgroup_10
ASV1435	3	31	0.00107182325268643	0.0804342594557744	0.0622495342361362	M9	Bacteria	Acidobacteriota	Blastocatellia	Pyrinomonadales	Pyrinomonadaceae	RB41
ASV1914	8	437	0.00126355597667955	0.231655205175132	0.0830732218453775	M13	Bacteria	Acidobacteriota	Blastocatellia	Pyrinomonadales	Pyrinomonadaceae	RB41
ASV2300	6	201	0.00122286983106958	0.158852136824677	0.0662370488847143	M7	Bacteria	Acidobacteriota	Blastocatellia
ASV2704	3	31	0.00110614015411379	0.0685266224130148	0.0606988340950225	M1	Bacteria	Acidobacteriota	Blastocatellia	Pyrinomonadales	Pyrinomonadaceae	RB41
