# Supplementary material for: Microbial interactions mediate the fairy ring type effects on alpine meadow plant communities on the Tibetan plateau
Source: Environ Microbiome. 2026 Mar 10;21:55. doi: 10.1186/s40793-026-00873-z (PMC13088534; doi:10.1186/s40793-026-00873-z)
Supplement: Supplementary file 2 — Supplementary Material 2 [file 40793_2026_873_MOESM2_ESM.zip › co-occurrence network/bacteria/T1/Agrocybe_10on_edge.csv]

Source	Target	Interaction	weight
ASV6	ASV13	-	1
ASV6	ASV17	-	0.969713532008453
ASV6	ASV21	-	0.902756244287479
ASV6	ASV26	-	0.958865824945534
ASV6	ASV128	-	0.748713983055751
ASV6	ASV130	-	0.788326221019592
ASV6	ASV146	-	1
ASV6	ASV150	-	0.992108262332736
ASV6	ASV151	-	0.847267975304993
ASV6	ASV152	-	0.932554346075066
ASV6	ASV172	-	0.881823968812347
ASV6	ASV173	-	0.853361317876039
ASV6	ASV202	+	0.901711174269703
ASV6	ASV211	+	0.721696884639056
ASV6	ASV261	-	0.910991368221813
ASV6	ASV338	-	0.959632614515918
ASV6	ASV359	-	0.86175477078651
ASV6	ASV360	-	0.643526638060143
ASV6	ASV367	-	0.933886805847166
ASV6	ASV613	-	0.970444384294277
ASV6	ASV625	+	0.846984386535422
ASV6	ASV785	-	0.852123027238263
ASV6	ASV802	-	0.737849121258123
ASV6	ASV873	-	0.91644374988627
ASV6	ASV1031	+	0.894978549430253
ASV8	ASV41	-	0.846072898342375
ASV8	ASV202	-	0.930941412685236
ASV8	ASV210	+	0.755321463726963
ASV8	ASV300	-	0.943535636927625
ASV8	ASV368	+	0.634197342450072
ASV8	ASV467	+	0.817359790738271
ASV9	ASV32	+	0.834952271034938
ASV9	ASV51	+	0.86745866318425
ASV9	ASV81	-	0.578679381088618
ASV9	ASV111	+	0.932570326873384
ASV9	ASV150	-	0.922714864853444
ASV9	ASV151	-	0.943849451338919
ASV9	ASV172	-	0.925573789057987
ASV9	ASV178	-	0.901687081777754
ASV9	ASV215	-	0.899945539885822
ASV9	ASV220	+	0.820119587435885
ASV9	ASV244	+	0.854449400817906
ASV9	ASV249	+	0.710836617537401
ASV9	ASV269	-	0.886526800911383
ASV9	ASV298	-	0.850023516212127
ASV9	ASV310	-	0.891929253399544
ASV9	ASV802	-	0.8796647995788
ASV9	ASV884	-	1
ASV10	ASV11	-	0.880795013946497
ASV10	ASV144	-	0.866286070739122
ASV10	ASV166	+	0.926942014616556
ASV10	ASV176	+	0.88570334162836
ASV10	ASV204	+	0.959619047298697
ASV10	ASV272	+	0.884724418895155
ASV10	ASV293	-	0.872615619048392
ASV10	ASV316	-	0.939594947353154
ASV11	ASV42	+	0.899479737987549
ASV11	ASV343	-	0.926804991728112
ASV11	ASV372	-	0.969615323540309
ASV11	ASV430	-	0.809090435950538
ASV11	ASV432	-	0.73470152007012
ASV11	ASV454	-	1
ASV11	ASV501	-	0.952888523106003
ASV11	ASV873	-	0.935318164861908
ASV12	ASV24	-	0.542120996298292
ASV12	ASV74	+	0.913550825817934
ASV12	ASV87	+	0.861971323984794
ASV12	ASV223	+	0.879386689962839
ASV12	ASV244	+	0.877504024088918
ASV12	ASV250	+	0.743889881645301
ASV12	ASV277	-	0.694862511621129
ASV12	ASV286	-	0.81132215762837
ASV12	ASV624	-	0.823995043365256
ASV12	ASV737	-	0.703181412336026
ASV13	ASV21	-	0.837904189481083
ASV13	ASV107	+	0.894554123928605
ASV13	ASV120	+	0.798052600964191
ASV13	ASV130	-	0.821659200571217
ASV13	ASV136	+	0.846079528557297
ASV13	ASV211	-	0.862160735633177
ASV16	ASV32	-	0.794256796163236
ASV16	ASV86	+	0.745126255844188
ASV16	ASV105	+	0.922132661812749
ASV16	ASV112	+	0.871299888483319
ASV16	ASV171	+	0.795812081700785
ASV16	ASV194	+	0.899141039947065
ASV16	ASV200	+	0.806398222688938
ASV16	ASV218	-	0.722649481641561
ASV17	ASV122	-	1
ASV17	ASV123	-	0.747362070171346
ASV17	ASV141	-	0.780390933095269
ASV17	ASV253	-	0.947955552620308
ASV17	ASV289	-	0.974632821824738
ASV17	ASV295	+	0.921865552220535
ASV17	ASV296	+	0.943356723296142
ASV17	ASV312	-	0.925921621026251
ASV17	ASV316	-	0.850138791727079
ASV17	ASV319	-	0.835691449989271
ASV17	ASV325	+	0.947341166584007
ASV17	ASV330	+	0.959843562622273
ASV17	ASV475	-	0.883234698384703
ASV17	ASV555	-	0.806810189985242
ASV17	ASV558	-	0.728052166919678
ASV17	ASV573	-	0.843095422601579
ASV17	ASV602	+	0.924772359011473
ASV17	ASV616	+	0.879865623137588
ASV18	ASV49	+	0.909904291398361
ASV18	ASV100	+	0.566444306889292
ASV18	ASV134	+	0.678013041449705
ASV18	ASV160	-	0.899263313630513
ASV18	ASV238	-	0.924370561107221
ASV18	ASV247	-	0.388282525284673
ASV18	ASV250	-	0.951256273300017
ASV18	ASV254	-	0.99203803959613
ASV18	ASV274	-	0.876232654335521
ASV18	ASV277	-	0.730020489996478
ASV18	ASV279	-	0.906411805757228
ASV18	ASV286	+	0.940054852712406
ASV18	ASV289	+	0.942248314971696
ASV18	ASV373	+	0.928197807200847
ASV18	ASV375	+	0.840822032398413
ASV18	ASV625	+	0.671166073132538
ASV19	ASV100	+	0.719677379803404
ASV19	ASV117	+	0.907679459485824
ASV19	ASV123	-	0.958729479508924
ASV19	ASV266	-	0.793363836090252
ASV19	ASV298	-	0.883419298409923
ASV19	ASV375	-	0.996767887933762
ASV19	ASV382	-	1
ASV19	ASV449	-	1
ASV19	ASV495	-	0.983321770658353
ASV19	ASV616	-	1
ASV20	ASV177	-	0.790882364178319
ASV20	ASV203	-	0.919776521481401
ASV20	ASV220	-	0.763600249454252
ASV20	ASV288	-	0.617108314428409
ASV20	ASV325	-	0.978850780325239
ASV20	ASV339	-	0.676684325346809
ASV20	ASV340	-	0.993928626463342
ASV20	ASV357	-	0.988100755234574
ASV20	ASV358	-	1
ASV20	ASV422	+	0.845402791503895
ASV21	ASV51	-	0.891827324522556
ASV21	ASV58	-	0.874330851312355
ASV21	ASV59	-	0.866339460842322
ASV21	ASV78	-	0.84415966444844
ASV21	ASV99	+	0.942281031324912
ASV21	ASV152	-	0.9076010380787
ASV21	ASV527	-	0.796212100177548
ASV21	ASV573	-	0.976135718550717
ASV21	ASV606	+	0.922807497094314
ASV21	ASV687	-	0.90928737280948
ASV21	ASV690	-	0.80669665375787
ASV21	ASV722	-	0.833437532874249
ASV21	ASV802	+	0.927335776887287
ASV21	ASV884	+	0.93179742135557
ASV21	ASV1659	+	0.626052008773793
ASV22	ASV74	+	0.947027820987851
ASV22	ASV75	+	0.865987165800944
ASV22	ASV78	+	0.922419295695447
ASV22	ASV134	+	0.52890294503037
ASV22	ASV151	+	0.792663912852542
ASV22	ASV325	+	0.826248745485886
ASV22	ASV336	-	0.626981592291653
ASV22	ASV339	+	0.686928389247515
ASV22	ASV525	-	0.738382287201574
ASV23	ASV32	-	0.673305523561325
ASV23	ASV47	-	0.777820906371058
ASV23	ASV54	-	0.933638836941914
ASV23	ASV89	-	0.88310538482824
ASV23	ASV123	-	0.876309767311737
ASV23	ASV163	-	0.972856367445103
ASV23	ASV171	-	0.867509588438319
ASV23	ASV291	+	0.595561715859919
ASV23	ASV311	+	0.941884566760644
ASV23	ASV357	+	0.920674272131798
ASV23	ASV368	-	0.871293904361844
ASV23	ASV373	+	0.916062016981998
ASV24	ASV115	-	0.973171071900578
ASV24	ASV131	-	0.882450759702328
ASV24	ASV132	-	0.777254232678706
ASV24	ASV134	-	0.849842225979026
ASV24	ASV138	+	0.898866883306455
ASV24	ASV142	+	0.906571443738545
ASV24	ASV210	+	0.951337413988082
ASV24	ASV211	+	0.881809889154778
ASV24	ASV215	+	0.927540680997313
ASV24	ASV230	+	0.920850323082165
ASV24	ASV328	+	0.779467649002525
ASV24	ASV346	-	0.717782492955484
ASV24	ASV359	-	0.6562574181336
ASV24	ASV439	-	0.650084802602588
ASV25	ASV111	+	0.892510681648263
ASV26	ASV40	-	0.66494570396928
ASV26	ASV43	+	0.649318557373644
ASV26	ASV58	+	0.859963854522388
ASV26	ASV92	-	0.948259568424121
ASV26	ASV99	+	0.783774848836582
ASV26	ASV166	+	0.754097363
ASV26	ASV185	+	0.671868017989747
ASV26	ASV194	+	0.691147137832985
ASV26	ASV272	+	0.754870086673042
ASV26	ASV316	-	0.660683005227241
ASV27	ASV61	-	0.769175976127386
ASV27	ASV123	-	0.76924668548056
ASV27	ASV222	-	0.857458252061533
ASV27	ASV336	-	0.643364244987207
ASV27	ASV449	+	0.794635492466299
ASV27	ASV558	+	0.79673333639277
ASV27	ASV659	-	0.82870387357447
ASV28	ASV73	-	0.881019313874482
ASV28	ASV85	+	0.857847496280196
ASV28	ASV124	-	0.968156512309044
ASV28	ASV219	+	0.683352236141601
ASV28	ASV225	+	0.739443219188274
ASV28	ASV323	-	0.931253090150696
ASV28	ASV363	-	0.9140859977715
ASV28	ASV637	-	0.721970911538248
ASV29	ASV138	-	0.717729101944862
ASV29	ASV291	+	0.801368547726055
ASV29	ASV305	-	0.801108097108353
ASV29	ASV412	+	0.758724302851361
ASV30	ASV156	+	0.697579722731992
ASV30	ASV163	+	0.893948396921461
ASV30	ASV173	-	0.971392391674558
ASV30	ASV230	-	0.779530325927481
ASV30	ASV231	-	0.686408709005699
ASV30	ASV280	+	0.759510294888948
ASV30	ASV432	-	0.939231329510831
ASV30	ASV602	+	0.610678041146082
ASV31	ASV198	-	0.715094277123451
ASV31	ASV209	-	0.866136374138121
ASV31	ASV215	-	0.910826352505061
ASV31	ASV289	+	0.946671351011697
ASV31	ASV290	+	0.730456407020733
ASV31	ASV291	-	0.907126396287755
ASV31	ASV338	-	0.787120885057605
ASV32	ASV99	-	0.817677565775253
ASV32	ASV162	-	0.876115115275299
ASV32	ASV185	-	0.876687232572104
ASV32	ASV198	-	0.840298533855478
ASV32	ASV274	+	0.920244082737179
ASV32	ASV317	+	0.890893462801517
ASV32	ASV518	-	0.78824571408724
ASV32	ASV616	-	0.798527409868885
ASV32	ASV659	+	0.743969551402196
ASV33	ASV101	+	0.752649371734408
ASV33	ASV240	-	0.715841233748088
ASV33	ASV368	+	0.878790974743229
ASV33	ASV382	+	0.818338274637618
ASV33	ASV507	+	0.882625763747376
ASV35	ASV253	+	0.81415346552251
ASV35	ASV264	+	0.935455370728498
ASV35	ASV347	-	0.864238824146875
ASV35	ASV353	+	0.940208771172024
ASV35	ASV423	+	0.640966329290376
ASV35	ASV429	+	0.789574104183568
ASV35	ASV431	+	0.802138484399903
ASV35	ASV495	-	0.893940634033753
ASV35	ASV566	-	0.776609660806618
ASV35	ASV573	-	0.640729371439163
ASV35	ASV584	-	0.912086437951511
ASV36	ASV40	-	0.86279178687979
ASV36	ASV89	+	0.881036288074702
ASV36	ASV98	+	0.848997861256498
ASV36	ASV160	-	0.901114716212376
ASV36	ASV220	-	0.773949232903073
ASV36	ASV250	+	0.959214492777754
ASV36	ASV254	-	0.885559507889063
ASV36	ASV257	-	0.941669878985688
ASV36	ASV288	-	0.581285711348678
ASV36	ASV298	-	0.781851248822407
ASV36	ASV386	-	0.874365878371054
ASV38	ASV110	+	0.693406867965626
ASV38	ASV215	+	0.784170148383846
ASV38	ASV228	+	0.839682211418984
ASV38	ASV272	-	0.942552771340764
ASV38	ASV279	-	0.849425825094693
ASV38	ASV289	+	0.791925243879852
ASV38	ASV298	+	0.885534961621415
ASV38	ASV357	-	0.799561216748699
ASV38	ASV373	-	0.857530146156711
ASV38	ASV403	+	0.918736861563161
ASV38	ASV991	-	0.813941680769969
ASV39	ASV52	-	0.8358264976736
ASV39	ASV54	-	0.819894787754818
ASV39	ASV59	-	0.773355067371932
ASV39	ASV69	-	0.777527295700335
ASV39	ASV77	+	0.716911246904909
ASV39	ASV84	-	0.837275026104438
ASV39	ASV92	-	0.844469941811832
ASV39	ASV93	-	0.918209196748021
ASV39	ASV139	-	0.588557908431399
ASV39	ASV162	-	0.84719054490531
ASV39	ASV209	+	0.623509495317027
ASV39	ASV216	+	0.896690909740546
ASV39	ASV690	-	0.662488269823355
ASV40	ASV42	-	0.836990661837915
ASV40	ASV119	-	0.860083835803757
ASV40	ASV138	-	0.908741328420528
ASV40	ASV215	+	0.887081577343423
ASV40	ASV219	+	0.888505187490186
ASV40	ASV253	+	0.871764877045677
ASV40	ASV297	+	0.88640223270856
ASV40	ASV484	-	0.829366055224176
ASV40	ASV625	-	0.855860342903278
ASV41	ASV68	-	0.835944900467081
ASV41	ASV153	+	0.793982166843566
ASV41	ASV180	-	0.923604732705175
ASV41	ASV286	+	0.919349894603177
ASV41	ASV310	+	0.931358287328965
ASV41	ASV312	+	0.797384059481285
ASV41	ASV320	+	0.991202694503231
ASV41	ASV354	+	0.685018670300241
ASV41	ASV367	+	0.921066048937491
ASV41	ASV368	+	0.80989866408497
ASV41	ASV548	+	0.621868086046699
ASV41	ASV637	+	0.858383846030136
ASV41	ASV737	-	0.675881314802229
ASV41	ASV959	-	0.903281031041103
ASV42	ASV53	-	0.744092336274114
ASV42	ASV54	-	0.785722740012251
ASV42	ASV57	-	0.805082157346455
ASV42	ASV61	+	0.753617197541249
ASV42	ASV65	+	0.899357100914194
ASV42	ASV101	-	0.883350438730973
ASV42	ASV121	-	1
ASV42	ASV123	+	0.86932267202377
ASV42	ASV124	+	0.788827831744277
ASV42	ASV131	-	0.736176779269742
ASV42	ASV142	+	0.847524972966229
ASV42	ASV153	+	0.823775722953505
ASV42	ASV203	+	0.643711665262801
ASV42	ASV258	+	0.825281797524641
ASV42	ASV429	+	0.853342178896317
ASV42	ASV471	+	0.705911855648511
ASV42	ASV687	+	0.680288786657372
ASV42	ASV1659	+	0.928294104959393
ASV43	ASV50	+	0.753066959258615
ASV43	ASV68	-	0.607142586075947
ASV43	ASV83	+	0.89402960824759
ASV43	ASV151	+	0.812218731
ASV43	ASV159	-	0.936689907797932
ASV43	ASV162	-	0.630555939036056
ASV43	ASV170	+	0.849024558065919
ASV43	ASV175	-	0.784121777577895
ASV43	ASV199	-	0.983582470841026
ASV43	ASV203	+	0.93482434369979
ASV43	ASV206	+	0.894859086285642
ASV43	ASV283	+	0.869832140560736
ASV43	ASV286	+	0.832069566390959
ASV43	ASV289	+	0.92349463880687
ASV43	ASV310	+	0.826843369256198
ASV43	ASV323	+	0.842679583511928
ASV43	ASV335	+	0.906818354706824
ASV43	ASV360	+	0.746542684241008
ASV43	ASV408	+	0.893505686297501
ASV43	ASV418	+	0.771720110912731
ASV43	ASV690	-	0.718038926398769
ASV44	ASV243	+	0.788655099137395
ASV44	ASV253	+	0.861833626229145
ASV44	ASV254	-	0.67280588465417
ASV44	ASV471	+	0.910004700132211
ASV44	ASV558	+	0.776460028612478
ASV44	ASV959	-	0.893887209369068
ASV45	ASV78	+	0.772105020900745
ASV45	ASV375	+	0.743467470495499
ASV45	ASV449	-	0.801151754182089
ASV46	ASV92	+	0.797963775452254
ASV46	ASV93	-	0.810107042388139
ASV46	ASV165	+	0.878991632125688
ASV46	ASV186	+	0.760807873406752
ASV46	ASV277	-	0.862805489350758
ASV46	ASV340	+	0.916280236116277
ASV46	ASV350	+	0.932771903270433
ASV46	ASV415	+	0.925695766492257
ASV46	ASV430	-	0.953141484300308
ASV46	ASV434	+	0.920580981720077
ASV46	ASV959	+	0.94071421147324
ASV47	ASV112	-	0.949604821181095
ASV47	ASV118	-	0.848099966384171
ASV47	ASV228	-	0.384932469573022
ASV47	ASV253	-	0.52813181263353
ASV49	ASV193	+	0.893523745832196
ASV49	ASV201	-	0.827968474240724
ASV49	ASV219	+	0.853755384746614
ASV49	ASV232	+	0.838777394521485
ASV49	ASV300	+	0.754484325363095
ASV49	ASV347	+	0.793506833741777
ASV49	ASV373	+	0.917027908923178
ASV49	ASV380	+	0.88818196997866
ASV49	ASV403	+	0.747661451269634
ASV49	ASV462	-	0.712394964155329
ASV50	ASV81	-	0.77058599227536
ASV50	ASV87	+	0.823454144313677
ASV50	ASV190	+	0.84339191203005
ASV50	ASV244	-	0.928702219282729
ASV52	ASV84	-	0.860295028697789
ASV52	ASV221	+	0.89209949556498
ASV52	ASV229	-	0.759452258045499
ASV52	ASV257	+	0.933462454523104
ASV52	ASV274	+	0.802178327760093
ASV52	ASV317	-	0.86358773858688
ASV52	ASV347	+	0.685334723120647
ASV52	ASV353	+	0.871841905253404
ASV52	ASV519	+	0.949671510159281
ASV53	ASV178	+	0.815490927229874
ASV53	ASV203	-	0.871665691797944
ASV53	ASV278	-	0.84061527563035
ASV53	ASV348	-	0.853063769449937
ASV53	ASV355	+	0.903878161184417
ASV54	ASV97	-	0.858571267333725
ASV54	ASV98	-	0.402014555626128
ASV54	ASV165	-	0.389478315916001
ASV54	ASV214	+	0.879184760309778
ASV54	ASV230	-	0.88938907092874
ASV54	ASV312	-	0.910607563767565
ASV54	ASV412	-	0.91704210858665
ASV54	ASV659	-	0.961228948240459
ASV54	ASV722	+	0.770344310943722
ASV54	ASV785	+	0.744650391710084
ASV56	ASV104	+	0.692593494983083
ASV56	ASV105	+	0.665467896706441
ASV56	ASV108	+	0.791891713028449
ASV56	ASV122	+	0.643871066815034
ASV56	ASV131	+	0.674353521179337
ASV56	ASV137	+	0.956927317410296
ASV56	ASV190	+	0.919221807575295
ASV56	ASV243	-	0.641410705817284
ASV56	ASV282	-	0.616048278358639
ASV56	ASV312	-	0.722863819515015
ASV56	ASV430	-	0.474963710158693
ASV57	ASV101	-	0.884530644509243
ASV57	ASV128	+	0.894499653441571
ASV57	ASV220	+	0.771241808653781
ASV57	ASV241	+	0.723445951764839
ASV57	ASV269	-	0.887981573182131
ASV57	ASV289	-	0.795590416866508
ASV57	ASV290	-	0.802040749700215
ASV57	ASV293	-	0.782742508307352
ASV57	ASV298	+	0.878713815863214
ASV57	ASV305	+	0.872047587146269
ASV57	ASV417	+	0.923108606802327
ASV57	ASV418	+	0.91043809463051
ASV57	ASV484	+	0.871609747315445
ASV57	ASV525	+	0.884567321516062
ASV57	ASV659	-	0.900317098774445
ASV58	ASV60	+	0.814278221454531
ASV58	ASV201	-	0.79092837132831
ASV58	ASV343	+	0.895133734380565
ASV59	ASV162	-	0.85866867663098
ASV59	ASV202	+	0.864660092274928
ASV59	ASV205	+	0.666336915233703
ASV59	ASV518	+	0.712990094842363
ASV59	ASV616	+	0.844212454615452
ASV59	ASV637	+	0.76791598851018
ASV60	ASV71	+	0.806671375357186
ASV60	ASV88	-	0.903051775627979
ASV60	ASV146	-	0.688866535368568
ASV60	ASV156	+	0.776014194730745
ASV60	ASV175	+	0.89750866750341
ASV60	ASV553	-	0.329050295576293
ASV61	ASV80	+	0.964891036355333
ASV61	ASV291	-	0.995054789143531
ASV61	ASV317	-	0.817223665073596
ASV61	ASV587	-	0.914345093807321
ASV61	ASV873	-	0.92439891451531
ASV63	ASV108	-	0.916634605248035
ASV63	ASV111	-	0.908786553985995
ASV63	ASV124	-	0.926683685710554
ASV63	ASV137	-	0.880966121697319
ASV64	ASV223	+	0.956991502765692
ASV64	ASV244	+	0.910563097213359
ASV64	ASV257	+	0.639140609522709
ASV64	ASV268	+	0.850601966575657
ASV64	ASV296	+	0.540096975250502
ASV64	ASV574	+	0.879328235473908
ASV65	ASV97	-	0.776927946936886
ASV65	ASV160	-	0.737504390680195
ASV65	ASV359	-	0.926919855066206
ASV65	ASV417	-	0.681935232356673
ASV65	ASV439	-	0.582288562807441
ASV66	ASV77	+	0.620766843926938
ASV66	ASV134	+	0.876960028384282
ASV66	ASV163	+	0.89268836181758
ASV66	ASV243	+	0.922903083914579
ASV66	ASV290	+	0.846854782533172
ASV66	ASV330	+	0.931706951942565
ASV66	ASV346	+	0.864923442143682
ASV66	ASV462	-	0.607800368214987
ASV66	ASV475	+	0.616974059640284
ASV66	ASV498	+	0.66543452776683
ASV67	ASV74	+	0.619749263641398
ASV67	ASV75	+	0.807518130998628
ASV67	ASV101	+	0.635660605319752
ASV67	ASV151	+	0.741514680795687
ASV67	ASV188	+	0.802411876666717
ASV67	ASV308	+	0.758563198284125
ASV67	ASV326	-	0.406733785600385
ASV67	ASV471	-	0.795274328167564
ASV67	ASV553	+	0.711246039122472
ASV67	ASV737	+	0.586732387673496
ASV68	ASV83	+	0.943588912492799
ASV68	ASV116	+	0.866148655796382
ASV68	ASV122	-	0.891721004048262
ASV68	ASV126	+	0.874443240550945
ASV68	ASV192	+	0.977571863245178
ASV68	ASV228	+	0.798822502608611
ASV68	ASV270	+	0.9044090849435
ASV68	ASV350	-	0.704623745439296
ASV68	ASV415	-	0.714589545277078
ASV68	ASV434	-	0.561913076954002
ASV68	ASV471	+	0.606891389820243
ASV68	ASV505	-	0.828102393740811
ASV68	ASV544	-	0.680568974719315
ASV69	ASV76	-	0.602311233795406
ASV69	ASV104	+	0.964277624543997
ASV69	ASV111	-	0.532235342068535
ASV69	ASV211	+	0.752752370507416
ASV69	ASV225	+	0.908464377223654
ASV69	ASV247	+	0.827132128338544
ASV69	ASV298	+	0.875398611566422
ASV69	ASV418	+	0.825943051715112
ASV69	ASV555	+	0.801477515691462
ASV70	ASV76	-	0.776257237730719
ASV70	ASV77	-	0.921443385060389
ASV70	ASV170	-	0.668791195783356
ASV70	ASV175	+	0.957580340193378
ASV70	ASV205	-	0.566501856571361
ASV70	ASV220	-	0.715158551094316
ASV71	ASV166	+	0.778759341272764
ASV71	ASV191	+	0.863006239398899
ASV71	ASV196	+	0.855997300842379
ASV71	ASV231	+	0.894113200760311
ASV71	ASV339	-	0.832521026487874
ASV71	ASV348	+	0.790580629062362
ASV71	ASV373	+	0.824734731154062
ASV71	ASV432	+	0.891526711745994
ASV71	ASV625	+	0.733434580749512
ASV73	ASV74	+	0.705052990249619
ASV73	ASV92	-	0.821566283588768
ASV73	ASV159	+	0.981313963020872
ASV73	ASV178	+	0.52373085434772
ASV73	ASV190	-	0.474598132189555
ASV73	ASV198	+	0.582065198874969
ASV73	ASV261	-	0.496277675464302
ASV73	ASV745	+	0.909998469327399
ASV73	ASV1031	-	0.776073771276558
ASV74	ASV77	+	0.809643887412742
ASV74	ASV81	+	0.778304199089262
ASV74	ASV128	-	0.741771783506012
ASV74	ASV204	-	0.757922398488243
ASV75	ASV211	-	0.743564446302361
ASV75	ASV240	+	0.762105644788458
ASV75	ASV475	-	0.679065250681372
ASV76	ASV243	+	0.854546871195891
ASV76	ASV253	+	0.712643619176975
ASV76	ASV254	-	0.698403593420355
ASV76	ASV258	+	0.733999801791205
ASV76	ASV279	+	0.895372461823262
ASV76	ASV360	+	0.745283227960101
ASV76	ASV371	+	0.83082033211924
ASV76	ASV380	+	0.918489188647494
ASV76	ASV412	+	0.829631428095607
ASV77	ASV127	-	0.712375162672089
ASV77	ASV136	-	0.864486647067978
ASV77	ASV220	+	0.792716463305926
ASV77	ASV322	-	0.91281509349378
ASV77	ASV418	-	0.855179049739399
ASV77	ASV785	-	0.90689384692816
ASV78	ASV91	-	0.787509647598549
ASV78	ASV142	+	0.90067944957846
ASV78	ASV211	-	0.745108503343722
ASV78	ASV360	-	0.819220948957952
ASV78	ASV417	-	0.660426918064443
ASV78	ASV431	-	0.611130383458246
ASV78	ASV606	-	0.966507993174967
ASV80	ASV93	-	0.738423067174414
ASV80	ASV112	-	0.875926124706008
ASV80	ASV114	-	0.82172282913085
ASV80	ASV118	-	0.778164801571337
ASV80	ASV128	-	0.717780387687992
ASV80	ASV135	+	0.665207373143789
ASV80	ASV152	-	0.874230652512211
ASV80	ASV153	-	0.951430159478757
ASV80	ASV225	-	0.914957251652134
ASV80	ASV240	+	0.957107991510149
ASV80	ASV250	-	0.705701603994978
ASV80	ASV256	-	0.798802439783191
ASV80	ASV274	-	0.79816354634806
ASV80	ASV298	-	0.790175117162404
ASV80	ASV328	-	0.926491914801177
ASV80	ASV332	-	0.818543883115617
ASV81	ASV243	+	0.904967730843139
ASV81	ASV271	+	0.934140448654919
ASV81	ASV273	+	0.766363189374403
ASV81	ASV279	+	0.987112254097181
ASV81	ASV303	-	0.876770042238255
ASV81	ASV312	+	0.671946047745522
ASV81	ASV325	+	0.884101764451147
ASV81	ASV326	+	0.818340669047121
ASV81	ASV423	+	0.632782312403662
ASV81	ASV498	+	0.86505285925608
ASV81	ASV531	-	0.666968776334742
ASV81	ASV566	+	0.96073566047713
ASV81	ASV584	+	0.88228181634751
ASV81	ASV659	+	0.879738064039466
ASV81	ASV1659	+	0.78793126623134
ASV82	ASV96	-	0.542536705601057
ASV82	ASV100	+	0.794050265604707
ASV82	ASV101	+	0.620594769010485
ASV82	ASV104	+	0.769066851565918
ASV82	ASV113	-	0.722063487333084
ASV82	ASV164	-	0.797646385870919
ASV82	ASV449	-	0.821626831571832
ASV82	ASV484	-	0.875709240421576
ASV83	ASV278	-	0.836462698129957
ASV83	ASV288	-	0.852279366757233
ASV83	ASV293	+	0.894694534446407
ASV83	ASV311	-	0.738301499680659
ASV83	ASV312	-	0.651154462553073
ASV83	ASV317	-	0.810028146293229
ASV83	ASV323	+	0.876692090947837
ASV83	ASV328	+	0.871937344893433
ASV83	ASV468	+	0.910322980852157
ASV83	ASV471	+	0.915259154783992
ASV83	ASV495	+	0.787785160504193
ASV83	ASV555	+	0.823675268393394
ASV83	ASV606	+	0.895945952909022
ASV83	ASV637	+	0.707353106870632
ASV84	ASV101	+	0.9256570729318
ASV84	ASV106	+	0.86479887095605
ASV84	ASV132	+	0.927965491089892
ASV84	ASV150	+	0.808295102282611
ASV84	ASV223	+	0.722955853613841
ASV84	ASV308	-	0.707864002864358
ASV84	ASV386	-	0.69663317537984
ASV84	ASV415	+	0.750204794088114
ASV84	ASV621	+	0.825805261882854
ASV85	ASV308	-	0.875895455040658
ASV85	ASV323	-	0.719945636092533
ASV85	ASV544	-	0.956445651674227
ASV85	ASV625	-	0.937953843446488
ASV86	ASV268	-	0.702955212662898
ASV86	ASV298	-	0.676634682863111
ASV86	ASV326	-	0.695646633313179
ASV86	ASV330	-	0.70226682683872
ASV86	ASV337	-	0.698287276203884
ASV86	ASV359	+	0.583598474654432
ASV86	ASV372	-	0.774071231897773
ASV86	ASV403	-	0.729655459378939
ASV86	ASV408	-	0.852627459014406
ASV86	ASV606	-	0.520825008296928
ASV86	ASV785	-	0.842343232371305
ASV86	ASV1268	+	0.967149751927306
ASV87	ASV92	-	0.529132076110547
ASV87	ASV142	+	0.990864587013916
ASV87	ASV145	-	0.483858330321294
ASV87	ASV149	-	0.776972983350999
ASV87	ASV150	-	0.410222414089939
ASV87	ASV151	-	0.774703833726767
ASV87	ASV162	+	0.930097453136894
ASV87	ASV164	-	0.51597121296273
ASV87	ASV280	-	0.674135369985911
ASV88	ASV175	+	0.867053473480341
ASV88	ASV203	-	0.910388993199111
ASV88	ASV330	+	0.857809238367662
ASV88	ASV430	-	0.981341866595574
ASV88	ASV495	-	0.750435056067202
ASV88	ASV555	+	0.820423783402568
ASV88	ASV991	-	0.822647589066893
ASV89	ASV118	-	0.983176283982717
ASV89	ASV175	-	0.886040025018875
ASV89	ASV231	+	0.727686111696575
ASV89	ASV232	-	0.936749006509565
ASV89	ASV347	-	0.909527153725866
ASV89	ASV439	-	0.955883331338248
ASV89	ASV544	+	0.767755506729237
ASV89	ASV548	+	0.397646346118305
ASV89	ASV553	-	0.873428389318962
ASV89	ASV873	-	0.777426572329817
ASV89	ASV959	-	0.959936497080848
ASV89	ASV1268	+	0.760864691388614
ASV91	ASV97	-	0.796135410268167
ASV91	ASV101	-	0.709936356216233
ASV91	ASV114	-	0.881494346755256
ASV91	ASV132	-	0.748405660168729
ASV91	ASV175	-	0.528545867624653
ASV91	ASV1031	+	0.788799377814082
ASV92	ASV157	-	0.778342602923874
ASV92	ASV221	-	0.678585636809096
ASV92	ASV225	-	0.791253098733197
ASV92	ASV249	-	0.681638866981308
ASV92	ASV264	-	0.728305025866043
ASV92	ASV272	-	0.936616189001726
ASV92	ASV328	-	0.731329859870507
ASV92	ASV367	-	0.95534181935947
ASV93	ASV133	+	0.758881742331273
ASV93	ASV189	+	0.829153233902831
ASV93	ASV257	+	0.810000545417613
ASV93	ASV353	-	0.824878064720923
ASV93	ASV519	-	0.824105731875857
ASV94	ASV531	+	0.606716768387315
ASV95	ASV193	-	0.936297901385032
ASV95	ASV211	-	0.950860854946633
ASV95	ASV212	-	0.930050304622249
ASV95	ASV305	+	0.856327779567604
ASV95	ASV335	+	0.846210609862558
ASV95	ASV346	+	0.792815452773902
ASV95	ASV432	-	0.731880418305333
ASV95	ASV621	+	0.79862609681485
ASV96	ASV380	-	0.825304708735503
ASV96	ASV454	-	0.565793281638815
ASV97	ASV112	+	0.863012982234961
ASV97	ASV179	+	0.876994578627429
ASV97	ASV215	+	0.735394534085264
ASV97	ASV217	+	0.827812213843459
ASV97	ASV230	+	0.845951025142107
ASV97	ASV232	-	0.855189529168713
ASV97	ASV243	+	0.832310888245357
ASV97	ASV468	+	0.747537994127912
ASV97	ASV553	+	0.94339015555338
ASV97	ASV584	+	0.864437938930973
ASV97	ASV722	-	0.691153270880725
ASV98	ASV179	-	0.84901869620295
ASV98	ASV189	+	0.823995107464746
ASV98	ASV192	+	0.904116499297935
ASV98	ASV258	+	0.832725916988165
ASV98	ASV272	-	0.909498805117854
ASV98	ASV274	+	0.796010128758082
ASV98	ASV286	-	0.801625144890203
ASV98	ASV518	+	0.902755643050774
ASV98	ASV548	-	0.852531242524754
ASV98	ASV558	+	0.889176662686399
ASV98	ASV637	+	0.803716614802183
ASV98	ASV802	+	0.786288687561464
ASV99	ASV136	+	0.76919800511061
ASV99	ASV146	+	0.922540509673408
ASV99	ASV156	+	0.859686368553477
ASV99	ASV201	+	0.908741709463079
ASV99	ASV236	-	0.883667371501578
ASV99	ASV240	-	0.969483331133756
ASV99	ASV264	-	0.887538865048474
ASV99	ASV280	-	0.846488316195908
ASV100	ASV165	-	0.780653074343996
ASV100	ASV243	-	0.579716499090307
ASV100	ASV288	-	0.779618253172223
ASV100	ASV323	-	0.683134335473712
ASV100	ASV340	-	0.62321645634296
ASV100	ASV454	-	0.88889423825701
ASV100	ASV501	-	0.835462182738515
ASV100	ASV507	-	0.729544597296485
ASV100	ASV574	-	0.770852382643073
ASV100	ASV991	-	0.77888652722136
ASV101	ASV319	-	0.74651494851331
ASV104	ASV129	+	0.645784850745021
ASV104	ASV144	+	0.781814927092641
ASV104	ASV347	+	0.866627532640087
ASV105	ASV124	+	0.906985182503703
ASV105	ASV217	+	0.896369452857054
ASV105	ASV236	+	0.842558257833014
ASV105	ASV261	+	0.891081491961822
ASV105	ASV266	+	0.748412832078919
ASV105	ASV282	+	0.925525297875262
ASV105	ASV286	+	0.675894829036711
ASV105	ASV355	-	0.975175592648094
ASV105	ASV363	+	0.83429850308337
ASV105	ASV387	-	0.906965081325352
ASV105	ASV403	-	0.897049525881319
ASV105	ASV412	-	0.722712463938617
ASV105	ASV422	+	0.819719585048528
ASV105	ASV430	+	0.882096723119947
ASV105	ASV826	+	0.931563595620098
ASV105	ASV873	+	0.810026630964408
ASV105	ASV991	+	0.828438733140374
ASV106	ASV116	+	0.913776727454388
ASV106	ASV124	+	0.902969833693472
ASV106	ASV177	+	0.914059521908181
ASV106	ASV180	+	0.723310577582956
ASV106	ASV211	+	0.906853776603664
ASV106	ASV228	+	0.583301873427621
ASV106	ASV268	+	0.852834982238569
ASV106	ASV309	-	0.897638832837451
ASV106	ASV347	+	0.790835976295584
ASV107	ASV122	-	0.823190364106936
ASV107	ASV180	-	0.800074997850729
ASV107	ASV243	-	0.851574042145373
ASV107	ASV256	+	0.774245916818604
ASV107	ASV288	-	0.829631112019446
ASV107	ASV449	-	0.755394252453294
ASV108	ASV215	+	0.547635349749243
ASV108	ASV217	-	0.563528522251895
ASV108	ASV257	-	0.627999878712449
ASV108	ASV335	-	0.539831662115392
ASV108	ASV873	-	0.523230445963112
ASV110	ASV115	-	0.561679342255913
ASV110	ASV132	-	0.564803085139874
ASV110	ASV141	-	0.603722683452818
ASV110	ASV282	-	0.788648235506973
ASV110	ASV372	-	0.641690719817381
ASV110	ASV737	-	0.665168914632003
ASV112	ASV159	+	0.883818689913048
ASV112	ASV173	+	0.865612886170428
ASV112	ASV289	+	0.862218659676331
ASV112	ASV802	-	0.800794900923124
ASV112	ASV1031	-	0.965032654793966
ASV113	ASV184	+	0.79206447855216
ASV113	ASV216	+	0.632323703194136
ASV113	ASV220	-	0.879175780718267
ASV113	ASV238	-	0.852249386002092
ASV113	ASV249	-	0.71410818664372
ASV113	ASV278	-	0.709392206189392
ASV113	ASV454	-	0.616722652524378
ASV114	ASV115	+	0.716452782343673
ASV114	ASV132	+	0.930378509693351
ASV114	ASV142	+	0.822914405289333
ASV114	ASV291	+	0.896462099010598
ASV114	ASV300	+	0.853383172733988
ASV114	ASV312	+	0.749103972836472
ASV114	ASV326	+	0.950286900921159
ASV114	ASV462	-	0.879811606106086
ASV114	ASV531	-	0.808180048086278
ASV114	ASV544	-	0.740598959232096
ASV114	ASV553	-	0.833640386889079
ASV114	ASV587	+	0.85399892683843
ASV115	ASV141	+	0.894967177606363
ASV115	ASV146	+	0.839202304830557
ASV115	ASV164	+	0.86359965971033
ASV115	ASV175	+	0.801259399517634
ASV115	ASV184	+	0.658482245484313
ASV115	ASV212	+	0.724987495360917
ASV115	ASV230	+	0.769167039993588
ASV115	ASV291	+	0.656263566745555
ASV115	ASV367	+	0.835115545935466
ASV115	ASV372	-	0.72610284580962
ASV115	ASV519	-	0.933200959555804
ASV115	ASV553	-	0.704487210929921
ASV115	ASV602	+	0.832811023736653
ASV116	ASV173	-	0.850219300336526
ASV116	ASV175	-	0.547197423648597
ASV116	ASV178	-	0.745363435384434
ASV116	ASV193	-	0.745189054627545
ASV116	ASV199	-	0.915699675048771
ASV116	ASV495	+	0.950506038340954
ASV116	ASV555	+	0.811830528003403
ASV116	ASV624	+	0.779842609933634
ASV117	ASV178	-	0.64636412918471
ASV117	ASV241	+	0.931890306935867
ASV117	ASV256	+	0.629238241683764
ASV117	ASV553	+	0.948494380996248
ASV117	ASV602	+	0.918050999593204
ASV117	ASV884	-	0.882028729144489
ASV118	ASV176	+	0.892601978342275
ASV118	ASV199	+	0.908332547908301
ASV118	ASV211	+	0.916810163143123
ASV118	ASV296	-	0.880376692912589
ASV118	ASV300	+	0.956314676750894
ASV118	ASV323	-	0.806693346499436
ASV119	ASV495	-	0.846671523065673
ASV119	ASV519	-	0.812495162813433
ASV120	ASV501	+	0.838445507996751
ASV120	ASV527	-	0.761234176958711
ASV120	ASV548	+	0.767301808189813
ASV121	ASV169	+	0.828823324309483
ASV121	ASV219	+	0.856125055663725
ASV121	ASV264	+	0.890908739351652
ASV121	ASV295	-	0.849990954222471
ASV121	ASV320	-	0.746260045438317
ASV121	ASV325	-	0.873132670026976
ASV121	ASV332	+	0.924837746264785
ASV121	ASV337	+	0.810526614963873
ASV121	ASV498	+	0.83133257745921
ASV121	ASV501	+	0.772784666334916
ASV121	ASV584	+	0.827129353283487
ASV121	ASV625	+	0.812080365761994
ASV121	ASV690	+	0.775236046718108
ASV122	ASV151	+	0.903195870679414
ASV122	ASV178	+	0.830517160081695
ASV122	ASV184	+	0.673310956275316
ASV122	ASV269	+	0.671223161206491
ASV122	ASV291	-	0.894182203878338
ASV122	ASV317	-	0.887937359433602
ASV122	ASV319	-	0.931220870107115
ASV122	ASV328	+	0.694475161412652
ASV122	ASV335	+	0.699794111988512
ASV122	ASV484	+	0.799909907225698
ASV122	ASV495	+	0.753351993364971
ASV122	ASV505	+	0.707906580695676
ASV122	ASV573	+	0.763729823972785
ASV122	ASV621	+	0.789098611793611
ASV123	ASV145	+	0.749222500731754
ASV123	ASV180	+	0.801113142174437
ASV123	ASV224	+	0.738105745099872
ASV123	ASV268	+	0.885750886025645
ASV123	ASV270	-	0.652492554058801
ASV123	ASV279	+	0.705084118657141
ASV124	ASV240	-	0.785332849618011
ASV124	ASV360	-	0.766802013648155
ASV126	ASV134	+	0.736057421595273
ASV126	ASV152	+	0.918463880491919
ASV126	ASV287	-	0.791708025449148
ASV126	ASV300	-	0.726696202128208
ASV126	ASV332	-	0.949859584618826
ASV126	ASV342	+	0.834463725881681
ASV126	ASV518	+	0.799463377300217
ASV126	ASV531	+	0.833922505780384
ASV126	ASV613	+	0.752909456953852
ASV126	ASV659	+	0.790219232767488
ASV126	ASV745	+	0.892873145551252
ASV127	ASV152	+	0.865323603531391
ASV127	ASV159	+	0.709371805245718
ASV127	ASV162	+	0.913494978397457
ASV127	ASV166	+	0.799170839762275
ASV127	ASV228	-	0.826883977924618
ASV127	ASV240	+	0.779327816691982
ASV127	ASV241	+	0.883054512657773
ASV127	ASV257	-	0.885520241877334
ASV127	ASV295	+	0.56385472234281
ASV127	ASV303	+	0.88911026818636
ASV127	ASV371	+	0.84120552768043
ASV127	ASV418	+	0.898652387414969
ASV128	ASV152	-	0.786489540759339
ASV128	ASV214	+	0.781805066461669
ASV128	ASV254	+	0.801544989467878
ASV128	ASV300	+	0.813779433100404
ASV128	ASV373	-	0.94097602654088
ASV128	ASV375	-	0.678832144952885
ASV128	ASV432	-	0.840380048470641
ASV129	ASV200	-	0.608115412451969
ASV129	ASV225	-	0.644249942170462
ASV129	ASV254	-	0.721413063459511
ASV129	ASV375	-	0.738985406352623
ASV129	ASV412	-	0.811858097416421
ASV129	ASV429	-	0.850932327173021
ASV130	ASV132	-	0.889563265382576
ASV130	ASV139	-	0.895023742862588
ASV130	ASV160	-	0.616559834749758
ASV130	ASV162	-	0.789252373250513
ASV130	ASV176	-	0.883895484600386
ASV130	ASV178	+	0.773684235681749
ASV130	ASV180	-	0.887415545752769
ASV130	ASV184	+	0.78064713609172
ASV130	ASV194	-	0.621296236771901
ASV130	ASV214	-	0.803379936699516
ASV130	ASV295	+	0.722631669936426
ASV130	ASV309	-	0.702181589029187
ASV130	ASV338	+	0.720081395623858
ASV130	ASV350	-	0.73962742189884
ASV130	ASV358	-	0.852866796254393
ASV130	ASV408	-	0.793451275932564
ASV130	ASV412	-	0.77351489333414
ASV130	ASV417	-	0.754361398441554
ASV130	ASV429	+	0.859892432124732
ASV130	ASV432	+	0.858184493702964
ASV130	ASV884	+	0.900349098699844
ASV130	ASV959	+	0.930600685535913
ASV130	ASV1268	+	0.763906388522643
ASV131	ASV144	+	0.866232262143328
ASV131	ASV156	+	0.839804979385113
ASV131	ASV209	+	0.810279159452071
ASV131	ASV247	+	0.949968092778585
ASV131	ASV271	+	0.823740705328281
ASV131	ASV303	+	0.918655261916776
ASV131	ASV326	+	0.796648960992427
ASV131	ASV342	+	0.838025244414595
ASV131	ASV346	-	0.846843099277975
ASV131	ASV347	-	0.57763041157692
ASV131	ASV355	+	0.878491718531618
ASV131	ASV606	+	0.900091182578004
ASV132	ASV173	+	0.99199011532898
ASV132	ASV244	-	0.426164247035659
ASV132	ASV613	+	0.680357720943417
ASV132	ASV655	+	0.891281413766889
ASV133	ASV180	+	0.929394074719216
ASV133	ASV218	+	0.823502711702694
ASV133	ASV231	+	0.894256857193935
ASV133	ASV283	+	0.797283356092496
ASV133	ASV368	-	0.798107020031029
ASV134	ASV135	+	0.849519296109511
ASV134	ASV152	+	0.960832761514125
ASV134	ASV157	+	0.79612036719845
ASV134	ASV162	+	0.61438527222216
ASV134	ASV169	+	0.976326793880267
ASV134	ASV196	+	0.800687376769012
ASV134	ASV211	+	0.895486560770449
ASV134	ASV231	+	0.847316214781412
ASV134	ASV270	-	0.802269849280234
ASV134	ASV295	+	0.934134664066271
ASV134	ASV335	+	0.955176132856084
ASV134	ASV343	+	0.842650081587737
ASV134	ASV355	+	0.887439378701733
ASV134	ASV371	+	0.900718264056615
ASV134	ASV415	+	0.871559788021237
ASV134	ASV432	+	0.787546541599899
ASV134	ASV501	+	0.831993263486102
ASV134	ASV553	+	0.893591779204372
ASV134	ASV566	+	0.759706789484192
ASV134	ASV624	+	0.980462029247607
ASV136	ASV145	-	0.82650718146977
ASV136	ASV170	-	0.881819566278062
ASV136	ASV178	+	0.870957755846876
ASV136	ASV249	+	0.889460917227394
ASV136	ASV250	+	0.944834872731148
ASV136	ASV256	+	0.825082407110902
ASV136	ASV277	+	0.885991812274487
ASV136	ASV288	+	0.893183147029299
ASV136	ASV296	+	0.741000162236291
ASV136	ASV348	+	0.888589158417433
ASV136	ASV354	+	0.752761235479328
ASV136	ASV358	+	0.858681076749791
ASV136	ASV501	+	0.697135413362318
ASV136	ASV621	+	0.892534574645125
ASV136	ASV624	+	0.848774122762854
ASV136	ASV722	-	0.722298142280232
ASV137	ASV161	+	0.838438729270717
ASV137	ASV165	+	0.834763055570851
ASV137	ASV221	+	0.932308294824503
ASV137	ASV229	+	0.830503422598716
ASV137	ASV278	+	0.89656963469313
ASV137	ASV372	+	0.869537478594113
ASV137	ASV423	+	0.86278513311263
ASV137	ASV431	+	0.972548490740053
ASV137	ASV745	+	0.813219172400811
ASV137	ASV1031	-	0.854585831882349
ASV137	ASV1362	+	0.88501337997625
ASV138	ASV146	-	0.567260013082081
ASV138	ASV257	-	0.602842297718259
ASV138	ASV283	-	0.952348665192287
ASV138	ASV519	-	0.461417388978437
ASV138	ASV587	-	0.613176085252875
ASV139	ASV153	-	0.487580612960722
ASV139	ASV162	+	0.503417703274388
ASV139	ASV175	+	0.601062148882577
ASV139	ASV185	-	0.4286775484424
ASV139	ASV256	-	0.912699411953771
ASV139	ASV279	-	0.830612700313752
ASV139	ASV280	-	0.755720249151048
ASV139	ASV283	-	0.797022678851957
ASV139	ASV293	+	0.863746945733588
ASV139	ASV382	+	0.936837641847484
ASV139	ASV408	+	0.839345271287305
ASV139	ASV449	+	0.860845597209967
ASV139	ASV495	+	0.884636986917047
ASV141	ASV171	+	0.871333199105231
ASV141	ASV190	+	0.742329060831018
ASV141	ASV216	+	0.863563775874818
ASV141	ASV253	+	0.877901449848205
ASV141	ASV279	+	0.786795160675487
ASV141	ASV336	+	0.860428132249735
ASV141	ASV358	+	0.836523422890705
ASV141	ASV371	+	0.770506819297362
ASV141	ASV429	-	0.835891290391785
ASV141	ASV484	+	0.832591544646981
ASV141	ASV495	+	0.820483193637255
ASV141	ASV959	+	0.658746402582289
ASV142	ASV159	+	0.7618222086437
ASV142	ASV169	-	0.856215880718296
ASV142	ASV176	+	0.838926580629801
ASV142	ASV179	+	0.698096123246348
ASV142	ASV196	+	0.794549554763759
ASV142	ASV209	-	0.782905169019456
ASV142	ASV216	+	0.746954110490815
ASV142	ASV231	-	0.745303304251016
ASV142	ASV236	+	0.638017233950874
ASV142	ASV240	+	0.804187404996934
ASV142	ASV241	+	0.585552792264811
ASV142	ASV243	+	0.702827098466595
ASV142	ASV257	-	0.829873223002687
ASV142	ASV261	+	0.83992640263336
ASV142	ASV272	-	0.766467063765053
ASV142	ASV475	+	0.847743490734114
ASV142	ASV548	+	0.88618086529468
ASV142	ASV558	+	0.827861102248176
ASV142	ASV616	+	0.946925359187451
ASV144	ASV159	+	0.854160103899438
ASV144	ASV194	-	0.859699341768819
ASV144	ASV278	+	0.779725000413844
ASV144	ASV289	+	0.899303957597052
ASV144	ASV353	+	0.816841520463233
ASV144	ASV371	+	0.913756966538402
ASV144	ASV375	+	0.696421940260792
ASV144	ASV418	+	0.864035368675722
ASV144	ASV432	+	0.962822889260638
ASV144	ASV566	-	0.777177917675795
ASV144	ASV693	+	0.614122704028559
ASV145	ASV149	+	0.755820801969892
ASV145	ASV312	+	0.687097323
ASV145	ASV347	+	0.859323957514343
ASV145	ASV624	+	0.930756783912289
ASV145	ASV690	+	0.884666763216368
ASV149	ASV185	-	0.844286922430499
ASV149	ASV216	+	0.807858606158272
ASV149	ASV308	-	0.993047083280854
ASV149	ASV621	-	0.824888832145725
ASV150	ASV180	-	0.873845515164625
ASV150	ASV293	+	0.911521861125175
ASV150	ASV382	-	0.848540985842561
ASV150	ASV417	+	0.796707942436508
ASV150	ASV602	-	0.866781570109545
ASV151	ASV212	+	0.82024255587214
ASV151	ASV230	+	0.845588017693877
ASV152	ASV171	+	0.82269068477507
ASV152	ASV232	+	0.834813726339105
ASV152	ASV555	+	0.873242182967329
ASV152	ASV625	+	0.919911149063267
ASV152	ASV657	+	0.702724351893214
ASV153	ASV170	+	0.676068209939957
ASV153	ASV177	-	0.724842108393677
ASV153	ASV207	+	0.803059288712074
ASV153	ASV232	-	0.72211306639122
ASV153	ASV310	+	0.741757697169028
ASV153	ASV311	+	0.854896268681914
ASV153	ASV325	+	0.807401965711134
ASV153	ASV354	+	0.813313115695259
ASV153	ASV417	+	0.73781521467909
ASV153	ASV449	+	0.836269994371487
ASV153	ASV467	+	0.796360934998856
ASV153	ASV548	+	0.972135951557499
ASV153	ASV584	+	0.934661283602631
ASV153	ASV587	+	0.88841434825573
ASV153	ASV884	-	0.902524999641098
ASV156	ASV247	-	0.923087175778787
ASV157	ASV298	+	0.702068857693946
ASV157	ASV310	-	0.434668655050489
ASV157	ASV316	+	0.60325789209662
ASV157	ASV337	+	0.900943582364886
ASV157	ASV353	+	0.696976970626386
ASV157	ASV501	+	0.876196471246992
ASV157	ASV544	+	0.717649638406579
ASV157	ASV573	+	0.87546111858234
ASV157	ASV826	+	0.774797573597162
ASV159	ASV163	+	0.744741972700163
ASV159	ASV199	+	0.696051129484568
ASV159	ASV222	+	0.773667520965088
ASV159	ASV322	+	0.773699854336346
ASV159	ASV468	+	0.814222997404578
ASV159	ASV475	+	0.804379468816542
ASV159	ASV544	+	0.654010012918263
ASV159	ASV621	+	0.704184896965789
ASV159	ASV625	+	0.777765542393963
ASV159	ASV657	-	0.794534966236607
ASV159	ASV785	+	0.88931345541206
ASV159	ASV1031	+	0.718889869310605
ASV160	ASV164	+	0.58833357289531
ASV160	ASV261	-	0.731959894606244
ASV160	ASV273	+	0.770316100636691
ASV160	ASV316	+	0.669845198667864
ASV160	ASV322	-	0.848098730383188
ASV160	ASV326	+	0.76895924704919
ASV161	ASV219	-	0.905882465007181
ASV162	ASV291	-	0.602422777725919
ASV163	ASV371	-	0.854640597743334
ASV163	ASV462	-	0.737518763221679
ASV163	ASV1362	+	0.739351392806011
ASV165	ASV173	+	0.834400492528913
ASV165	ASV354	-	0.823764419265094
ASV165	ASV468	-	0.923593856682116
ASV165	ASV505	-	0.873647415234642
ASV165	ASV624	-	0.930383384058951
ASV166	ASV216	-	0.924632921203121
ASV166	ASV256	-	0.831058854418604
ASV166	ASV264	-	0.905888558756771
ASV166	ASV296	-	0.905548260718557
ASV166	ASV297	-	0.880913947324764
ASV166	ASV347	-	0.913981812314615
ASV166	ASV350	-	0.850543907523594
ASV169	ASV210	+	0.626827595937605
ASV169	ASV225	-	0.737553095757069
ASV169	ASV350	+	0.886999499934801
ASV169	ASV371	+	0.772284232685899
ASV169	ASV380	+	0.795148209992606
ASV169	ASV422	+	0.877344532015334
ASV169	ASV498	+	0.671506995126408
ASV170	ASV178	-	0.882178035089745
ASV170	ASV211	-	0.690547006229253
ASV170	ASV261	+	0.662258060240238
ASV170	ASV340	+	0.848533735452712
ASV170	ASV363	+	0.791492435239879
ASV170	ASV367	+	0.795158955608204
ASV170	ASV431	-	0.582975793842901
ASV171	ASV202	+	0.758612010685981
ASV171	ASV250	+	0.889743424356637
ASV171	ASV295	-	0.756647797509873
ASV171	ASV873	+	0.801251913164636
ASV172	ASV199	-	0.747429209547432
ASV172	ASV206	+	0.964050735541364
ASV172	ASV349	+	0.82277437164041
ASV172	ASV387	+	0.757016452730417
ASV172	ASV475	+	0.77454558808001
ASV172	ASV527	+	0.821625238081257
ASV173	ASV204	-	0.812747260852048
ASV173	ASV222	-	0.880338913110793
ASV173	ASV224	-	0.824874290013915
ASV173	ASV230	-	0.809428405865993
ASV173	ASV247	-	0.790605404419238
ASV173	ASV258	+	0.695339455866109
ASV173	ASV279	-	0.841591819325872
ASV173	ASV280	-	0.930196410355471
ASV173	ASV316	-	0.599864943295685
ASV173	ASV412	+	0.989432184156464
ASV173	ASV429	-	0.691360556448969
ASV173	ASV432	-	0.668681496639002
ASV173	ASV498	-	0.795836164380732
ASV173	ASV584	-	0.761806225157904
ASV173	ASV737	-	0.877203276613777
ASV173	ASV1268	+	0.966516086589538
ASV173	ASV1659	-	0.67736447595401
ASV175	ASV185	+	0.956766790712763
ASV175	ASV201	-	0.87851730034598
ASV175	ASV257	-	0.867546386172571
ASV175	ASV319	+	0.932738321762725
ASV175	ASV343	+	0.868689821311724
ASV175	ASV347	+	0.838267658794522
ASV175	ASV432	+	0.877248004320608
ASV175	ASV434	+	0.835403067795091
ASV175	ASV690	+	0.731418377105431
ASV176	ASV177	+	0.797815740499319
ASV176	ASV189	-	0.754067700748318
ASV176	ASV196	+	0.971944392621654
ASV176	ASV200	+	0.76438769435364
ASV176	ASV214	+	0.805347594332882
ASV176	ASV236	+	0.779121778674203
ASV176	ASV258	-	0.629656363008574
ASV176	ASV268	+	0.815372198038896
ASV176	ASV269	+	0.672319905348799
ASV176	ASV280	-	0.755219305361142
ASV176	ASV283	+	0.948066717883351
ASV176	ASV293	-	0.620785044773833
ASV176	ASV316	+	0.79948108644443
ASV176	ASV375	+	0.790308509996711
ASV176	ASV386	+	0.896938197650684
ASV176	ASV467	-	0.770026530666318
ASV176	ASV475	-	0.832946448272664
ASV176	ASV495	-	0.775276840475701
ASV176	ASV498	-	0.941286322058485
ASV176	ASV501	-	0.895341901237369
ASV176	ASV553	+	0.81235567458235
ASV176	ASV566	+	0.845416213399599
ASV176	ASV587	-	0.947805545929264
ASV176	ASV613	-	0.992056876027652
ASV177	ASV211	-	0.961779816342805
ASV177	ASV212	-	0.937893639708457
ASV177	ASV216	-	0.898092042023935
ASV177	ASV231	-	0.935381372809012
ASV177	ASV247	-	0.972895286644025
ASV177	ASV257	-	0.704688798646376
ASV177	ASV287	-	0.694278855367202
ASV177	ASV308	-	0.794175920351136
ASV177	ASV312	-	0.960787157121536
ASV177	ASV319	-	0.865497330183291
ASV177	ASV350	-	0.712421260353044
ASV177	ASV355	-	0.97379007816205
ASV177	ASV386	-	0.727287741346408
ASV177	ASV475	-	0.950766599051843
ASV177	ASV553	-	0.861628662110276
ASV177	ASV613	-	0.939879151714505
ASV177	ASV687	-	0.869046482674614
ASV177	ASV802	-	0.738406414721099
ASV177	ASV826	-	0.806777484892605
ASV177	ASV959	-	0.802838468660839
ASV177	ASV1362	-	0.932164924334149
ASV178	ASV185	-	0.895194999053735
ASV178	ASV189	-	0.916081585204221
ASV178	ASV298	-	0.646708903795186
ASV178	ASV328	-	0.931599234857424
ASV179	ASV566	-	0.917552837080965
ASV179	ASV802	-	0.659141798859498
ASV180	ASV188	-	0.742508059233253
ASV180	ASV249	-	0.817287230020523
ASV180	ASV273	-	0.836850837283282
ASV180	ASV282	-	0.740047998533331
ASV180	ASV295	-	0.854664686413982
ASV180	ASV319	-	0.589270406263054
ASV180	ASV359	-	0.906785473828295
ASV180	ASV417	-	0.922213237024174
ASV180	ASV467	-	0.936310947224808
ASV180	ASV624	-	0.657746767878861
ASV184	ASV253	-	0.660184783493482
ASV184	ASV431	+	0.946871248359554
ASV184	ASV826	-	0.554345207083089
ASV185	ASV519	-	0.444414225466858
ASV186	ASV219	+	0.881100530784429
ASV186	ASV339	+	0.692352500205166
ASV186	ASV342	-	0.551335570358201
ASV186	ASV373	+	0.789796966323621
ASV186	ASV484	+	0.992467594212521
ASV186	ASV573	-	0.749127857846003
ASV186	ASV722	-	0.969875899483151
ASV186	ASV802	+	0.914537881707957
ASV186	ASV884	+	0.861811014793544
ASV188	ASV249	+	0.81509296791086
ASV188	ASV250	+	0.755803309947071
ASV188	ASV256	+	0.902893117242793
ASV188	ASV277	+	0.823419155969983
ASV188	ASV288	+	0.847593339258813
ASV188	ASV296	+	0.911709725004169
ASV188	ASV328	+	0.841372561249225
ASV188	ASV348	+	0.895923661519651
ASV188	ASV354	+	0.729880810483676
ASV188	ASV358	+	0.942497016792183
ASV188	ASV621	+	0.796667997663228
ASV188	ASV722	-	0.934694354211049
ASV189	ASV209	+	0.916260638354041
ASV189	ASV214	+	0.931673827554347
ASV189	ASV268	-	0.835358785167789
ASV189	ASV342	-	0.752709798605147
ASV189	ASV548	-	0.410911772128762
ASV190	ASV211	+	0.976583457869001
ASV190	ASV240	-	0.420866420343666
ASV190	ASV273	-	0.734988336350676
ASV190	ASV368	-	0.482517754672923
ASV191	ASV215	-	0.679416078395411
ASV191	ASV225	-	0.720447823807006
ASV191	ASV272	-	0.601104277603762
ASV192	ASV373	-	0.633633401674964
ASV192	ASV573	+	0.73698329244139
ASV194	ASV238	-	0.804836526969685
ASV194	ASV249	+	0.740250373506399
ASV194	ASV254	-	0.713951883935556
ASV194	ASV274	-	0.724638665273099
ASV194	ASV422	-	0.872474345364335
ASV194	ASV495	-	0.518720113955976
ASV194	ASV553	-	0.856448717336409
ASV194	ASV884	+	0.967745358852403
ASV196	ASV277	-	0.581318180437045
ASV196	ASV335	+	0.837951386742255
ASV196	ASV358	+	0.716066582124482
ASV196	ASV449	-	0.769822999429833
ASV198	ASV408	-	0.775082586776713
ASV198	ASV430	-	0.692107600586082
ASV198	ASV558	+	0.920892516149888
ASV198	ASV884	+	0.719660735560335
ASV199	ASV210	+	0.823605641349031
ASV199	ASV217	+	0.839681584841309
ASV199	ASV228	+	0.700335832640994
ASV199	ASV264	+	0.875530266259913
ASV199	ASV354	+	0.856998150867955
ASV199	ASV368	-	0.874840970093383
ASV199	ASV382	+	0.788075503761842
ASV199	ASV403	+	0.694131164238474
ASV199	ASV434	+	0.744969184729609
ASV199	ASV621	+	0.858464712681823
ASV199	ASV625	+	0.847795571022803
ASV199	ASV722	-	0.872993917368022
ASV199	ASV745	+	0.773678241797072
ASV199	ASV991	-	0.784629598861153
ASV200	ASV210	+	0.818625126625653
ASV200	ASV268	+	0.799240331462287
ASV200	ASV271	+	0.833601921508897
ASV200	ASV297	-	0.867843013138849
ASV200	ASV298	+	0.807786474722987
ASV200	ASV553	-	0.75990967340047
ASV200	ASV991	+	0.825317573492594
ASV201	ASV434	-	0.864832348028045
ASV201	ASV471	+	0.877027760658418
ASV202	ASV250	+	0.797950790092709
ASV202	ASV291	+	0.823679347222075
ASV202	ASV300	+	0.782828797223331
ASV203	ASV280	+	0.756367055318173
ASV203	ASV553	+	0.93771317215471
ASV203	ASV624	+	0.712289591222659
ASV203	ASV785	+	0.768090309945082
ASV204	ASV325	+	0.446584059871886
ASV204	ASV359	+	0.819475588269133
ASV204	ASV372	+	0.545739323331298
ASV204	ASV373	+	0.86058704434852
ASV204	ASV412	+	0.482918577712402
ASV204	ASV484	+	0.523624214478631
ASV204	ASV659	+	0.452459693387484
ASV204	ASV991	+	0.748919085818106
ASV205	ASV207	+	0.689184537544165
ASV205	ASV216	+	0.65357686993787
ASV205	ASV430	-	0.666704239391215
ASV205	ASV505	+	0.921474192505017
ASV205	ASV558	+	0.835578948159496
ASV206	ASV225	+	0.799179736699989
ASV206	ASV291	+	0.833875284131008
ASV207	ASV215	+	0.73701522859641
ASV207	ASV221	+	0.858050741779727
ASV207	ASV308	-	0.907492554783869
ASV207	ASV353	+	0.557568044815039
ASV207	ASV354	+	0.83255858871885
ASV207	ASV357	+	0.81015559734402
ASV207	ASV360	-	0.864136907683763
ASV207	ASV380	+	0.960122793019453
ASV207	ASV403	+	0.757982181574879
ASV207	ASV415	+	0.880312267996134
ASV209	ASV231	+	0.867381243549195
ASV209	ASV266	-	0.652352244347083
ASV209	ASV316	+	0.83638754115776
ASV209	ASV544	-	0.874695537498267
ASV211	ASV272	-	0.95268152969446
ASV211	ASV277	+	0.737321059974004
ASV211	ASV278	+	0.872089671262075
ASV211	ASV279	+	0.928616773542078
ASV211	ASV293	-	0.875613353579193
ASV211	ASV295	-	0.781287053993261
ASV211	ASV297	-	0.860892108022616
ASV211	ASV305	+	0.939591809124954
ASV211	ASV310	+	0.920377483279153
ASV211	ASV423	+	0.953302998321992
ASV211	ASV429	+	0.863148360831403
ASV211	ASV432	+	0.957759865533511
ASV211	ASV501	+	0.911521373260163
ASV211	ASV544	+	0.928933279087105
ASV211	ASV573	+	0.718473234160097
ASV211	ASV693	-	0.822951015260298
ASV211	ASV873	+	0.91556757144335
ASV212	ASV214	+	0.867389815108086
ASV212	ASV221	+	0.874664657575919
ASV212	ASV261	+	0.866834877524719
ASV212	ASV317	+	0.878158752805956
ASV212	ASV335	-	0.688068731704287
ASV212	ASV354	+	0.85581699147638
ASV212	ASV387	+	0.891230483335288
ASV212	ASV403	+	0.767128759380101
ASV212	ASV415	+	0.820627687119714
ASV212	ASV423	+	0.857808026544592
ASV212	ASV434	+	0.86543590510077
ASV212	ASV454	+	0.868181374481206
ASV212	ASV566	-	0.939411726565558
ASV212	ASV602	+	0.812238900618959
ASV214	ASV286	-	0.891866959014699
ASV214	ASV484	-	0.821679404659313
ASV215	ASV223	-	0.800213648982773
ASV215	ASV277	-	0.905384255329676
ASV215	ASV298	-	0.902657323410537
ASV215	ASV382	+	0.959211373088567
ASV216	ASV258	-	0.797805409884771
ASV216	ASV625	-	0.511465244584611
ASV217	ASV222	-	0.785588672455083
ASV217	ASV243	-	0.77140551480242
ASV217	ASV319	+	0.760090240377965
ASV217	ASV355	-	0.651555841907599
ASV217	ASV403	-	0.693831427945074
ASV217	ASV422	-	0.663817604149569
ASV217	ASV454	-	0.571297749993184
ASV217	ASV519	-	0.737056939260802
ASV217	ASV555	-	0.711105924104283
ASV217	ASV558	-	0.860276468565993
ASV218	ASV229	-	0.489960783842332
ASV218	ASV257	-	0.839832910520307
ASV218	ASV271	+	0.959047589140308
ASV218	ASV279	-	0.526774979762987
ASV218	ASV349	+	0.984056758326457
ASV218	ASV353	-	0.45054840024375
ASV218	ASV357	-	0.370981157925779
ASV218	ASV358	-	0.7553110767579
ASV218	ASV373	+	0.931814268443643
ASV218	ASV380	-	0.526773058971752
ASV218	ASV415	+	0.997630806353066
ASV218	ASV462	-	0.756257178229423
ASV218	ASV687	-	0.610641099009136
ASV218	ASV722	-	0.751058532885629
ASV219	ASV225	+	0.955377548282871
ASV219	ASV228	-	0.603870506486195
ASV219	ASV249	-	0.812514533411165
ASV219	ASV317	-	0.774643196307658
ASV219	ASV337	-	0.762420469201256
ASV219	ASV358	-	0.87418120105627
ASV219	ASV371	-	0.740708272448407
ASV219	ASV687	-	0.705977671912274
ASV220	ASV228	-	0.608004888372583
ASV220	ASV236	-	0.678670807929202
ASV220	ASV372	-	0.863896512385754
ASV220	ASV418	-	0.823414369619803
ASV220	ASV566	-	0.546362675849305
ASV220	ASV690	-	0.776207154733488
ASV221	ASV274	-	0.978587553460639
ASV221	ASV322	+	0.765819761485979
ASV221	ASV558	+	0.702666503572179
ASV221	ASV687	+	0.836634105860662
ASV222	ASV283	+	0.661672672289918
ASV222	ASV305	-	0.620931459257115
ASV222	ASV310	+	0.747171238281894
ASV222	ASV332	+	0.824122531698619
ASV223	ASV287	+	0.752502131657359
ASV223	ASV293	+	0.637912360219918
ASV223	ASV295	-	0.754860285679215
ASV223	ASV298	+	0.77920744572876
ASV223	ASV454	+	0.723565892542187
ASV223	ASV498	+	0.776967518308064
ASV223	ASV959	+	0.769002867850308
ASV224	ASV264	+	0.82203686079975
ASV224	ASV293	+	0.858952053232146
ASV224	ASV338	+	0.66638945000477
ASV224	ASV360	+	0.700966854894234
ASV224	ASV616	+	0.852746951660321
ASV224	ASV745	+	0.867411616409044
ASV224	ASV991	+	0.427522243760547
ASV225	ASV228	+	0.795401621702402
ASV225	ASV274	-	0.802599204368319
ASV225	ASV283	+	0.699693544381718
ASV225	ASV310	+	0.681023985545435
ASV225	ASV373	+	0.683873939280448
ASV225	ASV467	+	0.843821252453456
ASV225	ASV501	+	0.822486579013974
ASV225	ASV544	+	0.895637321953287
ASV225	ASV657	+	0.800590853161636
ASV228	ASV231	+	0.724574882415085
ASV228	ASV250	+	0.819346344188095
ASV228	ASV256	+	0.663120244068176
ASV228	ASV272	+	0.75873857251717
ASV228	ASV280	+	0.854646799032581
ASV228	ASV290	+	0.912000893149828
ASV228	ASV291	+	0.771302300281476
ASV228	ASV298	+	0.85456309489651
ASV228	ASV346	+	0.632743806991778
ASV228	ASV625	+	0.891454606424129
ASV228	ASV690	+	0.80806108549701
ASV228	ASV884	+	0.772371918811004
ASV228	ASV1659	-	0.550081965888847
ASV229	ASV274	+	0.965537819950475
ASV229	ASV303	+	0.927260860696607
ASV229	ASV339	+	0.691725776738428
ASV229	ASV340	+	0.66126908668459
ASV229	ASV606	+	0.831338478139372
ASV229	ASV873	+	0.821807282210006
ASV230	ASV232	+	0.717995832458521
ASV230	ASV240	+	0.778934546411958
ASV230	ASV311	-	0.761989798999845
ASV230	ASV319	+	0.774377512546427
ASV230	ASV335	-	0.572818887619675
ASV230	ASV625	+	0.777401136494276
ASV230	ASV690	-	0.600479328527174
ASV231	ASV254	+	0.847265479462255
ASV231	ASV335	+	0.759322173676394
ASV231	ASV342	+	0.82803342781635
ASV232	ASV573	+	0.855222159505762
ASV232	ASV606	+	0.490979942162593
ASV232	ASV613	-	0.887941166351913
ASV232	ASV802	+	0.679405747640744
ASV236	ASV308	+	0.610022120657071
ASV236	ASV439	-	0.829687695082952
ASV236	ASV655	+	0.765125707353974
ASV238	ASV359	+	0.6198377618852
ASV240	ASV257	+	0.757812012474891
ASV240	ASV274	+	0.887407056576705
ASV240	ASV323	+	0.648805788943756
ASV240	ASV745	+	0.897433292951934
ASV241	ASV991	-	0.785332963934619
ASV243	ASV495	-	0.89901079330661
ASV244	ASV266	-	0.674941246884303
ASV244	ASV373	-	0.85429196127602
ASV244	ASV375	-	0.815166336007304
ASV244	ASV432	-	0.811226847989797
ASV244	ASV574	+	0.723193543080032
ASV247	ASV319	-	0.766870525122967
ASV247	ASV336	-	0.826543106568994
ASV249	ASV293	-	0.817173952854988
ASV249	ASV305	-	0.687069372980575
ASV250	ASV625	-	0.812070885685969
ASV253	ASV363	-	0.770612971600344
ASV253	ASV417	-	0.701984587003122
ASV253	ASV423	-	0.915961119514062
ASV253	ASV432	+	0.849704014198276
ASV253	ASV449	+	0.84730595863408
ASV253	ASV1031	+	0.822059363864402
ASV253	ASV1268	+	0.736996672252873
ASV254	ASV277	+	0.834315859339767
ASV254	ASV288	+	0.783935934921109
ASV254	ASV328	+	0.874415775509853
ASV254	ASV354	+	0.611045157928241
ASV254	ASV358	+	0.901164848681078
ASV254	ASV687	-	0.817020924351568
ASV254	ASV722	-	0.882291350683971
ASV256	ASV257	+	0.668048542542975
ASV256	ASV272	+	0.715074417599605
ASV256	ASV288	+	0.890487669761166
ASV256	ASV300	+	0.781986936253847
ASV256	ASV308	+	0.734694848798071
ASV256	ASV349	+	0.915802493649701
ASV257	ASV348	+	0.625694445564305
ASV257	ASV422	+	0.946936411950936
ASV258	ASV325	+	0.835520980343261
ASV258	ASV360	+	0.483366348936244
ASV266	ASV326	-	0.861876321670979
ASV266	ASV527	-	0.896667858528181
ASV266	ASV587	-	0.604286942272592
ASV269	ASV300	-	0.71410014757547
ASV269	ASV343	+	0.797000031800325
ASV269	ASV371	+	0.823373414008372
ASV269	ASV386	+	0.846366564654995
ASV269	ASV475	+	0.585581145488334
ASV270	ASV271	+	0.6201995631286
ASV270	ASV293	+	0.812499876851135
ASV270	ASV308	-	0.63967208932809
ASV270	ASV317	+	0.896418413196929
ASV270	ASV319	-	0.969707994103611
ASV270	ASV340	+	0.639126334341736
ASV270	ASV417	-	0.533568930648981
ASV270	ASV429	+	0.734390135886617
ASV270	ASV431	+	0.818363956686554
ASV270	ASV468	-	0.636806786538656
ASV270	ASV475	+	0.908379700596176
ASV270	ASV518	-	0.547977947855615
ASV270	ASV584	+	0.774362756627269
ASV271	ASV287	+	0.745732013164148
ASV271	ASV317	-	0.620969153377399
ASV271	ASV319	+	0.836271522264051
ASV271	ASV338	+	0.772537775274328
ASV271	ASV353	-	0.510200905258664
ASV271	ASV518	+	0.672198957624355
ASV271	ASV548	+	0.892297006841625
ASV271	ASV587	-	0.756486529121609
ASV272	ASV349	+	0.859549798175447
ASV272	ASV375	+	0.801969276001014
ASV272	ASV418	+	0.882736266050727
ASV273	ASV282	-	0.844650002275224
ASV273	ASV316	-	0.767202148231359
ASV273	ASV323	-	0.714497875949141
ASV273	ASV338	+	0.925545257987112
ASV273	ASV343	-	0.791579261496354
ASV273	ASV380	+	0.69653010179592
ASV273	ASV412	+	0.923261820847351
ASV273	ASV587	+	0.801513608522637
ASV273	ASV745	+	0.841580812726735
ASV274	ASV337	-	0.841710902469472
ASV274	ASV423	-	0.754903488697258
ASV274	ASV429	-	0.837373658178871
ASV274	ASV501	+	0.784583363619895
ASV274	ASV959	-	0.839595135304784
ASV277	ASV286	+	0.675557599250877
ASV277	ASV432	-	0.867908356281148
ASV278	ASV449	-	0.932272594547817
ASV278	ASV1031	-	0.706288813592473
ASV279	ASV300	-	0.50211446792071
ASV279	ASV367	-	0.500649241862894
ASV279	ASV637	-	0.976457923008104
ASV279	ASV1268	+	0.785220731606126
ASV280	ASV288	-	0.811289099834897
ASV280	ASV338	-	0.838099258184099
ASV280	ASV372	-	0.902399729551384
ASV282	ASV316	+	0.903420765130911
ASV282	ASV802	+	0.893138949630778
ASV282	ASV873	+	0.678190891317556
ASV283	ASV293	+	0.696340471706861
ASV283	ASV621	-	0.906044128901865
ASV283	ASV1268	+	0.708063710755745
ASV288	ASV342	-	0.482824148065353
ASV288	ASV518	-	0.739269757385721
ASV288	ASV616	-	0.838511463525936
ASV288	ASV659	+	0.7947961107454
ASV288	ASV884	+	0.842325081467664
ASV289	ASV350	+	0.750103576047918
ASV289	ASV373	+	0.698416909043523
ASV289	ASV624	+	0.794508620493993
ASV289	ASV657	+	0.828400532010064
ASV290	ASV317	+	0.732614104506007
ASV290	ASV350	+	0.779873986508102
ASV290	ASV544	+	0.843323305350098
ASV290	ASV584	+	0.670722399820668
ASV290	ASV616	+	0.829529070234863
ASV290	ASV785	-	0.8225750734311
ASV290	ASV959	+	0.796110959570955
ASV291	ASV297	+	0.73072721863808
ASV291	ASV317	+	0.729895611733976
ASV293	ASV312	-	0.81862379919769
ASV295	ASV343	-	0.903168825337799
ASV295	ASV722	+	0.857683310972188
ASV296	ASV350	-	0.842211761451577
ASV296	ASV737	+	0.636051788823324
ASV296	ASV785	+	0.822955938647444
ASV297	ASV298	+	0.763380942193919
ASV297	ASV308	+	0.714636384362148
ASV297	ASV323	+	0.667225806796746
ASV297	ASV336	+	0.796158712178067
ASV297	ASV785	-	0.747009179302881
ASV297	ASV1362	+	0.782525932456349
ASV298	ASV347	+	0.814006699824756
ASV298	ASV467	+	0.632914304790676
ASV300	ASV323	-	0.657878946134333
ASV305	ASV1268	-	0.854389594932504
ASV308	ASV326	-	0.75954503591628
ASV308	ASV337	+	0.762696813251214
ASV308	ASV431	-	0.93938571592183
ASV308	ASV584	-	0.66027154877372
ASV308	ASV884	-	0.806180621603543
ASV309	ASV340	-	0.820291807283917
ASV309	ASV471	-	0.879300497217309
ASV309	ASV637	-	0.512345572486949
ASV309	ASV884	+	0.957209825461067
ASV310	ASV339	-	0.678524207612808
ASV310	ASV360	-	0.871569011715158
ASV310	ASV553	+	0.913880698790664
ASV310	ASV584	-	0.839598820763044
ASV316	ASV498	+	0.832045985050311
ASV316	ASV584	+	0.734925004027743
ASV316	ASV1362	-	0.795298671189092
ASV317	ASV548	+	0.958708587419318
ASV319	ASV518	-	0.828702267693128
ASV319	ASV558	-	0.561093954217819
ASV319	ASV873	+	0.892495926593124
ASV320	ASV353	-	0.753586432262651
ASV320	ASV475	+	0.645834051196881
ASV320	ASV573	+	0.77137715244184
ASV320	ASV745	-	0.461881484787344
ASV322	ASV326	+	0.757949021171817
ASV322	ASV519	-	0.964932738729984
ASV322	ASV531	-	0.503464066310479
ASV322	ASV659	+	0.865427287749801
ASV322	ASV1659	+	0.953265690770115
ASV323	ASV349	+	0.855236246790082
ASV325	ASV328	-	0.558995230444157
ASV325	ASV330	+	0.658445336067783
ASV325	ASV555	-	0.812426477440376
ASV326	ASV722	+	0.740080932588227
ASV328	ASV346	+	0.716286479693271
ASV332	ASV475	+	0.78180035950568
ASV332	ASV505	+	0.628356206000106
ASV332	ASV507	-	0.719766080072261
ASV332	ASV525	+	0.660617078544498
ASV335	ASV373	+	0.768143630239173
ASV335	ASV387	+	0.758536598530633
ASV335	ASV430	+	0.822965493446767
ASV336	ASV338	+	0.848667265861419
ASV336	ASV340	-	0.828356034747349
ASV336	ASV372	+	0.805659455579654
ASV336	ASV475	+	0.648745439926385
ASV336	ASV587	-	0.867741108805873
ASV336	ASV624	+	0.763839587230848
ASV336	ASV690	-	0.695777046541291
ASV336	ASV722	+	0.809853233225582
ASV342	ASV467	+	0.945516252673936
ASV346	ASV373	-	0.687355432600253
ASV346	ASV659	-	0.612230740487231
ASV348	ASV358	+	0.741349824647572
ASV348	ASV802	+	0.704222748615808
ASV349	ASV360	+	0.838516145660585
ASV349	ASV387	+	0.821620126907536
ASV349	ASV785	+	0.705179166270158
ASV350	ASV355	+	0.781073739123542
ASV350	ASV637	+	0.963794563717194
ASV350	ASV1268	+	0.618699604715283
ASV353	ASV1659	-	0.818073899645885
ASV354	ASV371	-	0.692056512437289
ASV354	ASV386	+	0.891503381550331
ASV354	ASV745	-	0.647329198915661
ASV355	ASV359	-	0.641712028147127
ASV357	ASV637	-	0.864072656195043
ASV358	ASV655	+	0.733689789855358
ASV359	ASV363	-	0.936491736702931
ASV359	ASV722	+	0.847119117774323
ASV363	ASV408	+	0.825874486287162
ASV363	ASV687	+	0.766755916233601
ASV367	ASV412	-	0.648963745308199
ASV368	ASV372	+	0.799424244292045
ASV368	ASV382	-	0.676878732209419
ASV368	ASV449	-	0.919651631727994
ASV368	ASV616	+	0.687339088234886
ASV372	ASV518	-	0.806073238982034
ASV372	ASV553	+	0.816779056017505
ASV373	ASV432	+	0.80519932133044
ASV373	ASV574	-	0.765743166649285
ASV373	ASV722	+	0.947943942467324
ASV375	ASV380	-	0.91206359195394
ASV380	ASV431	+	0.985350991296678
ASV380	ASV434	-	0.480163482724538
ASV380	ASV475	+	0.705130141558301
ASV380	ASV507	-	0.592172810862871
ASV386	ASV422	+	0.687954021579423
ASV386	ASV802	-	0.688288898155879
ASV387	ASV495	-	0.862948215252249
ASV403	ASV826	-	0.686080592501194
ASV422	ASV655	-	0.754366093104056
ASV429	ASV434	+	0.690401762231268
ASV429	ASV518	+	0.749181322689679
ASV430	ASV468	+	0.639827883989848
ASV431	ASV657	-	0.618336432090229
ASV431	ASV1268	-	0.710999799630157
ASV431	ASV1659	-	0.707379257598239
ASV432	ASV454	-	0.68243644159696
ASV432	ASV501	-	0.543887301026741
ASV432	ASV531	+	0.501724396333894
ASV432	ASV613	-	0.704936544320768
ASV432	ASV616	-	0.855052225534989
ASV434	ASV621	-	0.820383209913125
ASV434	ASV690	+	0.959719931925739
ASV434	ASV802	-	0.489544439335074
ASV434	ASV884	-	0.503340201171315
ASV439	ASV471	-	0.633722718020083
ASV439	ASV558	-	0.590106195424732
ASV439	ASV687	-	0.784657869818273
ASV439	ASV693	-	0.719984830366776
ASV439	ASV884	+	0.921250283334336
ASV439	ASV991	-	0.480603085376466
ASV449	ASV467	+	0.990883288442994
ASV449	ASV527	-	0.763208375830808
ASV449	ASV1268	-	0.575516073669086
ASV454	ASV462	-	0.75970275865352
ASV454	ASV558	-	0.579208605220477
ASV454	ASV625	-	0.758130068703103
ASV462	ASV484	-	0.447065251184568
ASV462	ASV737	+	0.802528680440596
ASV462	ASV959	+	0.704614478051761
ASV467	ASV553	+	0.869680905666177
ASV467	ASV606	+	0.811549708910921
ASV468	ASV613	+	0.698326158245736
ASV471	ASV625	+	0.777859190124202
ASV475	ASV525	+	0.756435033115051
ASV475	ASV544	+	0.641007964649752
ASV501	ASV613	+	0.872386713281786
ASV501	ASV737	+	0.963819057044823
ASV501	ASV959	+	0.451369009684977
ASV501	ASV1659	+	0.923778437002129
ASV505	ASV621	+	0.791999586092078
ASV505	ASV659	-	0.881667141844993
ASV505	ASV785	+	0.825308476091185
ASV507	ASV548	+	0.778560148838891
ASV518	ASV687	+	0.862638694233963
ASV518	ASV802	+	0.885608844836831
ASV518	ASV1362	+	0.924277807281892
ASV519	ASV621	+	0.898389046478068
ASV519	ASV1268	+	0.779976500411088
ASV525	ASV566	+	0.891166241579629
ASV525	ASV584	+	0.741058786588001
ASV525	ASV655	+	0.903844082711158
ASV525	ASV722	+	0.919835353020388
ASV525	ASV884	+	0.931786211489038
ASV525	ASV959	+	0.793706419470431
ASV525	ASV1659	+	0.868681127454394
ASV527	ASV745	+	0.648498916185969
ASV527	ASV1659	+	0.917288795283332
ASV555	ASV737	-	0.86520748292223
ASV566	ASV624	-	0.954140431631287
ASV613	ASV657	+	0.812091484051618
ASV613	ASV884	+	0.654513852345002
ASV745	ASV1268	-	0.334170454513997
ASV785	ASV873	+	0.544570311817722
ASV802	ASV873	-	0.453078165038789
