# Supplementary material for: Microbial interactions mediate the fairy ring type effects on alpine meadow plant communities on the Tibetan plateau
Source: Environ Microbiome. 2026 Mar 10;21:55. doi: 10.1186/s40793-026-00873-z (PMC13088534; doi:10.1186/s40793-026-00873-z)
Supplement: Supplementary file 2 — Supplementary Material 2 [file 40793_2026_873_MOESM2_ESM.zip › co-occurrence network/bacteria/T1/Agrocybe_10on_network.gexf]

<?xml version="1.0" encoding="UTF-8"?>
<gexf xmlns="http://www.gexf.net/1.3" xmlns:viz="http://www.gexf.net/1.3/viz" xmlns:xsi="http://www.w3.org/2001/XMLSchema-instance" xsi:schemaLocation="http://www.gexf.net/1.3 http://www.gexf.net/1.3/gexf.xsd" version="1.3">
  <meta lastmodifieddate="2025-12-28">
    <creator>trans_network class</creator>
    <description>igraph -&gt; gexf converted file</description>
    <keywords>igraph, gexf, R, rgexf</keywords>
  </meta>
  <graph mode="static" defaultedgetype="undirected">
    <attributes class="node" mode="static">
      <attribute id="att1" title="taxa" type="string"/>
      <attribute id="att2" title="RelativeAbundance" type="float"/>
    </attributes>
    <attributes class="edge" mode="static">
      <attribute id="att1" title="label" type="string"/>
    </attributes>
    <nodes>
      <node id="1" label="ASV6">
        <attvalues>
          <attvalue for="att1" value="ASV6"/>
          <attvalue for="att2" value="2.27122338562142"/>
        </attvalues>
        <viz:color r="255" g="99" b="71" a="1"/>
        <viz:position x="-210.055631964736" y="-181.609484787024" z="0"/>
        <viz:size value="5"/>
      </node>
      <node id="2" label="ASV8">
        <attvalues>
          <attvalue for="att1" value="ASV8"/>
          <attvalue for="att2" value="0.630960258456269"/>
        </attvalues>
        <viz:color r="255" g="99" b="71" a="1"/>
        <viz:position x="66.8718914081539" y="37.8970214931142" z="0"/>
        <viz:size value="5"/>
      </node>
      <node id="3" label="ASV9">
        <attvalues>
          <attvalue for="att1" value="ASV9"/>
          <attvalue for="att2" value="0.404032540578413"/>
        </attvalues>
        <viz:color r="255" g="99" b="71" a="1"/>
        <viz:position x="140.138857464536" y="-226.534188325701" z="0"/>
        <viz:size value="5"/>
      </node>
      <node id="4" label="ASV10">
        <attvalues>
          <attvalue for="att1" value="ASV10"/>
          <attvalue for="att2" value="0.458137090810011"/>
        </attvalues>
        <viz:color r="255" g="99" b="71" a="1"/>
        <viz:position x="-163.939826495758" y="-112.207592798463" z="0"/>
        <viz:size value="5"/>
      </node>
      <node id="5" label="ASV11">
        <attvalues>
          <attvalue for="att1" value="ASV11"/>
          <attvalue for="att2" value="0.713868669962244"/>
        </attvalues>
        <viz:color r="255" g="99" b="71" a="1"/>
        <viz:position x="91.8336767199537" y="167.068923499408" z="0"/>
        <viz:size value="5"/>
      </node>
      <node id="6" label="ASV12">
        <attvalues>
          <attvalue for="att1" value="ASV12"/>
          <attvalue for="att2" value="0.971157214588766"/>
        </attvalues>
        <viz:color r="255" g="99" b="71" a="1"/>
        <viz:position x="159.631154164534" y="192.208161511156" z="0"/>
        <viz:size value="5"/>
      </node>
      <node id="7" label="ASV13">
        <attvalues>
          <attvalue for="att1" value="ASV13"/>
          <attvalue for="att2" value="0.994511696703126"/>
        </attvalues>
        <viz:color r="255" g="99" b="71" a="1"/>
        <viz:position x="93.8329946212169" y="-218.521839391771" z="0"/>
        <viz:size value="5"/>
      </node>
      <node id="8" label="ASV16">
        <attvalues>
          <attvalue for="att1" value="ASV16"/>
          <attvalue for="att2" value="0.988283834805963"/>
        </attvalues>
        <viz:color r="255" g="99" b="71" a="1"/>
        <viz:position x="-243.812593478176" y="181.712496286751" z="0"/>
        <viz:size value="5"/>
      </node>
      <node id="9" label="ASV17">
        <attvalues>
          <attvalue for="att1" value="ASV17"/>
          <attvalue for="att2" value="0.495504262192986"/>
        </attvalues>
        <viz:color r="255" g="99" b="71" a="1"/>
        <viz:position x="-205.589289621076" y="-121.980287859986" z="0"/>
        <viz:size value="5"/>
      </node>
      <node id="10" label="ASV18">
        <attvalues>
          <attvalue for="att1" value="ASV18"/>
          <attvalue for="att2" value="0.357323576349694"/>
        </attvalues>
        <viz:color r="255" g="99" b="71" a="1"/>
        <viz:position x="69.0719787351275" y="-99.8278768671748" z="0"/>
        <viz:size value="5"/>
      </node>
      <node id="11" label="ASV19">
        <attvalues>
          <attvalue for="att1" value="ASV19"/>
          <attvalue for="att2" value="0.389630609941225"/>
        </attvalues>
        <viz:color r="255" g="99" b="71" a="1"/>
        <viz:position x="50.3706811021866" y="68.7026814337287" z="0"/>
        <viz:size value="5"/>
      </node>
      <node id="12" label="ASV20">
        <attvalues>
          <attvalue for="att1" value="ASV20"/>
          <attvalue for="att2" value="0.444124401541396"/>
        </attvalues>
        <viz:color r="255" g="99" b="71" a="1"/>
        <viz:position x="183.180431195048" y="61.0360321506385" z="0"/>
        <viz:size value="5"/>
      </node>
      <node id="13" label="ASV21">
        <attvalues>
          <attvalue for="att1" value="ASV21"/>
          <attvalue for="att2" value="0.769530185668133"/>
        </attvalues>
        <viz:color r="255" g="99" b="71" a="1"/>
        <viz:position x="-229.160050754705" y="245.852561874004" z="0"/>
        <viz:size value="5"/>
      </node>
      <node id="14" label="ASV22">
        <attvalues>
          <attvalue for="att1" value="ASV22"/>
          <attvalue for="att2" value="0.785489081779612"/>
        </attvalues>
        <viz:color r="255" g="99" b="71" a="1"/>
        <viz:position x="-38.4772677591642" y="224.193418350674" z="0"/>
        <viz:size value="5"/>
      </node>
      <node id="15" label="ASV23">
        <attvalues>
          <attvalue for="att1" value="ASV23"/>
          <attvalue for="att2" value="0.315285508543848"/>
        </attvalues>
        <viz:color r="255" g="99" b="71" a="1"/>
        <viz:position x="-158.170767451785" y="94.1372839595574" z="0"/>
        <viz:size value="5"/>
      </node>
      <node id="16" label="ASV24">
        <attvalues>
          <attvalue for="att1" value="ASV24"/>
          <attvalue for="att2" value="0.291931026429489"/>
        </attvalues>
        <viz:color r="255" g="99" b="71" a="1"/>
        <viz:position x="10.1432457728897" y="-25.3640741231559" z="0"/>
        <viz:size value="5"/>
      </node>
      <node id="17" label="ASV25">
        <attvalues>
          <attvalue for="att1" value="ASV25"/>
          <attvalue for="att2" value="0.362772955509712"/>
        </attvalues>
        <viz:color r="255" g="99" b="71" a="1"/>
        <viz:position x="176.839073166514" y="-88.6656468172046" z="0"/>
        <viz:size value="5"/>
      </node>
      <node id="18" label="ASV26">
        <attvalues>
          <attvalue for="att1" value="ASV26"/>
          <attvalue for="att2" value="0.268187302946557"/>
        </attvalues>
        <viz:color r="255" g="99" b="71" a="1"/>
        <viz:position x="24.3863738369739" y="68.7445377308001" z="0"/>
        <viz:size value="5"/>
      </node>
      <node id="19" label="ASV27">
        <attvalues>
          <attvalue for="att1" value="ASV27"/>
          <attvalue for="att2" value="0.331633646023899"/>
        </attvalues>
        <viz:color r="255" g="99" b="71" a="1"/>
        <viz:position x="-41.6989950106931" y="186.214536307824" z="0"/>
        <viz:size value="5"/>
      </node>
      <node id="20" label="ASV28">
        <attvalues>
          <attvalue for="att1" value="ASV28"/>
          <attvalue for="att2" value="0.318399439492429"/>
        </attvalues>
        <viz:color r="255" g="99" b="71" a="1"/>
        <viz:position x="206.58167924613" y="-144.743264220575" z="0"/>
        <viz:size value="5"/>
      </node>
      <node id="21" label="ASV29">
        <attvalues>
          <attvalue for="att1" value="ASV29"/>
          <attvalue for="att2" value="0.441010470592815"/>
        </attvalues>
        <viz:color r="255" g="99" b="71" a="1"/>
        <viz:position x="-158.590501591996" y="-139.166661421622" z="0"/>
        <viz:size value="5"/>
      </node>
      <node id="22" label="ASV30">
        <attvalues>
          <attvalue for="att1" value="ASV30"/>
          <attvalue for="att2" value="0.196566891129189"/>
        </attvalues>
        <viz:color r="255" g="99" b="71" a="1"/>
        <viz:position x="122.306046347812" y="-35.1198148934751" z="0"/>
        <viz:size value="5"/>
      </node>
      <node id="23" label="ASV31">
        <attvalues>
          <attvalue for="att1" value="ASV31"/>
          <attvalue for="att2" value="0.406367988789849"/>
        </attvalues>
        <viz:color r="255" g="99" b="71" a="1"/>
        <viz:position x="-22.2968880960339" y="-243.801806607771" z="0"/>
        <viz:size value="5"/>
      </node>
      <node id="24" label="ASV32">
        <attvalues>
          <attvalue for="att1" value="ASV32"/>
          <attvalue for="att2" value="0.326573508232455"/>
        </attvalues>
        <viz:color r="255" g="99" b="71" a="1"/>
        <viz:position x="-180.011306995943" y="-69.4277402288249" z="0"/>
        <viz:size value="5"/>
      </node>
      <node id="25" label="ASV33">
        <attvalues>
          <attvalue for="att1" value="ASV33"/>
          <attvalue for="att2" value="0.254174613677942"/>
        </attvalues>
        <viz:color r="255" g="99" b="71" a="1"/>
        <viz:position x="171.635786140247" y="63.761773833717" z="0"/>
        <viz:size value="5"/>
      </node>
      <node id="26" label="ASV35">
        <attvalues>
          <attvalue for="att1" value="ASV35"/>
          <attvalue for="att2" value="0.39780467868125"/>
        </attvalues>
        <viz:color r="255" g="99" b="71" a="1"/>
        <viz:position x="179.833267556619" y="61.1004471243649" z="0"/>
        <viz:size value="5"/>
      </node>
      <node id="27" label="ASV36">
        <attvalues>
          <attvalue for="att1" value="ASV36"/>
          <attvalue for="att2" value="0.405589506052703"/>
        </attvalues>
        <viz:color r="255" g="99" b="71" a="1"/>
        <viz:position x="-13.8708679364669" y="-128.531569452658" z="0"/>
        <viz:size value="5"/>
      </node>
      <node id="28" label="ASV38">
        <attvalues>
          <attvalue for="att1" value="ASV38"/>
          <attvalue for="att2" value="0.261959441049395"/>
        </attvalues>
        <viz:color r="255" g="99" b="71" a="1"/>
        <viz:position x="-27.8632853678422" y="-218.519680308964" z="0"/>
        <viz:size value="5"/>
      </node>
      <node id="29" label="ASV39">
        <attvalues>
          <attvalue for="att1" value="ASV39"/>
          <attvalue for="att2" value="0.427776264061344"/>
        </attvalues>
        <viz:color r="255" g="99" b="71" a="1"/>
        <viz:position x="32.1447656225421" y="180.944656107048" z="0"/>
        <viz:size value="5"/>
      </node>
      <node id="30" label="ASV40">
        <attvalues>
          <attvalue for="att1" value="ASV40"/>
          <attvalue for="att2" value="0.291931026429489"/>
        </attvalues>
        <viz:color r="255" g="99" b="71" a="1"/>
        <viz:position x="-219.864994153306" y="164.061921440581" z="0"/>
        <viz:size value="5"/>
      </node>
      <node id="31" label="ASV41">
        <attvalues>
          <attvalue for="att1" value="ASV41"/>
          <attvalue for="att2" value="0.256510061889378"/>
        </attvalues>
        <viz:color r="255" g="99" b="71" a="1"/>
        <viz:position x="136.686828579418" y="-141.815039592644" z="0"/>
        <viz:size value="5"/>
      </node>
      <node id="32" label="ASV42">
        <attvalues>
          <attvalue for="att1" value="ASV42"/>
          <attvalue for="att2" value="0.369390058775447"/>
        </attvalues>
        <viz:color r="255" g="99" b="71" a="1"/>
        <viz:position x="46.8177022866747" y="-24.1932307394635" z="0"/>
        <viz:size value="5"/>
      </node>
      <node id="33" label="ASV43">
        <attvalues>
          <attvalue for="att1" value="ASV43"/>
          <attvalue for="att2" value="0.303608267486668"/>
        </attvalues>
        <viz:color r="255" g="99" b="71" a="1"/>
        <viz:position x="-249.77443944662" y="20.6695876209416" z="0"/>
        <viz:size value="5"/>
      </node>
      <node id="34" label="ASV44">
        <attvalues>
          <attvalue for="att1" value="ASV44"/>
          <attvalue for="att2" value="0.488497917558678"/>
        </attvalues>
        <viz:color r="255" g="99" b="71" a="1"/>
        <viz:position x="-106.559534181687" y="-18.0956386889962" z="0"/>
        <viz:size value="5"/>
      </node>
      <node id="35" label="ASV45">
        <attvalues>
          <attvalue for="att1" value="ASV45"/>
          <attvalue for="att2" value="0.159588961114787"/>
        </attvalues>
        <viz:color r="255" g="99" b="71" a="1"/>
        <viz:position x="-120.015724410316" y="112.5756269225" z="0"/>
        <viz:size value="5"/>
      </node>
      <node id="36" label="ASV46">
        <attvalues>
          <attvalue for="att1" value="ASV46"/>
          <attvalue for="att2" value="0.31411778443813"/>
        </attvalues>
        <viz:color r="255" g="99" b="71" a="1"/>
        <viz:position x="170.171141735524" y="54.1950262972173" z="0"/>
        <viz:size value="5"/>
      </node>
      <node id="37" label="ASV47">
        <attvalues>
          <attvalue for="att1" value="ASV47"/>
          <attvalue for="att2" value="0.579580397804679"/>
        </attvalues>
        <viz:color r="255" g="99" b="71" a="1"/>
        <viz:position x="58.9434268089158" y="-95.9762421986637" z="0"/>
        <viz:size value="5"/>
      </node>
      <node id="38" label="ASV49">
        <attvalues>
          <attvalue for="att1" value="ASV49"/>
          <attvalue for="att2" value="0.139737651317582"/>
        </attvalues>
        <viz:color r="255" g="99" b="71" a="1"/>
        <viz:position x="123.123833014158" y="72.4518908729412" z="0"/>
        <viz:size value="5"/>
      </node>
      <node id="39" label="ASV50">
        <attvalues>
          <attvalue for="att1" value="ASV50"/>
          <attvalue for="att2" value="0.193452960180608"/>
        </attvalues>
        <viz:color r="255" g="99" b="71" a="1"/>
        <viz:position x="-5.08601716899429" y="-201.891899440219" z="0"/>
        <viz:size value="5"/>
      </node>
      <node id="40" label="ASV51">
        <attvalues>
          <attvalue for="att1" value="ASV51"/>
          <attvalue for="att2" value="0.222646062823557"/>
        </attvalues>
        <viz:color r="255" g="99" b="71" a="1"/>
        <viz:position x="204.438564376315" y="43.2532877886748" z="0"/>
        <viz:size value="5"/>
      </node>
      <node id="41" label="ASV52">
        <attvalues>
          <attvalue for="att1" value="ASV52"/>
          <attvalue for="att2" value="0.317620956755284"/>
        </attvalues>
        <viz:color r="255" g="99" b="71" a="1"/>
        <viz:position x="90.9949724520874" y="242.627437890497" z="0"/>
        <viz:size value="5"/>
      </node>
      <node id="42" label="ASV53">
        <attvalues>
          <attvalue for="att1" value="ASV53"/>
          <attvalue for="att2" value="0.178661788174847"/>
        </attvalues>
        <viz:color r="255" g="99" b="71" a="1"/>
        <viz:position x="-112.340262831652" y="-93.2641956198861" z="0"/>
        <viz:size value="5"/>
      </node>
      <node id="43" label="ASV54">
        <attvalues>
          <attvalue for="att1" value="ASV54"/>
          <attvalue for="att2" value="0.44178895332996"/>
        </attvalues>
        <viz:color r="255" g="99" b="71" a="1"/>
        <viz:position x="210.908220832979" y="202.429034728886" z="0"/>
        <viz:size value="5"/>
      </node>
      <node id="44" label="ASV56">
        <attvalues>
          <attvalue for="att1" value="ASV56"/>
          <attvalue for="att2" value="0.15413958195477"/>
        </attvalues>
        <viz:color r="255" g="99" b="71" a="1"/>
        <viz:position x="-138.405877842268" y="-66.477379277287" z="0"/>
        <viz:size value="5"/>
      </node>
      <node id="45" label="ASV57">
        <attvalues>
          <attvalue for="att1" value="ASV57"/>
          <attvalue for="att2" value="0.170487719434822"/>
        </attvalues>
        <viz:color r="255" g="99" b="71" a="1"/>
        <viz:position x="-97.6408751072984" y="-41.1850735105821" z="0"/>
        <viz:size value="5"/>
      </node>
      <node id="46" label="ASV58">
        <attvalues>
          <attvalue for="att1" value="ASV58"/>
          <attvalue for="att2" value="0.274025923475147"/>
        </attvalues>
        <viz:color r="255" g="99" b="71" a="1"/>
        <viz:position x="210.324773335177" y="-101.96552703802" z="0"/>
        <viz:size value="5"/>
      </node>
      <node id="47" label="ASV59">
        <attvalues>
          <attvalue for="att1" value="ASV59"/>
          <attvalue for="att2" value="0.25534233778366"/>
        </attvalues>
        <viz:color r="255" g="99" b="71" a="1"/>
        <viz:position x="-186.16387699659" y="-111.476411928743" z="0"/>
        <viz:size value="5"/>
      </node>
      <node id="48" label="ASV60">
        <attvalues>
          <attvalue for="att1" value="ASV60"/>
          <attvalue for="att2" value="0.218364407769258"/>
        </attvalues>
        <viz:color r="255" g="99" b="71" a="1"/>
        <viz:position x="92.8934423302074" y="-137.874705993675" z="0"/>
        <viz:size value="5"/>
      </node>
      <node id="49" label="ASV61">
        <attvalues>
          <attvalue for="att1" value="ASV61"/>
          <attvalue for="att2" value="0.32151337044101"/>
        </attvalues>
        <viz:color r="255" g="99" b="71" a="1"/>
        <viz:position x="-99.6993983201392" y="153.558474171395" z="0"/>
        <viz:size value="5"/>
      </node>
      <node id="50" label="ASV63">
        <attvalues>
          <attvalue for="att1" value="ASV63"/>
          <attvalue for="att2" value="0.292709509166634"/>
        </attvalues>
        <viz:color r="255" g="99" b="71" a="1"/>
        <viz:position x="-181.744301209741" y="244.882389230977" z="0"/>
        <viz:size value="5"/>
      </node>
      <node id="51" label="ASV64">
        <attvalues>
          <attvalue for="att1" value="ASV64"/>
          <attvalue for="att2" value="0.267408820209412"/>
        </attvalues>
        <viz:color r="255" g="99" b="71" a="1"/>
        <viz:position x="96.2138790701161" y="88.3670058248652" z="0"/>
        <viz:size value="5"/>
      </node>
      <node id="52" label="ASV65">
        <attvalues>
          <attvalue for="att1" value="ASV65"/>
          <attvalue for="att2" value="0.381845782569771"/>
        </attvalues>
        <viz:color r="255" g="99" b="71" a="1"/>
        <viz:position x="-180.812639551694" y="-128.14610073496" z="0"/>
        <viz:size value="5"/>
      </node>
      <node id="53" label="ASV66">
        <attvalues>
          <attvalue for="att1" value="ASV66"/>
          <attvalue for="att2" value="0.221089097349266"/>
        </attvalues>
        <viz:color r="255" g="99" b="71" a="1"/>
        <viz:position x="-153.862154537274" y="-118.030012899763" z="0"/>
        <viz:size value="5"/>
      </node>
      <node id="54" label="ASV67">
        <attvalues>
          <attvalue for="att1" value="ASV67"/>
          <attvalue for="att2" value="0.175547857226266"/>
        </attvalues>
        <viz:color r="255" g="99" b="71" a="1"/>
        <viz:position x="-19.0116567512028" y="204.80649532527" z="0"/>
        <viz:size value="5"/>
      </node>
      <node id="55" label="ASV68">
        <attvalues>
          <attvalue for="att1" value="ASV68"/>
          <attvalue for="att2" value="0.171266202171967"/>
        </attvalues>
        <viz:color r="255" g="99" b="71" a="1"/>
        <viz:position x="25.481674727635" y="155.928012639648" z="0"/>
        <viz:size value="5"/>
      </node>
      <node id="56" label="ASV69">
        <attvalues>
          <attvalue for="att1" value="ASV69"/>
          <attvalue for="att2" value="0.0922502043517185"/>
        </attvalues>
        <viz:color r="255" g="99" b="71" a="1"/>
        <viz:position x="60.3073402729395" y="76.2700057808834" z="0"/>
        <viz:size value="5"/>
      </node>
      <node id="57" label="ASV70">
        <attvalues>
          <attvalue for="att1" value="ASV70"/>
          <attvalue for="att2" value="0.0630571017087696"/>
        </attvalues>
        <viz:color r="255" g="99" b="71" a="1"/>
        <viz:position x="-205.690170095784" y="-28.426696748778" z="0"/>
        <viz:size value="5"/>
      </node>
      <node id="58" label="ASV71">
        <attvalues>
          <attvalue for="att1" value="ASV71"/>
          <attvalue for="att2" value="0.241718889883617"/>
        </attvalues>
        <viz:color r="255" g="99" b="71" a="1"/>
        <viz:position x="231.741563149831" y="54.4862252302169" z="0"/>
        <viz:size value="5"/>
      </node>
      <node id="59" label="ASV73">
        <attvalues>
          <attvalue for="att1" value="ASV73"/>
          <attvalue for="att2" value="0.160756685220505"/>
        </attvalues>
        <viz:color r="255" g="99" b="71" a="1"/>
        <viz:position x="140.925361289497" y="0.706060151568437" z="0"/>
        <viz:size value="5"/>
      </node>
      <node id="60" label="ASV74">
        <attvalues>
          <attvalue for="att1" value="ASV74"/>
          <attvalue for="att2" value="0.326573508232455"/>
        </attvalues>
        <viz:color r="255" g="99" b="71" a="1"/>
        <viz:position x="-29.0912308616498" y="-74.9876426157379" z="0"/>
        <viz:size value="5"/>
      </node>
      <node id="61" label="ASV75">
        <attvalues>
          <attvalue for="att1" value="ASV75"/>
          <attvalue for="att2" value="0.328519715075318"/>
        </attvalues>
        <viz:color r="255" g="99" b="71" a="1"/>
        <viz:position x="198.379502275127" y="-24.4426767730261" z="0"/>
        <viz:size value="5"/>
      </node>
      <node id="62" label="ASV76">
        <attvalues>
          <attvalue for="att1" value="ASV76"/>
          <attvalue for="att2" value="0.108209100463197"/>
        </attvalues>
        <viz:color r="255" g="99" b="71" a="1"/>
        <viz:position x="201.703408180681" y="195.648694779485" z="0"/>
        <viz:size value="5"/>
      </node>
      <node id="63" label="ASV77">
        <attvalues>
          <attvalue for="att1" value="ASV77"/>
          <attvalue for="att2" value="0.220310614612121"/>
        </attvalues>
        <viz:color r="255" g="99" b="71" a="1"/>
        <viz:position x="173.985143076972" y="-14.2254113733184" z="0"/>
        <viz:size value="5"/>
      </node>
      <node id="64" label="ASV78">
        <attvalues>
          <attvalue for="att1" value="ASV78"/>
          <attvalue for="att2" value="0.060332412128761"/>
        </attvalues>
        <viz:color r="255" g="99" b="71" a="1"/>
        <viz:position x="37.7378220881672" y="12.389349903644" z="0"/>
        <viz:size value="5"/>
      </node>
      <node id="65" label="ASV80">
        <attvalues>
          <attvalue for="att1" value="ASV80"/>
          <attvalue for="att2" value="0.332801370129617"/>
        </attvalues>
        <viz:color r="255" g="99" b="71" a="1"/>
        <viz:position x="-148.191130269294" y="-94.3240974310436" z="0"/>
        <viz:size value="5"/>
      </node>
      <node id="66" label="ASV81">
        <attvalues>
          <attvalue for="att1" value="ASV81"/>
          <attvalue for="att2" value="0.0755128255030945"/>
        </attvalues>
        <viz:color r="255" g="99" b="71" a="1"/>
        <viz:position x="-214.559756334359" y="93.972035379101" z="0"/>
        <viz:size value="5"/>
      </node>
      <node id="67" label="ASV82">
        <attvalues>
          <attvalue for="att1" value="ASV82"/>
          <attvalue for="att2" value="0.167763029854813"/>
        </attvalues>
        <viz:color r="255" g="99" b="71" a="1"/>
        <viz:position x="161.315885314115" y="-210.9885850909" z="0"/>
        <viz:size value="5"/>
      </node>
      <node id="68" label="ASV83">
        <attvalues>
          <attvalue for="att1" value="ASV83"/>
          <attvalue for="att2" value="0.103148962671753"/>
        </attvalues>
        <viz:color r="255" g="99" b="71" a="1"/>
        <viz:position x="-50.2435872341128" y="-127.995406452255" z="0"/>
        <viz:size value="5"/>
      </node>
      <node id="69" label="ASV84">
        <attvalues>
          <attvalue for="att1" value="ASV84"/>
          <attvalue for="att2" value="0.180997236386283"/>
        </attvalues>
        <viz:color r="255" g="99" b="71" a="1"/>
        <viz:position x="95.6731430843329" y="-193.104134843406" z="0"/>
        <viz:size value="5"/>
      </node>
      <node id="70" label="ASV85">
        <attvalues>
          <attvalue for="att1" value="ASV85"/>
          <attvalue for="att2" value="0.168541512591958"/>
        </attvalues>
        <viz:color r="255" g="99" b="71" a="1"/>
        <viz:position x="131.195212319625" y="87.8374635444009" z="0"/>
        <viz:size value="5"/>
      </node>
      <node id="71" label="ASV86">
        <attvalues>
          <attvalue for="att1" value="ASV86"/>
          <attvalue for="att2" value="0.282199992215173"/>
        </attvalues>
        <viz:color r="255" g="99" b="71" a="1"/>
        <viz:position x="98.711587284006" y="-152.196856427401" z="0"/>
        <viz:size value="5"/>
      </node>
      <node id="72" label="ASV87">
        <attvalues>
          <attvalue for="att1" value="ASV87"/>
          <attvalue for="att2" value="0.1864466155463"/>
        </attvalues>
        <viz:color r="255" g="99" b="71" a="1"/>
        <viz:position x="173.811681409442" y="53.767698127944" z="0"/>
        <viz:size value="5"/>
      </node>
      <node id="73" label="ASV88">
        <attvalues>
          <attvalue for="att1" value="ASV88"/>
          <attvalue for="att2" value="0.261570199680822"/>
        </attvalues>
        <viz:color r="255" g="99" b="71" a="1"/>
        <viz:position x="-110.306225491655" y="-4.60756998340716" z="0"/>
        <viz:size value="5"/>
      </node>
      <node id="74" label="ASV89">
        <attvalues>
          <attvalue for="att1" value="ASV89"/>
          <attvalue for="att2" value="0.167763029854813"/>
        </attvalues>
        <viz:color r="255" g="99" b="71" a="1"/>
        <viz:position x="-196.088272394214" y="170.277939767145" z="0"/>
        <viz:size value="5"/>
      </node>
      <node id="75" label="ASV91">
        <attvalues>
          <attvalue for="att1" value="ASV91"/>
          <attvalue for="att2" value="0.252228406835078"/>
        </attvalues>
        <viz:color r="255" g="99" b="71" a="1"/>
        <viz:position x="219.103830097574" y="-23.4747764244518" z="0"/>
        <viz:size value="5"/>
      </node>
      <node id="76" label="ASV92">
        <attvalues>
          <attvalue for="att1" value="ASV92"/>
          <attvalue for="att2" value="0.189171305126309"/>
        </attvalues>
        <viz:color r="255" g="99" b="71" a="1"/>
        <viz:position x="-12.5822389506391" y="228.673015009742" z="0"/>
        <viz:size value="5"/>
      </node>
      <node id="77" label="ASV93">
        <attvalues>
          <attvalue for="att1" value="ASV93"/>
          <attvalue for="att2" value="0.482270055661516"/>
        </attvalues>
        <viz:color r="255" g="99" b="71" a="1"/>
        <viz:position x="53.1426405238938" y="-193.263095445689" z="0"/>
        <viz:size value="5"/>
      </node>
      <node id="78" label="ASV94">
        <attvalues>
          <attvalue for="att1" value="ASV94"/>
          <attvalue for="att2" value="0.241718889883617"/>
        </attvalues>
        <viz:color r="255" g="99" b="71" a="1"/>
        <viz:position x="136.727318910243" y="238.668185562104" z="0"/>
        <viz:size value="5"/>
      </node>
      <node id="79" label="ASV95">
        <attvalues>
          <attvalue for="att1" value="ASV95"/>
          <attvalue for="att2" value="0.155307306060488"/>
        </attvalues>
        <viz:color r="255" g="99" b="71" a="1"/>
        <viz:position x="60.8793941197815" y="-143.881908766821" z="0"/>
        <viz:size value="5"/>
      </node>
      <node id="80" label="ASV96">
        <attvalues>
          <attvalue for="att1" value="ASV96"/>
          <attvalue for="att2" value="0.212136545872095"/>
        </attvalues>
        <viz:color r="255" g="99" b="71" a="1"/>
        <viz:position x="98.3009467025614" y="-60.5530376158435" z="0"/>
        <viz:size value="5"/>
      </node>
      <node id="81" label="ASV97">
        <attvalues>
          <attvalue for="att1" value="ASV97"/>
          <attvalue for="att2" value="0.128449651628975"/>
        </attvalues>
        <viz:color r="255" g="99" b="71" a="1"/>
        <viz:position x="194.669168157317" y="246.87432573059" z="0"/>
        <viz:size value="5"/>
      </node>
      <node id="82" label="ASV98">
        <attvalues>
          <attvalue for="att1" value="ASV98"/>
          <attvalue for="att2" value="0.145576271846172"/>
        </attvalues>
        <viz:color r="255" g="99" b="71" a="1"/>
        <viz:position x="-213.44353434021" y="-177.932110533016" z="0"/>
        <viz:size value="5"/>
      </node>
      <node id="83" label="ASV99">
        <attvalues>
          <attvalue for="att1" value="ASV99"/>
          <attvalue for="att2" value="0.177104822700557"/>
        </attvalues>
        <viz:color r="255" g="99" b="71" a="1"/>
        <viz:position x="93.8436282285168" y="-99.0853413015291" z="0"/>
        <viz:size value="5"/>
      </node>
      <node id="84" label="ASV100">
        <attvalues>
          <attvalue for="att1" value="ASV100"/>
          <attvalue for="att2" value="0.158421237009069"/>
        </attvalues>
        <viz:color r="255" g="99" b="71" a="1"/>
        <viz:position x="141.231836317341" y="-95.1209936311805" z="0"/>
        <viz:size value="5"/>
      </node>
      <node id="85" label="ASV101">
        <attvalues>
          <attvalue for="att1" value="ASV101"/>
          <attvalue for="att2" value="0.185278891440582"/>
        </attvalues>
        <viz:color r="255" g="99" b="71" a="1"/>
        <viz:position x="-83.6653816338123" y="140.648967454819" z="0"/>
        <viz:size value="5"/>
      </node>
      <node id="86" label="ASV104">
        <attvalues>
          <attvalue for="att1" value="ASV104"/>
          <attvalue for="att2" value="0.22303530419213"/>
        </attvalues>
        <viz:color r="255" g="99" b="71" a="1"/>
        <viz:position x="-137.9424550244" y="-233.346844767607" z="0"/>
        <viz:size value="5"/>
      </node>
      <node id="87" label="ASV105">
        <attvalues>
          <attvalue for="att1" value="ASV105"/>
          <attvalue for="att2" value="0.170487719434822"/>
        </attvalues>
        <viz:color r="255" g="99" b="71" a="1"/>
        <viz:position x="239.55059711954" y="22.9993987318905" z="0"/>
        <viz:size value="5"/>
      </node>
      <node id="88" label="ASV106">
        <attvalues>
          <attvalue for="att1" value="ASV106"/>
          <attvalue for="att2" value="0.292709509166634"/>
        </attvalues>
        <viz:color r="255" g="99" b="71" a="1"/>
        <viz:position x="220.263708201083" y="135.822328611334" z="0"/>
        <viz:size value="5"/>
      </node>
      <node id="89" label="ASV107">
        <attvalues>
          <attvalue for="att1" value="ASV107"/>
          <attvalue for="att2" value="0.164259857537659"/>
        </attvalues>
        <viz:color r="255" g="99" b="71" a="1"/>
        <viz:position x="196.957876971892" y="195.617466474061" z="0"/>
        <viz:size value="5"/>
      </node>
      <node id="90" label="ASV108">
        <attvalues>
          <attvalue for="att1" value="ASV108"/>
          <attvalue for="att2" value="0.0860223424545561"/>
        </attvalues>
        <viz:color r="255" g="99" b="71" a="1"/>
        <viz:position x="-107.33919131017" y="43.0155135371165" z="0"/>
        <viz:size value="5"/>
      </node>
      <node id="91" label="ASV110">
        <attvalues>
          <attvalue for="att1" value="ASV110"/>
          <attvalue for="att2" value="0.21135806313495"/>
        </attvalues>
        <viz:color r="255" g="99" b="71" a="1"/>
        <viz:position x="202.161299524298" y="-139.344860059244" z="0"/>
        <viz:size value="5"/>
      </node>
      <node id="92" label="ASV111">
        <attvalues>
          <attvalue for="att1" value="ASV111"/>
          <attvalue for="att2" value="0.232377097037873"/>
        </attvalues>
        <viz:color r="255" g="99" b="71" a="1"/>
        <viz:position x="63.4811135672414" y="132.112882280472" z="0"/>
        <viz:size value="5"/>
      </node>
      <node id="93" label="ASV112">
        <attvalues>
          <attvalue for="att1" value="ASV112"/>
          <attvalue for="att2" value="0.0727881359230859"/>
        </attvalues>
        <viz:color r="255" g="99" b="71" a="1"/>
        <viz:position x="238.009088499124" y="248.271069111407" z="0"/>
        <viz:size value="5"/>
      </node>
      <node id="94" label="ASV113">
        <attvalues>
          <attvalue for="att1" value="ASV113"/>
          <attvalue for="att2" value="0.182164960492001"/>
        </attvalues>
        <viz:color r="255" g="99" b="71" a="1"/>
        <viz:position x="51.6092390747575" y="-170.301806862001" z="0"/>
        <viz:size value="5"/>
      </node>
      <node id="95" label="ASV114">
        <attvalues>
          <attvalue for="att1" value="ASV114"/>
          <attvalue for="att2" value="0.0751235841345218"/>
        </attvalues>
        <viz:color r="255" g="99" b="71" a="1"/>
        <viz:position x="-85.9257666527301" y="-163.572759733437" z="0"/>
        <viz:size value="5"/>
      </node>
      <node id="96" label="ASV115">
        <attvalues>
          <attvalue for="att1" value="ASV115"/>
          <attvalue for="att2" value="0.131174341208984"/>
        </attvalues>
        <viz:color r="255" g="99" b="71" a="1"/>
        <viz:position x="231.657456515343" y="-27.08014736987" z="0"/>
        <viz:size value="5"/>
      </node>
      <node id="97" label="ASV116">
        <attvalues>
          <attvalue for="att1" value="ASV116"/>
          <attvalue for="att2" value="0.155307306060488"/>
        </attvalues>
        <viz:color r="255" g="99" b="71" a="1"/>
        <viz:position x="-71.581183207622" y="178.055604812034" z="0"/>
        <viz:size value="5"/>
      </node>
      <node id="98" label="ASV117">
        <attvalues>
          <attvalue for="att1" value="ASV117"/>
          <attvalue for="att2" value="0.158810478377642"/>
        </attvalues>
        <viz:color r="255" g="99" b="71" a="1"/>
        <viz:position x="-221.111626261931" y="-74.8549105467131" z="0"/>
        <viz:size value="5"/>
      </node>
      <node id="99" label="ASV118">
        <attvalues>
          <attvalue for="att1" value="ASV118"/>
          <attvalue for="att2" value="0.142462340897591"/>
        </attvalues>
        <viz:color r="255" g="99" b="71" a="1"/>
        <viz:position x="-235.651683924565" y="60.011661271664" z="0"/>
        <viz:size value="5"/>
      </node>
      <node id="100" label="ASV119">
        <attvalues>
          <attvalue for="att1" value="ASV119"/>
          <attvalue for="att2" value="0.106262893620334"/>
        </attvalues>
        <viz:color r="255" g="99" b="71" a="1"/>
        <viz:position x="103.918830599585" y="-220.813084353425" z="0"/>
        <viz:size value="5"/>
      </node>
      <node id="101" label="ASV120">
        <attvalues>
          <attvalue for="att1" value="ASV120"/>
          <attvalue for="att2" value="0.123000272468958"/>
        </attvalues>
        <viz:color r="255" g="99" b="71" a="1"/>
        <viz:position x="-42.3016432121275" y="-200.211515668727" z="0"/>
        <viz:size value="5"/>
      </node>
      <node id="102" label="ASV121">
        <attvalues>
          <attvalue for="att1" value="ASV121"/>
          <attvalue for="att2" value="0.281421509478027"/>
        </attvalues>
        <viz:color r="255" g="99" b="71" a="1"/>
        <viz:position x="250" y="-232.274805359339" z="0"/>
        <viz:size value="5"/>
      </node>
      <node id="103" label="ASV122">
        <attvalues>
          <attvalue for="att1" value="ASV122"/>
          <attvalue for="att2" value="0.0840761356116928"/>
        </attvalues>
        <viz:color r="255" g="99" b="71" a="1"/>
        <viz:position x="136.003813611222" y="226.210486433954" z="0"/>
        <viz:size value="5"/>
      </node>
      <node id="104" label="ASV123">
        <attvalues>
          <attvalue for="att1" value="ASV123"/>
          <attvalue for="att2" value="0.182943443229146"/>
        </attvalues>
        <viz:color r="255" g="99" b="71" a="1"/>
        <viz:position x="-188.103327247506" y="22.6679586079188" z="0"/>
        <viz:size value="5"/>
      </node>
      <node id="105" label="ASV124">
        <attvalues>
          <attvalue for="att1" value="ASV124"/>
          <attvalue for="att2" value="0.112490755517496"/>
        </attvalues>
        <viz:color r="255" g="99" b="71" a="1"/>
        <viz:position x="116.940632471922" y="-154.787434970295" z="0"/>
        <viz:size value="5"/>
      </node>
      <node id="106" label="ASV126">
        <attvalues>
          <attvalue for="att1" value="ASV126"/>
          <attvalue for="att2" value="0.231987855669301"/>
        </attvalues>
        <viz:color r="255" g="99" b="71" a="1"/>
        <viz:position x="242.321105909615" y="229.374806649929" z="0"/>
        <viz:size value="5"/>
      </node>
      <node id="107" label="ASV127">
        <attvalues>
          <attvalue for="att1" value="ASV127"/>
          <attvalue for="att2" value="0.158421237009069"/>
        </attvalues>
        <viz:color r="255" g="99" b="71" a="1"/>
        <viz:position x="-82.9273055822683" y="82.440302725019" z="0"/>
        <viz:size value="5"/>
      </node>
      <node id="108" label="ASV128">
        <attvalues>
          <attvalue for="att1" value="ASV128"/>
          <attvalue for="att2" value="0.0879685492974193"/>
        </attvalues>
        <viz:color r="255" g="99" b="71" a="1"/>
        <viz:position x="106.046371169749" y="147.145438604082" z="0"/>
        <viz:size value="5"/>
      </node>
      <node id="109" label="ASV129">
        <attvalues>
          <attvalue for="att1" value="ASV129"/>
          <attvalue for="att2" value="0.25534233778366"/>
        </attvalues>
        <viz:color r="255" g="99" b="71" a="1"/>
        <viz:position x="-1.01075878652571" y="238.333226530392" z="0"/>
        <viz:size value="5"/>
      </node>
      <node id="110" label="ASV130">
        <attvalues>
          <attvalue for="att1" value="ASV130"/>
          <attvalue for="att2" value="0.131174341208984"/>
        </attvalues>
        <viz:color r="255" g="99" b="71" a="1"/>
        <viz:position x="-186.087625741925" y="-197.918258016624" z="0"/>
        <viz:size value="5"/>
      </node>
      <node id="111" label="ASV131">
        <attvalues>
          <attvalue for="att1" value="ASV131"/>
          <attvalue for="att2" value="0.107430617726052"/>
        </attvalues>
        <viz:color r="255" g="99" b="71" a="1"/>
        <viz:position x="226.06727154626" y="228.52082572576" z="0"/>
        <viz:size value="5"/>
      </node>
      <node id="112" label="ASV132">
        <attvalues>
          <attvalue for="att1" value="ASV132"/>
          <attvalue for="att2" value="0.109766065937488"/>
        </attvalues>
        <viz:color r="255" g="99" b="71" a="1"/>
        <viz:position x="-37.9731734420245" y="56.2587419019627" z="0"/>
        <viz:size value="5"/>
      </node>
      <node id="113" label="ASV133">
        <attvalues>
          <attvalue for="att1" value="ASV133"/>
          <attvalue for="att2" value="0.161924409326223"/>
        </attvalues>
        <viz:color r="255" g="99" b="71" a="1"/>
        <viz:position x="-237.15175785028" y="-207.440952786531" z="0"/>
        <viz:size value="5"/>
      </node>
      <node id="114" label="ASV134">
        <attvalues>
          <attvalue for="att1" value="ASV134"/>
          <attvalue for="att2" value="0.166595305749095"/>
        </attvalues>
        <viz:color r="255" g="99" b="71" a="1"/>
        <viz:position x="-124.458755207536" y="-65.9587890845582" z="0"/>
        <viz:size value="5"/>
      </node>
      <node id="115" label="ASV135">
        <attvalues>
          <attvalue for="att1" value="ASV135"/>
          <attvalue for="att2" value="0.0650033085516329"/>
        </attvalues>
        <viz:color r="255" g="99" b="71" a="1"/>
        <viz:position x="146.366803928388" y="-249.043289845804" z="0"/>
        <viz:size value="5"/>
      </node>
      <node id="116" label="ASV136">
        <attvalues>
          <attvalue for="att1" value="ASV136"/>
          <attvalue for="att2" value="0.157642754271924"/>
        </attvalues>
        <viz:color r="255" g="99" b="71" a="1"/>
        <viz:position x="-178.607181257308" y="0.402502222004671" z="0"/>
        <viz:size value="5"/>
      </node>
      <node id="117" label="ASV137">
        <attvalues>
          <attvalue for="att1" value="ASV137"/>
          <attvalue for="att2" value="0.107430617726052"/>
        </attvalues>
        <viz:color r="255" g="99" b="71" a="1"/>
        <viz:position x="38.3784982704095" y="234.378255681898" z="0"/>
        <viz:size value="5"/>
      </node>
      <node id="118" label="ASV138">
        <attvalues>
          <attvalue for="att1" value="ASV138"/>
          <attvalue for="att2" value="0.135455996263283"/>
        </attvalues>
        <viz:color r="255" g="99" b="71" a="1"/>
        <viz:position x="245.134422632544" y="243.125702795473" z="0"/>
        <viz:size value="5"/>
      </node>
      <node id="119" label="ASV139">
        <attvalues>
          <attvalue for="att1" value="ASV139"/>
          <attvalue for="att2" value="0.136234479000428"/>
        </attvalues>
        <viz:color r="255" g="99" b="71" a="1"/>
        <viz:position x="-153.077193679153" y="-107.165023359145" z="0"/>
        <viz:size value="5"/>
      </node>
      <node id="120" label="ASV141">
        <attvalues>
          <attvalue for="att1" value="ASV141"/>
          <attvalue for="att2" value="0.11015530730606"/>
        </attvalues>
        <viz:color r="255" g="99" b="71" a="1"/>
        <viz:position x="71.911133207052" y="26.4368732995774" z="0"/>
        <viz:size value="5"/>
      </node>
      <node id="121" label="ASV142">
        <attvalues>
          <attvalue for="att1" value="ASV142"/>
          <attvalue for="att2" value="0.126503444786112"/>
        </attvalues>
        <viz:color r="255" g="99" b="71" a="1"/>
        <viz:position x="-234.469397198545" y="71.574920857558" z="0"/>
        <viz:size value="5"/>
      </node>
      <node id="122" label="ASV144">
        <attvalues>
          <attvalue for="att1" value="ASV144"/>
          <attvalue for="att2" value="0.157642754271924"/>
        </attvalues>
        <viz:color r="255" g="99" b="71" a="1"/>
        <viz:position x="81.8875172952861" y="-9.8485424254425" z="0"/>
        <viz:size value="5"/>
      </node>
      <node id="123" label="ASV145">
        <attvalues>
          <attvalue for="att1" value="ASV145"/>
          <attvalue for="att2" value="0.137402203106146"/>
        </attvalues>
        <viz:color r="255" g="99" b="71" a="1"/>
        <viz:position x="16.016169434731" y="217.657373012806" z="0"/>
        <viz:size value="5"/>
      </node>
      <node id="124" label="ASV146">
        <attvalues>
          <attvalue for="att1" value="ASV146"/>
          <attvalue for="att2" value="0.205130201237788"/>
        </attvalues>
        <viz:color r="255" g="99" b="71" a="1"/>
        <viz:position x="27.1049785673186" y="128.1882915263" z="0"/>
        <viz:size value="5"/>
      </node>
      <node id="125" label="ASV149">
        <attvalues>
          <attvalue for="att1" value="ASV149"/>
          <attvalue for="att2" value="0.0642248258144876"/>
        </attvalues>
        <viz:color r="255" g="99" b="71" a="1"/>
        <viz:position x="-166.226628605812" y="-42.4269881053193" z="0"/>
        <viz:size value="5"/>
      </node>
      <node id="126" label="ASV150">
        <attvalues>
          <attvalue for="att1" value="ASV150"/>
          <attvalue for="att2" value="0.165038340274804"/>
        </attvalues>
        <viz:color r="255" g="99" b="71" a="1"/>
        <viz:position x="-149.835293227642" y="113.847709558783" z="0"/>
        <viz:size value="5"/>
      </node>
      <node id="127" label="ASV151">
        <attvalues>
          <attvalue for="att1" value="ASV151"/>
          <attvalue for="att2" value="0.0821299287688296"/>
        </attvalues>
        <viz:color r="255" g="99" b="71" a="1"/>
        <viz:position x="19.4134008179138" y="-33.6280416093055" z="0"/>
        <viz:size value="5"/>
      </node>
      <node id="128" label="ASV152">
        <attvalues>
          <attvalue for="att1" value="ASV152"/>
          <attvalue for="att2" value="0.174380133120548"/>
        </attvalues>
        <viz:color r="255" g="99" b="71" a="1"/>
        <viz:position x="-77.2074556006407" y="132.353566153146" z="0"/>
        <viz:size value="5"/>
      </node>
      <node id="129" label="ASV153">
        <attvalues>
          <attvalue for="att1" value="ASV153"/>
          <attvalue for="att2" value="0.0992565489860262"/>
        </attvalues>
        <viz:color r="255" g="99" b="71" a="1"/>
        <viz:position x="213.610572348925" y="-162.371297915113" z="0"/>
        <viz:size value="5"/>
      </node>
      <node id="130" label="ASV156">
        <attvalues>
          <attvalue for="att1" value="ASV156"/>
          <attvalue for="att2" value="0.0984780662488809"/>
        </attvalues>
        <viz:color r="255" g="99" b="71" a="1"/>
        <viz:position x="-38.2999861455866" y="84.9425630977836" z="0"/>
        <viz:size value="5"/>
      </node>
      <node id="131" label="ASV157">
        <attvalues>
          <attvalue for="att1" value="ASV157"/>
          <attvalue for="att2" value="0.293098750535207"/>
        </attvalues>
        <viz:color r="255" g="99" b="71" a="1"/>
        <viz:position x="-211.599544218849" y="-125.066632239608" z="0"/>
        <viz:size value="5"/>
      </node>
      <node id="132" label="ASV159">
        <attvalues>
          <attvalue for="att1" value="ASV159"/>
          <attvalue for="att2" value="0.18060799501771"/>
        </attvalues>
        <viz:color r="255" g="99" b="71" a="1"/>
        <viz:position x="204.3850900344" y="120.097569054833" z="0"/>
        <viz:size value="5"/>
      </node>
      <node id="133" label="ASV160">
        <attvalues>
          <attvalue for="att1" value="ASV160"/>
          <attvalue for="att2" value="0.1409053754233"/>
        </attvalues>
        <viz:color r="255" g="99" b="71" a="1"/>
        <viz:position x="-110.352616287363" y="-19.1104411392004" z="0"/>
        <viz:size value="5"/>
      </node>
      <node id="134" label="ASV161">
        <attvalues>
          <attvalue for="att1" value="ASV161"/>
          <attvalue for="att2" value="0.0918609629831458"/>
        </attvalues>
        <viz:color r="255" g="99" b="71" a="1"/>
        <viz:position x="-68.2880881949779" y="25.9025753120983" z="0"/>
        <viz:size value="5"/>
      </node>
      <node id="135" label="ASV162">
        <attvalues>
          <attvalue for="att1" value="ASV162"/>
          <attvalue for="att2" value="0.0622786189716243"/>
        </attvalues>
        <viz:color r="255" g="99" b="71" a="1"/>
        <viz:position x="121.919881600238" y="-197.374242520847" z="0"/>
        <viz:size value="5"/>
      </node>
      <node id="136" label="ASV163">
        <attvalues>
          <attvalue for="att1" value="ASV163"/>
          <attvalue for="att2" value="0.145965513214744"/>
        </attvalues>
        <viz:color r="255" g="99" b="71" a="1"/>
        <viz:position x="195.886368564529" y="158.248981675604" z="0"/>
        <viz:size value="5"/>
      </node>
      <node id="137" label="ASV164">
        <attvalues>
          <attvalue for="att1" value="ASV164"/>
          <attvalue for="att2" value="0.188003581020591"/>
        </attvalues>
        <viz:color r="255" g="99" b="71" a="1"/>
        <viz:position x="-0.0618917291418484" y="36.7765225928594" z="0"/>
        <viz:size value="5"/>
      </node>
      <node id="138" label="ASV165">
        <attvalues>
          <attvalue for="att1" value="ASV165"/>
          <attvalue for="att2" value="0.0832976528745475"/>
        </attvalues>
        <viz:color r="255" g="99" b="71" a="1"/>
        <viz:position x="-168.012228089948" y="-16.8078354062797" z="0"/>
        <viz:size value="5"/>
      </node>
      <node id="139" label="ASV166">
        <attvalues>
          <attvalue for="att1" value="ASV166"/>
          <attvalue for="att2" value="0.126892686154685"/>
        </attvalues>
        <viz:color r="255" g="99" b="71" a="1"/>
        <viz:position x="223.505773945456" y="34.5162253025976" z="0"/>
        <viz:size value="5"/>
      </node>
      <node id="140" label="ASV169">
        <attvalues>
          <attvalue for="att1" value="ASV169"/>
          <attvalue for="att2" value="0.11599392783465"/>
        </attvalues>
        <viz:color r="255" g="99" b="71" a="1"/>
        <viz:position x="-0.632279690088183" y="70.5279330020193" z="0"/>
        <viz:size value="5"/>
      </node>
      <node id="141" label="ASV170">
        <attvalues>
          <attvalue for="att1" value="ASV170"/>
          <attvalue for="att2" value="0.125335720680394"/>
        </attvalues>
        <viz:color r="255" g="99" b="71" a="1"/>
        <viz:position x="33.9083299106252" y="-29.5032234975446" z="0"/>
        <viz:size value="5"/>
      </node>
      <node id="142" label="ASV171">
        <attvalues>
          <attvalue for="att1" value="ASV171"/>
          <attvalue for="att2" value="0.122611031100385"/>
        </attvalues>
        <viz:color r="255" g="99" b="71" a="1"/>
        <viz:position x="-234.612682763124" y="-33.1827412955053" z="0"/>
        <viz:size value="5"/>
      </node>
      <node id="143" label="ASV172">
        <attvalues>
          <attvalue for="att1" value="ASV172"/>
          <attvalue for="att2" value="0.124557237943249"/>
        </attvalues>
        <viz:color r="255" g="99" b="71" a="1"/>
        <viz:position x="-197.249158480676" y="93.696194441397" z="0"/>
        <viz:size value="5"/>
      </node>
      <node id="144" label="ASV173">
        <attvalues>
          <attvalue for="att1" value="ASV173"/>
          <attvalue for="att2" value="0.0751235841345218"/>
        </attvalues>
        <viz:color r="255" g="99" b="71" a="1"/>
        <viz:position x="185.923338178412" y="157.720099387498" z="0"/>
        <viz:size value="5"/>
      </node>
      <node id="145" label="ASV175">
        <attvalues>
          <attvalue for="att1" value="ASV175"/>
          <attvalue for="att2" value="0.0945856525631544"/>
        </attvalues>
        <viz:color r="255" g="99" b="71" a="1"/>
        <viz:position x="51.9872660672027" y="-95.9926370911404" z="0"/>
        <viz:size value="5"/>
      </node>
      <node id="146" label="ASV176">
        <attvalues>
          <attvalue for="att1" value="ASV176"/>
          <attvalue for="att2" value="0.164259857537659"/>
        </attvalues>
        <viz:color r="255" g="99" b="71" a="1"/>
        <viz:position x="59.9078981661376" y="157.655740143344" z="0"/>
        <viz:size value="5"/>
      </node>
      <node id="147" label="ASV177">
        <attvalues>
          <attvalue for="att1" value="ASV177"/>
          <attvalue for="att2" value="0.189171305126309"/>
        </attvalues>
        <viz:color r="255" g="99" b="71" a="1"/>
        <viz:position x="100.342816542861" y="56.6280897017066" z="0"/>
        <viz:size value="5"/>
      </node>
      <node id="148" label="ASV178">
        <attvalues>
          <attvalue for="att1" value="ASV178"/>
          <attvalue for="att2" value="0.226149235140711"/>
        </attvalues>
        <viz:color r="255" g="99" b="71" a="1"/>
        <viz:position x="64.1747826876129" y="16.8517670165485" z="0"/>
        <viz:size value="5"/>
      </node>
      <node id="149" label="ASV179">
        <attvalues>
          <attvalue for="att1" value="ASV179"/>
          <attvalue for="att2" value="0.132731306683274"/>
        </attvalues>
        <viz:color r="255" g="99" b="71" a="1"/>
        <viz:position x="-89.3349525853189" y="-177.421754881157" z="0"/>
        <viz:size value="5"/>
      </node>
      <node id="150" label="ASV180">
        <attvalues>
          <attvalue for="att1" value="ASV180"/>
          <attvalue for="att2" value="0.0895255147717099"/>
        </attvalues>
        <viz:color r="255" g="99" b="71" a="1"/>
        <viz:position x="-173.664742008804" y="-52.361974107621" z="0"/>
        <viz:size value="5"/>
      </node>
      <node id="151" label="ASV184">
        <attvalues>
          <attvalue for="att1" value="ASV184"/>
          <attvalue for="att2" value="0.11443696236036"/>
        </attvalues>
        <viz:color r="255" g="99" b="71" a="1"/>
        <viz:position x="39.6351364337751" y="-84.5388869329198" z="0"/>
        <viz:size value="5"/>
      </node>
      <node id="152" label="ASV185">
        <attvalues>
          <attvalue for="att1" value="ASV185"/>
          <attvalue for="att2" value="0.0899147561402826"/>
        </attvalues>
        <viz:color r="255" g="99" b="71" a="1"/>
        <viz:position x="-112.166384780197" y="-227.268071670767" z="0"/>
        <viz:size value="5"/>
      </node>
      <node id="153" label="ASV186">
        <attvalues>
          <attvalue for="att1" value="ASV186"/>
          <attvalue for="att2" value="0.144019306371881"/>
        </attvalues>
        <viz:color r="255" g="99" b="71" a="1"/>
        <viz:position x="137.316448116698" y="132.380818848735" z="0"/>
        <viz:size value="5"/>
      </node>
      <node id="154" label="ASV188">
        <attvalues>
          <attvalue for="att1" value="ASV188"/>
          <attvalue for="att2" value="0.101202755828889"/>
        </attvalues>
        <viz:color r="255" g="99" b="71" a="1"/>
        <viz:position x="-124.795115091376" y="-21.1832933561549" z="0"/>
        <viz:size value="5"/>
      </node>
      <node id="155" label="ASV189">
        <attvalues>
          <attvalue for="att1" value="ASV189"/>
          <attvalue for="att2" value="0.0864115838231287"/>
        </attvalues>
        <viz:color r="255" g="99" b="71" a="1"/>
        <viz:position x="-56.0718542745055" y="11.5130378944493" z="0"/>
        <viz:size value="5"/>
      </node>
      <node id="156" label="ASV190">
        <attvalues>
          <attvalue for="att1" value="ASV190"/>
          <attvalue for="att2" value="0.0984780662488809"/>
        </attvalues>
        <viz:color r="255" g="99" b="71" a="1"/>
        <viz:position x="142.042289630472" y="219.42021961065" z="0"/>
        <viz:size value="5"/>
      </node>
      <node id="157" label="ASV191">
        <attvalues>
          <attvalue for="att1" value="ASV191"/>
          <attvalue for="att2" value="0.11015530730606"/>
        </attvalues>
        <viz:color r="255" g="99" b="71" a="1"/>
        <viz:position x="-68.8570763028193" y="-131.387542384011" z="0"/>
        <viz:size value="5"/>
      </node>
      <node id="158" label="ASV192">
        <attvalues>
          <attvalue for="att1" value="ASV192"/>
          <attvalue for="att2" value="0.0860223424545561"/>
        </attvalues>
        <viz:color r="255" g="99" b="71" a="1"/>
        <viz:position x="63.7370450496932" y="-60.2135646055974" z="0"/>
        <viz:size value="5"/>
      </node>
      <node id="159" label="ASV193">
        <attvalues>
          <attvalue for="att1" value="ASV193"/>
          <attvalue for="att2" value="0.169709236697676"/>
        </attvalues>
        <viz:color r="255" g="99" b="71" a="1"/>
        <viz:position x="58.8879703534477" y="-21.9836371956063" z="0"/>
        <viz:size value="5"/>
      </node>
      <node id="160" label="ASV194">
        <attvalues>
          <attvalue for="att1" value="ASV194"/>
          <attvalue for="att2" value="0.0984780662488809"/>
        </attvalues>
        <viz:color r="255" g="99" b="71" a="1"/>
        <viz:position x="177.084116915564" y="212.303748556013" z="0"/>
        <viz:size value="5"/>
      </node>
      <node id="161" label="ASV196">
        <attvalues>
          <attvalue for="att1" value="ASV196"/>
          <attvalue for="att2" value="0.153750340586198"/>
        </attvalues>
        <viz:color r="255" g="99" b="71" a="1"/>
        <viz:position x="-122.813075663835" y="-43.7061314564465" z="0"/>
        <viz:size value="5"/>
      </node>
      <node id="162" label="ASV198">
        <attvalues>
          <attvalue for="att1" value="ASV198"/>
          <attvalue for="att2" value="0.108209100463197"/>
        </attvalues>
        <viz:color r="255" g="99" b="71" a="1"/>
        <viz:position x="-115.930315341853" y="9.6905906803039" z="0"/>
        <viz:size value="5"/>
      </node>
      <node id="163" label="ASV199">
        <attvalues>
          <attvalue for="att1" value="ASV199"/>
          <attvalue for="att2" value="0.146354754583317"/>
        </attvalues>
        <viz:color r="255" g="99" b="71" a="1"/>
        <viz:position x="-55.326083116513" y="37.4159814656929" z="0"/>
        <viz:size value="5"/>
      </node>
      <node id="164" label="ASV200">
        <attvalues>
          <attvalue for="att1" value="ASV200"/>
          <attvalue for="att2" value="0.150247168269044"/>
        </attvalues>
        <viz:color r="255" g="99" b="71" a="1"/>
        <viz:position x="-230.47715937374" y="-182.131474600505" z="0"/>
        <viz:size value="5"/>
      </node>
      <node id="165" label="ASV201">
        <attvalues>
          <attvalue for="att1" value="ASV201"/>
          <attvalue for="att2" value="0.135845237631856"/>
        </attvalues>
        <viz:color r="255" g="99" b="71" a="1"/>
        <viz:position x="119.171121662013" y="-70.3348583072279" z="0"/>
        <viz:size value="5"/>
      </node>
      <node id="166" label="ASV202">
        <attvalues>
          <attvalue for="att1" value="ASV202"/>
          <attvalue for="att2" value="0.141683858160445"/>
        </attvalues>
        <viz:color r="255" g="99" b="71" a="1"/>
        <viz:position x="-33.5059455675399" y="-249.376977729197" z="0"/>
        <viz:size value="5"/>
      </node>
      <node id="167" label="ASV203">
        <attvalues>
          <attvalue for="att1" value="ASV203"/>
          <attvalue for="att2" value="0.112490755517496"/>
        </attvalues>
        <viz:color r="255" g="99" b="71" a="1"/>
        <viz:position x="37.6767943527509" y="210.981137774054" z="0"/>
        <viz:size value="5"/>
      </node>
      <node id="168" label="ASV204">
        <attvalues>
          <attvalue for="att1" value="ASV204"/>
          <attvalue for="att2" value="0.113269238254642"/>
        </attvalues>
        <viz:color r="255" g="99" b="71" a="1"/>
        <viz:position x="53.708457133319" y="-147.0313067764" z="0"/>
        <viz:size value="5"/>
      </node>
      <node id="169" label="ASV205">
        <attvalues>
          <attvalue for="att1" value="ASV205"/>
          <attvalue for="att2" value="0.15258261648048"/>
        </attvalues>
        <viz:color r="255" g="99" b="71" a="1"/>
        <viz:position x="-74.5038750108666" y="250" z="0"/>
        <viz:size value="5"/>
      </node>
      <node id="170" label="ASV206">
        <attvalues>
          <attvalue for="att1" value="ASV206"/>
          <attvalue for="att2" value="0.122611031100385"/>
        </attvalues>
        <viz:color r="255" g="99" b="71" a="1"/>
        <viz:position x="86.948986898444" y="83.8366867260352" z="0"/>
        <viz:size value="5"/>
      </node>
      <node id="171" label="ASV207">
        <attvalues>
          <attvalue for="att1" value="ASV207"/>
          <attvalue for="att2" value="0.108209100463197"/>
        </attvalues>
        <viz:color r="255" g="99" b="71" a="1"/>
        <viz:position x="-177.273475413943" y="-13.4688154818971" z="0"/>
        <viz:size value="5"/>
      </node>
      <node id="172" label="ASV209">
        <attvalues>
          <attvalue for="att1" value="ASV209"/>
          <attvalue for="att2" value="0.078237515083103"/>
        </attvalues>
        <viz:color r="255" g="99" b="71" a="1"/>
        <viz:position x="126.088260564568" y="151.295909260019" z="0"/>
        <viz:size value="5"/>
      </node>
      <node id="173" label="ASV210">
        <attvalues>
          <attvalue for="att1" value="ASV210"/>
          <attvalue for="att2" value="0.104705928146043"/>
        </attvalues>
        <viz:color r="255" g="99" b="71" a="1"/>
        <viz:position x="-238.692459033744" y="-38.878998290485" z="0"/>
        <viz:size value="5"/>
      </node>
      <node id="174" label="ASV211">
        <attvalues>
          <attvalue for="att1" value="ASV211"/>
          <attvalue for="att2" value="0.170487719434822"/>
        </attvalues>
        <viz:color r="255" g="99" b="71" a="1"/>
        <viz:position x="10.5585322977614" y="-88.5058530753385" z="0"/>
        <viz:size value="5"/>
      </node>
      <node id="175" label="ASV212">
        <attvalues>
          <attvalue for="att1" value="ASV212"/>
          <attvalue for="att2" value="0.118718617414659"/>
        </attvalues>
        <viz:color r="255" g="99" b="71" a="1"/>
        <viz:position x="179.284208911828" y="120.03246429621" z="0"/>
        <viz:size value="5"/>
      </node>
      <node id="176" label="ASV214">
        <attvalues>
          <attvalue for="att1" value="ASV214"/>
          <attvalue for="att2" value="0.156475030166206"/>
        </attvalues>
        <viz:color r="255" g="99" b="71" a="1"/>
        <viz:position x="173.613441104594" y="232.391282852903" z="0"/>
        <viz:size value="5"/>
      </node>
      <node id="177" label="ASV215">
        <attvalues>
          <attvalue for="att1" value="ASV215"/>
          <attvalue for="att2" value="0.17321240901483"/>
        </attvalues>
        <viz:color r="255" g="99" b="71" a="1"/>
        <viz:position x="-74.8064891196444" y="183.275720140292" z="0"/>
        <viz:size value="5"/>
      </node>
      <node id="178" label="ASV216">
        <attvalues>
          <attvalue for="att1" value="ASV216"/>
          <attvalue for="att2" value="0.069284963605932"/>
        </attvalues>
        <viz:color r="255" g="99" b="71" a="1"/>
        <viz:position x="48.7029416151977" y="22.3012570866145" z="0"/>
        <viz:size value="5"/>
      </node>
      <node id="179" label="ASV217">
        <attvalues>
          <attvalue for="att1" value="ASV217"/>
          <attvalue for="att2" value="0.144797789109026"/>
        </attvalues>
        <viz:color r="255" g="99" b="71" a="1"/>
        <viz:position x="-103.65162009724" y="92.660543756761" z="0"/>
        <viz:size value="5"/>
      </node>
      <node id="180" label="ASV218">
        <attvalues>
          <attvalue for="att1" value="ASV218"/>
          <attvalue for="att2" value="0.119107858783231"/>
        </attvalues>
        <viz:color r="255" g="99" b="71" a="1"/>
        <viz:position x="246.068186988555" y="-210.491127154806" z="0"/>
        <viz:size value="5"/>
      </node>
      <node id="181" label="ASV219">
        <attvalues>
          <attvalue for="att1" value="ASV219"/>
          <attvalue for="att2" value="0.129617375734693"/>
        </attvalues>
        <viz:color r="255" g="99" b="71" a="1"/>
        <viz:position x="168.665857232504" y="-130.016273843639" z="0"/>
        <viz:size value="5"/>
      </node>
      <node id="182" label="ASV220">
        <attvalues>
          <attvalue for="att1" value="ASV220"/>
          <attvalue for="att2" value="0.11443696236036"/>
        </attvalues>
        <viz:color r="255" g="99" b="71" a="1"/>
        <viz:position x="-89.6354081981191" y="18.4198951892973" z="0"/>
        <viz:size value="5"/>
      </node>
      <node id="183" label="ASV221">
        <attvalues>
          <attvalue for="att1" value="ASV221"/>
          <attvalue for="att2" value="0.078237515083103"/>
        </attvalues>
        <viz:color r="255" g="99" b="71" a="1"/>
        <viz:position x="-79.1624133803624" y="190.777415029642" z="0"/>
        <viz:size value="5"/>
      </node>
      <node id="184" label="ASV222">
        <attvalues>
          <attvalue for="att1" value="ASV222"/>
          <attvalue for="att2" value="0.170487719434822"/>
        </attvalues>
        <viz:color r="255" g="99" b="71" a="1"/>
        <viz:position x="11.7032765323877" y="210.3932359994" z="0"/>
        <viz:size value="5"/>
      </node>
      <node id="185" label="ASV223">
        <attvalues>
          <attvalue for="att1" value="ASV223"/>
          <attvalue for="att2" value="0.159199719746215"/>
        </attvalues>
        <viz:color r="255" g="99" b="71" a="1"/>
        <viz:position x="-150.71328606785" y="-166.852701637697" z="0"/>
        <viz:size value="5"/>
      </node>
      <node id="186" label="ASV224">
        <attvalues>
          <attvalue for="att1" value="ASV224"/>
          <attvalue for="att2" value="0.127281927523257"/>
        </attvalues>
        <viz:color r="255" g="99" b="71" a="1"/>
        <viz:position x="-170.287081253744" y="-39.5409763502556" z="0"/>
        <viz:size value="5"/>
      </node>
      <node id="187" label="ASV225">
        <attvalues>
          <attvalue for="att1" value="ASV225"/>
          <attvalue for="att2" value="0.0755128255030945"/>
        </attvalues>
        <viz:color r="255" g="99" b="71" a="1"/>
        <viz:position x="190.666325441344" y="230.606432303792" z="0"/>
        <viz:size value="5"/>
      </node>
      <node id="188" label="ASV228">
        <attvalues>
          <attvalue for="att1" value="ASV228"/>
          <attvalue for="att2" value="0.0723988945545132"/>
        </attvalues>
        <viz:color r="255" g="99" b="71" a="1"/>
        <viz:position x="235.057295463457" y="-250" z="0"/>
        <viz:size value="5"/>
      </node>
      <node id="189" label="ASV229">
        <attvalues>
          <attvalue for="att1" value="ASV229"/>
          <attvalue for="att2" value="0.171655443540539"/>
        </attvalues>
        <viz:color r="255" g="99" b="71" a="1"/>
        <viz:position x="98.1724727091324" y="151.722254859682" z="0"/>
        <viz:size value="5"/>
      </node>
      <node id="190" label="ASV230">
        <attvalues>
          <attvalue for="att1" value="ASV230"/>
          <attvalue for="att2" value="0.0965318594060177"/>
        </attvalues>
        <viz:color r="255" g="99" b="71" a="1"/>
        <viz:position x="88.1069118379979" y="-181.582456995893" z="0"/>
        <viz:size value="5"/>
      </node>
      <node id="191" label="ASV231">
        <attvalues>
          <attvalue for="att1" value="ASV231"/>
          <attvalue for="att2" value="0.119886341520377"/>
        </attvalues>
        <viz:color r="255" g="99" b="71" a="1"/>
        <viz:position x="188.037320881759" y="-233.426307193225" z="0"/>
        <viz:size value="5"/>
      </node>
      <node id="192" label="ASV232">
        <attvalues>
          <attvalue for="att1" value="ASV232"/>
          <attvalue for="att2" value="0.0778482737145304"/>
        </attvalues>
        <viz:color r="255" g="99" b="71" a="1"/>
        <viz:position x="25.0994667363021" y="-239.493827706605" z="0"/>
        <viz:size value="5"/>
      </node>
      <node id="193" label="ASV236">
        <attvalues>
          <attvalue for="att1" value="ASV236"/>
          <attvalue for="att2" value="0.0751235841345218"/>
        </attvalues>
        <viz:color r="255" g="99" b="71" a="1"/>
        <viz:position x="120.006385830563" y="178.703253712179" z="0"/>
        <viz:size value="5"/>
      </node>
      <node id="194" label="ASV238">
        <attvalues>
          <attvalue for="att1" value="ASV238"/>
          <attvalue for="att2" value="0.12767116889183"/>
        </attvalues>
        <viz:color r="255" g="99" b="71" a="1"/>
        <viz:position x="-62.8904915888126" y="-228.916886450392" z="0"/>
        <viz:size value="5"/>
      </node>
      <node id="195" label="ASV240">
        <attvalues>
          <attvalue for="att1" value="ASV240"/>
          <attvalue for="att2" value="0.0926394457202912"/>
        </attvalues>
        <viz:color r="255" g="99" b="71" a="1"/>
        <viz:position x="-63.4973319954302" y="242.338040062505" z="0"/>
        <viz:size value="5"/>
      </node>
      <node id="196" label="ASV241">
        <attvalues>
          <attvalue for="att1" value="ASV241"/>
          <attvalue for="att2" value="0.100424273091744"/>
        </attvalues>
        <viz:color r="255" g="99" b="71" a="1"/>
        <viz:position x="92.8331099687859" y="-116.173025618222" z="0"/>
        <viz:size value="5"/>
      </node>
      <node id="197" label="ASV243">
        <attvalues>
          <attvalue for="att1" value="ASV243"/>
          <attvalue for="att2" value="0.139348409949009"/>
        </attvalues>
        <viz:color r="255" g="99" b="71" a="1"/>
        <viz:position x="80.7759317892522" y="-195.640736900308" z="0"/>
        <viz:size value="5"/>
      </node>
      <node id="198" label="ASV244">
        <attvalues>
          <attvalue for="att1" value="ASV244"/>
          <attvalue for="att2" value="0.118718617414659"/>
        </attvalues>
        <viz:color r="255" g="99" b="71" a="1"/>
        <viz:position x="194.905440528602" y="-11.1891862221744" z="0"/>
        <viz:size value="5"/>
      </node>
      <node id="199" label="ASV247">
        <attvalues>
          <attvalue for="att1" value="ASV247"/>
          <attvalue for="att2" value="0.088357790665992"/>
        </attvalues>
        <viz:color r="255" g="99" b="71" a="1"/>
        <viz:position x="121.860344769079" y="-80.2559519903057" z="0"/>
        <viz:size value="5"/>
      </node>
      <node id="200" label="ASV249">
        <attvalues>
          <attvalue for="att1" value="ASV249"/>
          <attvalue for="att2" value="0.14830096142618"/>
        </attvalues>
        <viz:color r="255" g="99" b="71" a="1"/>
        <viz:position x="99.9373775503389" y="50.6738968511293" z="0"/>
        <viz:size value="5"/>
      </node>
      <node id="201" label="ASV250">
        <attvalues>
          <attvalue for="att1" value="ASV250"/>
          <attvalue for="att2" value="0.101981238566035"/>
        </attvalues>
        <viz:color r="255" g="99" b="71" a="1"/>
        <viz:position x="-248.272111304485" y="-120.47622322584" z="0"/>
        <viz:size value="5"/>
      </node>
      <node id="202" label="ASV253">
        <attvalues>
          <attvalue for="att1" value="ASV253"/>
          <attvalue for="att2" value="0.0922502043517185"/>
        </attvalues>
        <viz:color r="255" g="99" b="71" a="1"/>
        <viz:position x="-6.46116319347675" y="212.201815779854" z="0"/>
        <viz:size value="5"/>
      </node>
      <node id="203" label="ASV254">
        <attvalues>
          <attvalue for="att1" value="ASV254"/>
          <attvalue for="att2" value="0.166984547117668"/>
        </attvalues>
        <viz:color r="255" g="99" b="71" a="1"/>
        <viz:position x="-194.726882798101" y="-57.3112464010052" z="0"/>
        <viz:size value="5"/>
      </node>
      <node id="204" label="ASV256">
        <attvalues>
          <attvalue for="att1" value="ASV256"/>
          <attvalue for="att2" value="0.0700634463430773"/>
        </attvalues>
        <viz:color r="255" g="99" b="71" a="1"/>
        <viz:position x="-16.6487056439317" y="16.9402327473694" z="0"/>
        <viz:size value="5"/>
      </node>
      <node id="205" label="ASV257">
        <attvalues>
          <attvalue for="att1" value="ASV257"/>
          <attvalue for="att2" value="0.109766065937488"/>
        </attvalues>
        <viz:color r="255" g="99" b="71" a="1"/>
        <viz:position x="-146.403085944979" y="-236.201014140448" z="0"/>
        <viz:size value="5"/>
      </node>
      <node id="206" label="ASV258">
        <attvalues>
          <attvalue for="att1" value="ASV258"/>
          <attvalue for="att2" value="0.0716204118173679"/>
        </attvalues>
        <viz:color r="255" g="99" b="71" a="1"/>
        <viz:position x="-30.7450376545765" y="-54.1086923101673" z="0"/>
        <viz:size value="5"/>
      </node>
      <node id="207" label="ASV261">
        <attvalues>
          <attvalue for="att1" value="ASV261"/>
          <attvalue for="att2" value="0.0817406874002569"/>
        </attvalues>
        <viz:color r="255" g="99" b="71" a="1"/>
        <viz:position x="173.731061683902" y="-37.2665126494138" z="0"/>
        <viz:size value="5"/>
      </node>
      <node id="208" label="ASV264">
        <attvalues>
          <attvalue for="att1" value="ASV264"/>
          <attvalue for="att2" value="0.0980888248803083"/>
        </attvalues>
        <viz:color r="255" g="99" b="71" a="1"/>
        <viz:position x="-127.179150610548" y="68.5682941847193" z="0"/>
        <viz:size value="5"/>
      </node>
      <node id="209" label="ASV266">
        <attvalues>
          <attvalue for="att1" value="ASV266"/>
          <attvalue for="att2" value="0.135845237631856"/>
        </attvalues>
        <viz:color r="255" g="99" b="71" a="1"/>
        <viz:position x="34.7458471282727" y="-109.722799732736" z="0"/>
        <viz:size value="5"/>
      </node>
      <node id="210" label="ASV268">
        <attvalues>
          <attvalue for="att1" value="ASV268"/>
          <attvalue for="att2" value="0.0743451013973765"/>
        </attvalues>
        <viz:color r="255" g="99" b="71" a="1"/>
        <viz:position x="76.1914621316007" y="163.683942216618" z="0"/>
        <viz:size value="5"/>
      </node>
      <node id="211" label="ASV269">
        <attvalues>
          <attvalue for="att1" value="ASV269"/>
          <attvalue for="att2" value="0.060332412128761"/>
        </attvalues>
        <viz:color r="255" g="99" b="71" a="1"/>
        <viz:position x="-141.013650440392" y="-193.396105227909" z="0"/>
        <viz:size value="5"/>
      </node>
      <node id="212" label="ASV270">
        <attvalues>
          <attvalue for="att1" value="ASV270"/>
          <attvalue for="att2" value="0.128449651628975"/>
        </attvalues>
        <viz:color r="255" g="99" b="71" a="1"/>
        <viz:position x="-165.312889316562" y="37.4742573071064" z="0"/>
        <viz:size value="5"/>
      </node>
      <node id="213" label="ASV271">
        <attvalues>
          <attvalue for="att1" value="ASV271"/>
          <attvalue for="att2" value="0.110933790043206"/>
        </attvalues>
        <viz:color r="255" g="99" b="71" a="1"/>
        <viz:position x="49.0304931171505" y="-107.649391738892" z="0"/>
        <viz:size value="5"/>
      </node>
      <node id="214" label="ASV272">
        <attvalues>
          <attvalue for="att1" value="ASV272"/>
          <attvalue for="att2" value="0.108987583200343"/>
        </attvalues>
        <viz:color r="255" g="99" b="71" a="1"/>
        <viz:position x="-62.3168090936617" y="-175.216993687081" z="0"/>
        <viz:size value="5"/>
      </node>
      <node id="215" label="ASV273">
        <attvalues>
          <attvalue for="att1" value="ASV273"/>
          <attvalue for="att2" value="0.0868008251917014"/>
        </attvalues>
        <viz:color r="255" g="99" b="71" a="1"/>
        <viz:position x="-219.22192332575" y="-148.293634284004" z="0"/>
        <viz:size value="5"/>
      </node>
      <node id="216" label="ASV274">
        <attvalues>
          <attvalue for="att1" value="ASV274"/>
          <attvalue for="att2" value="0.128060410260402"/>
        </attvalues>
        <viz:color r="255" g="99" b="71" a="1"/>
        <viz:position x="-177.821324712656" y="100.034303876821" z="0"/>
        <viz:size value="5"/>
      </node>
      <node id="217" label="ASV277">
        <attvalues>
          <attvalue for="att1" value="ASV277"/>
          <attvalue for="att2" value="0.0801837219259663"/>
        </attvalues>
        <viz:color r="255" g="99" b="71" a="1"/>
        <viz:position x="88.1273653121045" y="-72.0148891247608" z="0"/>
        <viz:size value="5"/>
      </node>
      <node id="218" label="ASV278">
        <attvalues>
          <attvalue for="att1" value="ASV278"/>
          <attvalue for="att2" value="0.0677279981316414"/>
        </attvalues>
        <viz:color r="255" g="99" b="71" a="1"/>
        <viz:position x="27.6687420899851" y="231.58307214756" z="0"/>
        <viz:size value="5"/>
      </node>
      <node id="219" label="ASV279">
        <attvalues>
          <attvalue for="att1" value="ASV279"/>
          <attvalue for="att2" value="0.0980888248803083"/>
        </attvalues>
        <viz:color r="255" g="99" b="71" a="1"/>
        <viz:position x="56.2359185292301" y="83.7465701380685" z="0"/>
        <viz:size value="5"/>
      </node>
      <node id="220" label="ASV280">
        <attvalues>
          <attvalue for="att1" value="ASV280"/>
          <attvalue for="att2" value="0.132342065314702"/>
        </attvalues>
        <viz:color r="255" g="99" b="71" a="1"/>
        <viz:position x="-216.091581197769" y="125.560763809546" z="0"/>
        <viz:size value="5"/>
      </node>
      <node id="221" label="ASV282">
        <attvalues>
          <attvalue for="att1" value="ASV282"/>
          <attvalue for="att2" value="0.088357790665992"/>
        </attvalues>
        <viz:color r="255" g="99" b="71" a="1"/>
        <viz:position x="236.979727086632" y="54.5199962996124" z="0"/>
        <viz:size value="5"/>
      </node>
      <node id="222" label="ASV283">
        <attvalues>
          <attvalue for="att1" value="ASV283"/>
          <attvalue for="att2" value="0.087190066560274"/>
        </attvalues>
        <viz:color r="255" g="99" b="71" a="1"/>
        <viz:position x="174.268592318917" y="25.1278136830652" z="0"/>
        <viz:size value="5"/>
      </node>
      <node id="223" label="ASV286">
        <attvalues>
          <attvalue for="att1" value="ASV286"/>
          <attvalue for="att2" value="0.107819859094625"/>
        </attvalues>
        <viz:color r="255" g="99" b="71" a="1"/>
        <viz:position x="-37.2776982403288" y="113.724410625352" z="0"/>
        <viz:size value="5"/>
      </node>
      <node id="224" label="ASV287">
        <attvalues>
          <attvalue for="att1" value="ASV287"/>
          <attvalue for="att2" value="0.0723988945545132"/>
        </attvalues>
        <viz:color r="255" g="99" b="71" a="1"/>
        <viz:position x="150.26096378627" y="235.78545799631" z="0"/>
        <viz:size value="5"/>
      </node>
      <node id="225" label="ASV288">
        <attvalues>
          <attvalue for="att1" value="ASV288"/>
          <attvalue for="att2" value="0.0801837219259663"/>
        </attvalues>
        <viz:color r="255" g="99" b="71" a="1"/>
        <viz:position x="-33.8555113704727" y="235.447473094164" z="0"/>
        <viz:size value="5"/>
      </node>
      <node id="226" label="ASV289">
        <attvalues>
          <attvalue for="att1" value="ASV289"/>
          <attvalue for="att2" value="0.0895255147717099"/>
        </attvalues>
        <viz:color r="255" g="99" b="71" a="1"/>
        <viz:position x="-82.0890038071893" y="9.44390507149598" z="0"/>
        <viz:size value="5"/>
      </node>
      <node id="227" label="ASV290">
        <attvalues>
          <attvalue for="att1" value="ASV290"/>
          <attvalue for="att2" value="0.133899030788992"/>
        </attvalues>
        <viz:color r="255" g="99" b="71" a="1"/>
        <viz:position x="177.651784548229" y="-129.078851145347" z="0"/>
        <viz:size value="5"/>
      </node>
      <node id="228" label="ASV291">
        <attvalues>
          <attvalue for="att1" value="ASV291"/>
          <attvalue for="att2" value="0.158810478377642"/>
        </attvalues>
        <viz:color r="255" g="99" b="71" a="1"/>
        <viz:position x="-179.553494563326" y="-199.205790946656" z="0"/>
        <viz:size value="5"/>
      </node>
      <node id="229" label="ASV293">
        <attvalues>
          <attvalue for="att1" value="ASV293"/>
          <attvalue for="att2" value="0.0906932388774279"/>
        </attvalues>
        <viz:color r="255" g="99" b="71" a="1"/>
        <viz:position x="-90.2366314490155" y="115.260175572202" z="0"/>
        <viz:size value="5"/>
      </node>
      <node id="230" label="ASV295">
        <attvalues>
          <attvalue for="att1" value="ASV295"/>
          <attvalue for="att2" value="0.0875793079288467"/>
        </attvalues>
        <viz:color r="255" g="99" b="71" a="1"/>
        <viz:position x="-250" y="-197.791451975635" z="0"/>
        <viz:size value="5"/>
      </node>
      <node id="231" label="ASV296">
        <attvalues>
          <attvalue for="att1" value="ASV296"/>
          <attvalue for="att2" value="0.0856331010859834"/>
        </attvalues>
        <viz:color r="255" g="99" b="71" a="1"/>
        <viz:position x="-26.7957786586347" y="229.60603331931" z="0"/>
        <viz:size value="5"/>
      </node>
      <node id="232" label="ASV297">
        <attvalues>
          <attvalue for="att1" value="ASV297"/>
          <attvalue for="att2" value="0.0895255147717099"/>
        </attvalues>
        <viz:color r="255" g="99" b="71" a="1"/>
        <viz:position x="60.6503252954528" y="152.76100712285" z="0"/>
        <viz:size value="5"/>
      </node>
      <node id="233" label="ASV298">
        <attvalues>
          <attvalue for="att1" value="ASV298"/>
          <attvalue for="att2" value="0.114826203728932"/>
        </attvalues>
        <viz:color r="255" g="99" b="71" a="1"/>
        <viz:position x="22.8885764235383" y="80.893503906994" z="0"/>
        <viz:size value="5"/>
      </node>
      <node id="234" label="ASV300">
        <attvalues>
          <attvalue for="att1" value="ASV300"/>
          <attvalue for="att2" value="0.0650033085516329"/>
        </attvalues>
        <viz:color r="255" g="99" b="71" a="1"/>
        <viz:position x="48.8239059897186" y="83.8072771674754" z="0"/>
        <viz:size value="5"/>
      </node>
      <node id="235" label="ASV303">
        <attvalues>
          <attvalue for="att1" value="ASV303"/>
          <attvalue for="att2" value="0.0611108948659063"/>
        </attvalues>
        <viz:color r="255" g="99" b="71" a="1"/>
        <viz:position x="4.6682120291633" y="-171.218960235781" z="0"/>
        <viz:size value="5"/>
      </node>
      <node id="236" label="ASV305">
        <attvalues>
          <attvalue for="att1" value="ASV305"/>
          <attvalue for="att2" value="0.0762913082402398"/>
        </attvalues>
        <viz:color r="255" g="99" b="71" a="1"/>
        <viz:position x="-171.106658826222" y="-77.2361128522935" z="0"/>
        <viz:size value="5"/>
      </node>
      <node id="237" label="ASV308">
        <attvalues>
          <attvalue for="att1" value="ASV308"/>
          <attvalue for="att2" value="0.0739558600288039"/>
        </attvalues>
        <viz:color r="255" g="99" b="71" a="1"/>
        <viz:position x="-113.998155486685" y="217.751988624621" z="0"/>
        <viz:size value="5"/>
      </node>
      <node id="238" label="ASV309">
        <attvalues>
          <attvalue for="att1" value="ASV309"/>
          <attvalue for="att2" value="0.0895255147717099"/>
        </attvalues>
        <viz:color r="255" g="99" b="71" a="1"/>
        <viz:position x="66.1682809027065" y="-89.3393355645301" z="0"/>
        <viz:size value="5"/>
      </node>
      <node id="239" label="ASV310">
        <attvalues>
          <attvalue for="att1" value="ASV310"/>
          <attvalue for="att2" value="0.126892686154685"/>
        </attvalues>
        <viz:color r="255" g="99" b="71" a="1"/>
        <viz:position x="137.817508679473" y="-76.9365632459398" z="0"/>
        <viz:size value="5"/>
      </node>
      <node id="240" label="ASV311">
        <attvalues>
          <attvalue for="att1" value="ASV311"/>
          <attvalue for="att2" value="0.0984780662488809"/>
        </attvalues>
        <viz:color r="255" g="99" b="71" a="1"/>
        <viz:position x="174.624685322168" y="-93.0985638255983" z="0"/>
        <viz:size value="5"/>
      </node>
      <node id="241" label="ASV312">
        <attvalues>
          <attvalue for="att1" value="ASV312"/>
          <attvalue for="att2" value="0.107819859094625"/>
        </attvalues>
        <viz:color r="255" g="99" b="71" a="1"/>
        <viz:position x="-120.857313015271" y="70.4219679517861" z="0"/>
        <viz:size value="5"/>
      </node>
      <node id="242" label="ASV316">
        <attvalues>
          <attvalue for="att1" value="ASV316"/>
          <attvalue for="att2" value="0.0790159978202483"/>
        </attvalues>
        <viz:color r="255" g="99" b="71" a="1"/>
        <viz:position x="202.261082949349" y="110.954855684326" z="0"/>
        <viz:size value="5"/>
      </node>
      <node id="243" label="ASV317">
        <attvalues>
          <attvalue for="att1" value="ASV317"/>
          <attvalue for="att2" value="0.062667860340197"/>
        </attvalues>
        <viz:color r="255" g="99" b="71" a="1"/>
        <viz:position x="-166.575750592743" y="-0.952447017154782" z="0"/>
        <viz:size value="5"/>
      </node>
      <node id="244" label="ASV319">
        <attvalues>
          <attvalue for="att1" value="ASV319"/>
          <attvalue for="att2" value="0.109766065937488"/>
        </attvalues>
        <viz:color r="255" g="99" b="71" a="1"/>
        <viz:position x="-100.565148982685" y="170.491126879079" z="0"/>
        <viz:size value="5"/>
      </node>
      <node id="245" label="ASV320">
        <attvalues>
          <attvalue for="att1" value="ASV320"/>
          <attvalue for="att2" value="0.125724962048967"/>
        </attvalues>
        <viz:color r="255" g="99" b="71" a="1"/>
        <viz:position x="14.1939101884537" y="-206.107596011104" z="0"/>
        <viz:size value="5"/>
      </node>
      <node id="246" label="ASV322">
        <attvalues>
          <attvalue for="att1" value="ASV322"/>
          <attvalue for="att2" value="0.0685064808687867"/>
        </attvalues>
        <viz:color r="255" g="99" b="71" a="1"/>
        <viz:position x="239.121634127889" y="-241.409053442844" z="0"/>
        <viz:size value="5"/>
      </node>
      <node id="247" label="ASV323">
        <attvalues>
          <attvalue for="att1" value="ASV323"/>
          <attvalue for="att2" value="0.0984780662488809"/>
        </attvalues>
        <viz:color r="255" g="99" b="71" a="1"/>
        <viz:position x="131.804304257821" y="-91.3307925795206" z="0"/>
        <viz:size value="5"/>
      </node>
      <node id="248" label="ASV325">
        <attvalues>
          <attvalue for="att1" value="ASV325"/>
          <attvalue for="att2" value="0.0685064808687867"/>
        </attvalues>
        <viz:color r="255" g="99" b="71" a="1"/>
        <viz:position x="225.083063567659" y="-3.22988191035856" z="0"/>
        <viz:size value="5"/>
      </node>
      <node id="249" label="ASV326">
        <attvalues>
          <attvalue for="att1" value="ASV326"/>
          <attvalue for="att2" value="0.106652134988907"/>
        </attvalues>
        <viz:color r="255" g="99" b="71" a="1"/>
        <viz:position x="-228.495298079608" y="-154.121783782584" z="0"/>
        <viz:size value="5"/>
      </node>
      <node id="250" label="ASV328">
        <attvalues>
          <attvalue for="att1" value="ASV328"/>
          <attvalue for="att2" value="0.132342065314702"/>
        </attvalues>
        <viz:color r="255" g="99" b="71" a="1"/>
        <viz:position x="-137.934687427226" y="191.068139852359" z="0"/>
        <viz:size value="5"/>
      </node>
      <node id="251" label="ASV330">
        <attvalues>
          <attvalue for="att1" value="ASV330"/>
          <attvalue for="att2" value="0.124946479311821"/>
        </attvalues>
        <viz:color r="255" g="99" b="71" a="1"/>
        <viz:position x="132.721362128119" y="-167.348080521922" z="0"/>
        <viz:size value="5"/>
      </node>
      <node id="252" label="ASV332">
        <attvalues>
          <attvalue for="att1" value="ASV332"/>
          <attvalue for="att2" value="0.117940134677514"/>
        </attvalues>
        <viz:color r="255" g="99" b="71" a="1"/>
        <viz:position x="20.5471022987148" y="-197.167332988907" z="0"/>
        <viz:size value="5"/>
      </node>
      <node id="253" label="ASV335">
        <attvalues>
          <attvalue for="att1" value="ASV335"/>
          <attvalue for="att2" value="0.0992565489860262"/>
        </attvalues>
        <viz:color r="255" g="99" b="71" a="1"/>
        <viz:position x="-81.4149140698596" y="-95.2456432765331" z="0"/>
        <viz:size value="5"/>
      </node>
      <node id="254" label="ASV336">
        <attvalues>
          <attvalue for="att1" value="ASV336"/>
          <attvalue for="att2" value="0.0638355844459149"/>
        </attvalues>
        <viz:color r="255" g="99" b="71" a="1"/>
        <viz:position x="-53.4968732820581" y="206.72467145751" z="0"/>
        <viz:size value="5"/>
      </node>
      <node id="255" label="ASV337">
        <attvalues>
          <attvalue for="att1" value="ASV337"/>
          <attvalue for="att2" value="0.156085788797633"/>
        </attvalues>
        <viz:color r="255" g="99" b="71" a="1"/>
        <viz:position x="-65.1315324401661" y="124.630224823367" z="0"/>
        <viz:size value="5"/>
      </node>
      <node id="256" label="ASV338">
        <attvalues>
          <attvalue for="att1" value="ASV338"/>
          <attvalue for="att2" value="0.101202755828889"/>
        </attvalues>
        <viz:color r="255" g="99" b="71" a="1"/>
        <viz:position x="76.9286422631496" y="50.8314555684237" z="0"/>
        <viz:size value="5"/>
      </node>
      <node id="257" label="ASV339">
        <attvalues>
          <attvalue for="att1" value="ASV339"/>
          <attvalue for="att2" value="0.100813514460317"/>
        </attvalues>
        <viz:color r="255" g="99" b="71" a="1"/>
        <viz:position x="-119.992578040005" y="-64.8186086490547" z="0"/>
        <viz:size value="5"/>
      </node>
      <node id="258" label="ASV340">
        <attvalues>
          <attvalue for="att1" value="ASV340"/>
          <attvalue for="att2" value="0.0700634463430773"/>
        </attvalues>
        <viz:color r="255" g="99" b="71" a="1"/>
        <viz:position x="-129.372815212564" y="-7.88056064579837" z="0"/>
        <viz:size value="5"/>
      </node>
      <node id="259" label="ASV342">
        <attvalues>
          <attvalue for="att1" value="ASV342"/>
          <attvalue for="att2" value="0.0840761356116928"/>
        </attvalues>
        <viz:color r="255" g="99" b="71" a="1"/>
        <viz:position x="-113.752893565065" y="-203.324717729926" z="0"/>
        <viz:size value="5"/>
      </node>
      <node id="260" label="ASV343">
        <attvalues>
          <attvalue for="att1" value="ASV343"/>
          <attvalue for="att2" value="0.0650033085516329"/>
        </attvalues>
        <viz:color r="255" g="99" b="71" a="1"/>
        <viz:position x="-125.704607077822" y="-86.3773186035084" z="0"/>
        <viz:size value="5"/>
      </node>
      <node id="261" label="ASV346">
        <attvalues>
          <attvalue for="att1" value="ASV346"/>
          <attvalue for="att2" value="0.0611108948659063"/>
        </attvalues>
        <viz:color r="255" g="99" b="71" a="1"/>
        <viz:position x="-227.042009504597" y="-71.0303792605976" z="0"/>
        <viz:size value="5"/>
      </node>
      <node id="262" label="ASV347">
        <attvalues>
          <attvalue for="att1" value="ASV347"/>
          <attvalue for="att2" value="0.148690202794753"/>
        </attvalues>
        <viz:color r="255" g="99" b="71" a="1"/>
        <viz:position x="215.337030140557" y="121.987647668552" z="0"/>
        <viz:size value="5"/>
      </node>
      <node id="263" label="ASV348">
        <attvalues>
          <attvalue for="att1" value="ASV348"/>
          <attvalue for="att2" value="0.156085788797633"/>
        </attvalues>
        <viz:color r="255" g="99" b="71" a="1"/>
        <viz:position x="-71.0034964462055" y="-219.363908791624" z="0"/>
        <viz:size value="5"/>
      </node>
      <node id="264" label="ASV349">
        <attvalues>
          <attvalue for="att1" value="ASV349"/>
          <attvalue for="att2" value="0.0836868942431202"/>
        </attvalues>
        <viz:color r="255" g="99" b="71" a="1"/>
        <viz:position x="-92.2821439190803" y="8.04242654635789" z="0"/>
        <viz:size value="5"/>
      </node>
      <node id="265" label="ASV350">
        <attvalues>
          <attvalue for="att1" value="ASV350"/>
          <attvalue for="att2" value="0.0723988945545132"/>
        </attvalues>
        <viz:color r="255" g="99" b="71" a="1"/>
        <viz:position x="195.897963695346" y="-112.016438612502" z="0"/>
        <viz:size value="5"/>
      </node>
      <node id="266" label="ASV353">
        <attvalues>
          <attvalue for="att1" value="ASV353"/>
          <attvalue for="att2" value="0.158031995640497"/>
        </attvalues>
        <viz:color r="255" g="99" b="71" a="1"/>
        <viz:position x="-233.355850707496" y="-119.670182001483" z="0"/>
        <viz:size value="5"/>
      </node>
      <node id="267" label="ASV354">
        <attvalues>
          <attvalue for="att1" value="ASV354"/>
          <attvalue for="att2" value="0.128060410260402"/>
        </attvalues>
        <viz:color r="255" g="99" b="71" a="1"/>
        <viz:position x="200.365978111711" y="-111.339686958528" z="0"/>
        <viz:size value="5"/>
      </node>
      <node id="268" label="ASV355">
        <attvalues>
          <attvalue for="att1" value="ASV355"/>
          <attvalue for="att2" value="0.128838892997548"/>
        </attvalues>
        <viz:color r="255" g="99" b="71" a="1"/>
        <viz:position x="-34.8338878729462" y="35.4216185682587" z="0"/>
        <viz:size value="5"/>
      </node>
      <node id="269" label="ASV357">
        <attvalues>
          <attvalue for="att1" value="ASV357"/>
          <attvalue for="att2" value="0.126892686154685"/>
        </attvalues>
        <viz:color r="255" g="99" b="71" a="1"/>
        <viz:position x="-164.858775194991" y="116.972390159401" z="0"/>
        <viz:size value="5"/>
      </node>
      <node id="270" label="ASV358">
        <attvalues>
          <attvalue for="att1" value="ASV358"/>
          <attvalue for="att2" value="0.100035031723172"/>
        </attvalues>
        <viz:color r="255" g="99" b="71" a="1"/>
        <viz:position x="-182.99636510328" y="-65.263809070225" z="0"/>
        <viz:size value="5"/>
      </node>
      <node id="271" label="ASV359">
        <attvalues>
          <attvalue for="att1" value="ASV359"/>
          <attvalue for="att2" value="0.087190066560274"/>
        </attvalues>
        <viz:color r="255" g="99" b="71" a="1"/>
        <viz:position x="-248.000461358058" y="129.3140315767" z="0"/>
        <viz:size value="5"/>
      </node>
      <node id="272" label="ASV360">
        <attvalues>
          <attvalue for="att1" value="ASV360"/>
          <attvalue for="att2" value="0.0848546183488381"/>
        </attvalues>
        <viz:color r="255" g="99" b="71" a="1"/>
        <viz:position x="-9.53697770447866" y="-93.0255656798822" z="0"/>
        <viz:size value="5"/>
      </node>
      <node id="273" label="ASV363">
        <attvalues>
          <attvalue for="att1" value="ASV363"/>
          <attvalue for="att2" value="0.0825191701374022"/>
        </attvalues>
        <viz:color r="255" g="99" b="71" a="1"/>
        <viz:position x="53.8794667232701" y="29.1384373443965" z="0"/>
        <viz:size value="5"/>
      </node>
      <node id="274" label="ASV367">
        <attvalues>
          <attvalue for="att1" value="ASV367"/>
          <attvalue for="att2" value="0.119886341520377"/>
        </attvalues>
        <viz:color r="255" g="99" b="71" a="1"/>
        <viz:position x="152.815181380495" y="13.9935691083038" z="0"/>
        <viz:size value="5"/>
      </node>
      <node id="275" label="ASV368">
        <attvalues>
          <attvalue for="att1" value="ASV368"/>
          <attvalue for="att2" value="0.100424273091744"/>
        </attvalues>
        <viz:color r="255" g="99" b="71" a="1"/>
        <viz:position x="19.5883159186498" y="-159.799855178259" z="0"/>
        <viz:size value="5"/>
      </node>
      <node id="276" label="ASV371">
        <attvalues>
          <attvalue for="att1" value="ASV371"/>
          <attvalue for="att2" value="0.0809622046631116"/>
        </attvalues>
        <viz:color r="255" g="99" b="71" a="1"/>
        <viz:position x="246.970313286954" y="75.4723784367962" z="0"/>
        <viz:size value="5"/>
      </node>
      <node id="277" label="ASV372">
        <attvalues>
          <attvalue for="att1" value="ASV372"/>
          <attvalue for="att2" value="0.0910824802460005"/>
        </attvalues>
        <viz:color r="255" g="99" b="71" a="1"/>
        <viz:position x="-134.555253042407" y="238.697208518662" z="0"/>
        <viz:size value="5"/>
      </node>
      <node id="278" label="ASV373">
        <attvalues>
          <attvalue for="att1" value="ASV373"/>
          <attvalue for="att2" value="0.0809622046631116"/>
        </attvalues>
        <viz:color r="255" g="99" b="71" a="1"/>
        <viz:position x="169.836264467952" y="132.304116263704" z="0"/>
        <viz:size value="5"/>
      </node>
      <node id="279" label="ASV375">
        <attvalues>
          <attvalue for="att1" value="ASV375"/>
          <attvalue for="att2" value="0.0653925499202055"/>
        </attvalues>
        <viz:color r="255" g="99" b="71" a="1"/>
        <viz:position x="69.5248504753945" y="-5.46389949429533" z="0"/>
        <viz:size value="5"/>
      </node>
      <node id="280" label="ASV380">
        <attvalues>
          <attvalue for="att1" value="ASV380"/>
          <attvalue for="att2" value="0.107041376357479"/>
        </attvalues>
        <viz:color r="255" g="99" b="71" a="1"/>
        <viz:position x="-6.06715147080101" y="0.835839721588911" z="0"/>
        <viz:size value="5"/>
      </node>
      <node id="281" label="ASV382">
        <attvalues>
          <attvalue for="att1" value="ASV382"/>
          <attvalue for="att2" value="0.119886341520377"/>
        </attvalues>
        <viz:color r="255" g="99" b="71" a="1"/>
        <viz:position x="229.267452943315" y="-10.2213949960753" z="0"/>
        <viz:size value="5"/>
      </node>
      <node id="282" label="ASV386">
        <attvalues>
          <attvalue for="att1" value="ASV386"/>
          <attvalue for="att2" value="0.0825191701374022"/>
        </attvalues>
        <viz:color r="255" g="99" b="71" a="1"/>
        <viz:position x="0.130162933943353" y="-125.602465068582" z="0"/>
        <viz:size value="5"/>
      </node>
      <node id="283" label="ASV387">
        <attvalues>
          <attvalue for="att1" value="ASV387"/>
          <attvalue for="att2" value="0.0938071698260091"/>
        </attvalues>
        <viz:color r="255" g="99" b="71" a="1"/>
        <viz:position x="54.6590010494297" y="213.980819163531" z="0"/>
        <viz:size value="5"/>
      </node>
      <node id="284" label="ASV403">
        <attvalues>
          <attvalue for="att1" value="ASV403"/>
          <attvalue for="att2" value="0.0805729632945389"/>
        </attvalues>
        <viz:color r="255" g="99" b="71" a="1"/>
        <viz:position x="194.426593178556" y="-110.567617757161" z="0"/>
        <viz:size value="5"/>
      </node>
      <node id="285" label="ASV408">
        <attvalues>
          <attvalue for="att1" value="ASV408"/>
          <attvalue for="att2" value="0.0685064808687867"/>
        </attvalues>
        <viz:color r="255" g="99" b="71" a="1"/>
        <viz:position x="-217.451959425695" y="-171.610743920187" z="0"/>
        <viz:size value="5"/>
      </node>
      <node id="286" label="ASV412">
        <attvalues>
          <attvalue for="att1" value="ASV412"/>
          <attvalue for="att2" value="0.0868008251917014"/>
        </attvalues>
        <viz:color r="255" g="99" b="71" a="1"/>
        <viz:position x="127.082605338026" y="199.744747318857" z="0"/>
        <viz:size value="5"/>
      </node>
      <node id="287" label="ASV415">
        <attvalues>
          <attvalue for="att1" value="ASV415"/>
          <attvalue for="att2" value="0.177104822700557"/>
        </attvalues>
        <viz:color r="255" g="99" b="71" a="1"/>
        <viz:position x="45.2024479525411" y="-232.980000242116" z="0"/>
        <viz:size value="5"/>
      </node>
      <node id="288" label="ASV417">
        <attvalues>
          <attvalue for="att1" value="ASV417"/>
          <attvalue for="att2" value="0.0681172395002141"/>
        </attvalues>
        <viz:color r="255" g="99" b="71" a="1"/>
        <viz:position x="91.1140102776052" y="-41.350356440083" z="0"/>
        <viz:size value="5"/>
      </node>
      <node id="289" label="ASV418">
        <attvalues>
          <attvalue for="att1" value="ASV418"/>
          <attvalue for="att2" value="0.0618893776030517"/>
        </attvalues>
        <viz:color r="255" g="99" b="71" a="1"/>
        <viz:position x="127.300197514767" y="217.985757240139" z="0"/>
        <viz:size value="5"/>
      </node>
      <node id="290" label="ASV422">
        <attvalues>
          <attvalue for="att1" value="ASV422"/>
          <attvalue for="att2" value="0.0657817912887782"/>
        </attvalues>
        <viz:color r="255" g="99" b="71" a="1"/>
        <viz:position x="-229.380765635783" y="-111.647934701021" z="0"/>
        <viz:size value="5"/>
      </node>
      <node id="291" label="ASV423">
        <attvalues>
          <attvalue for="att1" value="ASV423"/>
          <attvalue for="att2" value="0.0720096531859406"/>
        </attvalues>
        <viz:color r="255" g="99" b="71" a="1"/>
        <viz:position x="4.74410363177529" y="21.4292091491289" z="0"/>
        <viz:size value="5"/>
      </node>
      <node id="292" label="ASV429">
        <attvalues>
          <attvalue for="att1" value="ASV429"/>
          <attvalue for="att2" value="0.105873652251761"/>
        </attvalues>
        <viz:color r="255" g="99" b="71" a="1"/>
        <viz:position x="-118.431350541512" y="244.261729800578" z="0"/>
        <viz:size value="5"/>
      </node>
      <node id="293" label="ASV430">
        <attvalues>
          <attvalue for="att1" value="ASV430"/>
          <attvalue for="att2" value="0.0630571017087696"/>
        </attvalues>
        <viz:color r="255" g="99" b="71" a="1"/>
        <viz:position x="47.2422733442688" y="-184.089213471669" z="0"/>
        <viz:size value="5"/>
      </node>
      <node id="294" label="ASV431">
        <attvalues>
          <attvalue for="att1" value="ASV431"/>
          <attvalue for="att2" value="0.109376824568915"/>
        </attvalues>
        <viz:color r="255" g="99" b="71" a="1"/>
        <viz:position x="-70.6644754173327" y="65.3242937655095" z="0"/>
        <viz:size value="5"/>
      </node>
      <node id="295" label="ASV432">
        <attvalues>
          <attvalue for="att1" value="ASV432"/>
          <attvalue for="att2" value="0.0661710326573508"/>
        </attvalues>
        <viz:color r="255" g="99" b="71" a="1"/>
        <viz:position x="-62.7110130743481" y="-217.089635996697" z="0"/>
        <viz:size value="5"/>
      </node>
      <node id="296" label="ASV434">
        <attvalues>
          <attvalue for="att1" value="ASV434"/>
          <attvalue for="att2" value="0.0665602740259235"/>
        </attvalues>
        <viz:color r="255" g="99" b="71" a="1"/>
        <viz:position x="-229.044963498619" y="219.00063937078" z="0"/>
        <viz:size value="5"/>
      </node>
      <node id="297" label="ASV439">
        <attvalues>
          <attvalue for="att1" value="ASV439"/>
          <attvalue for="att2" value="0.0642248258144876"/>
        </attvalues>
        <viz:color r="255" g="99" b="71" a="1"/>
        <viz:position x="-152.020368204002" y="21.5396049924544" z="0"/>
        <viz:size value="5"/>
      </node>
      <node id="298" label="ASV449">
        <attvalues>
          <attvalue for="att1" value="ASV449"/>
          <attvalue for="att2" value="0.0860223424545561"/>
        </attvalues>
        <viz:color r="255" g="99" b="71" a="1"/>
        <viz:position x="-169.522763442898" y="101.748721709884" z="0"/>
        <viz:size value="5"/>
      </node>
      <node id="299" label="ASV454">
        <attvalues>
          <attvalue for="att1" value="ASV454"/>
          <attvalue for="att2" value="0.0681172395002141"/>
        </attvalues>
        <viz:color r="255" g="99" b="71" a="1"/>
        <viz:position x="-172.178136416273" y="-38.9530491059027" z="0"/>
        <viz:size value="5"/>
      </node>
      <node id="300" label="ASV462">
        <attvalues>
          <attvalue for="att1" value="ASV462"/>
          <attvalue for="att2" value="0.0778482737145304"/>
        </attvalues>
        <viz:color r="255" g="99" b="71" a="1"/>
        <viz:position x="-25.8628812730215" y="17.5135644517511" z="0"/>
        <viz:size value="5"/>
      </node>
      <node id="301" label="ASV467">
        <attvalues>
          <attvalue for="att1" value="ASV467"/>
          <attvalue for="att2" value="0.0681172395002141"/>
        </attvalues>
        <viz:color r="255" g="99" b="71" a="1"/>
        <viz:position x="-88.1173849384583" y="-126.298462001571" z="0"/>
        <viz:size value="5"/>
      </node>
      <node id="302" label="ASV468">
        <attvalues>
          <attvalue for="att1" value="ASV468"/>
          <attvalue for="att2" value="0.0941964111945818"/>
        </attvalues>
        <viz:color r="255" g="99" b="71" a="1"/>
        <viz:position x="188.236311541491" y="-66.2603020776306" z="0"/>
        <viz:size value="5"/>
      </node>
      <node id="303" label="ASV471">
        <attvalues>
          <attvalue for="att1" value="ASV471"/>
          <attvalue for="att2" value="0.0934179284574365"/>
        </attvalues>
        <viz:color r="255" g="99" b="71" a="1"/>
        <viz:position x="125.909323104069" y="-185.091795372989" z="0"/>
        <viz:size value="5"/>
      </node>
      <node id="304" label="ASV475">
        <attvalues>
          <attvalue for="att1" value="ASV475"/>
          <attvalue for="att2" value="0.0786267564516757"/>
        </attvalues>
        <viz:color r="255" g="99" b="71" a="1"/>
        <viz:position x="-51.0865168591205" y="197.403154602427" z="0"/>
        <viz:size value="5"/>
      </node>
      <node id="305" label="ASV484">
        <attvalues>
          <attvalue for="att1" value="ASV484"/>
          <attvalue for="att2" value="0.0844653769802655"/>
        </attvalues>
        <viz:color r="255" g="99" b="71" a="1"/>
        <viz:position x="-159.451548178456" y="23.9539795958188" z="0"/>
        <viz:size value="5"/>
      </node>
      <node id="306" label="ASV495">
        <attvalues>
          <attvalue for="att1" value="ASV495"/>
          <attvalue for="att2" value="0.0821299287688296"/>
        </attvalues>
        <viz:color r="255" g="99" b="71" a="1"/>
        <viz:position x="-157.084725062555" y="216.922269809321" z="0"/>
        <viz:size value="5"/>
      </node>
      <node id="307" label="ASV498">
        <attvalues>
          <attvalue for="att1" value="ASV498"/>
          <attvalue for="att2" value="0.0953641353002997"/>
        </attvalues>
        <viz:color r="255" g="99" b="71" a="1"/>
        <viz:position x="-114.372584441083" y="19.7042766528996" z="0"/>
        <viz:size value="5"/>
      </node>
      <node id="308" label="ASV501">
        <attvalues>
          <attvalue for="att1" value="ASV501"/>
          <attvalue for="att2" value="0.0751235841345218"/>
        </attvalues>
        <viz:color r="255" g="99" b="71" a="1"/>
        <viz:position x="-175.34466624119" y="-135.02004440136" z="0"/>
        <viz:size value="5"/>
      </node>
      <node id="309" label="ASV505">
        <attvalues>
          <attvalue for="att1" value="ASV505"/>
          <attvalue for="att2" value="0.0844653769802655"/>
        </attvalues>
        <viz:color r="255" g="99" b="71" a="1"/>
        <viz:position x="46.0834971931704" y="9.10248246088241" z="0"/>
        <viz:size value="5"/>
      </node>
      <node id="310" label="ASV507">
        <attvalues>
          <attvalue for="att1" value="ASV507"/>
          <attvalue for="att2" value="0.0860223424545561"/>
        </attvalues>
        <viz:color r="255" g="99" b="71" a="1"/>
        <viz:position x="173.657630096661" y="159.074408846492" z="0"/>
        <viz:size value="5"/>
      </node>
      <node id="311" label="ASV518">
        <attvalues>
          <attvalue for="att1" value="ASV518"/>
          <attvalue for="att2" value="0.0747343427659492"/>
        </attvalues>
        <viz:color r="255" g="99" b="71" a="1"/>
        <viz:position x="-248.105257149059" y="243.812839310612" z="0"/>
        <viz:size value="5"/>
      </node>
      <node id="312" label="ASV519">
        <attvalues>
          <attvalue for="att1" value="ASV519"/>
          <attvalue for="att2" value="0.0696742049745047"/>
        </attvalues>
        <viz:color r="255" g="99" b="71" a="1"/>
        <viz:position x="84.5906892054637" y="189.777941483196" z="0"/>
        <viz:size value="5"/>
      </node>
      <node id="313" label="ASV525">
        <attvalues>
          <attvalue for="att1" value="ASV525"/>
          <attvalue for="att2" value="0.079405239188821"/>
        </attvalues>
        <viz:color r="255" g="99" b="71" a="1"/>
        <viz:position x="-103.923126346271" y="-13.1455666704058" z="0"/>
        <viz:size value="5"/>
      </node>
      <node id="314" label="ASV527">
        <attvalues>
          <attvalue for="att1" value="ASV527"/>
          <attvalue for="att2" value="0.0914717216145732"/>
        </attvalues>
        <viz:color r="255" g="99" b="71" a="1"/>
        <viz:position x="-5.78014271245129" y="32.8297326586656" z="0"/>
        <viz:size value="5"/>
      </node>
      <node id="315" label="ASV531">
        <attvalues>
          <attvalue for="att1" value="ASV531"/>
          <attvalue for="att2" value="0.087190066560274"/>
        </attvalues>
        <viz:color r="255" g="99" b="71" a="1"/>
        <viz:position x="14.0404244434085" y="-59.4540166825057" z="0"/>
        <viz:size value="5"/>
      </node>
      <node id="316" label="ASV544">
        <attvalues>
          <attvalue for="att1" value="ASV544"/>
          <attvalue for="att2" value="0.0646140671830602"/>
        </attvalues>
        <viz:color r="255" g="99" b="71" a="1"/>
        <viz:position x="129.839543654201" y="-151.012208232766" z="0"/>
        <viz:size value="5"/>
      </node>
      <node id="317" label="ASV548">
        <attvalues>
          <attvalue for="att1" value="ASV548"/>
          <attvalue for="att2" value="0.0805729632945389"/>
        </attvalues>
        <viz:color r="255" g="99" b="71" a="1"/>
        <viz:position x="207.926753759754" y="243.024654215131" z="0"/>
        <viz:size value="5"/>
      </node>
      <node id="318" label="ASV553">
        <attvalues>
          <attvalue for="att1" value="ASV553"/>
          <attvalue for="att2" value="0.109766065937488"/>
        </attvalues>
        <viz:color r="255" g="99" b="71" a="1"/>
        <viz:position x="169.947714463956" y="-102.981916086953" z="0"/>
        <viz:size value="5"/>
      </node>
      <node id="319" label="ASV555">
        <attvalues>
          <attvalue for="att1" value="ASV555"/>
          <attvalue for="att2" value="0.0786267564516757"/>
        </attvalues>
        <viz:color r="255" g="99" b="71" a="1"/>
        <viz:position x="-205.44573242056" y="-208.548039436352" z="0"/>
        <viz:size value="5"/>
      </node>
      <node id="320" label="ASV558">
        <attvalues>
          <attvalue for="att1" value="ASV558"/>
          <attvalue for="att2" value="0.0723988945545132"/>
        </attvalues>
        <viz:color r="255" g="99" b="71" a="1"/>
        <viz:position x="-169.382708443254" y="-242.853015427202" z="0"/>
        <viz:size value="5"/>
      </node>
      <node id="321" label="ASV566">
        <attvalues>
          <attvalue for="att1" value="ASV566"/>
          <attvalue for="att2" value="0.0836868942431202"/>
        </attvalues>
        <viz:color r="255" g="99" b="71" a="1"/>
        <viz:position x="-105.972417906097" y="180.965174286884" z="0"/>
        <viz:size value="5"/>
      </node>
      <node id="322" label="ASV573">
        <attvalues>
          <attvalue for="att1" value="ASV573"/>
          <attvalue for="att2" value="0.061500136234479"/>
        </attvalues>
        <viz:color r="255" g="99" b="71" a="1"/>
        <viz:position x="44.9761410131744" y="118.733712781263" z="0"/>
        <viz:size value="5"/>
      </node>
      <node id="323" label="ASV574">
        <attvalues>
          <attvalue for="att1" value="ASV574"/>
          <attvalue for="att2" value="0.0661710326573508"/>
        </attvalues>
        <viz:color r="255" g="99" b="71" a="1"/>
        <viz:position x="217.177217708976" y="168.269949645665" z="0"/>
        <viz:size value="5"/>
      </node>
      <node id="324" label="ASV584">
        <attvalues>
          <attvalue for="att1" value="ASV584"/>
          <attvalue for="att2" value="0.069284963605932"/>
        </attvalues>
        <viz:color r="255" g="99" b="71" a="1"/>
        <viz:position x="-189.256171065817" y="217.783566495832" z="0"/>
        <viz:size value="5"/>
      </node>
      <node id="325" label="ASV587">
        <attvalues>
          <attvalue for="att1" value="ASV587"/>
          <attvalue for="att2" value="0.0622786189716243"/>
        </attvalues>
        <viz:color r="255" g="99" b="71" a="1"/>
        <viz:position x="178.788741224467" y="-143.147840240681" z="0"/>
        <viz:size value="5"/>
      </node>
      <node id="326" label="ASV602">
        <attvalues>
          <attvalue for="att1" value="ASV602"/>
          <attvalue for="att2" value="0.079405239188821"/>
        </attvalues>
        <viz:color r="255" g="99" b="71" a="1"/>
        <viz:position x="65.8779355865433" y="45.2803779651479" z="0"/>
        <viz:size value="5"/>
      </node>
      <node id="327" label="ASV606">
        <attvalues>
          <attvalue for="att1" value="ASV606"/>
          <attvalue for="att2" value="0.106652134988907"/>
        </attvalues>
        <viz:color r="255" g="99" b="71" a="1"/>
        <viz:position x="43.7885148374492" y="103.023079678291" z="0"/>
        <viz:size value="5"/>
      </node>
      <node id="328" label="ASV613">
        <attvalues>
          <attvalue for="att1" value="ASV613"/>
          <attvalue for="att2" value="0.0739558600288039"/>
        </attvalues>
        <viz:color r="255" g="99" b="71" a="1"/>
        <viz:position x="-221.54719851667" y="-186.736056450695" z="0"/>
        <viz:size value="5"/>
      </node>
      <node id="329" label="ASV616">
        <attvalues>
          <attvalue for="att1" value="ASV616"/>
          <attvalue for="att2" value="0.0688957222373594"/>
        </attvalues>
        <viz:color r="255" g="99" b="71" a="1"/>
        <viz:position x="-38.382084518499" y="50.5639428720448" z="0"/>
        <viz:size value="5"/>
      </node>
      <node id="330" label="ASV621">
        <attvalues>
          <attvalue for="att1" value="ASV621"/>
          <attvalue for="att2" value="0.062667860340197"/>
        </attvalues>
        <viz:color r="255" g="99" b="71" a="1"/>
        <viz:position x="-118.260361379704" y="-70.7116036527539" z="0"/>
        <viz:size value="5"/>
      </node>
      <node id="331" label="ASV624">
        <attvalues>
          <attvalue for="att1" value="ASV624"/>
          <attvalue for="att2" value="0.0665602740259235"/>
        </attvalues>
        <viz:color r="255" g="99" b="71" a="1"/>
        <viz:position x="-25.9822970775548" y="229.04905678402" z="0"/>
        <viz:size value="5"/>
      </node>
      <node id="332" label="ASV625">
        <attvalues>
          <attvalue for="att1" value="ASV625"/>
          <attvalue for="att2" value="0.0611108948659063"/>
        </attvalues>
        <viz:color r="255" g="99" b="71" a="1"/>
        <viz:position x="150.766843056197" y="-65.3634433812294" z="0"/>
        <viz:size value="5"/>
      </node>
      <node id="333" label="ASV637">
        <attvalues>
          <attvalue for="att1" value="ASV637"/>
          <attvalue for="att2" value="0.10275972130318"/>
        </attvalues>
        <viz:color r="255" g="99" b="71" a="1"/>
        <viz:position x="33.7387756215962" y="-50.8497751757355" z="0"/>
        <viz:size value="5"/>
      </node>
      <node id="334" label="ASV655">
        <attvalues>
          <attvalue for="att1" value="ASV655"/>
          <attvalue for="att2" value="0.0825191701374022"/>
        </attvalues>
        <viz:color r="255" g="99" b="71" a="1"/>
        <viz:position x="-194.295062551242" y="-17.5767356161941" z="0"/>
        <viz:size value="5"/>
      </node>
      <node id="335" label="ASV657">
        <attvalues>
          <attvalue for="att1" value="ASV657"/>
          <attvalue for="att2" value="0.079405239188821"/>
        </attvalues>
        <viz:color r="255" g="99" b="71" a="1"/>
        <viz:position x="147.218104189357" y="34.097366158999" z="0"/>
        <viz:size value="5"/>
      </node>
      <node id="336" label="ASV659">
        <attvalues>
          <attvalue for="att1" value="ASV659"/>
          <attvalue for="att2" value="0.0712311704487953"/>
        </attvalues>
        <viz:color r="255" g="99" b="71" a="1"/>
        <viz:position x="163.988085357614" y="126.004316294408" z="0"/>
        <viz:size value="5"/>
      </node>
      <node id="337" label="ASV687">
        <attvalues>
          <attvalue for="att1" value="ASV687"/>
          <attvalue for="att2" value="0.0743451013973765"/>
        </attvalues>
        <viz:color r="255" g="99" b="71" a="1"/>
        <viz:position x="77.8297940807515" y="-62.1147471905828" z="0"/>
        <viz:size value="5"/>
      </node>
      <node id="338" label="ASV690">
        <attvalues>
          <attvalue for="att1" value="ASV690"/>
          <attvalue for="att2" value="0.109376824568915"/>
        </attvalues>
        <viz:color r="255" g="99" b="71" a="1"/>
        <viz:position x="196.58627562271" y="59.7117943455644" z="0"/>
        <viz:size value="5"/>
      </node>
      <node id="339" label="ASV693">
        <attvalues>
          <attvalue for="att1" value="ASV693"/>
          <attvalue for="att2" value="0.0926394457202912"/>
        </attvalues>
        <viz:color r="255" g="99" b="71" a="1"/>
        <viz:position x="167.751679730399" y="-118.783455805919" z="0"/>
        <viz:size value="5"/>
      </node>
      <node id="340" label="ASV722">
        <attvalues>
          <attvalue for="att1" value="ASV722"/>
          <attvalue for="att2" value="0.0634463430773423"/>
        </attvalues>
        <viz:color r="255" g="99" b="71" a="1"/>
        <viz:position x="220.179752968319" y="233.247691460061" z="0"/>
        <viz:size value="5"/>
      </node>
      <node id="341" label="ASV737">
        <attvalues>
          <attvalue for="att1" value="ASV737"/>
          <attvalue for="att2" value="0.0653925499202055"/>
        </attvalues>
        <viz:color r="255" g="99" b="71" a="1"/>
        <viz:position x="209.022045778764" y="125.221870059719" z="0"/>
        <viz:size value="5"/>
      </node>
      <node id="342" label="ASV745">
        <attvalues>
          <attvalue for="att1" value="ASV745"/>
          <attvalue for="att2" value="0.07045268771165"/>
        </attvalues>
        <viz:color r="255" g="99" b="71" a="1"/>
        <viz:position x="48.1013770392114" y="-247.093960064737" z="0"/>
        <viz:size value="5"/>
      </node>
      <node id="343" label="ASV785">
        <attvalues>
          <attvalue for="att1" value="ASV785"/>
          <attvalue for="att2" value="0.0618893776030517"/>
        </attvalues>
        <viz:color r="255" g="99" b="71" a="1"/>
        <viz:position x="131.298759075585" y="-212.579346713735" z="0"/>
        <viz:size value="5"/>
      </node>
      <node id="344" label="ASV802">
        <attvalues>
          <attvalue for="att1" value="ASV802"/>
          <attvalue for="att2" value="0.061500136234479"/>
        </attvalues>
        <viz:color r="255" g="99" b="71" a="1"/>
        <viz:position x="-93.5063940201475" y="111.672421948016" z="0"/>
        <viz:size value="5"/>
      </node>
      <node id="345" label="ASV826">
        <attvalues>
          <attvalue for="att1" value="ASV826"/>
          <attvalue for="att2" value="0.123389513837531"/>
        </attvalues>
        <viz:color r="255" g="99" b="71" a="1"/>
        <viz:position x="-224.750216157129" y="-115.822876831433" z="0"/>
        <viz:size value="5"/>
      </node>
      <node id="346" label="ASV873">
        <attvalues>
          <attvalue for="att1" value="ASV873"/>
          <attvalue for="att2" value="0.0611108948659063"/>
        </attvalues>
        <viz:color r="255" g="99" b="71" a="1"/>
        <viz:position x="228.909762459265" y="243.684321892732" z="0"/>
        <viz:size value="5"/>
      </node>
      <node id="347" label="ASV884">
        <attvalues>
          <attvalue for="att1" value="ASV884"/>
          <attvalue for="att2" value="0.0607216534973337"/>
        </attvalues>
        <viz:color r="255" g="99" b="71" a="1"/>
        <viz:position x="-95.4821434472952" y="153.02802806709" z="0"/>
        <viz:size value="5"/>
      </node>
      <node id="348" label="ASV959">
        <attvalues>
          <attvalue for="att1" value="ASV959"/>
          <attvalue for="att2" value="0.0618893776030517"/>
        </attvalues>
        <viz:color r="255" g="99" b="71" a="1"/>
        <viz:position x="-33.7326911866905" y="237.659815028927" z="0"/>
        <viz:size value="5"/>
      </node>
      <node id="349" label="ASV991">
        <attvalues>
          <attvalue for="att1" value="ASV991"/>
          <attvalue for="att2" value="0.0747343427659492"/>
        </attvalues>
        <viz:color r="255" g="99" b="71" a="1"/>
        <viz:position x="69.2175878550803" y="-175.942667026309" z="0"/>
        <viz:size value="5"/>
      </node>
      <node id="350" label="ASV1031">
        <attvalues>
          <attvalue for="att1" value="ASV1031"/>
          <attvalue for="att2" value="0.0661710326573508"/>
        </attvalues>
        <viz:color r="255" g="99" b="71" a="1"/>
        <viz:position x="73.9953169693374" y="47.4705527322645" z="0"/>
        <viz:size value="5"/>
      </node>
      <node id="351" label="ASV1268">
        <attvalues>
          <attvalue for="att1" value="ASV1268"/>
          <attvalue for="att2" value="0.0856331010859834"/>
        </attvalues>
        <viz:color r="255" g="99" b="71" a="1"/>
        <viz:position x="44.6941733369074" y="-248.410748683629" z="0"/>
        <viz:size value="5"/>
      </node>
      <node id="352" label="ASV1362">
        <attvalues>
          <attvalue for="att1" value="ASV1362"/>
          <attvalue for="att2" value="0.0685064808687867"/>
        </attvalues>
        <viz:color r="255" g="99" b="71" a="1"/>
        <viz:position x="62.8883330928349" y="-191.514688415115" z="0"/>
        <viz:size value="5"/>
      </node>
      <node id="353" label="ASV1659">
        <attvalues>
          <attvalue for="att1" value="ASV1659"/>
          <attvalue for="att2" value="0.0622786189716243"/>
        </attvalues>
        <viz:color r="255" g="99" b="71" a="1"/>
        <viz:position x="19.9134737091474" y="-226.064659083741" z="0"/>
        <viz:size value="5"/>
      </node>
    </nodes>
    <edges>
      <edge id="0" label="-" source="1" target="7" weight="1">
        <attvalues>
          <attvalue for="att1" value="-"/>
        </attvalues>
      </edge>
      <edge id="1" label="-" source="1" target="9" weight="0.9697135">
        <attvalues>
          <attvalue for="att1" value="-"/>
        </attvalues>
      </edge>
      <edge id="2" label="-" source="1" target="13" weight="0.9027562">
        <attvalues>
          <attvalue for="att1" value="-"/>
        </attvalues>
      </edge>
      <edge id="3" label="-" source="1" target="18" weight="0.9588658">
        <attvalues>
          <attvalue for="att1" value="-"/>
        </attvalues>
      </edge>
      <edge id="4" label="-" source="1" target="108" weight="0.748714">
        <attvalues>
          <attvalue for="att1" value="-"/>
        </attvalues>
      </edge>
      <edge id="5" label="-" source="1" target="110" weight="0.7883262">
        <attvalues>
          <attvalue for="att1" value="-"/>
        </attvalues>
      </edge>
      <edge id="6" label="-" source="1" target="124" weight="1">
        <attvalues>
          <attvalue for="att1" value="-"/>
        </attvalues>
      </edge>
      <edge id="7" label="-" source="1" target="126" weight="0.9921083">
        <attvalues>
          <attvalue for="att1" value="-"/>
        </attvalues>
      </edge>
      <edge id="8" label="-" source="1" target="127" weight="0.847268">
        <attvalues>
          <attvalue for="att1" value="-"/>
        </attvalues>
      </edge>
      <edge id="9" label="-" source="1" target="128" weight="0.9325543">
        <attvalues>
          <attvalue for="att1" value="-"/>
        </attvalues>
      </edge>
      <edge id="10" label="-" source="1" target="143" weight="0.881824">
        <attvalues>
          <attvalue for="att1" value="-"/>
        </attvalues>
      </edge>
      <edge id="11" label="-" source="1" target="144" weight="0.8533613">
        <attvalues>
          <attvalue for="att1" value="-"/>
        </attvalues>
      </edge>
      <edge id="12" label="+" source="1" target="166" weight="0.9017112">
        <attvalues>
          <attvalue for="att1" value="+"/>
        </attvalues>
      </edge>
      <edge id="13" label="+" source="1" target="174" weight="0.7216969">
        <attvalues>
          <attvalue for="att1" value="+"/>
        </attvalues>
      </edge>
      <edge id="14" label="-" source="1" target="207" weight="0.9109914">
        <attvalues>
          <attvalue for="att1" value="-"/>
        </attvalues>
      </edge>
      <edge id="15" label="-" source="1" target="256" weight="0.9596326">
        <attvalues>
          <attvalue for="att1" value="-"/>
        </attvalues>
      </edge>
      <edge id="16" label="-" source="1" target="271" weight="0.8617548">
        <attvalues>
          <attvalue for="att1" value="-"/>
        </attvalues>
      </edge>
      <edge id="17" label="-" source="1" target="272" weight="0.6435266">
        <attvalues>
          <attvalue for="att1" value="-"/>
        </attvalues>
      </edge>
      <edge id="18" label="-" source="1" target="274" weight="0.9338868">
        <attvalues>
          <attvalue for="att1" value="-"/>
        </attvalues>
      </edge>
      <edge id="19" label="-" source="1" target="328" weight="0.9704444">
        <attvalues>
          <attvalue for="att1" value="-"/>
        </attvalues>
      </edge>
      <edge id="20" label="+" source="1" target="332" weight="0.8469844">
        <attvalues>
          <attvalue for="att1" value="+"/>
        </attvalues>
      </edge>
      <edge id="21" label="-" source="1" target="343" weight="0.852123">
        <attvalues>
          <attvalue for="att1" value="-"/>
        </attvalues>
      </edge>
      <edge id="22" label="-" source="1" target="344" weight="0.7378491">
        <attvalues>
          <attvalue for="att1" value="-"/>
        </attvalues>
      </edge>
      <edge id="23" label="-" source="1" target="346" weight="0.9164437">
        <attvalues>
          <attvalue for="att1" value="-"/>
        </attvalues>
      </edge>
      <edge id="24" label="+" source="1" target="350" weight="0.8949785">
        <attvalues>
          <attvalue for="att1" value="+"/>
        </attvalues>
      </edge>
      <edge id="25" label="-" source="2" target="31" weight="0.8460729">
        <attvalues>
          <attvalue for="att1" value="-"/>
        </attvalues>
      </edge>
      <edge id="26" label="-" source="2" target="166" weight="0.9309414">
        <attvalues>
          <attvalue for="att1" value="-"/>
        </attvalues>
      </edge>
      <edge id="27" label="+" source="2" target="173" weight="0.7553215">
        <attvalues>
          <attvalue for="att1" value="+"/>
        </attvalues>
      </edge>
      <edge id="28" label="-" source="2" target="234" weight="0.9435356">
        <attvalues>
          <attvalue for="att1" value="-"/>
        </attvalues>
      </edge>
      <edge id="29" label="+" source="2" target="275" weight="0.6341973">
        <attvalues>
          <attvalue for="att1" value="+"/>
        </attvalues>
      </edge>
      <edge id="30" label="+" source="2" target="301" weight="0.8173598">
        <attvalues>
          <attvalue for="att1" value="+"/>
        </attvalues>
      </edge>
      <edge id="31" label="+" source="3" target="24" weight="0.8349523">
        <attvalues>
          <attvalue for="att1" value="+"/>
        </attvalues>
      </edge>
      <edge id="32" label="+" source="3" target="40" weight="0.8674587">
        <attvalues>
          <attvalue for="att1" value="+"/>
        </attvalues>
      </edge>
      <edge id="33" label="-" source="3" target="66" weight="0.5786794">
        <attvalues>
          <attvalue for="att1" value="-"/>
        </attvalues>
      </edge>
      <edge id="34" label="+" source="3" target="92" weight="0.9325703">
        <attvalues>
          <attvalue for="att1" value="+"/>
        </attvalues>
      </edge>
      <edge id="35" label="-" source="3" target="126" weight="0.9227149">
        <attvalues>
          <attvalue for="att1" value="-"/>
        </attvalues>
      </edge>
      <edge id="36" label="-" source="3" target="127" weight="0.9438495">
        <attvalues>
          <attvalue for="att1" value="-"/>
        </attvalues>
      </edge>
      <edge id="37" label="-" source="3" target="143" weight="0.9255738">
        <attvalues>
          <attvalue for="att1" value="-"/>
        </attvalues>
      </edge>
      <edge id="38" label="-" source="3" target="148" weight="0.9016871">
        <attvalues>
          <attvalue for="att1" value="-"/>
        </attvalues>
      </edge>
      <edge id="39" label="-" source="3" target="177" weight="0.8999455">
        <attvalues>
          <attvalue for="att1" value="-"/>
        </attvalues>
      </edge>
      <edge id="40" label="+" source="3" target="182" weight="0.8201196">
        <attvalues>
          <attvalue for="att1" value="+"/>
        </attvalues>
      </edge>
      <edge id="41" label="+" source="3" target="198" weight="0.8544494">
        <attvalues>
          <attvalue for="att1" value="+"/>
        </attvalues>
      </edge>
      <edge id="42" label="+" source="3" target="200" weight="0.7108366">
        <attvalues>
          <attvalue for="att1" value="+"/>
        </attvalues>
      </edge>
      <edge id="43" label="-" source="3" target="211" weight="0.8865268">
        <attvalues>
          <attvalue for="att1" value="-"/>
        </attvalues>
      </edge>
      <edge id="44" label="-" source="3" target="233" weight="0.8500235">
        <attvalues>
          <attvalue for="att1" value="-"/>
        </attvalues>
      </edge>
      <edge id="45" label="-" source="3" target="239" weight="0.8919293">
        <attvalues>
          <attvalue for="att1" value="-"/>
        </attvalues>
      </edge>
      <edge id="46" label="-" source="3" target="344" weight="0.8796648">
        <attvalues>
          <attvalue for="att1" value="-"/>
        </attvalues>
      </edge>
      <edge id="47" label="-" source="3" target="347" weight="1">
        <attvalues>
          <attvalue for="att1" value="-"/>
        </attvalues>
      </edge>
      <edge id="48" label="-" source="4" target="5" weight="0.880795">
        <attvalues>
          <attvalue for="att1" value="-"/>
        </attvalues>
      </edge>
      <edge id="49" label="-" source="4" target="122" weight="0.8662861">
        <attvalues>
          <attvalue for="att1" value="-"/>
        </attvalues>
      </edge>
      <edge id="50" label="+" source="4" target="139" weight="0.926942">
        <attvalues>
          <attvalue for="att1" value="+"/>
        </attvalues>
      </edge>
      <edge id="51" label="+" source="4" target="146" weight="0.8857033">
        <attvalues>
          <attvalue for="att1" value="+"/>
        </attvalues>
      </edge>
      <edge id="52" label="+" source="4" target="168" weight="0.959619">
        <attvalues>
          <attvalue for="att1" value="+"/>
        </attvalues>
      </edge>
      <edge id="53" label="+" source="4" target="214" weight="0.8847244">
        <attvalues>
          <attvalue for="att1" value="+"/>
        </attvalues>
      </edge>
      <edge id="54" label="-" source="4" target="229" weight="0.8726156">
        <attvalues>
          <attvalue for="att1" value="-"/>
        </attvalues>
      </edge>
      <edge id="55" label="-" source="4" target="242" weight="0.9395949">
        <attvalues>
          <attvalue for="att1" value="-"/>
        </attvalues>
      </edge>
      <edge id="56" label="+" source="5" target="32" weight="0.8994797">
        <attvalues>
          <attvalue for="att1" value="+"/>
        </attvalues>
      </edge>
      <edge id="57" label="-" source="5" target="260" weight="0.926805">
        <attvalues>
          <attvalue for="att1" value="-"/>
        </attvalues>
      </edge>
      <edge id="58" label="-" source="5" target="277" weight="0.9696153">
        <attvalues>
          <attvalue for="att1" value="-"/>
        </attvalues>
      </edge>
      <edge id="59" label="-" source="5" target="293" weight="0.8090904">
        <attvalues>
          <attvalue for="att1" value="-"/>
        </attvalues>
      </edge>
      <edge id="60" label="-" source="5" target="295" weight="0.7347015">
        <attvalues>
          <attvalue for="att1" value="-"/>
        </attvalues>
      </edge>
      <edge id="61" label="-" source="5" target="299" weight="1">
        <attvalues>
          <attvalue for="att1" value="-"/>
        </attvalues>
      </edge>
      <edge id="62" label="-" source="5" target="308" weight="0.9528885">
        <attvalues>
          <attvalue for="att1" value="-"/>
        </attvalues>
      </edge>
      <edge id="63" label="-" source="5" target="346" weight="0.9353182">
        <attvalues>
          <attvalue for="att1" value="-"/>
        </attvalues>
      </edge>
      <edge id="64" label="-" source="6" target="16" weight="0.542121">
        <attvalues>
          <attvalue for="att1" value="-"/>
        </attvalues>
      </edge>
      <edge id="65" label="+" source="6" target="60" weight="0.9135508">
        <attvalues>
          <attvalue for="att1" value="+"/>
        </attvalues>
      </edge>
      <edge id="66" label="+" source="6" target="72" weight="0.8619713">
        <attvalues>
          <attvalue for="att1" value="+"/>
        </attvalues>
      </edge>
      <edge id="67" label="+" source="6" target="185" weight="0.8793867">
        <attvalues>
          <attvalue for="att1" value="+"/>
        </attvalues>
      </edge>
      <edge id="68" label="+" source="6" target="198" weight="0.877504">
        <attvalues>
          <attvalue for="att1" value="+"/>
        </attvalues>
      </edge>
      <edge id="69" label="+" source="6" target="201" weight="0.7438899">
        <attvalues>
          <attvalue for="att1" value="+"/>
        </attvalues>
      </edge>
      <edge id="70" label="-" source="6" target="217" weight="0.6948625">
        <attvalues>
          <attvalue for="att1" value="-"/>
        </attvalues>
      </edge>
      <edge id="71" label="-" source="6" target="223" weight="0.8113222">
        <attvalues>
          <attvalue for="att1" value="-"/>
        </attvalues>
      </edge>
      <edge id="72" label="-" source="6" target="331" weight="0.823995">
        <attvalues>
          <attvalue for="att1" value="-"/>
        </attvalues>
      </edge>
      <edge id="73" label="-" source="6" target="341" weight="0.7031814">
        <attvalues>
          <attvalue for="att1" value="-"/>
        </attvalues>
      </edge>
      <edge id="74" label="-" source="7" target="13" weight="0.8379042">
        <attvalues>
          <attvalue for="att1" value="-"/>
        </attvalues>
      </edge>
      <edge id="75" label="+" source="7" target="89" weight="0.8945541">
        <attvalues>
          <attvalue for="att1" value="+"/>
        </attvalues>
      </edge>
      <edge id="76" label="+" source="7" target="101" weight="0.7980526">
        <attvalues>
          <attvalue for="att1" value="+"/>
        </attvalues>
      </edge>
      <edge id="77" label="-" source="7" target="110" weight="0.8216592">
        <attvalues>
          <attvalue for="att1" value="-"/>
        </attvalues>
      </edge>
      <edge id="78" label="+" source="7" target="116" weight="0.8460795">
        <attvalues>
          <attvalue for="att1" value="+"/>
        </attvalues>
      </edge>
      <edge id="79" label="-" source="7" target="174" weight="0.8621607">
        <attvalues>
          <attvalue for="att1" value="-"/>
        </attvalues>
      </edge>
      <edge id="80" label="-" source="8" target="24" weight="0.7942568">
        <attvalues>
          <attvalue for="att1" value="-"/>
        </attvalues>
      </edge>
      <edge id="81" label="+" source="8" target="71" weight="0.7451263">
        <attvalues>
          <attvalue for="att1" value="+"/>
        </attvalues>
      </edge>
      <edge id="82" label="+" source="8" target="87" weight="0.9221327">
        <attvalues>
          <attvalue for="att1" value="+"/>
        </attvalues>
      </edge>
      <edge id="83" label="+" source="8" target="93" weight="0.8712999">
        <attvalues>
          <attvalue for="att1" value="+"/>
        </attvalues>
      </edge>
      <edge id="84" label="+" source="8" target="142" weight="0.7958121">
        <attvalues>
          <attvalue for="att1" value="+"/>
        </attvalues>
      </edge>
      <edge id="85" label="+" source="8" target="160" weight="0.899141">
        <attvalues>
          <attvalue for="att1" value="+"/>
        </attvalues>
      </edge>
      <edge id="86" label="+" source="8" target="164" weight="0.8063982">
        <attvalues>
          <attvalue for="att1" value="+"/>
        </attvalues>
      </edge>
      <edge id="87" label="-" source="8" target="180" weight="0.7226495">
        <attvalues>
          <attvalue for="att1" value="-"/>
        </attvalues>
      </edge>
      <edge id="88" label="-" source="9" target="103" weight="1">
        <attvalues>
          <attvalue for="att1" value="-"/>
        </attvalues>
      </edge>
      <edge id="89" label="-" source="9" target="104" weight="0.7473621">
        <attvalues>
          <attvalue for="att1" value="-"/>
        </attvalues>
      </edge>
      <edge id="90" label="-" source="9" target="120" weight="0.7803909">
        <attvalues>
          <attvalue for="att1" value="-"/>
        </attvalues>
      </edge>
      <edge id="91" label="-" source="9" target="202" weight="0.9479556">
        <attvalues>
          <attvalue for="att1" value="-"/>
        </attvalues>
      </edge>
      <edge id="92" label="-" source="9" target="226" weight="0.9746328">
        <attvalues>
          <attvalue for="att1" value="-"/>
        </attvalues>
      </edge>
      <edge id="93" label="+" source="9" target="230" weight="0.9218656">
        <attvalues>
          <attvalue for="att1" value="+"/>
        </attvalues>
      </edge>
      <edge id="94" label="+" source="9" target="231" weight="0.9433567">
        <attvalues>
          <attvalue for="att1" value="+"/>
        </attvalues>
      </edge>
      <edge id="95" label="-" source="9" target="241" weight="0.9259216">
        <attvalues>
          <attvalue for="att1" value="-"/>
        </attvalues>
      </edge>
      <edge id="96" label="-" source="9" target="242" weight="0.8501388">
        <attvalues>
          <attvalue for="att1" value="-"/>
        </attvalues>
      </edge>
      <edge id="97" label="-" source="9" target="244" weight="0.8356914">
        <attvalues>
          <attvalue for="att1" value="-"/>
        </attvalues>
      </edge>
      <edge id="98" label="+" source="9" target="248" weight="0.9473412">
        <attvalues>
          <attvalue for="att1" value="+"/>
        </attvalues>
      </edge>
      <edge id="99" label="+" source="9" target="251" weight="0.9598436">
        <attvalues>
          <attvalue for="att1" value="+"/>
        </attvalues>
      </edge>
      <edge id="100" label="-" source="9" target="304" weight="0.8832347">
        <attvalues>
          <attvalue for="att1" value="-"/>
        </attvalues>
      </edge>
      <edge id="101" label="-" source="9" target="319" weight="0.8068102">
        <attvalues>
          <attvalue for="att1" value="-"/>
        </attvalues>
      </edge>
      <edge id="102" label="-" source="9" target="320" weight="0.7280522">
        <attvalues>
          <attvalue for="att1" value="-"/>
        </attvalues>
      </edge>
      <edge id="103" label="-" source="9" target="322" weight="0.8430954">
        <attvalues>
          <attvalue for="att1" value="-"/>
        </attvalues>
      </edge>
      <edge id="104" label="+" source="9" target="326" weight="0.9247724">
        <attvalues>
          <attvalue for="att1" value="+"/>
        </attvalues>
      </edge>
      <edge id="105" label="+" source="9" target="329" weight="0.8798656">
        <attvalues>
          <attvalue for="att1" value="+"/>
        </attvalues>
      </edge>
      <edge id="106" label="+" source="10" target="38" weight="0.9099043">
        <attvalues>
          <attvalue for="att1" value="+"/>
        </attvalues>
      </edge>
      <edge id="107" label="+" source="10" target="84" weight="0.5664443">
        <attvalues>
          <attvalue for="att1" value="+"/>
        </attvalues>
      </edge>
      <edge id="108" label="+" source="10" target="114" weight="0.678013">
        <attvalues>
          <attvalue for="att1" value="+"/>
        </attvalues>
      </edge>
      <edge id="109" label="-" source="10" target="133" weight="0.8992633">
        <attvalues>
          <attvalue for="att1" value="-"/>
        </attvalues>
      </edge>
      <edge id="110" label="-" source="10" target="194" weight="0.9243706">
        <attvalues>
          <attvalue for="att1" value="-"/>
        </attvalues>
      </edge>
      <edge id="111" label="-" source="10" target="199" weight="0.3882825">
        <attvalues>
          <attvalue for="att1" value="-"/>
        </attvalues>
      </edge>
      <edge id="112" label="-" source="10" target="201" weight="0.9512563">
        <attvalues>
          <attvalue for="att1" value="-"/>
        </attvalues>
      </edge>
      <edge id="113" label="-" source="10" target="203" weight="0.992038">
        <attvalues>
          <attvalue for="att1" value="-"/>
        </attvalues>
      </edge>
      <edge id="114" label="-" source="10" target="216" weight="0.8762327">
        <attvalues>
          <attvalue for="att1" value="-"/>
        </attvalues>
      </edge>
      <edge id="115" label="-" source="10" target="217" weight="0.7300205">
        <attvalues>
          <attvalue for="att1" value="-"/>
        </attvalues>
      </edge>
      <edge id="116" label="-" source="10" target="219" weight="0.9064118">
        <attvalues>
          <attvalue for="att1" value="-"/>
        </attvalues>
      </edge>
      <edge id="117" label="+" source="10" target="223" weight="0.9400549">
        <attvalues>
          <attvalue for="att1" value="+"/>
        </attvalues>
      </edge>
      <edge id="118" label="+" source="10" target="226" weight="0.9422483">
        <attvalues>
          <attvalue for="att1" value="+"/>
        </attvalues>
      </edge>
      <edge id="119" label="+" source="10" target="278" weight="0.9281978">
        <attvalues>
          <attvalue for="att1" value="+"/>
        </attvalues>
      </edge>
      <edge id="120" label="+" source="10" target="279" weight="0.840822">
        <attvalues>
          <attvalue for="att1" value="+"/>
        </attvalues>
      </edge>
      <edge id="121" label="+" source="10" target="332" weight="0.6711661">
        <attvalues>
          <attvalue for="att1" value="+"/>
        </attvalues>
      </edge>
      <edge id="122" label="+" source="11" target="84" weight="0.7196774">
        <attvalues>
          <attvalue for="att1" value="+"/>
        </attvalues>
      </edge>
      <edge id="123" label="+" source="11" target="98" weight="0.9076795">
        <attvalues>
          <attvalue for="att1" value="+"/>
        </attvalues>
      </edge>
      <edge id="124" label="-" source="11" target="104" weight="0.9587295">
        <attvalues>
          <attvalue for="att1" value="-"/>
        </attvalues>
      </edge>
      <edge id="125" label="-" source="11" target="209" weight="0.7933638">
        <attvalues>
          <attvalue for="att1" value="-"/>
        </attvalues>
      </edge>
      <edge id="126" label="-" source="11" target="233" weight="0.8834193">
        <attvalues>
          <attvalue for="att1" value="-"/>
        </attvalues>
      </edge>
      <edge id="127" label="-" source="11" target="279" weight="0.9967679">
        <attvalues>
          <attvalue for="att1" value="-"/>
        </attvalues>
      </edge>
      <edge id="128" label="-" source="11" target="281" weight="1">
        <attvalues>
          <attvalue for="att1" value="-"/>
        </attvalues>
      </edge>
      <edge id="129" label="-" source="11" target="298" weight="1">
        <attvalues>
          <attvalue for="att1" value="-"/>
        </attvalues>
      </edge>
      <edge id="130" label="-" source="11" target="306" weight="0.9833218">
        <attvalues>
          <attvalue for="att1" value="-"/>
        </attvalues>
      </edge>
      <edge id="131" label="-" source="11" target="329" weight="1">
        <attvalues>
          <attvalue for="att1" value="-"/>
        </attvalues>
      </edge>
      <edge id="132" label="-" source="12" target="147" weight="0.7908824">
        <attvalues>
          <attvalue for="att1" value="-"/>
        </attvalues>
      </edge>
      <edge id="133" label="-" source="12" target="167" weight="0.9197765">
        <attvalues>
          <attvalue for="att1" value="-"/>
        </attvalues>
      </edge>
      <edge id="134" label="-" source="12" target="182" weight="0.7636002">
        <attvalues>
          <attvalue for="att1" value="-"/>
        </attvalues>
      </edge>
      <edge id="135" label="-" source="12" target="225" weight="0.6171083">
        <attvalues>
          <attvalue for="att1" value="-"/>
        </attvalues>
      </edge>
      <edge id="136" label="-" source="12" target="248" weight="0.9788508">
        <attvalues>
          <attvalue for="att1" value="-"/>
        </attvalues>
      </edge>
      <edge id="137" label="-" source="12" target="257" weight="0.6766843">
        <attvalues>
          <attvalue for="att1" value="-"/>
        </attvalues>
      </edge>
      <edge id="138" label="-" source="12" target="258" weight="0.9939286">
        <attvalues>
          <attvalue for="att1" value="-"/>
        </attvalues>
      </edge>
      <edge id="139" label="-" source="12" target="269" weight="0.9881008">
        <attvalues>
          <attvalue for="att1" value="-"/>
        </attvalues>
      </edge>
      <edge id="140" label="-" source="12" target="270" weight="1">
        <attvalues>
          <attvalue for="att1" value="-"/>
        </attvalues>
      </edge>
      <edge id="141" label="+" source="12" target="290" weight="0.8454028">
        <attvalues>
          <attvalue for="att1" value="+"/>
        </attvalues>
      </edge>
      <edge id="142" label="-" source="13" target="40" weight="0.8918273">
        <attvalues>
          <attvalue for="att1" value="-"/>
        </attvalues>
      </edge>
      <edge id="143" label="-" source="13" target="46" weight="0.8743309">
        <attvalues>
          <attvalue for="att1" value="-"/>
        </attvalues>
      </edge>
      <edge id="144" label="-" source="13" target="47" weight="0.8663395">
        <attvalues>
          <attvalue for="att1" value="-"/>
        </attvalues>
      </edge>
      <edge id="145" label="-" source="13" target="64" weight="0.8441597">
        <attvalues>
          <attvalue for="att1" value="-"/>
        </attvalues>
      </edge>
      <edge id="146" label="+" source="13" target="83" weight="0.942281">
        <attvalues>
          <attvalue for="att1" value="+"/>
        </attvalues>
      </edge>
      <edge id="147" label="-" source="13" target="128" weight="0.907601">
        <attvalues>
          <attvalue for="att1" value="-"/>
        </attvalues>
      </edge>
      <edge id="148" label="-" source="13" target="314" weight="0.7962121">
        <attvalues>
          <attvalue for="att1" value="-"/>
        </attvalues>
      </edge>
      <edge id="149" label="-" source="13" target="322" weight="0.9761357">
        <attvalues>
          <attvalue for="att1" value="-"/>
        </attvalues>
      </edge>
      <edge id="150" label="+" source="13" target="327" weight="0.9228075">
        <attvalues>
          <attvalue for="att1" value="+"/>
        </attvalues>
      </edge>
      <edge id="151" label="-" source="13" target="337" weight="0.9092874">
        <attvalues>
          <attvalue for="att1" value="-"/>
        </attvalues>
      </edge>
      <edge id="152" label="-" source="13" target="338" weight="0.8066967">
        <attvalues>
          <attvalue for="att1" value="-"/>
        </attvalues>
      </edge>
      <edge id="153" label="-" source="13" target="340" weight="0.8334375">
        <attvalues>
          <attvalue for="att1" value="-"/>
        </attvalues>
      </edge>
      <edge id="154" label="+" source="13" target="344" weight="0.9273358">
        <attvalues>
          <attvalue for="att1" value="+"/>
        </attvalues>
      </edge>
      <edge id="155" label="+" source="13" target="347" weight="0.9317974">
        <attvalues>
          <attvalue for="att1" value="+"/>
        </attvalues>
      </edge>
      <edge id="156" label="+" source="13" target="353" weight="0.626052">
        <attvalues>
          <attvalue for="att1" value="+"/>
        </attvalues>
      </edge>
      <edge id="157" label="+" source="14" target="60" weight="0.9470278">
        <attvalues>
          <attvalue for="att1" value="+"/>
        </attvalues>
      </edge>
      <edge id="158" label="+" source="14" target="61" weight="0.8659872">
        <attvalues>
          <attvalue for="att1" value="+"/>
        </attvalues>
      </edge>
      <edge id="159" label="+" source="14" target="64" weight="0.9224193">
        <attvalues>
          <attvalue for="att1" value="+"/>
        </attvalues>
      </edge>
      <edge id="160" label="+" source="14" target="114" weight="0.5289029">
        <attvalues>
          <attvalue for="att1" value="+"/>
        </attvalues>
      </edge>
      <edge id="161" label="+" source="14" target="127" weight="0.7926639">
        <attvalues>
          <attvalue for="att1" value="+"/>
        </attvalues>
      </edge>
      <edge id="162" label="+" source="14" target="248" weight="0.8262487">
        <attvalues>
          <attvalue for="att1" value="+"/>
        </attvalues>
      </edge>
      <edge id="163" label="-" source="14" target="254" weight="0.6269816">
        <attvalues>
          <attvalue for="att1" value="-"/>
        </attvalues>
      </edge>
      <edge id="164" label="+" source="14" target="257" weight="0.6869284">
        <attvalues>
          <attvalue for="att1" value="+"/>
        </attvalues>
      </edge>
      <edge id="165" label="-" source="14" target="313" weight="0.7383823">
        <attvalues>
          <attvalue for="att1" value="-"/>
        </attvalues>
      </edge>
      <edge id="166" label="-" source="15" target="24" weight="0.6733055">
        <attvalues>
          <attvalue for="att1" value="-"/>
        </attvalues>
      </edge>
      <edge id="167" label="-" source="15" target="37" weight="0.7778209">
        <attvalues>
          <attvalue for="att1" value="-"/>
        </attvalues>
      </edge>
      <edge id="168" label="-" source="15" target="43" weight="0.9336388">
        <attvalues>
          <attvalue for="att1" value="-"/>
        </attvalues>
      </edge>
      <edge id="169" label="-" source="15" target="74" weight="0.8831054">
        <attvalues>
          <attvalue for="att1" value="-"/>
        </attvalues>
      </edge>
      <edge id="170" label="-" source="15" target="104" weight="0.8763098">
        <attvalues>
          <attvalue for="att1" value="-"/>
        </attvalues>
      </edge>
      <edge id="171" label="-" source="15" target="136" weight="0.9728564">
        <attvalues>
          <attvalue for="att1" value="-"/>
        </attvalues>
      </edge>
      <edge id="172" label="-" source="15" target="142" weight="0.8675096">
        <attvalues>
          <attvalue for="att1" value="-"/>
        </attvalues>
      </edge>
      <edge id="173" label="+" source="15" target="228" weight="0.5955617">
        <attvalues>
          <attvalue for="att1" value="+"/>
        </attvalues>
      </edge>
      <edge id="174" label="+" source="15" target="240" weight="0.9418846">
        <attvalues>
          <attvalue for="att1" value="+"/>
        </attvalues>
      </edge>
      <edge id="175" label="+" source="15" target="269" weight="0.9206743">
        <attvalues>
          <attvalue for="att1" value="+"/>
        </attvalues>
      </edge>
      <edge id="176" label="-" source="15" target="275" weight="0.8712939">
        <attvalues>
          <attvalue for="att1" value="-"/>
        </attvalues>
      </edge>
      <edge id="177" label="+" source="15" target="278" weight="0.916062">
        <attvalues>
          <attvalue for="att1" value="+"/>
        </attvalues>
      </edge>
      <edge id="178" label="-" source="16" target="96" weight="0.9731711">
        <attvalues>
          <attvalue for="att1" value="-"/>
        </attvalues>
      </edge>
      <edge id="179" label="-" source="16" target="111" weight="0.8824508">
        <attvalues>
          <attvalue for="att1" value="-"/>
        </attvalues>
      </edge>
      <edge id="180" label="-" source="16" target="112" weight="0.7772542">
        <attvalues>
          <attvalue for="att1" value="-"/>
        </attvalues>
      </edge>
      <edge id="181" label="-" source="16" target="114" weight="0.8498422">
        <attvalues>
          <attvalue for="att1" value="-"/>
        </attvalues>
      </edge>
      <edge id="182" label="+" source="16" target="118" weight="0.8988669">
        <attvalues>
          <attvalue for="att1" value="+"/>
        </attvalues>
      </edge>
      <edge id="183" label="+" source="16" target="121" weight="0.9065714">
        <attvalues>
          <attvalue for="att1" value="+"/>
        </attvalues>
      </edge>
      <edge id="184" label="+" source="16" target="173" weight="0.9513374">
        <attvalues>
          <attvalue for="att1" value="+"/>
        </attvalues>
      </edge>
      <edge id="185" label="+" source="16" target="174" weight="0.8818099">
        <attvalues>
          <attvalue for="att1" value="+"/>
        </attvalues>
      </edge>
      <edge id="186" label="+" source="16" target="177" weight="0.9275407">
        <attvalues>
          <attvalue for="att1" value="+"/>
        </attvalues>
      </edge>
      <edge id="187" label="+" source="16" target="190" weight="0.9208503">
        <attvalues>
          <attvalue for="att1" value="+"/>
        </attvalues>
      </edge>
      <edge id="188" label="+" source="16" target="250" weight="0.7794676">
        <attvalues>
          <attvalue for="att1" value="+"/>
        </attvalues>
      </edge>
      <edge id="189" label="-" source="16" target="261" weight="0.7177825">
        <attvalues>
          <attvalue for="att1" value="-"/>
        </attvalues>
      </edge>
      <edge id="190" label="-" source="16" target="271" weight="0.6562574">
        <attvalues>
          <attvalue for="att1" value="-"/>
        </attvalues>
      </edge>
      <edge id="191" label="-" source="16" target="297" weight="0.6500848">
        <attvalues>
          <attvalue for="att1" value="-"/>
        </attvalues>
      </edge>
      <edge id="192" label="+" source="17" target="92" weight="0.8925107">
        <attvalues>
          <attvalue for="att1" value="+"/>
        </attvalues>
      </edge>
      <edge id="193" label="-" source="18" target="30" weight="0.6649457">
        <attvalues>
          <attvalue for="att1" value="-"/>
        </attvalues>
      </edge>
      <edge id="194" label="+" source="18" target="33" weight="0.6493186">
        <attvalues>
          <attvalue for="att1" value="+"/>
        </attvalues>
      </edge>
      <edge id="195" label="+" source="18" target="46" weight="0.8599639">
        <attvalues>
          <attvalue for="att1" value="+"/>
        </attvalues>
      </edge>
      <edge id="196" label="-" source="18" target="76" weight="0.9482596">
        <attvalues>
          <attvalue for="att1" value="-"/>
        </attvalues>
      </edge>
      <edge id="197" label="+" source="18" target="83" weight="0.7837748">
        <attvalues>
          <attvalue for="att1" value="+"/>
        </attvalues>
      </edge>
      <edge id="198" label="+" source="18" target="139" weight="0.7540974">
        <attvalues>
          <attvalue for="att1" value="+"/>
        </attvalues>
      </edge>
      <edge id="199" label="+" source="18" target="152" weight="0.671868">
        <attvalues>
          <attvalue for="att1" value="+"/>
        </attvalues>
      </edge>
      <edge id="200" label="+" source="18" target="160" weight="0.6911471">
        <attvalues>
          <attvalue for="att1" value="+"/>
        </attvalues>
      </edge>
      <edge id="201" label="+" source="18" target="214" weight="0.7548701">
        <attvalues>
          <attvalue for="att1" value="+"/>
        </attvalues>
      </edge>
      <edge id="202" label="-" source="18" target="242" weight="0.660683">
        <attvalues>
          <attvalue for="att1" value="-"/>
        </attvalues>
      </edge>
      <edge id="203" label="-" source="19" target="49" weight="0.769176">
        <attvalues>
          <attvalue for="att1" value="-"/>
        </attvalues>
      </edge>
      <edge id="204" label="-" source="19" target="104" weight="0.7692467">
        <attvalues>
          <attvalue for="att1" value="-"/>
        </attvalues>
      </edge>
      <edge id="205" label="-" source="19" target="184" weight="0.8574583">
        <attvalues>
          <attvalue for="att1" value="-"/>
        </attvalues>
      </edge>
      <edge id="206" label="-" source="19" target="254" weight="0.6433642">
        <attvalues>
          <attvalue for="att1" value="-"/>
        </attvalues>
      </edge>
      <edge id="207" label="+" source="19" target="298" weight="0.7946355">
        <attvalues>
          <attvalue for="att1" value="+"/>
        </attvalues>
      </edge>
      <edge id="208" label="+" source="19" target="320" weight="0.7967333">
        <attvalues>
          <attvalue for="att1" value="+"/>
        </attvalues>
      </edge>
      <edge id="209" label="-" source="19" target="336" weight="0.8287039">
        <attvalues>
          <attvalue for="att1" value="-"/>
        </attvalues>
      </edge>
      <edge id="210" label="-" source="20" target="59" weight="0.8810193">
        <attvalues>
          <attvalue for="att1" value="-"/>
        </attvalues>
      </edge>
      <edge id="211" label="+" source="20" target="70" weight="0.8578475">
        <attvalues>
          <attvalue for="att1" value="+"/>
        </attvalues>
      </edge>
      <edge id="212" label="-" source="20" target="105" weight="0.9681565">
        <attvalues>
          <attvalue for="att1" value="-"/>
        </attvalues>
      </edge>
      <edge id="213" label="+" source="20" target="181" weight="0.6833522">
        <attvalues>
          <attvalue for="att1" value="+"/>
        </attvalues>
      </edge>
      <edge id="214" label="+" source="20" target="187" weight="0.7394432">
        <attvalues>
          <attvalue for="att1" value="+"/>
        </attvalues>
      </edge>
      <edge id="215" label="-" source="20" target="247" weight="0.9312531">
        <attvalues>
          <attvalue for="att1" value="-"/>
        </attvalues>
      </edge>
      <edge id="216" label="-" source="20" target="273" weight="0.914086">
        <attvalues>
          <attvalue for="att1" value="-"/>
        </attvalues>
      </edge>
      <edge id="217" label="-" source="20" target="333" weight="0.7219709">
        <attvalues>
          <attvalue for="att1" value="-"/>
        </attvalues>
      </edge>
      <edge id="218" label="-" source="21" target="118" weight="0.7177291">
        <attvalues>
          <attvalue for="att1" value="-"/>
        </attvalues>
      </edge>
      <edge id="219" label="+" source="21" target="228" weight="0.8013685">
        <attvalues>
          <attvalue for="att1" value="+"/>
        </attvalues>
      </edge>
      <edge id="220" label="-" source="21" target="236" weight="0.8011081">
        <attvalues>
          <attvalue for="att1" value="-"/>
        </attvalues>
      </edge>
      <edge id="221" label="+" source="21" target="286" weight="0.7587243">
        <attvalues>
          <attvalue for="att1" value="+"/>
        </attvalues>
      </edge>
      <edge id="222" label="+" source="22" target="130" weight="0.6975797">
        <attvalues>
          <attvalue for="att1" value="+"/>
        </attvalues>
      </edge>
      <edge id="223" label="+" source="22" target="136" weight="0.8939484">
        <attvalues>
          <attvalue for="att1" value="+"/>
        </attvalues>
      </edge>
      <edge id="224" label="-" source="22" target="144" weight="0.9713924">
        <attvalues>
          <attvalue for="att1" value="-"/>
        </attvalues>
      </edge>
      <edge id="225" label="-" source="22" target="190" weight="0.7795303">
        <attvalues>
          <attvalue for="att1" value="-"/>
        </attvalues>
      </edge>
      <edge id="226" label="-" source="22" target="191" weight="0.6864087">
        <attvalues>
          <attvalue for="att1" value="-"/>
        </attvalues>
      </edge>
      <edge id="227" label="+" source="22" target="220" weight="0.7595103">
        <attvalues>
          <attvalue for="att1" value="+"/>
        </attvalues>
      </edge>
      <edge id="228" label="-" source="22" target="295" weight="0.9392313">
        <attvalues>
          <attvalue for="att1" value="-"/>
        </attvalues>
      </edge>
      <edge id="229" label="+" source="22" target="326" weight="0.610678">
        <attvalues>
          <attvalue for="att1" value="+"/>
        </attvalues>
      </edge>
      <edge id="230" label="-" source="23" target="162" weight="0.7150943">
        <attvalues>
          <attvalue for="att1" value="-"/>
        </attvalues>
      </edge>
      <edge id="231" label="-" source="23" target="172" weight="0.8661364">
        <attvalues>
          <attvalue for="att1" value="-"/>
        </attvalues>
      </edge>
      <edge id="232" label="-" source="23" target="177" weight="0.9108264">
        <attvalues>
          <attvalue for="att1" value="-"/>
        </attvalues>
      </edge>
      <edge id="233" label="+" source="23" target="226" weight="0.9466714">
        <attvalues>
          <attvalue for="att1" value="+"/>
        </attvalues>
      </edge>
      <edge id="234" label="+" source="23" target="227" weight="0.7304564">
        <attvalues>
          <attvalue for="att1" value="+"/>
        </attvalues>
      </edge>
      <edge id="235" label="-" source="23" target="228" weight="0.9071264">
        <attvalues>
          <attvalue for="att1" value="-"/>
        </attvalues>
      </edge>
      <edge id="236" label="-" source="23" target="256" weight="0.7871209">
        <attvalues>
          <attvalue for="att1" value="-"/>
        </attvalues>
      </edge>
      <edge id="237" label="-" source="24" target="83" weight="0.8176776">
        <attvalues>
          <attvalue for="att1" value="-"/>
        </attvalues>
      </edge>
      <edge id="238" label="-" source="24" target="135" weight="0.8761151">
        <attvalues>
          <attvalue for="att1" value="-"/>
        </attvalues>
      </edge>
      <edge id="239" label="-" source="24" target="152" weight="0.8766872">
        <attvalues>
          <attvalue for="att1" value="-"/>
        </attvalues>
      </edge>
      <edge id="240" label="-" source="24" target="162" weight="0.8402985">
        <attvalues>
          <attvalue for="att1" value="-"/>
        </attvalues>
      </edge>
      <edge id="241" label="+" source="24" target="216" weight="0.9202441">
        <attvalues>
          <attvalue for="att1" value="+"/>
        </attvalues>
      </edge>
      <edge id="242" label="+" source="24" target="243" weight="0.8908935">
        <attvalues>
          <attvalue for="att1" value="+"/>
        </attvalues>
      </edge>
      <edge id="243" label="-" source="24" target="311" weight="0.7882457">
        <attvalues>
          <attvalue for="att1" value="-"/>
        </attvalues>
      </edge>
      <edge id="244" label="-" source="24" target="329" weight="0.7985274">
        <attvalues>
          <attvalue for="att1" value="-"/>
        </attvalues>
      </edge>
      <edge id="245" label="+" source="24" target="336" weight="0.7439696">
        <attvalues>
          <attvalue for="att1" value="+"/>
        </attvalues>
      </edge>
      <edge id="246" label="+" source="25" target="85" weight="0.7526494">
        <attvalues>
          <attvalue for="att1" value="+"/>
        </attvalues>
      </edge>
      <edge id="247" label="-" source="25" target="195" weight="0.7158412">
        <attvalues>
          <attvalue for="att1" value="-"/>
        </attvalues>
      </edge>
      <edge id="248" label="+" source="25" target="275" weight="0.878791">
        <attvalues>
          <attvalue for="att1" value="+"/>
        </attvalues>
      </edge>
      <edge id="249" label="+" source="25" target="281" weight="0.8183383">
        <attvalues>
          <attvalue for="att1" value="+"/>
        </attvalues>
      </edge>
      <edge id="250" label="+" source="25" target="310" weight="0.8826258">
        <attvalues>
          <attvalue for="att1" value="+"/>
        </attvalues>
      </edge>
      <edge id="251" label="+" source="26" target="202" weight="0.8141535">
        <attvalues>
          <attvalue for="att1" value="+"/>
        </attvalues>
      </edge>
      <edge id="252" label="+" source="26" target="208" weight="0.9354554">
        <attvalues>
          <attvalue for="att1" value="+"/>
        </attvalues>
      </edge>
      <edge id="253" label="-" source="26" target="262" weight="0.8642388">
        <attvalues>
          <attvalue for="att1" value="-"/>
        </attvalues>
      </edge>
      <edge id="254" label="+" source="26" target="266" weight="0.9402088">
        <attvalues>
          <attvalue for="att1" value="+"/>
        </attvalues>
      </edge>
      <edge id="255" label="+" source="26" target="291" weight="0.6409663">
        <attvalues>
          <attvalue for="att1" value="+"/>
        </attvalues>
      </edge>
      <edge id="256" label="+" source="26" target="292" weight="0.7895741">
        <attvalues>
          <attvalue for="att1" value="+"/>
        </attvalues>
      </edge>
      <edge id="257" label="+" source="26" target="294" weight="0.8021385">
        <attvalues>
          <attvalue for="att1" value="+"/>
        </attvalues>
      </edge>
      <edge id="258" label="-" source="26" target="306" weight="0.8939406">
        <attvalues>
          <attvalue for="att1" value="-"/>
        </attvalues>
      </edge>
      <edge id="259" label="-" source="26" target="321" weight="0.7766097">
        <attvalues>
          <attvalue for="att1" value="-"/>
        </attvalues>
      </edge>
      <edge id="260" label="-" source="26" target="322" weight="0.6407294">
        <attvalues>
          <attvalue for="att1" value="-"/>
        </attvalues>
      </edge>
      <edge id="261" label="-" source="26" target="324" weight="0.9120864">
        <attvalues>
          <attvalue for="att1" value="-"/>
        </attvalues>
      </edge>
      <edge id="262" label="-" source="27" target="30" weight="0.8627918">
        <attvalues>
          <attvalue for="att1" value="-"/>
        </attvalues>
      </edge>
      <edge id="263" label="+" source="27" target="74" weight="0.8810363">
        <attvalues>
          <attvalue for="att1" value="+"/>
        </attvalues>
      </edge>
      <edge id="264" label="+" source="27" target="82" weight="0.8489979">
        <attvalues>
          <attvalue for="att1" value="+"/>
        </attvalues>
      </edge>
      <edge id="265" label="-" source="27" target="133" weight="0.9011147">
        <attvalues>
          <attvalue for="att1" value="-"/>
        </attvalues>
      </edge>
      <edge id="266" label="-" source="27" target="182" weight="0.7739492">
        <attvalues>
          <attvalue for="att1" value="-"/>
        </attvalues>
      </edge>
      <edge id="267" label="+" source="27" target="201" weight="0.9592145">
        <attvalues>
          <attvalue for="att1" value="+"/>
        </attvalues>
      </edge>
      <edge id="268" label="-" source="27" target="203" weight="0.8855595">
        <attvalues>
          <attvalue for="att1" value="-"/>
        </attvalues>
      </edge>
      <edge id="269" label="-" source="27" target="205" weight="0.9416699">
        <attvalues>
          <attvalue for="att1" value="-"/>
        </attvalues>
      </edge>
      <edge id="270" label="-" source="27" target="225" weight="0.5812857">
        <attvalues>
          <attvalue for="att1" value="-"/>
        </attvalues>
      </edge>
      <edge id="271" label="-" source="27" target="233" weight="0.7818512">
        <attvalues>
          <attvalue for="att1" value="-"/>
        </attvalues>
      </edge>
      <edge id="272" label="-" source="27" target="282" weight="0.8743659">
        <attvalues>
          <attvalue for="att1" value="-"/>
        </attvalues>
      </edge>
      <edge id="273" label="+" source="28" target="91" weight="0.6934069">
        <attvalues>
          <attvalue for="att1" value="+"/>
        </attvalues>
      </edge>
      <edge id="274" label="+" source="28" target="177" weight="0.7841701">
        <attvalues>
          <attvalue for="att1" value="+"/>
        </attvalues>
      </edge>
      <edge id="275" label="+" source="28" target="188" weight="0.8396822">
        <attvalues>
          <attvalue for="att1" value="+"/>
        </attvalues>
      </edge>
      <edge id="276" label="-" source="28" target="214" weight="0.9425528">
        <attvalues>
          <attvalue for="att1" value="-"/>
        </attvalues>
      </edge>
      <edge id="277" label="-" source="28" target="219" weight="0.8494258">
        <attvalues>
          <attvalue for="att1" value="-"/>
        </attvalues>
      </edge>
      <edge id="278" label="+" source="28" target="226" weight="0.7919252">
        <attvalues>
          <attvalue for="att1" value="+"/>
        </attvalues>
      </edge>
      <edge id="279" label="+" source="28" target="233" weight="0.885535">
        <attvalues>
          <attvalue for="att1" value="+"/>
        </attvalues>
      </edge>
      <edge id="280" label="-" source="28" target="269" weight="0.7995612">
        <attvalues>
          <attvalue for="att1" value="-"/>
        </attvalues>
      </edge>
      <edge id="281" label="-" source="28" target="278" weight="0.8575301">
        <attvalues>
          <attvalue for="att1" value="-"/>
        </attvalues>
      </edge>
      <edge id="282" label="+" source="28" target="284" weight="0.9187369">
        <attvalues>
          <attvalue for="att1" value="+"/>
        </attvalues>
      </edge>
      <edge id="283" label="-" source="28" target="349" weight="0.8139417">
        <attvalues>
          <attvalue for="att1" value="-"/>
        </attvalues>
      </edge>
      <edge id="284" label="-" source="29" target="41" weight="0.8358265">
        <attvalues>
          <attvalue for="att1" value="-"/>
        </attvalues>
      </edge>
      <edge id="285" label="-" source="29" target="43" weight="0.8198948">
        <attvalues>
          <attvalue for="att1" value="-"/>
        </attvalues>
      </edge>
      <edge id="286" label="-" source="29" target="47" weight="0.7733551">
        <attvalues>
          <attvalue for="att1" value="-"/>
        </attvalues>
      </edge>
      <edge id="287" label="-" source="29" target="56" weight="0.7775273">
        <attvalues>
          <attvalue for="att1" value="-"/>
        </attvalues>
      </edge>
      <edge id="288" label="+" source="29" target="63" weight="0.7169112">
        <attvalues>
          <attvalue for="att1" value="+"/>
        </attvalues>
      </edge>
      <edge id="289" label="-" source="29" target="69" weight="0.837275">
        <attvalues>
          <attvalue for="att1" value="-"/>
        </attvalues>
      </edge>
      <edge id="290" label="-" source="29" target="76" weight="0.8444699">
        <attvalues>
          <attvalue for="att1" value="-"/>
        </attvalues>
      </edge>
      <edge id="291" label="-" source="29" target="77" weight="0.9182092">
        <attvalues>
          <attvalue for="att1" value="-"/>
        </attvalues>
      </edge>
      <edge id="292" label="-" source="29" target="119" weight="0.5885579">
        <attvalues>
          <attvalue for="att1" value="-"/>
        </attvalues>
      </edge>
      <edge id="293" label="-" source="29" target="135" weight="0.8471905">
        <attvalues>
          <attvalue for="att1" value="-"/>
        </attvalues>
      </edge>
      <edge id="294" label="+" source="29" target="172" weight="0.6235095">
        <attvalues>
          <attvalue for="att1" value="+"/>
        </attvalues>
      </edge>
      <edge id="295" label="+" source="29" target="178" weight="0.8966909">
        <attvalues>
          <attvalue for="att1" value="+"/>
        </attvalues>
      </edge>
      <edge id="296" label="-" source="29" target="338" weight="0.6624883">
        <attvalues>
          <attvalue for="att1" value="-"/>
        </attvalues>
      </edge>
      <edge id="297" label="-" source="30" target="32" weight="0.8369907">
        <attvalues>
          <attvalue for="att1" value="-"/>
        </attvalues>
      </edge>
      <edge id="298" label="-" source="30" target="100" weight="0.8600838">
        <attvalues>
          <attvalue for="att1" value="-"/>
        </attvalues>
      </edge>
      <edge id="299" label="-" source="30" target="118" weight="0.9087413">
        <attvalues>
          <attvalue for="att1" value="-"/>
        </attvalues>
      </edge>
      <edge id="300" label="+" source="30" target="177" weight="0.8870816">
        <attvalues>
          <attvalue for="att1" value="+"/>
        </attvalues>
      </edge>
      <edge id="301" label="+" source="30" target="181" weight="0.8885052">
        <attvalues>
          <attvalue for="att1" value="+"/>
        </attvalues>
      </edge>
      <edge id="302" label="+" source="30" target="202" weight="0.8717649">
        <attvalues>
          <attvalue for="att1" value="+"/>
        </attvalues>
      </edge>
      <edge id="303" label="+" source="30" target="232" weight="0.8864022">
        <attvalues>
          <attvalue for="att1" value="+"/>
        </attvalues>
      </edge>
      <edge id="304" label="-" source="30" target="305" weight="0.8293661">
        <attvalues>
          <attvalue for="att1" value="-"/>
        </attvalues>
      </edge>
      <edge id="305" label="-" source="30" target="332" weight="0.8558603">
        <attvalues>
          <attvalue for="att1" value="-"/>
        </attvalues>
      </edge>
      <edge id="306" label="-" source="31" target="55" weight="0.8359449">
        <attvalues>
          <attvalue for="att1" value="-"/>
        </attvalues>
      </edge>
      <edge id="307" label="+" source="31" target="129" weight="0.7939822">
        <attvalues>
          <attvalue for="att1" value="+"/>
        </attvalues>
      </edge>
      <edge id="308" label="-" source="31" target="150" weight="0.9236047">
        <attvalues>
          <attvalue for="att1" value="-"/>
        </attvalues>
      </edge>
      <edge id="309" label="+" source="31" target="223" weight="0.9193499">
        <attvalues>
          <attvalue for="att1" value="+"/>
        </attvalues>
      </edge>
      <edge id="310" label="+" source="31" target="239" weight="0.9313583">
        <attvalues>
          <attvalue for="att1" value="+"/>
        </attvalues>
      </edge>
      <edge id="311" label="+" source="31" target="241" weight="0.7973841">
        <attvalues>
          <attvalue for="att1" value="+"/>
        </attvalues>
      </edge>
      <edge id="312" label="+" source="31" target="245" weight="0.9912027">
        <attvalues>
          <attvalue for="att1" value="+"/>
        </attvalues>
      </edge>
      <edge id="313" label="+" source="31" target="267" weight="0.6850187">
        <attvalues>
          <attvalue for="att1" value="+"/>
        </attvalues>
      </edge>
      <edge id="314" label="+" source="31" target="274" weight="0.921066">
        <attvalues>
          <attvalue for="att1" value="+"/>
        </attvalues>
      </edge>
      <edge id="315" label="+" source="31" target="275" weight="0.8098987">
        <attvalues>
          <attvalue for="att1" value="+"/>
        </attvalues>
      </edge>
      <edge id="316" label="+" source="31" target="317" weight="0.6218681">
        <attvalues>
          <attvalue for="att1" value="+"/>
        </attvalues>
      </edge>
      <edge id="317" label="+" source="31" target="333" weight="0.8583838">
        <attvalues>
          <attvalue for="att1" value="+"/>
        </attvalues>
      </edge>
      <edge id="318" label="-" source="31" target="341" weight="0.6758813">
        <attvalues>
          <attvalue for="att1" value="-"/>
        </attvalues>
      </edge>
      <edge id="319" label="-" source="31" target="348" weight="0.903281">
        <attvalues>
          <attvalue for="att1" value="-"/>
        </attvalues>
      </edge>
      <edge id="320" label="-" source="32" target="42" weight="0.7440923">
        <attvalues>
          <attvalue for="att1" value="-"/>
        </attvalues>
      </edge>
      <edge id="321" label="-" source="32" target="43" weight="0.7857227">
        <attvalues>
          <attvalue for="att1" value="-"/>
        </attvalues>
      </edge>
      <edge id="322" label="-" source="32" target="45" weight="0.8050822">
        <attvalues>
          <attvalue for="att1" value="-"/>
        </attvalues>
      </edge>
      <edge id="323" label="+" source="32" target="49" weight="0.7536172">
        <attvalues>
          <attvalue for="att1" value="+"/>
        </attvalues>
      </edge>
      <edge id="324" label="+" source="32" target="52" weight="0.8993571">
        <attvalues>
          <attvalue for="att1" value="+"/>
        </attvalues>
      </edge>
      <edge id="325" label="-" source="32" target="85" weight="0.8833504">
        <attvalues>
          <attvalue for="att1" value="-"/>
        </attvalues>
      </edge>
      <edge id="326" label="-" source="32" target="102" weight="1">
        <attvalues>
          <attvalue for="att1" value="-"/>
        </attvalues>
      </edge>
      <edge id="327" label="+" source="32" target="104" weight="0.8693227">
        <attvalues>
          <attvalue for="att1" value="+"/>
        </attvalues>
      </edge>
      <edge id="328" label="+" source="32" target="105" weight="0.7888278">
        <attvalues>
          <attvalue for="att1" value="+"/>
        </attvalues>
      </edge>
      <edge id="329" label="-" source="32" target="111" weight="0.7361768">
        <attvalues>
          <attvalue for="att1" value="-"/>
        </attvalues>
      </edge>
      <edge id="330" label="+" source="32" target="121" weight="0.847525">
        <attvalues>
          <attvalue for="att1" value="+"/>
        </attvalues>
      </edge>
      <edge id="331" label="+" source="32" target="129" weight="0.8237757">
        <attvalues>
          <attvalue for="att1" value="+"/>
        </attvalues>
      </edge>
      <edge id="332" label="+" source="32" target="167" weight="0.6437117">
        <attvalues>
          <attvalue for="att1" value="+"/>
        </attvalues>
      </edge>
      <edge id="333" label="+" source="32" target="206" weight="0.8252818">
        <attvalues>
          <attvalue for="att1" value="+"/>
        </attvalues>
      </edge>
      <edge id="334" label="+" source="32" target="292" weight="0.8533422">
        <attvalues>
          <attvalue for="att1" value="+"/>
        </attvalues>
      </edge>
      <edge id="335" label="+" source="32" target="303" weight="0.7059119">
        <attvalues>
          <attvalue for="att1" value="+"/>
        </attvalues>
      </edge>
      <edge id="336" label="+" source="32" target="337" weight="0.6802888">
        <attvalues>
          <attvalue for="att1" value="+"/>
        </attvalues>
      </edge>
      <edge id="337" label="+" source="32" target="353" weight="0.9282941">
        <attvalues>
          <attvalue for="att1" value="+"/>
        </attvalues>
      </edge>
      <edge id="338" label="+" source="33" target="39" weight="0.753067">
        <attvalues>
          <attvalue for="att1" value="+"/>
        </attvalues>
      </edge>
      <edge id="339" label="-" source="33" target="55" weight="0.6071426">
        <attvalues>
          <attvalue for="att1" value="-"/>
        </attvalues>
      </edge>
      <edge id="340" label="+" source="33" target="68" weight="0.8940296">
        <attvalues>
          <attvalue for="att1" value="+"/>
        </attvalues>
      </edge>
      <edge id="341" label="+" source="33" target="127" weight="0.8122187">
        <attvalues>
          <attvalue for="att1" value="+"/>
        </attvalues>
      </edge>
      <edge id="342" label="-" source="33" target="132" weight="0.9366899">
        <attvalues>
          <attvalue for="att1" value="-"/>
        </attvalues>
      </edge>
      <edge id="343" label="-" source="33" target="135" weight="0.6305559">
        <attvalues>
          <attvalue for="att1" value="-"/>
        </attvalues>
      </edge>
      <edge id="344" label="+" source="33" target="141" weight="0.8490246">
        <attvalues>
          <attvalue for="att1" value="+"/>
        </attvalues>
      </edge>
      <edge id="345" label="-" source="33" target="145" weight="0.7841218">
        <attvalues>
          <attvalue for="att1" value="-"/>
        </attvalues>
      </edge>
      <edge id="346" label="-" source="33" target="163" weight="0.9835825">
        <attvalues>
          <attvalue for="att1" value="-"/>
        </attvalues>
      </edge>
      <edge id="347" label="+" source="33" target="167" weight="0.9348243">
        <attvalues>
          <attvalue for="att1" value="+"/>
        </attvalues>
      </edge>
      <edge id="348" label="+" source="33" target="170" weight="0.8948591">
        <attvalues>
          <attvalue for="att1" value="+"/>
        </attvalues>
      </edge>
      <edge id="349" label="+" source="33" target="222" weight="0.8698321">
        <attvalues>
          <attvalue for="att1" value="+"/>
        </attvalues>
      </edge>
      <edge id="350" label="+" source="33" target="223" weight="0.8320696">
        <attvalues>
          <attvalue for="att1" value="+"/>
        </attvalues>
      </edge>
      <edge id="351" label="+" source="33" target="226" weight="0.9234946">
        <attvalues>
          <attvalue for="att1" value="+"/>
        </attvalues>
      </edge>
      <edge id="352" label="+" source="33" target="239" weight="0.8268434">
        <attvalues>
          <attvalue for="att1" value="+"/>
        </attvalues>
      </edge>
      <edge id="353" label="+" source="33" target="247" weight="0.8426796">
        <attvalues>
          <attvalue for="att1" value="+"/>
        </attvalues>
      </edge>
      <edge id="354" label="+" source="33" target="253" weight="0.9068184">
        <attvalues>
          <attvalue for="att1" value="+"/>
        </attvalues>
      </edge>
      <edge id="355" label="+" source="33" target="272" weight="0.7465427">
        <attvalues>
          <attvalue for="att1" value="+"/>
        </attvalues>
      </edge>
      <edge id="356" label="+" source="33" target="285" weight="0.8935057">
        <attvalues>
          <attvalue for="att1" value="+"/>
        </attvalues>
      </edge>
      <edge id="357" label="+" source="33" target="289" weight="0.7717201">
        <attvalues>
          <attvalue for="att1" value="+"/>
        </attvalues>
      </edge>
      <edge id="358" label="-" source="33" target="338" weight="0.7180389">
        <attvalues>
          <attvalue for="att1" value="-"/>
        </attvalues>
      </edge>
      <edge id="359" label="+" source="34" target="197" weight="0.7886551">
        <attvalues>
          <attvalue for="att1" value="+"/>
        </attvalues>
      </edge>
      <edge id="360" label="+" source="34" target="202" weight="0.8618336">
        <attvalues>
          <attvalue for="att1" value="+"/>
        </attvalues>
      </edge>
      <edge id="361" label="-" source="34" target="203" weight="0.6728059">
        <attvalues>
          <attvalue for="att1" value="-"/>
        </attvalues>
      </edge>
      <edge id="362" label="+" source="34" target="303" weight="0.9100047">
        <attvalues>
          <attvalue for="att1" value="+"/>
        </attvalues>
      </edge>
      <edge id="363" label="+" source="34" target="320" weight="0.77646">
        <attvalues>
          <attvalue for="att1" value="+"/>
        </attvalues>
      </edge>
      <edge id="364" label="-" source="34" target="348" weight="0.8938872">
        <attvalues>
          <attvalue for="att1" value="-"/>
        </attvalues>
      </edge>
      <edge id="365" label="+" source="35" target="64" weight="0.772105">
        <attvalues>
          <attvalue for="att1" value="+"/>
        </attvalues>
      </edge>
      <edge id="366" label="+" source="35" target="279" weight="0.7434675">
        <attvalues>
          <attvalue for="att1" value="+"/>
        </attvalues>
      </edge>
      <edge id="367" label="-" source="35" target="298" weight="0.8011518">
        <attvalues>
          <attvalue for="att1" value="-"/>
        </attvalues>
      </edge>
      <edge id="368" label="+" source="36" target="76" weight="0.7979638">
        <attvalues>
          <attvalue for="att1" value="+"/>
        </attvalues>
      </edge>
      <edge id="369" label="-" source="36" target="77" weight="0.810107">
        <attvalues>
          <attvalue for="att1" value="-"/>
        </attvalues>
      </edge>
      <edge id="370" label="+" source="36" target="138" weight="0.8789916">
        <attvalues>
          <attvalue for="att1" value="+"/>
        </attvalues>
      </edge>
      <edge id="371" label="+" source="36" target="153" weight="0.7608079">
        <attvalues>
          <attvalue for="att1" value="+"/>
        </attvalues>
      </edge>
      <edge id="372" label="-" source="36" target="217" weight="0.8628055">
        <attvalues>
          <attvalue for="att1" value="-"/>
        </attvalues>
      </edge>
      <edge id="373" label="+" source="36" target="258" weight="0.9162802">
        <attvalues>
          <attvalue for="att1" value="+"/>
        </attvalues>
      </edge>
      <edge id="374" label="+" source="36" target="265" weight="0.9327719">
        <attvalues>
          <attvalue for="att1" value="+"/>
        </attvalues>
      </edge>
      <edge id="375" label="+" source="36" target="287" weight="0.9256958">
        <attvalues>
          <attvalue for="att1" value="+"/>
        </attvalues>
      </edge>
      <edge id="376" label="-" source="36" target="293" weight="0.9531415">
        <attvalues>
          <attvalue for="att1" value="-"/>
        </attvalues>
      </edge>
      <edge id="377" label="+" source="36" target="296" weight="0.920581">
        <attvalues>
          <attvalue for="att1" value="+"/>
        </attvalues>
      </edge>
      <edge id="378" label="+" source="36" target="348" weight="0.9407142">
        <attvalues>
          <attvalue for="att1" value="+"/>
        </attvalues>
      </edge>
      <edge id="379" label="-" source="37" target="93" weight="0.9496048">
        <attvalues>
          <attvalue for="att1" value="-"/>
        </attvalues>
      </edge>
      <edge id="380" label="-" source="37" target="99" weight="0.8481">
        <attvalues>
          <attvalue for="att1" value="-"/>
        </attvalues>
      </edge>
      <edge id="381" label="-" source="37" target="188" weight="0.3849325">
        <attvalues>
          <attvalue for="att1" value="-"/>
        </attvalues>
      </edge>
      <edge id="382" label="-" source="37" target="202" weight="0.5281318">
        <attvalues>
          <attvalue for="att1" value="-"/>
        </attvalues>
      </edge>
      <edge id="383" label="+" source="38" target="159" weight="0.8935237">
        <attvalues>
          <attvalue for="att1" value="+"/>
        </attvalues>
      </edge>
      <edge id="384" label="-" source="38" target="165" weight="0.8279685">
        <attvalues>
          <attvalue for="att1" value="-"/>
        </attvalues>
      </edge>
      <edge id="385" label="+" source="38" target="181" weight="0.8537554">
        <attvalues>
          <attvalue for="att1" value="+"/>
        </attvalues>
      </edge>
      <edge id="386" label="+" source="38" target="192" weight="0.8387774">
        <attvalues>
          <attvalue for="att1" value="+"/>
        </attvalues>
      </edge>
      <edge id="387" label="+" source="38" target="234" weight="0.7544843">
        <attvalues>
          <attvalue for="att1" value="+"/>
        </attvalues>
      </edge>
      <edge id="388" label="+" source="38" target="262" weight="0.7935068">
        <attvalues>
          <attvalue for="att1" value="+"/>
        </attvalues>
      </edge>
      <edge id="389" label="+" source="38" target="278" weight="0.9170279">
        <attvalues>
          <attvalue for="att1" value="+"/>
        </attvalues>
      </edge>
      <edge id="390" label="+" source="38" target="280" weight="0.888182">
        <attvalues>
          <attvalue for="att1" value="+"/>
        </attvalues>
      </edge>
      <edge id="391" label="+" source="38" target="284" weight="0.7476615">
        <attvalues>
          <attvalue for="att1" value="+"/>
        </attvalues>
      </edge>
      <edge id="392" label="-" source="38" target="300" weight="0.712395">
        <attvalues>
          <attvalue for="att1" value="-"/>
        </attvalues>
      </edge>
      <edge id="393" label="-" source="39" target="66" weight="0.770586">
        <attvalues>
          <attvalue for="att1" value="-"/>
        </attvalues>
      </edge>
      <edge id="394" label="+" source="39" target="72" weight="0.8234541">
        <attvalues>
          <attvalue for="att1" value="+"/>
        </attvalues>
      </edge>
      <edge id="395" label="+" source="39" target="156" weight="0.8433919">
        <attvalues>
          <attvalue for="att1" value="+"/>
        </attvalues>
      </edge>
      <edge id="396" label="-" source="39" target="198" weight="0.9287022">
        <attvalues>
          <attvalue for="att1" value="-"/>
        </attvalues>
      </edge>
      <edge id="397" label="-" source="41" target="69" weight="0.860295">
        <attvalues>
          <attvalue for="att1" value="-"/>
        </attvalues>
      </edge>
      <edge id="398" label="+" source="41" target="183" weight="0.8920995">
        <attvalues>
          <attvalue for="att1" value="+"/>
        </attvalues>
      </edge>
      <edge id="399" label="-" source="41" target="189" weight="0.7594523">
        <attvalues>
          <attvalue for="att1" value="-"/>
        </attvalues>
      </edge>
      <edge id="400" label="+" source="41" target="205" weight="0.9334625">
        <attvalues>
          <attvalue for="att1" value="+"/>
        </attvalues>
      </edge>
      <edge id="401" label="+" source="41" target="216" weight="0.8021783">
        <attvalues>
          <attvalue for="att1" value="+"/>
        </attvalues>
      </edge>
      <edge id="402" label="-" source="41" target="243" weight="0.8635877">
        <attvalues>
          <attvalue for="att1" value="-"/>
        </attvalues>
      </edge>
      <edge id="403" label="+" source="41" target="262" weight="0.6853347">
        <attvalues>
          <attvalue for="att1" value="+"/>
        </attvalues>
      </edge>
      <edge id="404" label="+" source="41" target="266" weight="0.8718419">
        <attvalues>
          <attvalue for="att1" value="+"/>
        </attvalues>
      </edge>
      <edge id="405" label="+" source="41" target="312" weight="0.9496715">
        <attvalues>
          <attvalue for="att1" value="+"/>
        </attvalues>
      </edge>
      <edge id="406" label="+" source="42" target="148" weight="0.8154909">
        <attvalues>
          <attvalue for="att1" value="+"/>
        </attvalues>
      </edge>
      <edge id="407" label="-" source="42" target="167" weight="0.8716657">
        <attvalues>
          <attvalue for="att1" value="-"/>
        </attvalues>
      </edge>
      <edge id="408" label="-" source="42" target="218" weight="0.8406153">
        <attvalues>
          <attvalue for="att1" value="-"/>
        </attvalues>
      </edge>
      <edge id="409" label="-" source="42" target="263" weight="0.8530638">
        <attvalues>
          <attvalue for="att1" value="-"/>
        </attvalues>
      </edge>
      <edge id="410" label="+" source="42" target="268" weight="0.9038782">
        <attvalues>
          <attvalue for="att1" value="+"/>
        </attvalues>
      </edge>
      <edge id="411" label="-" source="43" target="81" weight="0.8585713">
        <attvalues>
          <attvalue for="att1" value="-"/>
        </attvalues>
      </edge>
      <edge id="412" label="-" source="43" target="82" weight="0.4020146">
        <attvalues>
          <attvalue for="att1" value="-"/>
        </attvalues>
      </edge>
      <edge id="413" label="-" source="43" target="138" weight="0.3894783">
        <attvalues>
          <attvalue for="att1" value="-"/>
        </attvalues>
      </edge>
      <edge id="414" label="+" source="43" target="176" weight="0.8791848">
        <attvalues>
          <attvalue for="att1" value="+"/>
        </attvalues>
      </edge>
      <edge id="415" label="-" source="43" target="190" weight="0.8893891">
        <attvalues>
          <attvalue for="att1" value="-"/>
        </attvalues>
      </edge>
      <edge id="416" label="-" source="43" target="241" weight="0.9106076">
        <attvalues>
          <attvalue for="att1" value="-"/>
        </attvalues>
      </edge>
      <edge id="417" label="-" source="43" target="286" weight="0.9170421">
        <attvalues>
          <attvalue for="att1" value="-"/>
        </attvalues>
      </edge>
      <edge id="418" label="-" source="43" target="336" weight="0.9612289">
        <attvalues>
          <attvalue for="att1" value="-"/>
        </attvalues>
      </edge>
      <edge id="419" label="+" source="43" target="340" weight="0.7703443">
        <attvalues>
          <attvalue for="att1" value="+"/>
        </attvalues>
      </edge>
      <edge id="420" label="+" source="43" target="343" weight="0.7446504">
        <attvalues>
          <attvalue for="att1" value="+"/>
        </attvalues>
      </edge>
      <edge id="421" label="+" source="44" target="86" weight="0.6925935">
        <attvalues>
          <attvalue for="att1" value="+"/>
        </attvalues>
      </edge>
      <edge id="422" label="+" source="44" target="87" weight="0.6654679">
        <attvalues>
          <attvalue for="att1" value="+"/>
        </attvalues>
      </edge>
      <edge id="423" label="+" source="44" target="90" weight="0.7918917">
        <attvalues>
          <attvalue for="att1" value="+"/>
        </attvalues>
      </edge>
      <edge id="424" label="+" source="44" target="103" weight="0.6438711">
        <attvalues>
          <attvalue for="att1" value="+"/>
        </attvalues>
      </edge>
      <edge id="425" label="+" source="44" target="111" weight="0.6743535">
        <attvalues>
          <attvalue for="att1" value="+"/>
        </attvalues>
      </edge>
      <edge id="426" label="+" source="44" target="117" weight="0.9569273">
        <attvalues>
          <attvalue for="att1" value="+"/>
        </attvalues>
      </edge>
      <edge id="427" label="+" source="44" target="156" weight="0.9192218">
        <attvalues>
          <attvalue for="att1" value="+"/>
        </attvalues>
      </edge>
      <edge id="428" label="-" source="44" target="197" weight="0.6414107">
        <attvalues>
          <attvalue for="att1" value="-"/>
        </attvalues>
      </edge>
      <edge id="429" label="-" source="44" target="221" weight="0.6160483">
        <attvalues>
          <attvalue for="att1" value="-"/>
        </attvalues>
      </edge>
      <edge id="430" label="-" source="44" target="241" weight="0.7228638">
        <attvalues>
          <attvalue for="att1" value="-"/>
        </attvalues>
      </edge>
      <edge id="431" label="-" source="44" target="293" weight="0.4749637">
        <attvalues>
          <attvalue for="att1" value="-"/>
        </attvalues>
      </edge>
      <edge id="432" label="-" source="45" target="85" weight="0.8845306">
        <attvalues>
          <attvalue for="att1" value="-"/>
        </attvalues>
      </edge>
      <edge id="433" label="+" source="45" target="108" weight="0.8944997">
        <attvalues>
          <attvalue for="att1" value="+"/>
        </attvalues>
      </edge>
      <edge id="434" label="+" source="45" target="182" weight="0.7712418">
        <attvalues>
          <attvalue for="att1" value="+"/>
        </attvalues>
      </edge>
      <edge id="435" label="+" source="45" target="196" weight="0.723446">
        <attvalues>
          <attvalue for="att1" value="+"/>
        </attvalues>
      </edge>
      <edge id="436" label="-" source="45" target="211" weight="0.8879816">
        <attvalues>
          <attvalue for="att1" value="-"/>
        </attvalues>
      </edge>
      <edge id="437" label="-" source="45" target="226" weight="0.7955904">
        <attvalues>
          <attvalue for="att1" value="-"/>
        </attvalues>
      </edge>
      <edge id="438" label="-" source="45" target="227" weight="0.8020407">
        <attvalues>
          <attvalue for="att1" value="-"/>
        </attvalues>
      </edge>
      <edge id="439" label="-" source="45" target="229" weight="0.7827425">
        <attvalues>
          <attvalue for="att1" value="-"/>
        </attvalues>
      </edge>
      <edge id="440" label="+" source="45" target="233" weight="0.8787138">
        <attvalues>
          <attvalue for="att1" value="+"/>
        </attvalues>
      </edge>
      <edge id="441" label="+" source="45" target="236" weight="0.8720476">
        <attvalues>
          <attvalue for="att1" value="+"/>
        </attvalues>
      </edge>
      <edge id="442" label="+" source="45" target="288" weight="0.9231086">
        <attvalues>
          <attvalue for="att1" value="+"/>
        </attvalues>
      </edge>
      <edge id="443" label="+" source="45" target="289" weight="0.9104381">
        <attvalues>
          <attvalue for="att1" value="+"/>
        </attvalues>
      </edge>
      <edge id="444" label="+" source="45" target="305" weight="0.8716097">
        <attvalues>
          <attvalue for="att1" value="+"/>
        </attvalues>
      </edge>
      <edge id="445" label="+" source="45" target="313" weight="0.8845673">
        <attvalues>
          <attvalue for="att1" value="+"/>
        </attvalues>
      </edge>
      <edge id="446" label="-" source="45" target="336" weight="0.9003171">
        <attvalues>
          <attvalue for="att1" value="-"/>
        </attvalues>
      </edge>
      <edge id="447" label="+" source="46" target="48" weight="0.8142782">
        <attvalues>
          <attvalue for="att1" value="+"/>
        </attvalues>
      </edge>
      <edge id="448" label="-" source="46" target="165" weight="0.7909284">
        <attvalues>
          <attvalue for="att1" value="-"/>
        </attvalues>
      </edge>
      <edge id="449" label="+" source="46" target="260" weight="0.8951337">
        <attvalues>
          <attvalue for="att1" value="+"/>
        </attvalues>
      </edge>
      <edge id="450" label="-" source="47" target="135" weight="0.8586687">
        <attvalues>
          <attvalue for="att1" value="-"/>
        </attvalues>
      </edge>
      <edge id="451" label="+" source="47" target="166" weight="0.8646601">
        <attvalues>
          <attvalue for="att1" value="+"/>
        </attvalues>
      </edge>
      <edge id="452" label="+" source="47" target="169" weight="0.6663369">
        <attvalues>
          <attvalue for="att1" value="+"/>
        </attvalues>
      </edge>
      <edge id="453" label="+" source="47" target="311" weight="0.7129901">
        <attvalues>
          <attvalue for="att1" value="+"/>
        </attvalues>
      </edge>
      <edge id="454" label="+" source="47" target="329" weight="0.8442125">
        <attvalues>
          <attvalue for="att1" value="+"/>
        </attvalues>
      </edge>
      <edge id="455" label="+" source="47" target="333" weight="0.767916">
        <attvalues>
          <attvalue for="att1" value="+"/>
        </attvalues>
      </edge>
      <edge id="456" label="+" source="48" target="58" weight="0.8066714">
        <attvalues>
          <attvalue for="att1" value="+"/>
        </attvalues>
      </edge>
      <edge id="457" label="-" source="48" target="73" weight="0.9030518">
        <attvalues>
          <attvalue for="att1" value="-"/>
        </attvalues>
      </edge>
      <edge id="458" label="-" source="48" target="124" weight="0.6888665">
        <attvalues>
          <attvalue for="att1" value="-"/>
        </attvalues>
      </edge>
      <edge id="459" label="+" source="48" target="130" weight="0.7760142">
        <attvalues>
          <attvalue for="att1" value="+"/>
        </attvalues>
      </edge>
      <edge id="460" label="+" source="48" target="145" weight="0.8975087">
        <attvalues>
          <attvalue for="att1" value="+"/>
        </attvalues>
      </edge>
      <edge id="461" label="-" source="48" target="318" weight="0.3290503">
        <attvalues>
          <attvalue for="att1" value="-"/>
        </attvalues>
      </edge>
      <edge id="462" label="+" source="49" target="65" weight="0.964891">
        <attvalues>
          <attvalue for="att1" value="+"/>
        </attvalues>
      </edge>
      <edge id="463" label="-" source="49" target="228" weight="0.9950548">
        <attvalues>
          <attvalue for="att1" value="-"/>
        </attvalues>
      </edge>
      <edge id="464" label="-" source="49" target="243" weight="0.8172237">
        <attvalues>
          <attvalue for="att1" value="-"/>
        </attvalues>
      </edge>
      <edge id="465" label="-" source="49" target="325" weight="0.9143451">
        <attvalues>
          <attvalue for="att1" value="-"/>
        </attvalues>
      </edge>
      <edge id="466" label="-" source="49" target="346" weight="0.9243989">
        <attvalues>
          <attvalue for="att1" value="-"/>
        </attvalues>
      </edge>
      <edge id="467" label="-" source="50" target="90" weight="0.9166346">
        <attvalues>
          <attvalue for="att1" value="-"/>
        </attvalues>
      </edge>
      <edge id="468" label="-" source="50" target="92" weight="0.9087866">
        <attvalues>
          <attvalue for="att1" value="-"/>
        </attvalues>
      </edge>
      <edge id="469" label="-" source="50" target="105" weight="0.9266837">
        <attvalues>
          <attvalue for="att1" value="-"/>
        </attvalues>
      </edge>
      <edge id="470" label="-" source="50" target="117" weight="0.8809661">
        <attvalues>
          <attvalue for="att1" value="-"/>
        </attvalues>
      </edge>
      <edge id="471" label="+" source="51" target="185" weight="0.9569915">
        <attvalues>
          <attvalue for="att1" value="+"/>
        </attvalues>
      </edge>
      <edge id="472" label="+" source="51" target="198" weight="0.9105631">
        <attvalues>
          <attvalue for="att1" value="+"/>
        </attvalues>
      </edge>
      <edge id="473" label="+" source="51" target="205" weight="0.6391406">
        <attvalues>
          <attvalue for="att1" value="+"/>
        </attvalues>
      </edge>
      <edge id="474" label="+" source="51" target="210" weight="0.850602">
        <attvalues>
          <attvalue for="att1" value="+"/>
        </attvalues>
      </edge>
      <edge id="475" label="+" source="51" target="231" weight="0.540097">
        <attvalues>
          <attvalue for="att1" value="+"/>
        </attvalues>
      </edge>
      <edge id="476" label="+" source="51" target="323" weight="0.8793282">
        <attvalues>
          <attvalue for="att1" value="+"/>
        </attvalues>
      </edge>
      <edge id="477" label="-" source="52" target="81" weight="0.7769279">
        <attvalues>
          <attvalue for="att1" value="-"/>
        </attvalues>
      </edge>
      <edge id="478" label="-" source="52" target="133" weight="0.7375044">
        <attvalues>
          <attvalue for="att1" value="-"/>
        </attvalues>
      </edge>
      <edge id="479" label="-" source="52" target="271" weight="0.9269199">
        <attvalues>
          <attvalue for="att1" value="-"/>
        </attvalues>
      </edge>
      <edge id="480" label="-" source="52" target="288" weight="0.6819352">
        <attvalues>
          <attvalue for="att1" value="-"/>
        </attvalues>
      </edge>
      <edge id="481" label="-" source="52" target="297" weight="0.5822886">
        <attvalues>
          <attvalue for="att1" value="-"/>
        </attvalues>
      </edge>
      <edge id="482" label="+" source="53" target="63" weight="0.6207668">
        <attvalues>
          <attvalue for="att1" value="+"/>
        </attvalues>
      </edge>
      <edge id="483" label="+" source="53" target="114" weight="0.87696">
        <attvalues>
          <attvalue for="att1" value="+"/>
        </attvalues>
      </edge>
      <edge id="484" label="+" source="53" target="136" weight="0.8926884">
        <attvalues>
          <attvalue for="att1" value="+"/>
        </attvalues>
      </edge>
      <edge id="485" label="+" source="53" target="197" weight="0.9229031">
        <attvalues>
          <attvalue for="att1" value="+"/>
        </attvalues>
      </edge>
      <edge id="486" label="+" source="53" target="227" weight="0.8468548">
        <attvalues>
          <attvalue for="att1" value="+"/>
        </attvalues>
      </edge>
      <edge id="487" label="+" source="53" target="251" weight="0.931707">
        <attvalues>
          <attvalue for="att1" value="+"/>
        </attvalues>
      </edge>
      <edge id="488" label="+" source="53" target="261" weight="0.8649234">
        <attvalues>
          <attvalue for="att1" value="+"/>
        </attvalues>
      </edge>
      <edge id="489" label="-" source="53" target="300" weight="0.6078004">
        <attvalues>
          <attvalue for="att1" value="-"/>
        </attvalues>
      </edge>
      <edge id="490" label="+" source="53" target="304" weight="0.6169741">
        <attvalues>
          <attvalue for="att1" value="+"/>
        </attvalues>
      </edge>
      <edge id="491" label="+" source="53" target="307" weight="0.6654345">
        <attvalues>
          <attvalue for="att1" value="+"/>
        </attvalues>
      </edge>
      <edge id="492" label="+" source="54" target="60" weight="0.6197493">
        <attvalues>
          <attvalue for="att1" value="+"/>
        </attvalues>
      </edge>
      <edge id="493" label="+" source="54" target="61" weight="0.8075181">
        <attvalues>
          <attvalue for="att1" value="+"/>
        </attvalues>
      </edge>
      <edge id="494" label="+" source="54" target="85" weight="0.6356606">
        <attvalues>
          <attvalue for="att1" value="+"/>
        </attvalues>
      </edge>
      <edge id="495" label="+" source="54" target="127" weight="0.7415147">
        <attvalues>
          <attvalue for="att1" value="+"/>
        </attvalues>
      </edge>
      <edge id="496" label="+" source="54" target="154" weight="0.8024119">
        <attvalues>
          <attvalue for="att1" value="+"/>
        </attvalues>
      </edge>
      <edge id="497" label="+" source="54" target="237" weight="0.7585632">
        <attvalues>
          <attvalue for="att1" value="+"/>
        </attvalues>
      </edge>
      <edge id="498" label="-" source="54" target="249" weight="0.4067338">
        <attvalues>
          <attvalue for="att1" value="-"/>
        </attvalues>
      </edge>
      <edge id="499" label="-" source="54" target="303" weight="0.7952743">
        <attvalues>
          <attvalue for="att1" value="-"/>
        </attvalues>
      </edge>
      <edge id="500" label="+" source="54" target="318" weight="0.711246">
        <attvalues>
          <attvalue for="att1" value="+"/>
        </attvalues>
      </edge>
      <edge id="501" label="+" source="54" target="341" weight="0.5867324">
        <attvalues>
          <attvalue for="att1" value="+"/>
        </attvalues>
      </edge>
      <edge id="502" label="+" source="55" target="68" weight="0.9435889">
        <attvalues>
          <attvalue for="att1" value="+"/>
        </attvalues>
      </edge>
      <edge id="503" label="+" source="55" target="97" weight="0.8661487">
        <attvalues>
          <attvalue for="att1" value="+"/>
        </attvalues>
      </edge>
      <edge id="504" label="-" source="55" target="103" weight="0.891721">
        <attvalues>
          <attvalue for="att1" value="-"/>
        </attvalues>
      </edge>
      <edge id="505" label="+" source="55" target="106" weight="0.8744432">
        <attvalues>
          <attvalue for="att1" value="+"/>
        </attvalues>
      </edge>
      <edge id="506" label="+" source="55" target="158" weight="0.9775719">
        <attvalues>
          <attvalue for="att1" value="+"/>
        </attvalues>
      </edge>
      <edge id="507" label="+" source="55" target="188" weight="0.7988225">
        <attvalues>
          <attvalue for="att1" value="+"/>
        </attvalues>
      </edge>
      <edge id="508" label="+" source="55" target="212" weight="0.9044091">
        <attvalues>
          <attvalue for="att1" value="+"/>
        </attvalues>
      </edge>
      <edge id="509" label="-" source="55" target="265" weight="0.7046237">
        <attvalues>
          <attvalue for="att1" value="-"/>
        </attvalues>
      </edge>
      <edge id="510" label="-" source="55" target="287" weight="0.7145895">
        <attvalues>
          <attvalue for="att1" value="-"/>
        </attvalues>
      </edge>
      <edge id="511" label="-" source="55" target="296" weight="0.5619131">
        <attvalues>
          <attvalue for="att1" value="-"/>
        </attvalues>
      </edge>
      <edge id="512" label="+" source="55" target="303" weight="0.6068914">
        <attvalues>
          <attvalue for="att1" value="+"/>
        </attvalues>
      </edge>
      <edge id="513" label="-" source="55" target="309" weight="0.8281024">
        <attvalues>
          <attvalue for="att1" value="-"/>
        </attvalues>
      </edge>
      <edge id="514" label="-" source="55" target="316" weight="0.680569">
        <attvalues>
          <attvalue for="att1" value="-"/>
        </attvalues>
      </edge>
      <edge id="515" label="-" source="56" target="62" weight="0.6023112">
        <attvalues>
          <attvalue for="att1" value="-"/>
        </attvalues>
      </edge>
      <edge id="516" label="+" source="56" target="86" weight="0.9642776">
        <attvalues>
          <attvalue for="att1" value="+"/>
        </attvalues>
      </edge>
      <edge id="517" label="-" source="56" target="92" weight="0.5322353">
        <attvalues>
          <attvalue for="att1" value="-"/>
        </attvalues>
      </edge>
      <edge id="518" label="+" source="56" target="174" weight="0.7527524">
        <attvalues>
          <attvalue for="att1" value="+"/>
        </attvalues>
      </edge>
      <edge id="519" label="+" source="56" target="187" weight="0.9084644">
        <attvalues>
          <attvalue for="att1" value="+"/>
        </attvalues>
      </edge>
      <edge id="520" label="+" source="56" target="199" weight="0.8271321">
        <attvalues>
          <attvalue for="att1" value="+"/>
        </attvalues>
      </edge>
      <edge id="521" label="+" source="56" target="233" weight="0.8753986">
        <attvalues>
          <attvalue for="att1" value="+"/>
        </attvalues>
      </edge>
      <edge id="522" label="+" source="56" target="289" weight="0.8259431">
        <attvalues>
          <attvalue for="att1" value="+"/>
        </attvalues>
      </edge>
      <edge id="523" label="+" source="56" target="319" weight="0.8014775">
        <attvalues>
          <attvalue for="att1" value="+"/>
        </attvalues>
      </edge>
      <edge id="524" label="-" source="57" target="62" weight="0.7762572">
        <attvalues>
          <attvalue for="att1" value="-"/>
        </attvalues>
      </edge>
      <edge id="525" label="-" source="57" target="63" weight="0.9214434">
        <attvalues>
          <attvalue for="att1" value="-"/>
        </attvalues>
      </edge>
      <edge id="526" label="-" source="57" target="141" weight="0.6687912">
        <attvalues>
          <attvalue for="att1" value="-"/>
        </attvalues>
      </edge>
      <edge id="527" label="+" source="57" target="145" weight="0.9575803">
        <attvalues>
          <attvalue for="att1" value="+"/>
        </attvalues>
      </edge>
      <edge id="528" label="-" source="57" target="169" weight="0.5665019">
        <attvalues>
          <attvalue for="att1" value="-"/>
        </attvalues>
      </edge>
      <edge id="529" label="-" source="57" target="182" weight="0.7151586">
        <attvalues>
          <attvalue for="att1" value="-"/>
        </attvalues>
      </edge>
      <edge id="530" label="+" source="58" target="139" weight="0.7787593">
        <attvalues>
          <attvalue for="att1" value="+"/>
        </attvalues>
      </edge>
      <edge id="531" label="+" source="58" target="157" weight="0.8630062">
        <attvalues>
          <attvalue for="att1" value="+"/>
        </attvalues>
      </edge>
      <edge id="532" label="+" source="58" target="161" weight="0.8559973">
        <attvalues>
          <attvalue for="att1" value="+"/>
        </attvalues>
      </edge>
      <edge id="533" label="+" source="58" target="191" weight="0.8941132">
        <attvalues>
          <attvalue for="att1" value="+"/>
        </attvalues>
      </edge>
      <edge id="534" label="-" source="58" target="257" weight="0.832521">
        <attvalues>
          <attvalue for="att1" value="-"/>
        </attvalues>
      </edge>
      <edge id="535" label="+" source="58" target="263" weight="0.7905806">
        <attvalues>
          <attvalue for="att1" value="+"/>
        </attvalues>
      </edge>
      <edge id="536" label="+" source="58" target="278" weight="0.8247347">
        <attvalues>
          <attvalue for="att1" value="+"/>
        </attvalues>
      </edge>
      <edge id="537" label="+" source="58" target="295" weight="0.8915267">
        <attvalues>
          <attvalue for="att1" value="+"/>
        </attvalues>
      </edge>
      <edge id="538" label="+" source="58" target="332" weight="0.7334346">
        <attvalues>
          <attvalue for="att1" value="+"/>
        </attvalues>
      </edge>
      <edge id="539" label="+" source="59" target="60" weight="0.705053">
        <attvalues>
          <attvalue for="att1" value="+"/>
        </attvalues>
      </edge>
      <edge id="540" label="-" source="59" target="76" weight="0.8215663">
        <attvalues>
          <attvalue for="att1" value="-"/>
        </attvalues>
      </edge>
      <edge id="541" label="+" source="59" target="132" weight="0.981314">
        <attvalues>
          <attvalue for="att1" value="+"/>
        </attvalues>
      </edge>
      <edge id="542" label="+" source="59" target="148" weight="0.5237309">
        <attvalues>
          <attvalue for="att1" value="+"/>
        </attvalues>
      </edge>
      <edge id="543" label="-" source="59" target="156" weight="0.4745981">
        <attvalues>
          <attvalue for="att1" value="-"/>
        </attvalues>
      </edge>
      <edge id="544" label="+" source="59" target="162" weight="0.5820652">
        <attvalues>
          <attvalue for="att1" value="+"/>
        </attvalues>
      </edge>
      <edge id="545" label="-" source="59" target="207" weight="0.4962777">
        <attvalues>
          <attvalue for="att1" value="-"/>
        </attvalues>
      </edge>
      <edge id="546" label="+" source="59" target="342" weight="0.9099985">
        <attvalues>
          <attvalue for="att1" value="+"/>
        </attvalues>
      </edge>
      <edge id="547" label="-" source="59" target="350" weight="0.7760738">
        <attvalues>
          <attvalue for="att1" value="-"/>
        </attvalues>
      </edge>
      <edge id="548" label="+" source="60" target="63" weight="0.8096439">
        <attvalues>
          <attvalue for="att1" value="+"/>
        </attvalues>
      </edge>
      <edge id="549" label="+" source="60" target="66" weight="0.7783042">
        <attvalues>
          <attvalue for="att1" value="+"/>
        </attvalues>
      </edge>
      <edge id="550" label="-" source="60" target="108" weight="0.7417718">
        <attvalues>
          <attvalue for="att1" value="-"/>
        </attvalues>
      </edge>
      <edge id="551" label="-" source="60" target="168" weight="0.7579224">
        <attvalues>
          <attvalue for="att1" value="-"/>
        </attvalues>
      </edge>
      <edge id="552" label="-" source="61" target="174" weight="0.7435644">
        <attvalues>
          <attvalue for="att1" value="-"/>
        </attvalues>
      </edge>
      <edge id="553" label="+" source="61" target="195" weight="0.7621056">
        <attvalues>
          <attvalue for="att1" value="+"/>
        </attvalues>
      </edge>
      <edge id="554" label="-" source="61" target="304" weight="0.6790653">
        <attvalues>
          <attvalue for="att1" value="-"/>
        </attvalues>
      </edge>
      <edge id="555" label="+" source="62" target="197" weight="0.8545469">
        <attvalues>
          <attvalue for="att1" value="+"/>
        </attvalues>
      </edge>
      <edge id="556" label="+" source="62" target="202" weight="0.7126436">
        <attvalues>
          <attvalue for="att1" value="+"/>
        </attvalues>
      </edge>
      <edge id="557" label="-" source="62" target="203" weight="0.6984036">
        <attvalues>
          <attvalue for="att1" value="-"/>
        </attvalues>
      </edge>
      <edge id="558" label="+" source="62" target="206" weight="0.7339998">
        <attvalues>
          <attvalue for="att1" value="+"/>
        </attvalues>
      </edge>
      <edge id="559" label="+" source="62" target="219" weight="0.8953725">
        <attvalues>
          <attvalue for="att1" value="+"/>
        </attvalues>
      </edge>
      <edge id="560" label="+" source="62" target="272" weight="0.7452832">
        <attvalues>
          <attvalue for="att1" value="+"/>
        </attvalues>
      </edge>
      <edge id="561" label="+" source="62" target="276" weight="0.8308203">
        <attvalues>
          <attvalue for="att1" value="+"/>
        </attvalues>
      </edge>
      <edge id="562" label="+" source="62" target="280" weight="0.9184892">
        <attvalues>
          <attvalue for="att1" value="+"/>
        </attvalues>
      </edge>
      <edge id="563" label="+" source="62" target="286" weight="0.8296314">
        <attvalues>
          <attvalue for="att1" value="+"/>
        </attvalues>
      </edge>
      <edge id="564" label="-" source="63" target="107" weight="0.7123752">
        <attvalues>
          <attvalue for="att1" value="-"/>
        </attvalues>
      </edge>
      <edge id="565" label="-" source="63" target="116" weight="0.8644866">
        <attvalues>
          <attvalue for="att1" value="-"/>
        </attvalues>
      </edge>
      <edge id="566" label="+" source="63" target="182" weight="0.7927165">
        <attvalues>
          <attvalue for="att1" value="+"/>
        </attvalues>
      </edge>
      <edge id="567" label="-" source="63" target="246" weight="0.9128151">
        <attvalues>
          <attvalue for="att1" value="-"/>
        </attvalues>
      </edge>
      <edge id="568" label="-" source="63" target="289" weight="0.855179">
        <attvalues>
          <attvalue for="att1" value="-"/>
        </attvalues>
      </edge>
      <edge id="569" label="-" source="63" target="343" weight="0.9068938">
        <attvalues>
          <attvalue for="att1" value="-"/>
        </attvalues>
      </edge>
      <edge id="570" label="-" source="64" target="75" weight="0.7875096">
        <attvalues>
          <attvalue for="att1" value="-"/>
        </attvalues>
      </edge>
      <edge id="571" label="+" source="64" target="121" weight="0.9006794">
        <attvalues>
          <attvalue for="att1" value="+"/>
        </attvalues>
      </edge>
      <edge id="572" label="-" source="64" target="174" weight="0.7451085">
        <attvalues>
          <attvalue for="att1" value="-"/>
        </attvalues>
      </edge>
      <edge id="573" label="-" source="64" target="272" weight="0.8192209">
        <attvalues>
          <attvalue for="att1" value="-"/>
        </attvalues>
      </edge>
      <edge id="574" label="-" source="64" target="288" weight="0.6604269">
        <attvalues>
          <attvalue for="att1" value="-"/>
        </attvalues>
      </edge>
      <edge id="575" label="-" source="64" target="294" weight="0.6111304">
        <attvalues>
          <attvalue for="att1" value="-"/>
        </attvalues>
      </edge>
      <edge id="576" label="-" source="64" target="327" weight="0.966508">
        <attvalues>
          <attvalue for="att1" value="-"/>
        </attvalues>
      </edge>
      <edge id="577" label="-" source="65" target="77" weight="0.7384231">
        <attvalues>
          <attvalue for="att1" value="-"/>
        </attvalues>
      </edge>
      <edge id="578" label="-" source="65" target="93" weight="0.8759261">
        <attvalues>
          <attvalue for="att1" value="-"/>
        </attvalues>
      </edge>
      <edge id="579" label="-" source="65" target="95" weight="0.8217228">
        <attvalues>
          <attvalue for="att1" value="-"/>
        </attvalues>
      </edge>
      <edge id="580" label="-" source="65" target="99" weight="0.7781648">
        <attvalues>
          <attvalue for="att1" value="-"/>
        </attvalues>
      </edge>
      <edge id="581" label="-" source="65" target="108" weight="0.7177804">
        <attvalues>
          <attvalue for="att1" value="-"/>
        </attvalues>
      </edge>
      <edge id="582" label="+" source="65" target="115" weight="0.6652074">
        <attvalues>
          <attvalue for="att1" value="+"/>
        </attvalues>
      </edge>
      <edge id="583" label="-" source="65" target="128" weight="0.8742307">
        <attvalues>
          <attvalue for="att1" value="-"/>
        </attvalues>
      </edge>
      <edge id="584" label="-" source="65" target="129" weight="0.9514302">
        <attvalues>
          <attvalue for="att1" value="-"/>
        </attvalues>
      </edge>
      <edge id="585" label="-" source="65" target="187" weight="0.9149573">
        <attvalues>
          <attvalue for="att1" value="-"/>
        </attvalues>
      </edge>
      <edge id="586" label="+" source="65" target="195" weight="0.957108">
        <attvalues>
          <attvalue for="att1" value="+"/>
        </attvalues>
      </edge>
      <edge id="587" label="-" source="65" target="201" weight="0.7057016">
        <attvalues>
          <attvalue for="att1" value="-"/>
        </attvalues>
      </edge>
      <edge id="588" label="-" source="65" target="204" weight="0.7988024">
        <attvalues>
          <attvalue for="att1" value="-"/>
        </attvalues>
      </edge>
      <edge id="589" label="-" source="65" target="216" weight="0.7981635">
        <attvalues>
          <attvalue for="att1" value="-"/>
        </attvalues>
      </edge>
      <edge id="590" label="-" source="65" target="233" weight="0.7901751">
        <attvalues>
          <attvalue for="att1" value="-"/>
        </attvalues>
      </edge>
      <edge id="591" label="-" source="65" target="250" weight="0.9264919">
        <attvalues>
          <attvalue for="att1" value="-"/>
        </attvalues>
      </edge>
      <edge id="592" label="-" source="65" target="252" weight="0.8185439">
        <attvalues>
          <attvalue for="att1" value="-"/>
        </attvalues>
      </edge>
      <edge id="593" label="+" source="66" target="197" weight="0.9049677">
        <attvalues>
          <attvalue for="att1" value="+"/>
        </attvalues>
      </edge>
      <edge id="594" label="+" source="66" target="213" weight="0.9341404">
        <attvalues>
          <attvalue for="att1" value="+"/>
        </attvalues>
      </edge>
      <edge id="595" label="+" source="66" target="215" weight="0.7663632">
        <attvalues>
          <attvalue for="att1" value="+"/>
        </attvalues>
      </edge>
      <edge id="596" label="+" source="66" target="219" weight="0.9871123">
        <attvalues>
          <attvalue for="att1" value="+"/>
        </attvalues>
      </edge>
      <edge id="597" label="-" source="66" target="235" weight="0.87677">
        <attvalues>
          <attvalue for="att1" value="-"/>
        </attvalues>
      </edge>
      <edge id="598" label="+" source="66" target="241" weight="0.671946">
        <attvalues>
          <attvalue for="att1" value="+"/>
        </attvalues>
      </edge>
      <edge id="599" label="+" source="66" target="248" weight="0.8841018">
        <attvalues>
          <attvalue for="att1" value="+"/>
        </attvalues>
      </edge>
      <edge id="600" label="+" source="66" target="249" weight="0.8183407">
        <attvalues>
          <attvalue for="att1" value="+"/>
        </attvalues>
      </edge>
      <edge id="601" label="+" source="66" target="291" weight="0.6327823">
        <attvalues>
          <attvalue for="att1" value="+"/>
        </attvalues>
      </edge>
      <edge id="602" label="+" source="66" target="307" weight="0.8650529">
        <attvalues>
          <attvalue for="att1" value="+"/>
        </attvalues>
      </edge>
      <edge id="603" label="-" source="66" target="315" weight="0.6669688">
        <attvalues>
          <attvalue for="att1" value="-"/>
        </attvalues>
      </edge>
      <edge id="604" label="+" source="66" target="321" weight="0.9607357">
        <attvalues>
          <attvalue for="att1" value="+"/>
        </attvalues>
      </edge>
      <edge id="605" label="+" source="66" target="324" weight="0.8822818">
        <attvalues>
          <attvalue for="att1" value="+"/>
        </attvalues>
      </edge>
      <edge id="606" label="+" source="66" target="336" weight="0.8797381">
        <attvalues>
          <attvalue for="att1" value="+"/>
        </attvalues>
      </edge>
      <edge id="607" label="+" source="66" target="353" weight="0.7879313">
        <attvalues>
          <attvalue for="att1" value="+"/>
        </attvalues>
      </edge>
      <edge id="608" label="-" source="67" target="80" weight="0.5425367">
        <attvalues>
          <attvalue for="att1" value="-"/>
        </attvalues>
      </edge>
      <edge id="609" label="+" source="67" target="84" weight="0.7940503">
        <attvalues>
          <attvalue for="att1" value="+"/>
        </attvalues>
      </edge>
      <edge id="610" label="+" source="67" target="85" weight="0.6205948">
        <attvalues>
          <attvalue for="att1" value="+"/>
        </attvalues>
      </edge>
      <edge id="611" label="+" source="67" target="86" weight="0.7690669">
        <attvalues>
          <attvalue for="att1" value="+"/>
        </attvalues>
      </edge>
      <edge id="612" label="-" source="67" target="94" weight="0.7220635">
        <attvalues>
          <attvalue for="att1" value="-"/>
        </attvalues>
      </edge>
      <edge id="613" label="-" source="67" target="137" weight="0.7976464">
        <attvalues>
          <attvalue for="att1" value="-"/>
        </attvalues>
      </edge>
      <edge id="614" label="-" source="67" target="298" weight="0.8216268">
        <attvalues>
          <attvalue for="att1" value="-"/>
        </attvalues>
      </edge>
      <edge id="615" label="-" source="67" target="305" weight="0.8757092">
        <attvalues>
          <attvalue for="att1" value="-"/>
        </attvalues>
      </edge>
      <edge id="616" label="-" source="68" target="218" weight="0.8364627">
        <attvalues>
          <attvalue for="att1" value="-"/>
        </attvalues>
      </edge>
      <edge id="617" label="-" source="68" target="225" weight="0.8522794">
        <attvalues>
          <attvalue for="att1" value="-"/>
        </attvalues>
      </edge>
      <edge id="618" label="+" source="68" target="229" weight="0.8946945">
        <attvalues>
          <attvalue for="att1" value="+"/>
        </attvalues>
      </edge>
      <edge id="619" label="-" source="68" target="240" weight="0.7383015">
        <attvalues>
          <attvalue for="att1" value="-"/>
        </attvalues>
      </edge>
      <edge id="620" label="-" source="68" target="241" weight="0.6511545">
        <attvalues>
          <attvalue for="att1" value="-"/>
        </attvalues>
      </edge>
      <edge id="621" label="-" source="68" target="243" weight="0.8100281">
        <attvalues>
          <attvalue for="att1" value="-"/>
        </attvalues>
      </edge>
      <edge id="622" label="+" source="68" target="247" weight="0.8766921">
        <attvalues>
          <attvalue for="att1" value="+"/>
        </attvalues>
      </edge>
      <edge id="623" label="+" source="68" target="250" weight="0.8719373">
        <attvalues>
          <attvalue for="att1" value="+"/>
        </attvalues>
      </edge>
      <edge id="624" label="+" source="68" target="302" weight="0.910323">
        <attvalues>
          <attvalue for="att1" value="+"/>
        </attvalues>
      </edge>
      <edge id="625" label="+" source="68" target="303" weight="0.9152592">
        <attvalues>
          <attvalue for="att1" value="+"/>
        </attvalues>
      </edge>
      <edge id="626" label="+" source="68" target="306" weight="0.7877852">
        <attvalues>
          <attvalue for="att1" value="+"/>
        </attvalues>
      </edge>
      <edge id="627" label="+" source="68" target="319" weight="0.8236753">
        <attvalues>
          <attvalue for="att1" value="+"/>
        </attvalues>
      </edge>
      <edge id="628" label="+" source="68" target="327" weight="0.895946">
        <attvalues>
          <attvalue for="att1" value="+"/>
        </attvalues>
      </edge>
      <edge id="629" label="+" source="68" target="333" weight="0.7073531">
        <attvalues>
          <attvalue for="att1" value="+"/>
        </attvalues>
      </edge>
      <edge id="630" label="+" source="69" target="85" weight="0.9256571">
        <attvalues>
          <attvalue for="att1" value="+"/>
        </attvalues>
      </edge>
      <edge id="631" label="+" source="69" target="88" weight="0.8647989">
        <attvalues>
          <attvalue for="att1" value="+"/>
        </attvalues>
      </edge>
      <edge id="632" label="+" source="69" target="112" weight="0.9279655">
        <attvalues>
          <attvalue for="att1" value="+"/>
        </attvalues>
      </edge>
      <edge id="633" label="+" source="69" target="126" weight="0.8082951">
        <attvalues>
          <attvalue for="att1" value="+"/>
        </attvalues>
      </edge>
      <edge id="634" label="+" source="69" target="185" weight="0.7229559">
        <attvalues>
          <attvalue for="att1" value="+"/>
        </attvalues>
      </edge>
      <edge id="635" label="-" source="69" target="237" weight="0.707864">
        <attvalues>
          <attvalue for="att1" value="-"/>
        </attvalues>
      </edge>
      <edge id="636" label="-" source="69" target="282" weight="0.6966332">
        <attvalues>
          <attvalue for="att1" value="-"/>
        </attvalues>
      </edge>
      <edge id="637" label="+" source="69" target="287" weight="0.7502048">
        <attvalues>
          <attvalue for="att1" value="+"/>
        </attvalues>
      </edge>
      <edge id="638" label="+" source="69" target="330" weight="0.8258053">
        <attvalues>
          <attvalue for="att1" value="+"/>
        </attvalues>
      </edge>
      <edge id="639" label="-" source="70" target="237" weight="0.8758955">
        <attvalues>
          <attvalue for="att1" value="-"/>
        </attvalues>
      </edge>
      <edge id="640" label="-" source="70" target="247" weight="0.7199456">
        <attvalues>
          <attvalue for="att1" value="-"/>
        </attvalues>
      </edge>
      <edge id="641" label="-" source="70" target="316" weight="0.9564457">
        <attvalues>
          <attvalue for="att1" value="-"/>
        </attvalues>
      </edge>
      <edge id="642" label="-" source="70" target="332" weight="0.9379538">
        <attvalues>
          <attvalue for="att1" value="-"/>
        </attvalues>
      </edge>
      <edge id="643" label="-" source="71" target="210" weight="0.7029552">
        <attvalues>
          <attvalue for="att1" value="-"/>
        </attvalues>
      </edge>
      <edge id="644" label="-" source="71" target="233" weight="0.6766347">
        <attvalues>
          <attvalue for="att1" value="-"/>
        </attvalues>
      </edge>
      <edge id="645" label="-" source="71" target="249" weight="0.6956466">
        <attvalues>
          <attvalue for="att1" value="-"/>
        </attvalues>
      </edge>
      <edge id="646" label="-" source="71" target="251" weight="0.7022668">
        <attvalues>
          <attvalue for="att1" value="-"/>
        </attvalues>
      </edge>
      <edge id="647" label="-" source="71" target="255" weight="0.6982873">
        <attvalues>
          <attvalue for="att1" value="-"/>
        </attvalues>
      </edge>
      <edge id="648" label="+" source="71" target="271" weight="0.5835985">
        <attvalues>
          <attvalue for="att1" value="+"/>
        </attvalues>
      </edge>
      <edge id="649" label="-" source="71" target="277" weight="0.7740712">
        <attvalues>
          <attvalue for="att1" value="-"/>
        </attvalues>
      </edge>
      <edge id="650" label="-" source="71" target="284" weight="0.7296555">
        <attvalues>
          <attvalue for="att1" value="-"/>
        </attvalues>
      </edge>
      <edge id="651" label="-" source="71" target="285" weight="0.8526275">
        <attvalues>
          <attvalue for="att1" value="-"/>
        </attvalues>
      </edge>
      <edge id="652" label="-" source="71" target="327" weight="0.520825">
        <attvalues>
          <attvalue for="att1" value="-"/>
        </attvalues>
      </edge>
      <edge id="653" label="-" source="71" target="343" weight="0.8423432">
        <attvalues>
          <attvalue for="att1" value="-"/>
        </attvalues>
      </edge>
      <edge id="654" label="+" source="71" target="351" weight="0.9671498">
        <attvalues>
          <attvalue for="att1" value="+"/>
        </attvalues>
      </edge>
      <edge id="655" label="-" source="72" target="76" weight="0.5291321">
        <attvalues>
          <attvalue for="att1" value="-"/>
        </attvalues>
      </edge>
      <edge id="656" label="+" source="72" target="121" weight="0.9908646">
        <attvalues>
          <attvalue for="att1" value="+"/>
        </attvalues>
      </edge>
      <edge id="657" label="-" source="72" target="123" weight="0.4838583">
        <attvalues>
          <attvalue for="att1" value="-"/>
        </attvalues>
      </edge>
      <edge id="658" label="-" source="72" target="125" weight="0.776973">
        <attvalues>
          <attvalue for="att1" value="-"/>
        </attvalues>
      </edge>
      <edge id="659" label="-" source="72" target="126" weight="0.4102224">
        <attvalues>
          <attvalue for="att1" value="-"/>
        </attvalues>
      </edge>
      <edge id="660" label="-" source="72" target="127" weight="0.7747038">
        <attvalues>
          <attvalue for="att1" value="-"/>
        </attvalues>
      </edge>
      <edge id="661" label="+" source="72" target="135" weight="0.9300975">
        <attvalues>
          <attvalue for="att1" value="+"/>
        </attvalues>
      </edge>
      <edge id="662" label="-" source="72" target="137" weight="0.5159712">
        <attvalues>
          <attvalue for="att1" value="-"/>
        </attvalues>
      </edge>
      <edge id="663" label="-" source="72" target="220" weight="0.6741354">
        <attvalues>
          <attvalue for="att1" value="-"/>
        </attvalues>
      </edge>
      <edge id="664" label="+" source="73" target="145" weight="0.8670535">
        <attvalues>
          <attvalue for="att1" value="+"/>
        </attvalues>
      </edge>
      <edge id="665" label="-" source="73" target="167" weight="0.910389">
        <attvalues>
          <attvalue for="att1" value="-"/>
        </attvalues>
      </edge>
      <edge id="666" label="+" source="73" target="251" weight="0.8578092">
        <attvalues>
          <attvalue for="att1" value="+"/>
        </attvalues>
      </edge>
      <edge id="667" label="-" source="73" target="293" weight="0.9813419">
        <attvalues>
          <attvalue for="att1" value="-"/>
        </attvalues>
      </edge>
      <edge id="668" label="-" source="73" target="306" weight="0.7504351">
        <attvalues>
          <attvalue for="att1" value="-"/>
        </attvalues>
      </edge>
      <edge id="669" label="+" source="73" target="319" weight="0.8204238">
        <attvalues>
          <attvalue for="att1" value="+"/>
        </attvalues>
      </edge>
      <edge id="670" label="-" source="73" target="349" weight="0.8226476">
        <attvalues>
          <attvalue for="att1" value="-"/>
        </attvalues>
      </edge>
      <edge id="671" label="-" source="74" target="99" weight="0.9831763">
        <attvalues>
          <attvalue for="att1" value="-"/>
        </attvalues>
      </edge>
      <edge id="672" label="-" source="74" target="145" weight="0.88604">
        <attvalues>
          <attvalue for="att1" value="-"/>
        </attvalues>
      </edge>
      <edge id="673" label="+" source="74" target="191" weight="0.7276861">
        <attvalues>
          <attvalue for="att1" value="+"/>
        </attvalues>
      </edge>
      <edge id="674" label="-" source="74" target="192" weight="0.936749">
        <attvalues>
          <attvalue for="att1" value="-"/>
        </attvalues>
      </edge>
      <edge id="675" label="-" source="74" target="262" weight="0.9095272">
        <attvalues>
          <attvalue for="att1" value="-"/>
        </attvalues>
      </edge>
      <edge id="676" label="-" source="74" target="297" weight="0.9558833">
        <attvalues>
          <attvalue for="att1" value="-"/>
        </attvalues>
      </edge>
      <edge id="677" label="+" source="74" target="316" weight="0.7677555">
        <attvalues>
          <attvalue for="att1" value="+"/>
        </attvalues>
      </edge>
      <edge id="678" label="+" source="74" target="317" weight="0.3976463">
        <attvalues>
          <attvalue for="att1" value="+"/>
        </attvalues>
      </edge>
      <edge id="679" label="-" source="74" target="318" weight="0.8734284">
        <attvalues>
          <attvalue for="att1" value="-"/>
        </attvalues>
      </edge>
      <edge id="680" label="-" source="74" target="346" weight="0.7774266">
        <attvalues>
          <attvalue for="att1" value="-"/>
        </attvalues>
      </edge>
      <edge id="681" label="-" source="74" target="348" weight="0.9599365">
        <attvalues>
          <attvalue for="att1" value="-"/>
        </attvalues>
      </edge>
      <edge id="682" label="+" source="74" target="351" weight="0.7608647">
        <attvalues>
          <attvalue for="att1" value="+"/>
        </attvalues>
      </edge>
      <edge id="683" label="-" source="75" target="81" weight="0.7961354">
        <attvalues>
          <attvalue for="att1" value="-"/>
        </attvalues>
      </edge>
      <edge id="684" label="-" source="75" target="85" weight="0.7099364">
        <attvalues>
          <attvalue for="att1" value="-"/>
        </attvalues>
      </edge>
      <edge id="685" label="-" source="75" target="95" weight="0.8814943">
        <attvalues>
          <attvalue for="att1" value="-"/>
        </attvalues>
      </edge>
      <edge id="686" label="-" source="75" target="112" weight="0.7484057">
        <attvalues>
          <attvalue for="att1" value="-"/>
        </attvalues>
      </edge>
      <edge id="687" label="-" source="75" target="145" weight="0.5285459">
        <attvalues>
          <attvalue for="att1" value="-"/>
        </attvalues>
      </edge>
      <edge id="688" label="+" source="75" target="350" weight="0.7887994">
        <attvalues>
          <attvalue for="att1" value="+"/>
        </attvalues>
      </edge>
      <edge id="689" label="-" source="76" target="131" weight="0.7783426">
        <attvalues>
          <attvalue for="att1" value="-"/>
        </attvalues>
      </edge>
      <edge id="690" label="-" source="76" target="183" weight="0.6785856">
        <attvalues>
          <attvalue for="att1" value="-"/>
        </attvalues>
      </edge>
      <edge id="691" label="-" source="76" target="187" weight="0.7912531">
        <attvalues>
          <attvalue for="att1" value="-"/>
        </attvalues>
      </edge>
      <edge id="692" label="-" source="76" target="200" weight="0.6816389">
        <attvalues>
          <attvalue for="att1" value="-"/>
        </attvalues>
      </edge>
      <edge id="693" label="-" source="76" target="208" weight="0.728305">
        <attvalues>
          <attvalue for="att1" value="-"/>
        </attvalues>
      </edge>
      <edge id="694" label="-" source="76" target="214" weight="0.9366162">
        <attvalues>
          <attvalue for="att1" value="-"/>
        </attvalues>
      </edge>
      <edge id="695" label="-" source="76" target="250" weight="0.7313299">
        <attvalues>
          <attvalue for="att1" value="-"/>
        </attvalues>
      </edge>
      <edge id="696" label="-" source="76" target="274" weight="0.9553418">
        <attvalues>
          <attvalue for="att1" value="-"/>
        </attvalues>
      </edge>
      <edge id="697" label="+" source="77" target="113" weight="0.7588817">
        <attvalues>
          <attvalue for="att1" value="+"/>
        </attvalues>
      </edge>
      <edge id="698" label="+" source="77" target="155" weight="0.8291532">
        <attvalues>
          <attvalue for="att1" value="+"/>
        </attvalues>
      </edge>
      <edge id="699" label="+" source="77" target="205" weight="0.8100005">
        <attvalues>
          <attvalue for="att1" value="+"/>
        </attvalues>
      </edge>
      <edge id="700" label="-" source="77" target="266" weight="0.8248781">
        <attvalues>
          <attvalue for="att1" value="-"/>
        </attvalues>
      </edge>
      <edge id="701" label="-" source="77" target="312" weight="0.8241057">
        <attvalues>
          <attvalue for="att1" value="-"/>
        </attvalues>
      </edge>
      <edge id="702" label="+" source="78" target="315" weight="0.6067168">
        <attvalues>
          <attvalue for="att1" value="+"/>
        </attvalues>
      </edge>
      <edge id="703" label="-" source="79" target="159" weight="0.9362979">
        <attvalues>
          <attvalue for="att1" value="-"/>
        </attvalues>
      </edge>
      <edge id="704" label="-" source="79" target="174" weight="0.9508609">
        <attvalues>
          <attvalue for="att1" value="-"/>
        </attvalues>
      </edge>
      <edge id="705" label="-" source="79" target="175" weight="0.9300503">
        <attvalues>
          <attvalue for="att1" value="-"/>
        </attvalues>
      </edge>
      <edge id="706" label="+" source="79" target="236" weight="0.8563278">
        <attvalues>
          <attvalue for="att1" value="+"/>
        </attvalues>
      </edge>
      <edge id="707" label="+" source="79" target="253" weight="0.8462106">
        <attvalues>
          <attvalue for="att1" value="+"/>
        </attvalues>
      </edge>
      <edge id="708" label="+" source="79" target="261" weight="0.7928155">
        <attvalues>
          <attvalue for="att1" value="+"/>
        </attvalues>
      </edge>
      <edge id="709" label="-" source="79" target="295" weight="0.7318804">
        <attvalues>
          <attvalue for="att1" value="-"/>
        </attvalues>
      </edge>
      <edge id="710" label="+" source="79" target="330" weight="0.7986261">
        <attvalues>
          <attvalue for="att1" value="+"/>
        </attvalues>
      </edge>
      <edge id="711" label="-" source="80" target="280" weight="0.8253047">
        <attvalues>
          <attvalue for="att1" value="-"/>
        </attvalues>
      </edge>
      <edge id="712" label="-" source="80" target="299" weight="0.5657933">
        <attvalues>
          <attvalue for="att1" value="-"/>
        </attvalues>
      </edge>
      <edge id="713" label="+" source="81" target="93" weight="0.863013">
        <attvalues>
          <attvalue for="att1" value="+"/>
        </attvalues>
      </edge>
      <edge id="714" label="+" source="81" target="149" weight="0.8769946">
        <attvalues>
          <attvalue for="att1" value="+"/>
        </attvalues>
      </edge>
      <edge id="715" label="+" source="81" target="177" weight="0.7353945">
        <attvalues>
          <attvalue for="att1" value="+"/>
        </attvalues>
      </edge>
      <edge id="716" label="+" source="81" target="179" weight="0.8278122">
        <attvalues>
          <attvalue for="att1" value="+"/>
        </attvalues>
      </edge>
      <edge id="717" label="+" source="81" target="190" weight="0.845951">
        <attvalues>
          <attvalue for="att1" value="+"/>
        </attvalues>
      </edge>
      <edge id="718" label="-" source="81" target="192" weight="0.8551895">
        <attvalues>
          <attvalue for="att1" value="-"/>
        </attvalues>
      </edge>
      <edge id="719" label="+" source="81" target="197" weight="0.8323109">
        <attvalues>
          <attvalue for="att1" value="+"/>
        </attvalues>
      </edge>
      <edge id="720" label="+" source="81" target="302" weight="0.747538">
        <attvalues>
          <attvalue for="att1" value="+"/>
        </attvalues>
      </edge>
      <edge id="721" label="+" source="81" target="318" weight="0.9433902">
        <attvalues>
          <attvalue for="att1" value="+"/>
        </attvalues>
      </edge>
      <edge id="722" label="+" source="81" target="324" weight="0.8644379">
        <attvalues>
          <attvalue for="att1" value="+"/>
        </attvalues>
      </edge>
      <edge id="723" label="-" source="81" target="340" weight="0.6911533">
        <attvalues>
          <attvalue for="att1" value="-"/>
        </attvalues>
      </edge>
      <edge id="724" label="-" source="82" target="149" weight="0.8490187">
        <attvalues>
          <attvalue for="att1" value="-"/>
        </attvalues>
      </edge>
      <edge id="725" label="+" source="82" target="155" weight="0.8239951">
        <attvalues>
          <attvalue for="att1" value="+"/>
        </attvalues>
      </edge>
      <edge id="726" label="+" source="82" target="158" weight="0.9041165">
        <attvalues>
          <attvalue for="att1" value="+"/>
        </attvalues>
      </edge>
      <edge id="727" label="+" source="82" target="206" weight="0.8327259">
        <attvalues>
          <attvalue for="att1" value="+"/>
        </attvalues>
      </edge>
      <edge id="728" label="-" source="82" target="214" weight="0.9094988">
        <attvalues>
          <attvalue for="att1" value="-"/>
        </attvalues>
      </edge>
      <edge id="729" label="+" source="82" target="216" weight="0.7960101">
        <attvalues>
          <attvalue for="att1" value="+"/>
        </attvalues>
      </edge>
      <edge id="730" label="-" source="82" target="223" weight="0.8016251">
        <attvalues>
          <attvalue for="att1" value="-"/>
        </attvalues>
      </edge>
      <edge id="731" label="+" source="82" target="311" weight="0.9027556">
        <attvalues>
          <attvalue for="att1" value="+"/>
        </attvalues>
      </edge>
      <edge id="732" label="-" source="82" target="317" weight="0.8525312">
        <attvalues>
          <attvalue for="att1" value="-"/>
        </attvalues>
      </edge>
      <edge id="733" label="+" source="82" target="320" weight="0.8891767">
        <attvalues>
          <attvalue for="att1" value="+"/>
        </attvalues>
      </edge>
      <edge id="734" label="+" source="82" target="333" weight="0.8037166">
        <attvalues>
          <attvalue for="att1" value="+"/>
        </attvalues>
      </edge>
      <edge id="735" label="+" source="82" target="344" weight="0.7862887">
        <attvalues>
          <attvalue for="att1" value="+"/>
        </attvalues>
      </edge>
      <edge id="736" label="+" source="83" target="116" weight="0.769198">
        <attvalues>
          <attvalue for="att1" value="+"/>
        </attvalues>
      </edge>
      <edge id="737" label="+" source="83" target="124" weight="0.9225405">
        <attvalues>
          <attvalue for="att1" value="+"/>
        </attvalues>
      </edge>
      <edge id="738" label="+" source="83" target="130" weight="0.8596864">
        <attvalues>
          <attvalue for="att1" value="+"/>
        </attvalues>
      </edge>
      <edge id="739" label="+" source="83" target="165" weight="0.9087417">
        <attvalues>
          <attvalue for="att1" value="+"/>
        </attvalues>
      </edge>
      <edge id="740" label="-" source="83" target="193" weight="0.8836674">
        <attvalues>
          <attvalue for="att1" value="-"/>
        </attvalues>
      </edge>
      <edge id="741" label="-" source="83" target="195" weight="0.9694833">
        <attvalues>
          <attvalue for="att1" value="-"/>
        </attvalues>
      </edge>
      <edge id="742" label="-" source="83" target="208" weight="0.8875389">
        <attvalues>
          <attvalue for="att1" value="-"/>
        </attvalues>
      </edge>
      <edge id="743" label="-" source="83" target="220" weight="0.8464883">
        <attvalues>
          <attvalue for="att1" value="-"/>
        </attvalues>
      </edge>
      <edge id="744" label="-" source="84" target="138" weight="0.7806531">
        <attvalues>
          <attvalue for="att1" value="-"/>
        </attvalues>
      </edge>
      <edge id="745" label="-" source="84" target="197" weight="0.5797165">
        <attvalues>
          <attvalue for="att1" value="-"/>
        </attvalues>
      </edge>
      <edge id="746" label="-" source="84" target="225" weight="0.7796183">
        <attvalues>
          <attvalue for="att1" value="-"/>
        </attvalues>
      </edge>
      <edge id="747" label="-" source="84" target="247" weight="0.6831343">
        <attvalues>
          <attvalue for="att1" value="-"/>
        </attvalues>
      </edge>
      <edge id="748" label="-" source="84" target="258" weight="0.6232165">
        <attvalues>
          <attvalue for="att1" value="-"/>
        </attvalues>
      </edge>
      <edge id="749" label="-" source="84" target="299" weight="0.8888942">
        <attvalues>
          <attvalue for="att1" value="-"/>
        </attvalues>
      </edge>
      <edge id="750" label="-" source="84" target="308" weight="0.8354622">
        <attvalues>
          <attvalue for="att1" value="-"/>
        </attvalues>
      </edge>
      <edge id="751" label="-" source="84" target="310" weight="0.7295446">
        <attvalues>
          <attvalue for="att1" value="-"/>
        </attvalues>
      </edge>
      <edge id="752" label="-" source="84" target="323" weight="0.7708524">
        <attvalues>
          <attvalue for="att1" value="-"/>
        </attvalues>
      </edge>
      <edge id="753" label="-" source="84" target="349" weight="0.7788865">
        <attvalues>
          <attvalue for="att1" value="-"/>
        </attvalues>
      </edge>
      <edge id="754" label="-" source="85" target="244" weight="0.7465149">
        <attvalues>
          <attvalue for="att1" value="-"/>
        </attvalues>
      </edge>
      <edge id="755" label="+" source="86" target="109" weight="0.6457849">
        <attvalues>
          <attvalue for="att1" value="+"/>
        </attvalues>
      </edge>
      <edge id="756" label="+" source="86" target="122" weight="0.7818149">
        <attvalues>
          <attvalue for="att1" value="+"/>
        </attvalues>
      </edge>
      <edge id="757" label="+" source="86" target="262" weight="0.8666275">
        <attvalues>
          <attvalue for="att1" value="+"/>
        </attvalues>
      </edge>
      <edge id="758" label="+" source="87" target="105" weight="0.9069852">
        <attvalues>
          <attvalue for="att1" value="+"/>
        </attvalues>
      </edge>
      <edge id="759" label="+" source="87" target="179" weight="0.8963695">
        <attvalues>
          <attvalue for="att1" value="+"/>
        </attvalues>
      </edge>
      <edge id="760" label="+" source="87" target="193" weight="0.8425583">
        <attvalues>
          <attvalue for="att1" value="+"/>
        </attvalues>
      </edge>
      <edge id="761" label="+" source="87" target="207" weight="0.8910815">
        <attvalues>
          <attvalue for="att1" value="+"/>
        </attvalues>
      </edge>
      <edge id="762" label="+" source="87" target="209" weight="0.7484128">
        <attvalues>
          <attvalue for="att1" value="+"/>
        </attvalues>
      </edge>
      <edge id="763" label="+" source="87" target="221" weight="0.9255253">
        <attvalues>
          <attvalue for="att1" value="+"/>
        </attvalues>
      </edge>
      <edge id="764" label="+" source="87" target="223" weight="0.6758948">
        <attvalues>
          <attvalue for="att1" value="+"/>
        </attvalues>
      </edge>
      <edge id="765" label="-" source="87" target="268" weight="0.9751756">
        <attvalues>
          <attvalue for="att1" value="-"/>
        </attvalues>
      </edge>
      <edge id="766" label="+" source="87" target="273" weight="0.8342985">
        <attvalues>
          <attvalue for="att1" value="+"/>
        </attvalues>
      </edge>
      <edge id="767" label="-" source="87" target="283" weight="0.9069651">
        <attvalues>
          <attvalue for="att1" value="-"/>
        </attvalues>
      </edge>
      <edge id="768" label="-" source="87" target="284" weight="0.8970495">
        <attvalues>
          <attvalue for="att1" value="-"/>
        </attvalues>
      </edge>
      <edge id="769" label="-" source="87" target="286" weight="0.7227125">
        <attvalues>
          <attvalue for="att1" value="-"/>
        </attvalues>
      </edge>
      <edge id="770" label="+" source="87" target="290" weight="0.8197196">
        <attvalues>
          <attvalue for="att1" value="+"/>
        </attvalues>
      </edge>
      <edge id="771" label="+" source="87" target="293" weight="0.8820967">
        <attvalues>
          <attvalue for="att1" value="+"/>
        </attvalues>
      </edge>
      <edge id="772" label="+" source="87" target="345" weight="0.9315636">
        <attvalues>
          <attvalue for="att1" value="+"/>
        </attvalues>
      </edge>
      <edge id="773" label="+" source="87" target="346" weight="0.8100266">
        <attvalues>
          <attvalue for="att1" value="+"/>
        </attvalues>
      </edge>
      <edge id="774" label="+" source="87" target="349" weight="0.8284387">
        <attvalues>
          <attvalue for="att1" value="+"/>
        </attvalues>
      </edge>
      <edge id="775" label="+" source="88" target="97" weight="0.9137767">
        <attvalues>
          <attvalue for="att1" value="+"/>
        </attvalues>
      </edge>
      <edge id="776" label="+" source="88" target="105" weight="0.9029698">
        <attvalues>
          <attvalue for="att1" value="+"/>
        </attvalues>
      </edge>
      <edge id="777" label="+" source="88" target="147" weight="0.9140595">
        <attvalues>
          <attvalue for="att1" value="+"/>
        </attvalues>
      </edge>
      <edge id="778" label="+" source="88" target="150" weight="0.7233106">
        <attvalues>
          <attvalue for="att1" value="+"/>
        </attvalues>
      </edge>
      <edge id="779" label="+" source="88" target="174" weight="0.9068538">
        <attvalues>
          <attvalue for="att1" value="+"/>
        </attvalues>
      </edge>
      <edge id="780" label="+" source="88" target="188" weight="0.5833019">
        <attvalues>
          <attvalue for="att1" value="+"/>
        </attvalues>
      </edge>
      <edge id="781" label="+" source="88" target="210" weight="0.852835">
        <attvalues>
          <attvalue for="att1" value="+"/>
        </attvalues>
      </edge>
      <edge id="782" label="-" source="88" target="238" weight="0.8976388">
        <attvalues>
          <attvalue for="att1" value="-"/>
        </attvalues>
      </edge>
      <edge id="783" label="+" source="88" target="262" weight="0.790836">
        <attvalues>
          <attvalue for="att1" value="+"/>
        </attvalues>
      </edge>
      <edge id="784" label="-" source="89" target="103" weight="0.8231904">
        <attvalues>
          <attvalue for="att1" value="-"/>
        </attvalues>
      </edge>
      <edge id="785" label="-" source="89" target="150" weight="0.800075">
        <attvalues>
          <attvalue for="att1" value="-"/>
        </attvalues>
      </edge>
      <edge id="786" label="-" source="89" target="197" weight="0.851574">
        <attvalues>
          <attvalue for="att1" value="-"/>
        </attvalues>
      </edge>
      <edge id="787" label="+" source="89" target="204" weight="0.7742459">
        <attvalues>
          <attvalue for="att1" value="+"/>
        </attvalues>
      </edge>
      <edge id="788" label="-" source="89" target="225" weight="0.8296311">
        <attvalues>
          <attvalue for="att1" value="-"/>
        </attvalues>
      </edge>
      <edge id="789" label="-" source="89" target="298" weight="0.7553943">
        <attvalues>
          <attvalue for="att1" value="-"/>
        </attvalues>
      </edge>
      <edge id="790" label="+" source="90" target="177" weight="0.5476353">
        <attvalues>
          <attvalue for="att1" value="+"/>
        </attvalues>
      </edge>
      <edge id="791" label="-" source="90" target="179" weight="0.5635285">
        <attvalues>
          <attvalue for="att1" value="-"/>
        </attvalues>
      </edge>
      <edge id="792" label="-" source="90" target="205" weight="0.6279999">
        <attvalues>
          <attvalue for="att1" value="-"/>
        </attvalues>
      </edge>
      <edge id="793" label="-" source="90" target="253" weight="0.5398317">
        <attvalues>
          <attvalue for="att1" value="-"/>
        </attvalues>
      </edge>
      <edge id="794" label="-" source="90" target="346" weight="0.5232304">
        <attvalues>
          <attvalue for="att1" value="-"/>
        </attvalues>
      </edge>
      <edge id="795" label="-" source="91" target="96" weight="0.5616793">
        <attvalues>
          <attvalue for="att1" value="-"/>
        </attvalues>
      </edge>
      <edge id="796" label="-" source="91" target="112" weight="0.5648031">
        <attvalues>
          <attvalue for="att1" value="-"/>
        </attvalues>
      </edge>
      <edge id="797" label="-" source="91" target="120" weight="0.6037227">
        <attvalues>
          <attvalue for="att1" value="-"/>
        </attvalues>
      </edge>
      <edge id="798" label="-" source="91" target="221" weight="0.7886482">
        <attvalues>
          <attvalue for="att1" value="-"/>
        </attvalues>
      </edge>
      <edge id="799" label="-" source="91" target="277" weight="0.6416907">
        <attvalues>
          <attvalue for="att1" value="-"/>
        </attvalues>
      </edge>
      <edge id="800" label="-" source="91" target="341" weight="0.6651689">
        <attvalues>
          <attvalue for="att1" value="-"/>
        </attvalues>
      </edge>
      <edge id="801" label="+" source="93" target="132" weight="0.8838187">
        <attvalues>
          <attvalue for="att1" value="+"/>
        </attvalues>
      </edge>
      <edge id="802" label="+" source="93" target="144" weight="0.8656129">
        <attvalues>
          <attvalue for="att1" value="+"/>
        </attvalues>
      </edge>
      <edge id="803" label="+" source="93" target="226" weight="0.8622187">
        <attvalues>
          <attvalue for="att1" value="+"/>
        </attvalues>
      </edge>
      <edge id="804" label="-" source="93" target="344" weight="0.8007949">
        <attvalues>
          <attvalue for="att1" value="-"/>
        </attvalues>
      </edge>
      <edge id="805" label="-" source="93" target="350" weight="0.9650327">
        <attvalues>
          <attvalue for="att1" value="-"/>
        </attvalues>
      </edge>
      <edge id="806" label="+" source="94" target="151" weight="0.7920645">
        <attvalues>
          <attvalue for="att1" value="+"/>
        </attvalues>
      </edge>
      <edge id="807" label="+" source="94" target="178" weight="0.6323237">
        <attvalues>
          <attvalue for="att1" value="+"/>
        </attvalues>
      </edge>
      <edge id="808" label="-" source="94" target="182" weight="0.8791758">
        <attvalues>
          <attvalue for="att1" value="-"/>
        </attvalues>
      </edge>
      <edge id="809" label="-" source="94" target="194" weight="0.8522494">
        <attvalues>
          <attvalue for="att1" value="-"/>
        </attvalues>
      </edge>
      <edge id="810" label="-" source="94" target="200" weight="0.7141082">
        <attvalues>
          <attvalue for="att1" value="-"/>
        </attvalues>
      </edge>
      <edge id="811" label="-" source="94" target="218" weight="0.7093922">
        <attvalues>
          <attvalue for="att1" value="-"/>
        </attvalues>
      </edge>
      <edge id="812" label="-" source="94" target="299" weight="0.6167227">
        <attvalues>
          <attvalue for="att1" value="-"/>
        </attvalues>
      </edge>
      <edge id="813" label="+" source="95" target="96" weight="0.7164528">
        <attvalues>
          <attvalue for="att1" value="+"/>
        </attvalues>
      </edge>
      <edge id="814" label="+" source="95" target="112" weight="0.9303785">
        <attvalues>
          <attvalue for="att1" value="+"/>
        </attvalues>
      </edge>
      <edge id="815" label="+" source="95" target="121" weight="0.8229144">
        <attvalues>
          <attvalue for="att1" value="+"/>
        </attvalues>
      </edge>
      <edge id="816" label="+" source="95" target="228" weight="0.8964621">
        <attvalues>
          <attvalue for="att1" value="+"/>
        </attvalues>
      </edge>
      <edge id="817" label="+" source="95" target="234" weight="0.8533832">
        <attvalues>
          <attvalue for="att1" value="+"/>
        </attvalues>
      </edge>
      <edge id="818" label="+" source="95" target="241" weight="0.749104">
        <attvalues>
          <attvalue for="att1" value="+"/>
        </attvalues>
      </edge>
      <edge id="819" label="+" source="95" target="249" weight="0.9502869">
        <attvalues>
          <attvalue for="att1" value="+"/>
        </attvalues>
      </edge>
      <edge id="820" label="-" source="95" target="300" weight="0.8798116">
        <attvalues>
          <attvalue for="att1" value="-"/>
        </attvalues>
      </edge>
      <edge id="821" label="-" source="95" target="315" weight="0.80818">
        <attvalues>
          <attvalue for="att1" value="-"/>
        </attvalues>
      </edge>
      <edge id="822" label="-" source="95" target="316" weight="0.740599">
        <attvalues>
          <attvalue for="att1" value="-"/>
        </attvalues>
      </edge>
      <edge id="823" label="-" source="95" target="318" weight="0.8336404">
        <attvalues>
          <attvalue for="att1" value="-"/>
        </attvalues>
      </edge>
      <edge id="824" label="+" source="95" target="325" weight="0.8539989">
        <attvalues>
          <attvalue for="att1" value="+"/>
        </attvalues>
      </edge>
      <edge id="825" label="+" source="96" target="120" weight="0.8949672">
        <attvalues>
          <attvalue for="att1" value="+"/>
        </attvalues>
      </edge>
      <edge id="826" label="+" source="96" target="124" weight="0.8392023">
        <attvalues>
          <attvalue for="att1" value="+"/>
        </attvalues>
      </edge>
      <edge id="827" label="+" source="96" target="137" weight="0.8635997">
        <attvalues>
          <attvalue for="att1" value="+"/>
        </attvalues>
      </edge>
      <edge id="828" label="+" source="96" target="145" weight="0.8012594">
        <attvalues>
          <attvalue for="att1" value="+"/>
        </attvalues>
      </edge>
      <edge id="829" label="+" source="96" target="151" weight="0.6584822">
        <attvalues>
          <attvalue for="att1" value="+"/>
        </attvalues>
      </edge>
      <edge id="830" label="+" source="96" target="175" weight="0.7249875">
        <attvalues>
          <attvalue for="att1" value="+"/>
        </attvalues>
      </edge>
      <edge id="831" label="+" source="96" target="190" weight="0.769167">
        <attvalues>
          <attvalue for="att1" value="+"/>
        </attvalues>
      </edge>
      <edge id="832" label="+" source="96" target="228" weight="0.6562636">
        <attvalues>
          <attvalue for="att1" value="+"/>
        </attvalues>
      </edge>
      <edge id="833" label="+" source="96" target="274" weight="0.8351155">
        <attvalues>
          <attvalue for="att1" value="+"/>
        </attvalues>
      </edge>
      <edge id="834" label="-" source="96" target="277" weight="0.7261028">
        <attvalues>
          <attvalue for="att1" value="-"/>
        </attvalues>
      </edge>
      <edge id="835" label="-" source="96" target="312" weight="0.933201">
        <attvalues>
          <attvalue for="att1" value="-"/>
        </attvalues>
      </edge>
      <edge id="836" label="-" source="96" target="318" weight="0.7044872">
        <attvalues>
          <attvalue for="att1" value="-"/>
        </attvalues>
      </edge>
      <edge id="837" label="+" source="96" target="326" weight="0.832811">
        <attvalues>
          <attvalue for="att1" value="+"/>
        </attvalues>
      </edge>
      <edge id="838" label="-" source="97" target="144" weight="0.8502193">
        <attvalues>
          <attvalue for="att1" value="-"/>
        </attvalues>
      </edge>
      <edge id="839" label="-" source="97" target="145" weight="0.5471974">
        <attvalues>
          <attvalue for="att1" value="-"/>
        </attvalues>
      </edge>
      <edge id="840" label="-" source="97" target="148" weight="0.7453634">
        <attvalues>
          <attvalue for="att1" value="-"/>
        </attvalues>
      </edge>
      <edge id="841" label="-" source="97" target="159" weight="0.7451891">
        <attvalues>
          <attvalue for="att1" value="-"/>
        </attvalues>
      </edge>
      <edge id="842" label="-" source="97" target="163" weight="0.9156997">
        <attvalues>
          <attvalue for="att1" value="-"/>
        </attvalues>
      </edge>
      <edge id="843" label="+" source="97" target="306" weight="0.950506">
        <attvalues>
          <attvalue for="att1" value="+"/>
        </attvalues>
      </edge>
      <edge id="844" label="+" source="97" target="319" weight="0.8118305">
        <attvalues>
          <attvalue for="att1" value="+"/>
        </attvalues>
      </edge>
      <edge id="845" label="+" source="97" target="331" weight="0.7798426">
        <attvalues>
          <attvalue for="att1" value="+"/>
        </attvalues>
      </edge>
      <edge id="846" label="-" source="98" target="148" weight="0.6463641">
        <attvalues>
          <attvalue for="att1" value="-"/>
        </attvalues>
      </edge>
      <edge id="847" label="+" source="98" target="196" weight="0.9318903">
        <attvalues>
          <attvalue for="att1" value="+"/>
        </attvalues>
      </edge>
      <edge id="848" label="+" source="98" target="204" weight="0.6292382">
        <attvalues>
          <attvalue for="att1" value="+"/>
        </attvalues>
      </edge>
      <edge id="849" label="+" source="98" target="318" weight="0.9484944">
        <attvalues>
          <attvalue for="att1" value="+"/>
        </attvalues>
      </edge>
      <edge id="850" label="+" source="98" target="326" weight="0.918051">
        <attvalues>
          <attvalue for="att1" value="+"/>
        </attvalues>
      </edge>
      <edge id="851" label="-" source="98" target="347" weight="0.8820287">
        <attvalues>
          <attvalue for="att1" value="-"/>
        </attvalues>
      </edge>
      <edge id="852" label="+" source="99" target="146" weight="0.892602">
        <attvalues>
          <attvalue for="att1" value="+"/>
        </attvalues>
      </edge>
      <edge id="853" label="+" source="99" target="163" weight="0.9083325">
        <attvalues>
          <attvalue for="att1" value="+"/>
        </attvalues>
      </edge>
      <edge id="854" label="+" source="99" target="174" weight="0.9168102">
        <attvalues>
          <attvalue for="att1" value="+"/>
        </attvalues>
      </edge>
      <edge id="855" label="-" source="99" target="231" weight="0.8803767">
        <attvalues>
          <attvalue for="att1" value="-"/>
        </attvalues>
      </edge>
      <edge id="856" label="+" source="99" target="234" weight="0.9563147">
        <attvalues>
          <attvalue for="att1" value="+"/>
        </attvalues>
      </edge>
      <edge id="857" label="-" source="99" target="247" weight="0.8066933">
        <attvalues>
          <attvalue for="att1" value="-"/>
        </attvalues>
      </edge>
      <edge id="858" label="-" source="100" target="306" weight="0.8466715">
        <attvalues>
          <attvalue for="att1" value="-"/>
        </attvalues>
      </edge>
      <edge id="859" label="-" source="100" target="312" weight="0.8124952">
        <attvalues>
          <attvalue for="att1" value="-"/>
        </attvalues>
      </edge>
      <edge id="860" label="+" source="101" target="308" weight="0.8384455">
        <attvalues>
          <attvalue for="att1" value="+"/>
        </attvalues>
      </edge>
      <edge id="861" label="-" source="101" target="314" weight="0.7612342">
        <attvalues>
          <attvalue for="att1" value="-"/>
        </attvalues>
      </edge>
      <edge id="862" label="+" source="101" target="317" weight="0.7673018">
        <attvalues>
          <attvalue for="att1" value="+"/>
        </attvalues>
      </edge>
      <edge id="863" label="+" source="102" target="140" weight="0.8288233">
        <attvalues>
          <attvalue for="att1" value="+"/>
        </attvalues>
      </edge>
      <edge id="864" label="+" source="102" target="181" weight="0.8561251">
        <attvalues>
          <attvalue for="att1" value="+"/>
        </attvalues>
      </edge>
      <edge id="865" label="+" source="102" target="208" weight="0.8909087">
        <attvalues>
          <attvalue for="att1" value="+"/>
        </attvalues>
      </edge>
      <edge id="866" label="-" source="102" target="230" weight="0.849991">
        <attvalues>
          <attvalue for="att1" value="-"/>
        </attvalues>
      </edge>
      <edge id="867" label="-" source="102" target="245" weight="0.74626">
        <attvalues>
          <attvalue for="att1" value="-"/>
        </attvalues>
      </edge>
      <edge id="868" label="-" source="102" target="248" weight="0.8731327">
        <attvalues>
          <attvalue for="att1" value="-"/>
        </attvalues>
      </edge>
      <edge id="869" label="+" source="102" target="252" weight="0.9248377">
        <attvalues>
          <attvalue for="att1" value="+"/>
        </attvalues>
      </edge>
      <edge id="870" label="+" source="102" target="255" weight="0.8105266">
        <attvalues>
          <attvalue for="att1" value="+"/>
        </attvalues>
      </edge>
      <edge id="871" label="+" source="102" target="307" weight="0.8313326">
        <attvalues>
          <attvalue for="att1" value="+"/>
        </attvalues>
      </edge>
      <edge id="872" label="+" source="102" target="308" weight="0.7727847">
        <attvalues>
          <attvalue for="att1" value="+"/>
        </attvalues>
      </edge>
      <edge id="873" label="+" source="102" target="324" weight="0.8271294">
        <attvalues>
          <attvalue for="att1" value="+"/>
        </attvalues>
      </edge>
      <edge id="874" label="+" source="102" target="332" weight="0.8120804">
        <attvalues>
          <attvalue for="att1" value="+"/>
        </attvalues>
      </edge>
      <edge id="875" label="+" source="102" target="338" weight="0.775236">
        <attvalues>
          <attvalue for="att1" value="+"/>
        </attvalues>
      </edge>
      <edge id="876" label="+" source="103" target="127" weight="0.9031959">
        <attvalues>
          <attvalue for="att1" value="+"/>
        </attvalues>
      </edge>
      <edge id="877" label="+" source="103" target="148" weight="0.8305172">
        <attvalues>
          <attvalue for="att1" value="+"/>
        </attvalues>
      </edge>
      <edge id="878" label="+" source="103" target="151" weight="0.673311">
        <attvalues>
          <attvalue for="att1" value="+"/>
        </attvalues>
      </edge>
      <edge id="879" label="+" source="103" target="211" weight="0.6712232">
        <attvalues>
          <attvalue for="att1" value="+"/>
        </attvalues>
      </edge>
      <edge id="880" label="-" source="103" target="228" weight="0.8941822">
        <attvalues>
          <attvalue for="att1" value="-"/>
        </attvalues>
      </edge>
      <edge id="881" label="-" source="103" target="243" weight="0.8879374">
        <attvalues>
          <attvalue for="att1" value="-"/>
        </attvalues>
      </edge>
      <edge id="882" label="-" source="103" target="244" weight="0.9312209">
        <attvalues>
          <attvalue for="att1" value="-"/>
        </attvalues>
      </edge>
      <edge id="883" label="+" source="103" target="250" weight="0.6944752">
        <attvalues>
          <attvalue for="att1" value="+"/>
        </attvalues>
      </edge>
      <edge id="884" label="+" source="103" target="253" weight="0.6997941">
        <attvalues>
          <attvalue for="att1" value="+"/>
        </attvalues>
      </edge>
      <edge id="885" label="+" source="103" target="305" weight="0.7999099">
        <attvalues>
          <attvalue for="att1" value="+"/>
        </attvalues>
      </edge>
      <edge id="886" label="+" source="103" target="306" weight="0.753352">
        <attvalues>
          <attvalue for="att1" value="+"/>
        </attvalues>
      </edge>
      <edge id="887" label="+" source="103" target="309" weight="0.7079066">
        <attvalues>
          <attvalue for="att1" value="+"/>
        </attvalues>
      </edge>
      <edge id="888" label="+" source="103" target="322" weight="0.7637298">
        <attvalues>
          <attvalue for="att1" value="+"/>
        </attvalues>
      </edge>
      <edge id="889" label="+" source="103" target="330" weight="0.7890986">
        <attvalues>
          <attvalue for="att1" value="+"/>
        </attvalues>
      </edge>
      <edge id="890" label="+" source="104" target="123" weight="0.7492225">
        <attvalues>
          <attvalue for="att1" value="+"/>
        </attvalues>
      </edge>
      <edge id="891" label="+" source="104" target="150" weight="0.8011131">
        <attvalues>
          <attvalue for="att1" value="+"/>
        </attvalues>
      </edge>
      <edge id="892" label="+" source="104" target="186" weight="0.7381057">
        <attvalues>
          <attvalue for="att1" value="+"/>
        </attvalues>
      </edge>
      <edge id="893" label="+" source="104" target="210" weight="0.8857509">
        <attvalues>
          <attvalue for="att1" value="+"/>
        </attvalues>
      </edge>
      <edge id="894" label="-" source="104" target="212" weight="0.6524926">
        <attvalues>
          <attvalue for="att1" value="-"/>
        </attvalues>
      </edge>
      <edge id="895" label="+" source="104" target="219" weight="0.7050841">
        <attvalues>
          <attvalue for="att1" value="+"/>
        </attvalues>
      </edge>
      <edge id="896" label="-" source="105" target="195" weight="0.7853328">
        <attvalues>
          <attvalue for="att1" value="-"/>
        </attvalues>
      </edge>
      <edge id="897" label="-" source="105" target="272" weight="0.766802">
        <attvalues>
          <attvalue for="att1" value="-"/>
        </attvalues>
      </edge>
      <edge id="898" label="+" source="106" target="114" weight="0.7360574">
        <attvalues>
          <attvalue for="att1" value="+"/>
        </attvalues>
      </edge>
      <edge id="899" label="+" source="106" target="128" weight="0.9184639">
        <attvalues>
          <attvalue for="att1" value="+"/>
        </attvalues>
      </edge>
      <edge id="900" label="-" source="106" target="224" weight="0.791708">
        <attvalues>
          <attvalue for="att1" value="-"/>
        </attvalues>
      </edge>
      <edge id="901" label="-" source="106" target="234" weight="0.7266962">
        <attvalues>
          <attvalue for="att1" value="-"/>
        </attvalues>
      </edge>
      <edge id="902" label="-" source="106" target="252" weight="0.9498596">
        <attvalues>
          <attvalue for="att1" value="-"/>
        </attvalues>
      </edge>
      <edge id="903" label="+" source="106" target="259" weight="0.8344637">
        <attvalues>
          <attvalue for="att1" value="+"/>
        </attvalues>
      </edge>
      <edge id="904" label="+" source="106" target="311" weight="0.7994634">
        <attvalues>
          <attvalue for="att1" value="+"/>
        </attvalues>
      </edge>
      <edge id="905" label="+" source="106" target="315" weight="0.8339225">
        <attvalues>
          <attvalue for="att1" value="+"/>
        </attvalues>
      </edge>
      <edge id="906" label="+" source="106" target="328" weight="0.7529095">
        <attvalues>
          <attvalue for="att1" value="+"/>
        </attvalues>
      </edge>
      <edge id="907" label="+" source="106" target="336" weight="0.7902192">
        <attvalues>
          <attvalue for="att1" value="+"/>
        </attvalues>
      </edge>
      <edge id="908" label="+" source="106" target="342" weight="0.8928731">
        <attvalues>
          <attvalue for="att1" value="+"/>
        </attvalues>
      </edge>
      <edge id="909" label="+" source="107" target="128" weight="0.8653236">
        <attvalues>
          <attvalue for="att1" value="+"/>
        </attvalues>
      </edge>
      <edge id="910" label="+" source="107" target="132" weight="0.7093718">
        <attvalues>
          <attvalue for="att1" value="+"/>
        </attvalues>
      </edge>
      <edge id="911" label="+" source="107" target="135" weight="0.913495">
        <attvalues>
          <attvalue for="att1" value="+"/>
        </attvalues>
      </edge>
      <edge id="912" label="+" source="107" target="139" weight="0.7991708">
        <attvalues>
          <attvalue for="att1" value="+"/>
        </attvalues>
      </edge>
      <edge id="913" label="-" source="107" target="188" weight="0.826884">
        <attvalues>
          <attvalue for="att1" value="-"/>
        </attvalues>
      </edge>
      <edge id="914" label="+" source="107" target="195" weight="0.7793278">
        <attvalues>
          <attvalue for="att1" value="+"/>
        </attvalues>
      </edge>
      <edge id="915" label="+" source="107" target="196" weight="0.8830545">
        <attvalues>
          <attvalue for="att1" value="+"/>
        </attvalues>
      </edge>
      <edge id="916" label="-" source="107" target="205" weight="0.8855202">
        <attvalues>
          <attvalue for="att1" value="-"/>
        </attvalues>
      </edge>
      <edge id="917" label="+" source="107" target="230" weight="0.5638547">
        <attvalues>
          <attvalue for="att1" value="+"/>
        </attvalues>
      </edge>
      <edge id="918" label="+" source="107" target="235" weight="0.8891103">
        <attvalues>
          <attvalue for="att1" value="+"/>
        </attvalues>
      </edge>
      <edge id="919" label="+" source="107" target="276" weight="0.8412055">
        <attvalues>
          <attvalue for="att1" value="+"/>
        </attvalues>
      </edge>
      <edge id="920" label="+" source="107" target="289" weight="0.8986524">
        <attvalues>
          <attvalue for="att1" value="+"/>
        </attvalues>
      </edge>
      <edge id="921" label="-" source="108" target="128" weight="0.7864895">
        <attvalues>
          <attvalue for="att1" value="-"/>
        </attvalues>
      </edge>
      <edge id="922" label="+" source="108" target="176" weight="0.7818051">
        <attvalues>
          <attvalue for="att1" value="+"/>
        </attvalues>
      </edge>
      <edge id="923" label="+" source="108" target="203" weight="0.801545">
        <attvalues>
          <attvalue for="att1" value="+"/>
        </attvalues>
      </edge>
      <edge id="924" label="+" source="108" target="234" weight="0.8137794">
        <attvalues>
          <attvalue for="att1" value="+"/>
        </attvalues>
      </edge>
      <edge id="925" label="-" source="108" target="278" weight="0.940976">
        <attvalues>
          <attvalue for="att1" value="-"/>
        </attvalues>
      </edge>
      <edge id="926" label="-" source="108" target="279" weight="0.6788321">
        <attvalues>
          <attvalue for="att1" value="-"/>
        </attvalues>
      </edge>
      <edge id="927" label="-" source="108" target="295" weight="0.84038">
        <attvalues>
          <attvalue for="att1" value="-"/>
        </attvalues>
      </edge>
      <edge id="928" label="-" source="109" target="164" weight="0.6081154">
        <attvalues>
          <attvalue for="att1" value="-"/>
        </attvalues>
      </edge>
      <edge id="929" label="-" source="109" target="187" weight="0.6442499">
        <attvalues>
          <attvalue for="att1" value="-"/>
        </attvalues>
      </edge>
      <edge id="930" label="-" source="109" target="203" weight="0.7214131">
        <attvalues>
          <attvalue for="att1" value="-"/>
        </attvalues>
      </edge>
      <edge id="931" label="-" source="109" target="279" weight="0.7389854">
        <attvalues>
          <attvalue for="att1" value="-"/>
        </attvalues>
      </edge>
      <edge id="932" label="-" source="109" target="286" weight="0.8118581">
        <attvalues>
          <attvalue for="att1" value="-"/>
        </attvalues>
      </edge>
      <edge id="933" label="-" source="109" target="292" weight="0.8509323">
        <attvalues>
          <attvalue for="att1" value="-"/>
        </attvalues>
      </edge>
      <edge id="934" label="-" source="110" target="112" weight="0.8895633">
        <attvalues>
          <attvalue for="att1" value="-"/>
        </attvalues>
      </edge>
      <edge id="935" label="-" source="110" target="119" weight="0.8950237">
        <attvalues>
          <attvalue for="att1" value="-"/>
        </attvalues>
      </edge>
      <edge id="936" label="-" source="110" target="133" weight="0.6165598">
        <attvalues>
          <attvalue for="att1" value="-"/>
        </attvalues>
      </edge>
      <edge id="937" label="-" source="110" target="135" weight="0.7892524">
        <attvalues>
          <attvalue for="att1" value="-"/>
        </attvalues>
      </edge>
      <edge id="938" label="-" source="110" target="146" weight="0.8838955">
        <attvalues>
          <attvalue for="att1" value="-"/>
        </attvalues>
      </edge>
      <edge id="939" label="+" source="110" target="148" weight="0.7736842">
        <attvalues>
          <attvalue for="att1" value="+"/>
        </attvalues>
      </edge>
      <edge id="940" label="-" source="110" target="150" weight="0.8874155">
        <attvalues>
          <attvalue for="att1" value="-"/>
        </attvalues>
      </edge>
      <edge id="941" label="+" source="110" target="151" weight="0.7806471">
        <attvalues>
          <attvalue for="att1" value="+"/>
        </attvalues>
      </edge>
      <edge id="942" label="-" source="110" target="160" weight="0.6212962">
        <attvalues>
          <attvalue for="att1" value="-"/>
        </attvalues>
      </edge>
      <edge id="943" label="-" source="110" target="176" weight="0.8033799">
        <attvalues>
          <attvalue for="att1" value="-"/>
        </attvalues>
      </edge>
      <edge id="944" label="+" source="110" target="230" weight="0.7226317">
        <attvalues>
          <attvalue for="att1" value="+"/>
        </attvalues>
      </edge>
      <edge id="945" label="-" source="110" target="238" weight="0.7021816">
        <attvalues>
          <attvalue for="att1" value="-"/>
        </attvalues>
      </edge>
      <edge id="946" label="+" source="110" target="256" weight="0.7200814">
        <attvalues>
          <attvalue for="att1" value="+"/>
        </attvalues>
      </edge>
      <edge id="947" label="-" source="110" target="265" weight="0.7396274">
        <attvalues>
          <attvalue for="att1" value="-"/>
        </attvalues>
      </edge>
      <edge id="948" label="-" source="110" target="270" weight="0.8528668">
        <attvalues>
          <attvalue for="att1" value="-"/>
        </attvalues>
      </edge>
      <edge id="949" label="-" source="110" target="285" weight="0.7934513">
        <attvalues>
          <attvalue for="att1" value="-"/>
        </attvalues>
      </edge>
      <edge id="950" label="-" source="110" target="286" weight="0.7735149">
        <attvalues>
          <attvalue for="att1" value="-"/>
        </attvalues>
      </edge>
      <edge id="951" label="-" source="110" target="288" weight="0.7543614">
        <attvalues>
          <attvalue for="att1" value="-"/>
        </attvalues>
      </edge>
      <edge id="952" label="+" source="110" target="292" weight="0.8598924">
        <attvalues>
          <attvalue for="att1" value="+"/>
        </attvalues>
      </edge>
      <edge id="953" label="+" source="110" target="295" weight="0.8581845">
        <attvalues>
          <attvalue for="att1" value="+"/>
        </attvalues>
      </edge>
      <edge id="954" label="+" source="110" target="347" weight="0.9003491">
        <attvalues>
          <attvalue for="att1" value="+"/>
        </attvalues>
      </edge>
      <edge id="955" label="+" source="110" target="348" weight="0.9306007">
        <attvalues>
          <attvalue for="att1" value="+"/>
        </attvalues>
      </edge>
      <edge id="956" label="+" source="110" target="351" weight="0.7639064">
        <attvalues>
          <attvalue for="att1" value="+"/>
        </attvalues>
      </edge>
      <edge id="957" label="+" source="111" target="122" weight="0.8662323">
        <attvalues>
          <attvalue for="att1" value="+"/>
        </attvalues>
      </edge>
      <edge id="958" label="+" source="111" target="130" weight="0.839805">
        <attvalues>
          <attvalue for="att1" value="+"/>
        </attvalues>
      </edge>
      <edge id="959" label="+" source="111" target="172" weight="0.8102792">
        <attvalues>
          <attvalue for="att1" value="+"/>
        </attvalues>
      </edge>
      <edge id="960" label="+" source="111" target="199" weight="0.9499681">
        <attvalues>
          <attvalue for="att1" value="+"/>
        </attvalues>
      </edge>
      <edge id="961" label="+" source="111" target="213" weight="0.8237407">
        <attvalues>
          <attvalue for="att1" value="+"/>
        </attvalues>
      </edge>
      <edge id="962" label="+" source="111" target="235" weight="0.9186553">
        <attvalues>
          <attvalue for="att1" value="+"/>
        </attvalues>
      </edge>
      <edge id="963" label="+" source="111" target="249" weight="0.796649">
        <attvalues>
          <attvalue for="att1" value="+"/>
        </attvalues>
      </edge>
      <edge id="964" label="+" source="111" target="259" weight="0.8380252">
        <attvalues>
          <attvalue for="att1" value="+"/>
        </attvalues>
      </edge>
      <edge id="965" label="-" source="111" target="261" weight="0.8468431">
        <attvalues>
          <attvalue for="att1" value="-"/>
        </attvalues>
      </edge>
      <edge id="966" label="-" source="111" target="262" weight="0.5776304">
        <attvalues>
          <attvalue for="att1" value="-"/>
        </attvalues>
      </edge>
      <edge id="967" label="+" source="111" target="268" weight="0.8784917">
        <attvalues>
          <attvalue for="att1" value="+"/>
        </attvalues>
      </edge>
      <edge id="968" label="+" source="111" target="327" weight="0.9000912">
        <attvalues>
          <attvalue for="att1" value="+"/>
        </attvalues>
      </edge>
      <edge id="969" label="+" source="112" target="144" weight="0.9919901">
        <attvalues>
          <attvalue for="att1" value="+"/>
        </attvalues>
      </edge>
      <edge id="970" label="-" source="112" target="198" weight="0.4261642">
        <attvalues>
          <attvalue for="att1" value="-"/>
        </attvalues>
      </edge>
      <edge id="971" label="+" source="112" target="328" weight="0.6803577">
        <attvalues>
          <attvalue for="att1" value="+"/>
        </attvalues>
      </edge>
      <edge id="972" label="+" source="112" target="334" weight="0.8912814">
        <attvalues>
          <attvalue for="att1" value="+"/>
        </attvalues>
      </edge>
      <edge id="973" label="+" source="113" target="150" weight="0.9293941">
        <attvalues>
          <attvalue for="att1" value="+"/>
        </attvalues>
      </edge>
      <edge id="974" label="+" source="113" target="180" weight="0.8235027">
        <attvalues>
          <attvalue for="att1" value="+"/>
        </attvalues>
      </edge>
      <edge id="975" label="+" source="113" target="191" weight="0.8942569">
        <attvalues>
          <attvalue for="att1" value="+"/>
        </attvalues>
      </edge>
      <edge id="976" label="+" source="113" target="222" weight="0.7972834">
        <attvalues>
          <attvalue for="att1" value="+"/>
        </attvalues>
      </edge>
      <edge id="977" label="-" source="113" target="275" weight="0.798107">
        <attvalues>
          <attvalue for="att1" value="-"/>
        </attvalues>
      </edge>
      <edge id="978" label="+" source="114" target="115" weight="0.8495193">
        <attvalues>
          <attvalue for="att1" value="+"/>
        </attvalues>
      </edge>
      <edge id="979" label="+" source="114" target="128" weight="0.9608328">
        <attvalues>
          <attvalue for="att1" value="+"/>
        </attvalues>
      </edge>
      <edge id="980" label="+" source="114" target="131" weight="0.7961204">
        <attvalues>
          <attvalue for="att1" value="+"/>
        </attvalues>
      </edge>
      <edge id="981" label="+" source="114" target="135" weight="0.6143853">
        <attvalues>
          <attvalue for="att1" value="+"/>
        </attvalues>
      </edge>
      <edge id="982" label="+" source="114" target="140" weight="0.9763268">
        <attvalues>
          <attvalue for="att1" value="+"/>
        </attvalues>
      </edge>
      <edge id="983" label="+" source="114" target="161" weight="0.8006874">
        <attvalues>
          <attvalue for="att1" value="+"/>
        </attvalues>
      </edge>
      <edge id="984" label="+" source="114" target="174" weight="0.8954866">
        <attvalues>
          <attvalue for="att1" value="+"/>
        </attvalues>
      </edge>
      <edge id="985" label="+" source="114" target="191" weight="0.8473162">
        <attvalues>
          <attvalue for="att1" value="+"/>
        </attvalues>
      </edge>
      <edge id="986" label="-" source="114" target="212" weight="0.8022698">
        <attvalues>
          <attvalue for="att1" value="-"/>
        </attvalues>
      </edge>
      <edge id="987" label="+" source="114" target="230" weight="0.9341347">
        <attvalues>
          <attvalue for="att1" value="+"/>
        </attvalues>
      </edge>
      <edge id="988" label="+" source="114" target="253" weight="0.9551761">
        <attvalues>
          <attvalue for="att1" value="+"/>
        </attvalues>
      </edge>
      <edge id="989" label="+" source="114" target="260" weight="0.8426501">
        <attvalues>
          <attvalue for="att1" value="+"/>
        </attvalues>
      </edge>
      <edge id="990" label="+" source="114" target="268" weight="0.8874394">
        <attvalues>
          <attvalue for="att1" value="+"/>
        </attvalues>
      </edge>
      <edge id="991" label="+" source="114" target="276" weight="0.9007183">
        <attvalues>
          <attvalue for="att1" value="+"/>
        </attvalues>
      </edge>
      <edge id="992" label="+" source="114" target="287" weight="0.8715598">
        <attvalues>
          <attvalue for="att1" value="+"/>
        </attvalues>
      </edge>
      <edge id="993" label="+" source="114" target="295" weight="0.7875465">
        <attvalues>
          <attvalue for="att1" value="+"/>
        </attvalues>
      </edge>
      <edge id="994" label="+" source="114" target="308" weight="0.8319933">
        <attvalues>
          <attvalue for="att1" value="+"/>
        </attvalues>
      </edge>
      <edge id="995" label="+" source="114" target="318" weight="0.8935918">
        <attvalues>
          <attvalue for="att1" value="+"/>
        </attvalues>
      </edge>
      <edge id="996" label="+" source="114" target="321" weight="0.7597068">
        <attvalues>
          <attvalue for="att1" value="+"/>
        </attvalues>
      </edge>
      <edge id="997" label="+" source="114" target="331" weight="0.980462">
        <attvalues>
          <attvalue for="att1" value="+"/>
        </attvalues>
      </edge>
      <edge id="998" label="-" source="116" target="123" weight="0.8265072">
        <attvalues>
          <attvalue for="att1" value="-"/>
        </attvalues>
      </edge>
      <edge id="999" label="-" source="116" target="141" weight="0.8818196">
        <attvalues>
          <attvalue for="att1" value="-"/>
        </attvalues>
      </edge>
      <edge id="1000" label="+" source="116" target="148" weight="0.8709578">
        <attvalues>
          <attvalue for="att1" value="+"/>
        </attvalues>
      </edge>
      <edge id="1001" label="+" source="116" target="200" weight="0.8894609">
        <attvalues>
          <attvalue for="att1" value="+"/>
        </attvalues>
      </edge>
      <edge id="1002" label="+" source="116" target="201" weight="0.9448349">
        <attvalues>
          <attvalue for="att1" value="+"/>
        </attvalues>
      </edge>
      <edge id="1003" label="+" source="116" target="204" weight="0.8250824">
        <attvalues>
          <attvalue for="att1" value="+"/>
        </attvalues>
      </edge>
      <edge id="1004" label="+" source="116" target="217" weight="0.8859918">
        <attvalues>
          <attvalue for="att1" value="+"/>
        </attvalues>
      </edge>
      <edge id="1005" label="+" source="116" target="225" weight="0.8931831">
        <attvalues>
          <attvalue for="att1" value="+"/>
        </attvalues>
      </edge>
      <edge id="1006" label="+" source="116" target="231" weight="0.7410002">
        <attvalues>
          <attvalue for="att1" value="+"/>
        </attvalues>
      </edge>
      <edge id="1007" label="+" source="116" target="263" weight="0.8885892">
        <attvalues>
          <attvalue for="att1" value="+"/>
        </attvalues>
      </edge>
      <edge id="1008" label="+" source="116" target="267" weight="0.7527612">
        <attvalues>
          <attvalue for="att1" value="+"/>
        </attvalues>
      </edge>
      <edge id="1009" label="+" source="116" target="270" weight="0.8586811">
        <attvalues>
          <attvalue for="att1" value="+"/>
        </attvalues>
      </edge>
      <edge id="1010" label="+" source="116" target="308" weight="0.6971354">
        <attvalues>
          <attvalue for="att1" value="+"/>
        </attvalues>
      </edge>
      <edge id="1011" label="+" source="116" target="330" weight="0.8925346">
        <attvalues>
          <attvalue for="att1" value="+"/>
        </attvalues>
      </edge>
      <edge id="1012" label="+" source="116" target="331" weight="0.8487741">
        <attvalues>
          <attvalue for="att1" value="+"/>
        </attvalues>
      </edge>
      <edge id="1013" label="-" source="116" target="340" weight="0.7222981">
        <attvalues>
          <attvalue for="att1" value="-"/>
        </attvalues>
      </edge>
      <edge id="1014" label="+" source="117" target="134" weight="0.8384387">
        <attvalues>
          <attvalue for="att1" value="+"/>
        </attvalues>
      </edge>
      <edge id="1015" label="+" source="117" target="138" weight="0.8347631">
        <attvalues>
          <attvalue for="att1" value="+"/>
        </attvalues>
      </edge>
      <edge id="1016" label="+" source="117" target="183" weight="0.9323083">
        <attvalues>
          <attvalue for="att1" value="+"/>
        </attvalues>
      </edge>
      <edge id="1017" label="+" source="117" target="189" weight="0.8305034">
        <attvalues>
          <attvalue for="att1" value="+"/>
        </attvalues>
      </edge>
      <edge id="1018" label="+" source="117" target="218" weight="0.8965696">
        <attvalues>
          <attvalue for="att1" value="+"/>
        </attvalues>
      </edge>
      <edge id="1019" label="+" source="117" target="277" weight="0.8695375">
        <attvalues>
          <attvalue for="att1" value="+"/>
        </attvalues>
      </edge>
      <edge id="1020" label="+" source="117" target="291" weight="0.8627851">
        <attvalues>
          <attvalue for="att1" value="+"/>
        </attvalues>
      </edge>
      <edge id="1021" label="+" source="117" target="294" weight="0.9725485">
        <attvalues>
          <attvalue for="att1" value="+"/>
        </attvalues>
      </edge>
      <edge id="1022" label="+" source="117" target="342" weight="0.8132192">
        <attvalues>
          <attvalue for="att1" value="+"/>
        </attvalues>
      </edge>
      <edge id="1023" label="-" source="117" target="350" weight="0.8545858">
        <attvalues>
          <attvalue for="att1" value="-"/>
        </attvalues>
      </edge>
      <edge id="1024" label="+" source="117" target="352" weight="0.8850134">
        <attvalues>
          <attvalue for="att1" value="+"/>
        </attvalues>
      </edge>
      <edge id="1025" label="-" source="118" target="124" weight="0.56726">
        <attvalues>
          <attvalue for="att1" value="-"/>
        </attvalues>
      </edge>
      <edge id="1026" label="-" source="118" target="205" weight="0.6028423">
        <attvalues>
          <attvalue for="att1" value="-"/>
        </attvalues>
      </edge>
      <edge id="1027" label="-" source="118" target="222" weight="0.9523487">
        <attvalues>
          <attvalue for="att1" value="-"/>
        </attvalues>
      </edge>
      <edge id="1028" label="-" source="118" target="312" weight="0.4614174">
        <attvalues>
          <attvalue for="att1" value="-"/>
        </attvalues>
      </edge>
      <edge id="1029" label="-" source="118" target="325" weight="0.6131761">
        <attvalues>
          <attvalue for="att1" value="-"/>
        </attvalues>
      </edge>
      <edge id="1030" label="-" source="119" target="129" weight="0.4875806">
        <attvalues>
          <attvalue for="att1" value="-"/>
        </attvalues>
      </edge>
      <edge id="1031" label="+" source="119" target="135" weight="0.5034177">
        <attvalues>
          <attvalue for="att1" value="+"/>
        </attvalues>
      </edge>
      <edge id="1032" label="+" source="119" target="145" weight="0.6010621">
        <attvalues>
          <attvalue for="att1" value="+"/>
        </attvalues>
      </edge>
      <edge id="1033" label="-" source="119" target="152" weight="0.4286775">
        <attvalues>
          <attvalue for="att1" value="-"/>
        </attvalues>
      </edge>
      <edge id="1034" label="-" source="119" target="204" weight="0.9126994">
        <attvalues>
          <attvalue for="att1" value="-"/>
        </attvalues>
      </edge>
      <edge id="1035" label="-" source="119" target="219" weight="0.8306127">
        <attvalues>
          <attvalue for="att1" value="-"/>
        </attvalues>
      </edge>
      <edge id="1036" label="-" source="119" target="220" weight="0.7557202">
        <attvalues>
          <attvalue for="att1" value="-"/>
        </attvalues>
      </edge>
      <edge id="1037" label="-" source="119" target="222" weight="0.7970227">
        <attvalues>
          <attvalue for="att1" value="-"/>
        </attvalues>
      </edge>
      <edge id="1038" label="+" source="119" target="229" weight="0.8637469">
        <attvalues>
          <attvalue for="att1" value="+"/>
        </attvalues>
      </edge>
      <edge id="1039" label="+" source="119" target="281" weight="0.9368376">
        <attvalues>
          <attvalue for="att1" value="+"/>
        </attvalues>
      </edge>
      <edge id="1040" label="+" source="119" target="285" weight="0.8393453">
        <attvalues>
          <attvalue for="att1" value="+"/>
        </attvalues>
      </edge>
      <edge id="1041" label="+" source="119" target="298" weight="0.8608456">
        <attvalues>
          <attvalue for="att1" value="+"/>
        </attvalues>
      </edge>
      <edge id="1042" label="+" source="119" target="306" weight="0.884637">
        <attvalues>
          <attvalue for="att1" value="+"/>
        </attvalues>
      </edge>
      <edge id="1043" label="+" source="120" target="142" weight="0.8713332">
        <attvalues>
          <attvalue for="att1" value="+"/>
        </attvalues>
      </edge>
      <edge id="1044" label="+" source="120" target="156" weight="0.7423291">
        <attvalues>
          <attvalue for="att1" value="+"/>
        </attvalues>
      </edge>
      <edge id="1045" label="+" source="120" target="178" weight="0.8635638">
        <attvalues>
          <attvalue for="att1" value="+"/>
        </attvalues>
      </edge>
      <edge id="1046" label="+" source="120" target="202" weight="0.8779014">
        <attvalues>
          <attvalue for="att1" value="+"/>
        </attvalues>
      </edge>
      <edge id="1047" label="+" source="120" target="219" weight="0.7867952">
        <attvalues>
          <attvalue for="att1" value="+"/>
        </attvalues>
      </edge>
      <edge id="1048" label="+" source="120" target="254" weight="0.8604281">
        <attvalues>
          <attvalue for="att1" value="+"/>
        </attvalues>
      </edge>
      <edge id="1049" label="+" source="120" target="270" weight="0.8365234">
        <attvalues>
          <attvalue for="att1" value="+"/>
        </attvalues>
      </edge>
      <edge id="1050" label="+" source="120" target="276" weight="0.7705068">
        <attvalues>
          <attvalue for="att1" value="+"/>
        </attvalues>
      </edge>
      <edge id="1051" label="-" source="120" target="292" weight="0.8358913">
        <attvalues>
          <attvalue for="att1" value="-"/>
        </attvalues>
      </edge>
      <edge id="1052" label="+" source="120" target="305" weight="0.8325915">
        <attvalues>
          <attvalue for="att1" value="+"/>
        </attvalues>
      </edge>
      <edge id="1053" label="+" source="120" target="306" weight="0.8204832">
        <attvalues>
          <attvalue for="att1" value="+"/>
        </attvalues>
      </edge>
      <edge id="1054" label="+" source="120" target="348" weight="0.6587464">
        <attvalues>
          <attvalue for="att1" value="+"/>
        </attvalues>
      </edge>
      <edge id="1055" label="+" source="121" target="132" weight="0.7618222">
        <attvalues>
          <attvalue for="att1" value="+"/>
        </attvalues>
      </edge>
      <edge id="1056" label="-" source="121" target="140" weight="0.8562159">
        <attvalues>
          <attvalue for="att1" value="-"/>
        </attvalues>
      </edge>
      <edge id="1057" label="+" source="121" target="146" weight="0.8389266">
        <attvalues>
          <attvalue for="att1" value="+"/>
        </attvalues>
      </edge>
      <edge id="1058" label="+" source="121" target="149" weight="0.6980961">
        <attvalues>
          <attvalue for="att1" value="+"/>
        </attvalues>
      </edge>
      <edge id="1059" label="+" source="121" target="161" weight="0.7945496">
        <attvalues>
          <attvalue for="att1" value="+"/>
        </attvalues>
      </edge>
      <edge id="1060" label="-" source="121" target="172" weight="0.7829052">
        <attvalues>
          <attvalue for="att1" value="-"/>
        </attvalues>
      </edge>
      <edge id="1061" label="+" source="121" target="178" weight="0.7469541">
        <attvalues>
          <attvalue for="att1" value="+"/>
        </attvalues>
      </edge>
      <edge id="1062" label="-" source="121" target="191" weight="0.7453033">
        <attvalues>
          <attvalue for="att1" value="-"/>
        </attvalues>
      </edge>
      <edge id="1063" label="+" source="121" target="193" weight="0.6380172">
        <attvalues>
          <attvalue for="att1" value="+"/>
        </attvalues>
      </edge>
      <edge id="1064" label="+" source="121" target="195" weight="0.8041874">
        <attvalues>
          <attvalue for="att1" value="+"/>
        </attvalues>
      </edge>
      <edge id="1065" label="+" source="121" target="196" weight="0.5855528">
        <attvalues>
          <attvalue for="att1" value="+"/>
        </attvalues>
      </edge>
      <edge id="1066" label="+" source="121" target="197" weight="0.7028271">
        <attvalues>
          <attvalue for="att1" value="+"/>
        </attvalues>
      </edge>
      <edge id="1067" label="-" source="121" target="205" weight="0.8298732">
        <attvalues>
          <attvalue for="att1" value="-"/>
        </attvalues>
      </edge>
      <edge id="1068" label="+" source="121" target="207" weight="0.8399264">
        <attvalues>
          <attvalue for="att1" value="+"/>
        </attvalues>
      </edge>
      <edge id="1069" label="-" source="121" target="214" weight="0.7664671">
        <attvalues>
          <attvalue for="att1" value="-"/>
        </attvalues>
      </edge>
      <edge id="1070" label="+" source="121" target="304" weight="0.8477435">
        <attvalues>
          <attvalue for="att1" value="+"/>
        </attvalues>
      </edge>
      <edge id="1071" label="+" source="121" target="317" weight="0.8861809">
        <attvalues>
          <attvalue for="att1" value="+"/>
        </attvalues>
      </edge>
      <edge id="1072" label="+" source="121" target="320" weight="0.8278611">
        <attvalues>
          <attvalue for="att1" value="+"/>
        </attvalues>
      </edge>
      <edge id="1073" label="+" source="121" target="329" weight="0.9469254">
        <attvalues>
          <attvalue for="att1" value="+"/>
        </attvalues>
      </edge>
      <edge id="1074" label="+" source="122" target="132" weight="0.8541601">
        <attvalues>
          <attvalue for="att1" value="+"/>
        </attvalues>
      </edge>
      <edge id="1075" label="-" source="122" target="160" weight="0.8596993">
        <attvalues>
          <attvalue for="att1" value="-"/>
        </attvalues>
      </edge>
      <edge id="1076" label="+" source="122" target="218" weight="0.779725">
        <attvalues>
          <attvalue for="att1" value="+"/>
        </attvalues>
      </edge>
      <edge id="1077" label="+" source="122" target="226" weight="0.899304">
        <attvalues>
          <attvalue for="att1" value="+"/>
        </attvalues>
      </edge>
      <edge id="1078" label="+" source="122" target="266" weight="0.8168415">
        <attvalues>
          <attvalue for="att1" value="+"/>
        </attvalues>
      </edge>
      <edge id="1079" label="+" source="122" target="276" weight="0.913757">
        <attvalues>
          <attvalue for="att1" value="+"/>
        </attvalues>
      </edge>
      <edge id="1080" label="+" source="122" target="279" weight="0.6964219">
        <attvalues>
          <attvalue for="att1" value="+"/>
        </attvalues>
      </edge>
      <edge id="1081" label="+" source="122" target="289" weight="0.8640354">
        <attvalues>
          <attvalue for="att1" value="+"/>
        </attvalues>
      </edge>
      <edge id="1082" label="+" source="122" target="295" weight="0.9628229">
        <attvalues>
          <attvalue for="att1" value="+"/>
        </attvalues>
      </edge>
      <edge id="1083" label="-" source="122" target="321" weight="0.7771779">
        <attvalues>
          <attvalue for="att1" value="-"/>
        </attvalues>
      </edge>
      <edge id="1084" label="+" source="122" target="339" weight="0.6141227">
        <attvalues>
          <attvalue for="att1" value="+"/>
        </attvalues>
      </edge>
      <edge id="1085" label="+" source="123" target="125" weight="0.7558208">
        <attvalues>
          <attvalue for="att1" value="+"/>
        </attvalues>
      </edge>
      <edge id="1086" label="+" source="123" target="241" weight="0.6870973">
        <attvalues>
          <attvalue for="att1" value="+"/>
        </attvalues>
      </edge>
      <edge id="1087" label="+" source="123" target="262" weight="0.859324">
        <attvalues>
          <attvalue for="att1" value="+"/>
        </attvalues>
      </edge>
      <edge id="1088" label="+" source="123" target="331" weight="0.9307568">
        <attvalues>
          <attvalue for="att1" value="+"/>
        </attvalues>
      </edge>
      <edge id="1089" label="+" source="123" target="338" weight="0.8846668">
        <attvalues>
          <attvalue for="att1" value="+"/>
        </attvalues>
      </edge>
      <edge id="1090" label="-" source="125" target="152" weight="0.8442869">
        <attvalues>
          <attvalue for="att1" value="-"/>
        </attvalues>
      </edge>
      <edge id="1091" label="+" source="125" target="178" weight="0.8078586">
        <attvalues>
          <attvalue for="att1" value="+"/>
        </attvalues>
      </edge>
      <edge id="1092" label="-" source="125" target="237" weight="0.9930471">
        <attvalues>
          <attvalue for="att1" value="-"/>
        </attvalues>
      </edge>
      <edge id="1093" label="-" source="125" target="330" weight="0.8248888">
        <attvalues>
          <attvalue for="att1" value="-"/>
        </attvalues>
      </edge>
      <edge id="1094" label="-" source="126" target="150" weight="0.8738455">
        <attvalues>
          <attvalue for="att1" value="-"/>
        </attvalues>
      </edge>
      <edge id="1095" label="+" source="126" target="229" weight="0.9115219">
        <attvalues>
          <attvalue for="att1" value="+"/>
        </attvalues>
      </edge>
      <edge id="1096" label="-" source="126" target="281" weight="0.848541">
        <attvalues>
          <attvalue for="att1" value="-"/>
        </attvalues>
      </edge>
      <edge id="1097" label="+" source="126" target="288" weight="0.7967079">
        <attvalues>
          <attvalue for="att1" value="+"/>
        </attvalues>
      </edge>
      <edge id="1098" label="-" source="126" target="326" weight="0.8667816">
        <attvalues>
          <attvalue for="att1" value="-"/>
        </attvalues>
      </edge>
      <edge id="1099" label="+" source="127" target="175" weight="0.8202426">
        <attvalues>
          <attvalue for="att1" value="+"/>
        </attvalues>
      </edge>
      <edge id="1100" label="+" source="127" target="190" weight="0.845588">
        <attvalues>
          <attvalue for="att1" value="+"/>
        </attvalues>
      </edge>
      <edge id="1101" label="+" source="128" target="142" weight="0.8226907">
        <attvalues>
          <attvalue for="att1" value="+"/>
        </attvalues>
      </edge>
      <edge id="1102" label="+" source="128" target="192" weight="0.8348137">
        <attvalues>
          <attvalue for="att1" value="+"/>
        </attvalues>
      </edge>
      <edge id="1103" label="+" source="128" target="319" weight="0.8732422">
        <attvalues>
          <attvalue for="att1" value="+"/>
        </attvalues>
      </edge>
      <edge id="1104" label="+" source="128" target="332" weight="0.9199111">
        <attvalues>
          <attvalue for="att1" value="+"/>
        </attvalues>
      </edge>
      <edge id="1105" label="+" source="128" target="335" weight="0.7027244">
        <attvalues>
          <attvalue for="att1" value="+"/>
        </attvalues>
      </edge>
      <edge id="1106" label="+" source="129" target="141" weight="0.6760682">
        <attvalues>
          <attvalue for="att1" value="+"/>
        </attvalues>
      </edge>
      <edge id="1107" label="-" source="129" target="147" weight="0.7248421">
        <attvalues>
          <attvalue for="att1" value="-"/>
        </attvalues>
      </edge>
      <edge id="1108" label="+" source="129" target="171" weight="0.8030593">
        <attvalues>
          <attvalue for="att1" value="+"/>
        </attvalues>
      </edge>
      <edge id="1109" label="-" source="129" target="192" weight="0.7221131">
        <attvalues>
          <attvalue for="att1" value="-"/>
        </attvalues>
      </edge>
      <edge id="1110" label="+" source="129" target="239" weight="0.7417577">
        <attvalues>
          <attvalue for="att1" value="+"/>
        </attvalues>
      </edge>
      <edge id="1111" label="+" source="129" target="240" weight="0.8548963">
        <attvalues>
          <attvalue for="att1" value="+"/>
        </attvalues>
      </edge>
      <edge id="1112" label="+" source="129" target="248" weight="0.807402">
        <attvalues>
          <attvalue for="att1" value="+"/>
        </attvalues>
      </edge>
      <edge id="1113" label="+" source="129" target="267" weight="0.8133131">
        <attvalues>
          <attvalue for="att1" value="+"/>
        </attvalues>
      </edge>
      <edge id="1114" label="+" source="129" target="288" weight="0.7378152">
        <attvalues>
          <attvalue for="att1" value="+"/>
        </attvalues>
      </edge>
      <edge id="1115" label="+" source="129" target="298" weight="0.83627">
        <attvalues>
          <attvalue for="att1" value="+"/>
        </attvalues>
      </edge>
      <edge id="1116" label="+" source="129" target="301" weight="0.7963609">
        <attvalues>
          <attvalue for="att1" value="+"/>
        </attvalues>
      </edge>
      <edge id="1117" label="+" source="129" target="317" weight="0.972136">
        <attvalues>
          <attvalue for="att1" value="+"/>
        </attvalues>
      </edge>
      <edge id="1118" label="+" source="129" target="324" weight="0.9346613">
        <attvalues>
          <attvalue for="att1" value="+"/>
        </attvalues>
      </edge>
      <edge id="1119" label="+" source="129" target="325" weight="0.8884143">
        <attvalues>
          <attvalue for="att1" value="+"/>
        </attvalues>
      </edge>
      <edge id="1120" label="-" source="129" target="347" weight="0.902525">
        <attvalues>
          <attvalue for="att1" value="-"/>
        </attvalues>
      </edge>
      <edge id="1121" label="-" source="130" target="199" weight="0.9230872">
        <attvalues>
          <attvalue for="att1" value="-"/>
        </attvalues>
      </edge>
      <edge id="1122" label="+" source="131" target="233" weight="0.7020689">
        <attvalues>
          <attvalue for="att1" value="+"/>
        </attvalues>
      </edge>
      <edge id="1123" label="-" source="131" target="239" weight="0.4346687">
        <attvalues>
          <attvalue for="att1" value="-"/>
        </attvalues>
      </edge>
      <edge id="1124" label="+" source="131" target="242" weight="0.6032579">
        <attvalues>
          <attvalue for="att1" value="+"/>
        </attvalues>
      </edge>
      <edge id="1125" label="+" source="131" target="255" weight="0.9009436">
        <attvalues>
          <attvalue for="att1" value="+"/>
        </attvalues>
      </edge>
      <edge id="1126" label="+" source="131" target="266" weight="0.696977">
        <attvalues>
          <attvalue for="att1" value="+"/>
        </attvalues>
      </edge>
      <edge id="1127" label="+" source="131" target="308" weight="0.8761965">
        <attvalues>
          <attvalue for="att1" value="+"/>
        </attvalues>
      </edge>
      <edge id="1128" label="+" source="131" target="316" weight="0.7176496">
        <attvalues>
          <attvalue for="att1" value="+"/>
        </attvalues>
      </edge>
      <edge id="1129" label="+" source="131" target="322" weight="0.8754611">
        <attvalues>
          <attvalue for="att1" value="+"/>
        </attvalues>
      </edge>
      <edge id="1130" label="+" source="131" target="345" weight="0.7747976">
        <attvalues>
          <attvalue for="att1" value="+"/>
        </attvalues>
      </edge>
      <edge id="1131" label="+" source="132" target="136" weight="0.744742">
        <attvalues>
          <attvalue for="att1" value="+"/>
        </attvalues>
      </edge>
      <edge id="1132" label="+" source="132" target="163" weight="0.6960511">
        <attvalues>
          <attvalue for="att1" value="+"/>
        </attvalues>
      </edge>
      <edge id="1133" label="+" source="132" target="184" weight="0.7736675">
        <attvalues>
          <attvalue for="att1" value="+"/>
        </attvalues>
      </edge>
      <edge id="1134" label="+" source="132" target="246" weight="0.7736999">
        <attvalues>
          <attvalue for="att1" value="+"/>
        </attvalues>
      </edge>
      <edge id="1135" label="+" source="132" target="302" weight="0.814223">
        <attvalues>
          <attvalue for="att1" value="+"/>
        </attvalues>
      </edge>
      <edge id="1136" label="+" source="132" target="304" weight="0.8043795">
        <attvalues>
          <attvalue for="att1" value="+"/>
        </attvalues>
      </edge>
      <edge id="1137" label="+" source="132" target="316" weight="0.65401">
        <attvalues>
          <attvalue for="att1" value="+"/>
        </attvalues>
      </edge>
      <edge id="1138" label="+" source="132" target="330" weight="0.7041849">
        <attvalues>
          <attvalue for="att1" value="+"/>
        </attvalues>
      </edge>
      <edge id="1139" label="+" source="132" target="332" weight="0.7777655">
        <attvalues>
          <attvalue for="att1" value="+"/>
        </attvalues>
      </edge>
      <edge id="1140" label="-" source="132" target="335" weight="0.794535">
        <attvalues>
          <attvalue for="att1" value="-"/>
        </attvalues>
      </edge>
      <edge id="1141" label="+" source="132" target="343" weight="0.8893135">
        <attvalues>
          <attvalue for="att1" value="+"/>
        </attvalues>
      </edge>
      <edge id="1142" label="+" source="132" target="350" weight="0.7188899">
        <attvalues>
          <attvalue for="att1" value="+"/>
        </attvalues>
      </edge>
      <edge id="1143" label="+" source="133" target="137" weight="0.5883336">
        <attvalues>
          <attvalue for="att1" value="+"/>
        </attvalues>
      </edge>
      <edge id="1144" label="-" source="133" target="207" weight="0.7319599">
        <attvalues>
          <attvalue for="att1" value="-"/>
        </attvalues>
      </edge>
      <edge id="1145" label="+" source="133" target="215" weight="0.7703161">
        <attvalues>
          <attvalue for="att1" value="+"/>
        </attvalues>
      </edge>
      <edge id="1146" label="+" source="133" target="242" weight="0.6698452">
        <attvalues>
          <attvalue for="att1" value="+"/>
        </attvalues>
      </edge>
      <edge id="1147" label="-" source="133" target="246" weight="0.8480987">
        <attvalues>
          <attvalue for="att1" value="-"/>
        </attvalues>
      </edge>
      <edge id="1148" label="+" source="133" target="249" weight="0.7689592">
        <attvalues>
          <attvalue for="att1" value="+"/>
        </attvalues>
      </edge>
      <edge id="1149" label="-" source="134" target="181" weight="0.9058825">
        <attvalues>
          <attvalue for="att1" value="-"/>
        </attvalues>
      </edge>
      <edge id="1150" label="-" source="135" target="228" weight="0.6024228">
        <attvalues>
          <attvalue for="att1" value="-"/>
        </attvalues>
      </edge>
      <edge id="1151" label="-" source="136" target="276" weight="0.8546406">
        <attvalues>
          <attvalue for="att1" value="-"/>
        </attvalues>
      </edge>
      <edge id="1152" label="-" source="136" target="300" weight="0.7375188">
        <attvalues>
          <attvalue for="att1" value="-"/>
        </attvalues>
      </edge>
      <edge id="1153" label="+" source="136" target="352" weight="0.7393514">
        <attvalues>
          <attvalue for="att1" value="+"/>
        </attvalues>
      </edge>
      <edge id="1154" label="+" source="138" target="144" weight="0.8344005">
        <attvalues>
          <attvalue for="att1" value="+"/>
        </attvalues>
      </edge>
      <edge id="1155" label="-" source="138" target="267" weight="0.8237644">
        <attvalues>
          <attvalue for="att1" value="-"/>
        </attvalues>
      </edge>
      <edge id="1156" label="-" source="138" target="302" weight="0.9235939">
        <attvalues>
          <attvalue for="att1" value="-"/>
        </attvalues>
      </edge>
      <edge id="1157" label="-" source="138" target="309" weight="0.8736474">
        <attvalues>
          <attvalue for="att1" value="-"/>
        </attvalues>
      </edge>
      <edge id="1158" label="-" source="138" target="331" weight="0.9303834">
        <attvalues>
          <attvalue for="att1" value="-"/>
        </attvalues>
      </edge>
      <edge id="1159" label="-" source="139" target="178" weight="0.9246329">
        <attvalues>
          <attvalue for="att1" value="-"/>
        </attvalues>
      </edge>
      <edge id="1160" label="-" source="139" target="204" weight="0.8310589">
        <attvalues>
          <attvalue for="att1" value="-"/>
        </attvalues>
      </edge>
      <edge id="1161" label="-" source="139" target="208" weight="0.9058886">
        <attvalues>
          <attvalue for="att1" value="-"/>
        </attvalues>
      </edge>
      <edge id="1162" label="-" source="139" target="231" weight="0.9055483">
        <attvalues>
          <attvalue for="att1" value="-"/>
        </attvalues>
      </edge>
      <edge id="1163" label="-" source="139" target="232" weight="0.8809139">
        <attvalues>
          <attvalue for="att1" value="-"/>
        </attvalues>
      </edge>
      <edge id="1164" label="-" source="139" target="262" weight="0.9139818">
        <attvalues>
          <attvalue for="att1" value="-"/>
        </attvalues>
      </edge>
      <edge id="1165" label="-" source="139" target="265" weight="0.8505439">
        <attvalues>
          <attvalue for="att1" value="-"/>
        </attvalues>
      </edge>
      <edge id="1166" label="+" source="140" target="173" weight="0.6268276">
        <attvalues>
          <attvalue for="att1" value="+"/>
        </attvalues>
      </edge>
      <edge id="1167" label="-" source="140" target="187" weight="0.7375531">
        <attvalues>
          <attvalue for="att1" value="-"/>
        </attvalues>
      </edge>
      <edge id="1168" label="+" source="140" target="265" weight="0.8869995">
        <attvalues>
          <attvalue for="att1" value="+"/>
        </attvalues>
      </edge>
      <edge id="1169" label="+" source="140" target="276" weight="0.7722842">
        <attvalues>
          <attvalue for="att1" value="+"/>
        </attvalues>
      </edge>
      <edge id="1170" label="+" source="140" target="280" weight="0.7951482">
        <attvalues>
          <attvalue for="att1" value="+"/>
        </attvalues>
      </edge>
      <edge id="1171" label="+" source="140" target="290" weight="0.8773445">
        <attvalues>
          <attvalue for="att1" value="+"/>
        </attvalues>
      </edge>
      <edge id="1172" label="+" source="140" target="307" weight="0.671507">
        <attvalues>
          <attvalue for="att1" value="+"/>
        </attvalues>
      </edge>
      <edge id="1173" label="-" source="141" target="148" weight="0.882178">
        <attvalues>
          <attvalue for="att1" value="-"/>
        </attvalues>
      </edge>
      <edge id="1174" label="-" source="141" target="174" weight="0.690547">
        <attvalues>
          <attvalue for="att1" value="-"/>
        </attvalues>
      </edge>
      <edge id="1175" label="+" source="141" target="207" weight="0.6622581">
        <attvalues>
          <attvalue for="att1" value="+"/>
        </attvalues>
      </edge>
      <edge id="1176" label="+" source="141" target="258" weight="0.8485337">
        <attvalues>
          <attvalue for="att1" value="+"/>
        </attvalues>
      </edge>
      <edge id="1177" label="+" source="141" target="273" weight="0.7914924">
        <attvalues>
          <attvalue for="att1" value="+"/>
        </attvalues>
      </edge>
      <edge id="1178" label="+" source="141" target="274" weight="0.795159">
        <attvalues>
          <attvalue for="att1" value="+"/>
        </attvalues>
      </edge>
      <edge id="1179" label="-" source="141" target="294" weight="0.5829758">
        <attvalues>
          <attvalue for="att1" value="-"/>
        </attvalues>
      </edge>
      <edge id="1180" label="+" source="142" target="166" weight="0.758612">
        <attvalues>
          <attvalue for="att1" value="+"/>
        </attvalues>
      </edge>
      <edge id="1181" label="+" source="142" target="201" weight="0.8897434">
        <attvalues>
          <attvalue for="att1" value="+"/>
        </attvalues>
      </edge>
      <edge id="1182" label="-" source="142" target="230" weight="0.7566478">
        <attvalues>
          <attvalue for="att1" value="-"/>
        </attvalues>
      </edge>
      <edge id="1183" label="+" source="142" target="346" weight="0.8012519">
        <attvalues>
          <attvalue for="att1" value="+"/>
        </attvalues>
      </edge>
      <edge id="1184" label="-" source="143" target="163" weight="0.7474292">
        <attvalues>
          <attvalue for="att1" value="-"/>
        </attvalues>
      </edge>
      <edge id="1185" label="+" source="143" target="170" weight="0.9640507">
        <attvalues>
          <attvalue for="att1" value="+"/>
        </attvalues>
      </edge>
      <edge id="1186" label="+" source="143" target="264" weight="0.8227744">
        <attvalues>
          <attvalue for="att1" value="+"/>
        </attvalues>
      </edge>
      <edge id="1187" label="+" source="143" target="283" weight="0.7570165">
        <attvalues>
          <attvalue for="att1" value="+"/>
        </attvalues>
      </edge>
      <edge id="1188" label="+" source="143" target="304" weight="0.7745456">
        <attvalues>
          <attvalue for="att1" value="+"/>
        </attvalues>
      </edge>
      <edge id="1189" label="+" source="143" target="314" weight="0.8216252">
        <attvalues>
          <attvalue for="att1" value="+"/>
        </attvalues>
      </edge>
      <edge id="1190" label="-" source="144" target="168" weight="0.8127473">
        <attvalues>
          <attvalue for="att1" value="-"/>
        </attvalues>
      </edge>
      <edge id="1191" label="-" source="144" target="184" weight="0.8803389">
        <attvalues>
          <attvalue for="att1" value="-"/>
        </attvalues>
      </edge>
      <edge id="1192" label="-" source="144" target="186" weight="0.8248743">
        <attvalues>
          <attvalue for="att1" value="-"/>
        </attvalues>
      </edge>
      <edge id="1193" label="-" source="144" target="190" weight="0.8094284">
        <attvalues>
          <attvalue for="att1" value="-"/>
        </attvalues>
      </edge>
      <edge id="1194" label="-" source="144" target="199" weight="0.7906054">
        <attvalues>
          <attvalue for="att1" value="-"/>
        </attvalues>
      </edge>
      <edge id="1195" label="+" source="144" target="206" weight="0.6953395">
        <attvalues>
          <attvalue for="att1" value="+"/>
        </attvalues>
      </edge>
      <edge id="1196" label="-" source="144" target="219" weight="0.8415918">
        <attvalues>
          <attvalue for="att1" value="-"/>
        </attvalues>
      </edge>
      <edge id="1197" label="-" source="144" target="220" weight="0.9301964">
        <attvalues>
          <attvalue for="att1" value="-"/>
        </attvalues>
      </edge>
      <edge id="1198" label="-" source="144" target="242" weight="0.5998649">
        <attvalues>
          <attvalue for="att1" value="-"/>
        </attvalues>
      </edge>
      <edge id="1199" label="+" source="144" target="286" weight="0.9894322">
        <attvalues>
          <attvalue for="att1" value="+"/>
        </attvalues>
      </edge>
      <edge id="1200" label="-" source="144" target="292" weight="0.6913606">
        <attvalues>
          <attvalue for="att1" value="-"/>
        </attvalues>
      </edge>
      <edge id="1201" label="-" source="144" target="295" weight="0.6686815">
        <attvalues>
          <attvalue for="att1" value="-"/>
        </attvalues>
      </edge>
      <edge id="1202" label="-" source="144" target="307" weight="0.7958362">
        <attvalues>
          <attvalue for="att1" value="-"/>
        </attvalues>
      </edge>
      <edge id="1203" label="-" source="144" target="324" weight="0.7618062">
        <attvalues>
          <attvalue for="att1" value="-"/>
        </attvalues>
      </edge>
      <edge id="1204" label="-" source="144" target="341" weight="0.8772033">
        <attvalues>
          <attvalue for="att1" value="-"/>
        </attvalues>
      </edge>
      <edge id="1205" label="+" source="144" target="351" weight="0.9665161">
        <attvalues>
          <attvalue for="att1" value="+"/>
        </attvalues>
      </edge>
      <edge id="1206" label="-" source="144" target="353" weight="0.6773645">
        <attvalues>
          <attvalue for="att1" value="-"/>
        </attvalues>
      </edge>
      <edge id="1207" label="+" source="145" target="152" weight="0.9567668">
        <attvalues>
          <attvalue for="att1" value="+"/>
        </attvalues>
      </edge>
      <edge id="1208" label="-" source="145" target="165" weight="0.8785173">
        <attvalues>
          <attvalue for="att1" value="-"/>
        </attvalues>
      </edge>
      <edge id="1209" label="-" source="145" target="205" weight="0.8675464">
        <attvalues>
          <attvalue for="att1" value="-"/>
        </attvalues>
      </edge>
      <edge id="1210" label="+" source="145" target="244" weight="0.9327383">
        <attvalues>
          <attvalue for="att1" value="+"/>
        </attvalues>
      </edge>
      <edge id="1211" label="+" source="145" target="260" weight="0.8686898">
        <attvalues>
          <attvalue for="att1" value="+"/>
        </attvalues>
      </edge>
      <edge id="1212" label="+" source="145" target="262" weight="0.8382677">
        <attvalues>
          <attvalue for="att1" value="+"/>
        </attvalues>
      </edge>
      <edge id="1213" label="+" source="145" target="295" weight="0.877248">
        <attvalues>
          <attvalue for="att1" value="+"/>
        </attvalues>
      </edge>
      <edge id="1214" label="+" source="145" target="296" weight="0.8354031">
        <attvalues>
          <attvalue for="att1" value="+"/>
        </attvalues>
      </edge>
      <edge id="1215" label="+" source="145" target="338" weight="0.7314184">
        <attvalues>
          <attvalue for="att1" value="+"/>
        </attvalues>
      </edge>
      <edge id="1216" label="+" source="146" target="147" weight="0.7978157">
        <attvalues>
          <attvalue for="att1" value="+"/>
        </attvalues>
      </edge>
      <edge id="1217" label="-" source="146" target="155" weight="0.7540677">
        <attvalues>
          <attvalue for="att1" value="-"/>
        </attvalues>
      </edge>
      <edge id="1218" label="+" source="146" target="161" weight="0.9719444">
        <attvalues>
          <attvalue for="att1" value="+"/>
        </attvalues>
      </edge>
      <edge id="1219" label="+" source="146" target="164" weight="0.7643877">
        <attvalues>
          <attvalue for="att1" value="+"/>
        </attvalues>
      </edge>
      <edge id="1220" label="+" source="146" target="176" weight="0.8053476">
        <attvalues>
          <attvalue for="att1" value="+"/>
        </attvalues>
      </edge>
      <edge id="1221" label="+" source="146" target="193" weight="0.7791218">
        <attvalues>
          <attvalue for="att1" value="+"/>
        </attvalues>
      </edge>
      <edge id="1222" label="-" source="146" target="206" weight="0.6296564">
        <attvalues>
          <attvalue for="att1" value="-"/>
        </attvalues>
      </edge>
      <edge id="1223" label="+" source="146" target="210" weight="0.8153722">
        <attvalues>
          <attvalue for="att1" value="+"/>
        </attvalues>
      </edge>
      <edge id="1224" label="+" source="146" target="211" weight="0.6723199">
        <attvalues>
          <attvalue for="att1" value="+"/>
        </attvalues>
      </edge>
      <edge id="1225" label="-" source="146" target="220" weight="0.7552193">
        <attvalues>
          <attvalue for="att1" value="-"/>
        </attvalues>
      </edge>
      <edge id="1226" label="+" source="146" target="222" weight="0.9480667">
        <attvalues>
          <attvalue for="att1" value="+"/>
        </attvalues>
      </edge>
      <edge id="1227" label="-" source="146" target="229" weight="0.620785">
        <attvalues>
          <attvalue for="att1" value="-"/>
        </attvalues>
      </edge>
      <edge id="1228" label="+" source="146" target="242" weight="0.7994811">
        <attvalues>
          <attvalue for="att1" value="+"/>
        </attvalues>
      </edge>
      <edge id="1229" label="+" source="146" target="279" weight="0.7903085">
        <attvalues>
          <attvalue for="att1" value="+"/>
        </attvalues>
      </edge>
      <edge id="1230" label="+" source="146" target="282" weight="0.8969382">
        <attvalues>
          <attvalue for="att1" value="+"/>
        </attvalues>
      </edge>
      <edge id="1231" label="-" source="146" target="301" weight="0.7700265">
        <attvalues>
          <attvalue for="att1" value="-"/>
        </attvalues>
      </edge>
      <edge id="1232" label="-" source="146" target="304" weight="0.8329464">
        <attvalues>
          <attvalue for="att1" value="-"/>
        </attvalues>
      </edge>
      <edge id="1233" label="-" source="146" target="306" weight="0.7752768">
        <attvalues>
          <attvalue for="att1" value="-"/>
        </attvalues>
      </edge>
      <edge id="1234" label="-" source="146" target="307" weight="0.9412863">
        <attvalues>
          <attvalue for="att1" value="-"/>
        </attvalues>
      </edge>
      <edge id="1235" label="-" source="146" target="308" weight="0.8953419">
        <attvalues>
          <attvalue for="att1" value="-"/>
        </attvalues>
      </edge>
      <edge id="1236" label="+" source="146" target="318" weight="0.8123557">
        <attvalues>
          <attvalue for="att1" value="+"/>
        </attvalues>
      </edge>
      <edge id="1237" label="+" source="146" target="321" weight="0.8454162">
        <attvalues>
          <attvalue for="att1" value="+"/>
        </attvalues>
      </edge>
      <edge id="1238" label="-" source="146" target="325" weight="0.9478055">
        <attvalues>
          <attvalue for="att1" value="-"/>
        </attvalues>
      </edge>
      <edge id="1239" label="-" source="146" target="328" weight="0.9920569">
        <attvalues>
          <attvalue for="att1" value="-"/>
        </attvalues>
      </edge>
      <edge id="1240" label="-" source="147" target="174" weight="0.9617798">
        <attvalues>
          <attvalue for="att1" value="-"/>
        </attvalues>
      </edge>
      <edge id="1241" label="-" source="147" target="175" weight="0.9378936">
        <attvalues>
          <attvalue for="att1" value="-"/>
        </attvalues>
      </edge>
      <edge id="1242" label="-" source="147" target="178" weight="0.898092">
        <attvalues>
          <attvalue for="att1" value="-"/>
        </attvalues>
      </edge>
      <edge id="1243" label="-" source="147" target="191" weight="0.9353814">
        <attvalues>
          <attvalue for="att1" value="-"/>
        </attvalues>
      </edge>
      <edge id="1244" label="-" source="147" target="199" weight="0.9728953">
        <attvalues>
          <attvalue for="att1" value="-"/>
        </attvalues>
      </edge>
      <edge id="1245" label="-" source="147" target="205" weight="0.7046888">
        <attvalues>
          <attvalue for="att1" value="-"/>
        </attvalues>
      </edge>
      <edge id="1246" label="-" source="147" target="224" weight="0.6942789">
        <attvalues>
          <attvalue for="att1" value="-"/>
        </attvalues>
      </edge>
      <edge id="1247" label="-" source="147" target="237" weight="0.7941759">
        <attvalues>
          <attvalue for="att1" value="-"/>
        </attvalues>
      </edge>
      <edge id="1248" label="-" source="147" target="241" weight="0.9607872">
        <attvalues>
          <attvalue for="att1" value="-"/>
        </attvalues>
      </edge>
      <edge id="1249" label="-" source="147" target="244" weight="0.8654973">
        <attvalues>
          <attvalue for="att1" value="-"/>
        </attvalues>
      </edge>
      <edge id="1250" label="-" source="147" target="265" weight="0.7124213">
        <attvalues>
          <attvalue for="att1" value="-"/>
        </attvalues>
      </edge>
      <edge id="1251" label="-" source="147" target="268" weight="0.9737901">
        <attvalues>
          <attvalue for="att1" value="-"/>
        </attvalues>
      </edge>
      <edge id="1252" label="-" source="147" target="282" weight="0.7272877">
        <attvalues>
          <attvalue for="att1" value="-"/>
        </attvalues>
      </edge>
      <edge id="1253" label="-" source="147" target="304" weight="0.9507666">
        <attvalues>
          <attvalue for="att1" value="-"/>
        </attvalues>
      </edge>
      <edge id="1254" label="-" source="147" target="318" weight="0.8616287">
        <attvalues>
          <attvalue for="att1" value="-"/>
        </attvalues>
      </edge>
      <edge id="1255" label="-" source="147" target="328" weight="0.9398792">
        <attvalues>
          <attvalue for="att1" value="-"/>
        </attvalues>
      </edge>
      <edge id="1256" label="-" source="147" target="337" weight="0.8690465">
        <attvalues>
          <attvalue for="att1" value="-"/>
        </attvalues>
      </edge>
      <edge id="1257" label="-" source="147" target="344" weight="0.7384064">
        <attvalues>
          <attvalue for="att1" value="-"/>
        </attvalues>
      </edge>
      <edge id="1258" label="-" source="147" target="345" weight="0.8067775">
        <attvalues>
          <attvalue for="att1" value="-"/>
        </attvalues>
      </edge>
      <edge id="1259" label="-" source="147" target="348" weight="0.8028385">
        <attvalues>
          <attvalue for="att1" value="-"/>
        </attvalues>
      </edge>
      <edge id="1260" label="-" source="147" target="352" weight="0.9321649">
        <attvalues>
          <attvalue for="att1" value="-"/>
        </attvalues>
      </edge>
      <edge id="1261" label="-" source="148" target="152" weight="0.895195">
        <attvalues>
          <attvalue for="att1" value="-"/>
        </attvalues>
      </edge>
      <edge id="1262" label="-" source="148" target="155" weight="0.9160816">
        <attvalues>
          <attvalue for="att1" value="-"/>
        </attvalues>
      </edge>
      <edge id="1263" label="-" source="148" target="233" weight="0.6467089">
        <attvalues>
          <attvalue for="att1" value="-"/>
        </attvalues>
      </edge>
      <edge id="1264" label="-" source="148" target="250" weight="0.9315992">
        <attvalues>
          <attvalue for="att1" value="-"/>
        </attvalues>
      </edge>
      <edge id="1265" label="-" source="149" target="321" weight="0.9175528">
        <attvalues>
          <attvalue for="att1" value="-"/>
        </attvalues>
      </edge>
      <edge id="1266" label="-" source="149" target="344" weight="0.6591418">
        <attvalues>
          <attvalue for="att1" value="-"/>
        </attvalues>
      </edge>
      <edge id="1267" label="-" source="150" target="154" weight="0.7425081">
        <attvalues>
          <attvalue for="att1" value="-"/>
        </attvalues>
      </edge>
      <edge id="1268" label="-" source="150" target="200" weight="0.8172872">
        <attvalues>
          <attvalue for="att1" value="-"/>
        </attvalues>
      </edge>
      <edge id="1269" label="-" source="150" target="215" weight="0.8368508">
        <attvalues>
          <attvalue for="att1" value="-"/>
        </attvalues>
      </edge>
      <edge id="1270" label="-" source="150" target="221" weight="0.740048">
        <attvalues>
          <attvalue for="att1" value="-"/>
        </attvalues>
      </edge>
      <edge id="1271" label="-" source="150" target="230" weight="0.8546647">
        <attvalues>
          <attvalue for="att1" value="-"/>
        </attvalues>
      </edge>
      <edge id="1272" label="-" source="150" target="244" weight="0.5892704">
        <attvalues>
          <attvalue for="att1" value="-"/>
        </attvalues>
      </edge>
      <edge id="1273" label="-" source="150" target="271" weight="0.9067855">
        <attvalues>
          <attvalue for="att1" value="-"/>
        </attvalues>
      </edge>
      <edge id="1274" label="-" source="150" target="288" weight="0.9222132">
        <attvalues>
          <attvalue for="att1" value="-"/>
        </attvalues>
      </edge>
      <edge id="1275" label="-" source="150" target="301" weight="0.9363109">
        <attvalues>
          <attvalue for="att1" value="-"/>
        </attvalues>
      </edge>
      <edge id="1276" label="-" source="150" target="331" weight="0.6577468">
        <attvalues>
          <attvalue for="att1" value="-"/>
        </attvalues>
      </edge>
      <edge id="1277" label="-" source="151" target="202" weight="0.6601848">
        <attvalues>
          <attvalue for="att1" value="-"/>
        </attvalues>
      </edge>
      <edge id="1278" label="+" source="151" target="294" weight="0.9468712">
        <attvalues>
          <attvalue for="att1" value="+"/>
        </attvalues>
      </edge>
      <edge id="1279" label="-" source="151" target="345" weight="0.5543452">
        <attvalues>
          <attvalue for="att1" value="-"/>
        </attvalues>
      </edge>
      <edge id="1280" label="-" source="152" target="312" weight="0.4444142">
        <attvalues>
          <attvalue for="att1" value="-"/>
        </attvalues>
      </edge>
      <edge id="1281" label="+" source="153" target="181" weight="0.8811005">
        <attvalues>
          <attvalue for="att1" value="+"/>
        </attvalues>
      </edge>
      <edge id="1282" label="+" source="153" target="257" weight="0.6923525">
        <attvalues>
          <attvalue for="att1" value="+"/>
        </attvalues>
      </edge>
      <edge id="1283" label="-" source="153" target="259" weight="0.5513356">
        <attvalues>
          <attvalue for="att1" value="-"/>
        </attvalues>
      </edge>
      <edge id="1284" label="+" source="153" target="278" weight="0.789797">
        <attvalues>
          <attvalue for="att1" value="+"/>
        </attvalues>
      </edge>
      <edge id="1285" label="+" source="153" target="305" weight="0.9924676">
        <attvalues>
          <attvalue for="att1" value="+"/>
        </attvalues>
      </edge>
      <edge id="1286" label="-" source="153" target="322" weight="0.7491279">
        <attvalues>
          <attvalue for="att1" value="-"/>
        </attvalues>
      </edge>
      <edge id="1287" label="-" source="153" target="340" weight="0.9698759">
        <attvalues>
          <attvalue for="att1" value="-"/>
        </attvalues>
      </edge>
      <edge id="1288" label="+" source="153" target="344" weight="0.9145379">
        <attvalues>
          <attvalue for="att1" value="+"/>
        </attvalues>
      </edge>
      <edge id="1289" label="+" source="153" target="347" weight="0.861811">
        <attvalues>
          <attvalue for="att1" value="+"/>
        </attvalues>
      </edge>
      <edge id="1290" label="+" source="154" target="200" weight="0.815093">
        <attvalues>
          <attvalue for="att1" value="+"/>
        </attvalues>
      </edge>
      <edge id="1291" label="+" source="154" target="201" weight="0.7558033">
        <attvalues>
          <attvalue for="att1" value="+"/>
        </attvalues>
      </edge>
      <edge id="1292" label="+" source="154" target="204" weight="0.9028931">
        <attvalues>
          <attvalue for="att1" value="+"/>
        </attvalues>
      </edge>
      <edge id="1293" label="+" source="154" target="217" weight="0.8234192">
        <attvalues>
          <attvalue for="att1" value="+"/>
        </attvalues>
      </edge>
      <edge id="1294" label="+" source="154" target="225" weight="0.8475933">
        <attvalues>
          <attvalue for="att1" value="+"/>
        </attvalues>
      </edge>
      <edge id="1295" label="+" source="154" target="231" weight="0.9117097">
        <attvalues>
          <attvalue for="att1" value="+"/>
        </attvalues>
      </edge>
      <edge id="1296" label="+" source="154" target="250" weight="0.8413726">
        <attvalues>
          <attvalue for="att1" value="+"/>
        </attvalues>
      </edge>
      <edge id="1297" label="+" source="154" target="263" weight="0.8959237">
        <attvalues>
          <attvalue for="att1" value="+"/>
        </attvalues>
      </edge>
      <edge id="1298" label="+" source="154" target="267" weight="0.7298808">
        <attvalues>
          <attvalue for="att1" value="+"/>
        </attvalues>
      </edge>
      <edge id="1299" label="+" source="154" target="270" weight="0.942497">
        <attvalues>
          <attvalue for="att1" value="+"/>
        </attvalues>
      </edge>
      <edge id="1300" label="+" source="154" target="330" weight="0.796668">
        <attvalues>
          <attvalue for="att1" value="+"/>
        </attvalues>
      </edge>
      <edge id="1301" label="-" source="154" target="340" weight="0.9346944">
        <attvalues>
          <attvalue for="att1" value="-"/>
        </attvalues>
      </edge>
      <edge id="1302" label="+" source="155" target="172" weight="0.9162606">
        <attvalues>
          <attvalue for="att1" value="+"/>
        </attvalues>
      </edge>
      <edge id="1303" label="+" source="155" target="176" weight="0.9316738">
        <attvalues>
          <attvalue for="att1" value="+"/>
        </attvalues>
      </edge>
      <edge id="1304" label="-" source="155" target="210" weight="0.8353588">
        <attvalues>
          <attvalue for="att1" value="-"/>
        </attvalues>
      </edge>
      <edge id="1305" label="-" source="155" target="259" weight="0.7527098">
        <attvalues>
          <attvalue for="att1" value="-"/>
        </attvalues>
      </edge>
      <edge id="1306" label="-" source="155" target="317" weight="0.4109118">
        <attvalues>
          <attvalue for="att1" value="-"/>
        </attvalues>
      </edge>
      <edge id="1307" label="+" source="156" target="174" weight="0.9765835">
        <attvalues>
          <attvalue for="att1" value="+"/>
        </attvalues>
      </edge>
      <edge id="1308" label="-" source="156" target="195" weight="0.4208664">
        <attvalues>
          <attvalue for="att1" value="-"/>
        </attvalues>
      </edge>
      <edge id="1309" label="-" source="156" target="215" weight="0.7349883">
        <attvalues>
          <attvalue for="att1" value="-"/>
        </attvalues>
      </edge>
      <edge id="1310" label="-" source="156" target="275" weight="0.4825178">
        <attvalues>
          <attvalue for="att1" value="-"/>
        </attvalues>
      </edge>
      <edge id="1311" label="-" source="157" target="177" weight="0.6794161">
        <attvalues>
          <attvalue for="att1" value="-"/>
        </attvalues>
      </edge>
      <edge id="1312" label="-" source="157" target="187" weight="0.7204478">
        <attvalues>
          <attvalue for="att1" value="-"/>
        </attvalues>
      </edge>
      <edge id="1313" label="-" source="157" target="214" weight="0.6011043">
        <attvalues>
          <attvalue for="att1" value="-"/>
        </attvalues>
      </edge>
      <edge id="1314" label="-" source="158" target="278" weight="0.6336334">
        <attvalues>
          <attvalue for="att1" value="-"/>
        </attvalues>
      </edge>
      <edge id="1315" label="+" source="158" target="322" weight="0.7369833">
        <attvalues>
          <attvalue for="att1" value="+"/>
        </attvalues>
      </edge>
      <edge id="1316" label="-" source="160" target="194" weight="0.8048365">
        <attvalues>
          <attvalue for="att1" value="-"/>
        </attvalues>
      </edge>
      <edge id="1317" label="+" source="160" target="200" weight="0.7402504">
        <attvalues>
          <attvalue for="att1" value="+"/>
        </attvalues>
      </edge>
      <edge id="1318" label="-" source="160" target="203" weight="0.7139519">
        <attvalues>
          <attvalue for="att1" value="-"/>
        </attvalues>
      </edge>
      <edge id="1319" label="-" source="160" target="216" weight="0.7246387">
        <attvalues>
          <attvalue for="att1" value="-"/>
        </attvalues>
      </edge>
      <edge id="1320" label="-" source="160" target="290" weight="0.8724743">
        <attvalues>
          <attvalue for="att1" value="-"/>
        </attvalues>
      </edge>
      <edge id="1321" label="-" source="160" target="306" weight="0.5187201">
        <attvalues>
          <attvalue for="att1" value="-"/>
        </attvalues>
      </edge>
      <edge id="1322" label="-" source="160" target="318" weight="0.8564487">
        <attvalues>
          <attvalue for="att1" value="-"/>
        </attvalues>
      </edge>
      <edge id="1323" label="+" source="160" target="347" weight="0.9677454">
        <attvalues>
          <attvalue for="att1" value="+"/>
        </attvalues>
      </edge>
      <edge id="1324" label="-" source="161" target="217" weight="0.5813182">
        <attvalues>
          <attvalue for="att1" value="-"/>
        </attvalues>
      </edge>
      <edge id="1325" label="+" source="161" target="253" weight="0.8379514">
        <attvalues>
          <attvalue for="att1" value="+"/>
        </attvalues>
      </edge>
      <edge id="1326" label="+" source="161" target="270" weight="0.7160666">
        <attvalues>
          <attvalue for="att1" value="+"/>
        </attvalues>
      </edge>
      <edge id="1327" label="-" source="161" target="298" weight="0.769823">
        <attvalues>
          <attvalue for="att1" value="-"/>
        </attvalues>
      </edge>
      <edge id="1328" label="-" source="162" target="285" weight="0.7750826">
        <attvalues>
          <attvalue for="att1" value="-"/>
        </attvalues>
      </edge>
      <edge id="1329" label="-" source="162" target="293" weight="0.6921076">
        <attvalues>
          <attvalue for="att1" value="-"/>
        </attvalues>
      </edge>
      <edge id="1330" label="+" source="162" target="320" weight="0.9208925">
        <attvalues>
          <attvalue for="att1" value="+"/>
        </attvalues>
      </edge>
      <edge id="1331" label="+" source="162" target="347" weight="0.7196607">
        <attvalues>
          <attvalue for="att1" value="+"/>
        </attvalues>
      </edge>
      <edge id="1332" label="+" source="163" target="173" weight="0.8236056">
        <attvalues>
          <attvalue for="att1" value="+"/>
        </attvalues>
      </edge>
      <edge id="1333" label="+" source="163" target="179" weight="0.8396816">
        <attvalues>
          <attvalue for="att1" value="+"/>
        </attvalues>
      </edge>
      <edge id="1334" label="+" source="163" target="188" weight="0.7003358">
        <attvalues>
          <attvalue for="att1" value="+"/>
        </attvalues>
      </edge>
      <edge id="1335" label="+" source="163" target="208" weight="0.8755303">
        <attvalues>
          <attvalue for="att1" value="+"/>
        </attvalues>
      </edge>
      <edge id="1336" label="+" source="163" target="267" weight="0.8569982">
        <attvalues>
          <attvalue for="att1" value="+"/>
        </attvalues>
      </edge>
      <edge id="1337" label="-" source="163" target="275" weight="0.874841">
        <attvalues>
          <attvalue for="att1" value="-"/>
        </attvalues>
      </edge>
      <edge id="1338" label="+" source="163" target="281" weight="0.7880755">
        <attvalues>
          <attvalue for="att1" value="+"/>
        </attvalues>
      </edge>
      <edge id="1339" label="+" source="163" target="284" weight="0.6941312">
        <attvalues>
          <attvalue for="att1" value="+"/>
        </attvalues>
      </edge>
      <edge id="1340" label="+" source="163" target="296" weight="0.7449692">
        <attvalues>
          <attvalue for="att1" value="+"/>
        </attvalues>
      </edge>
      <edge id="1341" label="+" source="163" target="330" weight="0.8584647">
        <attvalues>
          <attvalue for="att1" value="+"/>
        </attvalues>
      </edge>
      <edge id="1342" label="+" source="163" target="332" weight="0.8477956">
        <attvalues>
          <attvalue for="att1" value="+"/>
        </attvalues>
      </edge>
      <edge id="1343" label="-" source="163" target="340" weight="0.8729939">
        <attvalues>
          <attvalue for="att1" value="-"/>
        </attvalues>
      </edge>
      <edge id="1344" label="+" source="163" target="342" weight="0.7736782">
        <attvalues>
          <attvalue for="att1" value="+"/>
        </attvalues>
      </edge>
      <edge id="1345" label="-" source="163" target="349" weight="0.7846296">
        <attvalues>
          <attvalue for="att1" value="-"/>
        </attvalues>
      </edge>
      <edge id="1346" label="+" source="164" target="173" weight="0.8186251">
        <attvalues>
          <attvalue for="att1" value="+"/>
        </attvalues>
      </edge>
      <edge id="1347" label="+" source="164" target="210" weight="0.7992403">
        <attvalues>
          <attvalue for="att1" value="+"/>
        </attvalues>
      </edge>
      <edge id="1348" label="+" source="164" target="213" weight="0.8336019">
        <attvalues>
          <attvalue for="att1" value="+"/>
        </attvalues>
      </edge>
      <edge id="1349" label="-" source="164" target="232" weight="0.867843">
        <attvalues>
          <attvalue for="att1" value="-"/>
        </attvalues>
      </edge>
      <edge id="1350" label="+" source="164" target="233" weight="0.8077865">
        <attvalues>
          <attvalue for="att1" value="+"/>
        </attvalues>
      </edge>
      <edge id="1351" label="-" source="164" target="318" weight="0.7599097">
        <attvalues>
          <attvalue for="att1" value="-"/>
        </attvalues>
      </edge>
      <edge id="1352" label="+" source="164" target="349" weight="0.8253176">
        <attvalues>
          <attvalue for="att1" value="+"/>
        </attvalues>
      </edge>
      <edge id="1353" label="-" source="165" target="296" weight="0.8648323">
        <attvalues>
          <attvalue for="att1" value="-"/>
        </attvalues>
      </edge>
      <edge id="1354" label="+" source="165" target="303" weight="0.8770278">
        <attvalues>
          <attvalue for="att1" value="+"/>
        </attvalues>
      </edge>
      <edge id="1355" label="+" source="166" target="201" weight="0.7979508">
        <attvalues>
          <attvalue for="att1" value="+"/>
        </attvalues>
      </edge>
      <edge id="1356" label="+" source="166" target="228" weight="0.8236793">
        <attvalues>
          <attvalue for="att1" value="+"/>
        </attvalues>
      </edge>
      <edge id="1357" label="+" source="166" target="234" weight="0.7828288">
        <attvalues>
          <attvalue for="att1" value="+"/>
        </attvalues>
      </edge>
      <edge id="1358" label="+" source="167" target="220" weight="0.7563671">
        <attvalues>
          <attvalue for="att1" value="+"/>
        </attvalues>
      </edge>
      <edge id="1359" label="+" source="167" target="318" weight="0.9377132">
        <attvalues>
          <attvalue for="att1" value="+"/>
        </attvalues>
      </edge>
      <edge id="1360" label="+" source="167" target="331" weight="0.7122896">
        <attvalues>
          <attvalue for="att1" value="+"/>
        </attvalues>
      </edge>
      <edge id="1361" label="+" source="167" target="343" weight="0.7680903">
        <attvalues>
          <attvalue for="att1" value="+"/>
        </attvalues>
      </edge>
      <edge id="1362" label="+" source="168" target="248" weight="0.4465841">
        <attvalues>
          <attvalue for="att1" value="+"/>
        </attvalues>
      </edge>
      <edge id="1363" label="+" source="168" target="271" weight="0.8194756">
        <attvalues>
          <attvalue for="att1" value="+"/>
        </attvalues>
      </edge>
      <edge id="1364" label="+" source="168" target="277" weight="0.5457393">
        <attvalues>
          <attvalue for="att1" value="+"/>
        </attvalues>
      </edge>
      <edge id="1365" label="+" source="168" target="278" weight="0.860587">
        <attvalues>
          <attvalue for="att1" value="+"/>
        </attvalues>
      </edge>
      <edge id="1366" label="+" source="168" target="286" weight="0.4829186">
        <attvalues>
          <attvalue for="att1" value="+"/>
        </attvalues>
      </edge>
      <edge id="1367" label="+" source="168" target="305" weight="0.5236242">
        <attvalues>
          <attvalue for="att1" value="+"/>
        </attvalues>
      </edge>
      <edge id="1368" label="+" source="168" target="336" weight="0.4524597">
        <attvalues>
          <attvalue for="att1" value="+"/>
        </attvalues>
      </edge>
      <edge id="1369" label="+" source="168" target="349" weight="0.7489191">
        <attvalues>
          <attvalue for="att1" value="+"/>
        </attvalues>
      </edge>
      <edge id="1370" label="+" source="169" target="171" weight="0.6891845">
        <attvalues>
          <attvalue for="att1" value="+"/>
        </attvalues>
      </edge>
      <edge id="1371" label="+" source="169" target="178" weight="0.6535769">
        <attvalues>
          <attvalue for="att1" value="+"/>
        </attvalues>
      </edge>
      <edge id="1372" label="-" source="169" target="293" weight="0.6667042">
        <attvalues>
          <attvalue for="att1" value="-"/>
        </attvalues>
      </edge>
      <edge id="1373" label="+" source="169" target="309" weight="0.9214742">
        <attvalues>
          <attvalue for="att1" value="+"/>
        </attvalues>
      </edge>
      <edge id="1374" label="+" source="169" target="320" weight="0.8355789">
        <attvalues>
          <attvalue for="att1" value="+"/>
        </attvalues>
      </edge>
      <edge id="1375" label="+" source="170" target="187" weight="0.7991797">
        <attvalues>
          <attvalue for="att1" value="+"/>
        </attvalues>
      </edge>
      <edge id="1376" label="+" source="170" target="228" weight="0.8338753">
        <attvalues>
          <attvalue for="att1" value="+"/>
        </attvalues>
      </edge>
      <edge id="1377" label="+" source="171" target="177" weight="0.7370152">
        <attvalues>
          <attvalue for="att1" value="+"/>
        </attvalues>
      </edge>
      <edge id="1378" label="+" source="171" target="183" weight="0.8580507">
        <attvalues>
          <attvalue for="att1" value="+"/>
        </attvalues>
      </edge>
      <edge id="1379" label="-" source="171" target="237" weight="0.9074926">
        <attvalues>
          <attvalue for="att1" value="-"/>
        </attvalues>
      </edge>
      <edge id="1380" label="+" source="171" target="266" weight="0.557568">
        <attvalues>
          <attvalue for="att1" value="+"/>
        </attvalues>
      </edge>
      <edge id="1381" label="+" source="171" target="267" weight="0.8325586">
        <attvalues>
          <attvalue for="att1" value="+"/>
        </attvalues>
      </edge>
      <edge id="1382" label="+" source="171" target="269" weight="0.8101556">
        <attvalues>
          <attvalue for="att1" value="+"/>
        </attvalues>
      </edge>
      <edge id="1383" label="-" source="171" target="272" weight="0.8641369">
        <attvalues>
          <attvalue for="att1" value="-"/>
        </attvalues>
      </edge>
      <edge id="1384" label="+" source="171" target="280" weight="0.9601228">
        <attvalues>
          <attvalue for="att1" value="+"/>
        </attvalues>
      </edge>
      <edge id="1385" label="+" source="171" target="284" weight="0.7579822">
        <attvalues>
          <attvalue for="att1" value="+"/>
        </attvalues>
      </edge>
      <edge id="1386" label="+" source="171" target="287" weight="0.8803123">
        <attvalues>
          <attvalue for="att1" value="+"/>
        </attvalues>
      </edge>
      <edge id="1387" label="+" source="172" target="191" weight="0.8673812">
        <attvalues>
          <attvalue for="att1" value="+"/>
        </attvalues>
      </edge>
      <edge id="1388" label="-" source="172" target="209" weight="0.6523522">
        <attvalues>
          <attvalue for="att1" value="-"/>
        </attvalues>
      </edge>
      <edge id="1389" label="+" source="172" target="242" weight="0.8363875">
        <attvalues>
          <attvalue for="att1" value="+"/>
        </attvalues>
      </edge>
      <edge id="1390" label="-" source="172" target="316" weight="0.8746955">
        <attvalues>
          <attvalue for="att1" value="-"/>
        </attvalues>
      </edge>
      <edge id="1391" label="-" source="174" target="214" weight="0.9526815">
        <attvalues>
          <attvalue for="att1" value="-"/>
        </attvalues>
      </edge>
      <edge id="1392" label="+" source="174" target="217" weight="0.7373211">
        <attvalues>
          <attvalue for="att1" value="+"/>
        </attvalues>
      </edge>
      <edge id="1393" label="+" source="174" target="218" weight="0.8720897">
        <attvalues>
          <attvalue for="att1" value="+"/>
        </attvalues>
      </edge>
      <edge id="1394" label="+" source="174" target="219" weight="0.9286168">
        <attvalues>
          <attvalue for="att1" value="+"/>
        </attvalues>
      </edge>
      <edge id="1395" label="-" source="174" target="229" weight="0.8756134">
        <attvalues>
          <attvalue for="att1" value="-"/>
        </attvalues>
      </edge>
      <edge id="1396" label="-" source="174" target="230" weight="0.7812871">
        <attvalues>
          <attvalue for="att1" value="-"/>
        </attvalues>
      </edge>
      <edge id="1397" label="-" source="174" target="232" weight="0.8608921">
        <attvalues>
          <attvalue for="att1" value="-"/>
        </attvalues>
      </edge>
      <edge id="1398" label="+" source="174" target="236" weight="0.9395918">
        <attvalues>
          <attvalue for="att1" value="+"/>
        </attvalues>
      </edge>
      <edge id="1399" label="+" source="174" target="239" weight="0.9203775">
        <attvalues>
          <attvalue for="att1" value="+"/>
        </attvalues>
      </edge>
      <edge id="1400" label="+" source="174" target="291" weight="0.953303">
        <attvalues>
          <attvalue for="att1" value="+"/>
        </attvalues>
      </edge>
      <edge id="1401" label="+" source="174" target="292" weight="0.8631484">
        <attvalues>
          <attvalue for="att1" value="+"/>
        </attvalues>
      </edge>
      <edge id="1402" label="+" source="174" target="295" weight="0.9577599">
        <attvalues>
          <attvalue for="att1" value="+"/>
        </attvalues>
      </edge>
      <edge id="1403" label="+" source="174" target="308" weight="0.9115214">
        <attvalues>
          <attvalue for="att1" value="+"/>
        </attvalues>
      </edge>
      <edge id="1404" label="+" source="174" target="316" weight="0.9289333">
        <attvalues>
          <attvalue for="att1" value="+"/>
        </attvalues>
      </edge>
      <edge id="1405" label="+" source="174" target="322" weight="0.7184732">
        <attvalues>
          <attvalue for="att1" value="+"/>
        </attvalues>
      </edge>
      <edge id="1406" label="-" source="174" target="339" weight="0.822951">
        <attvalues>
          <attvalue for="att1" value="-"/>
        </attvalues>
      </edge>
      <edge id="1407" label="+" source="174" target="346" weight="0.9155676">
        <attvalues>
          <attvalue for="att1" value="+"/>
        </attvalues>
      </edge>
      <edge id="1408" label="+" source="175" target="176" weight="0.8673898">
        <attvalues>
          <attvalue for="att1" value="+"/>
        </attvalues>
      </edge>
      <edge id="1409" label="+" source="175" target="183" weight="0.8746647">
        <attvalues>
          <attvalue for="att1" value="+"/>
        </attvalues>
      </edge>
      <edge id="1410" label="+" source="175" target="207" weight="0.8668349">
        <attvalues>
          <attvalue for="att1" value="+"/>
        </attvalues>
      </edge>
      <edge id="1411" label="+" source="175" target="243" weight="0.8781588">
        <attvalues>
          <attvalue for="att1" value="+"/>
        </attvalues>
      </edge>
      <edge id="1412" label="-" source="175" target="253" weight="0.6880687">
        <attvalues>
          <attvalue for="att1" value="-"/>
        </attvalues>
      </edge>
      <edge id="1413" label="+" source="175" target="267" weight="0.855817">
        <attvalues>
          <attvalue for="att1" value="+"/>
        </attvalues>
      </edge>
      <edge id="1414" label="+" source="175" target="283" weight="0.8912305">
        <attvalues>
          <attvalue for="att1" value="+"/>
        </attvalues>
      </edge>
      <edge id="1415" label="+" source="175" target="284" weight="0.7671288">
        <attvalues>
          <attvalue for="att1" value="+"/>
        </attvalues>
      </edge>
      <edge id="1416" label="+" source="175" target="287" weight="0.8206277">
        <attvalues>
          <attvalue for="att1" value="+"/>
        </attvalues>
      </edge>
      <edge id="1417" label="+" source="175" target="291" weight="0.857808">
        <attvalues>
          <attvalue for="att1" value="+"/>
        </attvalues>
      </edge>
      <edge id="1418" label="+" source="175" target="296" weight="0.8654359">
        <attvalues>
          <attvalue for="att1" value="+"/>
        </attvalues>
      </edge>
      <edge id="1419" label="+" source="175" target="299" weight="0.8681814">
        <attvalues>
          <attvalue for="att1" value="+"/>
        </attvalues>
      </edge>
      <edge id="1420" label="-" source="175" target="321" weight="0.9394117">
        <attvalues>
          <attvalue for="att1" value="-"/>
        </attvalues>
      </edge>
      <edge id="1421" label="+" source="175" target="326" weight="0.8122389">
        <attvalues>
          <attvalue for="att1" value="+"/>
        </attvalues>
      </edge>
      <edge id="1422" label="-" source="176" target="223" weight="0.891867">
        <attvalues>
          <attvalue for="att1" value="-"/>
        </attvalues>
      </edge>
      <edge id="1423" label="-" source="176" target="305" weight="0.8216794">
        <attvalues>
          <attvalue for="att1" value="-"/>
        </attvalues>
      </edge>
      <edge id="1424" label="-" source="177" target="185" weight="0.8002136">
        <attvalues>
          <attvalue for="att1" value="-"/>
        </attvalues>
      </edge>
      <edge id="1425" label="-" source="177" target="217" weight="0.9053843">
        <attvalues>
          <attvalue for="att1" value="-"/>
        </attvalues>
      </edge>
      <edge id="1426" label="-" source="177" target="233" weight="0.9026573">
        <attvalues>
          <attvalue for="att1" value="-"/>
        </attvalues>
      </edge>
      <edge id="1427" label="+" source="177" target="281" weight="0.9592114">
        <attvalues>
          <attvalue for="att1" value="+"/>
        </attvalues>
      </edge>
      <edge id="1428" label="-" source="178" target="206" weight="0.7978054">
        <attvalues>
          <attvalue for="att1" value="-"/>
        </attvalues>
      </edge>
      <edge id="1429" label="-" source="178" target="332" weight="0.5114652">
        <attvalues>
          <attvalue for="att1" value="-"/>
        </attvalues>
      </edge>
      <edge id="1430" label="-" source="179" target="184" weight="0.7855887">
        <attvalues>
          <attvalue for="att1" value="-"/>
        </attvalues>
      </edge>
      <edge id="1431" label="-" source="179" target="197" weight="0.7714055">
        <attvalues>
          <attvalue for="att1" value="-"/>
        </attvalues>
      </edge>
      <edge id="1432" label="+" source="179" target="244" weight="0.7600902">
        <attvalues>
          <attvalue for="att1" value="+"/>
        </attvalues>
      </edge>
      <edge id="1433" label="-" source="179" target="268" weight="0.6515558">
        <attvalues>
          <attvalue for="att1" value="-"/>
        </attvalues>
      </edge>
      <edge id="1434" label="-" source="179" target="284" weight="0.6938314">
        <attvalues>
          <attvalue for="att1" value="-"/>
        </attvalues>
      </edge>
      <edge id="1435" label="-" source="179" target="290" weight="0.6638176">
        <attvalues>
          <attvalue for="att1" value="-"/>
        </attvalues>
      </edge>
      <edge id="1436" label="-" source="179" target="299" weight="0.5712977">
        <attvalues>
          <attvalue for="att1" value="-"/>
        </attvalues>
      </edge>
      <edge id="1437" label="-" source="179" target="312" weight="0.7370569">
        <attvalues>
          <attvalue for="att1" value="-"/>
        </attvalues>
      </edge>
      <edge id="1438" label="-" source="179" target="319" weight="0.7111059">
        <attvalues>
          <attvalue for="att1" value="-"/>
        </attvalues>
      </edge>
      <edge id="1439" label="-" source="179" target="320" weight="0.8602765">
        <attvalues>
          <attvalue for="att1" value="-"/>
        </attvalues>
      </edge>
      <edge id="1440" label="-" source="180" target="189" weight="0.4899608">
        <attvalues>
          <attvalue for="att1" value="-"/>
        </attvalues>
      </edge>
      <edge id="1441" label="-" source="180" target="205" weight="0.8398329">
        <attvalues>
          <attvalue for="att1" value="-"/>
        </attvalues>
      </edge>
      <edge id="1442" label="+" source="180" target="213" weight="0.9590476">
        <attvalues>
          <attvalue for="att1" value="+"/>
        </attvalues>
      </edge>
      <edge id="1443" label="-" source="180" target="219" weight="0.526775">
        <attvalues>
          <attvalue for="att1" value="-"/>
        </attvalues>
      </edge>
      <edge id="1444" label="+" source="180" target="264" weight="0.9840568">
        <attvalues>
          <attvalue for="att1" value="+"/>
        </attvalues>
      </edge>
      <edge id="1445" label="-" source="180" target="266" weight="0.4505484">
        <attvalues>
          <attvalue for="att1" value="-"/>
        </attvalues>
      </edge>
      <edge id="1446" label="-" source="180" target="269" weight="0.3709812">
        <attvalues>
          <attvalue for="att1" value="-"/>
        </attvalues>
      </edge>
      <edge id="1447" label="-" source="180" target="270" weight="0.7553111">
        <attvalues>
          <attvalue for="att1" value="-"/>
        </attvalues>
      </edge>
      <edge id="1448" label="+" source="180" target="278" weight="0.9318143">
        <attvalues>
          <attvalue for="att1" value="+"/>
        </attvalues>
      </edge>
      <edge id="1449" label="-" source="180" target="280" weight="0.5267731">
        <attvalues>
          <attvalue for="att1" value="-"/>
        </attvalues>
      </edge>
      <edge id="1450" label="+" source="180" target="287" weight="0.9976308">
        <attvalues>
          <attvalue for="att1" value="+"/>
        </attvalues>
      </edge>
      <edge id="1451" label="-" source="180" target="300" weight="0.7562572">
        <attvalues>
          <attvalue for="att1" value="-"/>
        </attvalues>
      </edge>
      <edge id="1452" label="-" source="180" target="337" weight="0.6106411">
        <attvalues>
          <attvalue for="att1" value="-"/>
        </attvalues>
      </edge>
      <edge id="1453" label="-" source="180" target="340" weight="0.7510585">
        <attvalues>
          <attvalue for="att1" value="-"/>
        </attvalues>
      </edge>
      <edge id="1454" label="+" source="181" target="187" weight="0.9553775">
        <attvalues>
          <attvalue for="att1" value="+"/>
        </attvalues>
      </edge>
      <edge id="1455" label="-" source="181" target="188" weight="0.6038705">
        <attvalues>
          <attvalue for="att1" value="-"/>
        </attvalues>
      </edge>
      <edge id="1456" label="-" source="181" target="200" weight="0.8125145">
        <attvalues>
          <attvalue for="att1" value="-"/>
        </attvalues>
      </edge>
      <edge id="1457" label="-" source="181" target="243" weight="0.7746432">
        <attvalues>
          <attvalue for="att1" value="-"/>
        </attvalues>
      </edge>
      <edge id="1458" label="-" source="181" target="255" weight="0.7624205">
        <attvalues>
          <attvalue for="att1" value="-"/>
        </attvalues>
      </edge>
      <edge id="1459" label="-" source="181" target="270" weight="0.8741812">
        <attvalues>
          <attvalue for="att1" value="-"/>
        </attvalues>
      </edge>
      <edge id="1460" label="-" source="181" target="276" weight="0.7407083">
        <attvalues>
          <attvalue for="att1" value="-"/>
        </attvalues>
      </edge>
      <edge id="1461" label="-" source="181" target="337" weight="0.7059777">
        <attvalues>
          <attvalue for="att1" value="-"/>
        </attvalues>
      </edge>
      <edge id="1462" label="-" source="182" target="188" weight="0.6080049">
        <attvalues>
          <attvalue for="att1" value="-"/>
        </attvalues>
      </edge>
      <edge id="1463" label="-" source="182" target="193" weight="0.6786708">
        <attvalues>
          <attvalue for="att1" value="-"/>
        </attvalues>
      </edge>
      <edge id="1464" label="-" source="182" target="277" weight="0.8638965">
        <attvalues>
          <attvalue for="att1" value="-"/>
        </attvalues>
      </edge>
      <edge id="1465" label="-" source="182" target="289" weight="0.8234144">
        <attvalues>
          <attvalue for="att1" value="-"/>
        </attvalues>
      </edge>
      <edge id="1466" label="-" source="182" target="321" weight="0.5463627">
        <attvalues>
          <attvalue for="att1" value="-"/>
        </attvalues>
      </edge>
      <edge id="1467" label="-" source="182" target="338" weight="0.7762072">
        <attvalues>
          <attvalue for="att1" value="-"/>
        </attvalues>
      </edge>
      <edge id="1468" label="-" source="183" target="216" weight="0.9785876">
        <attvalues>
          <attvalue for="att1" value="-"/>
        </attvalues>
      </edge>
      <edge id="1469" label="+" source="183" target="246" weight="0.7658198">
        <attvalues>
          <attvalue for="att1" value="+"/>
        </attvalues>
      </edge>
      <edge id="1470" label="+" source="183" target="320" weight="0.7026665">
        <attvalues>
          <attvalue for="att1" value="+"/>
        </attvalues>
      </edge>
      <edge id="1471" label="+" source="183" target="337" weight="0.8366341">
        <attvalues>
          <attvalue for="att1" value="+"/>
        </attvalues>
      </edge>
      <edge id="1472" label="+" source="184" target="222" weight="0.6616727">
        <attvalues>
          <attvalue for="att1" value="+"/>
        </attvalues>
      </edge>
      <edge id="1473" label="-" source="184" target="236" weight="0.6209315">
        <attvalues>
          <attvalue for="att1" value="-"/>
        </attvalues>
      </edge>
      <edge id="1474" label="+" source="184" target="239" weight="0.7471712">
        <attvalues>
          <attvalue for="att1" value="+"/>
        </attvalues>
      </edge>
      <edge id="1475" label="+" source="184" target="252" weight="0.8241225">
        <attvalues>
          <attvalue for="att1" value="+"/>
        </attvalues>
      </edge>
      <edge id="1476" label="+" source="185" target="224" weight="0.7525021">
        <attvalues>
          <attvalue for="att1" value="+"/>
        </attvalues>
      </edge>
      <edge id="1477" label="+" source="185" target="229" weight="0.6379124">
        <attvalues>
          <attvalue for="att1" value="+"/>
        </attvalues>
      </edge>
      <edge id="1478" label="-" source="185" target="230" weight="0.7548603">
        <attvalues>
          <attvalue for="att1" value="-"/>
        </attvalues>
      </edge>
      <edge id="1479" label="+" source="185" target="233" weight="0.7792074">
        <attvalues>
          <attvalue for="att1" value="+"/>
        </attvalues>
      </edge>
      <edge id="1480" label="+" source="185" target="299" weight="0.7235659">
        <attvalues>
          <attvalue for="att1" value="+"/>
        </attvalues>
      </edge>
      <edge id="1481" label="+" source="185" target="307" weight="0.7769675">
        <attvalues>
          <attvalue for="att1" value="+"/>
        </attvalues>
      </edge>
      <edge id="1482" label="+" source="185" target="348" weight="0.7690029">
        <attvalues>
          <attvalue for="att1" value="+"/>
        </attvalues>
      </edge>
      <edge id="1483" label="+" source="186" target="208" weight="0.8220369">
        <attvalues>
          <attvalue for="att1" value="+"/>
        </attvalues>
      </edge>
      <edge id="1484" label="+" source="186" target="229" weight="0.8589521">
        <attvalues>
          <attvalue for="att1" value="+"/>
        </attvalues>
      </edge>
      <edge id="1485" label="+" source="186" target="256" weight="0.6663895">
        <attvalues>
          <attvalue for="att1" value="+"/>
        </attvalues>
      </edge>
      <edge id="1486" label="+" source="186" target="272" weight="0.7009669">
        <attvalues>
          <attvalue for="att1" value="+"/>
        </attvalues>
      </edge>
      <edge id="1487" label="+" source="186" target="329" weight="0.852747">
        <attvalues>
          <attvalue for="att1" value="+"/>
        </attvalues>
      </edge>
      <edge id="1488" label="+" source="186" target="342" weight="0.8674116">
        <attvalues>
          <attvalue for="att1" value="+"/>
        </attvalues>
      </edge>
      <edge id="1489" label="+" source="186" target="349" weight="0.4275222">
        <attvalues>
          <attvalue for="att1" value="+"/>
        </attvalues>
      </edge>
      <edge id="1490" label="+" source="187" target="188" weight="0.7954016">
        <attvalues>
          <attvalue for="att1" value="+"/>
        </attvalues>
      </edge>
      <edge id="1491" label="-" source="187" target="216" weight="0.8025992">
        <attvalues>
          <attvalue for="att1" value="-"/>
        </attvalues>
      </edge>
      <edge id="1492" label="+" source="187" target="222" weight="0.6996935">
        <attvalues>
          <attvalue for="att1" value="+"/>
        </attvalues>
      </edge>
      <edge id="1493" label="+" source="187" target="239" weight="0.681024">
        <attvalues>
          <attvalue for="att1" value="+"/>
        </attvalues>
      </edge>
      <edge id="1494" label="+" source="187" target="278" weight="0.6838739">
        <attvalues>
          <attvalue for="att1" value="+"/>
        </attvalues>
      </edge>
      <edge id="1495" label="+" source="187" target="301" weight="0.8438213">
        <attvalues>
          <attvalue for="att1" value="+"/>
        </attvalues>
      </edge>
      <edge id="1496" label="+" source="187" target="308" weight="0.8224866">
        <attvalues>
          <attvalue for="att1" value="+"/>
        </attvalues>
      </edge>
      <edge id="1497" label="+" source="187" target="316" weight="0.8956373">
        <attvalues>
          <attvalue for="att1" value="+"/>
        </attvalues>
      </edge>
      <edge id="1498" label="+" source="187" target="335" weight="0.8005909">
        <attvalues>
          <attvalue for="att1" value="+"/>
        </attvalues>
      </edge>
      <edge id="1499" label="+" source="188" target="191" weight="0.7245749">
        <attvalues>
          <attvalue for="att1" value="+"/>
        </attvalues>
      </edge>
      <edge id="1500" label="+" source="188" target="201" weight="0.8193463">
        <attvalues>
          <attvalue for="att1" value="+"/>
        </attvalues>
      </edge>
      <edge id="1501" label="+" source="188" target="204" weight="0.6631202">
        <attvalues>
          <attvalue for="att1" value="+"/>
        </attvalues>
      </edge>
      <edge id="1502" label="+" source="188" target="214" weight="0.7587386">
        <attvalues>
          <attvalue for="att1" value="+"/>
        </attvalues>
      </edge>
      <edge id="1503" label="+" source="188" target="220" weight="0.8546468">
        <attvalues>
          <attvalue for="att1" value="+"/>
        </attvalues>
      </edge>
      <edge id="1504" label="+" source="188" target="227" weight="0.9120009">
        <attvalues>
          <attvalue for="att1" value="+"/>
        </attvalues>
      </edge>
      <edge id="1505" label="+" source="188" target="228" weight="0.7713023">
        <attvalues>
          <attvalue for="att1" value="+"/>
        </attvalues>
      </edge>
      <edge id="1506" label="+" source="188" target="233" weight="0.8545631">
        <attvalues>
          <attvalue for="att1" value="+"/>
        </attvalues>
      </edge>
      <edge id="1507" label="+" source="188" target="261" weight="0.6327438">
        <attvalues>
          <attvalue for="att1" value="+"/>
        </attvalues>
      </edge>
      <edge id="1508" label="+" source="188" target="332" weight="0.8914546">
        <attvalues>
          <attvalue for="att1" value="+"/>
        </attvalues>
      </edge>
      <edge id="1509" label="+" source="188" target="338" weight="0.8080611">
        <attvalues>
          <attvalue for="att1" value="+"/>
        </attvalues>
      </edge>
      <edge id="1510" label="+" source="188" target="347" weight="0.7723719">
        <attvalues>
          <attvalue for="att1" value="+"/>
        </attvalues>
      </edge>
      <edge id="1511" label="-" source="188" target="353" weight="0.550082">
        <attvalues>
          <attvalue for="att1" value="-"/>
        </attvalues>
      </edge>
      <edge id="1512" label="+" source="189" target="216" weight="0.9655378">
        <attvalues>
          <attvalue for="att1" value="+"/>
        </attvalues>
      </edge>
      <edge id="1513" label="+" source="189" target="235" weight="0.9272609">
        <attvalues>
          <attvalue for="att1" value="+"/>
        </attvalues>
      </edge>
      <edge id="1514" label="+" source="189" target="257" weight="0.6917258">
        <attvalues>
          <attvalue for="att1" value="+"/>
        </attvalues>
      </edge>
      <edge id="1515" label="+" source="189" target="258" weight="0.6612691">
        <attvalues>
          <attvalue for="att1" value="+"/>
        </attvalues>
      </edge>
      <edge id="1516" label="+" source="189" target="327" weight="0.8313385">
        <attvalues>
          <attvalue for="att1" value="+"/>
        </attvalues>
      </edge>
      <edge id="1517" label="+" source="189" target="346" weight="0.8218073">
        <attvalues>
          <attvalue for="att1" value="+"/>
        </attvalues>
      </edge>
      <edge id="1518" label="+" source="190" target="192" weight="0.7179958">
        <attvalues>
          <attvalue for="att1" value="+"/>
        </attvalues>
      </edge>
      <edge id="1519" label="+" source="190" target="195" weight="0.7789345">
        <attvalues>
          <attvalue for="att1" value="+"/>
        </attvalues>
      </edge>
      <edge id="1520" label="-" source="190" target="240" weight="0.7619898">
        <attvalues>
          <attvalue for="att1" value="-"/>
        </attvalues>
      </edge>
      <edge id="1521" label="+" source="190" target="244" weight="0.7743775">
        <attvalues>
          <attvalue for="att1" value="+"/>
        </attvalues>
      </edge>
      <edge id="1522" label="-" source="190" target="253" weight="0.5728189">
        <attvalues>
          <attvalue for="att1" value="-"/>
        </attvalues>
      </edge>
      <edge id="1523" label="+" source="190" target="332" weight="0.7774011">
        <attvalues>
          <attvalue for="att1" value="+"/>
        </attvalues>
      </edge>
      <edge id="1524" label="-" source="190" target="338" weight="0.6004793">
        <attvalues>
          <attvalue for="att1" value="-"/>
        </attvalues>
      </edge>
      <edge id="1525" label="+" source="191" target="203" weight="0.8472655">
        <attvalues>
          <attvalue for="att1" value="+"/>
        </attvalues>
      </edge>
      <edge id="1526" label="+" source="191" target="253" weight="0.7593222">
        <attvalues>
          <attvalue for="att1" value="+"/>
        </attvalues>
      </edge>
      <edge id="1527" label="+" source="191" target="259" weight="0.8280334">
        <attvalues>
          <attvalue for="att1" value="+"/>
        </attvalues>
      </edge>
      <edge id="1528" label="+" source="192" target="322" weight="0.8552222">
        <attvalues>
          <attvalue for="att1" value="+"/>
        </attvalues>
      </edge>
      <edge id="1529" label="+" source="192" target="327" weight="0.4909799">
        <attvalues>
          <attvalue for="att1" value="+"/>
        </attvalues>
      </edge>
      <edge id="1530" label="-" source="192" target="328" weight="0.8879412">
        <attvalues>
          <attvalue for="att1" value="-"/>
        </attvalues>
      </edge>
      <edge id="1531" label="+" source="192" target="344" weight="0.6794057">
        <attvalues>
          <attvalue for="att1" value="+"/>
        </attvalues>
      </edge>
      <edge id="1532" label="+" source="193" target="237" weight="0.6100221">
        <attvalues>
          <attvalue for="att1" value="+"/>
        </attvalues>
      </edge>
      <edge id="1533" label="-" source="193" target="297" weight="0.8296877">
        <attvalues>
          <attvalue for="att1" value="-"/>
        </attvalues>
      </edge>
      <edge id="1534" label="+" source="193" target="334" weight="0.7651257">
        <attvalues>
          <attvalue for="att1" value="+"/>
        </attvalues>
      </edge>
      <edge id="1535" label="+" source="194" target="271" weight="0.6198378">
        <attvalues>
          <attvalue for="att1" value="+"/>
        </attvalues>
      </edge>
      <edge id="1536" label="+" source="195" target="205" weight="0.757812">
        <attvalues>
          <attvalue for="att1" value="+"/>
        </attvalues>
      </edge>
      <edge id="1537" label="+" source="195" target="216" weight="0.8874071">
        <attvalues>
          <attvalue for="att1" value="+"/>
        </attvalues>
      </edge>
      <edge id="1538" label="+" source="195" target="247" weight="0.6488058">
        <attvalues>
          <attvalue for="att1" value="+"/>
        </attvalues>
      </edge>
      <edge id="1539" label="+" source="195" target="342" weight="0.8974333">
        <attvalues>
          <attvalue for="att1" value="+"/>
        </attvalues>
      </edge>
      <edge id="1540" label="-" source="196" target="349" weight="0.785333">
        <attvalues>
          <attvalue for="att1" value="-"/>
        </attvalues>
      </edge>
      <edge id="1541" label="-" source="197" target="306" weight="0.8990108">
        <attvalues>
          <attvalue for="att1" value="-"/>
        </attvalues>
      </edge>
      <edge id="1542" label="-" source="198" target="209" weight="0.6749412">
        <attvalues>
          <attvalue for="att1" value="-"/>
        </attvalues>
      </edge>
      <edge id="1543" label="-" source="198" target="278" weight="0.854292">
        <attvalues>
          <attvalue for="att1" value="-"/>
        </attvalues>
      </edge>
      <edge id="1544" label="-" source="198" target="279" weight="0.8151663">
        <attvalues>
          <attvalue for="att1" value="-"/>
        </attvalues>
      </edge>
      <edge id="1545" label="-" source="198" target="295" weight="0.8112268">
        <attvalues>
          <attvalue for="att1" value="-"/>
        </attvalues>
      </edge>
      <edge id="1546" label="+" source="198" target="323" weight="0.7231935">
        <attvalues>
          <attvalue for="att1" value="+"/>
        </attvalues>
      </edge>
      <edge id="1547" label="-" source="199" target="244" weight="0.7668705">
        <attvalues>
          <attvalue for="att1" value="-"/>
        </attvalues>
      </edge>
      <edge id="1548" label="-" source="199" target="254" weight="0.8265431">
        <attvalues>
          <attvalue for="att1" value="-"/>
        </attvalues>
      </edge>
      <edge id="1549" label="-" source="200" target="229" weight="0.817174">
        <attvalues>
          <attvalue for="att1" value="-"/>
        </attvalues>
      </edge>
      <edge id="1550" label="-" source="200" target="236" weight="0.6870694">
        <attvalues>
          <attvalue for="att1" value="-"/>
        </attvalues>
      </edge>
      <edge id="1551" label="-" source="201" target="332" weight="0.8120709">
        <attvalues>
          <attvalue for="att1" value="-"/>
        </attvalues>
      </edge>
      <edge id="1552" label="-" source="202" target="273" weight="0.770613">
        <attvalues>
          <attvalue for="att1" value="-"/>
        </attvalues>
      </edge>
      <edge id="1553" label="-" source="202" target="288" weight="0.7019846">
        <attvalues>
          <attvalue for="att1" value="-"/>
        </attvalues>
      </edge>
      <edge id="1554" label="-" source="202" target="291" weight="0.9159611">
        <attvalues>
          <attvalue for="att1" value="-"/>
        </attvalues>
      </edge>
      <edge id="1555" label="+" source="202" target="295" weight="0.849704">
        <attvalues>
          <attvalue for="att1" value="+"/>
        </attvalues>
      </edge>
      <edge id="1556" label="+" source="202" target="298" weight="0.847306">
        <attvalues>
          <attvalue for="att1" value="+"/>
        </attvalues>
      </edge>
      <edge id="1557" label="+" source="202" target="350" weight="0.8220594">
        <attvalues>
          <attvalue for="att1" value="+"/>
        </attvalues>
      </edge>
      <edge id="1558" label="+" source="202" target="351" weight="0.7369967">
        <attvalues>
          <attvalue for="att1" value="+"/>
        </attvalues>
      </edge>
      <edge id="1559" label="+" source="203" target="217" weight="0.8343159">
        <attvalues>
          <attvalue for="att1" value="+"/>
        </attvalues>
      </edge>
      <edge id="1560" label="+" source="203" target="225" weight="0.7839359">
        <attvalues>
          <attvalue for="att1" value="+"/>
        </attvalues>
      </edge>
      <edge id="1561" label="+" source="203" target="250" weight="0.8744158">
        <attvalues>
          <attvalue for="att1" value="+"/>
        </attvalues>
      </edge>
      <edge id="1562" label="+" source="203" target="267" weight="0.6110452">
        <attvalues>
          <attvalue for="att1" value="+"/>
        </attvalues>
      </edge>
      <edge id="1563" label="+" source="203" target="270" weight="0.9011648">
        <attvalues>
          <attvalue for="att1" value="+"/>
        </attvalues>
      </edge>
      <edge id="1564" label="-" source="203" target="337" weight="0.8170209">
        <attvalues>
          <attvalue for="att1" value="-"/>
        </attvalues>
      </edge>
      <edge id="1565" label="-" source="203" target="340" weight="0.8822914">
        <attvalues>
          <attvalue for="att1" value="-"/>
        </attvalues>
      </edge>
      <edge id="1566" label="+" source="204" target="205" weight="0.6680485">
        <attvalues>
          <attvalue for="att1" value="+"/>
        </attvalues>
      </edge>
      <edge id="1567" label="+" source="204" target="214" weight="0.7150744">
        <attvalues>
          <attvalue for="att1" value="+"/>
        </attvalues>
      </edge>
      <edge id="1568" label="+" source="204" target="225" weight="0.8904877">
        <attvalues>
          <attvalue for="att1" value="+"/>
        </attvalues>
      </edge>
      <edge id="1569" label="+" source="204" target="234" weight="0.7819869">
        <attvalues>
          <attvalue for="att1" value="+"/>
        </attvalues>
      </edge>
      <edge id="1570" label="+" source="204" target="237" weight="0.7346948">
        <attvalues>
          <attvalue for="att1" value="+"/>
        </attvalues>
      </edge>
      <edge id="1571" label="+" source="204" target="264" weight="0.9158025">
        <attvalues>
          <attvalue for="att1" value="+"/>
        </attvalues>
      </edge>
      <edge id="1572" label="+" source="205" target="263" weight="0.6256944">
        <attvalues>
          <attvalue for="att1" value="+"/>
        </attvalues>
      </edge>
      <edge id="1573" label="+" source="205" target="290" weight="0.9469364">
        <attvalues>
          <attvalue for="att1" value="+"/>
        </attvalues>
      </edge>
      <edge id="1574" label="+" source="206" target="248" weight="0.835521">
        <attvalues>
          <attvalue for="att1" value="+"/>
        </attvalues>
      </edge>
      <edge id="1575" label="+" source="206" target="272" weight="0.4833663">
        <attvalues>
          <attvalue for="att1" value="+"/>
        </attvalues>
      </edge>
      <edge id="1576" label="-" source="209" target="249" weight="0.8618763">
        <attvalues>
          <attvalue for="att1" value="-"/>
        </attvalues>
      </edge>
      <edge id="1577" label="-" source="209" target="314" weight="0.8966679">
        <attvalues>
          <attvalue for="att1" value="-"/>
        </attvalues>
      </edge>
      <edge id="1578" label="-" source="209" target="325" weight="0.6042869">
        <attvalues>
          <attvalue for="att1" value="-"/>
        </attvalues>
      </edge>
      <edge id="1579" label="-" source="211" target="234" weight="0.7141001">
[truncated: 44,103 more chars]
