# Supplementary material for: Microbial interactions mediate the fairy ring type effects on alpine meadow plant communities on the Tibetan plateau
Source: Environ Microbiome. 2026 Mar 10;21:55. doi: 10.1186/s40793-026-00873-z (PMC13088534; doi:10.1186/s40793-026-00873-z)
Supplement: Supplementary file 2 — Supplementary Material 2 [file 40793_2026_873_MOESM2_ESM.zip › co-occurrence network/bacteria/T1/Agrocybe_10on_node.csv]

ID	degree	betweenness_centrality	closeness_centrality	eigenvector_centrality	Abundance	module	Kingdom	phylum	class	order	family	genus
ASV6	25	721	0.00153823720523289	0.796844778341389	2.27122338562142	M6	Bacteria	Verrucomicrobiota	Verrucomicrobiae	Chthoniobacterales	Chthoniobacteraceae	Candidatus_Udaeobacter
ASV8	6	62	0.00120395990080687	0.117994680183946	0.630960258456269	M5	Bacteria	Gemmatimonadota	Gemmatimonadetes	Gemmatimonadales	Gemmatimonadaceae	uncultured
ASV9	17	783	0.00146400741052672	0.423009140995259	0.404032540578413	M7	Bacteria	Actinobacteriota	Thermoleophilia	Solirubrobacterales	67-14	67-14
ASV10	8	34	0.00127178666597105	0.277486756304646	0.458137090810011	M2	Bacteria	Gemmatimonadota	Gemmatimonadetes	Gemmatimonadales	Gemmatimonadaceae
ASV11	9	102	0.00131994068288779	0.286844090193953	0.713868669962244	M2	Bacteria	Proteobacteria	Alphaproteobacteria	Rhizobiales	uncultured	uncultured
ASV12	10	219	0.00136530114276992	0.200821979359317	0.971157214588766	M2	Bacteria	Acidobacteriota	Blastocatellia	Pyrinomonadales	Pyrinomonadaceae	RB41
ASV13	7	49	0.00127913601449927	0.329809259160247	0.994511696703126	M6	Bacteria	Acidobacteriota	Blastocatellia	Pyrinomonadales	Pyrinomonadaceae	RB41
ASV16	8	124	0.0013273142848603	0.175616743873309	0.988283834805963	M5	Bacteria	Acidobacteriota	Blastocatellia	Pyrinomonadales	Pyrinomonadaceae	RB41
ASV17	19	364	0.00145347152878788	0.580529283380177	0.495504262192986	M8	Bacteria	Proteobacteria	Gammaproteobacteria	Burkholderiales	Nitrosomonadaceae	MND1
ASV18	16	637	0.00149681607523903	0.436287526258083	0.357323576349694	M9	Bacteria	Actinobacteriota	Thermoleophilia	Gaiellales	uncultured	uncultured
ASV19	10	94	0.00129683665206113	0.24030528873674	0.389630609941225	M3	Bacteria	Gemmatimonadota	Gemmatimonadetes	Gemmatimonadales	Gemmatimonadaceae	uncultured
ASV20	10	150	0.00134471522597099	0.237430410581516	0.444124401541396	M8	Bacteria	Chloroflexi	Gitt-GS-136	Gitt-GS-136	Gitt-GS-136	Gitt-GS-136
ASV21	17	431	0.00139181957505923	0.457295878516451	0.769530185668133	M10	Bacteria	Acidobacteriota	Blastocatellia	Pyrinomonadales	Pyrinomonadaceae	RB41
ASV22	9	258	0.00137893316796363	0.186196380188621	0.785489081779612	M2	Bacteria	Acidobacteriota	Vicinamibacteria	Vicinamibacterales	Vicinamibacteraceae	Vicinamibacteraceae
ASV23	12	260	0.00136942832282957	0.241954696661388	0.315285508543848	M5	Bacteria	Gemmatimonadota	Gemmatimonadetes	Gemmatimonadales	Gemmatimonadaceae	uncultured
ASV24	15	554	0.00149148888424495	0.456083722291232	0.291931026429489	M2	Bacteria	Actinobacteriota	Thermoleophilia	Solirubrobacterales	67-14	67-14
ASV25	1	0	0.000848840481822641	0.00506788534422184	0.362772955509712	M7	Bacteria	Gemmatimonadota	Gemmatimonadetes	Gemmatimonadales	Gemmatimonadaceae	uncultured
ASV26	11	468	0.00142535873635204	0.285379425350106	0.268187302946557	M6	Bacteria	Actinobacteriota	Thermoleophilia	Gaiellales	uncultured	uncultured
ASV27	7	117	0.00130835272709308	0.133235005484973	0.331633646023899	M5	Bacteria	Actinobacteriota	Thermoleophilia	Solirubrobacterales	Solirubrobacteraceae	Solirubrobacter
ASV28	8	125	0.00128535829872981	0.14450310565118	0.318399439492429	M6	Bacteria	Actinobacteriota	MB-A2-108	MB-A2-108	MB-A2-108	MB-A2-108
ASV29	4	44	0.00119926544764083	0.0687149655468857	0.441010470592815	M5	Bacteria	Chloroflexi	P2-11E	P2-11E	P2-11E	P2-11E
ASV30	8	189	0.00130694967384101	0.231786088356407	0.196566891129189	M2	Bacteria	Actinobacteriota	Thermoleophilia	Gaiellales
ASV31	7	62	0.0012468508149703	0.155085685660771	0.406367988789849	M7	Bacteria	NB1-j	NB1-j	NB1-j	NB1-j	NB1-j
ASV32	12	258	0.00136924026620467	0.263251176137603	0.326573508232455	M1	Bacteria	Methylomirabilota	Methylomirabilia	Rokubacteriales	Rokubacteriales	Rokubacteriales
ASV33	5	47	0.00119119152731966	0.0712482260085516	0.254174613677942	M3	Bacteria	Gemmatimonadota	Gemmatimonadetes	Gemmatimonadales	Gemmatimonadaceae	uncultured
ASV35	11	176	0.00134213454534964	0.257666846359992	0.39780467868125	M3	Bacteria	Acidobacteriota	Vicinamibacteria	Vicinamibacterales
ASV36	11	192	0.00139094096124338	0.295743870477009	0.405589506052703	M9	Bacteria	RCP2-54	RCP2-54	RCP2-54	RCP2-54	RCP2-54
ASV38	11	135	0.00138687006961594	0.298474869315785	0.261959441049395	M7	Bacteria	Gemmatimonadota	Gemmatimonadetes	Gemmatimonadales	Gemmatimonadaceae	uncultured
ASV39	13	533	0.00143860298533213	0.250011366006192	0.427776264061344	M4	Bacteria	Acidobacteriota	Blastocatellia
ASV40	11	252	0.00137323786214075	0.26683989135218	0.291931026429489	M4	Bacteria	Gemmatimonadota	Gemmatimonadetes	Gemmatimonadales	Gemmatimonadaceae	uncultured
ASV41	15	377	0.00144104373685713	0.362662473957869	0.256510061889378	M3	Bacteria	Proteobacteria	Alphaproteobacteria	Rhizobiales	Xanthobacteraceae	Bradyrhizobium
ASV42	20	861	0.00151325135252161	0.475947298079248	0.369390058775447	M3	Bacteria	Proteobacteria	Gammaproteobacteria	Burkholderiales	Sutterellaceae	uncultured
ASV43	22	984	0.00153834160904519	0.542077544137381	0.303608267486668	M8	Bacteria	Acidobacteriota	Vicinamibacteria	Vicinamibacterales	Vicinamibacteraceae	Vicinamibacteraceae
ASV44	6	34	0.00128116854387407	0.147042360293465	0.488497917558678	M4	Bacteria	Acidobacteriota	Blastocatellia
ASV45	3	13	0.00114645337183964	0.0631242956808165	0.159588961114787	M3	Bacteria	Actinobacteriota	Thermoleophilia	Gaiellales	uncultured	uncultured
ASV46	11	149	0.00132929350850212	0.248518153687143	0.31411778443813	M4	Bacteria	Acidobacteriota	Vicinamibacteria	Vicinamibacterales
ASV47	5	210	0.00143078704922621	0.113310968819015	0.579580397804679	M5	Bacteria	Chloroflexi	P2-11E	P2-11E	P2-11E	P2-11E
ASV49	11	307	0.00136245679324318	0.230626390452317	0.139737651317582	M10	Bacteria	Gemmatimonadota	Gemmatimonadetes	Gemmatimonadales	Gemmatimonadaceae
ASV50	5	35	0.00127336733552897	0.122967975820135	0.193452960180608	M2	Bacteria	Gemmatimonadota	Gemmatimonadetes	Gemmatimonadales	Gemmatimonadaceae	uncultured
ASV51	2	3	0.0010742567824208	0.0767090686039174	0.222646062823557	M10	Bacteria	Acidobacteriota	Holophagae	Subgroup_7	Subgroup_7	Subgroup_7
ASV52	10	110	0.00133054336282316	0.211798996131978	0.317620956755284	M1	Bacteria	Acidobacteriota	Vicinamibacteria	Vicinamibacterales	Vicinamibacteraceae	Vicinamibacteraceae
ASV53	6	48	0.0012452055245622	0.142732988786628	0.178661788174847	M8	Bacteria	Proteobacteria	Gammaproteobacteria	Burkholderiales	Nitrosomonadaceae	MND1
ASV54	13	505	0.00146768560875262	0.314779066322303	0.44178895332996	M1	Bacteria	Chloroflexi	P2-11E	P2-11E	P2-11E	P2-11E
ASV56	11	582	0.00143965420652296	0.182250804884055	0.15413958195477	M1	Bacteria	Actinobacteriota	MB-A2-108	MB-A2-108	MB-A2-108	MB-A2-108
ASV57	16	317	0.00142000289738844	0.386160836195392	0.170487719434822	M7	Bacteria	Methylomirabilota	Methylomirabilia	Rokubacteriales	Rokubacteriales	Rokubacteriales
ASV58	5	38	0.00115214349899472	0.102454060946807	0.274025923475147	M10	Bacteria	Acidobacteriota	Vicinamibacteria	Vicinamibacterales	Vicinamibacteraceae	Vicinamibacteraceae
ASV59	8	155	0.00129920312798938	0.167323472218698	0.25534233778366	M4	Bacteria	Gemmatimonadota	Gemmatimonadetes	Gemmatimonadales	Gemmatimonadaceae	Roseisolibacter
ASV60	7	291	0.00134079765178445	0.113858055533115	0.218364407769258	M10	Bacteria	Acidobacteriota	Holophagae	Subgroup_7	Subgroup_7	Subgroup_7
ASV61	7	57	0.0012684529472302	0.20022333081751	0.32151337044101	M5	Bacteria	Proteobacteria	Gammaproteobacteria	Burkholderiales	Nitrosomonadaceae	MND1
ASV63	4	34	0.00108840508909679	0.0482634996362779	0.292709509166634	M3	Bacteria	Methylomirabilota	Methylomirabilia	Rokubacteriales	Rokubacteriales	Rokubacteriales
ASV64	6	114	0.00125914153363808	0.099276390171236	0.267408820209412	M2	Bacteria	Actinobacteriota	Acidimicrobiia	IMCC26256	IMCC26256	IMCC26256
ASV65	6	67	0.00129227582498175	0.136341445997004	0.381845782569771	M6	Bacteria	Acidobacteriota	Blastocatellia	Pyrinomonadales	Pyrinomonadaceae	RB41
ASV66	10	279	0.00137948369033133	0.226443795353168	0.221089097349266	M2	Bacteria	Proteobacteria	Alphaproteobacteria	Rhizobiales	KF-JG30-B3	KF-JG30-B3
ASV67	10	533	0.00143327462751465	0.180807478605109	0.175547857226266	M2	Bacteria	Actinobacteriota	Actinobacteria	Frankiales	Geodermatophilaceae	Blastococcus
ASV68	15	613	0.00151071544190368	0.385777165565744	0.171266202171967	M8	Bacteria	Actinobacteriota	Thermoleophilia	Solirubrobacterales	67-14	67-14
ASV69	10	671	0.0013755763555638	0.256243845025328	0.0922502043517185	M7	Bacteria	RCP2-54	RCP2-54	RCP2-54	RCP2-54	RCP2-54
ASV70	6	108	0.00129735691700603	0.12152961584303	0.0630571017087696	M7	Bacteria	Actinobacteriota	Thermoleophilia	Gaiellales	uncultured	uncultured
ASV71	10	186	0.00132348561350256	0.249598783830953	0.241718889883617	M2	Bacteria	Acidobacteriota	Blastocatellia	Pyrinomonadales	Pyrinomonadaceae	RB41
ASV73	10	479	0.00143145356954484	0.169970333551404	0.160756685220505	M6	Bacteria	Actinobacteriota	Thermoleophilia	Solirubrobacterales	67-14	67-14
ASV74	8	177	0.00136368842995721	0.146849467560632	0.326573508232455	M2	Bacteria	Acidobacteriota	Vicinamibacteria	Vicinamibacterales	Vicinamibacteraceae	Vicinamibacteraceae
ASV75	5	53	0.00131883900141983	0.159765881402474	0.328519715075318	M2	Bacteria	Acidobacteriota	Blastocatellia	Pyrinomonadales	Pyrinomonadaceae	RB41
ASV76	11	326	0.00139808790076869	0.233773936634291	0.108209100463197	M3	Bacteria	Actinobacteriota	Thermoleophilia	Gaiellales	Gaiellaceae	Gaiella
ASV77	10	177	0.00135525852087764	0.202377549847896	0.220310614612121	M7	Bacteria	Gemmatimonadota	Gemmatimonadetes	Gemmatimonadales	Gemmatimonadaceae	Gemmatimonas
ASV78	10	260	0.00138589333932908	0.272064470947832	0.060332412128761	M3	Bacteria	Proteobacteria	Alphaproteobacteria	Rhizobiales	Rhizobiaceae	Phyllobacterium
ASV80	17	566	0.00143286517346069	0.455491451427525	0.332801370129617	M5	Bacteria	Acidobacteriota	Blastocatellia	Pyrinomonadales	Pyrinomonadaceae	RB41
ASV81	18	745	0.00147430767496822	0.384462748470677	0.0755128255030945	M1	Bacteria	Actinobacteriota	Thermoleophilia	Solirubrobacterales	Solirubrobacteraceae	Solirubrobacter
ASV82	8	253	0.00129972725001043	0.0915080266569296	0.167763029854813	M4	Bacteria	Proteobacteria	Alphaproteobacteria	Rhizobiales	Rhizobiales_Incertae_Sedis	Nordella
ASV83	16	447	0.00142938312923717	0.381000668885474	0.103148962671753	M8	Bacteria	Actinobacteriota	Thermoleophilia	Gaiellales	Gaiellaceae	Gaiella
ASV84	11	245	0.00135571800734214	0.230907033971752	0.180997236386283	M3	Bacteria	Proteobacteria	Gammaproteobacteria	Burkholderiales	Comamonadaceae
ASV85	5	14	0.00121398047440551	0.13257301873488	0.168541512591958	M6	Bacteria	Proteobacteria	Alphaproteobacteria	Rhizobiales	Methyloligellaceae
ASV86	13	743	0.00144592885622182	0.220164549281337	0.282199992215173	M6	Bacteria	Proteobacteria	Gammaproteobacteria	Burkholderiales	TRA3-20	TRA3-20
ASV87	11	556	0.00139654244016318	0.208000903295395	0.1864466155463	M2	Bacteria	Proteobacteria	Alphaproteobacteria	Rhizobiales	Xanthobacteraceae
ASV88	8	103	0.00126575638865283	0.152536611598043	0.261570199680822	M10	Bacteria	Acidobacteriota	Blastocatellia	Pyrinomonadales	Pyrinomonadaceae	RB41
ASV89	14	428	0.00147065313054891	0.389733860578649	0.167763029854813	M10	Bacteria	Chloroflexi	KD4-96	KD4-96	KD4-96	KD4-96
ASV91	7	192	0.00134293151149766	0.149580583756379	0.252228406835078	M5	Bacteria	Acidobacteriota	Subgroup_5	Subgroup_5	Subgroup_5	Subgroup_5
ASV92	13	540	0.00142799330147254	0.27302574581871	0.189171305126309	M6	Bacteria	Acidobacteriota	Holophagae	Subgroup_7	Subgroup_7	Subgroup_7
ASV93	8	117	0.00130550909563799	0.162914356881778	0.482270055661516	M4	Bacteria	Acidobacteriota	Blastocatellia	Pyrinomonadales	Pyrinomonadaceae	RB41
ASV94	1	0	0.00106056942290213	0.0072224046190436	0.241718889883617	M5	Bacteria	Acidobacteriota	Vicinamibacteria	Vicinamibacterales	Vicinamibacteraceae	Vicinamibacteraceae
ASV95	8	102	0.00130734608842554	0.277808662850005	0.155307306060488	M2	Bacteria	Acidobacteriota	Vicinamibacteria	Vicinamibacterales	Vicinamibacteraceae	Vicinamibacteraceae
ASV96	3	60	0.00123774672658899	0.0363827712627196	0.212136545872095	M3	Bacteria	Proteobacteria	Gammaproteobacteria	Burkholderiales	Nitrosomonadaceae	Ellin6067
ASV97	14	292	0.00141215307771445	0.329090535967073	0.128449651628975	M1	Bacteria	Gemmatimonadota	Gemmatimonadetes	Gemmatimonadales	Gemmatimonadaceae	uncultured
ASV98	14	368	0.00143391926531922	0.301341074984691	0.145576271846172	M1	Bacteria	Acidobacteriota	Blastocatellia	Elev-16S-573	Elev-16S-573	Elev-16S-573
ASV99	11	197	0.00131681597380365	0.249487814741341	0.177104822700557	M10	Bacteria	Proteobacteria	Alphaproteobacteria	Rhizobiales	Hyphomicrobiaceae	Pedomicrobium
ASV100	13	774	0.0014685656167549	0.227458204637916	0.158421237009069	M1	Bacteria	Actinobacteriota	Thermoleophilia	Solirubrobacterales	67-14	67-14
ASV101	8	256	0.00133323561462947	0.16231608034105	0.185278891440582	M3	Bacteria	Methylomirabilota	Methylomirabilia	Rokubacteriales	Rokubacteriales	Rokubacteriales
ASV104	6	113	0.00126486619102359	0.101945073246423	0.22303530419213	M7	Bacteria	Acidobacteriota	Blastocatellia	Pyrinomonadales	Pyrinomonadaceae	RB41
ASV105	19	552	0.00142115220822716	0.323881628616723	0.170487719434822	M1	Bacteria	Actinobacteriota	Rubrobacteria	Rubrobacterales	Rubrobacteriaceae	Rubrobacter
ASV106	10	233	0.00142431541788573	0.337597777063685	0.292709509166634	M3	Bacteria	Proteobacteria	Gammaproteobacteria	Steroidobacterales	Steroidobacteraceae
ASV107	7	77	0.00131674019288519	0.203049438055987	0.164259857537659	M9	Bacteria	Acidobacteriota	Vicinamibacteria	Vicinamibacterales	Vicinamibacteraceae
ASV108	7	437	0.00142429237733329	0.111165559490615	0.0860223424545561	M1	Bacteria	Gemmatimonadota	Gemmatimonadetes	Gemmatimonadales	Gemmatimonadaceae	Gemmatimonas
ASV110	7	244	0.00139309508643935	0.125090652058453	0.21135806313495	M4	Bacteria	Acidobacteriota	Vicinamibacteria	Vicinamibacterales	Vicinamibacteraceae	Vicinamibacteraceae
ASV111	4	404	0.00115632816687226	0.057350936222161	0.232377097037873	M7	Bacteria	Acidobacteriota	Vicinamibacteria	Vicinamibacterales	uncultured	uncultured
ASV112	9	64	0.00132676799513363	0.268231763266657	0.0727881359230859	M5	Bacteria	Actinobacteriota	Thermoleophilia	Gaiellales
ASV113	8	232	0.00133397840697094	0.116289855118929	0.182164960492001	M9	Bacteria
ASV114	14	325	0.00142568531162602	0.355727563673462	0.0751235841345218	M5	Bacteria	Actinobacteriota	Thermoleophilia	Gaiellales	Gaiellaceae	Gaiella
ASV115	16	661	0.00147468984922995	0.355005687339311	0.131174341208984	M4	Bacteria	Actinobacteriota	Thermoleophilia	Solirubrobacterales	Solirubrobacteraceae	Solirubrobacter
ASV116	10	300	0.00139118727885199	0.284939377808753	0.155307306060488	M8	Bacteria	Proteobacteria	Alphaproteobacteria	Rhizobiales	uncultured	uncultured
ASV117	7	78	0.00130671749525354	0.184227479562737	0.158810478377642	M4	Bacteria	Acidobacteriota	Blastocatellia	Pyrinomonadales	Pyrinomonadaceae	RB41
ASV118	9	69	0.00134278531272958	0.353879967253933	0.142462340897591	M5	Bacteria	Acidobacteriota	Holophagae	Subgroup_7	Subgroup_7	Subgroup_7
ASV119	3	5	0.00112747868901129	0.0648102429524288	0.106262893620334	M4	Bacteria	Chloroflexi	KD4-96	KD4-96	KD4-96	KD4-96
ASV120	4	27	0.00117685168621892	0.103439950750423	0.123000272468958	M6	Bacteria	Gemmatimonadota	Gemmatimonadetes	Gemmatimonadales	Gemmatimonadaceae	uncultured
ASV121	14	248	0.00139658535726876	0.369119117523958	0.281421509478027	M3	Bacteria	Proteobacteria	Gammaproteobacteria	Burkholderiales	Nitrosomonadaceae	MND1
ASV122	18	757	0.00150232740761459	0.439128172731807	0.0840761356116928	M8	Bacteria	Actinobacteriota	Thermoleophilia	Gaiellales	uncultured	uncultured
ASV123	11	307	0.00140789036706732	0.275166756243601	0.182943443229146	M3	Bacteria	Proteobacteria	Gammaproteobacteria	CCD24	CCD24	CCD24
ASV124	7	111	0.00127736621646022	0.156565039711191	0.112490755517496	M3	Bacteria
ASV126	12	236	0.00139312961196109	0.291675850429358	0.231987855669301	M5	Bacteria	Acidobacteriota	Vicinamibacteria	Vicinamibacterales	Vicinamibacteraceae	Vicinamibacteraceae
ASV127	13	347	0.0014161019744085	0.316229039075046	0.158421237009069	M7	Bacteria	Chloroflexi	KD4-96	KD4-96	KD4-96	KD4-96
ASV128	11	280	0.00140111127940782	0.355212391845027	0.0879685492974193	M2	Bacteria	Actinobacteriota	Thermoleophilia	Gaiellales	uncultured	uncultured
ASV129	7	241	0.00134407338865927	0.150932744453048	0.25534233778366	M3	Bacteria	Planctomycetota	Phycisphaerae	Tepidisphaerales	WD2101_soil_group	WD2101_soil_group
ASV130	25	1325	0.00160728612370312	0.739573589703718	0.131174341208984	M4	Bacteria	Proteobacteria	Gammaproteobacteria	Burkholderiales	Comamonadaceae	Variovorax
ASV131	15	547	0.00144049983267284	0.301920707677876	0.107430617726052	M1	Bacteria	Methylomirabilota	Methylomirabilia	Rokubacteriales	Rokubacteriales	Rokubacteriales
ASV132	10	335	0.00138759213758421	0.280629044090001	0.109766065937488	M2	Bacteria	Nitrospirota	Nitrospiria	Nitrospirales	Nitrospiraceae	Nitrospira
ASV133	6	59	0.00127318904769325	0.15393002599525	0.161924409326223	M3	Bacteria	Actinobacteriota	Thermoleophilia	Solirubrobacterales	Solirubrobacteraceae	Solirubrobacter
ASV134	25	1180	0.00158438924863443	0.777969184133864	0.166595305749095	M2	Bacteria	Proteobacteria	Gammaproteobacteria	Burkholderiales	TRA3-20	TRA3-20
ASV135	2	10	0.00117542635754111	0.0954339878962673	0.0650033085516329	M2	Bacteria	Actinobacteriota	Thermoleophilia	Solirubrobacterales	67-14	67-14
ASV136	19	482	0.0014710460384128	0.492950733620777	0.157642754271924	M9	Bacteria	Bacteroidota	Bacteroidia	Cytophagales	Microscillaceae
ASV137	13	385	0.0013217079039014	0.213814813732279	0.107430617726052	M1	Bacteria	Chloroflexi	KD4-96	KD4-96	KD4-96	KD4-96
ASV138	8	353	0.00134664247419663	0.151872070635899	0.135455996263283	M4	Bacteria	Proteobacteria	Gammaproteobacteria	Xanthomonadales	Xanthomonadaceae
ASV139	15	825	0.00154850203577493	0.391019365293914	0.136234479000428	M4	Bacteria	Proteobacteria	Alphaproteobacteria	Rhizobiales	Xanthobacteraceae	uncultured
ASV141	15	447	0.00147194970672377	0.377707197772579	0.11015530730606	M4	Bacteria	RCP2-54	RCP2-54	RCP2-54	RCP2-54	RCP2-54
ASV142	24	1221	0.00159366000686194	0.640090344294535	0.126503444786112	M2	Bacteria	Chloroflexi	TK10	TK10	TK10	TK10
ASV144	14	406	0.00139782621983067	0.346453307293377	0.157642754271924	M7	Bacteria	Acidobacteriota	Vicinamibacteria	Vicinamibacterales	Vicinamibacteraceae
ASV145	8	182	0.00133162006084406	0.179173237254817	0.137402203106146	M1	Bacteria	Acidobacteriota	Vicinamibacteria	Vicinamibacterales	uncultured	uncultured
ASV146	5	45	0.00123311254178671	0.147474566262105	0.205130201237788	M6	Bacteria	Acidobacteriota	Blastocatellia	Pyrinomonadales	Pyrinomonadaceae	RB41
ASV149	6	53	0.00122446401981773	0.121476097245156	0.0642248258144876	M4	Bacteria	Acidobacteriota	Holophagae	Subgroup_7	Subgroup_7	Subgroup_7
ASV150	9	204	0.00133324231412208	0.269958111655869	0.165038340274804	M3	Bacteria	Chloroflexi	P2-11E	P2-11E	P2-11E	P2-11E
ASV151	9	115	0.00137665650720703	0.301134310183679	0.0821299287688296	M2	Bacteria	Acidobacteriota	Holophagae	Subgroup_7	Subgroup_7	Subgroup_7
ASV152	12	127	0.00134818582930903	0.421976920771981	0.174380133120548	M5	Bacteria	Proteobacteria	Alphaproteobacteria	Sphingomonadales	Sphingomonadaceae
ASV153	19	872	0.00156510767946394	0.528934177215164	0.0992565489860262	M3	Bacteria	Actinobacteriota	Actinobacteria	Micrococcales	Micrococcaceae	Arthrobacter
ASV156	5	50	0.00118362839157485	0.0947271018170285	0.0984780662488809	M1	Bacteria	Myxococcota	Polyangia	UASB-TL25	UASB-TL25	UASB-TL25
ASV157	11	458	0.0014790833104791	0.288952463218982	0.293098750535207	M2	Bacteria	Acidobacteriota	Blastocatellia	Pyrinomonadales	Pyrinomonadaceae	RB41
ASV159	18	799	0.00150371294890158	0.449591252969852	0.18060799501771	M6	Bacteria	Proteobacteria	Gammaproteobacteria	Burkholderiales	Nitrosomonadaceae	Ellin6067
ASV160	10	362	0.00141893418566275	0.215502018764618	0.1409053754233	M9	Bacteria	Planctomycetota	Phycisphaerae	Tepidisphaerales	WD2101_soil_group	WD2101_soil_group
ASV161	2	3	0.00105668999226364	0.0456600711423416	0.0918609629831458	M6	Bacteria	Acidobacteriota	Vicinamibacteria	Subgroup_17	Subgroup_17	Subgroup_17
ASV162	10	356	0.00149186968241363	0.280680884537348	0.0622786189716243	M4	Bacteria	Chloroflexi	KD4-96	KD4-96	KD4-96	KD4-96
ASV163	7	85	0.00125908354895799	0.146097218642847	0.145965513214744	M5	Bacteria	Bacteroidota	Bacteroidia	Cytophagales	Microscillaceae	Chryseolinea
ASV164	4	101	0.00126541715066801	0.0607599229170162	0.188003581020591	M4	Bacteria	Proteobacteria	Gammaproteobacteria	Gammaproteobacteria_Incertae_Sedis	Unknown_Family	Acidibacter
ASV165	9	220	0.00139187902046987	0.206235431530002	0.0832976528745475	M1	Bacteria	Acidobacteriota	Holophagae	Subgroup_7	Subgroup_7	Subgroup_7
ASV166	11	125	0.00132681385900092	0.262548000331339	0.126892686154685	M4	Bacteria	NB1-j	NB1-j	NB1-j	NB1-j	NB1-j
ASV169	10	267	0.00137880431307058	0.303079942030568	0.11599392783465	M2	Bacteria	Proteobacteria	Alphaproteobacteria	Rhizobiales	Xanthobacteraceae
ASV170	11	403	0.00144796610094279	0.30198075003849	0.125335720680394	M8	Bacteria	Acidobacteriota	Vicinamibacteria	Vicinamibacterales	Vicinamibacteraceae	Vicinamibacteraceae
ASV171	8	92	0.00127754953094999	0.20435473186456	0.122611031100385	M5	Bacteria	Acidobacteriota	Vicinamibacteria	Vicinamibacterales	uncultured	uncultured
ASV172	8	135	0.00130304468966	0.231229838685529	0.124557237943249	M5	Bacteria	Gemmatimonadota	Gemmatimonadetes	Gemmatimonadales	Gemmatimonadaceae	uncultured
ASV173	23	878	0.00157311115868932	0.604313876366759	0.0751235841345218	M2	Bacteria	Actinobacteriota	Thermoleophilia	Gaiellales	Gaiellaceae	Gaiella
ASV175	18	785	0.00150748398301614	0.426880095710428	0.0945856525631544	M10	Bacteria	Gemmatimonadota	Gemmatimonadetes	Gemmatimonadales	Gemmatimonadaceae	uncultured
ASV176	28	1196	0.00158273259980091	0.846775583419236	0.164259857537659	M2	Bacteria	Acidobacteriota	Vicinamibacteria	Vicinamibacterales	uncultured	uncultured
ASV177	25	860	0.001582927478243	0.821917042068578	0.189171305126309	M1	Bacteria	Acidobacteriota	Vicinamibacteria	Vicinamibacterales	Vicinamibacteraceae	Vicinamibacteraceae
ASV178	13	474	0.00147310269503429	0.338728039119922	0.226149235140711	M8	Bacteria	Acidobacteriota	Blastocatellia	Pyrinomonadales	Pyrinomonadaceae	RB41
ASV179	5	33	0.00130963175137652	0.155343489379405	0.132731306683274	M1	Bacteria	Gemmatimonadota	Gemmatimonadetes	Gemmatimonadales	Gemmatimonadaceae	uncultured
ASV180	17	502	0.00146302484960677	0.443611388021795	0.0895255147717099	M3	Bacteria	Myxococcota	bacteriap25	bacteriap25	bacteriap25	bacteriap25
ASV184	7	224	0.00137353981153154	0.17167560511024	0.11443696236036	M4	Bacteria	Acidobacteriota	Vicinamibacteria	Vicinamibacterales	Vicinamibacteraceae
ASV185	7	247	0.00138757874388858	0.146748508829652	0.0899147561402826	M10	Bacteria	Acidobacteriota	Acidobacteriae	Bryobacterales	Bryobacteraceae	Bryobacter
ASV186	10	170	0.00134788598492188	0.258583942459625	0.144019306371881	M4	Bacteria	Myxococcota	bacteriap25	bacteriap25	bacteriap25	bacteriap25
ASV188	14	189	0.00139205544068777	0.366375631633107	0.101202755828889	M9	Bacteria	Gemmatimonadota	S0134_terrestrial_group	S0134_terrestrial_group	S0134_terrestrial_group	S0134_terrestrial_group
ASV189	9	173	0.00135452491240176	0.214687542713196	0.0864115838231287	M1	Bacteria	Chloroflexi	Anaerolineae	Anaerolineales	Anaerolineaceae	UTCFX1
ASV190	8	445	0.0014331026203551	0.201800611169285	0.0984780662488809	M2	Bacteria	Methylomirabilota	Methylomirabilia	Rokubacteriales	Rokubacteriales	Rokubacteriales
ASV191	4	51	0.00125343863319299	0.0973766469284074	0.11015530730606	M2	Bacteria	Gemmatimonadota	Gemmatimonadetes	Gemmatimonadales	Gemmatimonadaceae	uncultured
ASV192	4	21	0.00123965078234636	0.11447502868162	0.0860223424545561	M8	Bacteria	Proteobacteria	Alphaproteobacteria	Rhizobiales	Rhizobiaceae
ASV193	3	6	0.00110520006685087	0.0671788613830495	0.169709236697676	M2	Bacteria	Acidobacteriota	Blastocatellia	Blastocatellales	Blastocatellaceae	uncultured
ASV194	12	564	0.00147693057851814	0.314886693753545	0.0984780662488809	M4	Bacteria	Nitrospirota	Nitrospiria	Nitrospirales	Nitrospiraceae	Nitrospira
ASV196	8	171	0.00138147329802438	0.309418290370737	0.153750340586198	M2	Bacteria	Proteobacteria	Alphaproteobacteria	Sphingomonadales	Sphingomonadaceae	Altererythrobacter
ASV198	7	193	0.00131767204603079	0.124094215073313	0.108209100463197	M1	Bacteria	Chloroflexi	Anaerolineae	Anaerolineales	Anaerolineaceae	UTCFX1
ASV199	19	813	0.0015287347439744	0.472365454331423	0.146354754583317	M3	Bacteria	Bacteroidota	Bacteroidia	Chitinophagales	Chitinophagaceae	uncultured
ASV200	10	242	0.00137436264187755	0.250239381812044	0.150247168269044	M7	Bacteria	Acidobacteriota	Vicinamibacteria	Vicinamibacterales	Vicinamibacteraceae
ASV201	6	45	0.00121786073640944	0.128726096288778	0.135845237631856	M10	Bacteria	Acidobacteriota	Vicinamibacteria	Vicinamibacterales	Vicinamibacteraceae	Vicinamibacteraceae
ASV202	7	62	0.00123506285647549	0.176592198188592	0.141683858160445	M5	Bacteria	Proteobacteria	Gammaproteobacteria	Burkholderiales	Nitrosomonadaceae	Ellin6067
ASV203	9	168	0.00134313466815567	0.246899111220868	0.112490755517496	M8	Bacteria	Proteobacteria	Alphaproteobacteria	Rhizobiales	Xanthobacteraceae	uncultured
ASV204	11	698	0.00148308435223002	0.217624500228516	0.113269238254642	M6	Bacteria	Chloroflexi	Chloroflexia	Thermomicrobiales	JG30-KF-CM45	JG30-KF-CM45
ASV205	7	220	0.00131052775585806	0.0976177384897039	0.15258261648048	M1	Bacteria	Acidobacteriota	Vicinamibacteria	Vicinamibacterales	Vicinamibacteraceae	Vicinamibacteraceae
ASV206	4	8	0.00119544530703338	0.128455455986581	0.122611031100385	M5	Bacteria	Proteobacteria	Gammaproteobacteria	Burkholderiales	TRA3-20	TRA3-20
ASV207	12	287	0.00141133940584471	0.241473215315566	0.108209100463197	M3	Bacteria	Proteobacteria	Alphaproteobacteria	Rhizobiales	Xanthobacteraceae
ASV209	9	179	0.00135832851051802	0.223066722688939	0.078237515083103	M2	Bacteria	Acidobacteriota	Vicinamibacteria	Subgroup_17	Subgroup_17	Subgroup_17
ASV210	5	55	0.00123728309042039	0.129393069408192	0.104705928146043	M2	Bacteria	Bacteroidota	Bacteroidia	Cytophagales	Microscillaceae	uncultured
ASV211	30	1252	0.00158967422261373	1	0.170487719434822	M2	Bacteria	Verrucomicrobiota	Verrucomicrobiae	Chthoniobacterales	Chthoniobacteraceae	Chthoniobacter
ASV212	18	470	0.00144392666300047	0.452365139698973	0.118718617414659	M1	Bacteria	Proteobacteria	Alphaproteobacteria	Sphingomonadales	Sphingomonadaceae	Sphingomonas
ASV214	8	68	0.0013401710170429	0.275985050055519	0.156475030166206	M1	Bacteria	Acidobacteriota	Vicinamibacteria	Vicinamibacterales	Vicinamibacteraceae	Vicinamibacteraceae
ASV215	13	367	0.00141293375185448	0.299760473467364	0.17321240901483	M7	Bacteria	Acidobacteriota	Blastocatellia	Pyrinomonadales	Pyrinomonadaceae	RB41
ASV216	10	373	0.00142196007735006	0.262643619764922	0.069284963605932	M4	Bacteria	Gemmatimonadota	Gemmatimonadetes	Gemmatimonadales	Gemmatimonadaceae	Gemmatimonas
ASV217	14	703	0.00146668661306685	0.27622182138342	0.144797789109026	M1	Bacteria	Proteobacteria	Alphaproteobacteria	Rhizobiales	Xanthobacteraceae	Rhodoplanes
ASV218	16	1296	0.00153929327531488	0.305394333011543	0.119107858783231	M9	Bacteria	Acidobacteriota	Holophagae	Subgroup_7	Subgroup_7	Subgroup_7
ASV219	14	645	0.00144166365814156	0.311190740675385	0.129617375734693	M6	Bacteria	Proteobacteria	Alphaproteobacteria	Rhizobiales	uncultured	uncultured
ASV220	13	560	0.00147164033168945	0.270545050529606	0.11443696236036	M7	Bacteria	Planctomycetota	Phycisphaerae	Tepidisphaerales	WD2101_soil_group	WD2101_soil_group
ASV221	9	132	0.00133236980431287	0.209890990334687	0.078237515083103	M1	Bacteria	Actinobacteriota	Thermoleophilia	Gaiellales	Gaiellaceae	Gaiella
ASV222	8	198	0.00134196124987219	0.198669998839213	0.170487719434822	M5	Bacteria	Chloroflexi	Ktedonobacteria	C0119	C0119	C0119
ASV223	11	307	0.00139847560989971	0.236011464360729	0.159199719746215	M2	Bacteria	Proteobacteria	Alphaproteobacteria	Rhizobiales	Xanthobacteraceae	uncultured
ASV224	9	280	0.00139866079311203	0.205158710688546	0.127281927523257	M3	Bacteria	Proteobacteria	Alphaproteobacteria	Rhizobiales	KF-JG30-B3	KF-JG30-B3
ASV225	18	864	0.00149069606157312	0.449803537060129	0.0755128255030945	M6	Bacteria	Actinobacteriota	Thermoleophilia	Solirubrobacterales	Solirubrobacteraceae	Solirubrobacter
ASV228	22	1743	0.00164078728594951	0.558219280173372	0.0723988945545132	M7	Bacteria	Proteobacteria	Alphaproteobacteria	Rhizobiales	Xanthobacteraceae
ASV229	9	351	0.00137377892907927	0.161319719425653	0.171655443540539	M1	Bacteria	Proteobacteria	Gammaproteobacteria	Burkholderiales	TRA3-20	TRA3-20
ASV230	14	535	0.00148884883108778	0.374111176770158	0.0965318594060177	M2	Bacteria	Acidobacteriota	Vicinamibacteria	Vicinamibacterales	Vicinamibacteraceae
ASV231	12	328	0.00144911877837486	0.39883700456795	0.119886341520377	M2	Bacteria	Chloroflexi	Chloroflexia	Thermomicrobiales	JG30-KF-CM45	JG30-KF-CM45
ASV232	10	267	0.00140550679749825	0.284572675269881	0.0778482737145304	M10	Bacteria	Acidobacteriota	Vicinamibacteria	Vicinamibacterales	Vicinamibacteraceae	Vicinamibacteraceae
ASV236	8	259	0.00141623761723411	0.217892706586075	0.0751235841345218	M10	Bacteria	Acidobacteriota	Vicinamibacteria	Vicinamibacterales	Vicinamibacteraceae	Vicinamibacteraceae
ASV238	4	24	0.00120978442298558	0.0904562196539443	0.12767116889183	M9	Bacteria	NB1-j	NB1-j	NB1-j	NB1-j	NB1-j
ASV240	13	626	0.00146083598021092	0.304969846887286	0.0926394457202912	M10	Bacteria	Verrucomicrobiota	Verrucomicrobiae	Chthoniobacterales	Chthoniobacteraceae	Candidatus_Udaeobacter
ASV241	5	76	0.00130913882572715	0.123547141013124	0.100424273091744	M7	Bacteria	Acidobacteriota	Blastocatellia	45985	45985	45985
ASV243	11	363	0.00144452776697998	0.250637762558734	0.139348409949009	M1	Bacteria	Nitrospirota	Nitrospiria	Nitrospirales	Nitrospiraceae	Nitrospira
ASV244	10	332	0.00135172068635761	0.211084430560959	0.118718617414659	M2	Bacteria	Proteobacteria	Alphaproteobacteria	Sphingomonadales	Sphingomonadaceae	Altererythrobacter
ASV247	8	227	0.00141667400354045	0.258562720587957	0.088357790665992	M1	Bacteria	Planctomycetota	OM190	OM190	OM190	OM190
ASV249	10	344	0.00140158139498237	0.261937012026091	0.14830096142618	M9	Bacteria	Acidobacteriota	Vicinamibacteria	Vicinamibacterales	Vicinamibacteraceae	Vicinamibacteraceae
ASV250	10	142	0.00134494346267045	0.301867280985148	0.101981238566035	M9	Bacteria	Acidobacteriota	Blastocatellia	Pyrinomonadales	Pyrinomonadaceae	RB41
ASV253	15	564	0.00146131597867477	0.353211262678615	0.0922502043517185	M4	Bacteria	Proteobacteria	Gammaproteobacteria	Burkholderiales	Comamonadaceae
ASV254	15	434	0.00144118672805965	0.383192154419941	0.166984547117668	M9	Bacteria	Acidobacteriota	Blastocatellia	Pyrinomonadales	Pyrinomonadaceae	RB41
ASV256	14	501	0.00147068029587928	0.375531223983882	0.0700634463430773	M9	Bacteria	Acidobacteriota	Vicinamibacteria	Vicinamibacterales	Vicinamibacteraceae	Vicinamibacteraceae
ASV257	15	822	0.0014938083788421	0.357769695631076	0.109766065937488	M9	Bacteria	Acidobacteriota	Blastocatellia	Elev-16S-573	Elev-16S-573	Elev-16S-573
ASV258	8	238	0.0014379036063921	0.229733232222223	0.0716204118173679	M3	Bacteria	Acidobacteriota	Vicinamibacteria	Vicinamibacterales	Vicinamibacteraceae	Vicinamibacteraceae
ASV261	7	140	0.00137455538136942	0.236270004428638	0.0817406874002569	M6	Bacteria	Bacteroidota	Bacteroidia	Cytophagales	Microscillaceae	Chryseolinea
ASV264	7	56	0.00126333495757741	0.179227410978269	0.0980888248803083	M3	Bacteria	Proteobacteria	Alphaproteobacteria	Sphingomonadales	Sphingomonadaceae
ASV266	7	206	0.00131091080872139	0.116804240091677	0.135845237631856	M5	Bacteria	Bacteroidota	Bacteroidia	Chitinophagales	Chitinophagaceae	Puia
ASV268	7	83	0.00129495594556222	0.182238634346529	0.0743451013973765	M3	Bacteria	Acidobacteriota	Vicinamibacteria	Subgroup_17	Subgroup_17	Subgroup_17
ASV269	9	266	0.00142809657630808	0.263873881766738	0.060332412128761	M7	Bacteria	Acidobacteriota	Vicinamibacteria	Vicinamibacterales	Vicinamibacteraceae
ASV270	16	715	0.00152043111409546	0.430852808644887	0.128449651628975	M1	Bacteria	Proteobacteria	Alphaproteobacteria	Rhizobiales	Xanthobacteraceae
ASV271	13	454	0.00144948331946744	0.291904752954542	0.110933790043206	M1	Bacteria	Methylomirabilota	Methylomirabilia	Rokubacteriales	Rokubacteriales	Rokubacteriales
ASV272	13	331	0.0014370615258592	0.39991372437347	0.108987583200343	M7	Bacteria	Proteobacteria	Gammaproteobacteria	Xanthomonadales	Xanthomonadaceae	Arenimonas
ASV273	13	374	0.00143953650065762	0.273803691544189	0.0868008251917014	M3	Bacteria	Proteobacteria	Gammaproteobacteria	Burkholderiales	Oxalobacteraceae	Massilia
ASV274	15	347	0.00144705317408864	0.402848949610125	0.128060410260402	M1	Bacteria	Acidobacteriota	Blastocatellia	45985	45985	45985
ASV277	11	232	0.00141074043534387	0.361683739032602	0.0801837219259663	M9	Bacteria	Gemmatimonadota	AKAU4049	AKAU4049	AKAU4049	AKAU4049
ASV278	8	148	0.00130091651228449	0.225830795806185	0.0677279981316414	M3	Bacteria	Proteobacteria	Alphaproteobacteria	Rhizobiales	Rhizobiaceae
ASV279	14	652	0.0015308610380426	0.429877258563981	0.0980888248803083	M4	Bacteria	Acidobacteriota	Blastocatellia
ASV280	11	280	0.00143067907894141	0.341540367314577	0.132342065314702	M2	Bacteria	Proteobacteria	Alphaproteobacteria	Dongiales	Dongiaceae	Dongia
ASV282	8	114	0.00135895131838812	0.198637735447155	0.088357790665992	M1	Bacteria	Actinobacteriota	Actinobacteria	Micrococcales	Microbacteriaceae	Agromyces
ASV283	10	208	0.00140862263029072	0.308110101479544	0.087190066560274	M4	Bacteria	Actinobacteriota	Acidimicrobiia	IMCC26256	IMCC26256	IMCC26256
ASV286	8	124	0.0013433584708463	0.228559147209836	0.107819859094625	M9	Bacteria	Proteobacteria	Gammaproteobacteria	Gammaproteobacteria_Incertae_Sedis	Unknown_Family	Acidibacter
ASV287	4	21	0.0012692281708226	0.118497787713541	0.0723988945545132	M5	Bacteria	Proteobacteria	Alphaproteobacteria	Rhizobiales	Rhizobiaceae	Pseudaminobacter
ASV288	15	536	0.00145132411522254	0.377945598171321	0.0801837219259663	M9	Bacteria	Bacteroidota	Bacteroidia	Chitinophagales	Chitinophagaceae	Terrimonas
ASV289	12	179	0.00138569930027271	0.364969884135762	0.0895255147717099	M7	Bacteria	Actinobacteriota	Actinobacteria	Streptomycetales	Streptomycetaceae	Streptomyces
ASV290	11	232	0.00137944305397468	0.295540442994643	0.133899030788992	M4	Bacteria	Planctomycetota	Phycisphaerae	Tepidisphaerales	WD2101_soil_group	WD2101_soil_group
ASV291	13	512	0.00143910397531487	0.275752492093102	0.158810478377642	M5	Bacteria	Nitrospirota	Nitrospiria	Nitrospirales	Nitrospiraceae	Nitrospira
ASV293	13	366	0.00147182784867676	0.419917435447715	0.0906932388774279	M2	Bacteria	Acidobacteriota	Vicinamibacteria	Vicinamibacterales	Vicinamibacteraceae
ASV295	11	298	0.00143954728409159	0.431391468171251	0.0875793079288467	M10	Bacteria	Verrucomicrobiota	Verrucomicrobiae	Chthoniobacterales	Chthoniobacteraceae	Chthoniobacter
ASV296	9	180	0.00132355852333747	0.249616127860715	0.0856331010859834	M8	Bacteria	Acidobacteriota	Holophagae	Subgroup_7	Subgroup_7	Subgroup_7
ASV297	11	331	0.00143160698751903	0.304312698503225	0.0895255147717099	M4	Bacteria	Actinobacteriota	Acidimicrobiia
ASV298	17	724	0.00152612167378573	0.42949433994646	0.114826203728932	M7	Bacteria	Myxococcota	Polyangia	Polyangiales	Phaselicystidaceae	Phaselicystis
ASV300	11	360	0.00142451057333662	0.239546901065364	0.0650033085516329	M5	Bacteria	Methylomirabilota	Methylomirabilia	Rokubacteriales	Rokubacteriales	Rokubacteriales
ASV303	4	13	0.0011744250545274	0.103483218301199	0.0611108948659063	M1	Bacteria	Proteobacteria	Gammaproteobacteria	Burkholderiales	Nitrosomonadaceae	Ellin6067
ASV305	7	116	0.00130072619240956	0.213987165320156	0.0762913082402398	M2	Bacteria	Actinobacteriota	Thermoleophilia	Gaiellales	uncultured	uncultured
ASV308	15	618	0.00147315785344873	0.340535862615478	0.0739558600288039	M4	Bacteria	Proteobacteria	Alphaproteobacteria	Rhizobiales	Xanthobacteraceae
ASV309	6	106	0.0013065859724475	0.166788037769554	0.0895255147717099	M4	Bacteria	Acidobacteriota	Blastocatellia	Blastocatellales	Blastocatellaceae	Stenotrophobacter
ASV310	12	384	0.00147766485838589	0.407278557497795	0.126892686154685	M3	Bacteria	Acidobacteriota	Blastocatellia	Pyrinomonadales	Pyrinomonadaceae	RB41
ASV311	4	13	0.00123704138529726	0.123408210565111	0.0984780662488809	M5	Bacteria	Acidobacteriota	Holophagae	Subgroup_7	Subgroup_7	Subgroup_7
ASV312	10	271	0.00142919508876723	0.324208085287358	0.107819859094625	M1	Bacteria	Acidobacteriota	Blastocatellia	Blastocatellales	Blastocatellaceae	Aridibacter
ASV316	13	496	0.00147504896951384	0.348490290904817	0.0790159978202483	M2	Bacteria	Proteobacteria	Alphaproteobacteria	Rhizobiales	KF-JG30-B3	KF-JG30-B3
ASV317	12	268	0.00139497650530264	0.31091770762896	0.062667860340197	M1	Bacteria	NB1-j	NB1-j	NB1-j	NB1-j	NB1-j
ASV319	14	397	0.00147880938860032	0.444913972296464	0.109766065937488	M1	Bacteria	Proteobacteria	Alphaproteobacteria	Sphingomonadales	Sphingomonadaceae	Ellin6055
ASV320	6	130	0.00137069446604685	0.140015281667542	0.125724962048967	M3	Bacteria	Proteobacteria	Gammaproteobacteria	Burkholderiales	Nitrosomonadaceae	MND1
ASV322	9	207	0.00135110367334427	0.174505154012596	0.0685064808687867	M5	Bacteria	Actinobacteriota	Actinobacteria	Propionibacteriales	Nocardioidaceae	Kribbella
ASV323	11	425	0.00141527095294437	0.235485547791907	0.0984780662488809	M8	Bacteria	Actinobacteriota	Acidimicrobiia
ASV325	11	385	0.00143358796986844	0.271259489743837	0.0685064808687867	M8	Bacteria	Acidobacteriota	Vicinamibacteria	Vicinamibacterales	Vicinamibacteraceae
ASV326	10	334	0.0014253372772774	0.20831304317705	0.106652134988907	M5	Bacteria	Proteobacteria	Alphaproteobacteria	Rhizobiales	Xanthobacteraceae	Rhodoplanes
ASV328	10	233	0.0014072206843559	0.283879199523212	0.132342065314702	M8	Bacteria	Acidobacteriota	Blastocatellia	45985	45985	45985
ASV330	5	35	0.0012257352418636	0.122005076674647	0.124946479311821	M8	Bacteria	Proteobacteria	Alphaproteobacteria	Sphingomonadales	Sphingomonadaceae
ASV332	8	138	0.00129189627788698	0.18743828188211	0.117940134677514	M5	Bacteria	Proteobacteria	Alphaproteobacteria	Rhizobiales	Xanthobacteraceae
ASV335	12	486	0.00145970117150238	0.347998937646528	0.0992565489860262	M2	Bacteria	Planctomycetota	Phycisphaerae	Tepidisphaerales	WD2101_soil_group	WD2101_soil_group
ASV336	13	452	0.00145466742506221	0.287107877940041	0.0638355844459149	M4	Bacteria	Proteobacteria	Gammaproteobacteria	Burkholderiales	Nitrosomonadaceae	MND1
ASV337	6	46	0.00129179003883281	0.153395483317421	0.156085788797633	M2	Bacteria	Acidobacteriota	Blastocatellia	Pyrinomonadales	Pyrinomonadaceae	RB41
ASV338	8	117	0.00135037768238341	0.253941882415449	0.101202755828889	M3	Bacteria	Acidobacteriota	Vicinamibacteria	Vicinamibacterales	Vicinamibacteraceae	Vicinamibacteraceae
ASV339	6	127	0.00129558548663905	0.105279179115166	0.100813514460317	M2	Bacteria	Bacteroidota	Bacteroidia	Chitinophagales	Chitinophagaceae	Ferruginibacter
ASV340	8	179	0.00135788910627689	0.160234028767293	0.0700634463430773	M8	Bacteria	Gemmatimonadota	Gemmatimonadetes	Gemmatimonadales	Gemmatimonadaceae	Gemmatimonas
ASV342	7	151	0.00133443916969141	0.160456446220653	0.0840761356116928	M3	Bacteria	Actinobacteriota	Thermoleophilia	Solirubrobacterales	Solirubrobacteraceae	Parviterribacter
ASV343	7	68	0.00128105889479338	0.217878778878916	0.0650033085516329	M10	Bacteria	Chloroflexi	KD4-96	KD4-96	KD4-96	KD4-96
ASV346	8	230	0.00141694132240467	0.198723570978907	0.0611108948659063	M2	Bacteria	Acidobacteriota	Blastocatellia	Pyrinomonadales	Pyrinomonadaceae	RB41
ASV347	11	284	0.0013966954960569	0.251128390845833	0.148690202794753	M10	Bacteria	Proteobacteria	Gammaproteobacteria	Burkholderiales	Comamonadaceae
ASV348	7	125	0.00131537291540276	0.181191937008594	0.156085788797633	M9	Bacteria	Acidobacteriota	Blastocatellia	Pyrinomonadales	Pyrinomonadaceae	RB41
ASV349	8	68	0.00128460743563016	0.19013433174396	0.0836868942431202	M9	Bacteria	Proteobacteria	Gammaproteobacteria	Burkholderiales	TRA3-20	TRA3-20
ASV350	12	412	0.00146429635674453	0.342506242450423	0.0723988945545132	M4	Bacteria	Proteobacteria	Gammaproteobacteria	Gammaproteobacteria_Incertae_Sedis	Unknown_Family	Acidibacter
ASV353	10	441	0.00146056133236811	0.180996703939791	0.158031995640497	M3	Bacteria	Acidobacteriota	Vicinamibacteria	Vicinamibacterales	Vicinamibacteraceae	Vicinamibacteraceae
ASV354	12	416	0.00145780552170153	0.324622252686677	0.128060410260402	M3	Bacteria	Myxococcota	Polyangia	Haliangiales	Haliangiaceae	Haliangium
ASV355	8	125	0.00134471140837619	0.278384217507018	0.128838892997548	M1	Bacteria	Latescibacterota	Latescibacterota	Latescibacterota	Latescibacterota	Latescibacterota
ASV357	6	107	0.00134669021545312	0.116367915895776	0.126892686154685	M8	Bacteria	Proteobacteria	Gammaproteobacteria	Gammaproteobacteria_Incertae_Sedis	Unknown_Family	Acidibacter
ASV358	11	182	0.00137027415081629	0.320172210502169	0.100035031723172	M9	Bacteria	Verrucomicrobiota	Verrucomicrobiae	Chthoniobacterales	Chthoniobacteraceae	Chthoniobacter
ASV359	10	323	0.00138047591574876	0.254563969628547	0.087190066560274	M6	Bacteria	Proteobacteria	Gammaproteobacteria	Burkholderiales	Comamonadaceae
ASV360	10	331	0.00141944736876269	0.238864219721821	0.0848546183488381	M3	Bacteria	Proteobacteria	Alphaproteobacteria	Rhizobiales	Hyphomicrobiaceae	Pedomicrobium
ASV363	7	67	0.00127284952157934	0.150450819561639	0.0825191701374022	M6	Bacteria	Proteobacteria	Gammaproteobacteria	Burkholderiales	Nitrosomonadaceae	Ellin6067
ASV367	7	93	0.00137279143319989	0.22332363310448	0.119886341520377	M6	Bacteria	Methylomirabilota	Methylomirabilia	Rokubacteriales	Rokubacteriales	Rokubacteriales
ASV368	11	428	0.0013801854054187	0.206719874874601	0.100424273091744	M3	Bacteria	Proteobacteria	Gammaproteobacteria	Burkholderiales	Nitrosomonadaceae	MND1
ASV371	10	164	0.00137513026924229	0.277215975691164	0.0809622046631116	M2	Bacteria	Actinobacteriota	Thermoleophilia	uncultured	uncultured	uncultured
ASV372	12	479	0.00146015232619976	0.267884578534069	0.0910824802460005	M4	Bacteria	Verrucomicrobiota	Verrucomicrobiae	Opitutales	Opitutaceae	Cephaloticoccus
ASV373	18	684	0.00147464631570092	0.449824971569878	0.0809622046631116	M2	Bacteria	Gemmatimonadota	S0134_terrestrial_group	S0134_terrestrial_group	S0134_terrestrial_group	S0134_terrestrial_group
ASV375	10	288	0.00136390919103851	0.258835053706187	0.0653925499202055	M3	Bacteria	Proteobacteria	Alphaproteobacteria	Rhizobiales	A0839	A0839
ASV380	12	679	0.00148588767696942	0.224790743070511	0.107041376357479	M3	Bacteria	Acidobacteriota	Thermoanaerobaculia	Thermoanaerobaculales	Thermoanaerobaculaceae	Subgroup_10
ASV382	7	89	0.00126386098412683	0.16769283825383	0.119886341520377	M3	Bacteria	Acidobacteriota	Blastocatellia	Pyrinomonadales	Pyrinomonadaceae	RB41
ASV386	8	122	0.00135064681381352	0.266189329089123	0.0825191701374022	M1	Bacteria	Actinobacteriota	Thermoleophilia	Solirubrobacterales	67-14	67-14
ASV387	6	55	0.00123729538363376	0.156472797938399	0.0938071698260091	M8	Bacteria	Bacteroidota	Bacteroidia	Chitinophagales	Chitinophagaceae	Flavitalea
ASV403	9	231	0.0013773705596476	0.202379903362311	0.0805729632945389	M1	Bacteria	Proteobacteria	Gammaproteobacteria	Burkholderiales	Nitrosomonadaceae	MND1
ASV408	6	59	0.00129182241472379	0.178960027270439	0.0685064808687867	M6	Bacteria	Acidobacteriota	Vicinamibacteria	Vicinamibacterales	Vicinamibacteraceae
ASV412	10	356	0.00142200664301986	0.253875034550887	0.0868008251917014	M3	Bacteria	Acidobacteriota	Blastocatellia	Pyrinomonadales	Pyrinomonadaceae	RB41
ASV415	7	59	0.00131208397218553	0.222320282837139	0.177104822700557	M4	Bacteria	Proteobacteria	Alphaproteobacteria	Rhizobiales	Xanthobacteraceae
ASV417	9	288	0.00143315365394901	0.265274210058801	0.0681172395002141	M3	Bacteria	Planctomycetota	Phycisphaerae	Tepidisphaerales	WD2101_soil_group	WD2101_soil_group
ASV418	8	54	0.00128625596191152	0.229099571284068	0.0618893776030517	M7	Bacteria	Actinobacteriota	Thermoleophilia	Solirubrobacterales	67-14	67-14
ASV422	8	154	0.00130691276723737	0.177366063743146	0.0657817912887782	M1	Bacteria	Actinobacteriota	Thermoleophilia	Solirubrobacterales
ASV423	7	108	0.00132486667639546	0.253649946020288	0.0720096531859406	M1	Bacteria	Acidobacteriota	Blastocatellia
ASV429	11	183	0.0014597466884767	0.40287626684741	0.105873652251761	M1	Bacteria	Proteobacteria	Alphaproteobacteria	Rhizobiales	Xanthobacteraceae	Rhodoplanes
ASV430	9	251	0.00134040341823664	0.152956465998056	0.0630571017087696	M1	Bacteria
ASV431	11	281	0.00141450638572352	0.236343070291906	0.109376824568915	M4	Bacteria	Acidobacteriota	Vicinamibacteria	Vicinamibacterales	uncultured	uncultured
ASV432	20	1195	0.00157586626121776	0.667651039456452	0.0661710326573508	M2	Bacteria	Bacteroidota	Bacteroidia	Sphingobacteriales
ASV434	12	725	0.0015323196518868	0.299745263081846	0.0665602740259235	M10	Bacteria	Acidobacteriota	Blastocatellia	Pyrinomonadales	Pyrinomonadaceae	RB41
ASV439	10	475	0.00142722446170146	0.20187035935369	0.0642248258144876	M10	Bacteria	Acidobacteriota	Blastocatellia	45985	45985	45985
ASV449	14	447	0.00140467692768451	0.293410185240976	0.0860223424545561	M3	Bacteria	Acidobacteriota	Blastocatellia	Pyrinomonadales	Pyrinomonadaceae	RB41
ASV454	11	600	0.00145575136000609	0.233837273106154	0.0681172395002141	M1	Bacteria	Gemmatimonadota	Gemmatimonadetes	Gemmatimonadales	Gemmatimonadaceae	uncultured
ASV462	9	393	0.00140724146819981	0.165528162343606	0.0778482737145304	M5	Bacteria	Acidobacteriota	Blastocatellia	Pyrinomonadales	Pyrinomonadaceae	RB41
ASV467	10	192	0.00139393431151113	0.325035139461054	0.0681172395002141	M3	Bacteria	Chloroflexi	Dehalococcoidia	S085	S085	S085
ASV468	7	135	0.00134398083195202	0.182263489194433	0.0941964111945818	M1	Bacteria	Proteobacteria	Gammaproteobacteria	Xanthomonadales	Xanthomonadaceae	Lysobacter
ASV471	9	252	0.00137565690467501	0.190637909616924	0.0934179284574365	M8	Bacteria	Acidobacteriota	Vicinamibacteria	Vicinamibacterales	Vicinamibacteraceae
ASV475	16	725	0.00150495051545052	0.486586813329974	0.0786267564516757	M5	Bacteria	Proteobacteria	Gammaproteobacteria	CCD24	CCD24	CCD24
ASV484	9	289	0.00140239117699123	0.195554375576259	0.0844653769802655	M4	Bacteria	Planctomycetota	Planctomycetes	Pirellulales	Pirellulaceae	uncultured
ASV495	13	428	0.00143210659408606	0.334032147345455	0.0821299287688296	M8	Bacteria	Acidobacteriota	Vicinamibacteria	Vicinamibacterales	Vicinamibacteraceae	Vicinamibacteraceae
ASV498	8	93	0.0013374879770607	0.271775736487556	0.0953641353002997	M2	Bacteria	Proteobacteria	Alphaproteobacteria	Rhizobiales	Xanthobacteraceae	uncultured
ASV501	16	603	0.00152911923196517	0.58139525002031	0.0751235841345218	M2	Bacteria	Myxococcota	Polyangia	Polyangiales	Polyangiaceae
ASV505	8	138	0.00132053715343146	0.169927285105084	0.0844653769802655	M1	Bacteria	Planctomycetota	Planctomycetes	Planctomycetales	Schlesneriaceae	Schlesneria
ASV507	5	118	0.00127896486753468	0.0682583111031448	0.0860223424545561	M3	Bacteria	Gemmatimonadota	Longimicrobia	Longimicrobiales	Longimicrobiaceae	YC-ZSS-LKJ147
ASV518	13	369	0.00144854028309509	0.317361202290939	0.0747343427659492	M1	Bacteria	Proteobacteria	Gammaproteobacteria	Xanthomonadales	Xanthomonadaceae	Lysobacter
ASV519	10	452	0.00137956699333974	0.175105019217476	0.0696742049745047	M4	Bacteria	Acidobacteriota	Vicinamibacteria	Vicinamibacterales	uncultured	uncultured
ASV525	11	150	0.0013450044150116	0.305530484740869	0.079405239188821	M5	Bacteria	Acidobacteriota	Holophagae	Subgroup_7	Subgroup_7	Subgroup_7
ASV527	7	135	0.0012628017109721	0.137019076131972	0.0914717216145732	M5	Bacteria	Acidobacteriota	Blastocatellia	Pyrinomonadales	Pyrinomonadaceae	RB41
ASV531	6	483	0.00136999038818071	0.120232802617217	0.087190066560274	M5	Bacteria	Myxococcota	Polyangia	Polyangiales	Polyangiaceae	uncultured
ASV544	11	271	0.00144465021701465	0.35063634322964	0.0646140671830602	M6	Bacteria	Planctomycetota	Phycisphaerae	Tepidisphaerales	WD2101_soil_group	WD2101_soil_group
ASV548	10	411	0.00141587781847746	0.247334787995442	0.0805729632945389	M1	Bacteria	Gemmatimonadota	Gemmatimonadetes	Gemmatimonadales	Gemmatimonadaceae
ASV553	16	678	0.00148538227111385	0.514311792849754	0.109766065937488	M4	Bacteria	Acidobacteriota	Holophagae	Subgroup_7	Subgroup_7	Subgroup_7
ASV555	9	212	0.00133983302014647	0.229106936482207	0.0786267564516757	M8	Bacteria	Acidobacteriota	Blastocatellia	Pyrinomonadales	Pyrinomonadaceae	RB41
ASV558	12	490	0.00144359081488062	0.250094844968316	0.0723988945545132	M1	Bacteria	Actinobacteriota	Thermoleophilia	Gaiellales	Gaiellaceae	Gaiella
ASV566	10	186	0.00139594284762769	0.340419476064369	0.0836868942431202	M1	Bacteria	Gemmatimonadota	Gemmatimonadetes	Gemmatimonadales	Gemmatimonadaceae	Gemmatimonas
ASV573	10	267	0.0013733397026014	0.30070791559749	0.061500136234479	M10	Bacteria	Proteobacteria	Gammaproteobacteria	Nitrosococcales	Nitrosococcaceae	wb1-P19
ASV574	4	33	0.00120562315767627	0.0752206353008142	0.0661710326573508	M2	Bacteria	Proteobacteria	Alphaproteobacteria	Rhizobiales	Xanthobacteraceae
ASV584	12	231	0.00142229283735805	0.366325805962306	0.069284963605932	M3	Bacteria	Myxococcota	Polyangia	Haliangiales	Haliangiaceae	Haliangium
ASV587	9	214	0.00135334872423403	0.258657724947542	0.0622786189716243	M5	Bacteria	Planctomycetota	Phycisphaerae	Tepidisphaerales	WD2101_soil_group	WD2101_soil_group
ASV602	6	65	0.00123404100738433	0.172731390369661	0.079405239188821	M4	Bacteria	Proteobacteria	Gammaproteobacteria	R7C24	R7C24	R7C24
ASV606	8	218	0.00135933842669046	0.193100486239344	0.106652134988907	M3	Bacteria	Acidobacteriota	Blastocatellia	Pyrinomonadales	Pyrinomonadaceae	RB41
ASV613	11	218	0.00141430658619341	0.457183613602467	0.0739558600288039	M2	Bacteria	Proteobacteria	Alphaproteobacteria	Rhizobiales	Beijerinckiaceae	uncultured
ASV616	10	156	0.00135947299861649	0.312734787948403	0.0688957222373594	M3	Bacteria	Proteobacteria	Gammaproteobacteria	Burkholderiales	Nitrosomonadaceae	Ellin6067
ASV621	12	233	0.00138992884824357	0.309915782209116	0.062667860340197	M4	Bacteria	Acidobacteriota	Vicinamibacteria	Vicinamibacterales	uncultured	uncultured
ASV624	11	194	0.00136818000873359	0.319721851073281	0.0665602740259235	M1	Bacteria	Proteobacteria	Alphaproteobacteria	Sphingomonadales	Sphingomonadaceae	Ellin6055
ASV625	15	561	0.00150153252270303	0.439113792207296	0.0611108948659063	M9	Bacteria	Proteobacteria	Gammaproteobacteria	Steroidobacterales	Steroidobacteraceae	Steroidobacter
ASV637	9	181	0.00131732468076358	0.197193614229264	0.10275972130318	M4	Bacteria	Myxococcota	bacteriap25	bacteriap25	bacteriap25	bacteriap25
ASV655	5	39	0.00120235036277234	0.105116691107033	0.0825191701374022	M5	Bacteria	Acidobacteriota	Vicinamibacteria	Vicinamibacterales	Vicinamibacteraceae	Vicinamibacteraceae
ASV657	6	88	0.00130202008499819	0.181543497089174	0.079405239188821	M7	Bacteria	Proteobacteria	Gammaproteobacteria	Burkholderiales	Nitrosomonadaceae	Ellin6067
ASV659	11	275	0.00141323400892666	0.23233166751519	0.0712311704487953	M1	Bacteria	Proteobacteria	Alphaproteobacteria	Sphingomonadales	Sphingomonadaceae	Sphingomonas
ASV687	10	309	0.00142707121859743	0.28675493447921	0.0743451013973765	M10	Bacteria	Proteobacteria	Gammaproteobacteria	Burkholderiales	SC-I-84	SC-I-84
ASV690	11	379	0.00147441078728574	0.302353135999077	0.109376824568915	M10	Bacteria	Chloroflexi	Chloroflexia	Thermomicrobiales	JG30-KF-CM45	JG30-KF-CM45
ASV693	3	22	0.00124451985499371	0.116935023333523	0.0926394457202912	M2	Bacteria	Methylomirabilota	Methylomirabilia	Rokubacteriales	Rokubacteriales	Rokubacteriales
ASV722	15	392	0.00148406671741469	0.441575381895655	0.0634463430773423	M9	Bacteria	Acidobacteriota	Blastocatellia	Pyrinomonadales	Pyrinomonadaceae	RB41
ASV737	9	311	0.00138726799107661	0.213454975270959	0.0653925499202055	M8	Bacteria	Acidobacteriota	Blastocatellia	Pyrinomonadales	Pyrinomonadaceae	RB41
ASV745	11	629	0.00149118085933841	0.209214026900945	0.07045268771165	M3	Bacteria	Actinobacteriota	Acidimicrobiia	IMCC26256	IMCC26256	IMCC26256
ASV785	12	345	0.00142257461579199	0.300207807833145	0.0618893776030517	M6	Bacteria	Acidobacteriota	Blastocatellia	Pyrinomonadales	Pyrinomonadaceae	RB41
ASV802	15	797	0.00151582682474711	0.402550494238537	0.061500136234479	M1	Bacteria
ASV826	5	70	0.00129926871871706	0.140861158889924	0.123389513837531	M1	Bacteria	Proteobacteria	Gammaproteobacteria	PLTA13	PLTA13	PLTA13
ASV873	13	588	0.0014926402993901	0.385806525357728	0.0611108948659063	M1	Bacteria	Chloroflexi	Anaerolineae	Ardenticatenales	uncultured	uncultured
ASV884	16	481	0.00151096308472019	0.482786333999104	0.0607216534973337	M4	Bacteria	Acidobacteriota	Blastocatellia	Pyrinomonadales	Pyrinomonadaceae	RB41
ASV959	13	334	0.00147362560765781	0.400036521970501	0.0618893776030517	M4	Bacteria	Nitrospirota	Nitrospiria	Nitrospirales	Nitrospiraceae	Nitrospira
ASV991	10	490	0.00142781598843206	0.181760187002865	0.0747343427659492	M7	Bacteria	Chloroflexi	Chloroflexia	Thermomicrobiales	JG30-KF-CM45	JG30-KF-CM45
ASV1031	8	120	0.00131674061830127	0.215611198054356	0.0661710326573508	M6	Bacteria	Proteobacteria	Gammaproteobacteria	PLTA13	PLTA13	PLTA13
ASV1268	13	783	0.00153033809502032	0.337883277765742	0.0856331010859834	M4	Bacteria	Myxococcota	Polyangia	Polyangiales	Polyangiaceae
ASV1362	6	59	0.00125643873826298	0.185346518465275	0.0685064808687867	M1	Bacteria	Acidobacteriota	Thermoanaerobaculia	Thermoanaerobaculales	Thermoanaerobaculaceae	Subgroup_10
ASV1659	11	418	0.00148894250283446	0.31259238161017	0.0622786189716243	M5	Bacteria	Actinobacteriota	Actinobacteria	0319-7L14	0319-7L14	0319-7L14
