# Supplementary material for: Microbial interactions mediate the fairy ring type effects on alpine meadow plant communities on the Tibetan plateau
Source: Environ Microbiome. 2026 Mar 10;21:55. doi: 10.1186/s40793-026-00873-z (PMC13088534; doi:10.1186/s40793-026-00873-z)
Supplement: Supplementary file 2 — Supplementary Material 2 [file 40793_2026_873_MOESM2_ESM.zip › co-occurrence network/bacteria/T1/Agrocybe_10out_edge.csv]

Source	Target	Interaction	weight
ASV6	ASV91	+	0.890000839507995
ASV6	ASV96	+	0.976908625614317
ASV6	ASV112	-	0.903092870254632
ASV6	ASV175	-	0.999581758741522
ASV6	ASV224	+	0.932659331761603
ASV6	ASV239	-	0.972051376118776
ASV6	ASV240	-	0.957734157518854
ASV6	ASV308	+	0.718086686795516
ASV6	ASV322	-	0.810627527902751
ASV6	ASV330	+	0.8524058247352
ASV6	ASV350	-	0.691483610540507
ASV8	ASV28	+	0.94403487159661
ASV8	ASV33	+	0.888124908792256
ASV8	ASV50	+	0.783596652374026
ASV8	ASV178	-	1
ASV8	ASV185	-	0.871208288845698
ASV8	ASV286	-	0.908537589521645
ASV8	ASV291	-	0.955932697816412
ASV8	ASV321	-	0.906837368169102
ASV8	ASV322	-	0.81084071518292
ASV8	ASV380	-	0.927203185920361
ASV8	ASV741	+	0.954800695256214
ASV9	ASV94	-	0.926826204442974
ASV9	ASV104	+	0.747460380449781
ASV9	ASV193	+	0.932633690251149
ASV9	ASV220	+	0.880970450748319
ASV9	ASV238	-	0.84030474266348
ASV9	ASV243	+	0.845761699816621
ASV9	ASV360	-	0.874228381915842
ASV9	ASV380	-	0.941355191869279
ASV9	ASV395	+	0.75302623202091
ASV9	ASV439	-	0.81144612
ASV10	ASV192	+	0.875069445388829
ASV10	ASV207	+	0.881234043129524
ASV10	ASV214	+	0.738098121927423
ASV10	ASV221	+	0.773138402473307
ASV10	ASV244	+	0.942583458664241
ASV10	ASV290	-	1
ASV10	ASV296	-	0.986922267794809
ASV10	ASV348	-	0.996132765124795
ASV10	ASV349	-	0.919112251296659
ASV10	ASV354	-	1
ASV10	ASV397	-	0.863327864204377
ASV10	ASV401	-	0.83965365858413
ASV11	ASV43	+	0.932294510915022
ASV11	ASV44	+	0.895703249459809
ASV11	ASV58	-	0.972317921209246
ASV11	ASV66	+	0.780465882020326
ASV11	ASV507	+	0.898677532976579
ASV11	ASV518	+	0.825744814889151
ASV11	ASV591	-	0.982191481420955
ASV11	ASV657	+	0.847087459030452
ASV12	ASV26	+	0.945169945273085
ASV12	ASV43	-	0.657834001995661
ASV12	ASV57	-	1
ASV12	ASV73	-	1
ASV12	ASV85	-	0.709446848109932
ASV12	ASV175	+	0.914988783065676
ASV12	ASV272	-	0.939960264798927
ASV12	ASV277	-	0.872358013197899
ASV12	ASV278	-	0.966122008880239
ASV12	ASV313	-	0.712718881032053
ASV12	ASV657	+	0.794279927703204
ASV12	ASV1019	+	0.908935173264403
ASV13	ASV53	+	0.838732874103661
ASV13	ASV115	-	0.968087246038247
ASV13	ASV144	+	0.767506096368522
ASV13	ASV225	+	0.928122516233855
ASV13	ASV330	+	0.912109190383477
ASV13	ASV350	-	0.719036611825436
ASV13	ASV355	+	0.919516703690914
ASV13	ASV368	+	0.929990878828397
ASV13	ASV431	+	0.757660021491349
ASV13	ASV494	+	0.898140226080905
ASV16	ASV98	-	0.941843745544289
ASV16	ASV100	+	0.959045395647155
ASV16	ASV102	-	0.820527772769226
ASV16	ASV106	+	0.956437454525146
ASV16	ASV211	+	0.761465341423981
ASV16	ASV229	+	0.925871160323065
ASV16	ASV422	-	0.959279134904038
ASV16	ASV613	+	0.967116065653923
ASV16	ASV690	+	0.896971378497614
ASV17	ASV81	-	0.890986619203381
ASV17	ASV116	-	0.776286727193497
ASV17	ASV176	-	0.860982999894753
ASV17	ASV186	-	0.829623418394951
ASV17	ASV277	-	0.939255701443698
ASV17	ASV321	+	0.849588499099576
ASV17	ASV395	+	0.83534140586205
ASV17	ASV468	+	0.955361685407966
ASV17	ASV505	+	0.8646886310119
ASV17	ASV525	-	0.949647003088886
ASV17	ASV802	-	0.912263795790537
ASV17	ASV1019	-	0.809507967704334
ASV18	ASV20	+	0.95552592578208
ASV18	ASV64	+	0.97213997692271
ASV18	ASV99	-	0.979475652166864
ASV18	ASV104	-	0.948325463354374
ASV18	ASV107	+	0.917985943841986
ASV18	ASV128	+	0.957433521795716
ASV18	ASV152	+	0.874336507137954
ASV18	ASV162	+	0.873115845916648
ASV18	ASV280	-	0.900880154470564
ASV18	ASV286	-	0.824333204318836
ASV18	ASV309	-	0.932494045952124
ASV18	ASV310	-	0.666898533632312
ASV18	ASV325	+	0.729653543118526
ASV18	ASV606	-	0.869433724517261
ASV18	ASV655	-	0.88306084364586
ASV18	ASV695	+	0.852187993659602
ASV19	ASV26	+	0.879036800508508
ASV19	ASV59	+	0.904272562958975
ASV19	ASV94	-	0.835991530003333
ASV19	ASV157	+	0.931422644733092
ASV19	ASV172	+	0.91072644117491
ASV19	ASV217	+	0.944383047073041
ASV19	ASV236	+	0.757643864253418
ASV19	ASV241	+	0.924350545228227
ASV19	ASV246	+	0.684391169807374
ASV19	ASV498	+	0.965079845592751
ASV20	ASV98	-	0.894442357438074
ASV20	ASV102	-	0.808769702148709
ASV20	ASV128	-	1
ASV20	ASV136	-	0.821003575423131
ASV20	ASV151	+	0.751123586321834
ASV20	ASV162	+	0.905043259268635
ASV20	ASV357	+	0.756769535995751
ASV20	ASV690	-	0.886808254039457
ASV20	ASV695	-	0.710216674601782
ASV20	ASV744	-	0.84396949512779
ASV21	ASV28	-	0.660078937745523
ASV21	ASV58	-	0.845804289070108
ASV21	ASV64	-	0.711688026757489
ASV21	ASV81	-	0.871103956251794
ASV21	ASV171	-	0.831285177958076
ASV21	ASV188	-	0.922376514686905
ASV21	ASV209	+	0.933466773013374
ASV21	ASV223	-	0.635642066508948
ASV21	ASV259	+	0.605186464942174
ASV21	ASV266	+	0.80294149467151
ASV21	ASV434	-	0.976968485402797
ASV21	ASV573	-	0.90535648503385
ASV22	ASV138	+	0.880289562883796
ASV22	ASV146	+	0.938282167357533
ASV22	ASV200	+	0.813677263185562
ASV22	ASV230	+	0.83454154944191
ASV22	ASV312	+	0.942614028539988
ASV22	ASV327	-	0.830323231600111
ASV22	ASV475	-	0.906232659685556
ASV22	ASV599	+	0.857060630520863
ASV22	ASV657	+	0.946344873535521
ASV22	ASV1145	+	0.960969003358331
ASV23	ASV24	+	0.835053121221806
ASV23	ASV26	+	0.966322636700408
ASV23	ASV53	+	0.879834519950001
ASV23	ASV65	+	0.790423178069072
ASV23	ASV85	-	0.94841224118755
ASV23	ASV95	-	0.937355289027897
ASV23	ASV98	-	0.941299068520148
ASV23	ASV157	-	0.897355340871107
ASV23	ASV258	-	0.943871707772098
ASV23	ASV288	+	0.879817723681839
ASV24	ASV97	+	0.786268668807977
ASV24	ASV105	-	0.76498603501617
ASV24	ASV110	-	0.895497971046143
ASV24	ASV126	-	0.826819579218772
ASV24	ASV161	-	0.796551698327921
ASV24	ASV164	-	0.935496495266245
ASV24	ASV170	-	0.658856393374506
ASV24	ASV217	-	0.845126202063494
ASV24	ASV221	-	0.865188598564558
ASV24	ASV224	+	0.90202602640456
ASV24	ASV283	+	0.902650662169458
ASV24	ASV293	+	0.922430371676458
ASV24	ASV295	+	0.870051378260185
ASV24	ASV296	+	0.72203085444998
ASV24	ASV518	+	0.758472301263039
ASV24	ASV613	+	0.83880960126719
ASV25	ASV27	+	0.696682312460525
ASV25	ASV63	+	0.944745727561257
ASV25	ASV87	-	0.861401305130948
ASV25	ASV98	-	0.791933197570368
ASV25	ASV106	-	0.970869661735266
ASV25	ASV138	-	0.880879262878917
ASV25	ASV160	+	0.931092214006229
ASV25	ASV165	+	0.916774464153829
ASV25	ASV236	+	0.797928411579382
ASV25	ASV266	-	0.736503217293478
ASV26	ASV30	+	0.920229956747904
ASV26	ASV56	+	0.863126495151912
ASV26	ASV136	+	0.751517922495099
ASV26	ASV146	+	0.890004211133487
ASV26	ASV247	+	0.763244103368334
ASV26	ASV423	+	0.864600951853203
ASV27	ASV28	+	0.891388353462226
ASV27	ASV69	+	0.728392929559447
ASV27	ASV78	-	0.874357525679997
ASV27	ASV89	-	0.866396949747461
ASV27	ASV92	-	0.675796551771075
ASV27	ASV97	-	0.96005841545714
ASV27	ASV124	-	0.9158479765637
ASV27	ASV130	-	0.526630512818718
ASV27	ASV138	-	0.642719713933707
ASV27	ASV166	+	0.865441552639779
ASV27	ASV184	-	0.786732191478387
ASV27	ASV214	+	0.779434592763695
ASV27	ASV252	+	0.913021268265945
ASV27	ASV288	+	0.829773981046374
ASV27	ASV323	+	0.741440542989253
ASV27	ASV328	+	0.641424314997283
ASV27	ASV342	+	0.84770914540942
ASV27	ASV468	+	0.655573190699438
ASV27	ASV745	+	0.609861692247178
ASV28	ASV42	+	0.904455875664105
ASV28	ASV60	+	0.930096010580905
ASV28	ASV83	+	0.81158379321649
ASV28	ASV101	-	0.892865600220885
ASV28	ASV141	-	0.875827100667628
ASV28	ASV155	-	0.83696926208932
ASV28	ASV171	+	0.902988022504331
ASV28	ASV178	+	0.757121833022733
ASV28	ASV204	-	0.798105592218018
ASV28	ASV223	-	0.785704856883158
ASV28	ASV238	-	0.892264570364772
ASV28	ASV259	-	0.992345284761221
ASV29	ASV130	+	0.800495210187029
ASV29	ASV146	+	0.914829204254731
ASV29	ASV157	+	0.808238637020411
ASV29	ASV162	-	0.797748087134824
ASV29	ASV164	+	0.906190481292138
ASV29	ASV172	+	0.662731222774975
ASV29	ASV281	+	0.927154679988157
ASV29	ASV363	+	0.911699630204064
ASV29	ASV387	+	0.965059658250773
ASV30	ASV33	+	0.922312938225299
ASV30	ASV70	+	0.951634251389497
ASV30	ASV92	-	0.909216355904052
ASV30	ASV272	-	0.918219318410392
ASV30	ASV279	-	0.884398222896273
ASV30	ASV297	-	0.691871795303287
ASV30	ASV312	+	0.764931039869951
ASV30	ASV429	+	0.99229273968462
ASV30	ASV518	-	0.93570897227413
ASV30	ASV553	-	0.970275652867566
ASV30	ASV558	-	0.904610335251797
ASV30	ASV599	-	0.573913256981487
ASV30	ASV627	-	0.877716427048691
ASV30	ASV958	+	0.843392849232024
ASV31	ASV51	+	0.810803675119432
ASV31	ASV59	-	0.939934679565038
ASV31	ASV112	-	0.847625970145272
ASV31	ASV124	-	0.914449195622708
ASV31	ASV128	+	0.871868104068541
ASV31	ASV136	+	0.841758797562723
ASV31	ASV146	+	0.954080357657311
ASV31	ASV166	+	0.959440308870629
ASV31	ASV172	+	0.939273924364007
ASV31	ASV191	+	0.97865973685028
ASV31	ASV194	+	0.975342797467734
ASV31	ASV201	-	0.858259138218116
ASV31	ASV236	+	0.685585151543491
ASV31	ASV279	-	0.935720470242144
ASV31	ASV309	+	0.683549136330296
ASV31	ASV327	-	0.952090710639918
ASV31	ASV328	+	0.941818818166188
ASV31	ASV336	+	0.912842578088731
ASV31	ASV1145	+	0.926457570001191
ASV32	ASV63	+	0.777215104122849
ASV32	ASV104	-	0.698471895021549
ASV32	ASV110	-	0.84861534607463
ASV32	ASV114	-	0.764557670432438
ASV32	ASV124	-	0.784204805217389
ASV32	ASV155	-	0.71623563341963
ASV32	ASV169	-	0.7742872941206
ASV32	ASV175	-	0.788783670373628
ASV32	ASV266	-	0.891729993102012
ASV32	ASV343	-	0.698451172145553
ASV32	ASV349	-	0.778696353257837
ASV32	ASV387	-	0.947528254942556
ASV32	ASV422	-	0.945926282397939
ASV32	ASV431	-	0.873008152953672
ASV32	ASV476	-	0.940629054722886
ASV33	ASV102	-	0.950274991792616
ASV33	ASV207	-	0.835462969481518
ASV33	ASV230	+	0.905709632369705
ASV33	ASV279	-	0.81734761098688
ASV33	ASV336	-	0.67551897352429
ASV33	ASV395	+	0.690773706059884
ASV33	ASV408	+	0.919314109653923
ASV33	ASV553	+	0.921569075286619
ASV35	ASV52	+	0.975397926309326
ASV35	ASV58	+	0.633789165750687
ASV35	ASV78	+	0.861168667243757
ASV35	ASV138	+	0.724699343298672
ASV35	ASV185	+	0.930624835665882
ASV35	ASV268	-	0.970421063702386
ASV35	ASV273	-	0.890791204024246
ASV35	ASV313	-	0.882474489012313
ASV35	ASV335	-	0.840596085526361
ASV35	ASV355	-	0.921603534440591
ASV35	ASV380	-	0.887224019012199
ASV35	ASV722	-	0.958178410926893
ASV35	ASV999	+	0.89265072002686
ASV36	ASV52	+	0.847315719105316
ASV36	ASV85	+	0.876498115040388
ASV36	ASV132	+	0.901432446924533
ASV36	ASV153	+	0.84116939718888
ASV36	ASV157	+	0.72610591850544
ASV36	ASV217	+	0.762888696411074
ASV36	ASV236	+	0.965264689577278
ASV36	ASV246	+	0.903560347569858
ASV36	ASV252	-	0.859649657599819
ASV36	ASV254	+	0.936489372448909
ASV36	ASV268	+	0.65581460238423
ASV36	ASV321	+	0.914315074784078
ASV36	ASV382	-	0.874894621500028
ASV36	ASV401	+	0.875567007425527
ASV36	ASV613	-	0.938179297255066
ASV38	ASV61	-	0.753248383730304
ASV38	ASV132	+	0.97907093237175
ASV38	ASV211	-	0.957388095254141
ASV38	ASV247	+	0.945192597321559
ASV38	ASV249	+	0.970483045459447
ASV38	ASV254	+	0.945836203061476
ASV38	ASV259	+	0.909555302196466
ASV38	ASV518	-	0.907871318582591
ASV39	ASV51	-	0.928614666317172
ASV39	ASV66	-	0.798610432642209
ASV39	ASV106	-	0.772512082649809
ASV39	ASV122	-	0.547240075960451
ASV39	ASV144	-	0.892255490665625
ASV39	ASV179	-	0.538411672484007
ASV40	ASV170	-	0.874908412569293
ASV40	ASV201	-	0.750844160946164
ASV40	ASV309	-	0.876798197626605
ASV40	ASV312	-	0.7442896443298
ASV41	ASV80	-	0.811747766664597
ASV41	ASV178	+	0.508452345774924
ASV41	ASV235	+	0.863010228280302
ASV41	ASV360	-	0.839260353451316
ASV42	ASV77	-	0.950913112991009
ASV42	ASV112	-	0.897616956773255
ASV42	ASV277	+	0.595224120223286
ASV42	ASV282	+	0.979048830785694
ASV42	ASV518	+	0.977734616546818
ASV42	ASV873	+	0.923097089568849
ASV43	ASV47	+	0.922635934681736
ASV43	ASV83	+	0.833967371339157
ASV43	ASV91	-	0.892872192803358
ASV43	ASV96	+	0.817475764294073
ASV43	ASV114	-	0.840215957969956
ASV43	ASV136	-	0.961755966680118
ASV43	ASV186	-	0.764689336828021
ASV43	ASV228	+	0.896199388387634
ASV43	ASV325	-	0.73481005569551
ASV43	ASV348	-	0.896768610866915
ASV43	ASV357	-	0.869160551483432
ASV43	ASV372	-	0.815122758711465
ASV44	ASV80	+	0.88361507650374
ASV44	ASV87	-	0.773160451437034
ASV44	ASV108	-	0.892305371547526
ASV44	ASV139	-	0.893799702087849
ASV44	ASV142	-	0.949497807591413
ASV44	ASV151	-	0.713853023609938
ASV44	ASV168	+	0.979761625956551
ASV44	ASV189	-	0.954694541064918
ASV44	ASV198	+	0.727037305409296
ASV44	ASV250	-	0.906114698731585
ASV44	ASV277	-	0.944717254970656
ASV44	ASV297	-	0.755895153149038
ASV44	ASV338	-	0.70138573039477
ASV45	ASV194	+	0.947140084915391
ASV45	ASV211	+	0.475645013138431
ASV45	ASV261	-	0.948068480381151
ASV45	ASV280	-	0.58843220042055
ASV45	ASV525	-	0.848562360977726
ASV45	ASV573	-	0.910459690952588
ASV45	ASV606	-	0.789520693642786
ASV46	ASV53	-	0.702336837255037
ASV46	ASV218	-	0.62976538219225
ASV46	ASV498	-	0.862047630521893
ASV46	ASV573	-	0.845972665824926
ASV46	ASV690	+	0.901603532864287
ASV47	ASV124	+	0.931128666167289
ASV47	ASV160	+	0.910135195141182
ASV47	ASV186	-	0.840179003145959
ASV47	ASV196	+	0.924530679212118
ASV47	ASV236	-	0.971224209553761
ASV47	ASV241	-	0.91464832289347
ASV47	ASV246	+	0.956632803220269
ASV47	ASV278	+	0.947597344527915
ASV47	ASV308	+	0.93588182269593
ASV47	ASV323	+	0.941985727392905
ASV47	ASV325	+	0.943363911035948
ASV47	ASV326	+	0.857872737614984
ASV47	ASV328	+	0.933745299130543
ASV47	ASV336	+	0.84033586498571
ASV47	ASV358	+	0.936322036453322
ASV47	ASV584	-	0.926219222286105
ASV49	ASV225	-	0.877595951978358
ASV49	ASV238	+	0.776940410021905
ASV49	ASV247	-	0.71774232512502
ASV49	ASV287	-	0.853190955807442
ASV49	ASV293	-	0.722428873210694
ASV49	ASV322	-	0.792032930654885
ASV49	ASV323	-	0.857111143143667
ASV49	ASV335	+	0.987989627265867
ASV49	ASV349	+	0.990437600919722
ASV49	ASV358	-	0.955453330565918
ASV49	ASV408	-	0.577399640031023
ASV49	ASV422	-	0.86132855446502
ASV49	ASV462	+	0.984395638695819
ASV49	ASV505	-	0.956260932892224
ASV50	ASV97	+	0.826936364610502
ASV50	ASV129	+	0.823415946597514
ASV50	ASV156	-	0.682497399431656
ASV50	ASV176	+	0.869178313840469
ASV50	ASV212	-	0.771175161781932
ASV50	ASV243	-	0.788107691778589
ASV50	ASV257	+	0.751599818610747
ASV50	ASV330	+	0.746344799592773
ASV50	ASV372	+	0.566973685728988
ASV50	ASV467	+	0.781736426961711
ASV50	ASV558	+	0.727082084409851
ASV50	ASV574	+	0.829402888712118
ASV51	ASV68	-	0.922959261848961
ASV51	ASV170	-	0.717646955770262
ASV51	ASV179	-	0.738308936729026
ASV52	ASV135	-	0.920068884737057
ASV52	ASV289	-	0.792883728125039
ASV52	ASV298	+	0.738559797192788
ASV52	ASV310	-	0.995666611751602
ASV52	ASV352	-	0.672664697962193
ASV52	ASV484	-	0.766605458370345
ASV52	ASV591	+	0.767617859223114
ASV53	ASV69	-	0.943757392981506
ASV53	ASV83	-	0.901339063105505
ASV53	ASV104	+	0.839842032115056
ASV53	ASV179	+	0.841282201004141
ASV53	ASV321	+	0.917512026821147
ASV53	ASV338	-	0.671093679869615
ASV53	ASV353	+	0.891827180995877
ASV53	ASV401	+	0.673591507868538
ASV53	ASV415	+	0.839552982674188
ASV53	ASV558	+	0.952635267753262
ASV53	ASV999	+	0.958749440993031
ASV54	ASV74	+	0.86345716628654
ASV54	ASV228	+	0.934422116806252
ASV54	ASV229	+	0.946390927571628
ASV54	ASV286	+	0.900937053203235
ASV54	ASV295	-	0.724255253302281
ASV54	ASV296	-	0.905977774496334
ASV54	ASV348	+	0.960063226955657
ASV56	ASV202	+	0.850697255141907
ASV56	ASV261	+	0.874515063744148
ASV56	ASV286	+	0.795093571487023
ASV56	ASV802	-	0.896621503227877
ASV56	ASV1019	-	0.915470802741932
ASV57	ASV81	+	0.934934320534135
ASV57	ASV113	+	0.910433608243096
ASV57	ASV116	+	0.955785689055836
ASV57	ASV135	+	0.831587455258911
ASV57	ASV136	-	0.924970331527767
ASV57	ASV159	+	0.965046866807297
ASV57	ASV165	-	0.724272865901517
ASV57	ASV194	-	0.947145157594599
ASV57	ASV206	+	0.798930894128757
ASV57	ASV216	+	0.867087940897739
ASV57	ASV258	-	0.865505046354134
ASV57	ASV386	+	0.861518980803031
ASV57	ASV415	+	0.888579502345425
ASV57	ASV429	+	0.902436018206794
ASV57	ASV475	+	0.821775004135009
ASV57	ASV518	-	0.915921929209944
ASV57	ASV637	+	0.836832242540405
ASV58	ASV123	+	0.723191330177701
ASV58	ASV186	+	0.84455140146096
ASV58	ASV194	+	0.894808599471002
ASV58	ASV199	+	0.807709713875075
ASV58	ASV207	+	0.871191647696992
ASV58	ASV217	-	0.834716361259105
ASV58	ASV239	+	0.649118514674114
ASV58	ASV281	+	0.791770816164385
ASV58	ASV286	-	0.928578200307385
ASV58	ASV308	-	0.919874006057596
ASV58	ASV352	-	0.839918867152707
ASV58	ASV353	-	0.820700674386347
ASV58	ASV355	-	0.881971879619028
ASV58	ASV558	-	0.865231541842297
ASV59	ASV134	+	0.867097668279595
ASV59	ASV162	-	0.701417470196223
ASV59	ASV230	-	0.97518326873933
ASV59	ASV259	+	0.601653842846975
ASV59	ASV278	-	0.968581563490138
ASV59	ASV280	+	0.943213520813036
ASV59	ASV335	-	0.971003533586684
ASV59	ASV434	-	0.925436695225356
ASV59	ASV802	+	0.918648729545457
ASV60	ASV87	-	0.885895264060112
ASV60	ASV273	+	0.724474922455395
ASV61	ASV73	-	0.981913702544085
ASV61	ASV81	+	0.907465674626082
ASV61	ASV101	+	0.932333221021085
ASV61	ASV123	+	0.801724242149644
ASV61	ASV132	+	0.82048542549205
ASV61	ASV133	+	0.9615482072506
ASV61	ASV161	-	0.818123560955453
ASV61	ASV162	+	0.887290640684142
ASV61	ASV217	-	0.878005481602567
ASV61	ASV224	+	0.941974198080186
ASV61	ASV240	+	0.892749875042007
ASV61	ASV244	+	0.909597500962356
ASV61	ASV358	-	0.825688803078308
ASV63	ASV123	+	0.866930581613793
ASV63	ASV127	-	0.73437895924539
ASV63	ASV131	+	0.873595993729449
ASV63	ASV161	+	0.963417657314898
ASV63	ASV169	+	0.929798549750064
ASV63	ASV193	+	0.937007938350047
ASV63	ASV247	+	0.913390772547795
ASV63	ASV280	+	0.905901685313044
ASV64	ASV106	+	0.819837734908961
ASV64	ASV241	+	0.712373895203231
ASV64	ASV280	+	0.72333170275589
ASV64	ASV591	+	0.696197707420635
ASV65	ASV71	-	0.937202213474001
ASV65	ASV80	-	0.970304269641603
ASV65	ASV87	-	0.945457252157153
ASV65	ASV106	-	0.783601382825439
ASV65	ASV114	-	0.742817412362117
ASV65	ASV126	-	0.920005031174654
ASV65	ASV134	-	0.9015862126537
ASV65	ASV177	-	0.69755613709678
ASV65	ASV209	-	0.806053874759694
ASV65	ASV261	-	0.803352153991853
ASV65	ASV281	-	0.603248378218163
ASV65	ASV313	-	0.996158465875405
ASV66	ASV69	+	0.855026292780999
ASV67	ASV119	+	0.780569122103691
ASV67	ASV169	-	0.977476193831514
ASV67	ASV240	+	0.871919374026301
ASV67	ASV338	+	0.946801125483572
ASV67	ASV339	+	0.811763977432669
ASV67	ASV382	+	0.88150426401852
ASV67	ASV574	+	0.890074509523282
ASV67	ASV999	+	0.881643234017546
ASV68	ASV132	-	0.967187418917086
ASV68	ASV139	+	0.828860918437506
ASV68	ASV159	-	0.788087996519427
ASV68	ASV162	-	0.753553062522227
ASV68	ASV172	+	0.930660723380057
ASV68	ASV178	+	0.945946980131622
ASV68	ASV207	-	0.691519487626132
ASV68	ASV218	-	0.709429481863068
ASV68	ASV225	+	0.823382243460083
ASV68	ASV259	-	0.755175772848522
ASV68	ASV261	+	0.648777318411249
ASV68	ASV264	+	0.757394753119373
ASV68	ASV321	-	0.749139244007418
ASV68	ASV401	+	0.805286357783399
ASV69	ASV130	+	0.826765204397808
ASV69	ASV209	+	0.8145377507113
ASV69	ASV249	-	0.846431861889855
ASV69	ASV253	+	0.851443695165952
ASV69	ASV330	+	0.916073947739371
ASV69	ASV334	+	0.704423082762112
ASV69	ASV343	+	0.668932155284169
ASV69	ASV369	-	0.974448846488748
ASV69	ASV372	+	0.980679746414449
ASV69	ASV382	+	0.904963668961233
ASV69	ASV484	-	0.949185366254102
ASV69	ASV627	-	0.946383445217181
ASV70	ASV83	+	0.832375415224903
ASV70	ASV145	+	0.870590615296626
ASV70	ASV151	+	0.903546926164244
ASV70	ASV214	+	0.940745143687274
ASV70	ASV224	+	0.949649472878025
ASV70	ASV236	+	0.871009376247314
ASV70	ASV277	+	0.815935897918385
ASV70	ASV278	+	0.766620583294984
ASV70	ASV321	+	0.948784608791066
ASV70	ASV322	+	0.904243104247483
ASV70	ASV334	+	0.775330473994175
ASV71	ASV423	+	0.799287136737528
ASV71	ASV484	-	0.792396950759338
ASV73	ASV92	+	0.892071853755958
ASV73	ASV139	+	0.945829998736023
ASV73	ASV232	+	0.931993608990048
ASV73	ASV312	+	0.827587507035204
ASV73	ASV330	+	0.879523260627187
ASV73	ASV353	+	0.971030348878266
ASV73	ASV387	+	0.913697538966227
ASV73	ASV745	+	0.776698262204089
ASV73	ASV1145	+	0.668823703670626
ASV74	ASV81	+	0.703646248477096
ASV74	ASV110	+	0.708620512677827
ASV74	ASV119	+	0.644770476915245
ASV74	ASV123	+	0.588330777634607
ASV74	ASV140	+	0.636562359158061
ASV74	ASV145	-	0.914078971632988
ASV74	ASV355	+	0.98436591064041
ASV74	ASV518	+	0.865665015182844
ASV75	ASV82	+	0.815712867519083
ASV75	ASV110	+	0.909525784988432
ASV75	ASV136	+	0.833200480138596
ASV75	ASV166	-	0.897941733060189
ASV75	ASV194	-	0.849286718668251
ASV75	ASV206	-	0.608993280971322
ASV75	ASV210	-	0.672019674546792
ASV75	ASV229	-	0.846200926177655
ASV75	ASV313	-	0.900897427426258
ASV75	ASV334	-	0.839910014189671
ASV75	ASV372	-	0.971172930431997
ASV75	ASV484	-	0.636631694372547
ASV75	ASV498	-	0.58164465265234
ASV75	ASV505	-	0.643277509443504
ASV75	ASV657	-	0.707540849251321
ASV75	ASV722	-	0.472113035996116
ASV75	ASV741	-	0.743583898641746
ASV76	ASV85	+	0.681507681681223
ASV76	ASV99	-	0.768495844502423
ASV76	ASV175	-	0.690239826490047
ASV76	ASV323	+	0.695888402900456
ASV76	ASV397	+	0.609956915424724
ASV76	ASV566	+	0.562011814154646
ASV76	ASV873	-	0.650386098762498
ASV77	ASV134	+	0.660776661560759
ASV77	ASV135	+	0.625012548029205
ASV77	ASV142	+	0.68770629117398
ASV77	ASV185	-	0.908581170583555
ASV77	ASV305	+	0.825342759052201
ASV77	ASV372	+	0.80468899178071
ASV77	ASV484	+	0.738067525306164
ASV77	ASV606	-	0.868565076952674
ASV77	ASV657	-	0.866068701732763
ASV78	ASV80	-	0.654711413047999
ASV78	ASV138	+	0.992445306647884
ASV78	ASV175	-	0.550143546702735
ASV78	ASV178	-	0.892620990180632
ASV78	ASV188	+	0.980578005841963
ASV78	ASV191	-	0.955657046693655
ASV78	ASV196	-	0.917518736409706
ASV78	ASV205	-	0.937757249792755
ASV78	ASV278	-	0.679117695113967
ASV78	ASV298	+	0.958639624426717
ASV78	ASV599	+	0.957420275055922
ASV80	ASV98	+	0.946111774359848
ASV80	ASV121	+	0.967207064581159
ASV80	ASV131	+	0.881022689362547
ASV80	ASV169	+	0.891504805589876
ASV80	ASV175	+	0.911028022577187
ASV80	ASV186	+	0.786549998206525
ASV81	ASV142	+	0.759293906467343
ASV81	ASV146	+	0.567839696105516
ASV81	ASV188	+	0.812319137493455
ASV81	ASV326	-	0.827622504123701
ASV81	ASV525	-	0.936188646670205
ASV81	ASV722	+	0.828823479061596
ASV82	ASV126	+	0.827757569119828
ASV82	ASV145	+	0.924349085069026
ASV82	ASV157	-	0.856344368788293
ASV82	ASV177	+	0.745537326349123
ASV82	ASV205	+	0.722716311046729
ASV82	ASV212	+	0.807618233118986
ASV82	ASV281	-	0.759875260146691
ASV82	ASV323	-	0.722185926248377
ASV82	ASV397	-	0.802965652159698
ASV82	ASV467	-	0.816102980020624
ASV83	ASV246	-	0.843451967836768
ASV83	ASV555	+	0.956278548176266
ASV83	ASV695	+	0.898877083499775
ASV84	ASV101	+	0.919347257374563
ASV84	ASV117	+	0.890627093372239
ASV84	ASV194	-	0.846482512230988
ASV84	ASV200	+	0.849783341710185
ASV84	ASV228	+	0.77009533636696
ASV84	ASV246	+	0.825986761280104
ASV85	ASV127	+	0.582643772356043
ASV85	ASV194	-	0.765416385430369
ASV85	ASV207	+	0.697909087507342
ASV85	ASV220	-	0.541307299541297
ASV85	ASV293	+	0.761980052973543
ASV85	ASV338	+	0.74287399246611
ASV85	ASV498	+	0.875303823955243
ASV85	ASV599	+	0.781876113235617
ASV85	ASV690	-	0.750424855015375
ASV85	ASV695	+	0.76895001697139
ASV86	ASV169	+	0.733138913278152
ASV86	ASV187	-	0.838439023306483
ASV86	ASV204	-	0.908518248468103
ASV86	ASV210	-	0.743394437545091
ASV86	ASV264	-	0.857871746650317
ASV86	ASV278	-	0.864521523554983
ASV86	ASV279	-	0.784361262412403
ASV86	ASV280	-	0.626175265790338
ASV86	ASV282	-	0.936651953596422
ASV86	ASV283	-	0.617238864074326
ASV86	ASV288	-	0.643501475804278
ASV86	ASV295	-	0.968051762291199
ASV86	ASV313	-	0.970817199851775
ASV86	ASV321	-	0.882717062348566
ASV86	ASV328	-	0.515614080750759
ASV86	ASV408	-	0.591038360290931
ASV86	ASV467	-	0.878552975854228
ASV86	ASV566	-	0.97652332841032
ASV86	ASV584	-	0.819980573973041
ASV87	ASV140	+	0.870881538284282
ASV87	ASV162	-	0.867334032881299
ASV88	ASV133	+	0.902988733343772
ASV88	ASV188	-	0.818493766282723
ASV88	ASV235	-	0.856873657424501
ASV88	ASV591	+	0.842982695107862
ASV88	ASV999	+	0.851106844189306
ASV89	ASV112	+	0.73582292891391
ASV89	ASV164	+	0.843235826997662
ASV89	ASV175	+	0.704175394134291
ASV91	ASV137	-	0.907082849205327
ASV91	ASV171	-	0.944047684487614
ASV91	ASV176	-	0.877938354214532
ASV91	ASV179	+	0.961464081062808
ASV91	ASV204	+	0.881619676592476
ASV91	ASV228	+	0.879915143281864
ASV91	ASV239	+	0.896083452836217
ASV91	ASV240	+	0.934351001290209
ASV91	ASV244	+	0.812313618687918
ASV91	ASV252	+	0.879676898319505
ASV91	ASV277	-	0.660083753765409
ASV91	ASV278	+	0.780714366582289
ASV91	ASV349	-	0.776686639196214
ASV91	ASV358	+	0.910339485077842
ASV91	ASV397	+	0.941674647083057
ASV91	ASV412	+	0.807488795053492
ASV91	ASV439	+	0.879374866628751
ASV91	ASV507	+	0.724633832921015
ASV91	ASV555	-	0.71416886774558
ASV91	ASV690	-	0.670302105094153
ASV92	ASV99	+	0.88375372032865
ASV92	ASV192	-	0.859651598722661
ASV92	ASV198	+	0.851050830656679
ASV92	ASV231	+	0.808825609680097
ASV92	ASV243	+	0.900848515577021
ASV92	ASV250	-	0.857345746901352
ASV92	ASV355	+	0.900908444302342
ASV92	ASV358	+	0.803024691791966
ASV92	ASV655	+	0.820283621614665
ASV92	ASV695	+	0.946743958790678
ASV93	ASV135	+	0.940808606053492
ASV93	ASV142	+	0.906325009710761
ASV93	ASV146	+	0.954050560634539
ASV93	ASV159	+	0.910352325410286
ASV93	ASV168	-	0.936105912070218
ASV93	ASV189	+	0.889005494165004
ASV93	ASV221	+	0.92913957306619
ASV93	ASV222	+	0.836401846336376
ASV93	ASV232	+	0.820207530485487
ASV93	ASV247	+	0.94915065046371
ASV93	ASV498	-	0.866834052801086
ASV94	ASV113	-	0.769990896449949
ASV94	ASV126	-	0.53618986713894
ASV94	ASV219	+	0.857947057971483
ASV94	ASV236	+	0.872785360925484
ASV94	ASV253	+	0.676432306754811
ASV94	ASV289	+	0.858983054991157
ASV94	ASV320	+	0.905015613487325
ASV94	ASV328	+	0.823421299562629
ASV94	ASV335	-	0.839133427949542
ASV94	ASV337	+	0.849999931664077
ASV94	ASV401	+	0.831773006945706
ASV94	ASV468	+	0.818987005118421
ASV94	ASV558	+	0.885306978523961
ASV94	ASV584	-	0.695511741685442
ASV95	ASV119	-	0.663802864993584
ASV95	ASV132	+	0.822367855694638
ASV95	ASV136	+	0.820572977681954
ASV95	ASV293	-	0.905068366197859
ASV95	ASV368	+	0.813823656377804
ASV95	ASV386	+	0.670419696100804
ASV96	ASV119	+	0.950082131119514
ASV96	ASV128	+	0.860214422254573
ASV96	ASV142	+	0.952682264636243
ASV96	ASV151	-	0.821460468176082
ASV96	ASV222	-	0.944908885753109
ASV96	ASV264	+	0.877888072980576
ASV96	ASV266	+	0.968581585132252
ASV96	ASV278	+	0.945663654242499
ASV96	ASV347	+	0.944943618383527
ASV96	ASV423	-	0.941189314701862
ASV96	ASV467	+	0.810892075826242
ASV96	ASV475	+	0.818086964816909
ASV96	ASV495	+	0.757703877972925
ASV96	ASV507	+	0.895733571785411
ASV96	ASV574	-	0.96193247886203
ASV96	ASV657	-	0.891269236565256
ASV96	ASV1145	-	0.983535485097732
ASV97	ASV106	-	0.877251023664088
ASV97	ASV122	-	0.89824820355639
ASV97	ASV132	-	0.778814447424619
ASV97	ASV171	+	0.892170972821642
ASV97	ASV176	-	0.914128473140638
ASV97	ASV189	-	0.948295067420136
ASV97	ASV207	-	0.906013625925044
ASV97	ASV216	-	0.860258929196076
ASV97	ASV221	-	0.92096767985732
ASV97	ASV322	+	0.830393841514705
ASV97	ASV332	-	0.92843106450395
ASV97	ASV335	-	0.850751160149906
ASV97	ASV347	-	0.972543054593722
ASV97	ASV353	-	0.920135247499981
ASV97	ASV397	-	0.694115336627008
ASV98	ASV336	+	0.699103545131585
ASV98	ASV348	-	0.7085734051105
ASV98	ASV363	-	0.569631838765434
ASV98	ASV397	+	0.830676331501337
ASV98	ASV637	-	0.877630689943313
ASV98	ASV695	+	0.908364758128325
ASV99	ASV153	-	0.909354150352943
ASV99	ASV223	+	0.821129249484648
ASV99	ASV230	+	0.915095787513847
ASV99	ASV244	-	0.799983330730311
ASV99	ASV252	-	0.945749274505228
ASV99	ASV258	+	0.807936043234743
ASV99	ASV423	-	0.784528630457036
ASV99	ASV498	-	0.893814769076074
ASV99	ASV519	-	0.863195072589983
ASV100	ASV102	-	0.791360736976126
ASV100	ASV128	-	0.842391318362879
ASV100	ASV142	-	0.841760650162947
ASV100	ASV191	-	0.589215035351205
ASV100	ASV252	-	0.741177039581745
ASV101	ASV168	-	0.699719966705386
ASV101	ASV210	+	0.940583984127699
ASV101	ASV282	+	0.915256808891705
ASV101	ASV297	+	0.842361892323605
ASV101	ASV326	-	0.982830560039293
ASV101	ASV462	+	0.760167694966203
ASV101	ASV558	+	0.875973273514604
ASV102	ASV104	+	0.941489099366472
ASV102	ASV117	-	0.881769357979883
ASV102	ASV153	-	0.844018959781589
ASV102	ASV187	-	0.968566885744762
ASV102	ASV194	-	0.869675481123839
ASV102	ASV196	-	0.897756947998349
ASV102	ASV282	+	0.831209263972759
ASV102	ASV336	-	0.94096903601131
ASV102	ASV380	-	0.893088524205492
ASV104	ASV222	+	0.81434289748318
ASV104	ASV327	+	0.850453703709043
ASV104	ASV334	+	0.814383364526528
ASV104	ASV999	+	0.889501874937602
ASV105	ASV106	+	0.860964112503787
ASV105	ASV165	+	0.910455944997625
ASV105	ASV173	+	0.853593038006533
ASV105	ASV177	+	0.876231438741185
ASV105	ASV188	+	0.839040142066009
ASV105	ASV199	-	0.721181295938365
ASV105	ASV218	+	0.65154024349277
ASV105	ASV219	+	0.826857910055386
ASV105	ASV254	+	0.823555951852665
ASV105	ASV257	+	0.953565199775245
ASV105	ASV272	+	0.851283475209357
ASV105	ASV285	+	0.913161684397559
ASV105	ASV308	+	0.849187515865721
ASV105	ASV330	+	0.877266024534126
ASV105	ASV347	+	0.765145071445081
ASV105	ASV429	-	0.807652011801347
ASV106	ASV113	+	0.874884281029909
ASV106	ASV133	-	0.924235038237552
ASV106	ASV135	+	0.793098579477943
ASV106	ASV136	-	0.666508308181036
ASV106	ASV159	+	0.888352190905154
ASV106	ASV194	-	0.768910708214806
ASV106	ASV206	+	0.885398642957329
ASV106	ASV219	+	0.835064805534761
ASV106	ASV236	+	0.872416073095191
ASV106	ASV342	+	0.728438191792693
ASV106	ASV744	+	0.694832281939417
ASV107	ASV121	-	0.580547389244478
ASV107	ASV321	+	0.930787623559822
ASV107	ASV429	+	0.945978014090671
ASV107	ASV475	+	0.940972255111818
ASV107	ASV494	-	0.851446412591316
ASV107	ASV519	+	0.758759337793687
ASV107	ASV574	+	0.875224573040825
ASV107	ASV627	+	0.887398879935466
ASV107	ASV758	+	0.890324368842513
ASV108	ASV110	-	0.890401761502702
ASV108	ASV146	+	0.884508061208163
ASV108	ASV215	-	0.806330117536683
ASV108	ASV220	+	0.805673547383426
ASV108	ASV266	+	0.808190005603235
ASV108	ASV283	+	0.84976596556896
ASV108	ASV325	+	0.925545061682648
ASV108	ASV348	+	0.771300813587754
ASV108	ASV353	+	0.873243834148018
ASV108	ASV372	+	0.788081650737307
ASV108	ASV401	+	0.851481384862354
ASV108	ASV498	+	0.805434181531073
ASV108	ASV722	+	0.847693009556637
ASV108	ASV745	+	0.761554817472867
ASV110	ASV130	+	0.913560600751881
ASV110	ASV157	-	0.808628567864219
ASV110	ASV176	+	0.775506828084864
ASV110	ASV203	+	0.858337644386795
ASV110	ASV286	+	0.88877396551066
ASV110	ASV289	+	0.887699107183129
ASV110	ASV322	-	0.853983476501043
ASV110	ASV387	+	0.894708632895159
ASV110	ASV431	+	0.976822071061877
ASV111	ASV123	+	0.926939570731793
ASV111	ASV144	+	0.944431151176186
ASV111	ASV150	+	0.939374023605589
ASV111	ASV178	+	0.960733310573662
ASV111	ASV196	+	0.859627202496224
ASV111	ASV279	-	0.841931441757169
ASV111	ASV357	-	0.696378671055198
ASV111	ASV372	+	0.741589971185907
ASV111	ASV439	+	0.890194740763596
ASV111	ASV519	+	0.586994689294339
ASV112	ASV162	-	0.757674165890263
ASV112	ASV1019	-	0.765174846665613
ASV113	ASV173	+	0.486933987876189
ASV113	ASV369	-	0.397692845723149
ASV113	ASV401	+	0.633281839718512
ASV113	ASV1145	+	0.539142932315074
ASV114	ASV160	+	0.789372739235376
ASV114	ASV199	+	0.905141048627076
ASV114	ASV240	+	0.83688026843578
ASV114	ASV272	+	0.928894836782552
ASV114	ASV330	+	0.896618938210543
ASV114	ASV566	+	0.879828487798732
ASV114	ASV695	+	0.629276855688048
ASV115	ASV133	-	0.930209665943244
ASV115	ASV156	+	0.923154618562925
ASV115	ASV162	+	0.806680438667525
ASV115	ASV264	-	0.893262115924019
ASV115	ASV380	-	0.93173803475575
ASV115	ASV519	+	0.73707394588789
ASV116	ASV119	-	0.827307043375011
ASV116	ASV146	+	0.943304137801351
ASV116	ASV164	-	0.925113045701319
ASV116	ASV172	+	0.79804211466285
ASV116	ASV211	+	0.874287603648608
ASV116	ASV266	+	0.933181830494504
ASV116	ASV272	+	0.728994064883503
ASV116	ASV285	+	0.678738234057897
ASV116	ASV358	-	0.935456210856454
ASV117	ASV141	-	0.935926623080298
ASV117	ASV142	-	0.753203979877293
ASV117	ASV160	+	0.806943268415521
ASV117	ASV168	-	0.676268583792901
ASV117	ASV201	-	0.865184818471175
ASV117	ASV206	-	0.73151994422084
ASV117	ASV212	-	0.702170187291328
ASV117	ASV223	-	0.880744336955968
ASV117	ASV247	+	0.994413077126882
ASV117	ASV353	+	0.991906254070943
ASV117	ASV468	-	0.728674532285934
ASV118	ASV131	-	0.947903636046885
ASV118	ASV150	-	0.889343711804035
ASV118	ASV193	+	0.654030414684148
ASV118	ASV309	+	0.791336837746748
ASV118	ASV744	+	0.763042633775044
ASV119	ASV136	+	0.93669231914717
ASV119	ASV239	+	0.905747840016434
ASV119	ASV280	+	0.665609674964443
ASV119	ASV293	+	0.914317394256898
ASV119	ASV332	+	0.9547322062092
ASV119	ASV347	+	0.894135189614158
ASV119	ASV527	+	0.96089710428128
ASV120	ASV157	+	0.855819123178284
ASV120	ASV310	-	0.810319651644957
ASV120	ASV1019	-	0.932949215195972
ASV121	ASV144	+	0.795951215843453
ASV121	ASV186	+	0.839324120905031
ASV122	ASV178	+	0.804106839080221
ASV122	ASV189	-	0.830946935194539
ASV122	ASV199	-	0.888111437791825
ASV122	ASV202	-	0.809177570789181
ASV122	ASV210	-	0.988190382019215
ASV122	ASV212	+	0.896428429623003
ASV122	ASV241	-	0.879808641906524
ASV122	ASV249	-	0.668106409569526
ASV122	ASV261	-	0.723252437743862
ASV122	ASV264	-	0.683250130891754
ASV122	ASV277	+	0.80395593610847
ASV122	ASV291	+	0.886011483727061
ASV122	ASV296	+	0.849350040612699
ASV122	ASV310	-	0.692170631615245
ASV122	ASV313	+	0.764060950079071
ASV122	ASV380	-	0.703220123406107
ASV122	ASV449	+	0.661997730195815
ASV122	ASV519	+	0.935124735084395
ASV122	ASV606	-	0.643516911633507
ASV123	ASV129	+	0.673389380703745
ASV123	ASV130	-	0.898695554178971
ASV123	ASV146	+	0.726065567692422
ASV123	ASV150	+	0.861398898617473
ASV123	ASV151	-	0.67511044212278
ASV123	ASV210	+	0.780855549268233
ASV123	ASV240	+	0.925764043675344
ASV123	ASV468	+	0.817266594537292
ASV123	ASV527	+	0.828538780131656
ASV123	ASV531	-	0.874290051713418
ASV124	ASV142	-	0.909192216003528
ASV124	ASV152	+	0.858837389904317
ASV124	ASV165	+	0.906162281270093
ASV124	ASV171	-	0.757067182819054
ASV124	ASV254	-	0.819565447776913
ASV124	ASV498	-	0.760545144200863
ASV124	ASV655	-	0.8237530988067
ASV126	ASV159	+	0.864399802708642
ASV126	ASV171	-	0.940060490215727
ASV126	ASV178	-	0.855867219380742
ASV126	ASV185	-	0.926691850399408
ASV126	ASV201	-	0.817879108503592
ASV126	ASV215	-	0.962515820596896
ASV126	ASV236	-	0.801043550606093
ASV126	ASV246	-	0.802516715399151
ASV126	ASV272	-	0.555974767903161
ASV126	ASV422	+	0.989400280184802
ASV126	ASV599	-	0.821220834277582
ASV126	ASV737	-	0.873349549792372
ASV126	ASV745	+	0.982340418654734
ASV127	ASV132	-	0.934520594483257
ASV127	ASV136	-	0.627894282900065
ASV127	ASV163	-	0.698111490577116
ASV127	ASV180	-	0.819602925678454
ASV127	ASV323	+	0.646195207121306
ASV127	ASV348	-	0.878338119267237
ASV127	ASV352	-	0.570882587440157
ASV127	ASV401	+	0.758710113214156
ASV127	ASV558	-	0.646005098045843
ASV127	ASV802	+	0.762104655046545
ASV128	ASV184	+	0.768206716034261
ASV128	ASV519	-	0.869557969779822
ASV129	ASV217	+	0.771891900810187
ASV129	ASV259	-	0.925365205089022
ASV129	ASV280	-	0.830159405141182
ASV129	ASV322	-	0.760191311047433
ASV129	ASV380	-	0.674195127597962
ASV130	ASV136	-	0.784640274425527
ASV130	ASV173	-	0.554880313835088
ASV130	ASV298	-	0.70744183747106
ASV130	ASV313	-	0.906627678318504
ASV130	ASV355	+	0.849793443074416
ASV130	ASV591	-	0.81972898603053
ASV130	ASV627	+	0.74970018131218
ASV131	ASV165	-	0.715544614643405
ASV131	ASV185	-	0.855328456105775
ASV131	ASV188	+	0.848403397304129
ASV131	ASV566	-	0.764032144227699
ASV131	ASV722	-	0.927373250882208
ASV132	ASV155	-	0.878447904799474
ASV132	ASV164	-	0.799471254823482
ASV132	ASV191	-	0.915221673305766
ASV132	ASV202	-	0.823372186884253
ASV132	ASV214	-	0.722526453523095
ASV132	ASV264	-	0.887069443174196
ASV132	ASV360	+	0.991598973142865
ASV132	ASV380	+	0.984697761602178
ASV132	ASV439	+	0.937594357685898
ASV132	ASV484	-	0.878341305036181
ASV132	ASV531	-	0.776692778500521
ASV132	ASV655	+	0.867518321877137
ASV132	ASV737	+	0.83732818609483
ASV133	ASV141	-	0.831773663822738
ASV133	ASV155	-	0.845353846801442
ASV133	ASV163	+	0.941398668739759
ASV133	ASV171	+	0.90576811584692
ASV133	ASV178	+	0.826621043047327
ASV133	ASV184	+	0.948071678227578
ASV133	ASV192	-	0.860923182858284
ASV133	ASV193	+	0.910055282525842
ASV133	ASV194	+	0.91462071903606
ASV133	ASV225	+	0.857918978189432
ASV133	ASV236	-	0.869180456259329
ASV133	ASV259	+	0.849003911562275
ASV133	ASV281	+	0.836782212956318
ASV133	ASV297	-	0.826103334724537
ASV133	ASV320	+	0.834261410962182
ASV133	ASV339	+	0.85270572054969
ASV133	ASV372	+	0.902156827217376
ASV133	ASV380	-	0.848666750352906
ASV133	ASV397	+	0.910266591914215
ASV133	ASV434	+	0.95433467928718
ASV133	ASV507	+	0.92975923111752
ASV134	ASV136	+	0.845592572043388
ASV134	ASV156	+	0.731510179877609
ASV134	ASV171	+	0.73801099745911
ASV134	ASV179	+	0.926916513800783
ASV134	ASV240	+	0.646072512204572
ASV134	ASV246	-	0.945274227479882
ASV134	ASV281	+	0.620940827452107
ASV134	ASV291	+	0.848316008308139
ASV134	ASV320	-	0.920274151837633
ASV134	ASV336	+	0.936553245554154
ASV134	ASV337	+	0.941887290934502
ASV134	ASV395	+	0.754470704352919
ASV134	ASV468	+	0.845513739200745
ASV134	ASV558	-	0.942504254272085
ASV135	ASV140	-	0.911367915584784
ASV135	ASV145	-	0.798565882448201
ASV135	ASV209	+	0.808534105753992
ASV135	ASV210	+	0.908200713981813
ASV135	ASV238	-	0.74983243588322
ASV135	ASV519	+	0.855840995528497
ASV136	ASV142	-	0.670361938829125
ASV136	ASV144	+	0.967871518369565
ASV136	ASV179	-	0.973016471171694
ASV136	ASV186	-	0.898519036183487
ASV136	ASV194	+	0.89543597112054
ASV136	ASV212	+	0.927158664407036
ASV136	ASV238	+	0.867618465423892
ASV136	ASV250	+	0.950506355771488
ASV136	ASV254	+	0.888183593146564
ASV136	ASV257	+	0.846572319498726
ASV136	ASV285	-	0.833830309708208
ASV136	ASV312	+	0.89725097970722
ASV136	ASV325	-	0.702362285382485
ASV136	ASV358	-	0.8692050899196
ASV136	ASV382	+	0.944285144086249
ASV136	ASV395	+	0.875621786955416
ASV136	ASV439	+	0.891772534741587
ASV136	ASV599	-	0.825397926372853
ASV136	ASV1019	+	0.903616598896312
ASV137	ASV180	+	0.714876831600956
ASV137	ASV185	-	0.529376073141829
ASV137	ASV241	+	0.765480107888409
ASV137	ASV259	+	0.841887402202817
ASV137	ASV462	+	0.898404021819348
ASV138	ASV168	+	0.726147984784599
ASV138	ASV236	-	0.933246898487363
ASV138	ASV261	-	0.780828756368821
ASV138	ASV272	-	0.902535480004603
ASV138	ASV291	-	0.853872080320566
ASV138	ASV296	-	0.914603138340051
ASV138	ASV342	-	0.830003665549093
ASV138	ASV408	-	0.774439322055854
ASV138	ASV613	-	0.875290383140816
ASV138	ASV655	-	0.914763929775171
ASV139	ASV163	-	0.788372956022691
ASV139	ASV178	-	0.861428997902779
ASV139	ASV264	-	0.737042037797943
ASV139	ASV326	+	0.967714427369781
ASV139	ASV397	-	0.961414241363933
ASV139	ASV422	-	0.970184760635634
ASV139	ASV498	-	0.945549018583744
ASV139	ASV741	-	0.768879432609785
ASV140	ASV194	-	0.746741862176348
ASV140	ASV303	-	0.906077791619817
ASV140	ASV323	-	0.914700295442799
ASV140	ASV325	+	0.783634247658614
ASV140	ASV369	-	0.898087546807796
ASV140	ASV387	-	0.861769264551448
ASV140	ASV467	-	0.653305774483153
ASV140	ASV627	-	0.865205878843222
ASV140	ASV695	-	0.742119940612982
ASV140	ASV745	-	0.667398508554838
ASV141	ASV145	-	0.903746769606475
ASV141	ASV164	-	0.76184126996884
ASV141	ASV252	+	0.987145544795102
ASV141	ASV295	-	0.716400277950978
ASV141	ASV422	-	0.932327257567301
ASV141	ASV449	-	0.693130131473696
ASV141	ASV584	+	0.859494152836009
ASV141	ASV627	+	0.763204001522386
ASV141	ASV741	-	0.710459322092136
ASV141	ASV999	+	0.888832878855013
ASV142	ASV173	+	0.801078707023534
ASV142	ASV179	+	0.855287467286761
ASV142	ASV200	+	0.683348107310589
ASV142	ASV219	-	0.518811515568153
ASV142	ASV228	+	0.666251904972993
ASV142	ASV266	+	0.536799734191318
ASV142	ASV322	-	0.552817106828618
ASV142	ASV347	+	0.474965901605833
ASV142	ASV475	+	0.616453019803708
ASV142	ASV558	+	0.573271764579316
ASV142	ASV737	+	0.720115043393974
ASV142	ASV741	+	0.651457689760275
ASV142	ASV744	-	0.546378984878503
ASV144	ASV153	+	0.775668396471567
ASV144	ASV161	-	0.689219113037609
ASV144	ASV162	-	0.506358680851048
ASV144	ASV170	+	0.888942165808533
ASV144	ASV171	+	0.941192678497309
ASV144	ASV180	+	0.916883686600026
ASV144	ASV188	-	0.800243350497779
ASV144	ASV198	+	0.891629008440184
ASV144	ASV241	+	0.75227455003317
ASV144	ASV283	-	0.790264870065191
ASV144	ASV291	+	0.902594459582592
ASV144	ASV310	+	0.783083792433239
ASV144	ASV320	+	0.614157520655209
ASV144	ASV335	+	0.794244744386478
ASV144	ASV336	+	0.814318054017505
ASV144	ASV354	+	0.816518525721842
ASV144	ASV363	-	0.670520699786341
ASV144	ASV397	+	0.622131095898435
ASV144	ASV519	+	0.814356943741325
ASV145	ASV146	+	0.820835968404405
ASV145	ASV160	+	0.840917013354833
ASV145	ASV165	+	0.893403299224521
ASV145	ASV166	-	0.849488773518076
ASV145	ASV209	+	0.896212430006141
ASV145	ASV252	-	0.917227206171123
ASV145	ASV258	-	0.88758503128738
ASV145	ASV264	+	0.917705514180986
ASV145	ASV290	+	0.923968746648901
ASV145	ASV327	+	0.91901958164674
ASV145	ASV338	+	0.920403584021238
ASV145	ASV339	+	0.931655948133617
ASV145	ASV353	+	0.809187509577324
ASV145	ASV395	-	0.938458361606548
ASV145	ASV397	+	0.97044637698292
ASV145	ASV722	-	0.957787313575606
ASV145	ASV873	+	0.968427612785542
ASV146	ASV157	+	0.925876497273235
ASV146	ASV169	+	0.919536368359482
ASV146	ASV185	+	0.945639063812001
ASV146	ASV193	-	0.94686001500258
ASV146	ASV210	-	0.930805559433433
ASV146	ASV216	+	0.83813877398213
ASV146	ASV239	+	0.896626851228157
ASV146	ASV273	+	0.812461170170134
ASV146	ASV279	+	0.875928243620149
ASV146	ASV280	+	0.927213978584493
ASV146	ASV297	-	0.903258238454487
ASV146	ASV309	-	0.819320019405684
ASV146	ASV313	-	0.778707654702443
ASV146	ASV334	-	0.907939594852596
ASV146	ASV335	-	0.655045637565886
ASV146	ASV337	-	0.914603830574242
ASV146	ASV347	+	0.683178368560132
ASV146	ASV395	-	0.796924603468426
ASV146	ASV415	-	0.674564017757287
ASV146	ASV531	+	0.995407525648664
ASV146	ASV1145	-	0.506808051995281
ASV150	ASV162	+	0.990675681396552
ASV150	ASV164	-	0.945247596053627
ASV150	ASV172	-	0.952427459203202
ASV150	ASV178	-	0.913993469508248
ASV150	ASV206	+	0.991180155481502
ASV150	ASV243	-	0.675990691077772
ASV150	ASV264	+	0.988655407212375
ASV150	ASV295	+	0.825762251107019
ASV150	ASV330	-	0.908161447000063
ASV150	ASV338	-	0.657339343172738
ASV150	ASV369	-	0.489445333706064
ASV150	ASV468	+	0.580980254329168
ASV151	ASV179	+	0.580285238721932
ASV151	ASV310	+	0.680881694896684
ASV151	ASV320	-	0.528486963174606
ASV151	ASV336	+	0.511254211398576
ASV151	ASV525	+	0.723217666300921
ASV151	ASV553	+	0.68138584463246
ASV151	ASV558	-	0.527238058079494
ASV151	ASV606	+	0.578385272094241
ASV151	ASV1145	-	0.777507529226773
ASV152	ASV274	-	0.733916396843917
ASV152	ASV285	-	0.76771695750753
ASV153	ASV229	-	0.958380589134346
ASV153	ASV232	-	0.891546539291027
ASV153	ASV268	-	0.792673741508227
ASV153	ASV273	-	0.699175500911866
ASV153	ASV277	-	0.728679045854281
ASV153	ASV296	+	0.917022010324891
ASV153	ASV325	-	0.885622762922662
ASV155	ASV191	+	0.583012255079201
ASV155	ASV223	-	0.905080175116163
ASV155	ASV309	+	0.789439436749613
ASV156	ASV352	-	0.834456147108757
ASV156	ASV423	+	0.808636249172964
ASV156	ASV519	+	0.713691875116996
ASV156	ASV1019	+	0.82160929291103
ASV157	ASV173	+	0.88159388837328
ASV157	ASV191	+	0.879596183348509
ASV157	ASV264	+	0.914599848670161
ASV157	ASV272	-	0.665653253520554
ASV157	ASV313	+	0.655563871240219
ASV157	ASV322	+	0.86593534003767
ASV157	ASV336	+	0.797101039252635
ASV157	ASV339	-	0.68032350158875
ASV157	ASV358	+	0.731845822233952
ASV157	ASV369	+	0.889272736672625
ASV157	ASV468	+	0.899652975565403
ASV157	ASV555	+	0.912450101486404
ASV157	ASV722	-	0.687539509169705
ASV157	ASV873	+	0.8276612423596
ASV159	ASV206	-	0.865742035067997
ASV159	ASV230	+	0.841864335909756
ASV159	ASV309	+	0.909493958218286
ASV159	ASV327	+	0.948340791161717
ASV159	ASV352	-	0.897824569914723
ASV159	ASV401	+	0.836189966069785
ASV159	ASV553	+	0.937207927871479
ASV159	ASV555	+	0.783838115260933
ASV159	ASV606	+	0.819658859149539
ASV159	ASV741	+	0.943203113350869
ASV160	ASV168	+	0.853353120083981
ASV160	ASV180	+	0.933443366496323
ASV160	ASV194	+	0.876258550342513
ASV160	ASV199	+	0.842810718692301
ASV160	ASV204	+	0.949319719080378
ASV160	ASV291	+	0.942655623450412
ASV160	ASV369	+	0.929042800709363
ASV160	ASV401	+	0.929947123097036
ASV160	ASV423	+	0.802035208702545
ASV160	ASV599	+	0.903575717189578
ASV161	ASV178	+	0.578688775803089
ASV161	ASV187	+	0.943289498977693
ASV161	ASV201	+	0.911656179890936
ASV161	ASV266	+	0.876321302962437
ASV161	ASV348	+	0.928429440241329
ASV161	ASV422	+	0.750568481449991
ASV161	ASV431	+	0.791762957856709
ASV162	ASV873	-	0.757846338332039
ASV163	ASV164	+	0.858061896579057
ASV163	ASV179	+	0.939305645346147
ASV163	ASV187	+	0.687036414320546
ASV163	ASV223	+	0.873725820621582
ASV163	ASV244	+	0.93483716108987
ASV163	ASV254	+	0.867454496554736
ASV163	ASV261	-	0.815799173501222
ASV163	ASV266	+	0.944101875897301
ASV163	ASV278	+	0.797620312732594
ASV163	ASV305	+	0.920801748962084
ASV163	ASV328	+	0.86446425813033
ASV163	ASV353	+	0.955892505004274
ASV163	ASV358	-	0.6925686007002
ASV163	ASV395	-	0.749344063428876
ASV163	ASV498	+	0.878233166635493
ASV163	ASV558	+	0.828610412820698
ASV163	ASV574	-	0.697512086261922
ASV163	ASV722	+	0.793900799547309
ASV163	ASV737	+	0.689189522361989
ASV163	ASV745	+	0.93505683471374
ASV164	ASV180	+	0.922140849882239
ASV164	ASV201	+	0.878427097456419
ASV164	ASV219	-	0.697484667128252
ASV164	ASV228	+	0.774407051501093
ASV164	ASV249	+	0.963242225957694
ASV165	ASV415	+	0.911580037590969
ASV165	ASV422	+	1
ASV165	ASV434	+	0.778776810077629
ASV165	ASV484	-	0.704278192352814
ASV165	ASV519	+	0.883279836412209
ASV165	ASV758	+	0.841292896796693
ASV165	ASV1019	+	0.859783311897234
ASV166	ASV171	+	0.7326096799448
ASV166	ASV185	+	0.767078106353146
ASV166	ASV205	-	0.59991564289559
ASV166	ASV214	+	0.756421577955647
ASV166	ASV229	+	0.612506190610057
ASV166	ASV296	-	0.668537353208251
ASV166	ASV327	+	0.599544873553134
ASV166	ASV348	+	0.778672928050193
ASV166	ASV494	+	0.671347865721253
ASV166	ASV591	+	0.738152544610732
ASV166	ASV599	-	0.652488423322949
ASV166	ASV655	+	0.771379660718158
ASV166	ASV758	+	0.801684167104641
ASV166	ASV1145	-	0.725457199932467
ASV168	ASV169	-	0.632188750990291
ASV168	ASV170	+	0.98356926542567
ASV168	ASV173	-	0.608989039569064
ASV168	ASV191	-	0.773282043681172
ASV168	ASV200	-	0.675472971285582
ASV168	ASV223	-	0.974113526426468
ASV168	ASV279	-	0.893343698288189
ASV168	ASV363	-	0.967949950673233
ASV168	ASV591	-	0.70940844405465
ASV169	ASV283	-	0.820520175590301
ASV169	ASV308	+	1
ASV169	ASV320	+	0.975516526022914
ASV169	ASV338	+	0.927797601513976
ASV169	ASV352	-	0.815249620979548
ASV169	ASV412	+	0.889200336898616
ASV169	ASV431	+	0.863645220721021
ASV169	ASV566	-	0.868897715185909
ASV169	ASV637	-	0.860794908487978
ASV169	ASV999	+	0.919031694672829
ASV170	ASV175	+	0.820627562146488
ASV170	ASV188	-	0.89419436759112
ASV170	ASV191	+	0.943309331905563
ASV170	ASV231	-	0.90588404565714
ASV170	ASV278	+	0.872632678959909
ASV170	ASV293	-	0.858474314182903
ASV170	ASV310	+	0.873311128099414
ASV170	ASV332	+	0.969052346165658
ASV170	ASV336	+	0.857855403324792
ASV170	ASV360	+	0.924243258141515
ASV170	ASV363	+	0.934849044657347
ASV170	ASV368	-	0.873828261982436
ASV170	ASV386	+	0.861656821062714
ASV170	ASV423	+	0.960151731444687
ASV170	ASV468	+	0.739560321556122
ASV170	ASV484	-	0.864460762021716
ASV170	ASV553	+	0.782870463538439
ASV170	ASV584	+	0.982184754792875
ASV171	ASV247	+	0.95859205388792
ASV171	ASV290	+	0.941869376730694
ASV171	ASV305	+	0.876738290463284
ASV171	ASV339	+	0.943773419164361
ASV171	ASV484	+	0.900373888254344
ASV171	ASV558	+	0.691928717091349
ASV171	ASV573	+	0.934381257915474
ASV172	ASV189	+	0.479944264865238
ASV172	ASV198	+	0.940556185688218
ASV172	ASV210	-	0.962337298898297
ASV172	ASV243	+	0.934102688204015
ASV172	ASV264	+	0.908375140572833
ASV172	ASV323	+	0.856971999488156
ASV172	ASV347	+	0.790594070862182
ASV172	ASV397	+	0.873970747668112
ASV172	ASV553	+	0.679469627969254
ASV172	ASV744	+	0.740955834034229
ASV172	ASV873	-	0.832372221259912
ASV173	ASV218	+	0.866992854667472
ASV173	ASV239	+	0.885388264564428
ASV173	ASV240	+	0.855069437496381
ASV173	ASV279	+	0.756404353499702
ASV173	ASV297	+	0.806815499818529
ASV173	ASV328	-	0.871815371858512
ASV173	ASV336	-	0.790959439210343
ASV173	ASV338	+	0.92329236488434
ASV173	ASV363	+	0.834728234536199
ASV173	ASV380	+	0.841044075557769
ASV173	ASV958	-	0.863681138166821
ASV175	ASV252	-	0.871529812519197
ASV175	ASV286	-	0.786391630404027
ASV176	ASV222	+	0.891578755734473
ASV176	ASV235	+	0.925660858022722
ASV176	ASV519	+	0.648982791772964
ASV177	ASV231	+	0.749655506428309
ASV177	ASV244	+	0.716745594612731
ASV177	ASV252	+	0.668314677600924
ASV177	ASV253	-	0.66297555196869
ASV177	ASV325	+	0.885187343498634
ASV177	ASV467	-	0.955674252741034
ASV178	ASV214	+	0.875770324294603
ASV178	ASV224	+	0.810050798544174
ASV178	ASV247	-	0.952818428321394
ASV179	ASV296	-	0.930357175018406
ASV180	ASV339	+	0.959108889474715
ASV180	ASV350	-	0.945149281553349
ASV180	ASV382	+	0.560800571085342
ASV180	ASV422	-	0.828183186142391
ASV180	ASV505	-	0.552046519547628
ASV180	ASV519	-	0.768391350647503
ASV180	ASV758	-	0.910769145225201
ASV184	ASV205	-	0.972935688001117
ASV184	ASV228	-	0.787550339288366
ASV184	ASV257	-	0.720621670030818
ASV184	ASV296	-	0.504658629094244
ASV184	ASV309	-	0.952786237613137
ASV184	ASV332	-	0.830211126669739
ASV184	ASV382	-	0.749440848369579
ASV184	ASV958	+	0.71530485861744
ASV185	ASV220	-	0.927955860020268
ASV185	ASV221	-	0.919303535508254
ASV185	ASV225	-	0.940917914743893
ASV185	ASV247	-	0.779730891531461
ASV185	ASV287	-	0.913730513562628
ASV185	ASV293	-	0.865742609155274
ASV185	ASV303	-	0.799619433248284
ASV185	ASV358	-	0.860933791867643
ASV185	ASV744	+	0.88620539447112
ASV186	ASV222	-	0.669241539552112
ASV186	ASV261	-	0.791982349286952
ASV186	ASV286	-	0.860662812926103
ASV186	ASV287	-	0.923866186135785
ASV186	ASV288	+	0.875427003275007
ASV186	ASV312	-	0.872982300946794
ASV186	ASV327	-	0.702619701785102
ASV186	ASV332	+	0.807610152083748
ASV186	ASV349	-	0.745102632059112
ASV186	ASV352	-	0.900036986743678
ASV187	ASV188	-	0.734858464447245
ASV187	ASV380	+	0.87454097626624
ASV187	ASV637	+	0.895805272773379
ASV188	ASV386	-	0.748330601973443
ASV188	ASV431	+	0.877754378766848
ASV188	ASV758	-	0.874330266060027
ASV188	ASV1019	-	0.837956317024761
ASV189	ASV209	+	0.829841613680072
ASV189	ASV287	-	0.885353042110152
ASV189	ASV343	-	0.768373887768745
ASV189	ASV566	+	0.945225946347862
ASV191	ASV216	-	0.920148575769635
ASV191	ASV415	-	0.854108020142523
ASV191	ASV553	-	0.732754022276639
ASV191	ASV584	+	0.893845219233936
ASV191	ASV1145	+	0.836464094287477
ASV192	ASV249	-	0.899959960213824
ASV192	ASV354	+	0.854431325462232
ASV192	ASV358	+	0.761686035257236
ASV192	ASV637	+	0.831128237972821
ASV192	ASV741	+	0.852569631211959
ASV192	ASV758	+	0.846734394100606
ASV193	ASV196	+	0.825261402925978
ASV193	ASV224	+	0.615357320096676
ASV193	ASV266	+	0.842895286649764
ASV193	ASV268	+	0.926263594448801
ASV193	ASV291	+	0.90925636674555
ASV193	ASV321	+	0.797732398864274
ASV193	ASV338	+	0.801609244446165
ASV193	ASV354	+	0.758442371525742
ASV193	ASV358	+	0.949234003022373
ASV193	ASV372	+	0.811993877866851
ASV193	ASV573	+	0.789839533882296
ASV194	ASV199	-	0.690533201326827
ASV194	ASV257	-	0.841138273932188
ASV194	ASV266	-	0.685962319236864
ASV194	ASV287	-	0.861122902160771
ASV194	ASV327	-	0.896339998906903
ASV194	ASV334	-	0.720429963299347
ASV194	ASV553	+	0.990381209563886
ASV196	ASV273	+	0.994762558475899
ASV196	ASV303	+	0.992711724687462
ASV196	ASV305	-	0.487284833984738
ASV196	ASV308	-	0.792602885150934
ASV196	ASV310	+	0.994709185202939
ASV196	ASV330	-	0.603067226978939
ASV196	ASV347	+	0.825200737991728
ASV196	ASV434	-	0.928363332420269
ASV196	ASV467	-	0.846257567352942
ASV196	ASV476	+	0.910323505475193
ASV196	ASV591	+	0.910993896083716
ASV196	ASV1019	+	0.765673368314165
ASV198	ASV205	+	0.800340622275565
ASV198	ASV206	+	0.953591315187917
ASV198	ASV210	+	0.848362144611677
ASV198	ASV232	-	0.716996014315105
ASV198	ASV235	+	0.781429830722191
ASV198	ASV258	+	0.866919164477788
ASV198	ASV270	-	0.750538280575601
ASV198	ASV303	-	0.819183075331176
ASV198	ASV320	+	0.881024070595241
ASV198	ASV335	+	0.870884302498754
ASV198	ASV338	+	0.87278579155873
ASV198	ASV350	+	0.934091345737293
ASV198	ASV380	+	0.734061287944357
ASV198	ASV476	-	0.716867400051899
ASV198	ASV505	+	0.905584125952406
ASV199	ASV202	-	0.691618737736457
ASV199	ASV207	+	0.929178943018849
ASV199	ASV209	+	0.90889303553777
ASV199	ASV217	+	0.87119374888833
ASV199	ASV334	+	0.904874277541471
ASV199	ASV518	+	0.928867254584206
ASV199	ASV558	+	0.951297482921313
ASV199	ASV655	+	0.966143435440542
ASV199	ASV745	-	0.932881579344024
ASV200	ASV211	+	0.878793675365794
ASV200	ASV212	+	0.886561767513167
ASV200	ASV246	+	0.837821341621413
ASV200	ASV247	+	0.866580049002549
ASV200	ASV278	+	0.895564118692529
ASV200	ASV295	+	0.881645418774468
ASV200	ASV322	+	0.926468398025182
ASV200	ASV336	+	0.941559246860222
ASV200	ASV339	+	0.865047486945327
ASV200	ASV498	+	0.863854519259226
ASV200	ASV627	+	0.825796224315236
ASV201	ASV203	-	0.922611265977828
ASV201	ASV206	-	0.737032372495193
ASV201	ASV232	-	0.67130449246467
ASV201	ASV238	-	0.579110808118735
ASV201	ASV240	-	0.761047192784032
ASV201	ASV247	-	0.72016947660719
ASV202	ASV217	-	0.897437240605541
ASV202	ASV257	-	0.71861893865847
ASV202	ASV327	-	0.730864737844606
ASV202	ASV358	-	0.932387576239466
ASV202	ASV360	-	0.882720030268993
ASV202	ASV408	-	0.826206984646121
ASV202	ASV468	-	0.879599735384618
ASV202	ASV613	-	0.892835595449191
ASV202	ASV958	-	0.678393641474234
ASV203	ASV204	-	0.923054982879143
ASV203	ASV212	+	0.600665115157025
ASV203	ASV215	-	0.665896685775129
ASV203	ASV232	-	0.924747820989106
ASV203	ASV249	-	0.667822849465922
ASV203	ASV264	-	0.520669417491591
ASV203	ASV291	-	0.529672597717966
ASV203	ASV297	+	0.958073606104446
ASV203	ASV352	-	0.822034062344676
ASV203	ASV369	-	0.948359625563359
ASV203	ASV372	-	0.893127541303172
ASV203	ASV386	+	0.907541116797733
ASV203	ASV434	-	0.957951668404176
ASV203	ASV584	-	0.767854424778531
ASV203	ASV745	-	0.83657705377604
ASV204	ASV215	+	0.968015995343904
ASV204	ASV222	-	0.907693026035269
ASV204	ASV238	-	0.522790890057427
ASV204	ASV243	-	0.707351245947051
ASV204	ASV249	-	0.747992860570523
ASV204	ASV258	-	0.863483119668115
ASV204	ASV295	-	0.655926737872673
ASV204	ASV321	-	0.898069144777751
ASV204	ASV357	-	0.746884234683375
ASV204	ASV505	-	0.680426650522133
ASV204	ASV627	+	0.743821561766367
ASV205	ASV225	-	0.747745985815734
ASV205	ASV243	-	0.824945582558498
ASV205	ASV272	+	0.826277849072513
ASV205	ASV358	-	0.844423841516899
ASV205	ASV498	-	0.672922481531019
ASV206	ASV244	+	0.885013552479754
ASV206	ASV249	-	0.955756412745389
ASV207	ASV222	-	0.911226488579315
ASV207	ASV337	-	0.805137538935291
ASV207	ASV387	-	0.888907814928079
ASV207	ASV495	+	0.827292170794817
ASV207	ASV519	-	0.830420142006702
ASV209	ASV228	+	0.946221640714483
ASV209	ASV231	+	0.720783678700355
ASV209	ASV310	+	0.828826045382106
ASV209	ASV325	+	0.742423896044556
ASV209	ASV328	+	0.931142131240206
ASV209	ASV353	-	0.701479755186832
ASV209	ASV408	+	0.694382593992586
ASV209	ASV555	+	0.902655845712587
ASV209	ASV558	+	0.721928256037397
ASV209	ASV613	+	0.791799726471972
ASV209	ASV744	+	0.89152958715577
ASV210	ASV219	+	0.785810789047151
ASV210	ASV232	+	0.855500039960022
ASV210	ASV252	+	0.80457401464272
ASV210	ASV259	+	0.914910302858458
ASV210	ASV323	+	0.897402774046071
ASV210	ASV352	+	0.817856215129246
ASV210	ASV498	-	0.834994196657229
ASV210	ASV606	+	0.664038228551576
ASV211	ASV258	+	0.885892107373882
ASV211	ASV272	+	0.770340532307101
ASV211	ASV277	+	0.86415018618544
ASV211	ASV286	+	0.854947221571315
ASV211	ASV296	-	0.950116979488022
ASV211	ASV328	+	0.835259911629545
ASV211	ASV386	+	0.740727103772362
ASV211	ASV475	+	0.861405234747229
ASV211	ASV657	+	0.895221436594436
ASV211	ASV873	+	0.870411922285176
ASV211	ASV1019	+	0.817809123792202
ASV212	ASV217	+	0.861650033575083
ASV212	ASV273	+	0.843318568218646
ASV212	ASV297	+	0.718177921630991
ASV212	ASV313	+	0.799080537066133
ASV215	ASV313	+	0.81736009903094
ASV215	ASV321	-	0.946253788083363
ASV215	ASV327	-	0.802509010374132
ASV215	ASV334	-	0.880605147676774
ASV215	ASV429	-	0.893657023083769
ASV215	ASV475	-	0.895076229426917
ASV215	ASV476	-	0.819702461813705
ASV215	ASV484	-	0.670649605988794
ASV215	ASV498	-	0.705276862056487
ASV215	ASV519	-	0.698855148929835
ASV215	ASV574	-	0.918135506194191
ASV215	ASV627	-	0.973142933281149
ASV215	ASV655	-	0.886422384262022
ASV216	ASV266	-	0.912065143547392
ASV216	ASV268	-	0.942214244133502
ASV216	ASV282	-	0.83496877115282
ASV216	ASV295	-	0.824256178592578
ASV216	ASV298	-	0.763579034723239
ASV216	ASV352	+	0.993820241297903
ASV216	ASV358	-	0.718277173818149
ASV216	ASV573	-	0.735245652551417
ASV216	ASV574	-	0.825137228390341
ASV216	ASV637	-	0.942059941105416
ASV216	ASV744	-	0.857018330978307
ASV217	ASV231	-	0.731032353920493
ASV217	ASV282	-	0.945151801839036
ASV217	ASV287	-	0.924591815900875
ASV217	ASV290	+	0.962976069589224
ASV217	ASV326	+	0.957768819870096
ASV217	ASV355	+	0.911473769916372
ASV217	ASV380	+	0.919486532743393
ASV217	ASV382	+	0.965246484473514
ASV217	ASV386	+	0.797021065505352
ASV217	ASV415	+	0.888008931187837
ASV217	ASV494	-	0.854252201660061
ASV217	ASV495	+	0.919425091204028
ASV218	ASV228	-	0.918823187368845
ASV218	ASV238	+	0.966729361594925
ASV218	ASV253	+	0.956615008502286
ASV218	ASV258	+	0.917140811807903
ASV218	ASV272	+	0.934273913679874
ASV218	ASV296	-	0.888610727721183
ASV218	ASV325	-	0.852722957865306
ASV218	ASV332	+	0.922193219059346
ASV218	ASV355	+	0.819546816245351
ASV218	ASV439	+	0.846069049748653
ASV218	ASV468	+	0.886125693432168
ASV218	ASV475	+	0.95037633055741
ASV218	ASV507	+	0.965379010736655
ASV218	ASV758	+	0.913164830170712
ASV219	ASV222	-	0.878740328433534
ASV219	ASV228	+	0.863691432171567
ASV219	ASV308	-	0.786953512062093
ASV219	ASV429	-	0.74932348038179
ASV220	ASV295	-	0.634010598485006
ASV220	ASV313	-	0.727241098425758
ASV221	ASV243	+	0.796522865493565
ASV221	ASV249	+	0.833666000206983
ASV221	ASV283	-	0.858085749398009
ASV221	ASV332	-	0.809619888553915
ASV221	ASV369	+	0.995199134587238
ASV221	ASV439	-	0.934565201764714
ASV221	ASV584	-	0.967325597354282
ASV221	ASV627	+	0.985994604224499
ASV221	ASV737	-	0.886125264739117
ASV221	ASV745	-	0.724649874633212
ASV222	ASV228	-	0.949712684475838
ASV222	ASV238	-	0.825610469164692
ASV222	ASV268	+	0.992268981835756
ASV222	ASV293	-	0.684958264634943
ASV222	ASV325	-	0.707053034254032
ASV222	ASV369	-	0.747221906151439
ASV222	ASV372	-	0.835554587053451
ASV222	ASV498	-	0.877713404950071
ASV222	ASV555	-	0.732296693796139
ASV222	ASV627	-	0.867079903309552
ASV222	ASV655	+	0.888479644373295
ASV223	ASV235	+	0.805549052443602
ASV223	ASV277	+	0.81389444632681
ASV223	ASV295	+	0.838729930398703
ASV223	ASV332	+	0.856197340122521
ASV223	ASV360	+	0.842336574322419
ASV223	ASV802	+	0.787839945744435
ASV223	ASV999	+	0.794251512835335
ASV224	ASV236	+	0.836970105190399
ASV224	ASV240	-	0.854465567299996
ASV224	ASV258	+	0.861017329326333
ASV224	ASV295	+	0.819633595380395
ASV224	ASV325	+	0.865050433841086
ASV224	ASV349	-	0.816945828056686
ASV224	ASV358	+	0.89681926490912
ASV224	ASV415	+	0.879933768534122
ASV224	ASV431	+	0.845953611836449
ASV224	ASV468	+	0.827944351508476
ASV224	ASV495	-	0.782457466748588
ASV224	ASV555	-	0.810183619630754
ASV225	ASV236	-	0.912212811646056
ASV225	ASV239	+	0.964910048021003
ASV225	ASV241	-	0.887118275405409
ASV225	ASV246	+	0.923535576061215
ASV225	ASV252	+	0.948913801020091
ASV225	ASV278	+	0.915524401128047
ASV225	ASV308	+	0.930635507188123
ASV225	ASV323	+	0.943605001418048
ASV225	ASV325	+	0.916271431898711
ASV225	ASV336	+	0.866496854719315
ASV225	ASV357	-	0.934820493449562
ASV225	ASV358	+	0.964647545451927
ASV225	ASV584	-	0.939494255942384
ASV225	ASV655	+	0.958725508713511
ASV225	ASV873	+	0.914141515755611
ASV228	ASV236	+	0.915259927622796
ASV228	ASV266	-	0.932976956072503
ASV228	ASV286	-	0.932007877718567
ASV228	ASV291	+	0.858372743185418
ASV228	ASV397	+	0.979123283504446
ASV228	ASV553	+	0.861810296482322
ASV228	ASV606	-	0.944390647292259
ASV228	ASV613	+	0.950140853590752
ASV228	ASV958	-	0.951045758689778
ASV229	ASV296	-	0.924484382785472
ASV230	ASV252	-	0.579330176068455
ASV230	ASV253	+	0.992021931342882
ASV230	ASV354	-	0.866405116100496
ASV230	ASV358	-	0.879130919557797
ASV230	ASV434	-	0.536365814637103
ASV230	ASV462	-	0.853590255396225
ASV230	ASV467	-	0.6604387758023
ASV231	ASV243	-	0.852623728218688
ASV231	ASV257	+	0.729358427570235
ASV231	ASV286	+	0.766933571868983
ASV231	ASV330	+	0.692450126019291
ASV231	ASV467	+	0.755259203560539
ASV231	ASV574	+	0.787334894789105
ASV232	ASV270	+	0.722543221169949
ASV232	ASV468	-	0.78203483273977
ASV235	ASV287	-	0.914140974449128
ASV235	ASV323	+	0.882065143256914
ASV235	ASV476	+	0.872988222182085
ASV235	ASV518	+	0.935185451925546
ASV235	ASV657	-	0.845199771460304
ASV236	ASV282	+	0.871310556394506
ASV236	ASV283	+	0.893232142451915
ASV236	ASV312	+	0.904689123123319
ASV236	ASV355	+	0.921336596025924
ASV236	ASV386	+	0.869462045061745
ASV236	ASV397	+	0.939120619448983
ASV236	ASV690	+	0.842172995767326
ASV238	ASV246	+	0.833860916887195
ASV238	ASV250	+	0.918774381104694
ASV238	ASV258	+	0.744837501864597
ASV238	ASV259	+	0.848886515651439
ASV238	ASV277	+	0.66551226831341
ASV238	ASV372	-	0.598284344988574
ASV239	ASV505	-	0.787022906146848
ASV240	ASV296	-	0.628902366263901
ASV241	ASV352	+	0.703881776860513
ASV241	ASV449	+	0.654407693668598
ASV241	ASV573	+	0.805025005233706
ASV246	ASV368	-	0.961370743324709
ASV246	ASV531	+	0.851238125628717
ASV246	ASV637	+	0.814426866782713
ASV246	ASV873	+	0.572634783752654
ASV247	ASV266	+	0.756486150072245
ASV247	ASV298	+	0.809875304780937
ASV247	ASV303	-	0.644634361360535
ASV247	ASV313	+	0.790831814622226
ASV247	ASV323	-	0.831424025744977
ASV247	ASV326	+	0.718791211698743
ASV247	ASV369	+	0.636282993720375
ASV247	ASV423	+	0.669994232266993
ASV247	ASV507	+	0.661970631452644
ASV247	ASV527	-	0.665819699179565
ASV249	ASV266	+	0.933457372561746
ASV249	ASV289	+	0.725129812019441
ASV249	ASV332	+	0.747214537590539
ASV249	ASV462	+	0.770780113500315
ASV249	ASV519	+	0.59834311081937
ASV249	ASV553	+	0.754608091193826
ASV249	ASV613	+	0.634950997570449
ASV250	ASV305	+	0.891885040979159
ASV250	ASV321	-	0.918404683439044
ASV250	ASV326	-	0.896882836522759
ASV250	ASV343	-	0.853524175522836
ASV250	ASV349	-	0.940604422578548
ASV250	ASV408	-	0.781429655343126
ASV250	ASV439	-	0.829248153887803
ASV250	ASV449	-	0.964460594382466
ASV250	ASV468	-	0.837879397369486
ASV250	ASV495	-	0.866410674704628
ASV250	ASV574	+	0.743566264258843
ASV250	ASV584	-	0.815222037423846
ASV250	ASV758	-	0.865584833402827
ASV252	ASV287	+	0.838149810210168
ASV252	ASV296	-	0.935874981962404
ASV252	ASV321	-	0.857876410763925
ASV252	ASV325	-	0.866901383931002
ASV252	ASV335	-	0.920815117927378
ASV252	ASV353	-	0.718876035229144
ASV252	ASV449	-	0.914810081080945
ASV252	ASV476	-	0.878474220719068
ASV252	ASV531	-	0.851911611433579
ASV252	ASV741	-	0.806826520994677
ASV252	ASV758	-	0.887530327784858
ASV252	ASV999	-	0.8625957834828
ASV252	ASV1019	-	0.920792505284432
ASV253	ASV264	-	0.892882824644821
ASV253	ASV308	-	0.943179400118043
ASV253	ASV325	+	0.728496831770605
ASV253	ASV326	-	0.89970854377187
ASV253	ASV328	+	0.76040126029617
ASV253	ASV332	-	0.867303088681608
ASV253	ASV429	-	0.866241156736139
ASV254	ASV334	-	0.961501981511073
ASV254	ASV475	+	0.90431470350298
ASV257	ASV613	+	0.996671983838877
ASV257	ASV690	+	0.957798692129868
ASV258	ASV259	+	0.917799521381652
ASV258	ASV261	+	0.880787587279484
ASV258	ASV274	-	0.765473126549521
ASV258	ASV298	+	0.916952983039349
ASV258	ASV310	+	0.860852828488098
ASV258	ASV322	+	0.842312856623311
ASV258	ASV349	-	0.904563512981979
ASV258	ASV363	-	0.907078874968288
ASV258	ASV387	+	0.974377636460452
ASV258	ASV449	+	0.758632782652409
ASV258	ASV468	+	0.876603778015667
ASV258	ASV505	-	0.932700288240413
ASV258	ASV518	+	0.939848847516656
ASV259	ASV261	-	0.94751556554048
ASV259	ASV286	+	0.920318026017281
ASV259	ASV308	+	0.846012617254544
ASV259	ASV330	-	0.887538615251168
ASV259	ASV343	+	0.877920635208175
ASV259	ASV439	+	0.937543910348863
ASV259	ASV449	+	0.932272048227159
ASV259	ASV462	-	0.917272337311379
ASV259	ASV484	+	0.835530580474771
ASV259	ASV527	+	0.949870078644436
ASV259	ASV574	-	0.920511391691551
ASV259	ASV584	+	0.753797846702577
ASV259	ASV591	+	0.916640625261837
ASV259	ASV744	+	0.833635240802985
ASV259	ASV758	+	0.960863680330587
ASV261	ASV266	-	0.91357387248831
ASV261	ASV274	-	0.897894681266703
ASV261	ASV334	-	0.819456124152411
ASV261	ASV363	-	0.742399582670709
ASV261	ASV372	+	0.706826834423418
ASV261	ASV558	-	0.869024119272892
ASV261	ASV655	+	0.99564272627664
ASV264	ASV266	-	0.930446738847338
ASV264	ASV274	-	0.970743384692641
ASV264	ASV285	-	0.544354484180026
ASV264	ASV288	-	0.852428975036537
ASV264	ASV297	+	0.992188472137685
ASV264	ASV303	-	0.945304586370168
ASV264	ASV422	-	0.973568833491704
ASV264	ASV566	+	0.991627767959813
ASV264	ASV637	-	0.783078170548152
ASV264	ASV1019	-	0.91747953424696
ASV266	ASV279	-	0.82641685228521
ASV266	ASV313	-	0.819552645941043
ASV266	ASV343	-	0.848910954670571
ASV266	ASV353	-	0.872210447655594
ASV266	ASV519	+	0.929882696508685
ASV266	ASV606	+	0.917592620425488
ASV268	ASV290	+	0.811530473808449
ASV268	ASV321	+	0.756616058142309
ASV268	ASV350	+	0.851209662989461
ASV268	ASV591	-	0.894412244065523
ASV270	ASV303	-	0.893337942843303
ASV270	ASV326	+	0.88315884759303
ASV270	ASV368	+	0.807848042106668
ASV270	ASV429	+	0.882228038974196
ASV270	ASV518	-	0.912184840640519
ASV270	ASV558	+	0.958708121354649
ASV270	ASV722	+	0.884828343565069
ASV270	ASV745	+	0.831787915798538
ASV272	ASV289	-	0.881321854290557
ASV272	ASV323	+	0.682071635941734
ASV274	ASV279	+	0.364865769680261
ASV274	ASV758	+	0.991459464389104
ASV278	ASV285	-	0.979335291614896
ASV279	ASV283	-	0.971889168110727
ASV279	ASV286	+	0.963705797757192
ASV279	ASV434	-	0.949079138126246
ASV279	ASV507	-	0.938023268009992
ASV279	ASV531	-	0.865723339322247
ASV279	ASV584	-	0.952964644142356
ASV280	ASV282	-	0.841057694222226
ASV280	ASV305	-	0.772170165839268
ASV280	ASV338	-	0.86187894728495
ASV280	ASV380	-	0.884885030801867
ASV280	ASV519	-	0.758429484686649
ASV280	ASV553	+	0.920555320355297
ASV281	ASV285	-	0.864831140055535
ASV281	ASV305	+	0.918425482197206
ASV281	ASV327	-	0.895582790284162
ASV281	ASV334	-	0.897940715631597
ASV281	ASV369	-	0.858206785088309
ASV281	ASV431	-	0.8681455147588
ASV281	ASV519	+	0.933303004765934
ASV281	ASV566	-	0.936360305373795
ASV281	ASV657	-	0.753355833429583
ASV281	ASV737	-	0.875856002167491
ASV281	ASV758	-	0.879463006198907
ASV281	ASV1145	-	0.902128026723692
ASV282	ASV305	+	0.897056236148917
ASV282	ASV325	-	0.88231127680967
ASV282	ASV336	-	0.752576516434208
ASV282	ASV343	-	0.954519687731146
ASV282	ASV354	+	0.897072969028507
ASV283	ASV298	+	0.90923767382717
ASV283	ASV363	+	0.919112574494684
ASV283	ASV462	+	0.926036363123509
ASV283	ASV505	+	0.922796548251409
ASV283	ASV873	+	0.908440529864554
ASV285	ASV296	+	0.850667429398436
ASV285	ASV298	+	0.915607823910877
ASV285	ASV368	+	0.849971740016078
ASV285	ASV386	+	0.897542145874146
ASV285	ASV431	-	0.808971285495656
ASV286	ASV321	+	0.858051515604332
ASV286	ASV339	+	0.917650837446716
ASV286	ASV358	-	0.888112414897948
ASV286	ASV363	+	0.964077967330726
ASV286	ASV382	+	0.897632506245921
ASV286	ASV591	+	0.954767343568762
ASV286	ASV690	+	0.954890096595437
ASV286	ASV695	+	0.888904947238557
ASV286	ASV722	+	0.818752459133662
ASV287	ASV305	+	0.943823327741868
ASV287	ASV322	+	0.706459592871608
ASV287	ASV342	-	0.725386994675278
ASV287	ASV431	+	0.934807341438359
ASV287	ASV555	+	0.874565866807691
ASV287	ASV655	+	0.929267642071135
ASV287	ASV744	-	0.895874105020415
ASV288	ASV296	-	0.904038224558974
ASV288	ASV308	+	0.864287478651328
ASV288	ASV431	+	0.955695095591887
ASV288	ASV476	+	0.930764838140177
ASV288	ASV599	+	0.807903782922069
ASV288	ASV722	-	0.913829256113463
[truncated: 375 more rows]
