# Supplementary material for: Microbial interactions mediate the fairy ring type effects on alpine meadow plant communities on the Tibetan plateau
Source: Environ Microbiome. 2026 Mar 10;21:55. doi: 10.1186/s40793-026-00873-z (PMC13088534; doi:10.1186/s40793-026-00873-z)
Supplement: Supplementary file 2 — Supplementary Material 2 [file 40793_2026_873_MOESM2_ESM.zip › co-occurrence network/bacteria/T1/Agrocybe_10out_node.csv]

ID	degree	betweenness_centrality	closeness_centrality	eigenvector_centrality	Abundance	module	Kingdom	phylum	class	order	family	genus
ASV6	11	94	0.00141751117761489	0.302848998990803	1.80549412511298	M10	Bacteria	Verrucomicrobiota	Verrucomicrobiae	Chthoniobacterales	Chthoniobacteraceae	Candidatus_Udaeobacter
ASV8	11	57	0.00141539943182494	0.372774625451164	0.53220130382108	M4	Bacteria	Gemmatimonadota	Gemmatimonadetes	Gemmatimonadales	Gemmatimonadaceae	uncultured
ASV9	10	88	0.00139547949621551	0.276885288672848	0.387252168227534	M6	Bacteria	Actinobacteriota	Thermoleophilia	Solirubrobacterales	67-14	67-14
ASV10	12	77	0.00137559746391556	0.343309320104639	0.401915347781773	M7	Bacteria	Gemmatimonadota	Gemmatimonadetes	Gemmatimonadales	Gemmatimonadaceae
ASV11	8	88	0.00133347576066722	0.250071140743546	0.698303878771562	M5	Bacteria	Proteobacteria	Alphaproteobacteria	Rhizobiales	uncultured	uncultured
ASV12	12	125	0.00145177161191895	0.340129174582307	0.954548950981712	M5	Bacteria	Acidobacteriota	Blastocatellia	Pyrinomonadales	Pyrinomonadaceae	RB41
ASV13	10	74	0.0014061808280727	0.282213696528219	0.828349454818177	M2	Bacteria	Acidobacteriota	Blastocatellia	Pyrinomonadales	Pyrinomonadaceae	RB41
ASV16	9	50	0.00132682852783191	0.222108166392738	0.874262033422434	M9	Bacteria	Acidobacteriota	Blastocatellia	Pyrinomonadales	Pyrinomonadaceae	RB41
ASV17	12	99	0.00143356551860155	0.348452085672266	0.410328647526009	M11	Bacteria	Proteobacteria	Gammaproteobacteria	Burkholderiales	Nitrosomonadaceae	MND1
ASV18	16	238	0.00148982523791056	0.419896930170956	0.390857868117921	M9	Bacteria	Actinobacteriota	Thermoleophilia	Gaiellales	uncultured	uncultured
ASV19	10	68	0.00139526452336209	0.323015302285014	0.373550508644065	M2	Bacteria	Gemmatimonadota	Gemmatimonadetes	Gemmatimonadales	Gemmatimonadaceae	uncultured
ASV20	11	99	0.00145567942412765	0.284120622019033	0.353118209265206	M9	Bacteria	Chloroflexi	Gitt-GS-136	Gitt-GS-136	Gitt-GS-136	Gitt-GS-136
ASV21	12	261	0.00149425239988581	0.345176737973606	0.82474375492779	M11	Bacteria	Acidobacteriota	Blastocatellia	Pyrinomonadales	Pyrinomonadaceae	RB41
ASV22	10	35	0.0014070207744742	0.390282786276741	0.706717178515798	M8	Bacteria	Acidobacteriota	Vicinamibacteria	Vicinamibacterales	Vicinamibacteraceae	Vicinamibacteraceae
ASV23	10	41	0.00137235891496694	0.290401313289416	0.312974750485568	M8	Bacteria	Gemmatimonadota	Gemmatimonadetes	Gemmatimonadales	Gemmatimonadaceae	uncultured
ASV24	17	330	0.00155916783566218	0.511198026118327	0.321628430222496	M3	Bacteria	Actinobacteriota	Thermoleophilia	Solirubrobacterales	67-14	67-14
ASV25	10	114	0.00143469258362452	0.281189130126119	0.356723909155593	M9	Bacteria	Gemmatimonadota	Gemmatimonadetes	Gemmatimonadales	Gemmatimonadaceae	uncultured
ASV26	9	73	0.00141567243007653	0.285796256555287	0.308407530624411	M5	Bacteria	Actinobacteriota	Thermoleophilia	Gaiellales	uncultured	uncultured
ASV27	20	980	0.0016424212929895	0.486969426039779	0.262494952020153	M4	Bacteria	Actinobacteriota	Thermoleophilia	Solirubrobacterales	Solirubrobacteraceae	Solirubrobacter
ASV28	15	354	0.00144266375303759	0.378423697947972	0.306003730697487	M11	Bacteria	Actinobacteriota	MB-A2-108	MB-A2-108	MB-A2-108	MB-A2-108
ASV29	9	55	0.0014240312718146	0.303600050873122	0.43100132689756	M8	Bacteria	Chloroflexi	P2-11E	P2-11E	P2-11E	P2-11E
ASV30	15	188	0.00152073773837503	0.498843942350116	0.208890213649738	M5	Bacteria	Actinobacteriota	Thermoleophilia	Gaiellales
ASV31	19	338	0.00153313565167532	0.633546739745873	0.358166189111748	M8	Bacteria	NB1-j	NB1-j	NB1-j	NB1-j	NB1-j
ASV32	15	369	0.00148476792698004	0.398733337629284	0.148074075498548	M8	Bacteria	Methylomirabilota	Methylomirabilia	Rokubacteriales	Rokubacteriales	Rokubacteriales
ASV33	10	93	0.00141896619828329	0.282601353226532	0.246629872502452	M5	Bacteria	Gemmatimonadota	Gemmatimonadetes	Gemmatimonadales	Gemmatimonadaceae	uncultured
ASV35	13	156	0.00144773569611099	0.385635190809895	0.347108709447895	M4	Bacteria	Acidobacteriota	Vicinamibacteria	Vicinamibacterales
ASV36	15	234	0.00149813514536285	0.478927461502598	0.363694928943674	M8	Bacteria	RCP2-54	RCP2-54	RCP2-54	RCP2-54	RCP2-54
ASV38	8	31	0.00134127994095491	0.29306394277965	0.219466933328205	M5	Bacteria	Gemmatimonadota	Gemmatimonadetes	Gemmatimonadales	Gemmatimonadaceae	uncultured
ASV39	6	203	0.00141580357509854	0.123160519194341	0.481961885348359	M2	Bacteria	Acidobacteriota	Blastocatellia
ASV40	4	12	0.00129583530085121	0.123971851855588	0.294946251033634	M3	Bacteria	Gemmatimonadota	Gemmatimonadetes	Gemmatimonadales	Gemmatimonadaceae	uncultured
ASV41	4	40	0.00127073188782208	0.0619645587090435	0.252879752312456	M10	Bacteria	Proteobacteria	Alphaproteobacteria	Rhizobiales	Xanthobacteraceae	Bradyrhizobium
ASV42	7	49	0.00130481540291459	0.170095468259565	0.327397550047114	M9	Bacteria	Proteobacteria	Gammaproteobacteria	Burkholderiales	Sutterellaceae	uncultured
ASV43	14	188	0.00149062335173515	0.464891804931002	0.270427491779004	M5	Bacteria	Acidobacteriota	Vicinamibacteria	Vicinamibacterales	Vicinamibacteraceae	Vicinamibacteraceae
ASV44	14	321	0.00150626394390162	0.350860012434335	0.549989423280322	M3	Bacteria	Acidobacteriota	Blastocatellia
ASV45	7	109	0.00142170596834403	0.194606935362055	0.172112074767793	M1	Bacteria	Actinobacteriota	Thermoleophilia	Gaiellales	uncultured	uncultured
ASV46	5	39	0.00132340268241487	0.144979535949197	0.324753370127498	M9	Bacteria	Acidobacteriota	Vicinamibacteria	Vicinamibacterales
ASV47	17	78	0.00149209009944195	0.625298605774961	0.423068787138709	M2	Bacteria	Chloroflexi	P2-11E	P2-11E	P2-11E	P2-11E
ASV49	14	185	0.00153407142009411	0.490646746398015	0.148795215476625	M4	Bacteria	Gemmatimonadota	Gemmatimonadetes	Gemmatimonadales	Gemmatimonadaceae
ASV50	13	326	0.00152560293324714	0.302703260812786	0.196150074037038	M4	Bacteria	Gemmatimonadota	Gemmatimonadetes	Gemmatimonadales	Gemmatimonadaceae	uncultured
ASV51	5	29	0.00130536709665329	0.134785714642058	0.204322993788581	M2	Bacteria	Acidobacteriota	Holophagae	Subgroup_7	Subgroup_7	Subgroup_7
ASV52	9	67	0.00142430807435836	0.26296313665896	0.287734851252861	M5	Bacteria	Acidobacteriota	Vicinamibacteria	Vicinamibacterales	Vicinamibacteraceae	Vicinamibacteraceae
ASV53	14	235	0.00145790645925652	0.413639230560925	0.142304955673929	M2	Bacteria	Proteobacteria	Gammaproteobacteria	Burkholderiales	Nitrosomonadaceae	MND1
ASV54	7	24	0.00132846479865366	0.230450861608593	0.361531509009442	M7	Bacteria	Chloroflexi	P2-11E	P2-11E	P2-11E	P2-11E
ASV56	6	18	0.00130190836815859	0.186427836272603	0.168987134862791	M5	Bacteria	Actinobacteriota	MB-A2-108	MB-A2-108	MB-A2-108	MB-A2-108
ASV57	18	145	0.00149760703477351	0.585937747833084	0.162256495067403	M5	Bacteria	Methylomirabilota	Methylomirabilia	Rokubacteriales	Rokubacteriales	Rokubacteriales
ASV58	17	333	0.00155212224044264	0.553234494692267	0.190621334205111	M4	Bacteria	Acidobacteriota	Vicinamibacteria	Vicinamibacterales	Vicinamibacteraceae	Vicinamibacteraceae
ASV59	11	113	0.00143829509784565	0.330907249615119	0.217784273379358	M6	Bacteria	Gemmatimonadota	Gemmatimonadetes	Gemmatimonadales	Gemmatimonadaceae	Roseisolibacter
ASV60	3	11	0.00110420923869325	0.0414116338099413	0.215861233437819	M11	Bacteria	Acidobacteriota	Holophagae	Subgroup_7	Subgroup_7	Subgroup_7
ASV61	14	158	0.001453536060937	0.406219878262477	0.245668352531682	M3	Bacteria	Proteobacteria	Gammaproteobacteria	Burkholderiales	Nitrosomonadaceae	MND1
ASV63	10	57	0.0013981035008417	0.257851542647812	0.132208995980847	M10	Bacteria	Methylomirabilota	Methylomirabilia	Rokubacteriales	Rokubacteriales	Rokubacteriales
ASV64	6	74	0.00138648305453685	0.144059355564884	0.240620372685141	M9	Bacteria	Actinobacteriota	Acidimicrobiia	IMCC26256	IMCC26256	IMCC26256
ASV65	13	276	0.00146461859283561	0.319890485241185	0.3819638083883	M1	Bacteria	Acidobacteriota	Blastocatellia	Pyrinomonadales	Pyrinomonadaceae	RB41
ASV66	3	8	0.00115959545022478	0.0503263444567165	0.197592353993192	M2	Bacteria	Proteobacteria	Alphaproteobacteria	Rhizobiales	KF-JG30-B3	KF-JG30-B3
ASV67	8	35	0.00133551242651581	0.27458574635924	0.177640814599719	M10	Bacteria	Actinobacteriota	Actinobacteria	Frankiales	Geodermatophilaceae	Blastococcus
ASV68	15	395	0.00155637522595566	0.464354995690739	0.176919674621642	M3	Bacteria	Actinobacteriota	Thermoleophilia	Solirubrobacterales	67-14	67-14
ASV69	15	276	0.00151644579658632	0.44622959282786	0.0980750370185189	M1	Bacteria	RCP2-54	RCP2-54	RCP2-54	RCP2-54	RCP2-54
ASV70	12	113	0.00145081984601796	0.392116297956404	0.0730755177785043	M2	Bacteria	Actinobacteriota	Thermoleophilia	Gaiellales	uncultured	uncultured
ASV71	3	5	0.0012259603343539	0.0902464089051506	0.237495432780139	M1	Bacteria	Acidobacteriota	Blastocatellia	Pyrinomonadales	Pyrinomonadaceae	RB41
ASV73	11	78	0.00144888857413223	0.330512598058446	0.183409934424338	M3	Bacteria	Actinobacteriota	Thermoleophilia	Solirubrobacterales	67-14	67-14
ASV74	9	210	0.00143686005748491	0.23030816358391	0.322830330185958	M4	Bacteria	Acidobacteriota	Vicinamibacteria	Vicinamibacterales	Vicinamibacteraceae	Vicinamibacteraceae
ASV75	17	694	0.00164517817984706	0.52312564905645	0.387973308205611	M1	Bacteria	Acidobacteriota	Blastocatellia	Pyrinomonadales	Pyrinomonadaceae	RB41
ASV76	7	225	0.00146367787863501	0.147257866156749	0.130285956039307	M3	Bacteria	Actinobacteriota	Thermoleophilia	Gaiellales	Gaiellaceae	Gaiella
ASV77	10	185	0.00150298267978094	0.288380499659427	0.236053152823984	M9	Bacteria	Gemmatimonadota	Gemmatimonadetes	Gemmatimonadales	Gemmatimonadaceae	Gemmatimonas
ASV78	13	246	0.00144692406825015	0.330807981074271	0.0737966577565816	M4	Bacteria	Proteobacteria	Alphaproteobacteria	Rhizobiales	Rhizobiaceae	Phyllobacterium
ASV80	10	126	0.00134278962152673	0.191063845522347	0.388213688198304	M10	Bacteria	Acidobacteriota	Blastocatellia	Pyrinomonadales	Pyrinomonadaceae	RB41
ASV81	11	192	0.00150279949771151	0.289670610822521	0.0971135170477491	M11	Bacteria	Actinobacteriota	Thermoleophilia	Solirubrobacterales	Solirubrobacteraceae	Solirubrobacter
ASV82	11	125	0.0014741348538736	0.343378865927988	0.152641295359705	M3	Bacteria	Proteobacteria	Alphaproteobacteria	Rhizobiales	Rhizobiales_Incertae_Sedis	Nordella
ASV83	7	50	0.0013181923290975	0.206641243657689	0.101199976923521	M2	Bacteria	Actinobacteriota	Thermoleophilia	Gaiellales	Gaiellaceae	Gaiella
ASV84	6	22	0.00129302493899831	0.17769018666653	0.185092594373185	M2	Bacteria	Proteobacteria	Gammaproteobacteria	Burkholderiales	Comamonadaceae
ASV85	14	518	0.00156246403936368	0.346593157070845	0.170429414818946	M3	Bacteria	Proteobacteria	Alphaproteobacteria	Rhizobiales	Methyloligellaceae
ASV86	19	618	0.00161862705070917	0.580108738036968	0.238937712736294	M7	Bacteria	Proteobacteria	Gammaproteobacteria	Burkholderiales	TRA3-20	TRA3-20
ASV87	6	85	0.0012832250655659	0.101748560532235	0.196150074037038	M1	Bacteria	Proteobacteria	Alphaproteobacteria	Rhizobiales	Xanthobacteraceae
ASV88	5	13	0.00127312208687708	0.174520365525462	0.255523932232072	M4	Bacteria	Acidobacteriota	Blastocatellia	Pyrinomonadales	Pyrinomonadaceae	RB41
ASV89	4	42	0.00124334116547774	0.073918462419564	0.168746754870099	M10	Bacteria	Chloroflexi	KD4-96	KD4-96	KD4-96	KD4-96
ASV91	22	557	0.00159227056999065	0.671738769830072	0.236774292802062	M10	Bacteria	Acidobacteriota	Subgroup_5	Subgroup_5	Subgroup_5	Subgroup_5
ASV92	13	131	0.00148960095569198	0.402518458770897	0.187736774292802	M4	Bacteria	Acidobacteriota	Holophagae	Subgroup_7	Subgroup_7	Subgroup_7
ASV93	11	50	0.00141996978755318	0.370861196686089	0.379560008461376	M2	Bacteria	Acidobacteriota	Blastocatellia	Pyrinomonadales	Pyrinomonadaceae	RB41
ASV94	16	293	0.00154871268646367	0.478762925651157	0.204563373781273	M6	Bacteria	Acidobacteriota	Vicinamibacteria	Vicinamibacterales	Vicinamibacteraceae	Vicinamibacteraceae
ASV95	7	69	0.0013806302268842	0.213301728952344	0.16105459510394	M8	Bacteria	Acidobacteriota	Vicinamibacteria	Vicinamibacterales	Vicinamibacteraceae	Vicinamibacteraceae
ASV96	19	224	0.00152468649068845	0.624583494101076	0.191102094190496	M5	Bacteria	Proteobacteria	Gammaproteobacteria	Burkholderiales	Nitrosomonadaceae	Ellin6067
ASV97	18	159	0.00155727896005038	0.577321813117504	0.150477875425473	M4	Bacteria	Gemmatimonadota	Gemmatimonadetes	Gemmatimonadales	Gemmatimonadaceae	uncultured
ASV98	11	131	0.00146012657306709	0.280375315602677	0.128122536105075	M9	Bacteria	Acidobacteriota	Blastocatellia	Elev-16S-573	Elev-16S-573	Elev-16S-573
ASV99	12	133	0.00145449320027367	0.363928855898238	0.162737255052787	M3	Bacteria	Proteobacteria	Alphaproteobacteria	Rhizobiales	Hyphomicrobiaceae	Pedomicrobium
ASV100	6	91	0.00137137138684845	0.149315956935884	0.144227995615469	M9	Bacteria	Actinobacteriota	Thermoleophilia	Solirubrobacterales	67-14	67-14
ASV101	10	73	0.00140135628339485	0.299166535874659	0.107449856733524	M2	Bacteria	Methylomirabilota	Methylomirabilia	Rokubacteriales	Rokubacteriales	Rokubacteriales
ASV102	13	128	0.00138098627321066	0.311743218985866	0.0634603180708063	M9	Bacteria	Actinobacteriota	Thermoleophilia	Gaiellales	uncultured	uncultured
ASV104	9	102	0.00140025573946755	0.266892132095657	0.161294975096633	M9	Bacteria	Acidobacteriota	Blastocatellia	Pyrinomonadales	Pyrinomonadaceae	RB41
ASV105	17	290	0.00151983253171811	0.434631633577968	0.177881194592412	M5	Bacteria	Actinobacteriota	Rubrobacteria	Rubrobacterales	Rubrobacteriaceae	Rubrobacter
ASV106	18	385	0.00155096884433157	0.470736850289296	0.244947212553605	M9	Bacteria	Proteobacteria	Gammaproteobacteria	Steroidobacterales	Steroidobacteraceae
ASV107	10	133	0.00140847636549467	0.347158023816067	0.142785715659314	M7	Bacteria	Acidobacteriota	Vicinamibacteria	Vicinamibacterales	Vicinamibacteraceae
ASV108	15	146	0.00155010931246438	0.505320310180743	0.0942289571354397	M3	Bacteria	Gemmatimonadota	Gemmatimonadetes	Gemmatimonadales	Gemmatimonadaceae	Gemmatimonas
ASV110	14	152	0.00148838073543752	0.426441235813061	0.210813253591277	M8	Bacteria	Acidobacteriota	Vicinamibacteria	Vicinamibacterales	Vicinamibacteraceae	Vicinamibacteraceae
ASV111	10	166	0.00149808706258177	0.319377061997652	0.223313013211284	M4	Bacteria	Acidobacteriota	Vicinamibacteria	Vicinamibacterales	uncultured	uncultured
ASV112	6	81	0.00130579068258605	0.129134006315773	0.0673063979538855	M10	Bacteria	Actinobacteriota	Thermoleophilia	Gaiellales
ASV113	7	238	0.00154997216971535	0.175271156355448	0.170189034826253	M9	Bacteria
ASV114	10	141	0.00144380211821776	0.253703928335482	0.0824503374935097	M1	Bacteria	Actinobacteriota	Thermoleophilia	Gaiellales	Gaiellaceae	Gaiella
ASV115	7	16	0.00135715460635916	0.237578210407111	0.120189996346224	M3	Bacteria	Actinobacteriota	Thermoleophilia	Solirubrobacterales	Solirubrobacteraceae	Solirubrobacter
ASV116	11	110	0.00144566974794266	0.3898388134104	0.141824195688544	M5	Bacteria	Proteobacteria	Alphaproteobacteria	Rhizobiales	uncultured	uncultured
ASV117	13	208	0.00150399277069507	0.338878995910183	0.14038191573239	M2	Bacteria	Acidobacteriota	Blastocatellia	Pyrinomonadales	Pyrinomonadaceae	RB41
ASV118	5	45	0.00131273184640364	0.108799746107313	0.146872175535086	M10	Bacteria	Acidobacteriota	Holophagae	Subgroup_7	Subgroup_7	Subgroup_7
ASV119	12	208	0.00143024973563776	0.337715970718052	0.126439876156228	M5	Bacteria	Chloroflexi	KD4-96	KD4-96	KD4-96	KD4-96
ASV120	3	3	0.00125238596609672	0.122741774619225	0.115622776485068	M5	Bacteria	Gemmatimonadota	Gemmatimonadetes	Gemmatimonadales	Gemmatimonadaceae	uncultured
ASV121	4	38	0.00129547150816642	0.104337740054511	0.17571777465818	M10	Bacteria	Proteobacteria	Gammaproteobacteria	Burkholderiales	Nitrosomonadaceae	MND1
ASV122	21	857	0.00165559443151618	0.624393408527313	0.0908636372377454	M1	Bacteria	Actinobacteriota	Thermoleophilia	Gaiellales	uncultured	uncultured
ASV123	15	359	0.00154802926108147	0.375675904268967	0.163698775023557	M4	Bacteria	Proteobacteria	Gammaproteobacteria	CCD24	CCD24	CCD24
ASV124	11	151	0.00144972830011245	0.352838553572013	0.11490163650699	M4	Bacteria
ASV126	17	319	0.0015475476436334	0.509311613238531	0.192784754139343	M3	Bacteria	Acidobacteriota	Vicinamibacteria	Vicinamibacterales	Vicinamibacteraceae	Vicinamibacteraceae
ASV127	12	502	0.00161264432208245	0.336054193734451	0.130526336031999	M2	Bacteria	Chloroflexi	KD4-96	KD4-96	KD4-96	KD4-96
ASV128	7	25	0.00132702052142561	0.208332253172836	0.0949500971135171	M9	Bacteria	Actinobacteriota	Thermoleophilia	Gaiellales	uncultured	uncultured
ASV129	7	56	0.00142457976304396	0.218748038505199	0.171390934789716	M4	Bacteria	Planctomycetota	Phycisphaerae	Tepidisphaerales	WD2101_soil_group	WD2101_soil_group
ASV130	12	313	0.00157739014872208	0.361398409232106	0.118507336397377	M4	Bacteria	Proteobacteria	Gammaproteobacteria	Burkholderiales	Comamonadaceae	Variovorax
ASV131	8	78	0.00132388575963676	0.169032085534763	0.0610565181438818	M10	Bacteria	Methylomirabilota	Methylomirabilia	Rokubacteriales	Rokubacteriales	Rokubacteriales
ASV132	20	321	0.00152900401814492	0.596014867430372	0.10312301686506	M8	Bacteria	Nitrospirota	Nitrospiria	Nitrospirales	Nitrospiraceae	Nitrospira
ASV133	25	432	0.00162659866666911	0.865306819807953	0.133170515951616	M3	Bacteria	Actinobacteriota	Thermoleophilia	Solirubrobacterales	Solirubrobacteraceae	Solirubrobacter
ASV134	17	343	0.00157037847089328	0.555722787127723	0.141103055710467	M2	Bacteria	Proteobacteria	Gammaproteobacteria	Burkholderiales	TRA3-20	TRA3-20
ASV135	11	110	0.00146153073119626	0.3413068863598	0.0826907174862022	M1	Bacteria	Actinobacteriota	Thermoleophilia	Solirubrobacterales	67-14	67-14
ASV136	31	966	0.00176989890397787	1	0.11490163650699	M5	Bacteria	Bacteroidota	Bacteroidia	Cytophagales	Microscillaceae
ASV137	6	72	0.00138664641740115	0.187267737609011	0.0846137574277418	M2	Bacteria	Chloroflexi	KD4-96	KD4-96	KD4-96	KD4-96
ASV138	15	205	0.00152529368118639	0.45200678004991	0.126199496163535	M4	Bacteria	Proteobacteria	Gammaproteobacteria	Xanthomonadales	Xanthomonadaceae
ASV139	11	67	0.00143936324450024	0.37112254251837	0.151920155381627	M3	Bacteria	Proteobacteria	Alphaproteobacteria	Rhizobiales	Xanthobacteraceae	uncultured
ASV140	13	319	0.00152939934798734	0.349178357899106	0.0644218380415761	M1	Bacteria	Actinobacteriota	Thermoleophilia	Gaiellales	Gaiellaceae	Gaiella
ASV141	13	140	0.0014832565743466	0.492603285961078	0.104324916828523	M3	Bacteria	RCP2-54	RCP2-54	RCP2-54	RCP2-54	RCP2-54
ASV142	22	1473	0.00176008862685866	0.545978517576927	0.0920655372012077	M5	Bacteria	Chloroflexi	TK10	TK10	TK10	TK10
ASV144	24	1166	0.00168991029071855	0.669092853486969	0.110334416645834	M2	Bacteria	Acidobacteriota	Vicinamibacteria	Vicinamibacterales	Vicinamibacteraceae
ASV145	22	200	0.00157516342678204	0.816328925926018	0.133651275937001	M3	Bacteria	Acidobacteriota	Vicinamibacteria	Vicinamibacterales	uncultured	uncultured
ASV146	31	1102	0.00172160735110987	0.947420177222175	0.199515393934732	M8	Bacteria	Acidobacteriota	Blastocatellia	Pyrinomonadales	Pyrinomonadaceae	RB41
ASV150	15	344	0.00155219347683834	0.372295083341695	0.121872656295071	M3	Bacteria	Chloroflexi	P2-11E	P2-11E	P2-11E	P2-11E
ASV151	14	733	0.00165266296614485	0.346418340898405	0.081008057537355	M2	Bacteria	Acidobacteriota	Holophagae	Subgroup_7	Subgroup_7	Subgroup_7
ASV152	4	14	0.00122504281788373	0.0825110270928852	0.133170515951616	M9	Bacteria	Proteobacteria	Alphaproteobacteria	Sphingomonadales	Sphingomonadaceae
ASV153	11	241	0.00143768056073893	0.271295632792222	0.102882636872368	M7	Bacteria	Actinobacteriota	Actinobacteria	Micrococcales	Micrococcaceae	Arthrobacter
ASV155	7	107	0.00137198162256436	0.200836933805248	0.0682679179246553	M8	Bacteria	Chloroflexi	P2-11E	P2-11E	P2-11E	P2-11E
ASV156	7	85	0.00141653524396829	0.205243074834075	0.0925462971865926	M2	Bacteria	Myxococcota	Polyangia	UASB-TL25	UASB-TL25	UASB-TL25
ASV157	22	717	0.0016480393952088	0.677929166677408	0.270187111786312	M8	Bacteria	Acidobacteriota	Blastocatellia	Pyrinomonadales	Pyrinomonadaceae	RB41
ASV159	15	116	0.00147993825264643	0.458641039343926	0.196150074037038	M1	Bacteria	Proteobacteria	Gammaproteobacteria	Burkholderiales	Nitrosomonadaceae	Ellin6067
ASV160	15	129	0.00147413667763928	0.468254962527747	0.132208995980847	M2	Bacteria	Planctomycetota	Phycisphaerae	Tepidisphaerales	WD2101_soil_group	WD2101_soil_group
ASV161	11	189	0.00147082479683628	0.300260034859732	0.11394011653622	M3	Bacteria	Acidobacteriota	Vicinamibacteria	Subgroup_17	Subgroup_17	Subgroup_17
ASV162	12	397	0.00149745055017788	0.239958877213474	0.0653833580123459	M3	Bacteria	Chloroflexi	KD4-96	KD4-96	KD4-96	KD4-96
ASV163	23	627	0.00165149554517136	0.720459817605721	0.107930616718909	M3	Bacteria	Bacteroidota	Bacteroidia	Cytophagales	Microscillaceae	Chryseolinea
ASV164	13	191	0.00145907079007895	0.353462687616239	0.154323955308552	M3	Bacteria	Proteobacteria	Gammaproteobacteria	Gammaproteobacteria_Incertae_Sedis	Unknown_Family	Acidibacter
ASV165	13	197	0.00146720982291064	0.448315791510989	0.0790850175958155	M6	Bacteria	Acidobacteriota	Holophagae	Subgroup_7	Subgroup_7	Subgroup_7
ASV166	18	801	0.00164751959000948	0.545582805945315	0.114661256514298	M7	Bacteria	NB1-j	NB1-j	NB1-j	NB1-j	NB1-j
ASV168	15	397	0.00154067378515171	0.416697735982893	0.0930270571719775	M2	Bacteria	RCP2-54	RCP2-54	RCP2-54	RCP2-54	RCP2-54
ASV169	17	273	0.00153484665751312	0.540259245774723	0.112017076594681	M10	Bacteria	Proteobacteria	Alphaproteobacteria	Rhizobiales	Xanthobacteraceae
ASV170	23	527	0.0016056176447445	0.69471819638028	0.113459356550836	M2	Bacteria	Acidobacteriota	Vicinamibacteria	Vicinamibacterales	Vicinamibacteraceae	Vicinamibacteraceae
ASV171	17	227	0.00157104477565846	0.606548048071753	0.0841329974423569	M11	Bacteria	Acidobacteriota	Vicinamibacteria	Vicinamibacterales	uncultured	uncultured
ASV172	17	362	0.00153983824638401	0.495626601099735	0.116343916463145	M3	Bacteria	Gemmatimonadota	Gemmatimonadetes	Gemmatimonadales	Gemmatimonadaceae	uncultured
ASV173	17	443	0.00160975032250176	0.498920872774352	0.062739178092729	M10	Bacteria	Actinobacteriota	Thermoleophilia	Gaiellales	Gaiellaceae	Gaiella
ASV175	10	253	0.00142157012970839	0.250713339109983	0.159612315147786	M10	Bacteria	Gemmatimonadota	Gemmatimonadetes	Gemmatimonadales	Gemmatimonadaceae	uncultured
ASV176	8	75	0.00141245787787382	0.243692005936387	0.152881675352397	M4	Bacteria	Acidobacteriota	Vicinamibacteria	Vicinamibacterales	uncultured	uncultured
ASV177	9	186	0.0014101251019804	0.235202012436638	0.149997115440088	M4	Bacteria	Acidobacteriota	Vicinamibacteria	Vicinamibacterales	Vicinamibacteraceae	Vicinamibacteraceae
ASV178	15	444	0.00148505922742681	0.399481062992736	0.243264552604758	M3	Bacteria	Acidobacteriota	Blastocatellia	Pyrinomonadales	Pyrinomonadaceae	RB41
ASV179	10	174	0.00149091037359423	0.342396246643705	0.117545816426607	M2	Bacteria	Gemmatimonadota	Gemmatimonadetes	Gemmatimonadales	Gemmatimonadaceae	uncultured
ASV180	12	197	0.00149566124135039	0.349883545078276	0.0903828772523605	M2	Bacteria	Myxococcota	bacteriap25	bacteriap25	bacteriap25	bacteriap25
ASV184	11	237	0.00150738082621421	0.32036068152748	0.0701909578661949	M1	Bacteria	Acidobacteriota	Vicinamibacteria	Vicinamibacterales	Vicinamibacteraceae
ASV185	17	336	0.00153740246472216	0.516943686643897	0.115622776485068	M4	Bacteria	Acidobacteriota	Acidobacteriae	Bryobacterales	Bryobacteraceae	Bryobacter
ASV186	17	395	0.00156273294031801	0.572674920546427	0.128843676083152	M10	Bacteria	Myxococcota	bacteriap25	bacteriap25	bacteriap25	bacteriap25
ASV187	7	46	0.00137703714662723	0.20406203434585	0.0711524778369647	M3	Bacteria	Acidobacteriota	Vicinamibacteria	Vicinamibacterales	Vicinamibacteraceae	Vicinamibacteraceae
ASV188	13	221	0.00146341606536461	0.362627463492582	0.103363396857753	M5	Bacteria	Gemmatimonadota	S0134_terrestrial_group	S0134_terrestrial_group	S0134_terrestrial_group	S0134_terrestrial_group
ASV189	9	98	0.0014238675919234	0.266730131308171	0.0872579373473587	M1	Bacteria	Chloroflexi	Anaerolineae	Anaerolineales	Anaerolineaceae	UTCFX1
ASV191	13	248	0.00148549983474039	0.433645946350583	0.0956712370915944	M8	Bacteria	Gemmatimonadota	Gemmatimonadetes	Gemmatimonadales	Gemmatimonadaceae	uncultured
ASV192	9	55	0.00142056688068806	0.301636853268473	0.0925462971865926	M7	Bacteria	Proteobacteria	Alphaproteobacteria	Rhizobiales	Rhizobiaceae
ASV193	16	342	0.00152964326728252	0.550308495967563	0.166102574950482	M10	Bacteria	Acidobacteriota	Blastocatellia	Blastocatellales	Blastocatellaceae	uncultured
ASV194	20	423	0.00160604745320049	0.651336943968769	0.102401876886983	M1	Bacteria	Nitrospirota	Nitrospiria	Nitrospirales	Nitrospiraceae	Nitrospira
ASV196	17	348	0.0015350848653271	0.484526235125531	0.115622776485068	M5	Bacteria	Proteobacteria	Alphaproteobacteria	Sphingomonadales	Sphingomonadaceae	Altererythrobacter
ASV198	19	423	0.0015569970256127	0.539305479746241	0.1050460568066	M4	Bacteria	Chloroflexi	Anaerolineae	Anaerolineales	Anaerolineaceae	UTCFX1
ASV199	15	145	0.00151540182458987	0.535522964241098	0.175477394665487	M1	Bacteria	Bacteroidota	Bacteroidia	Chitinophagales	Chitinophagaceae	uncultured
ASV200	15	215	0.00154777416327695	0.458713732590038	0.112257456587373	M2	Bacteria	Acidobacteriota	Vicinamibacteria	Vicinamibacterales	Vicinamibacteraceae
ASV201	12	301	0.00148266417984948	0.270885938934953	0.124516836214688	M3	Bacteria	Acidobacteriota	Vicinamibacteria	Vicinamibacterales	Vicinamibacteraceae	Vicinamibacteraceae
ASV202	13	190	0.00148697157668601	0.406761544955976	0.144227995615469	M1	Bacteria	Proteobacteria	Gammaproteobacteria	Burkholderiales	Nitrosomonadaceae	Ellin6067
ASV203	17	418	0.00161887226989994	0.5062131006323	0.110094036653141	M3	Bacteria	Proteobacteria	Alphaproteobacteria	Rhizobiales	Xanthobacteraceae	uncultured
ASV204	16	406	0.00157636667562332	0.512644250620979	0.085815657391204	M7	Bacteria	Chloroflexi	Chloroflexia	Thermomicrobiales	JG30-KF-CM45	JG30-KF-CM45
ASV205	10	189	0.00149547498485745	0.288632571926851	0.125959116170843	M4	Bacteria	Acidobacteriota	Vicinamibacteria	Vicinamibacterales	Vicinamibacteraceae	Vicinamibacteraceae
ASV206	10	114	0.00144719680490382	0.263003410996407	0.0949500971135171	M1	Bacteria	Proteobacteria	Gammaproteobacteria	Burkholderiales	TRA3-20	TRA3-20
ASV207	12	198	0.00146291523838842	0.358333299044712	0.106728716755447	M6	Bacteria	Proteobacteria	Alphaproteobacteria	Rhizobiales	Xanthobacteraceae
ASV209	18	316	0.0015839206398127	0.554651556701916	0.088459837310821	M1	Bacteria	Acidobacteriota	Vicinamibacteria	Subgroup_17	Subgroup_17	Subgroup_17
ASV210	17	274	0.00159380857874974	0.588438053409254	0.0877386973327436	M1	Bacteria	Bacteroidota	Bacteroidia	Cytophagales	Microscillaceae	uncultured
ASV211	16	390	0.00152987784197064	0.479287223907792	0.112017076594681	M5	Bacteria	Verrucomicrobiota	Verrucomicrobiae	Chthoniobacterales	Chthoniobacteraceae	Chthoniobacter
ASV212	11	207	0.0014998981450642	0.337102349621402	0.106247956770062	M1	Bacteria	Proteobacteria	Alphaproteobacteria	Sphingomonadales	Sphingomonadaceae	Sphingomonas
ASV214	6	74	0.00136567257666345	0.163638921189088	0.126199496163535	M2	Bacteria	Acidobacteriota	Vicinamibacteria	Vicinamibacterales	Vicinamibacteraceae	Vicinamibacteraceae
ASV215	17	211	0.00158777768037715	0.647783541736582	0.144227995615469	M7	Bacteria	Acidobacteriota	Blastocatellia	Pyrinomonadales	Pyrinomonadaceae	RB41
ASV216	15	184	0.0015386557152193	0.519886602318416	0.0603353781658045	M7	Bacteria	Gemmatimonadota	Gemmatimonadetes	Gemmatimonadales	Gemmatimonadaceae	Gemmatimonas
ASV217	21	270	0.00151985728087674	0.597031188672262	0.171150554797023	M4	Bacteria	Proteobacteria	Alphaproteobacteria	Rhizobiales	Xanthobacteraceae	Rhodoplanes
ASV218	18	321	0.00155161007198523	0.63868584394573	0.0985557970039038	M6	Bacteria	Acidobacteriota	Holophagae	Subgroup_7	Subgroup_7	Subgroup_7
ASV219	10	152	0.00152859361823884	0.304759300550174	0.138699255783543	M5	Bacteria	Proteobacteria	Alphaproteobacteria	Rhizobiales	uncultured	uncultured
ASV220	6	102	0.00141295146304062	0.160372412821886	0.0973538970404415	M3	Bacteria	Planctomycetota	Phycisphaerae	Tepidisphaerales	WD2101_soil_group	WD2101_soil_group
ASV221	15	105	0.00145967719329453	0.493770881099623	0.0891809772888983	M4	Bacteria	Actinobacteriota	Thermoleophilia	Gaiellales	Gaiellaceae	Gaiella
ASV222	19	396	0.00158182212915726	0.590346855910489	0.224514913174747	M7	Bacteria	Chloroflexi	Ktedonobacteria	C0119	C0119	C0119
ASV223	14	272	0.00147459514249815	0.340726968237461	0.100478836945443	M11	Bacteria	Proteobacteria	Alphaproteobacteria	Rhizobiales	Xanthobacteraceae	uncultured
ASV224	18	347	0.00156705848971379	0.606015762476886	0.087979077325436	M6	Bacteria	Proteobacteria	Alphaproteobacteria	Rhizobiales	KF-JG30-B3	KF-JG30-B3
ASV225	21	163	0.00153484172110621	0.785793929919663	0.0711524778369647	M4	Bacteria	Actinobacteriota	Thermoleophilia	Solirubrobacterales	Solirubrobacteraceae	Solirubrobacter
ASV228	20	255	0.0015669173178557	0.699832971002068	0.0723543778004269	M1	Bacteria	Proteobacteria	Alphaproteobacteria	Rhizobiales	Xanthobacteraceae
ASV229	6	38	0.00134653246150901	0.153358457371404	0.130526336031999	M7	Bacteria	Proteobacteria	Gammaproteobacteria	Burkholderiales	TRA3-20	TRA3-20
ASV230	12	219	0.00149097521146333	0.336653571817275	0.0685082979173477	M6	Bacteria	Acidobacteriota	Vicinamibacteria	Vicinamibacterales	Vicinamibacteraceae
ASV231	11	228	0.00146064557497977	0.298631309037023	0.0778831176323532	M4	Bacteria	Chloroflexi	Chloroflexia	Thermomicrobiales	JG30-KF-CM45	JG30-KF-CM45
ASV232	9	100	0.00139346739076221	0.235046583420579	0.0860560373838965	M3	Bacteria	Acidobacteriota	Vicinamibacteria	Vicinamibacterales	Vicinamibacteraceae	Vicinamibacteraceae
ASV235	10	93	0.00136280495740374	0.268360767924545	0.0680275379319629	M4	Bacteria	Actinobacteriota	Actinobacteria	Pseudonocardiales	Pseudonocardiaceae	Pseudonocardia
ASV236	21	310	0.00157037275042676	0.744352860125043	0.0704313378588873	M9	Bacteria	Acidobacteriota	Vicinamibacteria	Vicinamibacterales	Vicinamibacteraceae	Vicinamibacteraceae
ASV238	15	486	0.00159016738165033	0.475948834171674	0.0781234976250457	M6	Bacteria	NB1-j	NB1-j	NB1-j	NB1-j	NB1-j
ASV239	8	41	0.00140141457138001	0.29455496786728	0.0615372781292668	M10	Bacteria	Actinobacteriota	Thermoleophilia	Gaiellales	Gaiellaceae	Gaiella
ASV240	11	190	0.00148319613348388	0.297849768631976	0.0872579373473587	M10	Bacteria	Verrucomicrobiota	Verrucomicrobiae	Chthoniobacterales	Chthoniobacteraceae	Candidatus_Udaeobacter
ASV241	10	190	0.00144847645028832	0.298381845931116	0.0889405972962058	M2	Bacteria	Acidobacteriota	Blastocatellia	45985	45985	45985
ASV243	9	106	0.00139360227592651	0.208638163261555	0.125478356185458	M4	Bacteria	Nitrospirota	Nitrospiria	Nitrospirales	Nitrospiraceae	Nitrospira
ASV244	7	57	0.00132128352575139	0.194184263549804	0.126920636141613	M3	Bacteria	Proteobacteria	Alphaproteobacteria	Sphingomonadales	Sphingomonadaceae	Altererythrobacter
ASV246	14	275	0.00147081082002245	0.395353050834223	0.062739178092729	M2	Bacteria	Actinobacteriota	Actinobacteria	Streptosporangiales	Streptosporangiaceae	Streptosporangium
ASV247	21	771	0.00161361438864245	0.530197153900629	0.0617776581219592	M2	Bacteria	Planctomycetota	OM190	OM190	OM190	OM190
ASV249	16	444	0.00161874858572953	0.444279500247391	0.132208995980847	M1	Bacteria	Acidobacteriota	Vicinamibacteria	Vicinamibacterales	Vicinamibacteraceae	Vicinamibacteraceae
ASV250	17	126	0.00150914590845429	0.618934107957231	0.100478836945443	M6	Bacteria	Acidobacteriota	Blastocatellia	Pyrinomonadales	Pyrinomonadaceae	RB41
ASV252	25	553	0.00162969716914333	0.880477031958519	0.0644218380415761	M4	Bacteria	Firmicutes	Bacilli	Paenibacillales	Paenibacillaceae	Paenibacillus
ASV253	12	118	0.00147619002213152	0.380782534954331	0.0896617372742832	M6	Bacteria	Proteobacteria	Gammaproteobacteria	Burkholderiales	Comamonadaceae
ASV254	8	24	0.00134208844254188	0.289853869760194	0.175477394665487	M5	Bacteria	Acidobacteriota	Blastocatellia	Pyrinomonadales	Pyrinomonadaceae	RB41
ASV257	9	56	0.00140468873676638	0.274495671440873	0.0903828772523605	M1	Bacteria	Acidobacteriota	Blastocatellia	Elev-16S-573	Elev-16S-573	Elev-16S-573
ASV258	23	334	0.0016108262217915	0.816819385370212	0.104565296821215	M6	Bacteria	Acidobacteriota	Vicinamibacteria	Vicinamibacterales	Vicinamibacteraceae	Vicinamibacteraceae
ASV259	26	546	0.0016253887063295	0.890679763087241	0.0622584181073441	M6	Bacteria	Acidobacteriota	Vicinamibacteria	Vicinamibacterales
ASV261	17	372	0.00159822337471947	0.603973971319115	0.0995173169746736	M1	Bacteria	Bacteroidota	Bacteroidia	Cytophagales	Microscillaceae	Chryseolinea
ASV264	23	613	0.0016447369552082	0.732157318382124	0.0786042576104306	M3	Bacteria	Proteobacteria	Alphaproteobacteria	Sphingomonadales	Sphingomonadaceae
ASV266	23	541	0.00168749665244524	0.791769406295022	0.109132516682371	M1	Bacteria	Bacteroidota	Bacteroidia	Chitinophagales	Chitinophagaceae	Puia
ASV268	10	84	0.00139734497168568	0.303339405850637	0.0973538970404415	M7	Bacteria	Acidobacteriota	Vicinamibacteria	Subgroup_17	Subgroup_17	Subgroup_17
ASV270	10	59	0.00140403028437455	0.300552822484112	0.0983154170112113	M2	Bacteria	Proteobacteria	Alphaproteobacteria	Rhizobiales	Xanthobacteraceae
ASV272	13	240	0.00150960891109111	0.34696325404759	0.10600757677737	M5	Bacteria	Proteobacteria	Gammaproteobacteria	Xanthomonadales	Xanthomonadaceae	Arenimonas
ASV273	6	187	0.00132126426552298	0.156497144077849	0.0728351377858118	M11	Bacteria	Proteobacteria	Gammaproteobacteria	Burkholderiales	Oxalobacteraceae	Massilia
ASV274	6	109	0.00139330186867495	0.209776164533193	0.135333935885848	M6	Bacteria	Acidobacteriota	Blastocatellia	45985	45985	45985
ASV277	11	304	0.00146943097226489	0.263010417784242	0.0735562777638892	M11	Bacteria	Gemmatimonadota	AKAU4049	AKAU4049	AKAU4049	AKAU4049
ASV278	13	131	0.00146193551289192	0.451415737942319	0.0675467779465779	M2	Bacteria	Proteobacteria	Alphaproteobacteria	Rhizobiales	Rhizobiaceae
ASV279	16	305	0.00151895554237273	0.560815828104211	0.085815657391204	M5	Bacteria	Acidobacteriota	Blastocatellia
ASV280	15	417	0.00154702937293524	0.410136783324836	0.116584296455837	M9	Bacteria	Proteobacteria	Alphaproteobacteria	Dongiales	Dongiaceae	Dongia
ASV281	18	353	0.0015940983427652	0.586285751387388	0.0728351377858118	M8	Bacteria	Actinobacteriota	Actinobacteria	0319-7L14	0319-7L14	0319-7L14
ASV282	13	120	0.00144776099621843	0.395414910145933	0.0899021172669756	M9	Bacteria	Actinobacteriota	Actinobacteria	Micrococcales	Microbacteriaceae	Agromyces
ASV283	13	113	0.00149015607964419	0.435771950031091	0.0826907174862022	M2	Bacteria	Actinobacteriota	Acidimicrobiia	IMCC26256	IMCC26256	IMCC26256
ASV285	12	271	0.00151394799217033	0.368190039399002	0.200236533912809	M5	Bacteria	Gemmatimonadota	Longimicrobia	Longimicrobiales	Longimicrobiaceae	Longimicrobium
ASV286	22	379	0.00157143469880926	0.746890414165704	0.0980750370185189	M5	Bacteria	Proteobacteria	Gammaproteobacteria	Gammaproteobacteria_Incertae_Sedis	Unknown_Family	Acidibacter
ASV287	15	141	0.00151030536295574	0.505303724676716	0.0629795580854214	M4	Bacteria	Proteobacteria	Alphaproteobacteria	Rhizobiales	Rhizobiaceae	Pseudaminobacter
ASV288	13	104	0.00150047469952603	0.458806711670294	0.0935078171573624	M8	Bacteria	Bacteroidota	Bacteroidia	Chitinophagales	Chitinophagaceae	Terrimonas
ASV289	12	142	0.0014840113731318	0.339149656621304	0.0826907174862022	M5	Bacteria	Actinobacteriota	Actinobacteria	Streptomycetales	Streptomycetaceae	Streptomyces
ASV290	12	87	0.0014179746884173	0.413738903401252	0.121151516316994	M7	Bacteria	Planctomycetota	Phycisphaerae	Tepidisphaerales	WD2101_soil_group	WD2101_soil_group
ASV291	16	164	0.00157294620970344	0.594341349514878	0.110574796638526	M1	Bacteria	Nitrospirota	Nitrospiria	Nitrospirales	Nitrospiraceae	Nitrospira
ASV293	15	288	0.00151855990550145	0.409542743851174	0.0800465375665853	M2	Bacteria	Acidobacteriota	Vicinamibacteria	Vicinamibacterales	Vicinamibacteraceae
ASV295	17	459	0.00157440270388371	0.486516360756555	0.0632199380781139	M3	Bacteria	Verrucomicrobiota	Verrucomicrobiae	Chthoniobacterales	Chthoniobacteraceae	Chthoniobacter
ASV296	23	802	0.00164829241061893	0.645259298259822	0.0704313378588873	M7	Bacteria	Acidobacteriota	Holophagae	Subgroup_7	Subgroup_7	Subgroup_7
ASV297	16	369	0.00155997599526538	0.491382034513359	0.0817291975154324	M3	Bacteria	Actinobacteriota	Acidimicrobiia
ASV298	12	304	0.00152353849395944	0.309463485523724	0.0899021172669756	M5	Bacteria	Myxococcota	Polyangia	Polyangiales	Phaselicystidaceae	Phaselicystis
ASV303	9	63	0.00143850574172905	0.282228277657739	0.0728351377858118	M2	Bacteria	Proteobacteria	Gammaproteobacteria	Burkholderiales	Nitrosomonadaceae	Ellin6067
ASV305	12	146	0.00149883689749831	0.381979452549226	0.0822099575008173	M9	Bacteria	Actinobacteriota	Thermoleophilia	Gaiellales	uncultured	uncultured
ASV308	17	226	0.00152661458272992	0.583208697918681	0.0680275379319629	M5	Bacteria	Proteobacteria	Alphaproteobacteria	Rhizobiales	Xanthobacteraceae
ASV309	13	187	0.00145044581532201	0.348861451742384	0.0867771773619738	M8	Bacteria	Acidobacteriota	Blastocatellia	Blastocatellales	Blastocatellaceae	Stenotrophobacter
ASV310	16	385	0.0015900662370877	0.514173762327813	0.126199496163535	M5	Bacteria	Acidobacteriota	Blastocatellia	Pyrinomonadales	Pyrinomonadaceae	RB41
ASV312	21	455	0.00160074143008798	0.733375893192924	0.127882156112382	M1	Bacteria	Acidobacteriota	Blastocatellia	Blastocatellales	Blastocatellaceae	Aridibacter
ASV313	21	464	0.00165614676311628	0.721055179258491	0.0742774177419665	M1	Bacteria	Planctomycetota	Planctomycetes	Pirellulales	Pirellulaceae	Rhodopirellula
ASV320	18	488	0.00162902189597436	0.600894236681833	0.0870175573546663	M1	Bacteria	Proteobacteria	Gammaproteobacteria	Burkholderiales	Nitrosomonadaceae	MND1
ASV321	20	235	0.00155661068344709	0.71749087139305	0.0716332378223496	M7	Bacteria	Proteobacteria	Gammaproteobacteria	Burkholderiales	Nitrosomonadaceae	MND1
ASV322	20	949	0.001721426709675	0.562747547193186	0.0889405972962058	M4	Bacteria	Actinobacteriota	Actinobacteria	Propionibacteriales	Nocardioidaceae	Kribbella
ASV323	17	397	0.00158391715479879	0.49964554858757	0.0850945174131267	M4	Bacteria	Actinobacteriota	Acidimicrobiia
ASV325	22	806	0.00168720155748252	0.715233920742795	0.0651429780196535	M6	Bacteria	Acidobacteriota	Vicinamibacteria	Vicinamibacterales	Vicinamibacteraceae
ASV326	13	163	0.00151120156983509	0.385232359929089	0.120189996346224	M2	Bacteria	Proteobacteria	Alphaproteobacteria	Rhizobiales	Xanthobacteraceae	Rhodoplanes
ASV327	17	351	0.00156564120588822	0.583086602800017	0.0615372781292668	M8	Bacteria	Actinobacteriota	Thermoleophilia	Solirubrobacterales	67-14	67-14
ASV328	13	361	0.00158100292410923	0.4242465103232	0.0745177977346589	M7	Bacteria	Acidobacteriota	Blastocatellia	45985	45985	45985
ASV330	14	290	0.00153021100775498	0.358426378943472	0.0629795580854214	M3	Bacteria	Proteobacteria	Alphaproteobacteria	Sphingomonadales	Sphingomonadaceae
ASV332	18	318	0.00163936857766005	0.581067487482815	0.0987961769965962	M6	Bacteria	Proteobacteria	Alphaproteobacteria	Rhizobiales	Xanthobacteraceae
ASV334	18	461	0.00163123828739008	0.594974423153239	0.0637006980634988	M1	Bacteria	Actinobacteriota	Thermoleophilia	Gaiellales
ASV335	16	241	0.001609272065294	0.587937489404988	0.0752389377127363	M4	Bacteria	Planctomycetota	Phycisphaerae	Tepidisphaerales	WD2101_soil_group	WD2101_soil_group
ASV336	19	410	0.00159911389984791	0.610480872782696	0.0610565181438818	M2	Bacteria	Proteobacteria	Gammaproteobacteria	Burkholderiales	Nitrosomonadaceae	MND1
ASV337	12	38	0.00142137231748225	0.470807533418309	0.153602815330474	M6	Bacteria	Acidobacteriota	Blastocatellia	Pyrinomonadales	Pyrinomonadaceae	RB41
ASV338	20	393	0.00158963662107107	0.642783512283181	0.090623257245053	M10	Bacteria	Acidobacteriota	Vicinamibacteria	Vicinamibacterales	Vicinamibacteraceae	Vicinamibacteraceae
ASV339	15	129	0.00149712280787102	0.56817659551323	0.0634603180708063	M10	Bacteria	Bacteroidota	Bacteroidia	Chitinophagales	Chitinophagaceae	Ferruginibacter
ASV342	11	94	0.00143604248236795	0.338615388543073	0.104805676813907	M4	Bacteria	Actinobacteriota	Thermoleophilia	Solirubrobacterales	Solirubrobacteraceae	Parviterribacter
ASV343	13	188	0.00150827250530874	0.414802635134672	0.0961519970769793	M1	Bacteria	Chloroflexi	KD4-96	KD4-96	KD4-96	KD4-96
ASV347	12	247	0.00158234504358754	0.412447596646698	0.0800465375665853	M5	Bacteria	Proteobacteria	Gammaproteobacteria	Burkholderiales	Comamonadaceae
ASV348	17	210	0.00151453170083901	0.503538944513486	0.169467894848176	M7	Bacteria	Acidobacteriota	Blastocatellia	Pyrinomonadales	Pyrinomonadaceae	RB41
ASV349	18	296	0.0015229883949342	0.608551030949842	0.0704313378588873	M6	Bacteria	Proteobacteria	Gammaproteobacteria	Burkholderiales	TRA3-20	TRA3-20
ASV350	10	262	0.001499680906034	0.245601696902393	0.0735562777638892	M7	Bacteria	Proteobacteria	Gammaproteobacteria	Gammaproteobacteria_Incertae_Sedis	Unknown_Family	Acidibacter
ASV352	20	573	0.00163890201671461	0.612022736599241	0.0610565181438818	M2	Bacteria	Actinobacteriota	Thermoleophilia	Solirubrobacterales	Solirubrobacteraceae	Solirubrobacter
ASV353	16	205	0.00156961067393708	0.58996262683938	0.162737255052787	M3	Bacteria	Acidobacteriota	Vicinamibacteria	Vicinamibacterales	Vicinamibacteraceae	Vicinamibacteraceae
ASV354	10	90	0.00137849720993043	0.267773953846476	0.0870175573546663	M7	Bacteria	Myxococcota	Polyangia	Haliangiales	Haliangiaceae	Haliangium
ASV355	15	156	0.00145283960795662	0.444211751506824	0.0682679179246553	M4	Bacteria	Latescibacterota	Latescibacterota	Latescibacterota	Latescibacterota	Latescibacterota
ASV357	9	63	0.00139573458615728	0.272486850464324	0.115622776485068	M4	Bacteria	Proteobacteria	Gammaproteobacteria	Gammaproteobacteria_Incertae_Sedis	Unknown_Family	Acidibacter
ASV358	26	899	0.00174292489477565	0.900444103	0.088459837310821	M4	Bacteria	Verrucomicrobiota	Verrucomicrobiae	Chthoniobacterales	Chthoniobacteraceae	Chthoniobacter
ASV360	10	151	0.00147614076738166	0.287597418142623	0.0605757581584969	M1	Bacteria	Proteobacteria	Alphaproteobacteria	Rhizobiales	Hyphomicrobiaceae	Pedomicrobium
ASV363	16	340	0.00160539444979373	0.552543598649058	0.0716332378223496	M2	Bacteria	Proteobacteria	Gammaproteobacteria	Burkholderiales	Nitrosomonadaceae	Ellin6067
ASV368	12	206	0.00148715993731679	0.336881346103938	0.0983154170112113	M2	Bacteria	Proteobacteria	Gammaproteobacteria	Burkholderiales	Nitrosomonadaceae	MND1
ASV369	13	324	0.00157084543150938	0.38170278662601	0.0622584181073441	M8	Bacteria	Bacteroidota	Bacteroidia	Cytophagales	Microscillaceae
ASV372	19	608	0.00164165597255136	0.57105177151442	0.0713928578296571	M1	Bacteria	Verrucomicrobiota	Verrucomicrobiae	Opitutales	Opitutaceae	Cephaloticoccus
ASV380	19	321	0.00155363799633788	0.561695456098737	0.0730755177785043	M4	Bacteria	Acidobacteriota	Thermoanaerobaculia	Thermoanaerobaculales	Thermoanaerobaculaceae	Subgroup_10
ASV382	14	160	0.00148158990239683	0.491594812672687	0.124036076229303	M1	Bacteria	Acidobacteriota	Blastocatellia	Pyrinomonadales	Pyrinomonadaceae	RB41
ASV386	18	327	0.00156832793592526	0.610449165533561	0.0641814580488837	M5	Bacteria	Actinobacteriota	Thermoleophilia	Solirubrobacterales	67-14	67-14
ASV387	16	185	0.00150836511524154	0.498358120854374	0.0795657775812004	M6	Bacteria	Bacteroidota	Bacteroidia	Chitinophagales	Chitinophagaceae	Flavitalea
ASV395	18	432	0.0016053839592126	0.642516945030627	0.0983154170112113	M5	Bacteria	Proteobacteria	Gammaproteobacteria	Burkholderiales	Comamonadaceae
ASV397	21	735	0.00166693413307331	0.708635045981123	0.0634603180708063	M3	Bacteria	Actinobacteriota	Thermoleophilia	Solirubrobacterales	Solirubrobacteraceae	Solirubrobacter
ASV401	15	255	0.00152024236711654	0.415345474538191	0.0682679179246553	M2	Bacteria	MBNT15	MBNT15	MBNT15	MBNT15	MBNT15
ASV408	12	277	0.00153212103672086	0.343723042609525	0.0622584181073441	M6	Bacteria	Acidobacteriota	Vicinamibacteria	Vicinamibacterales	Vicinamibacteraceae
ASV412	10	71	0.00146133693267988	0.364530284816909	0.142064575681237	M6	Bacteria	Acidobacteriota	Blastocatellia	Pyrinomonadales	Pyrinomonadaceae	RB41
ASV415	15	234	0.00153831995158373	0.517691540499971	0.134853175900463	M6	Bacteria	Proteobacteria	Alphaproteobacteria	Rhizobiales	Xanthobacteraceae
ASV422	15	96	0.00145830097199662	0.517409151958488	0.0661044979904233	M3	Bacteria	Actinobacteriota	Thermoleophilia	Solirubrobacterales
ASV423	13	246	0.00149496111600188	0.379610223806316	0.0762004576835061	M2	Bacteria	Acidobacteriota	Blastocatellia
ASV429	15	177	0.00151348979634353	0.467616725456317	0.100719216938136	M5	Bacteria	Proteobacteria	Alphaproteobacteria	Rhizobiales	Xanthobacteraceae	Rhodoplanes
ASV431	16	252	0.00151458209524352	0.452417407924271	0.0894213572815907	M8	Bacteria	Acidobacteriota	Vicinamibacteria	Vicinamibacterales	uncultured	uncultured
ASV434	16	208	0.00153126197573957	0.529080501384868	0.118266956404685	M6	Bacteria	Acidobacteriota	Blastocatellia	Pyrinomonadales	Pyrinomonadaceae	RB41
ASV439	19	181	0.00154475188062887	0.70975590319658	0.117065056441222	M6	Bacteria	Acidobacteriota	Blastocatellia	45985	45985	45985
ASV449	17	303	0.00157137198745348	0.67995858603432	0.0985557970039038	M6	Bacteria	Acidobacteriota	Blastocatellia	Pyrinomonadales	Pyrinomonadaceae	RB41
ASV462	14	211	0.00151622548744883	0.445912696321615	0.0834118574642795	M2	Bacteria	Acidobacteriota	Blastocatellia	Pyrinomonadales	Pyrinomonadaceae	RB41
ASV467	16	320	0.0015558089820264	0.479156930268179	0.0622584181073441	M4	Bacteria	Chloroflexi	Dehalococcoidia	S085	S085	S085
ASV468	21	525	0.00164345779166599	0.69249846725015	0.100959596930828	M6	Bacteria	Proteobacteria	Gammaproteobacteria	Xanthomonadales	Xanthomonadaceae	Lysobacter
ASV475	14	182	0.00151498635455165	0.47550159744774	0.0846137574277418	M5	Bacteria	Proteobacteria	Gammaproteobacteria	CCD24	CCD24	CCD24
ASV476	15	141	0.0015319121468801	0.577258807704515	0.0694698178881175	M8	Bacteria	Acidobacteriota	Blastocatellia	Pyrinomonadales	Pyrinomonadaceae	RB41
ASV484	23	698	0.00163692677833287	0.766443197991432	0.0641814580488837	M1	Bacteria	Planctomycetota	Planctomycetes	Pirellulales	Pirellulaceae	uncultured
ASV494	13	143	0.00151211433802161	0.442832674618908	0.0838926174496644	M7	Bacteria	Gemmatimonadota	Gemmatimonadetes	Gemmatimonadales	Gemmatimonadaceae	uncultured
ASV495	8	34	0.00133697758674476	0.271490442737759	0.0641814580488837	M6	Bacteria	Acidobacteriota	Vicinamibacteria	Vicinamibacterales	Vicinamibacteraceae	Vicinamibacteraceae
ASV498	21	364	0.00158475663642809	0.647800135457524	0.0699505778735024	M3	Bacteria	Proteobacteria	Alphaproteobacteria	Rhizobiales	Xanthobacteraceae	uncultured
ASV505	14	314	0.00155684337730897	0.432439259891838	0.0632199380781139	M1	Bacteria	Planctomycetota	Planctomycetes	Planctomycetales	Schlesneriaceae	Schlesneria
ASV507	15	231	0.00153430751557022	0.54208562095933	0.06971019788081	M5	Bacteria	Gemmatimonadota	Longimicrobia	Longimicrobiales	Longimicrobiaceae	YC-ZSS-LKJ147
ASV518	20	329	0.00154765490983433	0.623579282622556	0.0745177977346589	M1	Bacteria	Proteobacteria	Gammaproteobacteria	Xanthomonadales	Xanthomonadaceae	Lysobacter
ASV519	26	1353	0.001692720448725	0.743885595500918	0.0637006980634988	M1	Bacteria	Acidobacteriota	Vicinamibacteria	Vicinamibacterales	uncultured	uncultured
ASV525	11	117	0.00146959833755132	0.299915425118139	0.130526336031999	M11	Bacteria	Acidobacteriota	Holophagae	Subgroup_7	Subgroup_7	Subgroup_7
ASV527	10	88	0.00147738584436372	0.348878149193215	0.10312301686506	M7	Bacteria	Acidobacteriota	Blastocatellia	Pyrinomonadales	Pyrinomonadaceae	RB41
ASV531	11	87	0.00146358990626399	0.404449661216902	0.0680275379319629	M8	Bacteria	Myxococcota	Polyangia	Polyangiales	Polyangiaceae	uncultured
ASV553	16	237	0.00156408079090809	0.508343504852588	0.074037037749274	M1	Bacteria	Acidobacteriota	Holophagae	Subgroup_7	Subgroup_7	Subgroup_7
ASV555	16	164	0.00151171198938366	0.54449375772959	0.083652237456972	M1	Bacteria	Acidobacteriota	Blastocatellia	Pyrinomonadales	Pyrinomonadaceae	RB41
ASV558	27	756	0.00173902352882291	0.907019263976672	0.0802869175592777	M2	Bacteria	Actinobacteriota	Thermoleophilia	Gaiellales	Gaiellaceae	Gaiella
ASV566	14	228	0.0014623104954182	0.404824587401673	0.0865367973692814	M1	Bacteria	Gemmatimonadota	Gemmatimonadetes	Gemmatimonadales	Gemmatimonadaceae	Gemmatimonas
ASV573	10	81	0.0013878673255441	0.323479891976277	0.0911040172304379	M11	Bacteria	Proteobacteria	Gammaproteobacteria	Nitrosococcales	Nitrosococcaceae	wb1-P19
ASV574	18	326	0.00154958304760429	0.606265050795928	0.0629795580854214	M7	Bacteria	Proteobacteria	Alphaproteobacteria	Rhizobiales	Xanthobacteraceae
ASV584	19	212	0.00156017858336859	0.754822602371894	0.0680275379319629	M6	Bacteria	Myxococcota	Polyangia	Haliangiales	Haliangiaceae	Haliangium
ASV591	19	547	0.00159692540143467	0.550668020642569	0.088459837310821	M5	Bacteria	Acidobacteriota	Holophagae	Subgroup_7	Subgroup_7	Subgroup_7
ASV599	18	301	0.00156617330315305	0.546105289404956	0.064902598026961	M3	Bacteria	Acidobacteriota	Subgroup_22	Subgroup_22	Subgroup_22	Subgroup_22
ASV606	15	231	0.00155511600298552	0.50990563395667	0.102642256879675	M1	Bacteria	Acidobacteriota	Blastocatellia	Pyrinomonadales	Pyrinomonadaceae	RB41
ASV613	15	282	0.00158076190463007	0.460116023692414	0.0680275379319629	M1	Bacteria	Proteobacteria	Alphaproteobacteria	Rhizobiales	Beijerinckiaceae	uncultured
ASV627	20	301	0.00157498976006302	0.652382652416055	0.113218976558143	M7	Bacteria	Acidobacteriota	Blastocatellia	Blastocatellales	Blastocatellaceae
ASV637	15	315	0.00155945945876514	0.461033965803964	0.0675467779465779	M7	Bacteria	Myxococcota	bacteriap25	bacteriap25	bacteriap25	bacteriap25
ASV655	22	393	0.00162113169518916	0.788710879054227	0.0930270571719775	M4	Bacteria	Acidobacteriota	Vicinamibacteria	Vicinamibacterales	Vicinamibacteraceae	Vicinamibacteraceae
ASV657	19	408	0.00157316509458043	0.574419894245149	0.0646622180342686	M5	Bacteria	Proteobacteria	Gammaproteobacteria	Burkholderiales	Nitrosomonadaceae	Ellin6067
ASV690	16	309	0.00152531674429901	0.465725610276484	0.0709120978442722	M9	Bacteria	Chloroflexi	Chloroflexia	Thermomicrobiales	JG30-KF-CM45	JG30-KF-CM45
ASV695	20	631	0.00162318634914734	0.582560317846133	0.0680275379319629	M9	Bacteria	Acidobacteriota	Subgroup_22	Subgroup_22	Subgroup_22	Subgroup_22
ASV722	14	277	0.00156477972721634	0.421341208441276	0.0793253975885079	M11	Bacteria	Acidobacteriota	Blastocatellia	Pyrinomonadales	Pyrinomonadaceae	RB41
ASV737	14	203	0.00157704096538093	0.502615642026101	0.0644218380415761	M8	Bacteria	Acidobacteriota	Blastocatellia	Pyrinomonadales	Pyrinomonadaceae	RB41
ASV741	14	227	0.0015523604215641	0.450950587749092	0.0605757581584969	M1	Bacteria	Gemmatimonadota	Gemmatimonadetes	Gemmatimonadales	Gemmatimonadaceae	Gemmatimonas
ASV744	15	393	0.00161258157479578	0.435241389353668	0.0622584181073441	M3	Bacteria	Gemmatimonadota	Gemmatimonadetes	Gemmatimonadales	Gemmatimonadaceae	Gemmatimonas
ASV745	15	401	0.00158064049336014	0.443276905025143	0.074037037749274	M3	Bacteria	Actinobacteriota	Acidimicrobiia	IMCC26256	IMCC26256	IMCC26256
ASV758	20	235	0.00154936743529647	0.676195817511449	0.0843733774350493	M6	Bacteria	Gemmatimonadota	Gemmatimonadetes	Gemmatimonadales	Gemmatimonadaceae	uncultured
ASV802	8	115	0.00141879072996423	0.165655585482554	0.0673063979538855	M11	Bacteria
ASV873	14	333	0.00153234720374324	0.428822663192113	0.0608161381511894	M3	Bacteria	Chloroflexi	Anaerolineae	Ardenticatenales	uncultured	uncultured
ASV958	17	200	0.00153926467693323	0.552330855571579	0.0692294378954251	M7	Bacteria	Gemmatimonadota	Gemmatimonadetes	Gemmatimonadales	Gemmatimonadaceae
ASV999	19	240	0.0015450880591371	0.668135877510888	0.0704313378588873	M4	Bacteria	Proteobacteria	Gammaproteobacteria	Burkholderiales	Nitrosomonadaceae	Ellin6067
ASV1019	22	553	0.00159987188861718	0.696290034235451	0.0800465375665853	M5	Bacteria	Gemmatimonadota	Gemmatimonadetes	Gemmatimonadales	Gemmatimonadaceae	uncultured
ASV1145	23	819	0.00171494137684097	0.703594419392156	0.0653833580123459	M8	Bacteria	Acidobacteriota	Holophagae	Subgroup_7	Subgroup_7	Subgroup_7
