# Supplementary material for: Microbial interactions mediate the fairy ring type effects on alpine meadow plant communities on the Tibetan plateau
Source: Environ Microbiome. 2026 Mar 10;21:55. doi: 10.1186/s40793-026-00873-z (PMC13088534; doi:10.1186/s40793-026-00873-z)
Supplement: Supplementary file 2 — Supplementary Material 2 [file 40793_2026_873_MOESM2_ESM.zip › co-occurrence network/bacteria/T1/Agrocybe_20in_edge.csv]

Source	Target	Interaction	weight
ASV6	ASV42	-	0.827749643587905
ASV6	ASV75	+	0.953718448789259
ASV6	ASV113	+	0.994031657727453
ASV6	ASV210	+	0.758443120603687
ASV6	ASV462	+	0.856773526883391
ASV6	ASV539	+	0.754296645772954
ASV6	ASV799	+	0.983854830630702
ASV8	ASV188	+	0.709708243910247
ASV8	ASV420	+	0.96892000715199
ASV8	ASV423	+	0.922033018143224
ASV8	ASV437	+	0.99288784892318
ASV8	ASV447	+	1
ASV8	ASV1017	-	1
ASV9	ASV81	-	1
ASV9	ASV178	+	0.924850187462759
ASV9	ASV411	+	0.887478470685437
ASV9	ASV491	+	0.930143265590069
ASV10	ASV39	+	0.72019242822311
ASV10	ASV250	+	0.934811899235159
ASV10	ASV303	+	0.953051440930315
ASV10	ASV465	-	0.839536457448968
ASV11	ASV86	-	0.974364269585021
ASV11	ASV753	-	0.98501815202009
ASV13	ASV193	+	0.876575128726369
ASV13	ASV201	+	0.993121300953022
ASV13	ASV258	+	0.885772199856819
ASV13	ASV1090	+	0.679047136752878
ASV13	ASV1816	-	0.913630767165231
ASV16	ASV35	+	0.589898391644926
ASV16	ASV135	-	0.995791922654032
ASV16	ASV150	-	0.939312742097824
ASV16	ASV230	-	0.923536896365611
ASV16	ASV510	+	0.837795476262227
ASV17	ASV57	-	0.972901641468994
ASV17	ASV68	-	0.972919616541398
ASV17	ASV81	-	0.973706647798435
ASV17	ASV124	+	0.906512743016114
ASV17	ASV132	+	0.88056995600635
ASV17	ASV250	-	0.870417537509309
ASV17	ASV352	+	0.939073024092194
ASV18	ASV21	+	0.881595143708054
ASV18	ASV42	+	0.920580533699006
ASV18	ASV101	+	0.881566272078474
ASV18	ASV167	+	0.906217012848866
ASV18	ASV233	+	0.824570527336377
ASV18	ASV242	+	0.793937959463527
ASV18	ASV629	+	0.907175765610443
ASV19	ASV352	+	0.880974863057803
ASV19	ASV365	-	1
ASV19	ASV388	+	0.921570676978615
ASV20	ASV89	-	0.938688143823431
ASV20	ASV95	-	0.895208091992625
ASV20	ASV98	-	1
ASV20	ASV100	-	0.969481904091459
ASV20	ASV122	-	0.872564581811421
ASV20	ASV172	-	0.987875296789642
ASV20	ASV210	+	0.962800214549066
ASV20	ASV268	+	0.958337455912865
ASV20	ASV297	+	0.879288192657201
ASV20	ASV346	-	0.966213911328271
ASV20	ASV376	-	0.797600341343816
ASV21	ASV80	+	0.856789926110442
ASV21	ASV82	+	0.920221960063907
ASV21	ASV126	+	0.975909413427889
ASV21	ASV133	+	0.941213320929858
ASV21	ASV135	+	0.894405592960381
ASV21	ASV188	+	0.884713018153008
ASV21	ASV195	+	0.879505172076368
ASV21	ASV215	+	0.871610469404338
ASV21	ASV446	+	0.971673103797939
ASV21	ASV549	+	0.756749328559673
ASV21	ASV631	+	0.872481355240342
ASV21	ASV846	+	0.939352909451037
ASV22	ASV204	-	0.992785197171358
ASV22	ASV380	-	0.899267592906401
ASV22	ASV465	+	0.87859851999109
ASV22	ASV499	+	0.963421921621565
ASV23	ASV129	+	0.849518776170443
ASV23	ASV211	+	0.807855631283071
ASV23	ASV302	+	0.89695033107643
ASV23	ASV304	+	0.764610013090198
ASV23	ASV481	+	0.732084989522982
ASV23	ASV656	-	0.990730388610578
ASV24	ASV116	+	0.805517096325479
ASV24	ASV121	+	0.832250828057983
ASV24	ASV152	+	0.8530561619006
ASV24	ASV173	+	0.906851528765338
ASV24	ASV194	+	0.844474915248116
ASV25	ASV69	-	0.978897508125155
ASV25	ASV82	-	0.983942338753112
ASV25	ASV85	-	1
ASV25	ASV95	-	0.997259087773403
ASV25	ASV102	-	0.956663695790298
ASV25	ASV169	-	0.915586649695829
ASV25	ASV178	-	0.968987860215996
ASV25	ASV186	-	0.990661250117203
ASV25	ASV232	+	0.909419928337392
ASV25	ASV234	+	0.913203845373527
ASV25	ASV287	+	0.882760741172088
ASV25	ASV318	+	0.865179038766118
ASV25	ASV340	+	0.917917910963585
ASV26	ASV123	+	0.935150914486605
ASV26	ASV138	+	0.881461762128304
ASV26	ASV887	+	0.795093803053018
ASV27	ASV39	+	0.964671735902087
ASV27	ASV46	+	0.959632186222908
ASV27	ASV92	+	0.867759694780227
ASV27	ASV97	+	0.854981827705926
ASV27	ASV99	+	0.893805312734645
ASV27	ASV105	+	0.970770765771386
ASV27	ASV117	+	0.949330376954551
ASV27	ASV118	+	0.944942592168507
ASV27	ASV120	+	0.94102454473144
ASV27	ASV136	+	0.903980259863331
ASV27	ASV336	-	0.739684493642463
ASV27	ASV396	-	1
ASV27	ASV448	-	0.856283279425999
ASV27	ASV473	-	0.592067611218127
ASV27	ASV492	-	0.809793402817792
ASV27	ASV547	-	0.958511644085044
ASV28	ASV301	+	0.74313950855251
ASV28	ASV336	+	0.965255242954791
ASV28	ASV479	+	0.859291766017813
ASV28	ASV753	-	1
ASV28	ASV877	-	0.802342527879936
ASV28	ASV1017	-	0.900459989089911
ASV29	ASV50	-	0.84694349090193
ASV29	ASV104	-	0.845990932142231
ASV29	ASV142	+	0.852144140263489
ASV29	ASV145	+	0.876227584759228
ASV29	ASV147	+	0.923219101581634
ASV29	ASV199	+	0.925200888191703
ASV29	ASV227	+	0.587195131392008
ASV29	ASV252	-	0.967118847459303
ASV29	ASV465	-	0.874147786413935
ASV29	ASV520	-	0.906481667971321
ASV29	ASV582	-	0.907617575439155
ASV30	ASV101	+	0.880365984854407
ASV30	ASV118	+	0.886891408022133
ASV30	ASV120	+	0.750164363915608
ASV30	ASV139	+	0.849204006459607
ASV30	ASV145	+	0.810006452140784
ASV30	ASV172	+	0.903398655942897
ASV30	ASV187	+	0.960555846210894
ASV30	ASV275	-	0.814280345501869
ASV30	ASV365	-	0.840723403424219
ASV30	ASV383	-	0.86322036611277
ASV30	ASV389	-	0.9440419830694
ASV30	ASV393	-	0.834900784558841
ASV30	ASV567	-	0.883645066810658
ASV30	ASV582	-	0.926646402928942
ASV30	ASV677	-	0.924066167330656
ASV30	ASV773	-	0.763203706790923
ASV30	ASV964	-	0.720365530163267
ASV31	ASV204	-	0.985195401425424
ASV31	ASV554	-	0.846179743430762
ASV31	ASV738	-	1
ASV32	ASV111	-	1
ASV32	ASV113	-	1
ASV32	ASV335	+	0.62332924561961
ASV32	ASV463	-	0.722847513546753
ASV33	ASV65	-	0.973604215883999
ASV35	ASV178	-	0.902735098889071
ASV35	ASV180	-	0.878679600716627
ASV35	ASV195	-	1
ASV35	ASV199	-	0.833240982281496
ASV35	ASV216	-	0.858308204058695
ASV35	ASV228	-	0.96873713922693
ASV35	ASV375	-	0.802947831243514
ASV35	ASV376	-	0.99208849282091
ASV35	ASV643	-	1
ASV35	ASV687	-	0.888160582041773
ASV36	ASV100	+	0.905951251678734
ASV36	ASV127	+	0.940990869250301
ASV36	ASV234	-	0.971176068796533
ASV36	ASV287	+	0.904418144510365
ASV36	ASV389	+	0.884731311074088
ASV36	ASV393	+	0.903202653636019
ASV36	ASV446	+	0.957259333647885
ASV36	ASV494	+	0.888948270771116
ASV38	ASV99	-	0.816481759480391
ASV38	ASV132	-	0.850964732652709
ASV38	ASV195	+	0.927971311926679
ASV38	ASV215	+	0.805990683820151
ASV38	ASV281	+	0.871078424384535
ASV38	ASV287	+	0.940533017919247
ASV38	ASV325	+	0.890526955076753
ASV38	ASV494	+	0.874785332396147
ASV38	ASV521	+	0.788060762214412
ASV38	ASV784	+	0.820261797489859
ASV39	ASV128	-	0.890098979496951
ASV39	ASV141	-	0.806801018418997
ASV39	ASV150	-	0.84030212503122
ASV39	ASV244	-	0.955661822314324
ASV39	ASV784	+	0.67663655940733
ASV39	ASV846	+	0.877374159147584
ASV40	ASV132	-	0.748557363905596
ASV40	ASV133	+	0.895618423210166
ASV40	ASV150	+	0.658301467556973
ASV40	ASV356	-	1
ASV40	ASV503	+	0.947833703911498
ASV40	ASV823	+	0.503575719600854
ASV40	ASV1017	+	0.921828005435475
ASV41	ASV71	+	0.916273893320168
ASV41	ASV105	+	0.875343162629622
ASV41	ASV139	+	0.887753857102459
ASV41	ASV255	+	0.81021595010318
ASV42	ASV219	+	0.933214928705047
ASV42	ASV435	+	0.872703073424825
ASV42	ASV492	-	0.794876928902037
ASV43	ASV65	+	0.970469579477268
ASV43	ASV81	-	0.806534961780121
ASV43	ASV162	+	0.834936027651802
ASV43	ASV170	-	0.858902646526004
ASV43	ASV341	-	0.990071618442484
ASV43	ASV402	-	0.789495471886201
ASV44	ASV366	-	0.93266138419869
ASV44	ASV402	-	0.940800344581958
ASV44	ASV480	-	1
ASV45	ASV76	-	0.969139180749458
ASV45	ASV139	-	0.918276149477829
ASV45	ASV141	-	0.92699934585713
ASV45	ASV426	+	0.860936140431321
ASV45	ASV437	+	0.738019318839961
ASV45	ASV571	+	0.965292399943005
ASV45	ASV735	-	0.846522553143883
ASV46	ASV264	-	0.912335830581207
ASV46	ASV333	-	0.990969440825869
ASV46	ASV629	-	0.965870139222191
ASV46	ASV738	-	0.952736799662313
ASV47	ASV135	-	0.943397989503193
ASV47	ASV155	-	0.867730666219626
ASV49	ASV156	-	0.801006266476641
ASV50	ASV89	-	0.937070115160489
ASV52	ASV71	-	0.72474120411952
ASV52	ASV220	+	0.948322250425138
ASV52	ASV230	+	0.972614707115157
ASV52	ASV297	+	0.902531914820877
ASV52	ASV301	+	0.95180354867052
ASV52	ASV346	+	0.83920358442913
ASV52	ASV380	+	0.910836599888805
ASV52	ASV446	+	0.956958002022002
ASV52	ASV462	+	0.944024971177388
ASV52	ASV1355	+	0.919696014246289
ASV53	ASV73	+	0.923299541903647
ASV53	ASV240	+	0.947012474578406
ASV53	ASV327	-	0.984454735073846
ASV53	ASV392	-	0.954406044256985
ASV53	ASV393	+	0.782742238578931
ASV53	ASV582	+	0.84396957121138
ASV53	ASV595	+	0.928492100685026
ASV53	ASV1355	+	0.911568686552487
ASV54	ASV106	-	0.969139680252582
ASV54	ASV139	+	0.842473735860916
ASV54	ASV167	+	0.91924356145649
ASV54	ASV200	+	0.77724342386377
ASV54	ASV327	-	0.980232338367659
ASV54	ASV447	+	0.901541607550291
ASV54	ASV473	-	0.977014110586043
ASV56	ASV237	+	0.896741929486581
ASV57	ASV400	+	0.728348688431523
ASV57	ASV520	+	0.897852041148306
ASV57	ASV629	+	0.871118742837636
ASV58	ASV59	-	0.940684444143278
ASV58	ASV261	-	0.852523333962456
ASV58	ASV533	+	0.922229679057404
ASV59	ASV112	-	0.925680399490922
ASV59	ASV279	-	0.73931575434712
ASV59	ASV448	+	0.92023123995271
ASV59	ASV1017	-	0.787515683402194
ASV60	ASV129	-	0.930052006940363
ASV60	ASV162	-	0.872102084128532
ASV61	ASV263	+	0.873373826710621
ASV63	ASV81	-	0.735230644435995
ASV63	ASV349	-	0.900465142272929
ASV64	ASV85	+	0.940625337961635
ASV64	ASV95	+	0.958091044655881
ASV64	ASV124	+	0.924371825403686
ASV64	ASV145	+	0.955860385510956
ASV64	ASV149	+	0.936634521194124
ASV64	ASV169	+	0.892995321165613
ASV64	ASV195	+	0.939896584504582
ASV64	ASV200	+	0.951204643095311
ASV64	ASV220	+	0.884345108850598
ASV64	ASV224	+	0.869615226272473
ASV64	ASV232	+	0.95196986687866
ASV64	ASV233	+	0.840624288877843
ASV64	ASV264	+	0.88834101071603
ASV64	ASV275	+	0.838210967927469
ASV64	ASV577	-	0.893250448803565
ASV66	ASV123	+	0.750882102563506
ASV66	ASV195	+	0.928425699498819
ASV66	ASV211	+	0.839605426698367
ASV66	ASV321	+	0.843182537014863
ASV66	ASV336	-	0.905676358545185
ASV66	ASV375	-	0.687194538033253
ASV66	ASV393	+	0.786483881019237
ASV66	ASV423	+	0.974604643109393
ASV66	ASV492	-	0.642422323634494
ASV66	ASV537	-	0.986383729176928
ASV66	ASV1355	-	0.851352134342768
ASV67	ASV274	+	0.932981015485691
ASV68	ASV107	-	1
ASV68	ASV111	-	0.966409880221874
ASV68	ASV173	-	0.744690647964814
ASV68	ASV267	-	0.933134582217629
ASV68	ASV318	-	0.888023702504766
ASV68	ASV1328	-	0.838408402944147
ASV69	ASV91	+	0.908319890435916
ASV69	ASV204	+	0.976467256705705
ASV69	ASV208	+	0.820844139228935
ASV69	ASV212	+	0.748297136558867
ASV69	ASV261	+	0.697427455950091
ASV69	ASV288	+	0.760168171141991
ASV69	ASV317	+	0.817786122747872
ASV69	ASV333	-	0.806552347180433
ASV69	ASV334	+	0.934484123852128
ASV69	ASV388	+	0.755356929552706
ASV69	ASV416	+	0.985330192382556
ASV69	ASV560	+	1
ASV70	ASV116	-	0.892810000052509
ASV70	ASV130	-	0.892782215095586
ASV70	ASV295	+	0.923594874395428
ASV70	ASV311	+	0.946468459678818
ASV70	ASV321	+	0.95413811853366
ASV70	ASV487	+	0.956755345955065
ASV70	ASV528	+	0.874942668251622
ASV70	ASV590	+	0.934327082690339
ASV70	ASV753	+	0.719233616593122
ASV71	ASV96	-	0.869653417419772
ASV73	ASV396	-	0.957762247950275
ASV73	ASV400	+	0.895771988026532
ASV74	ASV110	+	0.833545012668533
ASV74	ASV184	+	0.930203168596138
ASV74	ASV187	+	0.834867342801499
ASV74	ASV209	+	0.915007907447107
ASV74	ASV287	+	0.809888159891828
ASV74	ASV355	+	0.937856504884719
ASV74	ASV413	+	0.903515043735565
ASV74	ASV753	+	0.904388477692334
ASV74	ASV931	-	0.97178678447432
ASV75	ASV168	+	0.944170524478099
ASV75	ASV170	+	0.896990382908097
ASV76	ASV225	-	0.939144363142691
ASV76	ASV226	-	0.986638776265726
ASV80	ASV494	+	0.803113560042504
ASV80	ASV552	+	0.863734429776641
ASV80	ASV571	+	0.495255923278123
ASV81	ASV96	-	0.863353444706541
ASV81	ASV228	-	0.933015813
ASV81	ASV234	-	0.941475984446764
ASV81	ASV247	+	0.948221194737615
ASV81	ASV311	+	0.754552851805975
ASV81	ASV423	-	0.891216130155642
ASV81	ASV554	-	0.832116541794789
ASV81	ASV677	-	0.950994410074507
ASV81	ASV823	-	0.906327080999505
ASV82	ASV110	-	0.944049897610359
ASV82	ASV124	-	0.980075085778135
ASV82	ASV130	-	0.872351717761916
ASV82	ASV142	-	0.890624753690039
ASV82	ASV149	-	0.920212912638524
ASV82	ASV161	+	0.902647691555584
ASV82	ASV162	-	0.933565589769584
ASV82	ASV179	-	0.92545701912545
ASV82	ASV198	-	0.993056721420442
ASV82	ASV206	-	0.722562913062487
ASV82	ASV268	-	0.92665630367436
ASV82	ASV279	-	0.879327747884891
ASV83	ASV167	+	0.91388969943988
ASV83	ASV196	+	0.951129216044793
ASV83	ASV334	-	0.957107647537954
ASV84	ASV176	+	0.877001800746042
ASV85	ASV210	+	0.731197601948701
ASV85	ASV227	+	0.80503725187008
ASV85	ASV233	+	0.693968938251782
ASV86	ASV265	+	0.793650297308072
ASV86	ASV609	-	0.965146306030765
ASV87	ASV174	-	0.72865753333828
ASV87	ASV191	-	0.867824188594757
ASV87	ASV241	-	0.735621528752736
ASV87	ASV266	-	0.935040459938826
ASV87	ASV334	-	0.625679823525984
ASV89	ASV108	-	0.923423434399153
ASV89	ASV120	-	0.902868650307903
ASV89	ASV199	-	0.939066065971939
ASV89	ASV211	+	0.871082745919548
ASV91	ASV196	-	0.978961821900951
ASV91	ASV267	-	0.970243321265363
ASV91	ASV523	-	0.901914938359714
ASV92	ASV152	+	0.958251399664342
ASV92	ASV186	+	0.640406126201888
ASV92	ASV247	+	0.92299652174676
ASV92	ASV252	+	0.917928940266981
ASV92	ASV275	+	0.832008153113919
ASV92	ASV277	+	0.769321174634444
ASV92	ASV288	+	0.940250662979725
ASV92	ASV327	+	0.857738719498471
ASV92	ASV396	+	0.960585762313292
ASV92	ASV476	-	0.761853947267359
ASV92	ASV524	-	0.906160036789092
ASV93	ASV112	-	0.942454941378525
ASV93	ASV170	-	0.857522530352477
ASV93	ASV184	-	0.918618825736111
ASV93	ASV195	+	0.922599320656091
ASV93	ASV392	-	0.781805836904147
ASV93	ASV773	-	0.676197322766669
ASV94	ASV208	-	0.657055055270742
ASV94	ASV253	-	0.97265650459071
ASV94	ASV309	-	0.813800633572138
ASV94	ASV462	-	0.856683681014396
ASV94	ASV487	+	0.864662351413707
ASV94	ASV1816	+	0.663912284339378
ASV95	ASV104	-	0.912058416996319
ASV95	ASV111	-	0.82941457156046
ASV95	ASV123	-	0.940652269520339
ASV95	ASV126	-	0.940853378130281
ASV95	ASV171	-	0.944850062727544
ASV95	ASV192	-	0.941144188888274
ASV95	ASV195	-	0.920392733215556
ASV95	ASV211	-	0.940725396520573
ASV95	ASV221	-	0.933474621123864
ASV95	ASV234	-	0.942150273899699
ASV95	ASV238	-	0.950538534389871
ASV95	ASV275	-	0.842534925324901
ASV95	ASV284	-	0.929438693522119
ASV95	ASV511	+	0.695033396117549
ASV95	ASV560	+	0.721581302896911
ASV95	ASV730	+	0.653004854741309
ASV95	ASV753	+	0.700815382057613
ASV96	ASV190	+	0.795355059928152
ASV96	ASV288	+	0.675362820011161
ASV96	ASV624	-	0.888146381113843
ASV97	ASV376	-	0.942256119626455
ASV97	ASV1300	-	0.943079265526558
ASV98	ASV126	+	0.923858302825169
ASV98	ASV139	+	0.877492828713197
ASV98	ASV153	+	0.800442946602681
ASV98	ASV250	+	0.882632936653711
ASV98	ASV263	-	0.978890763418073
ASV98	ASV448	+	0.780061781011886
ASV98	ASV470	+	0.893227704196923
ASV98	ASV1300	-	0.930834690595483
ASV99	ASV151	+	0.435459790828364
ASV99	ASV735	+	0.969974513957667
ASV100	ASV102	-	0.966006682899209
ASV100	ASV141	+	0.821132670641198
ASV101	ASV624	+	1
ASV101	ASV931	-	0.915322622616491
ASV102	ASV114	-	0.976760168819469
ASV102	ASV132	-	0.661100474257953
ASV102	ASV175	-	0.974265932293739
ASV102	ASV216	-	0.957043946575045
ASV102	ASV220	-	0.808886393935615
ASV102	ASV309	-	0.856847639265973
ASV102	ASV321	+	0.885971732065173
ASV102	ASV482	+	0.66513209778578
ASV102	ASV510	+	0.999045651863055
ASV102	ASV549	+	0.896179578645752
ASV102	ASV685	+	0.97956817126177
ASV102	ASV753	+	0.965177935239204
ASV104	ASV160	+	0.956336555715592
ASV104	ASV167	+	0.982593815914149
ASV104	ASV176	+	0.965458693539783
ASV104	ASV195	-	0.914858100641014
ASV104	ASV214	+	0.889720779671132
ASV104	ASV220	+	0.766738642323308
ASV104	ASV300	+	0.973354720122647
ASV104	ASV306	+	0.952549761116178
ASV104	ASV503	-	0.974970197476611
ASV104	ASV526	-	0.919670080262586
ASV104	ASV571	-	0.994546555419573
ASV104	ASV656	+	0.9624209920953
ASV105	ASV317	-	0.794940931237871
ASV105	ASV372	-	0.552679212337912
ASV105	ASV1017	-	0.756680511804742
ASV106	ASV228	+	0.930013970870011
ASV106	ASV392	-	0.995249071127822
ASV106	ASV393	+	0.897847395051432
ASV106	ASV447	-	0.880741559294018
ASV106	ASV784	+	0.828464288704163
ASV107	ASV113	-	0.924478363280428
ASV107	ASV537	-	0.942510357442072
ASV108	ASV110	-	0.615983821188603
ASV108	ASV128	-	0.71037088789787
ASV108	ASV149	-	0.906585079360759
ASV108	ASV276	+	0.955737367923151
ASV108	ASV425	-	0.951607150418583
ASV108	ASV799	+	0.752798803086077
ASV110	ASV325	-	0.721812616020498
ASV111	ASV887	+	0.677083660069375
ASV112	ASV136	-	0.87912991080487
ASV112	ASV211	-	0.962620787285332
ASV112	ASV240	-	0.979235171316177
ASV112	ASV265	-	0.740802218625676
ASV112	ASV302	-	0.920922691017869
ASV112	ASV321	-	0.970405513478933
ASV112	ASV549	-	0.879583824006414
ASV112	ASV603	-	0.915977227336187
ASV112	ASV634	+	0.928292955106199
ASV112	ASV685	+	0.911546173770074
ASV113	ASV162	+	0.770263597185345
ASV113	ASV176	+	0.990932307956009
ASV113	ASV209	-	0.834571819066602
ASV113	ASV210	-	0.761840309181873
ASV113	ASV225	-	0.865441433846106
ASV113	ASV227	-	0.78761343904351
ASV113	ASV301	-	0.825692755178647
ASV113	ASV340	-	0.811928564548699
ASV113	ASV364	-	0.897171510207866
ASV113	ASV677	-	0.772221877328871
ASV114	ASV132	-	0.813196418680121
ASV114	ASV135	-	0.86201078440738
ASV115	ASV560	-	0.680606769992181
ASV116	ASV143	+	0.937416066597587
ASV116	ASV152	+	0.960141778406691
ASV116	ASV242	+	0.893749887896021
ASV116	ASV255	-	0.894636303288804
ASV116	ASV383	-	0.967696107155112
ASV117	ASV218	+	0.977067444878229
ASV119	ASV180	-	0.880602361076272
ASV119	ASV216	-	0.860323303579885
ASV120	ASV274	+	0.872860316696548
ASV120	ASV413	+	0.832365940778845
ASV120	ASV465	+	0.80639847372437
ASV120	ASV537	-	0.724259307792129
ASV120	ASV629	+	0.853083298436268
ASV121	ASV318	-	0.812039791331458
ASV122	ASV392	-	0.883686136961598
ASV123	ASV152	-	0.747346570040778
ASV123	ASV276	-	0.937814958956344
ASV123	ASV356	-	0.898185633636371
ASV123	ASV482	+	0.782234713123474
ASV123	ASV536	+	0.809542383629907
ASV123	ASV823	-	0.819006704177521
ASV124	ASV288	+	0.837386129205107
ASV124	ASV296	+	0.897387861433202
ASV124	ASV307	-	0.956941192563833
ASV124	ASV383	+	0.699885954612121
ASV124	ASV536	+	0.774118148238494
ASV124	ASV560	+	0.894854316921717
ASV124	ASV799	+	0.928469030790757
ASV126	ASV149	+	0.828582240317921
ASV126	ASV207	+	0.861485604038025
ASV126	ASV325	+	0.704962789525337
ASV126	ASV419	+	0.756429472171584
ASV126	ASV423	+	0.954560346677568
ASV127	ASV1281	+	0.76166753379553
ASV128	ASV131	+	0.916494604975484
ASV128	ASV163	+	0.862917307127925
ASV128	ASV300	-	0.948991756611662
ASV128	ASV378	+	0.777307358318063
ASV130	ASV141	+	0.751808915767087
ASV130	ASV206	+	0.909716122957716
ASV130	ASV221	+	0.87933300846941
ASV130	ASV304	+	0.927109935789822
ASV131	ASV143	-	0.91414174672261
ASV131	ASV473	-	0.804149393878089
ASV131	ASV492	-	0.951934198490421
ASV131	ASV685	+	0.784856975790308
ASV132	ASV211	-	0.949047987082606
ASV132	ASV334	+	0.659947289849888
ASV133	ASV196	-	0.523732821257526
ASV133	ASV211	-	0.591690064043211
ASV133	ASV492	-	0.961421675510628
ASV133	ASV1017	-	0.696833003831713
ASV134	ASV153	-	0.547339246665761
ASV134	ASV212	-	0.39783270538173
ASV134	ASV283	-	0.54155944442543
ASV134	ASV302	-	0.493318320696986
ASV135	ASV156	+	0.978711610082931
ASV135	ASV333	-	0.955493920911483
ASV136	ASV533	-	0.925307273388899
ASV137	ASV173	+	0.793202620692803
ASV137	ASV1281	-	0.830952357455406
ASV138	ASV448	+	0.817388303066853
ASV139	ASV162	+	0.964687967204339
ASV139	ASV196	+	0.797765988359211
ASV139	ASV268	+	0.837368293198257
ASV139	ASV288	+	0.905341387671095
ASV139	ASV296	+	0.886153370951316
ASV139	ASV307	-	0.924882806130648
ASV139	ASV340	-	0.741895418501957
ASV139	ASV383	+	0.956348935552564
ASV139	ASV523	+	1
ASV139	ASV533	+	0.907888522123367
ASV139	ASV552	+	0.925783585445553
ASV139	ASV799	+	0.817596023150371
ASV140	ASV160	+	0.831370470380075
ASV141	ASV264	-	0.960360589395307
ASV141	ASV380	-	0.874406093939331
ASV142	ASV631	-	0.694499184555052
ASV143	ASV208	+	0.839867216135945
ASV143	ASV383	-	0.94238778018518
ASV143	ASV549	-	0.934341350460104
ASV145	ASV269	-	0.527528293303381
ASV145	ASV289	-	0.907737578419947
ASV145	ASV327	-	0.998944011899676
ASV145	ASV340	-	0.882302062532458
ASV145	ASV490	-	0.820461428867528
ASV145	ASV533	-	0.932421960744176
ASV145	ASV560	+	0.912461086182957
ASV145	ASV567	-	0.932719694859501
ASV145	ASV643	-	0.887488340994179
ASV145	ASV753	-	0.886737076431564
ASV145	ASV1017	-	0.811386915019373
ASV146	ASV196	-	0.939668790938925
ASV146	ASV204	-	0.90641898262815
ASV146	ASV251	-	0.772024233623669
ASV146	ASV265	-	0.893361365833344
ASV146	ASV275	+	0.749762460767227
ASV146	ASV288	-	0.917476803630958
ASV146	ASV295	-	0.833303575559162
ASV146	ASV318	-	0.949459573002119
ASV146	ASV331	-	0.984584715902023
ASV147	ASV218	-	0.856764459587744
ASV147	ASV336	-	0.937128834471375
ASV149	ASV230	+	0.811501092574014
ASV149	ASV389	+	0.812329784710038
ASV150	ASV560	-	0.769087989998432
ASV151	ASV174	-	0.954271935418224
ASV151	ASV180	-	0.982558557444846
ASV151	ASV188	-	0.942724312244257
ASV151	ASV309	-	0.863881720644946
ASV151	ASV317	-	0.936678948142081
ASV151	ASV446	-	0.897322196304754
ASV155	ASV241	+	0.966481158135696
ASV155	ASV255	+	0.702939136780663
ASV155	ASV274	+	0.92648383188295
ASV155	ASV388	+	0.680763216338942
ASV155	ASV437	+	0.705240702298987
ASV155	ASV577	+	0.997622534325445
ASV156	ASV173	+	0.773879173025592
ASV156	ASV174	+	0.979850733444503
ASV156	ASV176	+	0.729449389925788
ASV156	ASV179	+	0.789684167254248
ASV156	ASV181	+	0.910498040039268
ASV156	ASV227	+	0.763738782244959
ASV156	ASV232	+	0.742425104820418
ASV156	ASV234	+	0.965222629716537
ASV156	ASV240	-	0.739899386070904
ASV156	ASV251	+	0.907794931091528
ASV156	ASV277	+	0.952147403594974
ASV160	ASV521	+	0.94587438245938
ASV161	ASV214	-	0.94411173182813
ASV161	ASV220	-	0.953190109046106
ASV161	ASV279	-	0.995024535302168
ASV161	ASV288	-	0.939835934001125
ASV161	ASV413	-	0.942087803804159
ASV161	ASV470	-	0.943416207064624
ASV161	ASV499	-	0.926691404176741
ASV162	ASV437	+	0.922634290345783
ASV162	ASV487	-	1
ASV163	ASV227	-	0.975270677034448
ASV163	ASV244	+	0.955915047408715
ASV163	ASV331	+	0.857438568415097
ASV163	ASV346	-	0.965295149498638
ASV163	ASV361	+	0.864004604828836
ASV163	ASV511	-	0.897426847269414
ASV163	ASV603	-	0.954378191933611
ASV163	ASV1281	+	0.964506099505827
ASV165	ASV187	-	0.880811310547981
ASV167	ASV355	-	0.984621262239786
ASV168	ASV268	+	0.733518210755058
ASV169	ASV243	+	0.875927857096299
ASV169	ASV420	+	0.906695225204725
ASV169	ASV539	+	0.786171445860666
ASV171	ASV212	+	0.943018908280733
ASV171	ASV288	+	0.907618947202516
ASV171	ASV291	+	0.962389141625515
ASV171	ASV333	+	0.867495797882199
ASV171	ASV358	+	0.951339465476249
ASV171	ASV367	+	0.941674416210203
ASV171	ASV416	+	0.8957322115462
ASV171	ASV446	+	0.947708338432731
ASV171	ASV510	+	0.942582856774527
ASV171	ASV533	+	0.885392465095942
ASV171	ASV569	+	0.936799441515107
ASV171	ASV1816	-	0.874256019527569
ASV172	ASV323	-	0.714177144326175
ASV172	ASV730	-	0.842137248733245
ASV173	ASV687	+	0.920292650887111
ASV173	ASV1090	+	0.970818002228811
ASV174	ASV176	-	0.998045355208265
ASV174	ASV177	+	0.918680580036473
ASV174	ASV221	+	0.763572091959928
ASV174	ASV289	+	0.81604653206458
ASV174	ASV297	+	0.829601843422799
ASV174	ASV364	+	0.762520628038155
ASV174	ASV426	+	0.807692235744184
ASV174	ASV447	+	0.896579018303265
ASV174	ASV523	+	0.783774107540601
ASV175	ASV333	+	0.9252449668791
ASV175	ASV346	+	0.922552029004583
ASV175	ASV393	+	0.935939540312956
ASV175	ASV1300	+	0.861676017242329
ASV176	ASV186	-	0.974248743218263
ASV176	ASV303	+	0.874033876686963
ASV176	ASV349	+	0.968017240500237
ASV176	ASV419	-	0.847176439435168
ASV177	ASV230	+	0.900567471410015
ASV177	ASV303	+	0.923921366940657
ASV177	ASV356	+	0.93251095465684
ASV178	ASV276	+	0.915924706600733
ASV178	ASV457	+	0.895705677613363
ASV178	ASV481	-	0.922881358106247
ASV178	ASV523	-	0.862648660182391
ASV178	ASV549	-	0.888873157500907
ASV178	ASV560	-	0.736172353679588
ASV179	ASV232	-	0.867508096236005
ASV179	ASV369	-	0.960846271344135
ASV179	ASV384	-	0.672932195335816
ASV179	ASV420	+	0.796695328432776
ASV179	ASV521	-	0.943957852009754
ASV180	ASV225	+	0.844214625724935
ASV180	ASV230	+	0.825118218350439
ASV180	ASV323	+	0.839074750828621
ASV180	ASV355	+	0.955609390792629
ASV180	ASV388	-	0.681170086087352
ASV180	ASV631	+	0.883492646045869
ASV180	ASV696	+	0.954401273096857
ASV180	ASV799	-	0.894408824538977
ASV181	ASV191	+	0.912450774129136
ASV181	ASV211	-	0.791364885512545
ASV181	ASV244	+	0.947721281432241
ASV181	ASV291	-	0.834258982974122
ASV181	ASV320	-	0.930788144499222
ASV181	ASV499	-	0.897032321417517
ASV181	ASV846	-	0.930000227142587
ASV184	ASV306	+	0.767943312581198
ASV187	ASV297	-	0.991255605766524
ASV187	ASV349	-	0.815839888959059
ASV188	ASV335	-	0.648087937226654
ASV188	ASV609	-	0.663439902511576
ASV189	ASV753	+	0.755718531272161
ASV190	ASV233	+	0.904099683773878
ASV190	ASV279	+	0.892996920485983
ASV190	ASV288	+	0.832930561823909
ASV192	ASV271	-	0.825007808809797
ASV192	ASV358	+	0.82607619863969
ASV192	ASV481	+	0.947848832614511
ASV192	ASV784	+	0.879582416015105
ASV192	ASV823	+	0.919452843339094
ASV192	ASV887	+	0.804158154366203
ASV193	ASV221	+	0.899241683594795
ASV193	ASV234	+	0.775845890563506
ASV193	ASV253	+	0.909204820916608
ASV193	ASV302	+	0.956218014367654
ASV193	ASV317	+	0.955585782176887
ASV193	ASV367	+	0.825526762627798
ASV193	ASV773	+	0.926799614684173
ASV194	ASV209	-	0.955792629387913
ASV194	ASV784	-	0.864596795261213
ASV196	ASV358	-	0.956374937697279
ASV196	ASV425	-	0.991808918301361
ASV196	ASV685	-	0.755398536134199
ASV196	ASV1300	-	0.88272236268532
ASV198	ASV200	-	0.981780462826489
ASV198	ASV255	-	0.999414385056313
ASV198	ASV276	-	0.820067524623593
ASV198	ASV303	-	0.910189290400268
ASV198	ASV526	-	0.803547753399607
ASV198	ASV877	-	0.874226620401029
ASV198	ASV1816	-	0.918254556859758
ASV199	ASV240	-	0.841439489578097
ASV199	ASV276	-	0.894788712254119
ASV199	ASV284	-	0.902217776614604
ASV199	ASV310	+	0.854507668921883
ASV199	ASV317	+	0.901033056005691
ASV199	ASV336	+	0.681394702404827
ASV199	ASV349	+	0.897814628194334
ASV199	ASV1328	+	0.823784684718916
ASV200	ASV206	+	0.74234832906239
ASV200	ASV239	+	0.881054505262071
ASV200	ASV268	+	0.876177578229258
ASV200	ASV275	+	0.884172495039536
ASV200	ASV279	+	0.868839000574992
ASV200	ASV301	-	0.930239971481821
ASV200	ASV355	+	0.86463580365671
ASV200	ASV384	-	0.735834994533893
ASV200	ASV400	+	0.858023291227097
ASV200	ASV463	-	0.820439955316638
ASV200	ASV481	+	0.741229073111848
ASV200	ASV549	-	0.912515818153623
ASV201	ASV365	+	0.78626338084483
ASV201	ASV465	+	0.777206136551539
ASV204	ASV376	-	0.871887739950189
ASV208	ASV400	+	0.853507705487758
ASV208	ASV1300	-	0.854969281357042
ASV209	ASV252	+	0.924405258231109
ASV209	ASV446	+	0.853568417354312
ASV209	ASV846	+	0.924760541828157
ASV210	ASV212	+	0.8708866282816
ASV210	ASV263	+	0.665609066013326
ASV210	ASV291	+	0.715307756127863
ASV210	ASV320	+	0.778428132263727
ASV210	ASV336	+	0.935006834361892
ASV210	ASV369	+	0.709858834350533
ASV210	ASV372	-	0.622886148046997
ASV210	ASV536	-	0.952877108230206
ASV210	ASV595	+	0.995525774007299
ASV210	ASV603	+	0.786349978051745
ASV210	ASV1816	+	0.798470613909754
ASV211	ASV216	+	1
ASV211	ASV224	+	0.807366181947025
ASV211	ASV226	+	0.946169524720102
ASV211	ASV242	+	0.93198205770374
ASV211	ASV276	-	0.881957051535535
ASV211	ASV288	+	0.989619620322715
ASV211	ASV291	-	0.942195541726947
ASV211	ASV310	-	0.950359674812091
ASV211	ASV311	+	0.917810012935834
ASV211	ASV335	+	0.81352893443071
ASV212	ASV234	-	0.836453757194233
ASV212	ASV462	-	0.755639693478115
ASV212	ASV463	-	0.940898338294997
ASV212	ASV1155	+	0.785311135858031
ASV214	ASV274	-	0.954332657738531
ASV214	ASV323	+	0.849766303556275
ASV214	ASV696	-	0.908585146161621
ASV215	ASV271	-	0.768374587016476
ASV215	ASV296	-	0.902526333533889
ASV216	ASV327	+	0.842552587626984
ASV216	ASV455	-	0.970548914222031
ASV218	ASV228	+	0.740679193332109
ASV218	ASV346	-	0.947298160458172
ASV218	ASV378	-	0.795971893966053
ASV218	ASV389	-	0.896878424142148
ASV218	ASV394	+	0.930897236549826
ASV219	ASV306	-	0.972579725433474
ASV219	ASV367	+	0.949692123483722
ASV219	ASV479	+	0.914551537179798
ASV220	ASV262	-	0.882601848334288
ASV224	ASV247	+	0.891138804077836
ASV227	ASV1155	-	0.96596758071421
ASV228	ASV247	+	0.631047686718219
ASV228	ASV521	-	0.923888174617661
ASV232	ASV327	-	0.904853974235384
ASV232	ASV334	-	0.919855985300385
ASV232	ASV364	-	0.918919518013803
ASV232	ASV380	-	0.933272767894293
ASV232	ASV453	-	0.96081875564727
ASV232	ASV520	+	0.872321462808713
ASV232	ASV656	-	0.868998529357017
ASV232	ASV846	+	0.888201890332116
ASV232	ASV964	-	0.744309865070747
ASV232	ASV1090	-	0.961848278763933
ASV233	ASV271	-	0.862781267252349
ASV233	ASV375	-	0.902066599116507
ASV233	ASV470	-	0.880964283151546
ASV236	ASV595	+	0.863200408985918
ASV236	ASV643	+	0.85759894819541
ASV236	ASV685	+	0.705789320863483
ASV236	ASV1155	-	0.959578206118955
ASV237	ASV331	+	0.894390326747643
ASV237	ASV411	+	0.997648939747981
ASV237	ASV524	-	0.934184498871803
ASV237	ASV582	+	0.663505896252565
ASV237	ASV601	+	0.753576424118271
ASV238	ASV240	+	0.782951477833406
ASV238	ASV253	-	0.803709866811615
ASV238	ASV271	+	0.682011545192751
ASV238	ASV335	+	0.682650993172842
ASV238	ASV346	+	0.93245287515646
ASV238	ASV380	+	0.997268109313849
ASV238	ASV423	+	0.803527562226823
ASV238	ASV448	+	0.883516285878366
ASV238	ASV524	+	0.859172789933293
ASV238	ASV697	+	0.808992835256751
ASV239	ASV240	-	0.946569565739093
ASV239	ASV287	+	0.91035879736553
ASV239	ASV887	+	0.836837226547971
ASV240	ASV336	-	0.978625942693832
ASV240	ASV375	-	0.777948083850537
ASV240	ASV393	-	0.992174863612623
ASV240	ASV603	+	0.879445115663712
ASV241	ASV511	+	0.98516965475463
ASV242	ASV288	-	0.671566561444987
ASV242	ASV303	-	0.97423774704761
ASV242	ASV325	-	0.888627145849621
ASV242	ASV335	-	0.844188290692279
ASV242	ASV338	-	0.919750798885738
ASV242	ASV480	-	0.888646658114751
ASV242	ASV520	-	0.922700505289081
ASV242	ASV560	-	0.774848572545343
ASV242	ASV738	-	0.937706282512618
ASV243	ASV309	-	0.821142185094656
ASV243	ASV310	-	0.699077823129182
ASV243	ASV321	-	0.861047296270691
ASV243	ASV325	-	0.793116765431218
ASV243	ASV413	-	0.926710048800577
ASV243	ASV462	-	0.736805111961398
ASV243	ASV549	-	0.553018863703046
ASV243	ASV735	-	0.72982905071879
ASV243	ASV799	-	0.654317685414336
ASV244	ASV577	-	0.888475994094812
ASV244	ASV643	-	0.949571706039698
ASV244	ASV753	+	0.929270179160843
ASV247	ASV325	+	0.771795344041714
ASV247	ASV331	+	0.983698254312452
ASV247	ASV352	+	0.986212196998819
ASV247	ASV533	+	0.835882376254249
ASV247	ASV577	+	0.772181020400566
ASV247	ASV1816	-	0.796980646634393
ASV249	ASV376	-	0.753486858209353
ASV250	ASV369	+	0.619957336260084
ASV250	ASV753	-	0.987122838991596
ASV251	ASV263	-	0.954721430786101
ASV251	ASV340	-	0.984951267665318
ASV251	ASV473	-	0.906427370018999
ASV251	ASV539	-	0.868114309201107
ASV252	ASV276	+	0.97869971674483
ASV252	ASV310	+	0.797836859070964
ASV252	ASV448	+	0.877911502119974
ASV253	ASV284	-	0.958575415408185
ASV253	ASV296	-	0.984493147010638
ASV253	ASV302	-	0.921962166202429
ASV253	ASV446	+	0.969945346256392
ASV253	ASV552	-	0.978893682051876
ASV255	ASV288	-	0.999096390223467
ASV255	ASV306	-	0.984162645314254
ASV255	ASV388	-	0.993787122771797
ASV255	ASV656	+	0.843778224288263
ASV255	ASV823	+	0.973018086613261
ASV258	ASV931	+	0.920495105598163
ASV258	ASV1090	+	0.898963751017117
ASV261	ASV287	-	0.451347453014994
ASV261	ASV411	+	0.923777191063267
ASV262	ASV293	-	0.878475908946063
ASV262	ASV303	+	0.925039067264426
ASV262	ASV338	+	0.844915457492914
ASV262	ASV376	-	0.830517408641076
ASV262	ASV571	+	0.864353841437339
ASV262	ASV1300	-	0.835948060912698
ASV263	ASV367	-	0.879411839242591
ASV263	ASV773	-	0.961899056730334
ASV264	ASV275	-	0.875531176605754
ASV264	ASV293	-	0.956607674396802
ASV264	ASV321	-	0.941632484713071
ASV264	ASV358	-	0.941895392176401
ASV264	ASV402	+	0.728470984564873
ASV264	ASV499	-	0.843860672863241
ASV264	ASV511	-	0.966694747531706
ASV264	ASV595	-	0.91354171144174
ASV264	ASV1355	-	0.958360430874546
ASV265	ASV369	-	0.909963748809223
ASV265	ASV437	-	0.936020858764277
ASV265	ASV571	-	0.862428411592058
ASV265	ASV626	-	0.994725571854009
ASV267	ASV453	-	0.941743559543644
ASV267	ASV656	-	0.760365218710932
ASV268	ASV523	-	0.881190045283885
ASV274	ASV358	-	0.868933980143461
ASV274	ASV365	-	0.815971621914879
ASV275	ASV331	-	0.962327641079105
ASV275	ASV349	-	0.96426339219744
ASV275	ASV361	-	0.949306988233852
ASV275	ASV365	-	0.944849681883219
ASV275	ASV457	-	0.918360953200973
ASV275	ASV569	-	0.98393469064872
ASV275	ASV609	+	0.939799497549376
ASV276	ASV352	+	0.877570989941321
ASV276	ASV384	-	0.937815941758115
ASV276	ASV392	-	0.941143754345412
ASV276	ASV394	-	0.942696661963406
ASV276	ASV482	-	0.873770895514232
ASV276	ASV511	-	0.963111945205845
ASV276	ASV730	+	0.953622858373241
ASV276	ASV823	-	0.681131321621088
ASV276	ASV1328	-	0.959374310298565
ASV277	ASV281	+	0.697149947505037
ASV277	ASV333	-	0.698008957065801
ASV277	ASV336	+	0.971851305451305
ASV277	ASV365	+	0.982126250877212
ASV279	ASV349	+	0.682415545892444
ASV279	ASV687	-	0.474397935003355
ASV281	ASV437	+	0.687794505443309
ASV281	ASV453	-	0.663160234724492
ASV281	ASV492	-	0.97337464844411
ASV281	ASV503	-	0.936389876273406
ASV281	ASV533	-	0.936237203484741
ASV283	ASV306	+	0.847644364469005
ASV283	ASV341	+	0.989560762465333
ASV283	ASV346	-	0.887938543766914
ASV283	ASV435	-	0.725414304988886
ASV283	ASV624	-	0.801798317869366
ASV283	ASV677	-	0.860272287795475
ASV284	ASV304	-	0.939493797223918
ASV284	ASV340	-	0.837246902739311
ASV284	ASV435	-	0.954964047539806
ASV284	ASV533	-	0.720130915220163
ASV284	ASV696	+	0.757083124642973
ASV284	ASV1300	+	0.687281920686371
ASV287	ASV416	+	0.839916755760754
ASV287	ASV426	+	0.773538388666942
ASV287	ASV457	-	0.822774504460207
ASV287	ASV462	+	0.934569700577181
ASV287	ASV569	+	0.994083775975614
ASV288	ASV297	+	1
ASV288	ASV307	+	0.790863327002419
ASV288	ASV334	-	0.821279310521954
ASV288	ASV383	+	0.865955958886097
ASV288	ASV388	+	0.996373012757153
ASV288	ASV396	+	0.78779271999598
ASV288	ASV402	+	0.956044665446965
ASV288	ASV494	+	0.977952102605265
ASV288	ASV520	-	0.853447523032683
ASV288	ASV539	-	0.961118576912746
ASV288	ASV1300	-	0.637585230870235
ASV289	ASV302	-	0.780687648971614
ASV289	ASV473	-	0.929290994922993
ASV291	ASV490	+	0.937281991565955
ASV291	ASV547	-	0.873573052379847
ASV293	ASV300	-	0.915120196590126
ASV293	ASV393	+	0.938003152241781
ASV293	ASV624	-	0.979663967146127
ASV293	ASV696	-	0.962182288618516
ASV293	ASV735	+	0.822414046989038
ASV295	ASV318	-	0.777399825547495
ASV295	ASV396	-	0.830783138810282
ASV295	ASV448	-	0.958566486898983
ASV296	ASV333	+	0.872526569184169
ASV296	ASV524	-	0.947681758111549
ASV296	ASV656	-	0.979278496484631
ASV296	ASV730	+	0.742817603900556
ASV296	ASV931	-	0.699241794060676
ASV297	ASV323	-	0.899830533350518
ASV297	ASV346	-	0.966350006509406
ASV297	ASV554	+	0.784857858348466
ASV297	ASV603	-	0.865528793792454
ASV297	ASV887	-	0.939251201429892
ASV300	ASV420	+	0.99762031853323
ASV300	ASV455	+	0.997823149173731
ASV300	ASV481	+	0.99634912832817
ASV300	ASV1816	+	0.768801124924109
ASV301	ASV338	+	0.75931358059068
ASV301	ASV569	-	0.827590691593655
ASV302	ASV375	-	0.706457655265689
ASV303	ASV307	-	0.820526391964209
ASV303	ASV571	-	0.506888092347982
ASV303	ASV964	+	0.857374380598338
ASV304	ASV335	+	0.968417631138565
ASV304	ASV396	+	1
ASV304	ASV482	+	0.888091009027578
ASV309	ASV503	-	0.730394442588681
ASV309	ASV511	+	0.90221576311918
ASV311	ASV394	-	0.824188057820237
ASV311	ASV426	-	0.891706581023072
ASV311	ASV481	-	0.830787842641628
ASV311	ASV533	-	0.624260968682153
ASV311	ASV1328	-	0.917243597755713
ASV317	ASV325	-	0.858079687570926
ASV317	ASV372	-	0.782157910458415
ASV317	ASV457	-	0.755964664902325
ASV317	ASV1300	+	0.947322882958532
ASV318	ASV340	-	0.843797699318974
ASV323	ASV393	+	0.789401900554473
ASV323	ASV491	+	0.789825692957395
ASV323	ASV626	+	0.782062644230717
ASV325	ASV372	+	0.608395745556852
ASV325	ASV402	-	0.825207678945346
ASV327	ASV1355	+	0.693336396321451
ASV333	ASV1816	-	0.943622059382711
ASV335	ASV392	+	0.814709388886295
ASV335	ASV402	+	0.996229202228571
ASV335	ASV455	+	0.947748485026055
ASV335	ASV481	-	0.951466949545777
ASV336	ASV388	+	0.867837800086449
ASV336	ASV437	+	0.874169257902508
ASV338	ASV487	-	0.780998573328104
ASV340	ASV367	-	0.850087193485264
ASV341	ASV383	-	0.5676939163416
ASV341	ASV685	+	0.956468095147374
ASV341	ASV696	-	0.887677404362995
ASV341	ASV697	-	0.496809628577265
ASV349	ASV453	-	0.855006134870173
ASV349	ASV494	-	0.760852231873959
ASV352	ASV355	-	0.466954848747232
ASV352	ASV510	-	0.83980982735524
ASV355	ASV367	-	0.657108759419709
ASV355	ASV465	-	0.664047386396285
ASV364	ASV526	-	0.975928406828964
ASV369	ASV447	-	0.499863463885589
ASV369	ASV520	-	0.834096453878875
ASV375	ASV1300	-	0.957023063746587
ASV376	ASV520	-	0.928310808012727
ASV376	ASV523	-	0.976328724551907
ASV376	ASV536	-	0.900089308940192
ASV376	ASV577	-	0.94455780087454
ASV376	ASV582	-	0.957130422748477
ASV376	ASV595	-	0.924918118664684
ASV376	ASV697	-	0.921237162422408
ASV376	ASV799	-	0.964736306373827
ASV378	ASV392	-	0.908414679602742
ASV378	ASV510	-	0.910027400888091
ASV378	ASV549	-	0.821626074680984
ASV380	ASV624	-	0.881798898736794
ASV383	ASV465	-	0.724406121374429
ASV383	ASV499	-	0.882214206833984
ASV383	ASV537	-	0.980162509674683
ASV383	ASV547	-	0.882170070463192
ASV383	ASV552	-	0.947836701175683
ASV383	ASV1355	-	0.93814860264755
ASV384	ASV419	-	0.961976453137434
ASV384	ASV447	-	0.944087718964406
ASV384	ASV482	-	0.812505810606206
ASV384	ASV590	-	0.802816368649443
ASV384	ASV624	-	0.599848143944197
ASV388	ASV426	-	0.750270851589648
ASV388	ASV455	-	0.925716659218923
ASV388	ASV490	+	0.839028625605503
ASV388	ASV582	-	0.944438019685192
ASV388	ASV656	-	0.938579624966047
ASV389	ASV394	+	0.863501747624479
ASV389	ASV470	-	0.760395172467915
ASV389	ASV494	-	0.76289393786845
ASV389	ASV520	-	0.683082824656433
ASV389	ASV552	-	0.568521735621183
ASV389	ASV567	+	0.995436837813681
ASV389	ASV626	+	0.955813440973112
ASV389	ASV634	-	0.650701948758375
ASV389	ASV730	-	0.791171208891364
ASV393	ASV582	+	0.869376236345902
ASV394	ASV524	+	0.806066798328173
ASV396	ASV601	-	0.74627265096889
ASV400	ASV481	-	0.980641295505751
ASV400	ASV523	+	0.880514090798103
ASV402	ASV494	-	0.953015191913784
ASV411	ASV435	-	0.925145855228074
ASV411	ASV524	+	0.905546728850556
ASV411	ASV643	-	0.978429560129267
ASV413	ASV539	-	0.803879008677654
ASV413	ASV552	-	0.541463044129661
ASV413	ASV577	-	0.965384158818821
ASV416	ASV463	-	0.965042327170654
ASV416	ASV523	-	0.954511825345848
ASV416	ASV528	+	0.913229779659925
ASV416	ASV569	+	0.953489635496831
ASV419	ASV455	+	0.903939356382924
ASV419	ASV479	-	0.944335511285124
ASV420	ASV465	-	0.926672856312365
ASV423	ASV609	-	0.879015338883858
ASV423	ASV629	-	0.631969031594718
ASV425	ASV437	+	0.908312088985495
ASV425	ASV465	+	0.928589247023473
ASV425	ASV476	+	0.760081144711339
ASV425	ASV799	+	0.693829282284427
ASV426	ASV446	+	0.730056055589471
ASV426	ASV465	-	0.794015299001999
ASV426	ASV470	+	0.911072798052494
ASV426	ASV511	+	0.665622894206514
ASV426	ASV582	+	0.996558804052928
ASV435	ASV463	+	0.994480755046866
ASV435	ASV476	+	0.816901155569095
ASV435	ASV492	+	0.939369542505456
ASV435	ASV523	-	0.772846901141024
ASV435	ASV603	+	0.824438277219922
ASV435	ASV624	+	0.846312407473637
ASV435	ASV738	-	0.748567199947715
ASV435	ASV887	+	0.914926088485577
ASV437	ASV463	+	0.964455765338226
ASV437	ASV492	+	0.998350322753216
ASV437	ASV499	-	0.954467465605717
ASV437	ASV547	+	0.927147238343773
ASV437	ASV595	+	0.78008645911625
ASV437	ASV735	+	0.998874213656539
ASV437	ASV1328	+	0.997575381686043
ASV446	ASV487	-	0.56332467912884
ASV446	ASV521	-	0.977527135750828
ASV446	ASV738	-	0.947832193484534
ASV446	ASV964	-	0.967959795219307
ASV455	ASV1017	-	0.785063110719477
ASV457	ASV476	-	0.825646915196023
ASV457	ASV494	-	0.851269115921881
ASV457	ASV511	-	0.859898416905017
ASV457	ASV524	-	0.899006507953561
ASV457	ASV601	-	0.97902878430694
ASV463	ASV697	-	0.900011603607449
ASV465	ASV964	-	0.904841582017779
ASV470	ASV560	-	0.951554209412937
ASV470	ASV1281	-	0.980033867424078
ASV470	ASV1300	-	0.8697021419391
ASV470	ASV1355	-	0.896188262098918
ASV473	ASV476	-	0.831955471274549
ASV473	ASV536	-	0.899861176752016
ASV473	ASV687	-	0.968994110607849
ASV476	ASV697	-	0.944355426515205
ASV479	ASV656	-	0.784086607853825
ASV480	ASV503	-	0.882410081959018
ASV480	ASV537	-	0.889308250339802
ASV480	ASV571	-	0.955705455073903
ASV481	ASV1300	-	0.754789549992503
ASV481	ASV1328	-	0.722003503148398
ASV487	ASV523	-	0.975582699938185
ASV487	ASV528	+	0.824853367742224
ASV487	ASV569	+	0.993547462538745
ASV490	ASV549	-	0.886662103890409
ASV491	ASV503	-	0.871439051730531
ASV492	ASV511	+	0.926335861918835
ASV494	ASV696	+	0.979588795724921
ASV494	ASV799	-	0.940667877168596
ASV577	ASV799	-	0.950851793166799
ASV582	ASV753	-	0.806907741947832
ASV609	ASV1090	-	0.741342305729639
