# Supplementary material for: Microbial interactions mediate the fairy ring type effects on alpine meadow plant communities on the Tibetan plateau
Source: Environ Microbiome. 2026 Mar 10;21:55. doi: 10.1186/s40793-026-00873-z (PMC13088534; doi:10.1186/s40793-026-00873-z)
Supplement: Supplementary file 2 — Supplementary Material 2 [file 40793_2026_873_MOESM2_ESM.zip › co-occurrence network/bacteria/T1/Agrocybe_20in_network.gexf]

<?xml version="1.0" encoding="UTF-8"?>
<gexf xmlns="http://www.gexf.net/1.3" xmlns:viz="http://www.gexf.net/1.3/viz" xmlns:xsi="http://www.w3.org/2001/XMLSchema-instance" xsi:schemaLocation="http://www.gexf.net/1.3 http://www.gexf.net/1.3/gexf.xsd" version="1.3">
  <meta lastmodifieddate="2025-12-29">
    <creator>trans_network class</creator>
    <description>igraph -&gt; gexf converted file</description>
    <keywords>igraph, gexf, R, rgexf</keywords>
  </meta>
  <graph mode="static" defaultedgetype="undirected">
    <attributes class="node" mode="static">
      <attribute id="att1" title="taxa" type="string"/>
      <attribute id="att2" title="RelativeAbundance" type="float"/>
    </attributes>
    <attributes class="edge" mode="static">
      <attribute id="att1" title="label" type="string"/>
    </attributes>
    <nodes>
      <node id="1" label="ASV6">
        <attvalues>
          <attvalue for="att1" value="ASV6"/>
          <attvalue for="att2" value="1.27469092429659"/>
        </attvalues>
        <viz:color r="255" g="99" b="71" a="1"/>
        <viz:position x="-214.92907083859" y="-75.504433375079" z="0"/>
        <viz:size value="5"/>
      </node>
      <node id="2" label="ASV8">
        <attvalues>
          <attvalue for="att1" value="ASV8"/>
          <attvalue for="att2" value="0.922000157665455"/>
        </attvalues>
        <viz:color r="255" g="99" b="71" a="1"/>
        <viz:position x="128.615582338756" y="126.190982557791" z="0"/>
        <viz:size value="5"/>
      </node>
      <node id="3" label="ASV9">
        <attvalues>
          <attvalue for="att1" value="ASV9"/>
          <attvalue for="att2" value="0.916173390869799"/>
        </attvalues>
        <viz:color r="255" g="99" b="71" a="1"/>
        <viz:position x="204.575441939016" y="178.042845452483" z="0"/>
        <viz:size value="5"/>
      </node>
      <node id="4" label="ASV10">
        <attvalues>
          <attvalue for="att1" value="ASV10"/>
          <attvalue for="att2" value="1.09885966746299"/>
        </attvalues>
        <viz:color r="255" g="99" b="71" a="1"/>
        <viz:position x="-149.482908662056" y="58.1410256329224" z="0"/>
        <viz:size value="5"/>
      </node>
      <node id="5" label="ASV11">
        <attvalues>
          <attvalue for="att1" value="ASV11"/>
          <attvalue for="att2" value="0.298878861518318"/>
        </attvalues>
        <viz:color r="255" g="99" b="71" a="1"/>
        <viz:position x="70.1440017123448" y="175.7999873431" z="0"/>
        <viz:size value="5"/>
      </node>
      <node id="6" label="ASV13">
        <attvalues>
          <attvalue for="att1" value="ASV13"/>
          <attvalue for="att2" value="0.446261786349599"/>
        </attvalues>
        <viz:color r="255" g="99" b="71" a="1"/>
        <viz:position x="62.6222695796183" y="10.3919325250494" z="0"/>
        <viz:size value="5"/>
      </node>
      <node id="7" label="ASV16">
        <attvalues>
          <attvalue for="att1" value="ASV16"/>
          <attvalue for="att2" value="0.550458086695435"/>
        </attvalues>
        <viz:color r="255" g="99" b="71" a="1"/>
        <viz:position x="-199.095095282681" y="-189.870578662856" z="0"/>
        <viz:size value="5"/>
      </node>
      <node id="8" label="ASV17">
        <attvalues>
          <attvalue for="att1" value="ASV17"/>
          <attvalue for="att2" value="0.997405375020993"/>
        </attvalues>
        <viz:color r="255" g="99" b="71" a="1"/>
        <viz:position x="-122.833269981428" y="171.223884287857" z="0"/>
        <viz:size value="5"/>
      </node>
      <node id="9" label="ASV18">
        <attvalues>
          <attvalue for="att1" value="ASV18"/>
          <attvalue for="att2" value="0.661852157788845"/>
        </attvalues>
        <viz:color r="255" g="99" b="71" a="1"/>
        <viz:position x="165.682577004615" y="-206.108896892066" z="0"/>
        <viz:size value="5"/>
      </node>
      <node id="10" label="ASV19">
        <attvalues>
          <attvalue for="att1" value="ASV19"/>
          <attvalue for="att2" value="0.809577833608105"/>
        </attvalues>
        <viz:color r="255" g="99" b="71" a="1"/>
        <viz:position x="-52.2953976490092" y="-217.777426650772" z="0"/>
        <viz:size value="5"/>
      </node>
      <node id="11" label="ASV20">
        <attvalues>
          <attvalue for="att1" value="ASV20"/>
          <attvalue for="att2" value="0.862018734769003"/>
        </attvalues>
        <viz:color r="255" g="99" b="71" a="1"/>
        <viz:position x="-69.5933707350458" y="-39.4367536619721" z="0"/>
        <viz:size value="5"/>
      </node>
      <node id="12" label="ASV21">
        <attvalues>
          <attvalue for="att1" value="ASV21"/>
          <attvalue for="att2" value="0.450374798205356"/>
        </attvalues>
        <viz:color r="255" g="99" b="71" a="1"/>
        <viz:position x="193.467729591231" y="-188.860591376983" z="0"/>
        <viz:size value="5"/>
      </node>
      <node id="13" label="ASV22">
        <attvalues>
          <attvalue for="att1" value="ASV22"/>
          <attvalue for="att2" value="0.446261786349599"/>
        </attvalues>
        <viz:color r="255" g="99" b="71" a="1"/>
        <viz:position x="-225.539279293335" y="157.563285949365" z="0"/>
        <viz:size value="5"/>
      </node>
      <node id="14" label="ASV23">
        <attvalues>
          <attvalue for="att1" value="ASV23"/>
          <attvalue for="att2" value="0.674533944344095"/>
        </attvalues>
        <viz:color r="255" g="99" b="71" a="1"/>
        <viz:position x="-71.5562853511859" y="-121.492554991249" z="0"/>
        <viz:size value="5"/>
      </node>
      <node id="15" label="ASV24">
        <attvalues>
          <attvalue for="att1" value="ASV24"/>
          <attvalue for="att2" value="0.528522023464733"/>
        </attvalues>
        <viz:color r="255" g="99" b="71" a="1"/>
        <viz:position x="216.681436684377" y="-91.2947567105622" z="0"/>
        <viz:size value="5"/>
      </node>
      <node id="16" label="ASV25">
        <attvalues>
          <attvalue for="att1" value="ASV25"/>
          <attvalue for="att2" value="0.488077406883125"/>
        </attvalues>
        <viz:color r="255" g="99" b="71" a="1"/>
        <viz:position x="-231.13508812568" y="-31.9663180257199" z="0"/>
        <viz:size value="5"/>
      </node>
      <node id="17" label="ASV26">
        <attvalues>
          <attvalue for="att1" value="ASV26"/>
          <attvalue for="att2" value="0.678304205211872"/>
        </attvalues>
        <viz:color r="255" g="99" b="71" a="1"/>
        <viz:position x="-101.374706163057" y="-80.4208726564917" z="0"/>
        <viz:size value="5"/>
      </node>
      <node id="18" label="ASV27">
        <attvalues>
          <attvalue for="att1" value="ASV27"/>
          <attvalue for="att2" value="0.572736900914117"/>
        </attvalues>
        <viz:color r="255" g="99" b="71" a="1"/>
        <viz:position x="-25.4060997813919" y="-179.690157125985" z="0"/>
        <viz:size value="5"/>
      </node>
      <node id="19" label="ASV28">
        <attvalues>
          <attvalue for="att1" value="ASV28"/>
          <attvalue for="att2" value="0.940508711016359"/>
        </attvalues>
        <viz:color r="255" g="99" b="71" a="1"/>
        <viz:position x="-150.06241393822" y="-10.3257209556012" z="0"/>
        <viz:size value="5"/>
      </node>
      <node id="20" label="ASV29">
        <attvalues>
          <attvalue for="att1" value="ASV29"/>
          <attvalue for="att2" value="0.462371082784646"/>
        </attvalues>
        <viz:color r="255" g="99" b="71" a="1"/>
        <viz:position x="147.420268486937" y="121.208303576721" z="0"/>
        <viz:size value="5"/>
      </node>
      <node id="21" label="ASV30">
        <attvalues>
          <attvalue for="att1" value="ASV30"/>
          <attvalue for="att2" value="0.614895272435623"/>
        </attvalues>
        <viz:color r="255" g="99" b="71" a="1"/>
        <viz:position x="-86.2901159441585" y="-112.305663508256" z="0"/>
        <viz:size value="5"/>
      </node>
      <node id="22" label="ASV31">
        <attvalues>
          <attvalue for="att1" value="ASV31"/>
          <attvalue for="att2" value="0.444205280421721"/>
        </attvalues>
        <viz:color r="255" g="99" b="71" a="1"/>
        <viz:position x="117.493891842307" y="-107.163320752296" z="0"/>
        <viz:size value="5"/>
      </node>
      <node id="23" label="ASV32">
        <attvalues>
          <attvalue for="att1" value="ASV32"/>
          <attvalue for="att2" value="0.498359936522517"/>
        </attvalues>
        <viz:color r="255" g="99" b="71" a="1"/>
        <viz:position x="-71.1136421809273" y="17.7017896249469" z="0"/>
        <viz:size value="5"/>
      </node>
      <node id="24" label="ASV33">
        <attvalues>
          <attvalue for="att1" value="ASV33"/>
          <attvalue for="att2" value="0.476081122303835"/>
        </attvalues>
        <viz:color r="255" g="99" b="71" a="1"/>
        <viz:position x="-201.361452975595" y="-154.419162520055" z="0"/>
        <viz:size value="5"/>
      </node>
      <node id="25" label="ASV35">
        <attvalues>
          <attvalue for="att1" value="ASV35"/>
          <attvalue for="att2" value="0.340694482051844"/>
        </attvalues>
        <viz:color r="255" g="99" b="71" a="1"/>
        <viz:position x="-181.051314816881" y="-132.610488506042" z="0"/>
        <viz:size value="5"/>
      </node>
      <node id="26" label="ASV36">
        <attvalues>
          <attvalue for="att1" value="ASV36"/>
          <attvalue for="att2" value="0.274543541371758"/>
        </attvalues>
        <viz:color r="255" g="99" b="71" a="1"/>
        <viz:position x="-36.5322693710687" y="84.0051969105372" z="0"/>
        <viz:size value="5"/>
      </node>
      <node id="27" label="ASV38">
        <attvalues>
          <attvalue for="att1" value="ASV38"/>
          <attvalue for="att2" value="0.281398561131352"/>
        </attvalues>
        <viz:color r="255" g="99" b="71" a="1"/>
        <viz:position x="199.912355343569" y="-165.98116905946" z="0"/>
        <viz:size value="5"/>
      </node>
      <node id="28" label="ASV39">
        <attvalues>
          <attvalue for="att1" value="ASV39"/>
          <attvalue for="att2" value="0.345492995883561"/>
        </attvalues>
        <viz:color r="255" g="99" b="71" a="1"/>
        <viz:position x="-42.3785585179672" y="105.809888910927" z="0"/>
        <viz:size value="5"/>
      </node>
      <node id="29" label="ASV40">
        <attvalues>
          <attvalue for="att1" value="ASV40"/>
          <attvalue for="att2" value="0.319443920797102"/>
        </attvalues>
        <viz:color r="255" g="99" b="71" a="1"/>
        <viz:position x="-221.132693430013" y="-204.447826485812" z="0"/>
        <viz:size value="5"/>
      </node>
      <node id="30" label="ASV41">
        <attvalues>
          <attvalue for="att1" value="ASV41"/>
          <attvalue for="att2" value="0.193654308208543"/>
        </attvalues>
        <viz:color r="255" g="99" b="71" a="1"/>
        <viz:position x="-125.413203318968" y="200.970833929773" z="0"/>
        <viz:size value="5"/>
      </node>
      <node id="31" label="ASV42">
        <attvalues>
          <attvalue for="att1" value="ASV42"/>
          <attvalue for="att2" value="0.324242434628818"/>
        </attvalues>
        <viz:color r="255" g="99" b="71" a="1"/>
        <viz:position x="-142.299764963427" y="124.907903900182" z="0"/>
        <viz:size value="5"/>
      </node>
      <node id="32" label="ASV43">
        <attvalues>
          <attvalue for="att1" value="ASV43"/>
          <attvalue for="att2" value="0.306762134241852"/>
        </attvalues>
        <viz:color r="255" g="99" b="71" a="1"/>
        <viz:position x="-101.811652757828" y="-31.1519967106176" z="0"/>
        <viz:size value="5"/>
      </node>
      <node id="33" label="ASV44">
        <attvalues>
          <attvalue for="att1" value="ASV44"/>
          <attvalue for="att2" value="0.251921976165096"/>
        </attvalues>
        <viz:color r="255" g="99" b="71" a="1"/>
        <viz:position x="171.023494945495" y="147.716986922502" z="0"/>
        <viz:size value="5"/>
      </node>
      <node id="34" label="ASV45">
        <attvalues>
          <attvalue for="att1" value="ASV45"/>
          <attvalue for="att2" value="0.401704157912235"/>
        </attvalues>
        <viz:color r="255" g="99" b="71" a="1"/>
        <viz:position x="-94.6518908089452" y="-167.36481533548" z="0"/>
        <viz:size value="5"/>
      </node>
      <node id="35" label="ASV46">
        <attvalues>
          <attvalue for="att1" value="ASV46"/>
          <attvalue for="att2" value="0.225187399102678"/>
        </attvalues>
        <viz:color r="255" g="99" b="71" a="1"/>
        <viz:position x="35.7062058417706" y="-169.422294303386" z="0"/>
        <viz:size value="5"/>
      </node>
      <node id="36" label="ASV47">
        <attvalues>
          <attvalue for="att1" value="ASV47"/>
          <attvalue for="att2" value="0.186456537460969"/>
        </attvalues>
        <viz:color r="255" g="99" b="71" a="1"/>
        <viz:position x="-168.400953828097" y="-40.2567197332622" z="0"/>
        <viz:size value="5"/>
      </node>
      <node id="37" label="ASV49">
        <attvalues>
          <attvalue for="att1" value="ASV49"/>
          <attvalue for="att2" value="0.302991873374075"/>
        </attvalues>
        <viz:color r="255" g="99" b="71" a="1"/>
        <viz:position x="-87.683893032783" y="-14.9714732331623" z="0"/>
        <viz:size value="5"/>
      </node>
      <node id="38" label="ASV50">
        <attvalues>
          <attvalue for="att1" value="ASV50"/>
          <attvalue for="att2" value="0.280713059155393"/>
        </attvalues>
        <viz:color r="255" g="99" b="71" a="1"/>
        <viz:position x="115.670681646599" y="111.81900464169" z="0"/>
        <viz:size value="5"/>
      </node>
      <node id="39" label="ASV52">
        <attvalues>
          <attvalue for="att1" value="ASV52"/>
          <attvalue for="att2" value="0.322871430676899"/>
        </attvalues>
        <viz:color r="255" g="99" b="71" a="1"/>
        <viz:position x="220.514310589721" y="-15.5196693463757" z="0"/>
        <viz:size value="5"/>
      </node>
      <node id="40" label="ASV53">
        <attvalues>
          <attvalue for="att1" value="ASV53"/>
          <attvalue for="att2" value="0.581991177589569"/>
        </attvalues>
        <viz:color r="255" g="99" b="71" a="1"/>
        <viz:position x="-216.21377053504" y="117.04726117768" z="0"/>
        <viz:size value="5"/>
      </node>
      <node id="41" label="ASV54">
        <attvalues>
          <attvalue for="att1" value="ASV54"/>
          <attvalue for="att2" value="0.225872901078637"/>
        </attvalues>
        <viz:color r="255" g="99" b="71" a="1"/>
        <viz:position x="13.959875128751" y="-130.135443763172" z="0"/>
        <viz:size value="5"/>
      </node>
      <node id="42" label="ASV56">
        <attvalues>
          <attvalue for="att1" value="ASV56"/>
          <attvalue for="att2" value="0.279342055203474"/>
        </attvalues>
        <viz:color r="255" g="99" b="71" a="1"/>
        <viz:position x="224.958513902535" y="-35.3349857343385" z="0"/>
        <viz:size value="5"/>
      </node>
      <node id="43" label="ASV57">
        <attvalues>
          <attvalue for="att1" value="ASV57"/>
          <attvalue for="att2" value="0.366058055162344"/>
        </attvalues>
        <viz:color r="255" g="99" b="71" a="1"/>
        <viz:position x="-74.5802070041273" y="-138.054418771604" z="0"/>
        <viz:size value="5"/>
      </node>
      <node id="44" label="ASV58">
        <attvalues>
          <attvalue for="att1" value="ASV58"/>
          <attvalue for="att2" value="0.277628300263575"/>
        </attvalues>
        <viz:color r="255" g="99" b="71" a="1"/>
        <viz:position x="203.468542555495" y="206.541384625151" z="0"/>
        <viz:size value="5"/>
      </node>
      <node id="45" label="ASV59">
        <attvalues>
          <attvalue for="att1" value="ASV59"/>
          <attvalue for="att2" value="0.283112316071251"/>
        </attvalues>
        <viz:color r="255" g="99" b="71" a="1"/>
        <viz:position x="-73.1492287172812" y="-103.186741556272" z="0"/>
        <viz:size value="5"/>
      </node>
      <node id="46" label="ASV60">
        <attvalues>
          <attvalue for="att1" value="ASV60"/>
          <attvalue for="att2" value="0.108994814177552"/>
        </attvalues>
        <viz:color r="255" g="99" b="71" a="1"/>
        <viz:position x="102.540491398061" y="72.1060533383978" z="0"/>
        <viz:size value="5"/>
      </node>
      <node id="47" label="ASV61">
        <attvalues>
          <attvalue for="att1" value="ASV61"/>
          <attvalue for="att2" value="0.281398561131352"/>
        </attvalues>
        <viz:color r="255" g="99" b="71" a="1"/>
        <viz:position x="-219.35418046905" y="175.272762242398" z="0"/>
        <viz:size value="5"/>
      </node>
      <node id="48" label="ASV63">
        <attvalues>
          <attvalue for="att1" value="ASV63"/>
          <attvalue for="att2" value="0.316701912893264"/>
        </attvalues>
        <viz:color r="255" g="99" b="71" a="1"/>
        <viz:position x="243.252112241363" y="246.41388812409" z="0"/>
        <viz:size value="5"/>
      </node>
      <node id="49" label="ASV64">
        <attvalues>
          <attvalue for="att1" value="ASV64"/>
          <attvalue for="att2" value="0.204622339823895"/>
        </attvalues>
        <viz:color r="255" g="99" b="71" a="1"/>
        <viz:position x="-121.551304964469" y="199.044842741865" z="0"/>
        <viz:size value="5"/>
      </node>
      <node id="50" label="ASV65">
        <attvalues>
          <attvalue for="att1" value="ASV65"/>
          <attvalue for="att2" value="0.13641489321593"/>
        </attvalues>
        <viz:color r="255" g="99" b="71" a="1"/>
        <viz:position x="157.644185807492" y="109.532488329092" z="0"/>
        <viz:size value="5"/>
      </node>
      <node id="51" label="ASV66">
        <attvalues>
          <attvalue for="att1" value="ASV66"/>
          <attvalue for="att2" value="0.182686276593192"/>
        </attvalues>
        <viz:color r="255" g="99" b="71" a="1"/>
        <viz:position x="29.5174039740369" y="191.237152137857" z="0"/>
        <viz:size value="5"/>
      </node>
      <node id="52" label="ASV67">
        <attvalues>
          <attvalue for="att1" value="ASV67"/>
          <attvalue for="att2" value="0.0706067035238229"/>
        </attvalues>
        <viz:color r="255" g="99" b="71" a="1"/>
        <viz:position x="56.1783831007806" y="11.885199639031" z="0"/>
        <viz:size value="5"/>
      </node>
      <node id="53" label="ASV68">
        <attvalues>
          <attvalue for="att1" value="ASV68"/>
          <attvalue for="att2" value="0.18577103548501"/>
        </attvalues>
        <viz:color r="255" g="99" b="71" a="1"/>
        <viz:position x="-243.25804540311" y="40.0667398312472" z="0"/>
        <viz:size value="5"/>
      </node>
      <node id="54" label="ASV69">
        <attvalues>
          <attvalue for="att1" value="ASV69"/>
          <attvalue for="att2" value="0.303677375350034"/>
        </attvalues>
        <viz:color r="255" g="99" b="71" a="1"/>
        <viz:position x="-28.8303913249098" y="-190.256086944783" z="0"/>
        <viz:size value="5"/>
      </node>
      <node id="55" label="ASV70">
        <attvalues>
          <attvalue for="att1" value="ASV70"/>
          <attvalue for="att2" value="0.263575509756407"/>
        </attvalues>
        <viz:color r="255" g="99" b="71" a="1"/>
        <viz:position x="-182.644369448792" y="32.3872101097114" z="0"/>
        <viz:size value="5"/>
      </node>
      <node id="56" label="ASV71">
        <attvalues>
          <attvalue for="att1" value="ASV71"/>
          <attvalue for="att2" value="0.305733881277913"/>
        </attvalues>
        <viz:color r="255" g="99" b="71" a="1"/>
        <viz:position x="-165.735335857588" y="-66.369314189566" z="0"/>
        <viz:size value="5"/>
      </node>
      <node id="57" label="ASV73">
        <attvalues>
          <attvalue for="att1" value="ASV73"/>
          <attvalue for="att2" value="0.120648347768862"/>
        </attvalues>
        <viz:color r="255" g="99" b="71" a="1"/>
        <viz:position x="82.2491010606998" y="122.556480247651" z="0"/>
        <viz:size value="5"/>
      </node>
      <node id="58" label="ASV74">
        <attvalues>
          <attvalue for="att1" value="ASV74"/>
          <attvalue for="att2" value="0.177545011773496"/>
        </attvalues>
        <viz:color r="255" g="99" b="71" a="1"/>
        <viz:position x="-166.835036459996" y="2.93966688569552" z="0"/>
        <viz:size value="5"/>
      </node>
      <node id="59" label="ASV75">
        <attvalues>
          <attvalue for="att1" value="ASV75"/>
          <attvalue for="att2" value="0.0634089327762487"/>
        </attvalues>
        <viz:color r="255" g="99" b="71" a="1"/>
        <viz:position x="111.5616067524" y="133.219269322858" z="0"/>
        <viz:size value="5"/>
      </node>
      <node id="60" label="ASV76">
        <attvalues>
          <attvalue for="att1" value="ASV76"/>
          <attvalue for="att2" value="0.378397090729614"/>
        </attvalues>
        <viz:color r="255" g="99" b="71" a="1"/>
        <viz:position x="-143.769476754451" y="84.2259991657531" z="0"/>
        <viz:size value="5"/>
      </node>
      <node id="61" label="ASV80">
        <attvalues>
          <attvalue for="att1" value="ASV80"/>
          <attvalue for="att2" value="0.149782181747139"/>
        </attvalues>
        <viz:color r="255" g="99" b="71" a="1"/>
        <viz:position x="-60.010080048045" y="246.013212362631" z="0"/>
        <viz:size value="5"/>
      </node>
      <node id="62" label="ASV81">
        <attvalues>
          <attvalue for="att1" value="ASV81"/>
          <attvalue for="att2" value="0.326298940556696"/>
        </attvalues>
        <viz:color r="255" g="99" b="71" a="1"/>
        <viz:position x="183.023614411718" y="-64.2558904725694" z="0"/>
        <viz:size value="5"/>
      </node>
      <node id="63" label="ASV82">
        <attvalues>
          <attvalue for="att1" value="ASV82"/>
          <attvalue for="att2" value="0.220046134282982"/>
        </attvalues>
        <viz:color r="255" g="99" b="71" a="1"/>
        <viz:position x="-109.880230136337" y="-217.172095962985" z="0"/>
        <viz:size value="5"/>
      </node>
      <node id="64" label="ASV83">
        <attvalues>
          <attvalue for="att1" value="ASV83"/>
          <attvalue for="att2" value="0.229643161946414"/>
        </attvalues>
        <viz:color r="255" g="99" b="71" a="1"/>
        <viz:position x="33.3198684636335" y="126.682258427444" z="0"/>
        <viz:size value="5"/>
      </node>
      <node id="65" label="ASV84">
        <attvalues>
          <attvalue for="att1" value="ASV84"/>
          <attvalue for="att2" value="0.220046134282982"/>
        </attvalues>
        <viz:color r="255" g="99" b="71" a="1"/>
        <viz:position x="-60.3086777913769" y="85.0896792298789" z="0"/>
        <viz:size value="5"/>
      </node>
      <node id="66" label="ASV85">
        <attvalues>
          <attvalue for="att1" value="ASV85"/>
          <attvalue for="att2" value="0.261519003828529"/>
        </attvalues>
        <viz:color r="255" g="99" b="71" a="1"/>
        <viz:position x="12.1779552085295" y="-187.48334760732" z="0"/>
        <viz:size value="5"/>
      </node>
      <node id="67" label="ASV86">
        <attvalues>
          <attvalue for="att1" value="ASV86"/>
          <attvalue for="att2" value="0.0997405375020994"/>
        </attvalues>
        <viz:color r="255" g="99" b="71" a="1"/>
        <viz:position x="-228.64743174497" y="-247.327309578712" z="0"/>
        <viz:size value="5"/>
      </node>
      <node id="68" label="ASV87">
        <attvalues>
          <attvalue for="att1" value="ASV87"/>
          <attvalue for="att2" value="0.215247620451266"/>
        </attvalues>
        <viz:color r="255" g="99" b="71" a="1"/>
        <viz:position x="177.22171271211" y="245.321902689224" z="0"/>
        <viz:size value="5"/>
      </node>
      <node id="69" label="ASV89">
        <attvalues>
          <attvalue for="att1" value="ASV89"/>
          <attvalue for="att2" value="0.179601517701375"/>
        </attvalues>
        <viz:color r="255" g="99" b="71" a="1"/>
        <viz:position x="-44.4320008752024" y="-97.3402533945895" z="0"/>
        <viz:size value="5"/>
      </node>
      <node id="70" label="ASV91">
        <attvalues>
          <attvalue for="att1" value="ASV91"/>
          <attvalue for="att2" value="0.182343525605213"/>
        </attvalues>
        <viz:color r="255" g="99" b="71" a="1"/>
        <viz:position x="-5.50268631388059" y="-71.4781513940351" z="0"/>
        <viz:size value="5"/>
      </node>
      <node id="71" label="ASV92">
        <attvalues>
          <attvalue for="att1" value="ASV92"/>
          <attvalue for="att2" value="0.342065486003763"/>
        </attvalues>
        <viz:color r="255" g="99" b="71" a="1"/>
        <viz:position x="113.636513573704" y="-5.02932704894184" z="0"/>
        <viz:size value="5"/>
      </node>
      <node id="72" label="ASV93">
        <attvalues>
          <attvalue for="att1" value="ASV93"/>
          <attvalue for="att2" value="0.0822602371151335"/>
        </attvalues>
        <viz:color r="255" g="99" b="71" a="1"/>
        <viz:position x="169.098790181471" y="8.56919015294892" z="0"/>
        <viz:size value="5"/>
      </node>
      <node id="73" label="ASV94">
        <attvalues>
          <attvalue for="att1" value="ASV94"/>
          <attvalue for="att2" value="0.159721960398551"/>
        </attvalues>
        <viz:color r="255" g="99" b="71" a="1"/>
        <viz:position x="-189.410816345383" y="193.013434820332" z="0"/>
        <viz:size value="5"/>
      </node>
      <node id="74" label="ASV95">
        <attvalues>
          <attvalue for="att1" value="ASV95"/>
          <attvalue for="att2" value="0.0993977865141196"/>
        </attvalues>
        <viz:color r="255" g="99" b="71" a="1"/>
        <viz:position x="205.855005956807" y="-206.869958304163" z="0"/>
        <viz:size value="5"/>
      </node>
      <node id="75" label="ASV96">
        <attvalues>
          <attvalue for="att1" value="ASV96"/>
          <attvalue for="att2" value="0.0860304979829104"/>
        </attvalues>
        <viz:color r="255" g="99" b="71" a="1"/>
        <viz:position x="188.694064920569" y="-199.814937129178" z="0"/>
        <viz:size value="5"/>
      </node>
      <node id="76" label="ASV97">
        <attvalues>
          <attvalue for="att1" value="ASV97"/>
          <attvalue for="att2" value="0.178916015725415"/>
        </attvalues>
        <viz:color r="255" g="99" b="71" a="1"/>
        <viz:position x="-155.330218292161" y="-243.212346346418" z="0"/>
        <viz:size value="5"/>
      </node>
      <node id="77" label="ASV98">
        <attvalues>
          <attvalue for="att1" value="ASV98"/>
          <attvalue for="att2" value="0.154580695578855"/>
        </attvalues>
        <viz:color r="255" g="99" b="71" a="1"/>
        <viz:position x="-49.9851759266236" y="236.005665559361" z="0"/>
        <viz:size value="5"/>
      </node>
      <node id="78" label="ASV99">
        <attvalues>
          <attvalue for="att1" value="ASV99"/>
          <attvalue for="att2" value="0.207364347727732"/>
        </attvalues>
        <viz:color r="255" g="99" b="71" a="1"/>
        <viz:position x="-149.466862843181" y="-97.5648441652492" z="0"/>
        <viz:size value="5"/>
      </node>
      <node id="79" label="ASV100">
        <attvalues>
          <attvalue for="att1" value="ASV100"/>
          <attvalue for="att2" value="0.139842403095727"/>
        </attvalues>
        <viz:color r="255" g="99" b="71" a="1"/>
        <viz:position x="-4.49586280097279" y="194.560430517215" z="0"/>
        <viz:size value="5"/>
      </node>
      <node id="80" label="ASV101">
        <attvalues>
          <attvalue for="att1" value="ASV101"/>
          <attvalue for="att2" value="0.220731636258942"/>
        </attvalues>
        <viz:color r="255" g="99" b="71" a="1"/>
        <viz:position x="-141.630703003929" y="-33.54112378937" z="0"/>
        <viz:size value="5"/>
      </node>
      <node id="81" label="ASV102">
        <attvalues>
          <attvalue for="att1" value="ASV102"/>
          <attvalue for="att2" value="0.248837217273279"/>
        </attvalues>
        <viz:color r="255" g="99" b="71" a="1"/>
        <viz:position x="-210.919439708053" y="-208.906003464642" z="0"/>
        <viz:size value="5"/>
      </node>
      <node id="82" label="ASV104">
        <attvalues>
          <attvalue for="att1" value="ASV104"/>
          <attvalue for="att2" value="0.180287019677334"/>
        </attvalues>
        <viz:color r="255" g="99" b="71" a="1"/>
        <viz:position x="157.002836531749" y="232.96161164366" z="0"/>
        <viz:size value="5"/>
      </node>
      <node id="83" label="ASV105">
        <attvalues>
          <attvalue for="att1" value="ASV105"/>
          <attvalue for="att2" value="0.106252806273714"/>
        </attvalues>
        <viz:color r="255" g="99" b="71" a="1"/>
        <viz:position x="-236.4472841433" y="182.758216821259" z="0"/>
        <viz:size value="5"/>
      </node>
      <node id="84" label="ASV106">
        <attvalues>
          <attvalue for="att1" value="ASV106"/>
          <attvalue for="att2" value="0.109680316153511"/>
        </attvalues>
        <viz:color r="255" g="99" b="71" a="1"/>
        <viz:position x="91.725208685308" y="56.2162448679307" z="0"/>
        <viz:size value="5"/>
      </node>
      <node id="85" label="ASV107">
        <attvalues>
          <attvalue for="att1" value="ASV107"/>
          <attvalue for="att2" value="0.174117501893699"/>
        </attvalues>
        <viz:color r="255" g="99" b="71" a="1"/>
        <viz:position x="-200.304141369317" y="203.829406423025" z="0"/>
        <viz:size value="5"/>
      </node>
      <node id="86" label="ASV108">
        <attvalues>
          <attvalue for="att1" value="ASV108"/>
          <attvalue for="att2" value="0.250893723201157"/>
        </attvalues>
        <viz:color r="255" g="99" b="71" a="1"/>
        <viz:position x="192.061870089187" y="-105.155769493388" z="0"/>
        <viz:size value="5"/>
      </node>
      <node id="87" label="ASV110">
        <attvalues>
          <attvalue for="att1" value="ASV110"/>
          <attvalue for="att2" value="0.171718244977841"/>
        </attvalues>
        <viz:color r="255" g="99" b="71" a="1"/>
        <viz:position x="-97.1762719359439" y="-139.613976431481" z="0"/>
        <viz:size value="5"/>
      </node>
      <node id="88" label="ASV111">
        <attvalues>
          <attvalue for="att1" value="ASV111"/>
          <attvalue for="att2" value="0.129559873456335"/>
        </attvalues>
        <viz:color r="255" g="99" b="71" a="1"/>
        <viz:position x="205.576859455896" y="204.623653949838" z="0"/>
        <viz:size value="5"/>
      </node>
      <node id="89" label="ASV112">
        <attvalues>
          <attvalue for="att1" value="ASV112"/>
          <attvalue for="att2" value="0.356118276510932"/>
        </attvalues>
        <viz:color r="255" g="99" b="71" a="1"/>
        <viz:position x="-117.81830782249" y="-54.9099147676278" z="0"/>
        <viz:size value="5"/>
      </node>
      <node id="90" label="ASV113">
        <attvalues>
          <attvalue for="att1" value="ASV113"/>
          <attvalue for="att2" value="0.126817865552497"/>
        </attvalues>
        <viz:color r="255" g="99" b="71" a="1"/>
        <viz:position x="-124.7852062924" y="34.2615703573865" z="0"/>
        <viz:size value="5"/>
      </node>
      <node id="91" label="ASV114">
        <attvalues>
          <attvalue for="att1" value="ASV114"/>
          <attvalue for="att2" value="0.305733881277913"/>
        </attvalues>
        <viz:color r="255" g="99" b="71" a="1"/>
        <viz:position x="26.9643419164476" y="170.219369799024" z="0"/>
        <viz:size value="5"/>
      </node>
      <node id="92" label="ASV115">
        <attvalues>
          <attvalue for="att1" value="ASV115"/>
          <attvalue for="att2" value="0.132301881360173"/>
        </attvalues>
        <viz:color r="255" g="99" b="71" a="1"/>
        <viz:position x="-46.7490438947836" y="-143.675538050423" z="0"/>
        <viz:size value="5"/>
      </node>
      <node id="93" label="ASV116">
        <attvalues>
          <attvalue for="att1" value="ASV116"/>
          <attvalue for="att2" value="0.142241660011585"/>
        </attvalues>
        <viz:color r="255" g="99" b="71" a="1"/>
        <viz:position x="108.571106070894" y="237.182526898988" z="0"/>
        <viz:size value="5"/>
      </node>
      <node id="94" label="ASV117">
        <attvalues>
          <attvalue for="att1" value="ASV117"/>
          <attvalue for="att2" value="0.0774617232834174"/>
        </attvalues>
        <viz:color r="255" g="99" b="71" a="1"/>
        <viz:position x="-111.123810438168" y="43.4505646618313" z="0"/>
        <viz:size value="5"/>
      </node>
      <node id="95" label="ASV118">
        <attvalues>
          <attvalue for="att1" value="ASV118"/>
          <attvalue for="att2" value="0.156979952494713"/>
        </attvalues>
        <viz:color r="255" g="99" b="71" a="1"/>
        <viz:position x="-179.14869760549" y="190.614821740517" z="0"/>
        <viz:size value="5"/>
      </node>
      <node id="96" label="ASV119">
        <attvalues>
          <attvalue for="att1" value="ASV119"/>
          <attvalue for="att2" value="0.211134608595509"/>
        </attvalues>
        <viz:color r="255" g="99" b="71" a="1"/>
        <viz:position x="194.243970045368" y="-219.110615098695" z="0"/>
        <viz:size value="5"/>
      </node>
      <node id="97" label="ASV120">
        <attvalues>
          <attvalue for="att1" value="ASV120"/>
          <attvalue for="att2" value="0.142927161987544"/>
        </attvalues>
        <viz:color r="255" g="99" b="71" a="1"/>
        <viz:position x="193.724111093251" y="-64.6899965754612" z="0"/>
        <viz:size value="5"/>
      </node>
      <node id="98" label="ASV121">
        <attvalues>
          <attvalue for="att1" value="ASV121"/>
          <attvalue for="att2" value="0.113793328009268"/>
        </attvalues>
        <viz:color r="255" g="99" b="71" a="1"/>
        <viz:position x="108.116034626213" y="-246.314472196485" z="0"/>
        <viz:size value="5"/>
      </node>
      <node id="99" label="ASV122">
        <attvalues>
          <attvalue for="att1" value="ASV122"/>
          <attvalue for="att2" value="0.152866940638956"/>
        </attvalues>
        <viz:color r="255" g="99" b="71" a="1"/>
        <viz:position x="-42.2247706562726" y="-93.4876355585127" z="0"/>
        <viz:size value="5"/>
      </node>
      <node id="100" label="ASV123">
        <attvalues>
          <attvalue for="att1" value="ASV123"/>
          <attvalue for="att2" value="0.0658081896921068"/>
        </attvalues>
        <viz:color r="255" g="99" b="71" a="1"/>
        <viz:position x="-67.9183688303332" y="-78.7473118486152" z="0"/>
        <viz:size value="5"/>
      </node>
      <node id="101" label="ASV124">
        <attvalues>
          <attvalue for="att1" value="ASV124"/>
          <attvalue for="att2" value="0.085344996006951"/>
        </attvalues>
        <viz:color r="255" g="99" b="71" a="1"/>
        <viz:position x="-94.4485765418885" y="-192.687034464847" z="0"/>
        <viz:size value="5"/>
      </node>
      <node id="102" label="ASV126">
        <attvalues>
          <attvalue for="att1" value="ASV126"/>
          <attvalue for="att2" value="0.103853549357856"/>
        </attvalues>
        <viz:color r="255" g="99" b="71" a="1"/>
        <viz:position x="-250" y="-226.91562015042" z="0"/>
        <viz:size value="5"/>
      </node>
      <node id="103" label="ASV127">
        <attvalues>
          <attvalue for="att1" value="ASV127"/>
          <attvalue for="att2" value="0.150810434711078"/>
        </attvalues>
        <viz:color r="255" g="99" b="71" a="1"/>
        <viz:position x="202.38956925185" y="165.886806918238" z="0"/>
        <viz:size value="5"/>
      </node>
      <node id="104" label="ASV128">
        <attvalues>
          <attvalue for="att1" value="ASV128"/>
          <attvalue for="att2" value="0.149439430759159"/>
        </attvalues>
        <viz:color r="255" g="99" b="71" a="1"/>
        <viz:position x="156.364146508987" y="-21.8056290659336" z="0"/>
        <viz:size value="5"/>
      </node>
      <node id="105" label="ASV129">
        <attvalues>
          <attvalue for="att1" value="ASV129"/>
          <attvalue for="att2" value="0.13607214222795"/>
        </attvalues>
        <viz:color r="255" g="99" b="71" a="1"/>
        <viz:position x="-30.1297173226778" y="40.917751767321" z="0"/>
        <viz:size value="5"/>
      </node>
      <node id="106" label="ASV130">
        <attvalues>
          <attvalue for="att1" value="ASV130"/>
          <attvalue for="att2" value="0.0956275256463427"/>
        </attvalues>
        <viz:color r="255" g="99" b="71" a="1"/>
        <viz:position x="-162.563888148781" y="-149.296426049485" z="0"/>
        <viz:size value="5"/>
      </node>
      <node id="107" label="ASV131">
        <attvalues>
          <attvalue for="att1" value="ASV131"/>
          <attvalue for="att2" value="0.22278814218682"/>
        </attvalues>
        <viz:color r="255" g="99" b="71" a="1"/>
        <viz:position x="-157.605393156749" y="152.895570922275" z="0"/>
        <viz:size value="5"/>
      </node>
      <node id="108" label="ASV132">
        <attvalues>
          <attvalue for="att1" value="ASV132"/>
          <attvalue for="att2" value="0.167605233122084"/>
        </attvalues>
        <viz:color r="255" g="99" b="71" a="1"/>
        <viz:position x="-32.6438808513172" y="-182.873291624321" z="0"/>
        <viz:size value="5"/>
      </node>
      <node id="109" label="ASV133">
        <attvalues>
          <attvalue for="att1" value="ASV133"/>
          <attvalue for="att2" value="0.0736914624156404"/>
        </attvalues>
        <viz:color r="255" g="99" b="71" a="1"/>
        <viz:position x="-66.0511729154881" y="9.19140120287193" z="0"/>
        <viz:size value="5"/>
      </node>
      <node id="110" label="ASV134">
        <attvalues>
          <attvalue for="att1" value="ASV134"/>
          <attvalue for="att2" value="0.0850022450189713"/>
        </attvalues>
        <viz:color r="255" g="99" b="71" a="1"/>
        <viz:position x="92.9752604411875" y="-38.3056163893312" z="0"/>
        <viz:size value="5"/>
      </node>
      <node id="111" label="ASV135">
        <attvalues>
          <attvalue for="att1" value="ASV135"/>
          <attvalue for="att2" value="0.140527905071686"/>
        </attvalues>
        <viz:color r="255" g="99" b="71" a="1"/>
        <viz:position x="206.995101086329" y="206.933847777762" z="0"/>
        <viz:size value="5"/>
      </node>
      <node id="112" label="ASV136">
        <attvalues>
          <attvalue for="att1" value="ASV136"/>
          <attvalue for="att2" value="0.145326418903402"/>
        </attvalues>
        <viz:color r="255" g="99" b="71" a="1"/>
        <viz:position x="155.496771270893" y="214.471287925818" z="0"/>
        <viz:size value="5"/>
      </node>
      <node id="113" label="ASV137">
        <attvalues>
          <attvalue for="att1" value="ASV137"/>
          <attvalue for="att2" value="0.129559873456335"/>
        </attvalues>
        <viz:color r="255" g="99" b="71" a="1"/>
        <viz:position x="-134.66735449913" y="151.242781743749" z="0"/>
        <viz:size value="5"/>
      </node>
      <node id="114" label="ASV138">
        <attvalues>
          <attvalue for="att1" value="ASV138"/>
          <attvalue for="att2" value="0.095284774658363"/>
        </attvalues>
        <viz:color r="255" g="99" b="71" a="1"/>
        <viz:position x="140.15741278717" y="-101.584465289266" z="0"/>
        <viz:size value="5"/>
      </node>
      <node id="115" label="ASV139">
        <attvalues>
          <attvalue for="att1" value="ASV139"/>
          <attvalue for="att2" value="0.095284774658363"/>
        </attvalues>
        <viz:color r="255" g="99" b="71" a="1"/>
        <viz:position x="-191.132912618984" y="132.480940886619" z="0"/>
        <viz:size value="5"/>
      </node>
      <node id="116" label="ASV140">
        <attvalues>
          <attvalue for="att1" value="ASV140"/>
          <attvalue for="att2" value="0.236155430718029"/>
        </attvalues>
        <viz:color r="255" g="99" b="71" a="1"/>
        <viz:position x="79.7034466125904" y="98.5821043461854" z="0"/>
        <viz:size value="5"/>
      </node>
      <node id="117" label="ASV141">
        <attvalues>
          <attvalue for="att1" value="ASV141"/>
          <attvalue for="att2" value="0.127846118516437"/>
        </attvalues>
        <viz:color r="255" g="99" b="71" a="1"/>
        <viz:position x="63.0943932717514" y="162.342611408832" z="0"/>
        <viz:size value="5"/>
      </node>
      <node id="118" label="ASV142">
        <attvalues>
          <attvalue for="att1" value="ASV142"/>
          <attvalue for="att2" value="0.144640916927443"/>
        </attvalues>
        <viz:color r="255" g="99" b="71" a="1"/>
        <viz:position x="210.157277424693" y="-55.0533407026197" z="0"/>
        <viz:size value="5"/>
      </node>
      <node id="119" label="ASV143">
        <attvalues>
          <attvalue for="att1" value="ASV143"/>
          <attvalue for="att2" value="0.292709343734683"/>
        </attvalues>
        <viz:color r="255" g="99" b="71" a="1"/>
        <viz:position x="106.98439101376" y="76.2653700255757" z="0"/>
        <viz:size value="5"/>
      </node>
      <node id="120" label="ASV145">
        <attvalues>
          <attvalue for="att1" value="ASV145"/>
          <attvalue for="att2" value="0.120305596780883"/>
        </attvalues>
        <viz:color r="255" g="99" b="71" a="1"/>
        <viz:position x="-229.117522434979" y="-75.4012957854147" z="0"/>
        <viz:size value="5"/>
      </node>
      <node id="121" label="ASV146">
        <attvalues>
          <attvalue for="att1" value="ASV146"/>
          <attvalue for="att2" value="0.181315272641273"/>
        </attvalues>
        <viz:color r="255" g="99" b="71" a="1"/>
        <viz:position x="240.920404270233" y="-88.8661610643519" z="0"/>
        <viz:size value="5"/>
      </node>
      <node id="122" label="ASV147">
        <attvalues>
          <attvalue for="att1" value="ASV147"/>
          <attvalue for="att2" value="0.180287019677334"/>
        </attvalues>
        <viz:color r="255" g="99" b="71" a="1"/>
        <viz:position x="168.166847039523" y="33.2778701051672" z="0"/>
        <viz:size value="5"/>
      </node>
      <node id="123" label="ASV149">
        <attvalues>
          <attvalue for="att1" value="ASV149"/>
          <attvalue for="att2" value="0.182000774617233"/>
        </attvalues>
        <viz:color r="255" g="99" b="71" a="1"/>
        <viz:position x="-176.148080518955" y="-42.3117870359059" z="0"/>
        <viz:size value="5"/>
      </node>
      <node id="124" label="ASV150">
        <attvalues>
          <attvalue for="att1" value="ASV150"/>
          <attvalue for="att2" value="0.171032743001882"/>
        </attvalues>
        <viz:color r="255" g="99" b="71" a="1"/>
        <viz:position x="41.8205955919424" y="114.581452677274" z="0"/>
        <viz:size value="5"/>
      </node>
      <node id="125" label="ASV151">
        <attvalues>
          <attvalue for="att1" value="ASV151"/>
          <attvalue for="att2" value="0.294765849662562"/>
        </attvalues>
        <viz:color r="255" g="99" b="71" a="1"/>
        <viz:position x="-4.38184169295144" y="160.322468997426" z="0"/>
        <viz:size value="5"/>
      </node>
      <node id="126" label="ASV152">
        <attvalues>
          <attvalue for="att1" value="ASV152"/>
          <attvalue for="att2" value="0.0997405375020994"/>
        </attvalues>
        <viz:color r="255" g="99" b="71" a="1"/>
        <viz:position x="196.71034350097" y="-26.6292565455498" z="0"/>
        <viz:size value="5"/>
      </node>
      <node id="127" label="ASV153">
        <attvalues>
          <attvalue for="att1" value="ASV153"/>
          <attvalue for="att2" value="0.103510798369876"/>
        </attvalues>
        <viz:color r="255" g="99" b="71" a="1"/>
        <viz:position x="78.482296796347" y="-190.552013691048" z="0"/>
        <viz:size value="5"/>
      </node>
      <node id="128" label="ASV155">
        <attvalues>
          <attvalue for="att1" value="ASV155"/>
          <attvalue for="att2" value="0.200852078956118"/>
        </attvalues>
        <viz:color r="255" g="99" b="71" a="1"/>
        <viz:position x="42.5776576845832" y="-138.344876604918" z="0"/>
        <viz:size value="5"/>
      </node>
      <node id="129" label="ASV156">
        <attvalues>
          <attvalue for="att1" value="ASV156"/>
          <attvalue for="att2" value="0.122704853696741"/>
        </attvalues>
        <viz:color r="255" g="99" b="71" a="1"/>
        <viz:position x="215.141833330175" y="-16.3177778915996" z="0"/>
        <viz:size value="5"/>
      </node>
      <node id="130" label="ASV160">
        <attvalues>
          <attvalue for="att1" value="ASV160"/>
          <attvalue for="att2" value="0.119277343816944"/>
        </attvalues>
        <viz:color r="255" g="99" b="71" a="1"/>
        <viz:position x="121.249978046376" y="-109.470375178193" z="0"/>
        <viz:size value="5"/>
      </node>
      <node id="131" label="ASV161">
        <attvalues>
          <attvalue for="att1" value="ASV161"/>
          <attvalue for="att2" value="0.157665454470673"/>
        </attvalues>
        <viz:color r="255" g="99" b="71" a="1"/>
        <viz:position x="-118.680340544632" y="70.7423482031932" z="0"/>
        <viz:size value="5"/>
      </node>
      <node id="132" label="ASV162">
        <attvalues>
          <attvalue for="att1" value="ASV162"/>
          <attvalue for="att2" value="0.157665454470673"/>
        </attvalues>
        <viz:color r="255" g="99" b="71" a="1"/>
        <viz:position x="-236.989944154729" y="-57.2557174392944" z="0"/>
        <viz:size value="5"/>
      </node>
      <node id="133" label="ASV163">
        <attvalues>
          <attvalue for="att1" value="ASV163"/>
          <attvalue for="att2" value="0.107281059237653"/>
        </attvalues>
        <viz:color r="255" g="99" b="71" a="1"/>
        <viz:position x="-216.721946927939" y="14.8020446268047" z="0"/>
        <viz:size value="5"/>
      </node>
      <node id="134" label="ASV165">
        <attvalues>
          <attvalue for="att1" value="ASV165"/>
          <attvalue for="att2" value="0.27180153346792"/>
        </attvalues>
        <viz:color r="255" g="99" b="71" a="1"/>
        <viz:position x="124.915291607436" y="-102.622812181441" z="0"/>
        <viz:size value="5"/>
      </node>
      <node id="135" label="ASV167">
        <attvalues>
          <attvalue for="att1" value="ASV167"/>
          <attvalue for="att2" value="0.187827541412888"/>
        </attvalues>
        <viz:color r="255" g="99" b="71" a="1"/>
        <viz:position x="35.8347405798321" y="200.206268835319" z="0"/>
        <viz:size value="5"/>
      </node>
      <node id="136" label="ASV168">
        <attvalues>
          <attvalue for="att1" value="ASV168"/>
          <attvalue for="att2" value="0.179944268689354"/>
        </attvalues>
        <viz:color r="255" g="99" b="71" a="1"/>
        <viz:position x="37.9755796581261" y="207.72186346267" z="0"/>
        <viz:size value="5"/>
      </node>
      <node id="137" label="ASV169">
        <attvalues>
          <attvalue for="att1" value="ASV169"/>
          <attvalue for="att2" value="0.121676600732802"/>
        </attvalues>
        <viz:color r="255" g="99" b="71" a="1"/>
        <viz:position x="-104.697458397689" y="54.2427483469523" z="0"/>
        <viz:size value="5"/>
      </node>
      <node id="138" label="ASV170">
        <attvalues>
          <attvalue for="att1" value="ASV170"/>
          <attvalue for="att2" value="0.120648347768862"/>
        </attvalues>
        <viz:color r="255" g="99" b="71" a="1"/>
        <viz:position x="-126.54909447463" y="26.9922639552747" z="0"/>
        <viz:size value="5"/>
      </node>
      <node id="139" label="ASV171">
        <attvalues>
          <attvalue for="att1" value="ASV171"/>
          <attvalue for="att2" value="0.141556158035626"/>
        </attvalues>
        <viz:color r="255" g="99" b="71" a="1"/>
        <viz:position x="-36.9244278444926" y="-245.95187285135" z="0"/>
        <viz:size value="5"/>
      </node>
      <node id="140" label="ASV172">
        <attvalues>
          <attvalue for="att1" value="ASV172"/>
          <attvalue for="att2" value="0.0647799367281676"/>
        </attvalues>
        <viz:color r="255" g="99" b="71" a="1"/>
        <viz:position x="-88.9065947143419" y="176.036867955226" z="0"/>
        <viz:size value="5"/>
      </node>
      <node id="141" label="ASV173">
        <attvalues>
          <attvalue for="att1" value="ASV173"/>
          <attvalue for="att2" value="0.179258766713395"/>
        </attvalues>
        <viz:color r="255" g="99" b="71" a="1"/>
        <viz:position x="209.165605621995" y="111.948362293922" z="0"/>
        <viz:size value="5"/>
      </node>
      <node id="142" label="ASV174">
        <attvalues>
          <attvalue for="att1" value="ASV174"/>
          <attvalue for="att2" value="0.18611378647299"/>
        </attvalues>
        <viz:color r="255" g="99" b="71" a="1"/>
        <viz:position x="134.155834744171" y="-118.166165104674" z="0"/>
        <viz:size value="5"/>
      </node>
      <node id="143" label="ASV175">
        <attvalues>
          <attvalue for="att1" value="ASV175"/>
          <attvalue for="att2" value="0.0812319841511943"/>
        </attvalues>
        <viz:color r="255" g="99" b="71" a="1"/>
        <viz:position x="-168.745566661911" y="-79.4786550476678" z="0"/>
        <viz:size value="5"/>
      </node>
      <node id="144" label="ASV176">
        <attvalues>
          <attvalue for="att1" value="ASV176"/>
          <attvalue for="att2" value="0.102482545405937"/>
        </attvalues>
        <viz:color r="255" g="99" b="71" a="1"/>
        <viz:position x="123.798845499859" y="-139.133822234542" z="0"/>
        <viz:size value="5"/>
      </node>
      <node id="145" label="ASV177">
        <attvalues>
          <attvalue for="att1" value="ASV177"/>
          <attvalue for="att2" value="0.106938308249674"/>
        </attvalues>
        <viz:color r="255" g="99" b="71" a="1"/>
        <viz:position x="-34.917132457011" y="-164.847383309917" z="0"/>
        <viz:size value="5"/>
      </node>
      <node id="146" label="ASV178">
        <attvalues>
          <attvalue for="att1" value="ASV178"/>
          <attvalue for="att2" value="0.0668364426560459"/>
        </attvalues>
        <viz:color r="255" g="99" b="71" a="1"/>
        <viz:position x="108.668043659912" y="39.8029289570322" z="0"/>
        <viz:size value="5"/>
      </node>
      <node id="147" label="ASV179">
        <attvalues>
          <attvalue for="att1" value="ASV179"/>
          <attvalue for="att2" value="0.0798609801992754"/>
        </attvalues>
        <viz:color r="255" g="99" b="71" a="1"/>
        <viz:position x="-136.117537148536" y="-207.982512336531" z="0"/>
        <viz:size value="5"/>
      </node>
      <node id="148" label="ASV180">
        <attvalues>
          <attvalue for="att1" value="ASV180"/>
          <attvalue for="att2" value="0.116535335913106"/>
        </attvalues>
        <viz:color r="255" g="99" b="71" a="1"/>
        <viz:position x="104.648108846412" y="-245.466362144599" z="0"/>
        <viz:size value="5"/>
      </node>
      <node id="149" label="ASV181">
        <attvalues>
          <attvalue for="att1" value="ASV181"/>
          <attvalue for="att2" value="0.167262482134105"/>
        </attvalues>
        <viz:color r="255" g="99" b="71" a="1"/>
        <viz:position x="122.612339993407" y="-84.6158021891994" z="0"/>
        <viz:size value="5"/>
      </node>
      <node id="150" label="ASV184">
        <attvalues>
          <attvalue for="att1" value="ASV184"/>
          <attvalue for="att2" value="0.129559873456335"/>
        </attvalues>
        <viz:color r="255" g="99" b="71" a="1"/>
        <viz:position x="54.8601885289704" y="-135.858174067554" z="0"/>
        <viz:size value="5"/>
      </node>
      <node id="151" label="ASV186">
        <attvalues>
          <attvalue for="att1" value="ASV186"/>
          <attvalue for="att2" value="0.0819174861271538"/>
        </attvalues>
        <viz:color r="255" g="99" b="71" a="1"/>
        <viz:position x="-157.843729334637" y="230.376462081981" z="0"/>
        <viz:size value="5"/>
      </node>
      <node id="152" label="ASV187">
        <attvalues>
          <attvalue for="att1" value="ASV187"/>
          <attvalue for="att2" value="0.17343199991774"/>
        </attvalues>
        <viz:color r="255" g="99" b="71" a="1"/>
        <viz:position x="-50.2486580615961" y="209.710113042811" z="0"/>
        <viz:size value="5"/>
      </node>
      <node id="153" label="ASV188">
        <attvalues>
          <attvalue for="att1" value="ASV188"/>
          <attvalue for="att2" value="0.117906339865025"/>
        </attvalues>
        <viz:color r="255" g="99" b="71" a="1"/>
        <viz:position x="-19.0951677530344" y="89.8476753991851" z="0"/>
        <viz:size value="5"/>
      </node>
      <node id="154" label="ASV189">
        <attvalues>
          <attvalue for="att1" value="ASV189"/>
          <attvalue for="att2" value="0.216618624403185"/>
        </attvalues>
        <viz:color r="255" g="99" b="71" a="1"/>
        <viz:position x="-11.0386130557708" y="77.7627608635256" z="0"/>
        <viz:size value="5"/>
      </node>
      <node id="155" label="ASV190">
        <attvalues>
          <attvalue for="att1" value="ASV190"/>
          <attvalue for="att2" value="0.186799288448949"/>
        </attvalues>
        <viz:color r="255" g="99" b="71" a="1"/>
        <viz:position x="-119.192801725509" y="-30.4596317423962" z="0"/>
        <viz:size value="5"/>
      </node>
      <node id="156" label="ASV191">
        <attvalues>
          <attvalue for="att1" value="ASV191"/>
          <attvalue for="att2" value="0.112765075045329"/>
        </attvalues>
        <viz:color r="255" g="99" b="71" a="1"/>
        <viz:position x="-82.9422635471091" y="-181.62614395432" z="0"/>
        <viz:size value="5"/>
      </node>
      <node id="157" label="ASV192">
        <attvalues>
          <attvalue for="att1" value="ASV192"/>
          <attvalue for="att2" value="0.11173682208139"/>
        </attvalues>
        <viz:color r="255" g="99" b="71" a="1"/>
        <viz:position x="-149.24572016177" y="22.0475547546711" z="0"/>
        <viz:size value="5"/>
      </node>
      <node id="158" label="ASV193">
        <attvalues>
          <attvalue for="att1" value="ASV193"/>
          <attvalue for="att2" value="0.150124932735119"/>
        </attvalues>
        <viz:color r="255" g="99" b="71" a="1"/>
        <viz:position x="-3.83701832271169" y="-26.4233704811726" z="0"/>
        <viz:size value="5"/>
      </node>
      <node id="159" label="ASV194">
        <attvalues>
          <attvalue for="att1" value="ASV194"/>
          <attvalue for="att2" value="0.205650592787834"/>
        </attvalues>
        <viz:color r="255" g="99" b="71" a="1"/>
        <viz:position x="-147.174496590311" y="160.454233253836" z="0"/>
        <viz:size value="5"/>
      </node>
      <node id="160" label="ASV195">
        <attvalues>
          <attvalue for="att1" value="ASV195"/>
          <attvalue for="att2" value="0.144640916927443"/>
        </attvalues>
        <viz:color r="255" g="99" b="71" a="1"/>
        <viz:position x="-176.462992993069" y="-129.874546307709" z="0"/>
        <viz:size value="5"/>
      </node>
      <node id="161" label="ASV196">
        <attvalues>
          <attvalue for="att1" value="ASV196"/>
          <attvalue for="att2" value="0.0654654387041271"/>
        </attvalues>
        <viz:color r="255" g="99" b="71" a="1"/>
        <viz:position x="137.457957476834" y="52.388465536255" z="0"/>
        <viz:size value="5"/>
      </node>
      <node id="162" label="ASV198">
        <attvalues>
          <attvalue for="att1" value="ASV198"/>
          <attvalue for="att2" value="0.135043889264011"/>
        </attvalues>
        <viz:color r="255" g="99" b="71" a="1"/>
        <viz:position x="134.832083421226" y="-250" z="0"/>
        <viz:size value="5"/>
      </node>
      <node id="163" label="ASV199">
        <attvalues>
          <attvalue for="att1" value="ASV199"/>
          <attvalue for="att2" value="0.0802037311872551"/>
        </attvalues>
        <viz:color r="255" g="99" b="71" a="1"/>
        <viz:position x="-135.804830314243" y="-24.0893655488508" z="0"/>
        <viz:size value="5"/>
      </node>
      <node id="164" label="ASV200">
        <attvalues>
          <attvalue for="att1" value="ASV200"/>
          <attvalue for="att2" value="0.0846594940309915"/>
        </attvalues>
        <viz:color r="255" g="99" b="71" a="1"/>
        <viz:position x="207.130208237526" y="-47.4005006651452" z="0"/>
        <viz:size value="5"/>
      </node>
      <node id="165" label="ASV201">
        <attvalues>
          <attvalue for="att1" value="ASV201"/>
          <attvalue for="att2" value="0.102825296393917"/>
        </attvalues>
        <viz:color r="255" g="99" b="71" a="1"/>
        <viz:position x="75.1317651184706" y="-171.364878195553" z="0"/>
        <viz:size value="5"/>
      </node>
      <node id="166" label="ASV204">
        <attvalues>
          <attvalue for="att1" value="ASV204"/>
          <attvalue for="att2" value="0.0949420236703832"/>
        </attvalues>
        <viz:color r="255" g="99" b="71" a="1"/>
        <viz:position x="29.0518125222241" y="185.151547542023" z="0"/>
        <viz:size value="5"/>
      </node>
      <node id="167" label="ASV206">
        <attvalues>
          <attvalue for="att1" value="ASV206"/>
          <attvalue for="att2" value="0.0764334703194782"/>
        </attvalues>
        <viz:color r="255" g="99" b="71" a="1"/>
        <viz:position x="50.3176484887939" y="-190.876038750455" z="0"/>
        <viz:size value="5"/>
      </node>
      <node id="168" label="ASV207">
        <attvalues>
          <attvalue for="att1" value="ASV207"/>
          <attvalue for="att2" value="0.0702639525358432"/>
        </attvalues>
        <viz:color r="255" g="99" b="71" a="1"/>
        <viz:position x="75.9862767400012" y="193.39519330999" z="0"/>
        <viz:size value="5"/>
      </node>
      <node id="169" label="ASV208">
        <attvalues>
          <attvalue for="att1" value="ASV208"/>
          <attvalue for="att2" value="0.147040173843301"/>
        </attvalues>
        <viz:color r="255" g="99" b="71" a="1"/>
        <viz:position x="176.960363718495" y="78.2308460234894" z="0"/>
        <viz:size value="5"/>
      </node>
      <node id="170" label="ASV209">
        <attvalues>
          <attvalue for="att1" value="ASV209"/>
          <attvalue for="att2" value="0.13641489321593"/>
        </attvalues>
        <viz:color r="255" g="99" b="71" a="1"/>
        <viz:position x="49.6191731182758" y="-185.839153679114" z="0"/>
        <viz:size value="5"/>
      </node>
      <node id="171" label="ASV210">
        <attvalues>
          <attvalue for="att1" value="ASV210"/>
          <attvalue for="att2" value="0.118249090853004"/>
        </attvalues>
        <viz:color r="255" g="99" b="71" a="1"/>
        <viz:position x="-19.2143207918127" y="13.6670326825965" z="0"/>
        <viz:size value="5"/>
      </node>
      <node id="172" label="ASV211">
        <attvalues>
          <attvalue for="att1" value="ASV211"/>
          <attvalue for="att2" value="0.0870587509468496"/>
        </attvalues>
        <viz:color r="255" g="99" b="71" a="1"/>
        <viz:position x="-214.949118010419" y="215.595725500556" z="0"/>
        <viz:size value="5"/>
      </node>
      <node id="173" label="ASV212">
        <attvalues>
          <attvalue for="att1" value="ASV212"/>
          <attvalue for="att2" value="0.0997405375020994"/>
        </attvalues>
        <viz:color r="255" g="99" b="71" a="1"/>
        <viz:position x="202.694789068008" y="-101.255730597171" z="0"/>
        <viz:size value="5"/>
      </node>
      <node id="174" label="ASV214">
        <attvalues>
          <attvalue for="att1" value="ASV214"/>
          <attvalue for="att2" value="0.0640944347522082"/>
        </attvalues>
        <viz:color r="255" g="99" b="71" a="1"/>
        <viz:position x="44.7206988890404" y="123.457681185885" z="0"/>
        <viz:size value="5"/>
      </node>
      <node id="175" label="ASV215">
        <attvalues>
          <attvalue for="att1" value="ASV215"/>
          <attvalue for="att2" value="0.085344996006951"/>
        </attvalues>
        <viz:color r="255" g="99" b="71" a="1"/>
        <viz:position x="152.394033248063" y="-33.9941316277121" z="0"/>
        <viz:size value="5"/>
      </node>
      <node id="176" label="ASV216">
        <attvalues>
          <attvalue for="att1" value="ASV216"/>
          <attvalue for="att2" value="0.129217122468356"/>
        </attvalues>
        <viz:color r="255" g="99" b="71" a="1"/>
        <viz:position x="52.8823767085329" y="-96.860187472368" z="0"/>
        <viz:size value="5"/>
      </node>
      <node id="177" label="ASV218">
        <attvalues>
          <attvalue for="att1" value="ASV218"/>
          <attvalue for="att2" value="0.171032743001882"/>
        </attvalues>
        <viz:color r="255" g="99" b="71" a="1"/>
        <viz:position x="-237.125158238231" y="143.152983270735" z="0"/>
        <viz:size value="5"/>
      </node>
      <node id="178" label="ASV219">
        <attvalues>
          <attvalue for="att1" value="ASV219"/>
          <attvalue for="att2" value="0.0750624663675593"/>
        </attvalues>
        <viz:color r="255" g="99" b="71" a="1"/>
        <viz:position x="-108.886578621983" y="70.1078107072218" z="0"/>
        <viz:size value="5"/>
      </node>
      <node id="179" label="ASV220">
        <attvalues>
          <attvalue for="att1" value="ASV220"/>
          <attvalue for="att2" value="0.12373310666068"/>
        </attvalues>
        <viz:color r="255" g="99" b="71" a="1"/>
        <viz:position x="250" y="127.074216530975" z="0"/>
        <viz:size value="5"/>
      </node>
      <node id="180" label="ASV221">
        <attvalues>
          <attvalue for="att1" value="ASV221"/>
          <attvalue for="att2" value="0.0716349564877621"/>
        </attvalues>
        <viz:color r="255" g="99" b="71" a="1"/>
        <viz:position x="-91.168249728301" y="-143.535836366882" z="0"/>
        <viz:size value="5"/>
      </node>
      <node id="181" label="ASV224">
        <attvalues>
          <attvalue for="att1" value="ASV224"/>
          <attvalue for="att2" value="0.0712922054997824"/>
        </attvalues>
        <viz:color r="255" g="99" b="71" a="1"/>
        <viz:position x="-42.2375580264724" y="151.804894895707" z="0"/>
        <viz:size value="5"/>
      </node>
      <node id="182" label="ASV225">
        <attvalues>
          <attvalue for="att1" value="ASV225"/>
          <attvalue for="att2" value="0.0819174861271538"/>
        </attvalues>
        <viz:color r="255" g="99" b="71" a="1"/>
        <viz:position x="-66.6835989071056" y="82.403732888625" z="0"/>
        <viz:size value="5"/>
      </node>
      <node id="183" label="ASV226">
        <attvalues>
          <attvalue for="att1" value="ASV226"/>
          <attvalue for="att2" value="0.1487539287832"/>
        </attvalues>
        <viz:color r="255" g="99" b="71" a="1"/>
        <viz:position x="-136.462962457044" y="-73.184549572647" z="0"/>
        <viz:size value="5"/>
      </node>
      <node id="184" label="ASV227">
        <attvalues>
          <attvalue for="att1" value="ASV227"/>
          <attvalue for="att2" value="0.17343199991774"/>
        </attvalues>
        <viz:color r="255" g="99" b="71" a="1"/>
        <viz:position x="-215.465944559148" y="-156.853300288383" z="0"/>
        <viz:size value="5"/>
      </node>
      <node id="185" label="ASV228">
        <attvalues>
          <attvalue for="att1" value="ASV228"/>
          <attvalue for="att2" value="0.0990550355261399"/>
        </attvalues>
        <viz:color r="255" g="99" b="71" a="1"/>
        <viz:position x="-140.896976397879" y="132.598622854015" z="0"/>
        <viz:size value="5"/>
      </node>
      <node id="186" label="ASV230">
        <attvalues>
          <attvalue for="att1" value="ASV230"/>
          <attvalue for="att2" value="0.0863732489708902"/>
        </attvalues>
        <viz:color r="255" g="99" b="71" a="1"/>
        <viz:position x="-71.046283496188" y="-72.8569247879906" z="0"/>
        <viz:size value="5"/>
      </node>
      <node id="187" label="ASV232">
        <attvalues>
          <attvalue for="att1" value="ASV232"/>
          <attvalue for="att2" value="0.119962845792903"/>
        </attvalues>
        <viz:color r="255" g="99" b="71" a="1"/>
        <viz:position x="198.820968757107" y="185.226090950037" z="0"/>
        <viz:size value="5"/>
      </node>
      <node id="188" label="ASV233">
        <attvalues>
          <attvalue for="att1" value="ASV233"/>
          <attvalue for="att2" value="0.195025312160462"/>
        </attvalues>
        <viz:color r="255" g="99" b="71" a="1"/>
        <viz:position x="102.435400484357" y="125.681825055316" z="0"/>
        <viz:size value="5"/>
      </node>
      <node id="189" label="ASV234">
        <attvalues>
          <attvalue for="att1" value="ASV234"/>
          <attvalue for="att2" value="0.151495936687038"/>
        </attvalues>
        <viz:color r="255" g="99" b="71" a="1"/>
        <viz:position x="47.5137569762346" y="-149.391040538697" z="0"/>
        <viz:size value="5"/>
      </node>
      <node id="190" label="ASV236">
        <attvalues>
          <attvalue for="att1" value="ASV236"/>
          <attvalue for="att2" value="0.144298165939463"/>
        </attvalues>
        <viz:color r="255" g="99" b="71" a="1"/>
        <viz:position x="220.625626650095" y="125.75777697471" z="0"/>
        <viz:size value="5"/>
      </node>
      <node id="191" label="ASV237">
        <attvalues>
          <attvalue for="att1" value="ASV237"/>
          <attvalue for="att2" value="0.228614908982475"/>
        </attvalues>
        <viz:color r="255" g="99" b="71" a="1"/>
        <viz:position x="-75.233914866755" y="-50.3366427414007" z="0"/>
        <viz:size value="5"/>
      </node>
      <node id="192" label="ASV238">
        <attvalues>
          <attvalue for="att1" value="ASV238"/>
          <attvalue for="att2" value="0.107623810225633"/>
        </attvalues>
        <viz:color r="255" g="99" b="71" a="1"/>
        <viz:position x="48.912604506613" y="-1.1478033626147" z="0"/>
        <viz:size value="5"/>
      </node>
      <node id="193" label="ASV239">
        <attvalues>
          <attvalue for="att1" value="ASV239"/>
          <attvalue for="att2" value="0.189884047340766"/>
        </attvalues>
        <viz:color r="255" g="99" b="71" a="1"/>
        <viz:position x="-28.1948599629545" y="106.381509014481" z="0"/>
        <viz:size value="5"/>
      </node>
      <node id="194" label="ASV240">
        <attvalues>
          <attvalue for="att1" value="ASV240"/>
          <attvalue for="att2" value="0.101111541454018"/>
        </attvalues>
        <viz:color r="255" g="99" b="71" a="1"/>
        <viz:position x="-57.5524965918338" y="106.070329809556" z="0"/>
        <viz:size value="5"/>
      </node>
      <node id="195" label="ASV241">
        <attvalues>
          <attvalue for="att1" value="ASV241"/>
          <attvalue for="att2" value="0.0640944347522082"/>
        </attvalues>
        <viz:color r="255" g="99" b="71" a="1"/>
        <viz:position x="72.0722009256941" y="-233.460790925253" z="0"/>
        <viz:size value="5"/>
      </node>
      <node id="196" label="ASV242">
        <attvalues>
          <attvalue for="att1" value="ASV242"/>
          <attvalue for="att2" value="0.11105132010543"/>
        </attvalues>
        <viz:color r="255" g="99" b="71" a="1"/>
        <viz:position x="77.0569279462874" y="-2.01793560233756" z="0"/>
        <viz:size value="5"/>
      </node>
      <node id="197" label="ASV243">
        <attvalues>
          <attvalue for="att1" value="ASV243"/>
          <attvalue for="att2" value="0.0918572647785657"/>
        </attvalues>
        <viz:color r="255" g="99" b="71" a="1"/>
        <viz:position x="-105.490537000425" y="245.094877066477" z="0"/>
        <viz:size value="5"/>
      </node>
      <node id="198" label="ASV244">
        <attvalues>
          <attvalue for="att1" value="ASV244"/>
          <attvalue for="att2" value="0.0654654387041271"/>
        </attvalues>
        <viz:color r="255" g="99" b="71" a="1"/>
        <viz:position x="121.852499066315" y="-76.5884591375857" z="0"/>
        <viz:size value="5"/>
      </node>
      <node id="199" label="ASV247">
        <attvalues>
          <attvalue for="att1" value="ASV247"/>
          <attvalue for="att2" value="0.12407585764866"/>
        </attvalues>
        <viz:color r="255" g="99" b="71" a="1"/>
        <viz:position x="190.884742885482" y="-42.7824907770676" z="0"/>
        <viz:size value="5"/>
      </node>
      <node id="200" label="ASV249">
        <attvalues>
          <attvalue for="att1" value="ASV249"/>
          <attvalue for="att2" value="0.0716349564877621"/>
        </attvalues>
        <viz:color r="255" g="99" b="71" a="1"/>
        <viz:position x="-115.955679896403" y="224.485180857326" z="0"/>
        <viz:size value="5"/>
      </node>
      <node id="201" label="ASV250">
        <attvalues>
          <attvalue for="att1" value="ASV250"/>
          <attvalue for="att2" value="0.0743769643915999"/>
        </attvalues>
        <viz:color r="255" g="99" b="71" a="1"/>
        <viz:position x="-17.3740951249321" y="-81.6606672779858" z="0"/>
        <viz:size value="5"/>
      </node>
      <node id="202" label="ASV251">
        <attvalues>
          <attvalue for="att1" value="ASV251"/>
          <attvalue for="att2" value="0.132987383336132"/>
        </attvalues>
        <viz:color r="255" g="99" b="71" a="1"/>
        <viz:position x="14.8801094761735" y="7.72481259148748" z="0"/>
        <viz:size value="5"/>
      </node>
      <node id="203" label="ASV252">
        <attvalues>
          <attvalue for="att1" value="ASV252"/>
          <attvalue for="att2" value="0.0736914624156404"/>
        </attvalues>
        <viz:color r="255" g="99" b="71" a="1"/>
        <viz:position x="163.543450365776" y="178.61037243397" z="0"/>
        <viz:size value="5"/>
      </node>
      <node id="204" label="ASV253">
        <attvalues>
          <attvalue for="att1" value="ASV253"/>
          <attvalue for="att2" value="0.169661739049963"/>
        </attvalues>
        <viz:color r="255" g="99" b="71" a="1"/>
        <viz:position x="-55.7140702688658" y="137.698339867848" z="0"/>
        <viz:size value="5"/>
      </node>
      <node id="205" label="ASV255">
        <attvalues>
          <attvalue for="att1" value="ASV255"/>
          <attvalue for="att2" value="0.21044910661955"/>
        </attvalues>
        <viz:color r="255" g="99" b="71" a="1"/>
        <viz:position x="201.466547285834" y="-159.866960395208" z="0"/>
        <viz:size value="5"/>
      </node>
      <node id="206" label="ASV258">
        <attvalues>
          <attvalue for="att1" value="ASV258"/>
          <attvalue for="att2" value="0.11173682208139"/>
        </attvalues>
        <viz:color r="255" g="99" b="71" a="1"/>
        <viz:position x="-23.0377385083383" y="-182.900597701304" z="0"/>
        <viz:size value="5"/>
      </node>
      <node id="207" label="ASV261">
        <attvalues>
          <attvalue for="att1" value="ASV261"/>
          <attvalue for="att2" value="0.0839739920550321"/>
        </attvalues>
        <viz:color r="255" g="99" b="71" a="1"/>
        <viz:position x="-244.996909786409" y="-136.26580987848" z="0"/>
        <viz:size value="5"/>
      </node>
      <node id="208" label="ASV262">
        <attvalues>
          <attvalue for="att1" value="ASV262"/>
          <attvalue for="att2" value="0.107623810225633"/>
        </attvalues>
        <viz:color r="255" g="99" b="71" a="1"/>
        <viz:position x="-223.301156179411" y="-96.5534603733576" z="0"/>
        <viz:size value="5"/>
      </node>
      <node id="209" label="ASV263">
        <attvalues>
          <attvalue for="att1" value="ASV263"/>
          <attvalue for="att2" value="0.204965090811874"/>
        </attvalues>
        <viz:color r="255" g="99" b="71" a="1"/>
        <viz:position x="-59.8776159870046" y="214.498775260219" z="0"/>
        <viz:size value="5"/>
      </node>
      <node id="210" label="ASV264">
        <attvalues>
          <attvalue for="att1" value="ASV264"/>
          <attvalue for="att2" value="0.0699212015478635"/>
        </attvalues>
        <viz:color r="255" g="99" b="71" a="1"/>
        <viz:position x="127.129869352305" y="-89.8958511493045" z="0"/>
        <viz:size value="5"/>
      </node>
      <node id="211" label="ASV265">
        <attvalues>
          <attvalue for="att1" value="ASV265"/>
          <attvalue for="att2" value="0.132987383336132"/>
        </attvalues>
        <viz:color r="255" g="99" b="71" a="1"/>
        <viz:position x="-83.5195887160292" y="-174.833470058747" z="0"/>
        <viz:size value="5"/>
      </node>
      <node id="212" label="ASV266">
        <attvalues>
          <attvalue for="att1" value="ASV266"/>
          <attvalue for="att2" value="0.0788327272353363"/>
        </attvalues>
        <viz:color r="255" g="99" b="71" a="1"/>
        <viz:position x="-153.087346001884" y="154.066632377612" z="0"/>
        <viz:size value="5"/>
      </node>
      <node id="213" label="ASV267">
        <attvalues>
          <attvalue for="att1" value="ASV267"/>
          <attvalue for="att2" value="0.107281059237653"/>
        </attvalues>
        <viz:color r="255" g="99" b="71" a="1"/>
        <viz:position x="-220.009351418584" y="11.6829334265388" z="0"/>
        <viz:size value="5"/>
      </node>
      <node id="214" label="ASV268">
        <attvalues>
          <attvalue for="att1" value="ASV268"/>
          <attvalue for="att2" value="0.114478829985227"/>
        </attvalues>
        <viz:color r="255" g="99" b="71" a="1"/>
        <viz:position x="-78.1975634763048" y="-20.9148164140676" z="0"/>
        <viz:size value="5"/>
      </node>
      <node id="215" label="ASV269">
        <attvalues>
          <attvalue for="att1" value="ASV269"/>
          <attvalue for="att2" value="0.11173682208139"/>
        </attvalues>
        <viz:color r="255" g="99" b="71" a="1"/>
        <viz:position x="119.221102244134" y="-124.951338003316" z="0"/>
        <viz:size value="5"/>
      </node>
      <node id="216" label="ASV271">
        <attvalues>
          <attvalue for="att1" value="ASV271"/>
          <attvalue for="att2" value="0.129217122468356"/>
        </attvalues>
        <viz:color r="255" g="99" b="71" a="1"/>
        <viz:position x="-17.0326129597885" y="183.300230173311" z="0"/>
        <viz:size value="5"/>
      </node>
      <node id="217" label="ASV274">
        <attvalues>
          <attvalue for="att1" value="ASV274"/>
          <attvalue for="att2" value="0.0682074466079649"/>
        </attvalues>
        <viz:color r="255" g="99" b="71" a="1"/>
        <viz:position x="-14.266965147577" y="-43.3406596969814" z="0"/>
        <viz:size value="5"/>
      </node>
      <node id="218" label="ASV275">
        <attvalues>
          <attvalue for="att1" value="ASV275"/>
          <attvalue for="att2" value="0.0870587509468496"/>
        </attvalues>
        <viz:color r="255" g="99" b="71" a="1"/>
        <viz:position x="-163.418698314061" y="72.4652313909099" z="0"/>
        <viz:size value="5"/>
      </node>
      <node id="219" label="ASV276">
        <attvalues>
          <attvalue for="att1" value="ASV276"/>
          <attvalue for="att2" value="0.137443146179869"/>
        </attvalues>
        <viz:color r="255" g="99" b="71" a="1"/>
        <viz:position x="108.601464655732" y="153.373228592524" z="0"/>
        <viz:size value="5"/>
      </node>
      <node id="220" label="ASV277">
        <attvalues>
          <attvalue for="att1" value="ASV277"/>
          <attvalue for="att2" value="0.138128648155828"/>
        </attvalues>
        <viz:color r="255" g="99" b="71" a="1"/>
        <viz:position x="-246.329161798417" y="89.5791354718442" z="0"/>
        <viz:size value="5"/>
      </node>
      <node id="221" label="ASV279">
        <attvalues>
          <attvalue for="att1" value="ASV279"/>
          <attvalue for="att2" value="0.152181438662997"/>
        </attvalues>
        <viz:color r="255" g="99" b="71" a="1"/>
        <viz:position x="119.973657017167" y="158.525185053637" z="0"/>
        <viz:size value="5"/>
      </node>
      <node id="222" label="ASV281">
        <attvalues>
          <attvalue for="att1" value="ASV281"/>
          <attvalue for="att2" value="0.0613524268483704"/>
        </attvalues>
        <viz:color r="255" g="99" b="71" a="1"/>
        <viz:position x="155.088419756352" y="-2.45872445438658" z="0"/>
        <viz:size value="5"/>
      </node>
      <node id="223" label="ASV283">
        <attvalues>
          <attvalue for="att1" value="ASV283"/>
          <attvalue for="att2" value="0.0709494545118026"/>
        </attvalues>
        <viz:color r="255" g="99" b="71" a="1"/>
        <viz:position x="-10.9856005167396" y="177.024793270789" z="0"/>
        <viz:size value="5"/>
      </node>
      <node id="224" label="ASV284">
        <attvalues>
          <attvalue for="att1" value="ASV284"/>
          <attvalue for="att2" value="0.126132363576538"/>
        </attvalues>
        <viz:color r="255" g="99" b="71" a="1"/>
        <viz:position x="-127.823687370048" y="-43.598743072174" z="0"/>
        <viz:size value="5"/>
      </node>
      <node id="225" label="ASV287">
        <attvalues>
          <attvalue for="att1" value="ASV287"/>
          <attvalue for="att2" value="0.0771189722954376"/>
        </attvalues>
        <viz:color r="255" g="99" b="71" a="1"/>
        <viz:position x="195.881965057109" y="-31.3527610759287" z="0"/>
        <viz:size value="5"/>
      </node>
      <node id="226" label="ASV288">
        <attvalues>
          <attvalue for="att1" value="ASV288"/>
          <attvalue for="att2" value="0.0606669248724109"/>
        </attvalues>
        <viz:color r="255" g="99" b="71" a="1"/>
        <viz:position x="-21.4390390688244" y="10.871980910027" z="0"/>
        <viz:size value="5"/>
      </node>
      <node id="227" label="ASV289">
        <attvalues>
          <attvalue for="att1" value="ASV289"/>
          <attvalue for="att2" value="0.0928855177425049"/>
        </attvalues>
        <viz:color r="255" g="99" b="71" a="1"/>
        <viz:position x="58.3931214197897" y="-237.002916216001" z="0"/>
        <viz:size value="5"/>
      </node>
      <node id="228" label="ASV291">
        <attvalues>
          <attvalue for="att1" value="ASV291"/>
          <attvalue for="att2" value="0.0637516837642284"/>
        </attvalues>
        <viz:color r="255" g="99" b="71" a="1"/>
        <viz:position x="13.0361517196115" y="109.293340469141" z="0"/>
        <viz:size value="5"/>
      </node>
      <node id="229" label="ASV293">
        <attvalues>
          <attvalue for="att1" value="ASV293"/>
          <attvalue for="att2" value="0.107281059237653"/>
        </attvalues>
        <viz:color r="255" g="99" b="71" a="1"/>
        <viz:position x="-77.1573410108813" y="-220.25818159082" z="0"/>
        <viz:size value="5"/>
      </node>
      <node id="230" label="ASV295">
        <attvalues>
          <attvalue for="att1" value="ASV295"/>
          <attvalue for="att2" value="0.107966561213613"/>
        </attvalues>
        <viz:color r="255" g="99" b="71" a="1"/>
        <viz:position x="79.1945448836988" y="196.646752366073" z="0"/>
        <viz:size value="5"/>
      </node>
      <node id="231" label="ASV296">
        <attvalues>
          <attvalue for="att1" value="ASV296"/>
          <attvalue for="att2" value="0.095284774658363"/>
        </attvalues>
        <viz:color r="255" g="99" b="71" a="1"/>
        <viz:position x="-101.875864493951" y="-190.881052048169" z="0"/>
        <viz:size value="5"/>
      </node>
      <node id="232" label="ASV297">
        <attvalues>
          <attvalue for="att1" value="ASV297"/>
          <attvalue for="att2" value="0.0822602371151335"/>
        </attvalues>
        <viz:color r="255" g="99" b="71" a="1"/>
        <viz:position x="10.404224920785" y="197.312031591004" z="0"/>
        <viz:size value="5"/>
      </node>
      <node id="233" label="ASV300">
        <attvalues>
          <attvalue for="att1" value="ASV300"/>
          <attvalue for="att2" value="0.100426039478059"/>
        </attvalues>
        <viz:color r="255" g="99" b="71" a="1"/>
        <viz:position x="41.7076548164246" y="229.603790543738" z="0"/>
        <viz:size value="5"/>
      </node>
      <node id="234" label="ASV301">
        <attvalues>
          <attvalue for="att1" value="ASV301"/>
          <attvalue for="att2" value="0.147040173843301"/>
        </attvalues>
        <viz:color r="255" g="99" b="71" a="1"/>
        <viz:position x="95.3970051783633" y="41.070134290474" z="0"/>
        <viz:size value="5"/>
      </node>
      <node id="235" label="ASV302">
        <attvalues>
          <attvalue for="att1" value="ASV302"/>
          <attvalue for="att2" value="0.142584410999565"/>
        </attvalues>
        <viz:color r="255" g="99" b="71" a="1"/>
        <viz:position x="-31.7047301441129" y="8.64124645024322" z="0"/>
        <viz:size value="5"/>
      </node>
      <node id="236" label="ASV303">
        <attvalues>
          <attvalue for="att1" value="ASV303"/>
          <attvalue for="att2" value="0.0788327272353363"/>
        </attvalues>
        <viz:color r="255" g="99" b="71" a="1"/>
        <viz:position x="-78.120313846215" y="-183.771413775833" z="0"/>
        <viz:size value="5"/>
      </node>
      <node id="237" label="ASV304">
        <attvalues>
          <attvalue for="att1" value="ASV304"/>
          <attvalue for="att2" value="0.0925427667545252"/>
        </attvalues>
        <viz:color r="255" g="99" b="71" a="1"/>
        <viz:position x="83.0893420801547" y="40.7707512947987" z="0"/>
        <viz:size value="5"/>
      </node>
      <node id="238" label="ASV306">
        <attvalues>
          <attvalue for="att1" value="ASV306"/>
          <attvalue for="att2" value="0.129217122468356"/>
        </attvalues>
        <viz:color r="255" g="99" b="71" a="1"/>
        <viz:position x="33.7198479868819" y="34.4972602024328" z="0"/>
        <viz:size value="5"/>
      </node>
      <node id="239" label="ASV307">
        <attvalues>
          <attvalue for="att1" value="ASV307"/>
          <attvalue for="att2" value="0.0627234308002893"/>
        </attvalues>
        <viz:color r="255" g="99" b="71" a="1"/>
        <viz:position x="28.1779586856447" y="74.114405072437" z="0"/>
        <viz:size value="5"/>
      </node>
      <node id="240" label="ASV309">
        <attvalues>
          <attvalue for="att1" value="ASV309"/>
          <attvalue for="att2" value="0.0620379288243298"/>
        </attvalues>
        <viz:color r="255" g="99" b="71" a="1"/>
        <viz:position x="-119.824125248582" y="-195.941848739384" z="0"/>
        <viz:size value="5"/>
      </node>
      <node id="241" label="ASV310">
        <attvalues>
          <attvalue for="att1" value="ASV310"/>
          <attvalue for="att2" value="0.0963130276223021"/>
        </attvalues>
        <viz:color r="255" g="99" b="71" a="1"/>
        <viz:position x="121.504215631823" y="-155.309058174164" z="0"/>
        <viz:size value="5"/>
      </node>
      <node id="242" label="ASV311">
        <attvalues>
          <attvalue for="att1" value="ASV311"/>
          <attvalue for="att2" value="0.0891152568747279"/>
        </attvalues>
        <viz:color r="255" g="99" b="71" a="1"/>
        <viz:position x="-211.094254466359" y="12.6712564491251" z="0"/>
        <viz:size value="5"/>
      </node>
      <node id="243" label="ASV317">
        <attvalues>
          <attvalue for="att1" value="ASV317"/>
          <attvalue for="att2" value="0.0963130276223021"/>
        </attvalues>
        <viz:color r="255" g="99" b="71" a="1"/>
        <viz:position x="-120.544145545922" y="-211.073971893722" z="0"/>
        <viz:size value="5"/>
      </node>
      <node id="244" label="ASV318">
        <attvalues>
          <attvalue for="att1" value="ASV318"/>
          <attvalue for="att2" value="0.0620379288243298"/>
        </attvalues>
        <viz:color r="255" g="99" b="71" a="1"/>
        <viz:position x="-55.2697869233711" y="-183.762033233632" z="0"/>
        <viz:size value="5"/>
      </node>
      <node id="245" label="ASV320">
        <attvalues>
          <attvalue for="att1" value="ASV320"/>
          <attvalue for="att2" value="0.0712922054997824"/>
        </attvalues>
        <viz:color r="255" g="99" b="71" a="1"/>
        <viz:position x="112.556861431466" y="-205.055994440695" z="0"/>
        <viz:size value="5"/>
      </node>
      <node id="246" label="ASV321">
        <attvalues>
          <attvalue for="att1" value="ASV321"/>
          <attvalue for="att2" value="0.154237944590875"/>
        </attvalues>
        <viz:color r="255" g="99" b="71" a="1"/>
        <viz:position x="121.160407425535" y="-241.708010759952" z="0"/>
        <viz:size value="5"/>
      </node>
      <node id="247" label="ASV323">
        <attvalues>
          <attvalue for="att1" value="ASV323"/>
          <attvalue for="att2" value="0.0603241738844312"/>
        </attvalues>
        <viz:color r="255" g="99" b="71" a="1"/>
        <viz:position x="41.3392216113098" y="-95.2518381402487" z="0"/>
        <viz:size value="5"/>
      </node>
      <node id="248" label="ASV325">
        <attvalues>
          <attvalue for="att1" value="ASV325"/>
          <attvalue for="att2" value="0.0983695335501805"/>
        </attvalues>
        <viz:color r="255" g="99" b="71" a="1"/>
        <viz:position x="-239.395995727103" y="230.085482015443" z="0"/>
        <viz:size value="5"/>
      </node>
      <node id="249" label="ASV327">
        <attvalues>
          <attvalue for="att1" value="ASV327"/>
          <attvalue for="att2" value="0.0832884900790726"/>
        </attvalues>
        <viz:color r="255" g="99" b="71" a="1"/>
        <viz:position x="39.5291959462005" y="-214.500147402417" z="0"/>
        <viz:size value="5"/>
      </node>
      <node id="250" label="ASV331">
        <attvalues>
          <attvalue for="att1" value="ASV331"/>
          <attvalue for="att2" value="0.147382924831281"/>
        </attvalues>
        <viz:color r="255" g="99" b="71" a="1"/>
        <viz:position x="-249.873776311479" y="-168.826538126777" z="0"/>
        <viz:size value="5"/>
      </node>
      <node id="251" label="ASV333">
        <attvalues>
          <attvalue for="att1" value="ASV333"/>
          <attvalue for="att2" value="0.0774617232834174"/>
        </attvalues>
        <viz:color r="255" g="99" b="71" a="1"/>
        <viz:position x="162.304391438182" y="68.9368748373819" z="0"/>
        <viz:size value="5"/>
      </node>
      <node id="252" label="ASV334">
        <attvalues>
          <attvalue for="att1" value="ASV334"/>
          <attvalue for="att2" value="0.0928855177425049"/>
        </attvalues>
        <viz:color r="255" g="99" b="71" a="1"/>
        <viz:position x="57.042180147384" y="183.143950027164" z="0"/>
        <viz:size value="5"/>
      </node>
      <node id="253" label="ASV335">
        <attvalues>
          <attvalue for="att1" value="ASV335"/>
          <attvalue for="att2" value="0.0778044742713971"/>
        </attvalues>
        <viz:color r="255" g="99" b="71" a="1"/>
        <viz:position x="214.898835231758" y="-102.922537565318" z="0"/>
        <viz:size value="5"/>
      </node>
      <node id="254" label="ASV336">
        <attvalues>
          <attvalue for="att1" value="ASV336"/>
          <attvalue for="att2" value="0.0719777074757418"/>
        </attvalues>
        <viz:color r="255" g="99" b="71" a="1"/>
        <viz:position x="145.377280665686" y="-213.485987664932" z="0"/>
        <viz:size value="5"/>
      </node>
      <node id="255" label="ASV338">
        <attvalues>
          <attvalue for="att1" value="ASV338"/>
          <attvalue for="att2" value="0.0839739920550321"/>
        </attvalues>
        <viz:color r="255" g="99" b="71" a="1"/>
        <viz:position x="-50.285887486198" y="-244.984953975885" z="0"/>
        <viz:size value="5"/>
      </node>
      <node id="256" label="ASV340">
        <attvalues>
          <attvalue for="att1" value="ASV340"/>
          <attvalue for="att2" value="0.102825296393917"/>
        </attvalues>
        <viz:color r="255" g="99" b="71" a="1"/>
        <viz:position x="229.744634839756" y="199.871585251212" z="0"/>
        <viz:size value="5"/>
      </node>
      <node id="257" label="ASV341">
        <attvalues>
          <attvalue for="att1" value="ASV341"/>
          <attvalue for="att2" value="0.0856877469949307"/>
        </attvalues>
        <viz:color r="255" g="99" b="71" a="1"/>
        <viz:position x="147.66417908216" y="-249.539695962069" z="0"/>
        <viz:size value="5"/>
      </node>
      <node id="258" label="ASV346">
        <attvalues>
          <attvalue for="att1" value="ASV346"/>
          <attvalue for="att2" value="0.0709494545118026"/>
        </attvalues>
        <viz:color r="255" g="99" b="71" a="1"/>
        <viz:position x="-249.639081102426" y="7.37112958124362" z="0"/>
        <viz:size value="5"/>
      </node>
      <node id="259" label="ASV349">
        <attvalues>
          <attvalue for="att1" value="ASV349"/>
          <attvalue for="att2" value="0.0781472252593768"/>
        </attvalues>
        <viz:color r="255" g="99" b="71" a="1"/>
        <viz:position x="-94.4723909399717" y="163.487195039428" z="0"/>
        <viz:size value="5"/>
      </node>
      <node id="260" label="ASV352">
        <attvalues>
          <attvalue for="att1" value="ASV352"/>
          <attvalue for="att2" value="0.0723204584637215"/>
        </attvalues>
        <viz:color r="255" g="99" b="71" a="1"/>
        <viz:position x="232.261498614045" y="102.174639443585" z="0"/>
        <viz:size value="5"/>
      </node>
      <node id="261" label="ASV355">
        <attvalues>
          <attvalue for="att1" value="ASV355"/>
          <attvalue for="att2" value="0.0949420236703832"/>
        </attvalues>
        <viz:color r="255" g="99" b="71" a="1"/>
        <viz:position x="123.986197690207" y="-145.195273102378" z="0"/>
        <viz:size value="5"/>
      </node>
      <node id="262" label="ASV356">
        <attvalues>
          <attvalue for="att1" value="ASV356"/>
          <attvalue for="att2" value="0.085344996006951"/>
        </attvalues>
        <viz:color r="255" g="99" b="71" a="1"/>
        <viz:position x="-6.77687443597557" y="121.227454246872" z="0"/>
        <viz:size value="5"/>
      </node>
      <node id="263" label="ASV358">
        <attvalues>
          <attvalue for="att1" value="ASV358"/>
          <attvalue for="att2" value="0.100426039478059"/>
        </attvalues>
        <viz:color r="255" g="99" b="71" a="1"/>
        <viz:position x="-23.5657104952022" y="-136.316146829065" z="0"/>
        <viz:size value="5"/>
      </node>
      <node id="264" label="ASV361">
        <attvalues>
          <attvalue for="att1" value="ASV361"/>
          <attvalue for="att2" value="0.113793328009268"/>
        </attvalues>
        <viz:color r="255" g="99" b="71" a="1"/>
        <viz:position x="91.9054112857452" y="55.9614407219161" z="0"/>
        <viz:size value="5"/>
      </node>
      <node id="265" label="ASV364">
        <attvalues>
          <attvalue for="att1" value="ASV364"/>
          <attvalue for="att2" value="0.17308924892976"/>
        </attvalues>
        <viz:color r="255" g="99" b="71" a="1"/>
        <viz:position x="-175.969870279339" y="191.884377535417" z="0"/>
        <viz:size value="5"/>
      </node>
      <node id="266" label="ASV365">
        <attvalues>
          <attvalue for="att1" value="ASV365"/>
          <attvalue for="att2" value="0.0894580078627077"/>
        </attvalues>
        <viz:color r="255" g="99" b="71" a="1"/>
        <viz:position x="197.228824162442" y="90.6565560492448" z="0"/>
        <viz:size value="5"/>
      </node>
      <node id="267" label="ASV366">
        <attvalues>
          <attvalue for="att1" value="ASV366"/>
          <attvalue for="att2" value="0.0826029881031132"/>
        </attvalues>
        <viz:color r="255" g="99" b="71" a="1"/>
        <viz:position x="-234.902627447143" y="216.841327421416" z="0"/>
        <viz:size value="5"/>
      </node>
      <node id="268" label="ASV367">
        <attvalues>
          <attvalue for="att1" value="ASV367"/>
          <attvalue for="att2" value="0.0675219446320054"/>
        </attvalues>
        <viz:color r="255" g="99" b="71" a="1"/>
        <viz:position x="77.0797189331158" y="25.2522211042178" z="0"/>
        <viz:size value="5"/>
      </node>
      <node id="269" label="ASV369">
        <attvalues>
          <attvalue for="att1" value="ASV369"/>
          <attvalue for="att2" value="0.0699212015478635"/>
        </attvalues>
        <viz:color r="255" g="99" b="71" a="1"/>
        <viz:position x="-243.801767593146" y="-85.4310157851387" z="0"/>
        <viz:size value="5"/>
      </node>
      <node id="270" label="ASV372">
        <attvalues>
          <attvalue for="att1" value="ASV372"/>
          <attvalue for="att2" value="0.0699212015478635"/>
        </attvalues>
        <viz:color r="255" g="99" b="71" a="1"/>
        <viz:position x="40.3162200488902" y="-98.7414987066397" z="0"/>
        <viz:size value="5"/>
      </node>
      <node id="271" label="ASV375">
        <attvalues>
          <attvalue for="att1" value="ASV375"/>
          <attvalue for="att2" value="0.0802037311872551"/>
        </attvalues>
        <viz:color r="255" g="99" b="71" a="1"/>
        <viz:position x="126.932282932287" y="250" z="0"/>
        <viz:size value="5"/>
      </node>
      <node id="272" label="ASV376">
        <attvalues>
          <attvalue for="att1" value="ASV376"/>
          <attvalue for="att2" value="0.0644371857401879"/>
        </attvalues>
        <viz:color r="255" g="99" b="71" a="1"/>
        <viz:position x="-37.5195070553537" y="-237.671029177039" z="0"/>
        <viz:size value="5"/>
      </node>
      <node id="273" label="ASV378">
        <attvalues>
          <attvalue for="att1" value="ASV378"/>
          <attvalue for="att2" value="0.0719777074757418"/>
        </attvalues>
        <viz:color r="255" g="99" b="71" a="1"/>
        <viz:position x="17.9338390067295" y="-216.825240825533" z="0"/>
        <viz:size value="5"/>
      </node>
      <node id="274" label="ASV380">
        <attvalues>
          <attvalue for="att1" value="ASV380"/>
          <attvalue for="att2" value="0.0620379288243298"/>
        </attvalues>
        <viz:color r="255" g="99" b="71" a="1"/>
        <viz:position x="219.183345396144" y="239.71566323206" z="0"/>
        <viz:size value="5"/>
      </node>
      <node id="275" label="ASV383">
        <attvalues>
          <attvalue for="att1" value="ASV383"/>
          <attvalue for="att2" value="0.0788327272353363"/>
        </attvalues>
        <viz:color r="255" g="99" b="71" a="1"/>
        <viz:position x="-212.003476777502" y="-77.2775492315151" z="0"/>
        <viz:size value="5"/>
      </node>
      <node id="276" label="ASV384">
        <attvalues>
          <attvalue for="att1" value="ASV384"/>
          <attvalue for="att2" value="0.0699212015478635"/>
        </attvalues>
        <viz:color r="255" g="99" b="71" a="1"/>
        <viz:position x="-85.723446643787" y="-116.471528296224" z="0"/>
        <viz:size value="5"/>
      </node>
      <node id="277" label="ASV388">
        <attvalues>
          <attvalue for="att1" value="ASV388"/>
          <attvalue for="att2" value="0.0805464821752349"/>
        </attvalues>
        <viz:color r="255" g="99" b="71" a="1"/>
        <viz:position x="8.14034892403515" y="-113.485181681458" z="0"/>
        <viz:size value="5"/>
      </node>
      <node id="278" label="ASV389">
        <attvalues>
          <attvalue for="att1" value="ASV389"/>
          <attvalue for="att2" value="0.0856877469949307"/>
        </attvalues>
        <viz:color r="255" g="99" b="71" a="1"/>
        <viz:position x="-2.46435737759387" y="161.151445563304" z="0"/>
        <viz:size value="5"/>
      </node>
      <node id="279" label="ASV392">
        <attvalues>
          <attvalue for="att1" value="ASV392"/>
          <attvalue for="att2" value="0.114821580973207"/>
        </attvalues>
        <viz:color r="255" g="99" b="71" a="1"/>
        <viz:position x="-29.4717880350262" y="139.701312022949" z="0"/>
        <viz:size value="5"/>
      </node>
      <node id="280" label="ASV393">
        <attvalues>
          <attvalue for="att1" value="ASV393"/>
          <attvalue for="att2" value="0.1233903556727"/>
        </attvalues>
        <viz:color r="255" g="99" b="71" a="1"/>
        <viz:position x="-2.2289665815141" y="-147.970710468284" z="0"/>
        <viz:size value="5"/>
      </node>
      <node id="281" label="ASV394">
        <attvalues>
          <attvalue for="att1" value="ASV394"/>
          <attvalue for="att2" value="0.100083288490079"/>
        </attvalues>
        <viz:color r="255" g="99" b="71" a="1"/>
        <viz:position x="109.430663889943" y="179.177399309761" z="0"/>
        <viz:size value="5"/>
      </node>
      <node id="282" label="ASV396">
        <attvalues>
          <attvalue for="att1" value="ASV396"/>
          <attvalue for="att2" value="0.101797043429978"/>
        </attvalues>
        <viz:color r="255" g="99" b="71" a="1"/>
        <viz:position x="40.1348181200885" y="-146.501067080901" z="0"/>
        <viz:size value="5"/>
      </node>
      <node id="283" label="ASV400">
        <attvalues>
          <attvalue for="att1" value="ASV400"/>
          <attvalue for="att2" value="0.0651226877161473"/>
        </attvalues>
        <viz:color r="255" g="99" b="71" a="1"/>
        <viz:position x="226.262519154876" y="213.436077963977" z="0"/>
        <viz:size value="5"/>
      </node>
      <node id="284" label="ASV402">
        <attvalues>
          <attvalue for="att1" value="ASV402"/>
          <attvalue for="att2" value="0.0860304979829104"/>
        </attvalues>
        <viz:color r="255" g="99" b="71" a="1"/>
        <viz:position x="-61.9849220081953" y="38.4094851290495" z="0"/>
        <viz:size value="5"/>
      </node>
      <node id="285" label="ASV411">
        <attvalues>
          <attvalue for="att1" value="ASV411"/>
          <attvalue for="att2" value="0.2721442844559"/>
        </attvalues>
        <viz:color r="255" g="99" b="71" a="1"/>
        <viz:position x="-179.189678562011" y="-43.1520642956239" z="0"/>
        <viz:size value="5"/>
      </node>
      <node id="286" label="ASV413">
        <attvalues>
          <attvalue for="att1" value="ASV413"/>
          <attvalue for="att2" value="0.095284774658363"/>
        </attvalues>
        <viz:color r="255" g="99" b="71" a="1"/>
        <viz:position x="154.956786441024" y="-129.746652956478" z="0"/>
        <viz:size value="5"/>
      </node>
      <node id="287" label="ASV416">
        <attvalues>
          <attvalue for="att1" value="ASV416"/>
          <attvalue for="att2" value="0.0973412805862413"/>
        </attvalues>
        <viz:color r="255" g="99" b="71" a="1"/>
        <viz:position x="-77.0825204892174" y="65.2836585226892" z="0"/>
        <viz:size value="5"/>
      </node>
      <node id="288" label="ASV419">
        <attvalues>
          <attvalue for="att1" value="ASV419"/>
          <attvalue for="att2" value="0.120305596780883"/>
        </attvalues>
        <viz:color r="255" g="99" b="71" a="1"/>
        <viz:position x="-185.058214898707" y="24.3095736563732" z="0"/>
        <viz:size value="5"/>
      </node>
      <node id="289" label="ASV420">
        <attvalues>
          <attvalue for="att1" value="ASV420"/>
          <attvalue for="att2" value="0.0922000157665454"/>
        </attvalues>
        <viz:color r="255" g="99" b="71" a="1"/>
        <viz:position x="-215.048348612203" y="-14.5340823692102" z="0"/>
        <viz:size value="5"/>
      </node>
      <node id="290" label="ASV423">
        <attvalues>
          <attvalue for="att1" value="ASV423"/>
          <attvalue for="att2" value="0.0723204584637215"/>
        </attvalues>
        <viz:color r="255" g="99" b="71" a="1"/>
        <viz:position x="-155.599733610993" y="-31.6054088471625" z="0"/>
        <viz:size value="5"/>
      </node>
      <node id="291" label="ASV425">
        <attvalues>
          <attvalue for="att1" value="ASV425"/>
          <attvalue for="att2" value="0.0651226877161473"/>
        </attvalues>
        <viz:color r="255" g="99" b="71" a="1"/>
        <viz:position x="-58.1570164142992" y="-222.680744072088" z="0"/>
        <viz:size value="5"/>
      </node>
      <node id="292" label="ASV426">
        <attvalues>
          <attvalue for="att1" value="ASV426"/>
          <attvalue for="att2" value="0.0997405375020994"/>
        </attvalues>
        <viz:color r="255" g="99" b="71" a="1"/>
        <viz:position x="54.2281702387237" y="241.938432723001" z="0"/>
        <viz:size value="5"/>
      </node>
      <node id="293" label="ASV435">
        <attvalues>
          <attvalue for="att1" value="ASV435"/>
          <attvalue for="att2" value="0.0695784505598837"/>
        </attvalues>
        <viz:color r="255" g="99" b="71" a="1"/>
        <viz:position x="-30.8226769539379" y="-136.284828842755" z="0"/>
        <viz:size value="5"/>
      </node>
      <node id="294" label="ASV437">
        <attvalues>
          <attvalue for="att1" value="ASV437"/>
          <attvalue for="att2" value="0.0781472252593768"/>
        </attvalues>
        <viz:color r="255" g="99" b="71" a="1"/>
        <viz:position x="87.7892084691891" y="-227.738656887158" z="0"/>
        <viz:size value="5"/>
      </node>
      <node id="295" label="ASV446">
        <attvalues>
          <attvalue for="att1" value="ASV446"/>
          <attvalue for="att2" value="0.0911717628026063"/>
        </attvalues>
        <viz:color r="255" g="99" b="71" a="1"/>
        <viz:position x="-161.944306448611" y="-26.8808540830535" z="0"/>
        <viz:size value="5"/>
      </node>
      <node id="296" label="ASV447">
        <attvalues>
          <attvalue for="att1" value="ASV447"/>
          <attvalue for="att2" value="0.0980267825622007"/>
        </attvalues>
        <viz:color r="255" g="99" b="71" a="1"/>
        <viz:position x="-132.243989263199" y="217.99112879397" z="0"/>
        <viz:size value="5"/>
      </node>
      <node id="297" label="ASV448">
        <attvalues>
          <attvalue for="att1" value="ASV448"/>
          <attvalue for="att2" value="0.113793328009268"/>
        </attvalues>
        <viz:color r="255" g="99" b="71" a="1"/>
        <viz:position x="87.3579932351139" y="24.6277678764893" z="0"/>
        <viz:size value="5"/>
      </node>
      <node id="298" label="ASV453">
        <attvalues>
          <attvalue for="att1" value="ASV453"/>
          <attvalue for="att2" value="0.0908290118146265"/>
        </attvalues>
        <viz:color r="255" g="99" b="71" a="1"/>
        <viz:position x="34.2472658699867" y="162.587827625912" z="0"/>
        <viz:size value="5"/>
      </node>
      <node id="299" label="ASV455">
        <attvalues>
          <attvalue for="att1" value="ASV455"/>
          <attvalue for="att2" value="0.105910055285734"/>
        </attvalues>
        <viz:color r="255" g="99" b="71" a="1"/>
        <viz:position x="-35.1323863658786" y="-111.71878270707" z="0"/>
        <viz:size value="5"/>
      </node>
      <node id="300" label="ASV457">
        <attvalues>
          <attvalue for="att1" value="ASV457"/>
          <attvalue for="att2" value="0.0764334703194782"/>
        </attvalues>
        <viz:color r="255" g="99" b="71" a="1"/>
        <viz:position x="29.6290977525727" y="183.910936555949" z="0"/>
        <viz:size value="5"/>
      </node>
      <node id="301" label="ASV462">
        <attvalues>
          <attvalue for="att1" value="ASV462"/>
          <attvalue for="att2" value="0.0675219446320054"/>
        </attvalues>
        <viz:color r="255" g="99" b="71" a="1"/>
        <viz:position x="66.083421145232" y="-209.447526480067" z="0"/>
        <viz:size value="5"/>
      </node>
      <node id="302" label="ASV463">
        <attvalues>
          <attvalue for="att1" value="ASV463"/>
          <attvalue for="att2" value="0.0743769643915999"/>
        </attvalues>
        <viz:color r="255" g="99" b="71" a="1"/>
        <viz:position x="-183.166079044217" y="229.240764302073" z="0"/>
        <viz:size value="5"/>
      </node>
      <node id="303" label="ASV465">
        <attvalues>
          <attvalue for="att1" value="ASV465"/>
          <attvalue for="att2" value="0.0627234308002893"/>
        </attvalues>
        <viz:color r="255" g="99" b="71" a="1"/>
        <viz:position x="-35.7573224113129" y="-206.445697186181" z="0"/>
        <viz:size value="5"/>
      </node>
      <node id="304" label="ASV470">
        <attvalues>
          <attvalue for="att1" value="ASV470"/>
          <attvalue for="att2" value="0.0904862608266468"/>
        </attvalues>
        <viz:color r="255" g="99" b="71" a="1"/>
        <viz:position x="174.743362721295" y="46.8961700241815" z="0"/>
        <viz:size value="5"/>
      </node>
      <node id="305" label="ASV473">
        <attvalues>
          <attvalue for="att1" value="ASV473"/>
          <attvalue for="att2" value="0.0778044742713971"/>
        </attvalues>
        <viz:color r="255" g="99" b="71" a="1"/>
        <viz:position x="-178.515392731055" y="144.638912284062" z="0"/>
        <viz:size value="5"/>
      </node>
      <node id="306" label="ASV476">
        <attvalues>
          <attvalue for="att1" value="ASV476"/>
          <attvalue for="att2" value="0.0709494545118026"/>
        </attvalues>
        <viz:color r="255" g="99" b="71" a="1"/>
        <viz:position x="-135.922717967899" y="240.248980229816" z="0"/>
        <viz:size value="5"/>
      </node>
      <node id="307" label="ASV479">
        <attvalues>
          <attvalue for="att1" value="ASV479"/>
          <attvalue for="att2" value="0.0644371857401879"/>
        </attvalues>
        <viz:color r="255" g="99" b="71" a="1"/>
        <viz:position x="120.921866284303" y="-105.529310077716" z="0"/>
        <viz:size value="5"/>
      </node>
      <node id="308" label="ASV480">
        <attvalues>
          <attvalue for="att1" value="ASV480"/>
          <attvalue for="att2" value="0.063066181788269"/>
        </attvalues>
        <viz:color r="255" g="99" b="71" a="1"/>
        <viz:position x="49.5417581120482" y="158.283879641909" z="0"/>
        <viz:size value="5"/>
      </node>
      <node id="309" label="ASV481">
        <attvalues>
          <attvalue for="att1" value="ASV481"/>
          <attvalue for="att2" value="0.0695784505598837"/>
        </attvalues>
        <viz:color r="255" g="99" b="71" a="1"/>
        <viz:position x="-117.302888962005" y="33.1198841383938" z="0"/>
        <viz:size value="5"/>
      </node>
      <node id="310" label="ASV482">
        <attvalues>
          <attvalue for="att1" value="ASV482"/>
          <attvalue for="att2" value="0.0949420236703832"/>
        </attvalues>
        <viz:color r="255" g="99" b="71" a="1"/>
        <viz:position x="186.501823846636" y="80.8828935788138" z="0"/>
        <viz:size value="5"/>
      </node>
      <node id="311" label="ASV487">
        <attvalues>
          <attvalue for="att1" value="ASV487"/>
          <attvalue for="att2" value="0.0959702766343224"/>
        </attvalues>
        <viz:color r="255" g="99" b="71" a="1"/>
        <viz:position x="-241.514175346474" y="1.94121898849676" z="0"/>
        <viz:size value="5"/>
      </node>
      <node id="312" label="ASV490">
        <attvalues>
          <attvalue for="att1" value="ASV490"/>
          <attvalue for="att2" value="0.063066181788269"/>
        </attvalues>
        <viz:color r="255" g="99" b="71" a="1"/>
        <viz:position x="118.380357131976" y="103.781455738123" z="0"/>
        <viz:size value="5"/>
      </node>
      <node id="313" label="ASV491">
        <attvalues>
          <attvalue for="att1" value="ASV491"/>
          <attvalue for="att2" value="0.0712922054997824"/>
        </attvalues>
        <viz:color r="255" g="99" b="71" a="1"/>
        <viz:position x="-24.6568821629578" y="181.874517816868" z="0"/>
        <viz:size value="5"/>
      </node>
      <node id="314" label="ASV492">
        <attvalues>
          <attvalue for="att1" value="ASV492"/>
          <attvalue for="att2" value="0.0688929485839243"/>
        </attvalues>
        <viz:color r="255" g="99" b="71" a="1"/>
        <viz:position x="47.1552517269942" y="95.2183019868555" z="0"/>
        <viz:size value="5"/>
      </node>
      <node id="315" label="ASV494">
        <attvalues>
          <attvalue for="att1" value="ASV494"/>
          <attvalue for="att2" value="0.149439430759159"/>
        </attvalues>
        <viz:color r="255" g="99" b="71" a="1"/>
        <viz:position x="-11.5636494990673" y="-62.566000489888" z="0"/>
        <viz:size value="5"/>
      </node>
      <node id="316" label="ASV499">
        <attvalues>
          <attvalue for="att1" value="ASV499"/>
          <attvalue for="att2" value="0.112079573069369"/>
        </attvalues>
        <viz:color r="255" g="99" b="71" a="1"/>
        <viz:position x="-196.967828642754" y="209.887844062829" z="0"/>
        <viz:size value="5"/>
      </node>
      <node id="317" label="ASV503">
        <attvalues>
          <attvalue for="att1" value="ASV503"/>
          <attvalue for="att2" value="0.0627234308002893"/>
        </attvalues>
        <viz:color r="255" g="99" b="71" a="1"/>
        <viz:position x="-93.1339893249249" y="27.3204582884036" z="0"/>
        <viz:size value="5"/>
      </node>
      <node id="318" label="ASV510">
        <attvalues>
          <attvalue for="att1" value="ASV510"/>
          <attvalue for="att2" value="0.0788327272353363"/>
        </attvalues>
        <viz:color r="255" g="99" b="71" a="1"/>
        <viz:position x="-104.678604581007" y="-53.5060203901776" z="0"/>
        <viz:size value="5"/>
      </node>
      <node id="319" label="ASV511">
        <attvalues>
          <attvalue for="att1" value="ASV511"/>
          <attvalue for="att2" value="0.0925427667545252"/>
        </attvalues>
        <viz:color r="255" g="99" b="71" a="1"/>
        <viz:position x="211.712712616039" y="-8.60013797394723" z="0"/>
        <viz:size value="5"/>
      </node>
      <node id="320" label="ASV520">
        <attvalues>
          <attvalue for="att1" value="ASV520"/>
          <attvalue for="att2" value="0.0610096758603907"/>
        </attvalues>
        <viz:color r="255" g="99" b="71" a="1"/>
        <viz:position x="134.77052215394" y="19.4201538533636" z="0"/>
        <viz:size value="5"/>
      </node>
      <node id="321" label="ASV521">
        <attvalues>
          <attvalue for="att1" value="ASV521"/>
          <attvalue for="att2" value="0.0637516837642284"/>
        </attvalues>
        <viz:color r="255" g="99" b="71" a="1"/>
        <viz:position x="-229.024196182952" y="175.288654633904" z="0"/>
        <viz:size value="5"/>
      </node>
      <node id="322" label="ASV523">
        <attvalues>
          <attvalue for="att1" value="ASV523"/>
          <attvalue for="att2" value="0.0610096758603907"/>
        </attvalues>
        <viz:color r="255" g="99" b="71" a="1"/>
        <viz:position x="103.863983862375" y="-0.227207880612326" z="0"/>
        <viz:size value="5"/>
      </node>
      <node id="323" label="ASV524">
        <attvalues>
          <attvalue for="att1" value="ASV524"/>
          <attvalue for="att2" value="0.0863732489708902"/>
        </attvalues>
        <viz:color r="255" g="99" b="71" a="1"/>
        <viz:position x="-243.928243093776" y="-104.320558731614" z="0"/>
        <viz:size value="5"/>
      </node>
      <node id="324" label="ASV526">
        <attvalues>
          <attvalue for="att1" value="ASV526"/>
          <attvalue for="att2" value="0.0610096758603907"/>
        </attvalues>
        <viz:color r="255" g="99" b="71" a="1"/>
        <viz:position x="-166.8244402065" y="-179.502613959251" z="0"/>
        <viz:size value="5"/>
      </node>
      <node id="325" label="ASV528">
        <attvalues>
          <attvalue for="att1" value="ASV528"/>
          <attvalue for="att2" value="0.073005960439681"/>
        </attvalues>
        <viz:color r="255" g="99" b="71" a="1"/>
        <viz:position x="-135.31452227427" y="61.5707973358778" z="0"/>
        <viz:size value="5"/>
      </node>
      <node id="326" label="ASV533">
        <attvalues>
          <attvalue for="att1" value="ASV533"/>
          <attvalue for="att2" value="0.0723204584637215"/>
        </attvalues>
        <viz:color r="255" g="99" b="71" a="1"/>
        <viz:position x="204.877439731413" y="-126.231531136984" z="0"/>
        <viz:size value="5"/>
      </node>
      <node id="327" label="ASV536">
        <attvalues>
          <attvalue for="att1" value="ASV536"/>
          <attvalue for="att2" value="0.0850022450189713"/>
        </attvalues>
        <viz:color r="255" g="99" b="71" a="1"/>
        <viz:position x="-63.5375745000673" y="-165.71232982198" z="0"/>
        <viz:size value="5"/>
      </node>
      <node id="328" label="ASV537">
        <attvalues>
          <attvalue for="att1" value="ASV537"/>
          <attvalue for="att2" value="0.0723204584637215"/>
        </attvalues>
        <viz:color r="255" g="99" b="71" a="1"/>
        <viz:position x="-176.709027945506" y="97.3702186591404" z="0"/>
        <viz:size value="5"/>
      </node>
      <node id="329" label="ASV539">
        <attvalues>
          <attvalue for="att1" value="ASV539"/>
          <attvalue for="att2" value="0.109680316153511"/>
        </attvalues>
        <viz:color r="255" g="99" b="71" a="1"/>
        <viz:position x="9.37700708670553" y="47.3188800965395" z="0"/>
        <viz:size value="5"/>
      </node>
      <node id="330" label="ASV547">
        <attvalues>
          <attvalue for="att1" value="ASV547"/>
          <attvalue for="att2" value="0.0651226877161473"/>
        </attvalues>
        <viz:color r="255" g="99" b="71" a="1"/>
        <viz:position x="-34.8882541760009" y="-184.951839883921" z="0"/>
        <viz:size value="5"/>
      </node>
      <node id="331" label="ASV549">
        <attvalues>
          <attvalue for="att1" value="ASV549"/>
          <attvalue for="att2" value="0.0836312410670524"/>
        </attvalues>
        <viz:color r="255" g="99" b="71" a="1"/>
        <viz:position x="193.338082312141" y="113.486924812865" z="0"/>
        <viz:size value="5"/>
      </node>
      <node id="332" label="ASV552">
        <attvalues>
          <attvalue for="att1" value="ASV552"/>
          <attvalue for="att2" value="0.079175478223316"/>
        </attvalues>
        <viz:color r="255" g="99" b="71" a="1"/>
        <viz:position x="114.267810510103" y="179.28804954862" z="0"/>
        <viz:size value="5"/>
      </node>
      <node id="333" label="ASV554">
        <attvalues>
          <attvalue for="att1" value="ASV554"/>
          <attvalue for="att2" value="0.0781472252593768"/>
        </attvalues>
        <viz:color r="255" g="99" b="71" a="1"/>
        <viz:position x="-182.252246814672" y="165.224336830194" z="0"/>
        <viz:size value="5"/>
      </node>
      <node id="334" label="ASV560">
        <attvalues>
          <attvalue for="att1" value="ASV560"/>
          <attvalue for="att2" value="0.0616951778363501"/>
        </attvalues>
        <viz:color r="255" g="99" b="71" a="1"/>
        <viz:position x="-211.142392391471" y="-132.692521611824" z="0"/>
        <viz:size value="5"/>
      </node>
      <node id="335" label="ASV567">
        <attvalues>
          <attvalue for="att1" value="ASV567"/>
          <attvalue for="att2" value="0.114478829985227"/>
        </attvalues>
        <viz:color r="255" g="99" b="71" a="1"/>
        <viz:position x="-189.03009424092" y="111.92557800103" z="0"/>
        <viz:size value="5"/>
      </node>
      <node id="336" label="ASV569">
        <attvalues>
          <attvalue for="att1" value="ASV569"/>
          <attvalue for="att2" value="0.105567304297755"/>
        </attvalues>
        <viz:color r="255" g="99" b="71" a="1"/>
        <viz:position x="-41.0475163752951" y="-172.665161360058" z="0"/>
        <viz:size value="5"/>
      </node>
      <node id="337" label="ASV571">
        <attvalues>
          <attvalue for="att1" value="ASV571"/>
          <attvalue for="att2" value="0.0956275256463427"/>
        </attvalues>
        <viz:color r="255" g="99" b="71" a="1"/>
        <viz:position x="63.0719506054851" y="-72.4064365454638" z="0"/>
        <viz:size value="5"/>
      </node>
      <node id="338" label="ASV577">
        <attvalues>
          <attvalue for="att1" value="ASV577"/>
          <attvalue for="att2" value="0.0651226877161473"/>
        </attvalues>
        <viz:color r="255" g="99" b="71" a="1"/>
        <viz:position x="204.199446640621" y="-218.168026029863" z="0"/>
        <viz:size value="5"/>
      </node>
      <node id="339" label="ASV582">
        <attvalues>
          <attvalue for="att1" value="ASV582"/>
          <attvalue for="att2" value="0.0911717628026063"/>
        </attvalues>
        <viz:color r="255" g="99" b="71" a="1"/>
        <viz:position x="34.3622373051907" y="-207.604746571161" z="0"/>
        <viz:size value="5"/>
      </node>
      <node id="340" label="ASV590">
        <attvalues>
          <attvalue for="att1" value="ASV590"/>
          <attvalue for="att2" value="0.100426039478059"/>
        </attvalues>
        <viz:color r="255" g="99" b="71" a="1"/>
        <viz:position x="144.331638500971" y="-16.326335478041" z="0"/>
        <viz:size value="5"/>
      </node>
      <node id="341" label="ASV595">
        <attvalues>
          <attvalue for="att1" value="ASV595"/>
          <attvalue for="att2" value="0.116192584925126"/>
        </attvalues>
        <viz:color r="255" g="99" b="71" a="1"/>
        <viz:position x="145.926712783108" y="200.121035123707" z="0"/>
        <viz:size value="5"/>
      </node>
      <node id="342" label="ASV601">
        <attvalues>
          <attvalue for="att1" value="ASV601"/>
          <attvalue for="att2" value="0.0750624663675593"/>
        </attvalues>
        <viz:color r="255" g="99" b="71" a="1"/>
        <viz:position x="-190.781076642699" y="173.568964166143" z="0"/>
        <viz:size value="5"/>
      </node>
      <node id="343" label="ASV603">
        <attvalues>
          <attvalue for="att1" value="ASV603"/>
          <attvalue for="att2" value="0.101454292441998"/>
        </attvalues>
        <viz:color r="255" g="99" b="71" a="1"/>
        <viz:position x="30.3220032735101" y="185.867268823302" z="0"/>
        <viz:size value="5"/>
      </node>
      <node id="344" label="ASV609">
        <attvalues>
          <attvalue for="att1" value="ASV609"/>
          <attvalue for="att2" value="0.0788327272353363"/>
        </attvalues>
        <viz:color r="255" g="99" b="71" a="1"/>
        <viz:position x="-174.389595170461" y="15.0961194872122" z="0"/>
        <viz:size value="5"/>
      </node>
      <node id="345" label="ASV624">
        <attvalues>
          <attvalue for="att1" value="ASV624"/>
          <attvalue for="att2" value="0.0647799367281676"/>
        </attvalues>
        <viz:color r="255" g="99" b="71" a="1"/>
        <viz:position x="9.8332496333702" y="207.492968181422" z="0"/>
        <viz:size value="5"/>
      </node>
      <node id="346" label="ASV626">
        <attvalues>
          <attvalue for="att1" value="ASV626"/>
          <attvalue for="att2" value="0.0695784505598837"/>
        </attvalues>
        <viz:color r="255" g="99" b="71" a="1"/>
        <viz:position x="106.497655309182" y="-24.4845625105897" z="0"/>
        <viz:size value="5"/>
      </node>
      <node id="347" label="ASV629">
        <attvalues>
          <attvalue for="att1" value="ASV629"/>
          <attvalue for="att2" value="0.120305596780883"/>
        </attvalues>
        <viz:color r="255" g="99" b="71" a="1"/>
        <viz:position x="-17.8929858302134" y="178.958248733346" z="0"/>
        <viz:size value="5"/>
      </node>
      <node id="348" label="ASV631">
        <attvalues>
          <attvalue for="att1" value="ASV631"/>
          <attvalue for="att2" value="0.0706067035238229"/>
        </attvalues>
        <viz:color r="255" g="99" b="71" a="1"/>
        <viz:position x="-48.317067934691" y="94.2621447409595" z="0"/>
        <viz:size value="5"/>
      </node>
      <node id="349" label="ASV634">
        <attvalues>
          <attvalue for="att1" value="ASV634"/>
          <attvalue for="att2" value="0.0767762213074579"/>
        </attvalues>
        <viz:color r="255" g="99" b="71" a="1"/>
        <viz:position x="141.399323984653" y="190.672662630524" z="0"/>
        <viz:size value="5"/>
      </node>
      <node id="350" label="ASV643">
        <attvalues>
          <attvalue for="att1" value="ASV643"/>
          <attvalue for="att2" value="0.0675219446320054"/>
        </attvalues>
        <viz:color r="255" g="99" b="71" a="1"/>
        <viz:position x="246.732606373391" y="211.651605270981" z="0"/>
        <viz:size value="5"/>
      </node>
      <node id="351" label="ASV656">
        <attvalues>
          <attvalue for="att1" value="ASV656"/>
          <attvalue for="att2" value="0.0658081896921068"/>
        </attvalues>
        <viz:color r="255" g="99" b="71" a="1"/>
        <viz:position x="-182.43728854109" y="-83.2516661556773" z="0"/>
        <viz:size value="5"/>
      </node>
      <node id="352" label="ASV677">
        <attvalues>
          <attvalue for="att1" value="ASV677"/>
          <attvalue for="att2" value="0.0647799367281676"/>
        </attvalues>
        <viz:color r="255" g="99" b="71" a="1"/>
        <viz:position x="-175.51779282206" y="222.304504635421" z="0"/>
        <viz:size value="5"/>
      </node>
      <node id="353" label="ASV685">
        <attvalues>
          <attvalue for="att1" value="ASV685"/>
          <attvalue for="att2" value="0.0829457390910929"/>
        </attvalues>
        <viz:color r="255" g="99" b="71" a="1"/>
        <viz:position x="80.4290033797661" y="-198.550091437765" z="0"/>
        <viz:size value="5"/>
      </node>
      <node id="354" label="ASV687">
        <attvalues>
          <attvalue for="att1" value="ASV687"/>
          <attvalue for="att2" value="0.0603241738844312"/>
        </attvalues>
        <viz:color r="255" g="99" b="71" a="1"/>
        <viz:position x="-74.456785457317" y="-181.039048586722" z="0"/>
        <viz:size value="5"/>
      </node>
      <node id="355" label="ASV696">
        <attvalues>
          <attvalue for="att1" value="ASV696"/>
          <attvalue for="att2" value="0.0661509406800865"/>
        </attvalues>
        <viz:color r="255" g="99" b="71" a="1"/>
        <viz:position x="235.792572780143" y="226.995277253926" z="0"/>
        <viz:size value="5"/>
      </node>
      <node id="356" label="ASV697">
        <attvalues>
          <attvalue for="att1" value="ASV697"/>
          <attvalue for="att2" value="0.0651226877161473"/>
        </attvalues>
        <viz:color r="255" g="99" b="71" a="1"/>
        <viz:position x="-71.7808475238988" y="144.147201396606" z="0"/>
        <viz:size value="5"/>
      </node>
      <node id="357" label="ASV730">
        <attvalues>
          <attvalue for="att1" value="ASV730"/>
          <attvalue for="att2" value="0.0675219446320054"/>
        </attvalues>
        <viz:color r="255" g="99" b="71" a="1"/>
        <viz:position x="153.413352146248" y="-205.177547548669" z="0"/>
        <viz:size value="5"/>
      </node>
      <node id="358" label="ASV735">
        <attvalues>
          <attvalue for="att1" value="ASV735"/>
          <attvalue for="att2" value="0.0726632094517012"/>
        </attvalues>
        <viz:color r="255" g="99" b="71" a="1"/>
        <viz:position x="217.678011912985" y="74.6043209229531" z="0"/>
        <viz:size value="5"/>
      </node>
      <node id="359" label="ASV738">
        <attvalues>
          <attvalue for="att1" value="ASV738"/>
          <attvalue for="att2" value="0.0784899762473565"/>
        </attvalues>
        <viz:color r="255" g="99" b="71" a="1"/>
        <viz:position x="-175.341736103014" y="109.976822411465" z="0"/>
        <viz:size value="5"/>
      </node>
      <node id="360" label="ASV753">
        <attvalues>
          <attvalue for="att1" value="ASV753"/>
          <attvalue for="att2" value="0.079175478223316"/>
        </attvalues>
        <viz:color r="255" g="99" b="71" a="1"/>
        <viz:position x="-108.373722506024" y="-108.776530254921" z="0"/>
        <viz:size value="5"/>
      </node>
      <node id="361" label="ASV773">
        <attvalues>
          <attvalue for="att1" value="ASV773"/>
          <attvalue for="att2" value="0.0747197153795796"/>
        </attvalues>
        <viz:color r="255" g="99" b="71" a="1"/>
        <viz:position x="-201.990759073757" y="86.196777296254" z="0"/>
        <viz:size value="5"/>
      </node>
      <node id="362" label="ASV784">
        <attvalues>
          <attvalue for="att1" value="ASV784"/>
          <attvalue for="att2" value="0.087744252922809"/>
        </attvalues>
        <viz:color r="255" g="99" b="71" a="1"/>
        <viz:position x="36.989606304866" y="-146.47810765097" z="0"/>
        <viz:size value="5"/>
      </node>
      <node id="363" label="ASV799">
        <attvalues>
          <attvalue for="att1" value="ASV799"/>
          <attvalue for="att2" value="0.0719777074757418"/>
        </attvalues>
        <viz:color r="255" g="99" b="71" a="1"/>
        <viz:position x="34.0526214352406" y="102.429984419364" z="0"/>
        <viz:size value="5"/>
      </node>
      <node id="364" label="ASV823">
        <attvalues>
          <attvalue for="att1" value="ASV823"/>
          <attvalue for="att2" value="0.0904862608266468"/>
        </attvalues>
        <viz:color r="255" g="99" b="71" a="1"/>
        <viz:position x="-130.229797854743" y="212.041601792606" z="0"/>
        <viz:size value="5"/>
      </node>
      <node id="365" label="ASV846">
        <attvalues>
          <attvalue for="att1" value="ASV846"/>
          <attvalue for="att2" value="0.0832884900790726"/>
        </attvalues>
        <viz:color r="255" g="99" b="71" a="1"/>
        <viz:position x="78.0080927848377" y="-206.795074038042" z="0"/>
        <viz:size value="5"/>
      </node>
      <node id="366" label="ASV877">
        <attvalues>
          <attvalue for="att1" value="ASV877"/>
          <attvalue for="att2" value="0.0610096758603907"/>
        </attvalues>
        <viz:color r="255" g="99" b="71" a="1"/>
        <viz:position x="-46.2459183842792" y="80.433253362066" z="0"/>
        <viz:size value="5"/>
      </node>
      <node id="367" label="ASV887">
        <attvalues>
          <attvalue for="att1" value="ASV887"/>
          <attvalue for="att2" value="0.0671791936440257"/>
        </attvalues>
        <viz:color r="255" g="99" b="71" a="1"/>
        <viz:position x="239.210865105155" y="130.155856290975" z="0"/>
        <viz:size value="5"/>
      </node>
      <node id="368" label="ASV931">
        <attvalues>
          <attvalue for="att1" value="ASV931"/>
          <attvalue for="att2" value="0.0723204584637215"/>
        </attvalues>
        <viz:color r="255" g="99" b="71" a="1"/>
        <viz:position x="243.070030771236" y="-151.43243267532" z="0"/>
        <viz:size value="5"/>
      </node>
      <node id="369" label="ASV964">
        <attvalues>
          <attvalue for="att1" value="ASV964"/>
          <attvalue for="att2" value="0.0743769643915999"/>
        </attvalues>
        <viz:color r="255" g="99" b="71" a="1"/>
        <viz:position x="32.1533765150215" y="-204.579770822645" z="0"/>
        <viz:size value="5"/>
      </node>
      <node id="370" label="ASV1017">
        <attvalues>
          <attvalue for="att1" value="ASV1017"/>
          <attvalue for="att2" value="0.0685501975959446"/>
        </attvalues>
        <viz:color r="255" g="99" b="71" a="1"/>
        <viz:position x="210.076128103468" y="11.6559740926427" z="0"/>
        <viz:size value="5"/>
      </node>
      <node id="371" label="ASV1090">
        <attvalues>
          <attvalue for="att1" value="ASV1090"/>
          <attvalue for="att2" value="0.0613524268483704"/>
        </attvalues>
        <viz:color r="255" g="99" b="71" a="1"/>
        <viz:position x="108.006966955157" y="-83.5110004424562" z="0"/>
        <viz:size value="5"/>
      </node>
      <node id="372" label="ASV1155">
        <attvalues>
          <attvalue for="att1" value="ASV1155"/>
          <attvalue for="att2" value="0.0647799367281676"/>
        </attvalues>
        <viz:color r="255" g="99" b="71" a="1"/>
        <viz:position x="-240.912440917287" y="-137.069384158767" z="0"/>
        <viz:size value="5"/>
      </node>
      <node id="373" label="ASV1281">
        <attvalues>
          <attvalue for="att1" value="ASV1281"/>
          <attvalue for="att2" value="0.0891152568747279"/>
        </attvalues>
        <viz:color r="255" g="99" b="71" a="1"/>
        <viz:position x="151.61501911284" y="-62.7079610645817" z="0"/>
        <viz:size value="5"/>
      </node>
      <node id="374" label="ASV1300">
        <attvalues>
          <attvalue for="att1" value="ASV1300"/>
          <attvalue for="att2" value="0.0613524268483704"/>
        </attvalues>
        <viz:color r="255" g="99" b="71" a="1"/>
        <viz:position x="-162.306039460586" y="33.1929269939226" z="0"/>
        <viz:size value="5"/>
      </node>
      <node id="375" label="ASV1328">
        <attvalues>
          <attvalue for="att1" value="ASV1328"/>
          <attvalue for="att2" value="0.0671791936440257"/>
        </attvalues>
        <viz:color r="255" g="99" b="71" a="1"/>
        <viz:position x="62.45909263996" y="-161.444751609778" z="0"/>
        <viz:size value="5"/>
      </node>
      <node id="376" label="ASV1355">
        <attvalues>
          <attvalue for="att1" value="ASV1355"/>
          <attvalue for="att2" value="0.0664936916680662"/>
        </attvalues>
        <viz:color r="255" g="99" b="71" a="1"/>
        <viz:position x="-177.729932791482" y="-22.7048329946747" z="0"/>
        <viz:size value="5"/>
      </node>
      <node id="377" label="ASV1816">
        <attvalues>
          <attvalue for="att1" value="ASV1816"/>
          <attvalue for="att2" value="0.0678646956199851"/>
        </attvalues>
        <viz:color r="255" g="99" b="71" a="1"/>
        <viz:position x="-225.593883753376" y="-136.105310318572" z="0"/>
        <viz:size value="5"/>
      </node>
    </nodes>
    <edges>
      <edge id="0" label="-" source="1" target="31" weight="0.8277496">
        <attvalues>
          <attvalue for="att1" value="-"/>
        </attvalues>
      </edge>
      <edge id="1" label="+" source="1" target="59" weight="0.9537184">
        <attvalues>
          <attvalue for="att1" value="+"/>
        </attvalues>
      </edge>
      <edge id="2" label="+" source="1" target="90" weight="0.9940317">
        <attvalues>
          <attvalue for="att1" value="+"/>
        </attvalues>
      </edge>
      <edge id="3" label="+" source="1" target="171" weight="0.7584431">
        <attvalues>
          <attvalue for="att1" value="+"/>
        </attvalues>
      </edge>
      <edge id="4" label="+" source="1" target="301" weight="0.8567735">
        <attvalues>
          <attvalue for="att1" value="+"/>
        </attvalues>
      </edge>
      <edge id="5" label="+" source="1" target="329" weight="0.7542966">
        <attvalues>
          <attvalue for="att1" value="+"/>
        </attvalues>
      </edge>
      <edge id="6" label="+" source="1" target="363" weight="0.9838548">
        <attvalues>
          <attvalue for="att1" value="+"/>
        </attvalues>
      </edge>
      <edge id="7" label="+" source="2" target="153" weight="0.7097082">
        <attvalues>
          <attvalue for="att1" value="+"/>
        </attvalues>
      </edge>
      <edge id="8" label="+" source="2" target="289" weight="0.96892">
        <attvalues>
          <attvalue for="att1" value="+"/>
        </attvalues>
      </edge>
      <edge id="9" label="+" source="2" target="290" weight="0.922033">
        <attvalues>
          <attvalue for="att1" value="+"/>
        </attvalues>
      </edge>
      <edge id="10" label="+" source="2" target="294" weight="0.9928878">
        <attvalues>
          <attvalue for="att1" value="+"/>
        </attvalues>
      </edge>
      <edge id="11" label="+" source="2" target="296" weight="1">
        <attvalues>
          <attvalue for="att1" value="+"/>
        </attvalues>
      </edge>
      <edge id="12" label="-" source="2" target="370" weight="1">
        <attvalues>
          <attvalue for="att1" value="-"/>
        </attvalues>
      </edge>
      <edge id="13" label="-" source="3" target="62" weight="1">
        <attvalues>
          <attvalue for="att1" value="-"/>
        </attvalues>
      </edge>
      <edge id="14" label="+" source="3" target="146" weight="0.9248502">
        <attvalues>
          <attvalue for="att1" value="+"/>
        </attvalues>
      </edge>
      <edge id="15" label="+" source="3" target="285" weight="0.8874785">
        <attvalues>
          <attvalue for="att1" value="+"/>
        </attvalues>
      </edge>
      <edge id="16" label="+" source="3" target="313" weight="0.9301433">
        <attvalues>
          <attvalue for="att1" value="+"/>
        </attvalues>
      </edge>
      <edge id="17" label="+" source="4" target="28" weight="0.7201924">
        <attvalues>
          <attvalue for="att1" value="+"/>
        </attvalues>
      </edge>
      <edge id="18" label="+" source="4" target="201" weight="0.9348119">
        <attvalues>
          <attvalue for="att1" value="+"/>
        </attvalues>
      </edge>
      <edge id="19" label="+" source="4" target="236" weight="0.9530514">
        <attvalues>
          <attvalue for="att1" value="+"/>
        </attvalues>
      </edge>
      <edge id="20" label="-" source="4" target="303" weight="0.8395365">
        <attvalues>
          <attvalue for="att1" value="-"/>
        </attvalues>
      </edge>
      <edge id="21" label="-" source="5" target="67" weight="0.9743643">
        <attvalues>
          <attvalue for="att1" value="-"/>
        </attvalues>
      </edge>
      <edge id="22" label="-" source="5" target="360" weight="0.9850182">
        <attvalues>
          <attvalue for="att1" value="-"/>
        </attvalues>
      </edge>
      <edge id="23" label="+" source="6" target="158" weight="0.8765751">
        <attvalues>
          <attvalue for="att1" value="+"/>
        </attvalues>
      </edge>
      <edge id="24" label="+" source="6" target="165" weight="0.9931213">
        <attvalues>
          <attvalue for="att1" value="+"/>
        </attvalues>
      </edge>
      <edge id="25" label="+" source="6" target="206" weight="0.8857722">
        <attvalues>
          <attvalue for="att1" value="+"/>
        </attvalues>
      </edge>
      <edge id="26" label="+" source="6" target="371" weight="0.6790471">
        <attvalues>
          <attvalue for="att1" value="+"/>
        </attvalues>
      </edge>
      <edge id="27" label="-" source="6" target="377" weight="0.9136308">
        <attvalues>
          <attvalue for="att1" value="-"/>
        </attvalues>
      </edge>
      <edge id="28" label="+" source="7" target="25" weight="0.5898984">
        <attvalues>
          <attvalue for="att1" value="+"/>
        </attvalues>
      </edge>
      <edge id="29" label="-" source="7" target="111" weight="0.9957919">
        <attvalues>
          <attvalue for="att1" value="-"/>
        </attvalues>
      </edge>
      <edge id="30" label="-" source="7" target="124" weight="0.9393127">
        <attvalues>
          <attvalue for="att1" value="-"/>
        </attvalues>
      </edge>
      <edge id="31" label="-" source="7" target="186" weight="0.9235369">
        <attvalues>
          <attvalue for="att1" value="-"/>
        </attvalues>
      </edge>
      <edge id="32" label="+" source="7" target="318" weight="0.8377955">
        <attvalues>
          <attvalue for="att1" value="+"/>
        </attvalues>
      </edge>
      <edge id="33" label="-" source="8" target="43" weight="0.9729016">
        <attvalues>
          <attvalue for="att1" value="-"/>
        </attvalues>
      </edge>
      <edge id="34" label="-" source="8" target="53" weight="0.9729196">
        <attvalues>
          <attvalue for="att1" value="-"/>
        </attvalues>
      </edge>
      <edge id="35" label="-" source="8" target="62" weight="0.9737066">
        <attvalues>
          <attvalue for="att1" value="-"/>
        </attvalues>
      </edge>
      <edge id="36" label="+" source="8" target="101" weight="0.9065127">
        <attvalues>
          <attvalue for="att1" value="+"/>
        </attvalues>
      </edge>
      <edge id="37" label="+" source="8" target="108" weight="0.88057">
        <attvalues>
          <attvalue for="att1" value="+"/>
        </attvalues>
      </edge>
      <edge id="38" label="-" source="8" target="201" weight="0.8704175">
        <attvalues>
          <attvalue for="att1" value="-"/>
        </attvalues>
      </edge>
      <edge id="39" label="+" source="8" target="260" weight="0.939073">
        <attvalues>
          <attvalue for="att1" value="+"/>
        </attvalues>
      </edge>
      <edge id="40" label="+" source="9" target="12" weight="0.8815951">
        <attvalues>
          <attvalue for="att1" value="+"/>
        </attvalues>
      </edge>
      <edge id="41" label="+" source="9" target="31" weight="0.9205805">
        <attvalues>
          <attvalue for="att1" value="+"/>
        </attvalues>
      </edge>
      <edge id="42" label="+" source="9" target="80" weight="0.8815663">
        <attvalues>
          <attvalue for="att1" value="+"/>
        </attvalues>
      </edge>
      <edge id="43" label="+" source="9" target="135" weight="0.906217">
        <attvalues>
          <attvalue for="att1" value="+"/>
        </attvalues>
      </edge>
      <edge id="44" label="+" source="9" target="188" weight="0.8245705">
        <attvalues>
          <attvalue for="att1" value="+"/>
        </attvalues>
      </edge>
      <edge id="45" label="+" source="9" target="196" weight="0.793938">
        <attvalues>
          <attvalue for="att1" value="+"/>
        </attvalues>
      </edge>
      <edge id="46" label="+" source="9" target="347" weight="0.9071758">
        <attvalues>
          <attvalue for="att1" value="+"/>
        </attvalues>
      </edge>
      <edge id="47" label="+" source="10" target="260" weight="0.8809749">
        <attvalues>
          <attvalue for="att1" value="+"/>
        </attvalues>
      </edge>
      <edge id="48" label="-" source="10" target="266" weight="1">
        <attvalues>
          <attvalue for="att1" value="-"/>
        </attvalues>
      </edge>
      <edge id="49" label="+" source="10" target="277" weight="0.9215707">
        <attvalues>
          <attvalue for="att1" value="+"/>
        </attvalues>
      </edge>
      <edge id="50" label="-" source="11" target="69" weight="0.9386881">
        <attvalues>
          <attvalue for="att1" value="-"/>
        </attvalues>
      </edge>
      <edge id="51" label="-" source="11" target="74" weight="0.8952081">
        <attvalues>
          <attvalue for="att1" value="-"/>
        </attvalues>
      </edge>
      <edge id="52" label="-" source="11" target="77" weight="1">
        <attvalues>
          <attvalue for="att1" value="-"/>
        </attvalues>
      </edge>
      <edge id="53" label="-" source="11" target="79" weight="0.9694819">
        <attvalues>
          <attvalue for="att1" value="-"/>
        </attvalues>
      </edge>
      <edge id="54" label="-" source="11" target="99" weight="0.8725646">
        <attvalues>
          <attvalue for="att1" value="-"/>
        </attvalues>
      </edge>
      <edge id="55" label="-" source="11" target="140" weight="0.9878753">
        <attvalues>
          <attvalue for="att1" value="-"/>
        </attvalues>
      </edge>
      <edge id="56" label="+" source="11" target="171" weight="0.9628002">
        <attvalues>
          <attvalue for="att1" value="+"/>
        </attvalues>
      </edge>
      <edge id="57" label="+" source="11" target="214" weight="0.9583375">
        <attvalues>
          <attvalue for="att1" value="+"/>
        </attvalues>
      </edge>
      <edge id="58" label="+" source="11" target="232" weight="0.8792882">
        <attvalues>
          <attvalue for="att1" value="+"/>
        </attvalues>
      </edge>
      <edge id="59" label="-" source="11" target="258" weight="0.9662139">
        <attvalues>
          <attvalue for="att1" value="-"/>
        </attvalues>
      </edge>
      <edge id="60" label="-" source="11" target="272" weight="0.7976003">
        <attvalues>
          <attvalue for="att1" value="-"/>
        </attvalues>
      </edge>
      <edge id="61" label="+" source="12" target="61" weight="0.8567899">
        <attvalues>
          <attvalue for="att1" value="+"/>
        </attvalues>
      </edge>
      <edge id="62" label="+" source="12" target="63" weight="0.920222">
        <attvalues>
          <attvalue for="att1" value="+"/>
        </attvalues>
      </edge>
      <edge id="63" label="+" source="12" target="102" weight="0.9759094">
        <attvalues>
          <attvalue for="att1" value="+"/>
        </attvalues>
      </edge>
      <edge id="64" label="+" source="12" target="109" weight="0.9412133">
        <attvalues>
          <attvalue for="att1" value="+"/>
        </attvalues>
      </edge>
      <edge id="65" label="+" source="12" target="111" weight="0.8944056">
        <attvalues>
          <attvalue for="att1" value="+"/>
        </attvalues>
      </edge>
      <edge id="66" label="+" source="12" target="153" weight="0.884713">
        <attvalues>
          <attvalue for="att1" value="+"/>
        </attvalues>
      </edge>
      <edge id="67" label="+" source="12" target="160" weight="0.8795052">
        <attvalues>
          <attvalue for="att1" value="+"/>
        </attvalues>
      </edge>
      <edge id="68" label="+" source="12" target="175" weight="0.8716105">
        <attvalues>
          <attvalue for="att1" value="+"/>
        </attvalues>
      </edge>
      <edge id="69" label="+" source="12" target="295" weight="0.9716731">
        <attvalues>
          <attvalue for="att1" value="+"/>
        </attvalues>
      </edge>
      <edge id="70" label="+" source="12" target="331" weight="0.7567493">
        <attvalues>
          <attvalue for="att1" value="+"/>
        </attvalues>
      </edge>
      <edge id="71" label="+" source="12" target="348" weight="0.8724814">
        <attvalues>
          <attvalue for="att1" value="+"/>
        </attvalues>
      </edge>
      <edge id="72" label="+" source="12" target="365" weight="0.9393529">
        <attvalues>
          <attvalue for="att1" value="+"/>
        </attvalues>
      </edge>
      <edge id="73" label="-" source="13" target="166" weight="0.9927852">
        <attvalues>
          <attvalue for="att1" value="-"/>
        </attvalues>
      </edge>
      <edge id="74" label="-" source="13" target="274" weight="0.8992676">
        <attvalues>
          <attvalue for="att1" value="-"/>
        </attvalues>
      </edge>
      <edge id="75" label="+" source="13" target="303" weight="0.8785985">
        <attvalues>
          <attvalue for="att1" value="+"/>
        </attvalues>
      </edge>
      <edge id="76" label="+" source="13" target="316" weight="0.9634219">
        <attvalues>
          <attvalue for="att1" value="+"/>
        </attvalues>
      </edge>
      <edge id="77" label="+" source="14" target="105" weight="0.8495188">
        <attvalues>
          <attvalue for="att1" value="+"/>
        </attvalues>
      </edge>
      <edge id="78" label="+" source="14" target="172" weight="0.8078556">
        <attvalues>
          <attvalue for="att1" value="+"/>
        </attvalues>
      </edge>
      <edge id="79" label="+" source="14" target="235" weight="0.8969503">
        <attvalues>
          <attvalue for="att1" value="+"/>
        </attvalues>
      </edge>
      <edge id="80" label="+" source="14" target="237" weight="0.76461">
        <attvalues>
          <attvalue for="att1" value="+"/>
        </attvalues>
      </edge>
      <edge id="81" label="+" source="14" target="309" weight="0.732085">
        <attvalues>
          <attvalue for="att1" value="+"/>
        </attvalues>
      </edge>
      <edge id="82" label="-" source="14" target="351" weight="0.9907304">
        <attvalues>
          <attvalue for="att1" value="-"/>
        </attvalues>
      </edge>
      <edge id="83" label="+" source="15" target="93" weight="0.8055171">
        <attvalues>
          <attvalue for="att1" value="+"/>
        </attvalues>
      </edge>
      <edge id="84" label="+" source="15" target="98" weight="0.8322508">
        <attvalues>
          <attvalue for="att1" value="+"/>
        </attvalues>
      </edge>
      <edge id="85" label="+" source="15" target="126" weight="0.8530562">
        <attvalues>
          <attvalue for="att1" value="+"/>
        </attvalues>
      </edge>
      <edge id="86" label="+" source="15" target="141" weight="0.9068515">
        <attvalues>
          <attvalue for="att1" value="+"/>
        </attvalues>
      </edge>
      <edge id="87" label="+" source="15" target="159" weight="0.8444749">
        <attvalues>
          <attvalue for="att1" value="+"/>
        </attvalues>
      </edge>
      <edge id="88" label="-" source="16" target="54" weight="0.9788975">
        <attvalues>
          <attvalue for="att1" value="-"/>
        </attvalues>
      </edge>
      <edge id="89" label="-" source="16" target="63" weight="0.9839423">
        <attvalues>
          <attvalue for="att1" value="-"/>
        </attvalues>
      </edge>
      <edge id="90" label="-" source="16" target="66" weight="1">
        <attvalues>
          <attvalue for="att1" value="-"/>
        </attvalues>
      </edge>
      <edge id="91" label="-" source="16" target="74" weight="0.9972591">
        <attvalues>
          <attvalue for="att1" value="-"/>
        </attvalues>
      </edge>
      <edge id="92" label="-" source="16" target="81" weight="0.9566637">
        <attvalues>
          <attvalue for="att1" value="-"/>
        </attvalues>
      </edge>
      <edge id="93" label="-" source="16" target="137" weight="0.9155866">
        <attvalues>
          <attvalue for="att1" value="-"/>
        </attvalues>
      </edge>
      <edge id="94" label="-" source="16" target="146" weight="0.9689879">
        <attvalues>
          <attvalue for="att1" value="-"/>
        </attvalues>
      </edge>
      <edge id="95" label="-" source="16" target="151" weight="0.9906613">
        <attvalues>
          <attvalue for="att1" value="-"/>
        </attvalues>
      </edge>
      <edge id="96" label="+" source="16" target="187" weight="0.9094199">
        <attvalues>
          <attvalue for="att1" value="+"/>
        </attvalues>
      </edge>
      <edge id="97" label="+" source="16" target="189" weight="0.9132038">
        <attvalues>
          <attvalue for="att1" value="+"/>
        </attvalues>
      </edge>
      <edge id="98" label="+" source="16" target="225" weight="0.8827607">
        <attvalues>
          <attvalue for="att1" value="+"/>
        </attvalues>
      </edge>
      <edge id="99" label="+" source="16" target="244" weight="0.865179">
        <attvalues>
          <attvalue for="att1" value="+"/>
        </attvalues>
      </edge>
      <edge id="100" label="+" source="16" target="256" weight="0.9179179">
        <attvalues>
          <attvalue for="att1" value="+"/>
        </attvalues>
      </edge>
      <edge id="101" label="+" source="17" target="100" weight="0.9351509">
        <attvalues>
          <attvalue for="att1" value="+"/>
        </attvalues>
      </edge>
      <edge id="102" label="+" source="17" target="114" weight="0.8814618">
        <attvalues>
          <attvalue for="att1" value="+"/>
        </attvalues>
      </edge>
      <edge id="103" label="+" source="17" target="367" weight="0.7950938">
        <attvalues>
          <attvalue for="att1" value="+"/>
        </attvalues>
      </edge>
      <edge id="104" label="+" source="18" target="28" weight="0.9646717">
        <attvalues>
          <attvalue for="att1" value="+"/>
        </attvalues>
      </edge>
      <edge id="105" label="+" source="18" target="35" weight="0.9596322">
        <attvalues>
          <attvalue for="att1" value="+"/>
        </attvalues>
      </edge>
      <edge id="106" label="+" source="18" target="71" weight="0.8677597">
        <attvalues>
          <attvalue for="att1" value="+"/>
        </attvalues>
      </edge>
      <edge id="107" label="+" source="18" target="76" weight="0.8549818">
        <attvalues>
          <attvalue for="att1" value="+"/>
        </attvalues>
      </edge>
      <edge id="108" label="+" source="18" target="78" weight="0.8938053">
        <attvalues>
          <attvalue for="att1" value="+"/>
        </attvalues>
      </edge>
      <edge id="109" label="+" source="18" target="83" weight="0.9707708">
        <attvalues>
          <attvalue for="att1" value="+"/>
        </attvalues>
      </edge>
      <edge id="110" label="+" source="18" target="94" weight="0.9493304">
        <attvalues>
          <attvalue for="att1" value="+"/>
        </attvalues>
      </edge>
      <edge id="111" label="+" source="18" target="95" weight="0.9449426">
        <attvalues>
          <attvalue for="att1" value="+"/>
        </attvalues>
      </edge>
      <edge id="112" label="+" source="18" target="97" weight="0.9410245">
        <attvalues>
          <attvalue for="att1" value="+"/>
        </attvalues>
      </edge>
      <edge id="113" label="+" source="18" target="112" weight="0.9039803">
        <attvalues>
          <attvalue for="att1" value="+"/>
        </attvalues>
      </edge>
      <edge id="114" label="-" source="18" target="254" weight="0.7396845">
        <attvalues>
          <attvalue for="att1" value="-"/>
        </attvalues>
      </edge>
      <edge id="115" label="-" source="18" target="282" weight="1">
        <attvalues>
          <attvalue for="att1" value="-"/>
        </attvalues>
      </edge>
      <edge id="116" label="-" source="18" target="297" weight="0.8562833">
        <attvalues>
          <attvalue for="att1" value="-"/>
        </attvalues>
      </edge>
      <edge id="117" label="-" source="18" target="305" weight="0.5920676">
        <attvalues>
          <attvalue for="att1" value="-"/>
        </attvalues>
      </edge>
      <edge id="118" label="-" source="18" target="314" weight="0.8097934">
        <attvalues>
          <attvalue for="att1" value="-"/>
        </attvalues>
      </edge>
      <edge id="119" label="-" source="18" target="330" weight="0.9585116">
        <attvalues>
          <attvalue for="att1" value="-"/>
        </attvalues>
      </edge>
      <edge id="120" label="+" source="19" target="234" weight="0.7431395">
        <attvalues>
          <attvalue for="att1" value="+"/>
        </attvalues>
      </edge>
      <edge id="121" label="+" source="19" target="254" weight="0.9652552">
        <attvalues>
          <attvalue for="att1" value="+"/>
        </attvalues>
      </edge>
      <edge id="122" label="+" source="19" target="307" weight="0.8592918">
        <attvalues>
          <attvalue for="att1" value="+"/>
        </attvalues>
      </edge>
      <edge id="123" label="-" source="19" target="360" weight="1">
        <attvalues>
          <attvalue for="att1" value="-"/>
        </attvalues>
      </edge>
      <edge id="124" label="-" source="19" target="366" weight="0.8023425">
        <attvalues>
          <attvalue for="att1" value="-"/>
        </attvalues>
      </edge>
      <edge id="125" label="-" source="19" target="370" weight="0.90046">
        <attvalues>
          <attvalue for="att1" value="-"/>
        </attvalues>
      </edge>
      <edge id="126" label="-" source="20" target="38" weight="0.8469435">
        <attvalues>
          <attvalue for="att1" value="-"/>
        </attvalues>
      </edge>
      <edge id="127" label="-" source="20" target="82" weight="0.8459909">
        <attvalues>
          <attvalue for="att1" value="-"/>
        </attvalues>
      </edge>
      <edge id="128" label="+" source="20" target="118" weight="0.8521441">
        <attvalues>
          <attvalue for="att1" value="+"/>
        </attvalues>
      </edge>
      <edge id="129" label="+" source="20" target="120" weight="0.8762276">
        <attvalues>
          <attvalue for="att1" value="+"/>
        </attvalues>
      </edge>
      <edge id="130" label="+" source="20" target="122" weight="0.9232191">
        <attvalues>
          <attvalue for="att1" value="+"/>
        </attvalues>
      </edge>
      <edge id="131" label="+" source="20" target="163" weight="0.9252009">
        <attvalues>
          <attvalue for="att1" value="+"/>
        </attvalues>
      </edge>
      <edge id="132" label="+" source="20" target="184" weight="0.5871951">
        <attvalues>
          <attvalue for="att1" value="+"/>
        </attvalues>
      </edge>
      <edge id="133" label="-" source="20" target="203" weight="0.9671188">
        <attvalues>
          <attvalue for="att1" value="-"/>
        </attvalues>
      </edge>
      <edge id="134" label="-" source="20" target="303" weight="0.8741478">
        <attvalues>
          <attvalue for="att1" value="-"/>
        </attvalues>
      </edge>
      <edge id="135" label="-" source="20" target="320" weight="0.9064817">
        <attvalues>
          <attvalue for="att1" value="-"/>
        </attvalues>
      </edge>
      <edge id="136" label="-" source="20" target="339" weight="0.9076176">
        <attvalues>
          <attvalue for="att1" value="-"/>
        </attvalues>
      </edge>
      <edge id="137" label="+" source="21" target="80" weight="0.880366">
        <attvalues>
          <attvalue for="att1" value="+"/>
        </attvalues>
      </edge>
      <edge id="138" label="+" source="21" target="95" weight="0.8868914">
        <attvalues>
          <attvalue for="att1" value="+"/>
        </attvalues>
      </edge>
      <edge id="139" label="+" source="21" target="97" weight="0.7501644">
        <attvalues>
          <attvalue for="att1" value="+"/>
        </attvalues>
      </edge>
      <edge id="140" label="+" source="21" target="115" weight="0.849204">
        <attvalues>
          <attvalue for="att1" value="+"/>
        </attvalues>
      </edge>
      <edge id="141" label="+" source="21" target="120" weight="0.8100065">
        <attvalues>
          <attvalue for="att1" value="+"/>
        </attvalues>
      </edge>
      <edge id="142" label="+" source="21" target="140" weight="0.9033987">
        <attvalues>
          <attvalue for="att1" value="+"/>
        </attvalues>
      </edge>
      <edge id="143" label="+" source="21" target="152" weight="0.9605558">
        <attvalues>
          <attvalue for="att1" value="+"/>
        </attvalues>
      </edge>
      <edge id="144" label="-" source="21" target="218" weight="0.8142803">
        <attvalues>
          <attvalue for="att1" value="-"/>
        </attvalues>
      </edge>
      <edge id="145" label="-" source="21" target="266" weight="0.8407234">
        <attvalues>
          <attvalue for="att1" value="-"/>
        </attvalues>
      </edge>
      <edge id="146" label="-" source="21" target="275" weight="0.8632204">
        <attvalues>
          <attvalue for="att1" value="-"/>
        </attvalues>
      </edge>
      <edge id="147" label="-" source="21" target="278" weight="0.944042">
        <attvalues>
          <attvalue for="att1" value="-"/>
        </attvalues>
      </edge>
      <edge id="148" label="-" source="21" target="280" weight="0.8349008">
        <attvalues>
          <attvalue for="att1" value="-"/>
        </attvalues>
      </edge>
      <edge id="149" label="-" source="21" target="335" weight="0.8836451">
        <attvalues>
          <attvalue for="att1" value="-"/>
        </attvalues>
      </edge>
      <edge id="150" label="-" source="21" target="339" weight="0.9266464">
        <attvalues>
          <attvalue for="att1" value="-"/>
        </attvalues>
      </edge>
      <edge id="151" label="-" source="21" target="352" weight="0.9240662">
        <attvalues>
          <attvalue for="att1" value="-"/>
        </attvalues>
      </edge>
      <edge id="152" label="-" source="21" target="361" weight="0.7632037">
        <attvalues>
          <attvalue for="att1" value="-"/>
        </attvalues>
      </edge>
      <edge id="153" label="-" source="21" target="369" weight="0.7203655">
        <attvalues>
          <attvalue for="att1" value="-"/>
        </attvalues>
      </edge>
      <edge id="154" label="-" source="22" target="166" weight="0.9851954">
        <attvalues>
          <attvalue for="att1" value="-"/>
        </attvalues>
      </edge>
      <edge id="155" label="-" source="22" target="333" weight="0.8461797">
        <attvalues>
          <attvalue for="att1" value="-"/>
        </attvalues>
      </edge>
      <edge id="156" label="-" source="22" target="359" weight="1">
        <attvalues>
          <attvalue for="att1" value="-"/>
        </attvalues>
      </edge>
      <edge id="157" label="-" source="23" target="88" weight="1">
        <attvalues>
          <attvalue for="att1" value="-"/>
        </attvalues>
      </edge>
      <edge id="158" label="-" source="23" target="90" weight="1">
        <attvalues>
          <attvalue for="att1" value="-"/>
        </attvalues>
      </edge>
      <edge id="159" label="+" source="23" target="253" weight="0.6233292">
        <attvalues>
          <attvalue for="att1" value="+"/>
        </attvalues>
      </edge>
      <edge id="160" label="-" source="23" target="302" weight="0.7228475">
        <attvalues>
          <attvalue for="att1" value="-"/>
        </attvalues>
      </edge>
      <edge id="161" label="-" source="24" target="50" weight="0.9736042">
        <attvalues>
          <attvalue for="att1" value="-"/>
        </attvalues>
      </edge>
      <edge id="162" label="-" source="25" target="146" weight="0.9027351">
        <attvalues>
          <attvalue for="att1" value="-"/>
        </attvalues>
      </edge>
      <edge id="163" label="-" source="25" target="148" weight="0.8786796">
        <attvalues>
          <attvalue for="att1" value="-"/>
        </attvalues>
      </edge>
      <edge id="164" label="-" source="25" target="160" weight="1">
        <attvalues>
          <attvalue for="att1" value="-"/>
        </attvalues>
      </edge>
      <edge id="165" label="-" source="25" target="163" weight="0.833241">
        <attvalues>
          <attvalue for="att1" value="-"/>
        </attvalues>
      </edge>
      <edge id="166" label="-" source="25" target="176" weight="0.8583082">
        <attvalues>
          <attvalue for="att1" value="-"/>
        </attvalues>
      </edge>
      <edge id="167" label="-" source="25" target="185" weight="0.9687371">
        <attvalues>
          <attvalue for="att1" value="-"/>
        </attvalues>
      </edge>
      <edge id="168" label="-" source="25" target="271" weight="0.8029478">
        <attvalues>
          <attvalue for="att1" value="-"/>
        </attvalues>
      </edge>
      <edge id="169" label="-" source="25" target="272" weight="0.9920885">
        <attvalues>
          <attvalue for="att1" value="-"/>
        </attvalues>
      </edge>
      <edge id="170" label="-" source="25" target="350" weight="1">
        <attvalues>
          <attvalue for="att1" value="-"/>
        </attvalues>
      </edge>
      <edge id="171" label="-" source="25" target="354" weight="0.8881606">
        <attvalues>
          <attvalue for="att1" value="-"/>
        </attvalues>
      </edge>
      <edge id="172" label="+" source="26" target="79" weight="0.9059513">
        <attvalues>
          <attvalue for="att1" value="+"/>
        </attvalues>
      </edge>
      <edge id="173" label="+" source="26" target="103" weight="0.9409909">
        <attvalues>
          <attvalue for="att1" value="+"/>
        </attvalues>
      </edge>
      <edge id="174" label="-" source="26" target="189" weight="0.9711761">
        <attvalues>
          <attvalue for="att1" value="-"/>
        </attvalues>
      </edge>
      <edge id="175" label="+" source="26" target="225" weight="0.9044181">
        <attvalues>
          <attvalue for="att1" value="+"/>
        </attvalues>
      </edge>
      <edge id="176" label="+" source="26" target="278" weight="0.8847313">
        <attvalues>
          <attvalue for="att1" value="+"/>
        </attvalues>
      </edge>
      <edge id="177" label="+" source="26" target="280" weight="0.9032027">
        <attvalues>
          <attvalue for="att1" value="+"/>
        </attvalues>
      </edge>
      <edge id="178" label="+" source="26" target="295" weight="0.9572593">
        <attvalues>
          <attvalue for="att1" value="+"/>
        </attvalues>
      </edge>
      <edge id="179" label="+" source="26" target="315" weight="0.8889483">
        <attvalues>
          <attvalue for="att1" value="+"/>
        </attvalues>
      </edge>
      <edge id="180" label="-" source="27" target="78" weight="0.8164818">
        <attvalues>
          <attvalue for="att1" value="-"/>
        </attvalues>
      </edge>
      <edge id="181" label="-" source="27" target="108" weight="0.8509647">
        <attvalues>
          <attvalue for="att1" value="-"/>
        </attvalues>
      </edge>
      <edge id="182" label="+" source="27" target="160" weight="0.9279713">
        <attvalues>
          <attvalue for="att1" value="+"/>
        </attvalues>
      </edge>
      <edge id="183" label="+" source="27" target="175" weight="0.8059907">
        <attvalues>
          <attvalue for="att1" value="+"/>
        </attvalues>
      </edge>
      <edge id="184" label="+" source="27" target="222" weight="0.8710784">
        <attvalues>
          <attvalue for="att1" value="+"/>
        </attvalues>
      </edge>
      <edge id="185" label="+" source="27" target="225" weight="0.940533">
        <attvalues>
          <attvalue for="att1" value="+"/>
        </attvalues>
      </edge>
      <edge id="186" label="+" source="27" target="248" weight="0.890527">
        <attvalues>
          <attvalue for="att1" value="+"/>
        </attvalues>
      </edge>
      <edge id="187" label="+" source="27" target="315" weight="0.8747853">
        <attvalues>
          <attvalue for="att1" value="+"/>
        </attvalues>
      </edge>
      <edge id="188" label="+" source="27" target="321" weight="0.7880608">
        <attvalues>
          <attvalue for="att1" value="+"/>
        </attvalues>
      </edge>
      <edge id="189" label="+" source="27" target="362" weight="0.8202618">
        <attvalues>
          <attvalue for="att1" value="+"/>
        </attvalues>
      </edge>
      <edge id="190" label="-" source="28" target="104" weight="0.890099">
        <attvalues>
          <attvalue for="att1" value="-"/>
        </attvalues>
      </edge>
      <edge id="191" label="-" source="28" target="117" weight="0.806801">
        <attvalues>
          <attvalue for="att1" value="-"/>
        </attvalues>
      </edge>
      <edge id="192" label="-" source="28" target="124" weight="0.8403021">
        <attvalues>
          <attvalue for="att1" value="-"/>
        </attvalues>
      </edge>
      <edge id="193" label="-" source="28" target="198" weight="0.9556618">
        <attvalues>
          <attvalue for="att1" value="-"/>
        </attvalues>
      </edge>
      <edge id="194" label="+" source="28" target="362" weight="0.6766366">
        <attvalues>
          <attvalue for="att1" value="+"/>
        </attvalues>
      </edge>
      <edge id="195" label="+" source="28" target="365" weight="0.8773742">
        <attvalues>
          <attvalue for="att1" value="+"/>
        </attvalues>
      </edge>
      <edge id="196" label="-" source="29" target="108" weight="0.7485574">
        <attvalues>
          <attvalue for="att1" value="-"/>
        </attvalues>
      </edge>
      <edge id="197" label="+" source="29" target="109" weight="0.8956184">
        <attvalues>
          <attvalue for="att1" value="+"/>
        </attvalues>
      </edge>
      <edge id="198" label="+" source="29" target="124" weight="0.6583015">
        <attvalues>
          <attvalue for="att1" value="+"/>
        </attvalues>
      </edge>
      <edge id="199" label="-" source="29" target="262" weight="1">
        <attvalues>
          <attvalue for="att1" value="-"/>
        </attvalues>
      </edge>
      <edge id="200" label="+" source="29" target="317" weight="0.9478337">
        <attvalues>
          <attvalue for="att1" value="+"/>
        </attvalues>
      </edge>
      <edge id="201" label="+" source="29" target="364" weight="0.5035757">
        <attvalues>
          <attvalue for="att1" value="+"/>
        </attvalues>
      </edge>
      <edge id="202" label="+" source="29" target="370" weight="0.921828">
        <attvalues>
          <attvalue for="att1" value="+"/>
        </attvalues>
      </edge>
      <edge id="203" label="+" source="30" target="56" weight="0.9162739">
        <attvalues>
          <attvalue for="att1" value="+"/>
        </attvalues>
      </edge>
      <edge id="204" label="+" source="30" target="83" weight="0.8753432">
        <attvalues>
          <attvalue for="att1" value="+"/>
        </attvalues>
      </edge>
      <edge id="205" label="+" source="30" target="115" weight="0.8877539">
        <attvalues>
          <attvalue for="att1" value="+"/>
        </attvalues>
      </edge>
      <edge id="206" label="+" source="30" target="205" weight="0.810216">
        <attvalues>
          <attvalue for="att1" value="+"/>
        </attvalues>
      </edge>
      <edge id="207" label="+" source="31" target="178" weight="0.9332149">
        <attvalues>
          <attvalue for="att1" value="+"/>
        </attvalues>
      </edge>
      <edge id="208" label="+" source="31" target="293" weight="0.8727031">
        <attvalues>
          <attvalue for="att1" value="+"/>
        </attvalues>
      </edge>
      <edge id="209" label="-" source="31" target="314" weight="0.7948769">
        <attvalues>
          <attvalue for="att1" value="-"/>
        </attvalues>
      </edge>
      <edge id="210" label="+" source="32" target="50" weight="0.9704696">
        <attvalues>
          <attvalue for="att1" value="+"/>
        </attvalues>
      </edge>
      <edge id="211" label="-" source="32" target="62" weight="0.806535">
        <attvalues>
          <attvalue for="att1" value="-"/>
        </attvalues>
      </edge>
      <edge id="212" label="+" source="32" target="132" weight="0.834936">
        <attvalues>
          <attvalue for="att1" value="+"/>
        </attvalues>
      </edge>
      <edge id="213" label="-" source="32" target="138" weight="0.8589026">
        <attvalues>
          <attvalue for="att1" value="-"/>
        </attvalues>
      </edge>
      <edge id="214" label="-" source="32" target="257" weight="0.9900716">
        <attvalues>
          <attvalue for="att1" value="-"/>
        </attvalues>
      </edge>
      <edge id="215" label="-" source="32" target="284" weight="0.7894955">
        <attvalues>
          <attvalue for="att1" value="-"/>
        </attvalues>
      </edge>
      <edge id="216" label="-" source="33" target="267" weight="0.9326614">
        <attvalues>
          <attvalue for="att1" value="-"/>
        </attvalues>
      </edge>
      <edge id="217" label="-" source="33" target="284" weight="0.9408003">
        <attvalues>
          <attvalue for="att1" value="-"/>
        </attvalues>
      </edge>
      <edge id="218" label="-" source="33" target="308" weight="1">
        <attvalues>
          <attvalue for="att1" value="-"/>
        </attvalues>
      </edge>
      <edge id="219" label="-" source="34" target="60" weight="0.9691392">
        <attvalues>
          <attvalue for="att1" value="-"/>
        </attvalues>
      </edge>
      <edge id="220" label="-" source="34" target="115" weight="0.9182761">
        <attvalues>
          <attvalue for="att1" value="-"/>
        </attvalues>
      </edge>
      <edge id="221" label="-" source="34" target="117" weight="0.9269993">
        <attvalues>
          <attvalue for="att1" value="-"/>
        </attvalues>
      </edge>
      <edge id="222" label="+" source="34" target="292" weight="0.8609361">
        <attvalues>
          <attvalue for="att1" value="+"/>
        </attvalues>
      </edge>
      <edge id="223" label="+" source="34" target="294" weight="0.7380193">
        <attvalues>
          <attvalue for="att1" value="+"/>
        </attvalues>
      </edge>
      <edge id="224" label="+" source="34" target="337" weight="0.9652924">
        <attvalues>
          <attvalue for="att1" value="+"/>
        </attvalues>
      </edge>
      <edge id="225" label="-" source="34" target="358" weight="0.8465226">
        <attvalues>
          <attvalue for="att1" value="-"/>
        </attvalues>
      </edge>
      <edge id="226" label="-" source="35" target="210" weight="0.9123358">
        <attvalues>
          <attvalue for="att1" value="-"/>
        </attvalues>
      </edge>
      <edge id="227" label="-" source="35" target="251" weight="0.9909694">
        <attvalues>
          <attvalue for="att1" value="-"/>
        </attvalues>
      </edge>
      <edge id="228" label="-" source="35" target="347" weight="0.9658701">
        <attvalues>
          <attvalue for="att1" value="-"/>
        </attvalues>
      </edge>
      <edge id="229" label="-" source="35" target="359" weight="0.9527368">
        <attvalues>
          <attvalue for="att1" value="-"/>
        </attvalues>
      </edge>
      <edge id="230" label="-" source="36" target="111" weight="0.943398">
        <attvalues>
          <attvalue for="att1" value="-"/>
        </attvalues>
      </edge>
      <edge id="231" label="-" source="36" target="128" weight="0.8677307">
        <attvalues>
          <attvalue for="att1" value="-"/>
        </attvalues>
      </edge>
      <edge id="232" label="-" source="37" target="129" weight="0.8010063">
        <attvalues>
          <attvalue for="att1" value="-"/>
        </attvalues>
      </edge>
      <edge id="233" label="-" source="38" target="69" weight="0.9370701">
        <attvalues>
          <attvalue for="att1" value="-"/>
        </attvalues>
      </edge>
      <edge id="234" label="-" source="39" target="56" weight="0.7247412">
        <attvalues>
          <attvalue for="att1" value="-"/>
        </attvalues>
      </edge>
      <edge id="235" label="+" source="39" target="179" weight="0.9483223">
        <attvalues>
          <attvalue for="att1" value="+"/>
        </attvalues>
      </edge>
      <edge id="236" label="+" source="39" target="186" weight="0.9726147">
        <attvalues>
          <attvalue for="att1" value="+"/>
        </attvalues>
      </edge>
      <edge id="237" label="+" source="39" target="232" weight="0.9025319">
        <attvalues>
          <attvalue for="att1" value="+"/>
        </attvalues>
      </edge>
      <edge id="238" label="+" source="39" target="234" weight="0.9518035">
        <attvalues>
          <attvalue for="att1" value="+"/>
        </attvalues>
      </edge>
      <edge id="239" label="+" source="39" target="258" weight="0.8392036">
        <attvalues>
          <attvalue for="att1" value="+"/>
        </attvalues>
      </edge>
      <edge id="240" label="+" source="39" target="274" weight="0.9108366">
        <attvalues>
          <attvalue for="att1" value="+"/>
        </attvalues>
      </edge>
      <edge id="241" label="+" source="39" target="295" weight="0.956958">
        <attvalues>
          <attvalue for="att1" value="+"/>
        </attvalues>
      </edge>
      <edge id="242" label="+" source="39" target="301" weight="0.944025">
        <attvalues>
          <attvalue for="att1" value="+"/>
        </attvalues>
      </edge>
      <edge id="243" label="+" source="39" target="376" weight="0.919696">
        <attvalues>
          <attvalue for="att1" value="+"/>
        </attvalues>
      </edge>
      <edge id="244" label="+" source="40" target="57" weight="0.9232995">
        <attvalues>
          <attvalue for="att1" value="+"/>
        </attvalues>
      </edge>
      <edge id="245" label="+" source="40" target="194" weight="0.9470125">
        <attvalues>
          <attvalue for="att1" value="+"/>
        </attvalues>
      </edge>
      <edge id="246" label="-" source="40" target="249" weight="0.9844547">
        <attvalues>
          <attvalue for="att1" value="-"/>
        </attvalues>
      </edge>
      <edge id="247" label="-" source="40" target="279" weight="0.954406">
        <attvalues>
          <attvalue for="att1" value="-"/>
        </attvalues>
      </edge>
      <edge id="248" label="+" source="40" target="280" weight="0.7827422">
        <attvalues>
          <attvalue for="att1" value="+"/>
        </attvalues>
      </edge>
      <edge id="249" label="+" source="40" target="339" weight="0.8439696">
        <attvalues>
          <attvalue for="att1" value="+"/>
        </attvalues>
      </edge>
      <edge id="250" label="+" source="40" target="341" weight="0.9284921">
        <attvalues>
          <attvalue for="att1" value="+"/>
        </attvalues>
      </edge>
      <edge id="251" label="+" source="40" target="376" weight="0.9115687">
        <attvalues>
          <attvalue for="att1" value="+"/>
        </attvalues>
      </edge>
      <edge id="252" label="-" source="41" target="84" weight="0.9691397">
        <attvalues>
          <attvalue for="att1" value="-"/>
        </attvalues>
      </edge>
      <edge id="253" label="+" source="41" target="115" weight="0.8424737">
        <attvalues>
          <attvalue for="att1" value="+"/>
        </attvalues>
      </edge>
      <edge id="254" label="+" source="41" target="135" weight="0.9192436">
        <attvalues>
          <attvalue for="att1" value="+"/>
        </attvalues>
      </edge>
      <edge id="255" label="+" source="41" target="164" weight="0.7772434">
        <attvalues>
          <attvalue for="att1" value="+"/>
        </attvalues>
      </edge>
      <edge id="256" label="-" source="41" target="249" weight="0.9802323">
        <attvalues>
          <attvalue for="att1" value="-"/>
        </attvalues>
      </edge>
      <edge id="257" label="+" source="41" target="296" weight="0.9015416">
        <attvalues>
          <attvalue for="att1" value="+"/>
        </attvalues>
      </edge>
      <edge id="258" label="-" source="41" target="305" weight="0.9770141">
        <attvalues>
          <attvalue for="att1" value="-"/>
        </attvalues>
      </edge>
      <edge id="259" label="+" source="42" target="191" weight="0.8967419">
        <attvalues>
          <attvalue for="att1" value="+"/>
        </attvalues>
      </edge>
      <edge id="260" label="+" source="43" target="283" weight="0.7283487">
        <attvalues>
          <attvalue for="att1" value="+"/>
        </attvalues>
      </edge>
      <edge id="261" label="+" source="43" target="320" weight="0.897852">
        <attvalues>
          <attvalue for="att1" value="+"/>
        </attvalues>
      </edge>
      <edge id="262" label="+" source="43" target="347" weight="0.8711187">
        <attvalues>
          <attvalue for="att1" value="+"/>
        </attvalues>
      </edge>
      <edge id="263" label="-" source="44" target="45" weight="0.9406844">
        <attvalues>
          <attvalue for="att1" value="-"/>
        </attvalues>
      </edge>
      <edge id="264" label="-" source="44" target="207" weight="0.8525233">
        <attvalues>
          <attvalue for="att1" value="-"/>
        </attvalues>
      </edge>
      <edge id="265" label="+" source="44" target="326" weight="0.9222297">
        <attvalues>
          <attvalue for="att1" value="+"/>
        </attvalues>
      </edge>
      <edge id="266" label="-" source="45" target="89" weight="0.9256804">
        <attvalues>
          <attvalue for="att1" value="-"/>
        </attvalues>
      </edge>
      <edge id="267" label="-" source="45" target="221" weight="0.7393158">
        <attvalues>
          <attvalue for="att1" value="-"/>
        </attvalues>
      </edge>
      <edge id="268" label="+" source="45" target="297" weight="0.9202312">
        <attvalues>
          <attvalue for="att1" value="+"/>
        </attvalues>
      </edge>
      <edge id="269" label="-" source="45" target="370" weight="0.7875157">
        <attvalues>
          <attvalue for="att1" value="-"/>
        </attvalues>
      </edge>
      <edge id="270" label="-" source="46" target="105" weight="0.930052">
        <attvalues>
          <attvalue for="att1" value="-"/>
        </attvalues>
      </edge>
      <edge id="271" label="-" source="46" target="132" weight="0.8721021">
        <attvalues>
          <attvalue for="att1" value="-"/>
        </attvalues>
      </edge>
      <edge id="272" label="+" source="47" target="209" weight="0.8733738">
        <attvalues>
          <attvalue for="att1" value="+"/>
        </attvalues>
      </edge>
      <edge id="273" label="-" source="48" target="62" weight="0.7352306">
        <attvalues>
          <attvalue for="att1" value="-"/>
        </attvalues>
      </edge>
      <edge id="274" label="-" source="48" target="259" weight="0.9004651">
        <attvalues>
          <attvalue for="att1" value="-"/>
        </attvalues>
      </edge>
      <edge id="275" label="+" source="49" target="66" weight="0.9406253">
        <attvalues>
          <attvalue for="att1" value="+"/>
        </attvalues>
      </edge>
      <edge id="276" label="+" source="49" target="74" weight="0.958091">
        <attvalues>
          <attvalue for="att1" value="+"/>
        </attvalues>
      </edge>
      <edge id="277" label="+" source="49" target="101" weight="0.9243718">
        <attvalues>
          <attvalue for="att1" value="+"/>
        </attvalues>
      </edge>
      <edge id="278" label="+" source="49" target="120" weight="0.9558604">
        <attvalues>
          <attvalue for="att1" value="+"/>
        </attvalues>
      </edge>
      <edge id="279" label="+" source="49" target="123" weight="0.9366345">
        <attvalues>
          <attvalue for="att1" value="+"/>
        </attvalues>
      </edge>
      <edge id="280" label="+" source="49" target="137" weight="0.8929953">
        <attvalues>
          <attvalue for="att1" value="+"/>
        </attvalues>
      </edge>
      <edge id="281" label="+" source="49" target="160" weight="0.9398966">
        <attvalues>
          <attvalue for="att1" value="+"/>
        </attvalues>
      </edge>
      <edge id="282" label="+" source="49" target="164" weight="0.9512046">
        <attvalues>
          <attvalue for="att1" value="+"/>
        </attvalues>
      </edge>
      <edge id="283" label="+" source="49" target="179" weight="0.8843451">
        <attvalues>
          <attvalue for="att1" value="+"/>
        </attvalues>
      </edge>
      <edge id="284" label="+" source="49" target="181" weight="0.8696152">
        <attvalues>
          <attvalue for="att1" value="+"/>
        </attvalues>
      </edge>
      <edge id="285" label="+" source="49" target="187" weight="0.9519699">
        <attvalues>
          <attvalue for="att1" value="+"/>
        </attvalues>
      </edge>
      <edge id="286" label="+" source="49" target="188" weight="0.8406243">
        <attvalues>
          <attvalue for="att1" value="+"/>
        </attvalues>
      </edge>
      <edge id="287" label="+" source="49" target="210" weight="0.888341">
        <attvalues>
          <attvalue for="att1" value="+"/>
        </attvalues>
      </edge>
      <edge id="288" label="+" source="49" target="218" weight="0.838211">
        <attvalues>
          <attvalue for="att1" value="+"/>
        </attvalues>
      </edge>
      <edge id="289" label="-" source="49" target="338" weight="0.8932504">
        <attvalues>
          <attvalue for="att1" value="-"/>
        </attvalues>
      </edge>
      <edge id="290" label="+" source="51" target="100" weight="0.7508821">
        <attvalues>
          <attvalue for="att1" value="+"/>
        </attvalues>
      </edge>
      <edge id="291" label="+" source="51" target="160" weight="0.9284257">
        <attvalues>
          <attvalue for="att1" value="+"/>
        </attvalues>
      </edge>
      <edge id="292" label="+" source="51" target="172" weight="0.8396054">
        <attvalues>
          <attvalue for="att1" value="+"/>
        </attvalues>
      </edge>
      <edge id="293" label="+" source="51" target="246" weight="0.8431825">
        <attvalues>
          <attvalue for="att1" value="+"/>
        </attvalues>
      </edge>
      <edge id="294" label="-" source="51" target="254" weight="0.9056764">
        <attvalues>
          <attvalue for="att1" value="-"/>
        </attvalues>
      </edge>
      <edge id="295" label="-" source="51" target="271" weight="0.6871945">
        <attvalues>
          <attvalue for="att1" value="-"/>
        </attvalues>
      </edge>
      <edge id="296" label="+" source="51" target="280" weight="0.7864839">
        <attvalues>
          <attvalue for="att1" value="+"/>
        </attvalues>
      </edge>
      <edge id="297" label="+" source="51" target="290" weight="0.9746046">
        <attvalues>
          <attvalue for="att1" value="+"/>
        </attvalues>
      </edge>
      <edge id="298" label="-" source="51" target="314" weight="0.6424223">
        <attvalues>
          <attvalue for="att1" value="-"/>
        </attvalues>
      </edge>
      <edge id="299" label="-" source="51" target="328" weight="0.9863837">
        <attvalues>
          <attvalue for="att1" value="-"/>
        </attvalues>
      </edge>
      <edge id="300" label="-" source="51" target="376" weight="0.8513521">
        <attvalues>
          <attvalue for="att1" value="-"/>
        </attvalues>
      </edge>
      <edge id="301" label="+" source="52" target="217" weight="0.932981">
        <attvalues>
          <attvalue for="att1" value="+"/>
        </attvalues>
      </edge>
      <edge id="302" label="-" source="53" target="85" weight="1">
        <attvalues>
          <attvalue for="att1" value="-"/>
        </attvalues>
      </edge>
      <edge id="303" label="-" source="53" target="88" weight="0.9664099">
        <attvalues>
          <attvalue for="att1" value="-"/>
        </attvalues>
      </edge>
      <edge id="304" label="-" source="53" target="141" weight="0.7446906">
        <attvalues>
          <attvalue for="att1" value="-"/>
        </attvalues>
      </edge>
      <edge id="305" label="-" source="53" target="213" weight="0.9331346">
        <attvalues>
          <attvalue for="att1" value="-"/>
        </attvalues>
      </edge>
      <edge id="306" label="-" source="53" target="244" weight="0.8880237">
        <attvalues>
          <attvalue for="att1" value="-"/>
        </attvalues>
      </edge>
      <edge id="307" label="-" source="53" target="375" weight="0.8384084">
        <attvalues>
          <attvalue for="att1" value="-"/>
        </attvalues>
      </edge>
      <edge id="308" label="+" source="54" target="70" weight="0.9083199">
        <attvalues>
          <attvalue for="att1" value="+"/>
        </attvalues>
      </edge>
      <edge id="309" label="+" source="54" target="166" weight="0.9764673">
        <attvalues>
          <attvalue for="att1" value="+"/>
        </attvalues>
      </edge>
      <edge id="310" label="+" source="54" target="169" weight="0.8208441">
        <attvalues>
          <attvalue for="att1" value="+"/>
        </attvalues>
      </edge>
      <edge id="311" label="+" source="54" target="173" weight="0.7482971">
        <attvalues>
          <attvalue for="att1" value="+"/>
        </attvalues>
      </edge>
      <edge id="312" label="+" source="54" target="207" weight="0.6974275">
        <attvalues>
          <attvalue for="att1" value="+"/>
        </attvalues>
      </edge>
      <edge id="313" label="+" source="54" target="226" weight="0.7601682">
        <attvalues>
          <attvalue for="att1" value="+"/>
        </attvalues>
      </edge>
      <edge id="314" label="+" source="54" target="243" weight="0.8177861">
        <attvalues>
          <attvalue for="att1" value="+"/>
        </attvalues>
      </edge>
      <edge id="315" label="-" source="54" target="251" weight="0.8065523">
        <attvalues>
          <attvalue for="att1" value="-"/>
        </attvalues>
      </edge>
      <edge id="316" label="+" source="54" target="252" weight="0.9344841">
        <attvalues>
          <attvalue for="att1" value="+"/>
        </attvalues>
      </edge>
      <edge id="317" label="+" source="54" target="277" weight="0.7553569">
        <attvalues>
          <attvalue for="att1" value="+"/>
        </attvalues>
      </edge>
      <edge id="318" label="+" source="54" target="287" weight="0.9853302">
        <attvalues>
          <attvalue for="att1" value="+"/>
        </attvalues>
      </edge>
      <edge id="319" label="+" source="54" target="334" weight="1">
        <attvalues>
          <attvalue for="att1" value="+"/>
        </attvalues>
      </edge>
      <edge id="320" label="-" source="55" target="93" weight="0.89281">
        <attvalues>
          <attvalue for="att1" value="-"/>
        </attvalues>
      </edge>
      <edge id="321" label="-" source="55" target="106" weight="0.8927822">
        <attvalues>
          <attvalue for="att1" value="-"/>
        </attvalues>
      </edge>
      <edge id="322" label="+" source="55" target="230" weight="0.9235949">
        <attvalues>
          <attvalue for="att1" value="+"/>
        </attvalues>
      </edge>
      <edge id="323" label="+" source="55" target="242" weight="0.9464685">
        <attvalues>
          <attvalue for="att1" value="+"/>
        </attvalues>
      </edge>
      <edge id="324" label="+" source="55" target="246" weight="0.9541381">
        <attvalues>
          <attvalue for="att1" value="+"/>
        </attvalues>
      </edge>
      <edge id="325" label="+" source="55" target="311" weight="0.9567553">
        <attvalues>
          <attvalue for="att1" value="+"/>
        </attvalues>
      </edge>
      <edge id="326" label="+" source="55" target="325" weight="0.8749427">
        <attvalues>
          <attvalue for="att1" value="+"/>
        </attvalues>
      </edge>
      <edge id="327" label="+" source="55" target="340" weight="0.9343271">
        <attvalues>
          <attvalue for="att1" value="+"/>
        </attvalues>
      </edge>
      <edge id="328" label="+" source="55" target="360" weight="0.7192336">
        <attvalues>
          <attvalue for="att1" value="+"/>
        </attvalues>
      </edge>
      <edge id="329" label="-" source="56" target="75" weight="0.8696534">
        <attvalues>
          <attvalue for="att1" value="-"/>
        </attvalues>
      </edge>
      <edge id="330" label="-" source="57" target="282" weight="0.9577622">
        <attvalues>
          <attvalue for="att1" value="-"/>
        </attvalues>
      </edge>
      <edge id="331" label="+" source="57" target="283" weight="0.895772">
        <attvalues>
          <attvalue for="att1" value="+"/>
        </attvalues>
      </edge>
      <edge id="332" label="+" source="58" target="87" weight="0.833545">
        <attvalues>
          <attvalue for="att1" value="+"/>
        </attvalues>
      </edge>
      <edge id="333" label="+" source="58" target="150" weight="0.9302032">
        <attvalues>
          <attvalue for="att1" value="+"/>
        </attvalues>
      </edge>
      <edge id="334" label="+" source="58" target="152" weight="0.8348673">
        <attvalues>
          <attvalue for="att1" value="+"/>
        </attvalues>
      </edge>
      <edge id="335" label="+" source="58" target="170" weight="0.9150079">
        <attvalues>
          <attvalue for="att1" value="+"/>
        </attvalues>
      </edge>
      <edge id="336" label="+" source="58" target="225" weight="0.8098882">
        <attvalues>
          <attvalue for="att1" value="+"/>
        </attvalues>
      </edge>
      <edge id="337" label="+" source="58" target="261" weight="0.9378565">
        <attvalues>
          <attvalue for="att1" value="+"/>
        </attvalues>
      </edge>
      <edge id="338" label="+" source="58" target="286" weight="0.903515">
        <attvalues>
          <attvalue for="att1" value="+"/>
        </attvalues>
      </edge>
      <edge id="339" label="+" source="58" target="360" weight="0.9043885">
        <attvalues>
          <attvalue for="att1" value="+"/>
        </attvalues>
      </edge>
      <edge id="340" label="-" source="58" target="368" weight="0.9717868">
        <attvalues>
          <attvalue for="att1" value="-"/>
        </attvalues>
      </edge>
      <edge id="341" label="+" source="59" target="136" weight="0.9441705">
        <attvalues>
          <attvalue for="att1" value="+"/>
        </attvalues>
      </edge>
      <edge id="342" label="+" source="59" target="138" weight="0.8969904">
        <attvalues>
          <attvalue for="att1" value="+"/>
        </attvalues>
      </edge>
      <edge id="343" label="-" source="60" target="182" weight="0.9391444">
        <attvalues>
          <attvalue for="att1" value="-"/>
        </attvalues>
      </edge>
      <edge id="344" label="-" source="60" target="183" weight="0.9866388">
        <attvalues>
          <attvalue for="att1" value="-"/>
        </attvalues>
      </edge>
      <edge id="345" label="+" source="61" target="315" weight="0.8031136">
        <attvalues>
          <attvalue for="att1" value="+"/>
        </attvalues>
      </edge>
      <edge id="346" label="+" source="61" target="332" weight="0.8637344">
        <attvalues>
          <attvalue for="att1" value="+"/>
        </attvalues>
      </edge>
      <edge id="347" label="+" source="61" target="337" weight="0.4952559">
        <attvalues>
          <attvalue for="att1" value="+"/>
        </attvalues>
      </edge>
      <edge id="348" label="-" source="62" target="75" weight="0.8633534">
        <attvalues>
          <attvalue for="att1" value="-"/>
        </attvalues>
      </edge>
      <edge id="349" label="-" source="62" target="185" weight="0.9330158">
        <attvalues>
          <attvalue for="att1" value="-"/>
        </attvalues>
      </edge>
      <edge id="350" label="-" source="62" target="189" weight="0.941476">
        <attvalues>
          <attvalue for="att1" value="-"/>
        </attvalues>
      </edge>
      <edge id="351" label="+" source="62" target="199" weight="0.9482212">
        <attvalues>
          <attvalue for="att1" value="+"/>
        </attvalues>
      </edge>
      <edge id="352" label="+" source="62" target="242" weight="0.7545529">
        <attvalues>
          <attvalue for="att1" value="+"/>
        </attvalues>
      </edge>
      <edge id="353" label="-" source="62" target="290" weight="0.8912161">
        <attvalues>
          <attvalue for="att1" value="-"/>
        </attvalues>
      </edge>
      <edge id="354" label="-" source="62" target="333" weight="0.8321165">
        <attvalues>
          <attvalue for="att1" value="-"/>
        </attvalues>
      </edge>
      <edge id="355" label="-" source="62" target="352" weight="0.9509944">
        <attvalues>
          <attvalue for="att1" value="-"/>
        </attvalues>
      </edge>
      <edge id="356" label="-" source="62" target="364" weight="0.9063271">
        <attvalues>
          <attvalue for="att1" value="-"/>
        </attvalues>
      </edge>
      <edge id="357" label="-" source="63" target="87" weight="0.9440499">
        <attvalues>
          <attvalue for="att1" value="-"/>
        </attvalues>
      </edge>
      <edge id="358" label="-" source="63" target="101" weight="0.9800751">
        <attvalues>
          <attvalue for="att1" value="-"/>
        </attvalues>
      </edge>
      <edge id="359" label="-" source="63" target="106" weight="0.8723517">
        <attvalues>
          <attvalue for="att1" value="-"/>
        </attvalues>
      </edge>
      <edge id="360" label="-" source="63" target="118" weight="0.8906248">
        <attvalues>
          <attvalue for="att1" value="-"/>
        </attvalues>
      </edge>
      <edge id="361" label="-" source="63" target="123" weight="0.9202129">
        <attvalues>
          <attvalue for="att1" value="-"/>
        </attvalues>
      </edge>
      <edge id="362" label="+" source="63" target="131" weight="0.9026477">
        <attvalues>
          <attvalue for="att1" value="+"/>
        </attvalues>
      </edge>
      <edge id="363" label="-" source="63" target="132" weight="0.9335656">
        <attvalues>
          <attvalue for="att1" value="-"/>
        </attvalues>
      </edge>
      <edge id="364" label="-" source="63" target="147" weight="0.925457">
        <attvalues>
          <attvalue for="att1" value="-"/>
        </attvalues>
      </edge>
      <edge id="365" label="-" source="63" target="162" weight="0.9930567">
        <attvalues>
          <attvalue for="att1" value="-"/>
        </attvalues>
      </edge>
      <edge id="366" label="-" source="63" target="167" weight="0.7225629">
        <attvalues>
          <attvalue for="att1" value="-"/>
        </attvalues>
      </edge>
      <edge id="367" label="-" source="63" target="214" weight="0.9266563">
        <attvalues>
          <attvalue for="att1" value="-"/>
        </attvalues>
      </edge>
      <edge id="368" label="-" source="63" target="221" weight="0.8793277">
        <attvalues>
          <attvalue for="att1" value="-"/>
        </attvalues>
      </edge>
      <edge id="369" label="+" source="64" target="135" weight="0.9138897">
        <attvalues>
          <attvalue for="att1" value="+"/>
        </attvalues>
      </edge>
      <edge id="370" label="+" source="64" target="161" weight="0.9511292">
        <attvalues>
          <attvalue for="att1" value="+"/>
        </attvalues>
      </edge>
      <edge id="371" label="-" source="64" target="252" weight="0.9571076">
        <attvalues>
          <attvalue for="att1" value="-"/>
        </attvalues>
      </edge>
      <edge id="372" label="+" source="65" target="144" weight="0.8770018">
        <attvalues>
          <attvalue for="att1" value="+"/>
        </attvalues>
      </edge>
      <edge id="373" label="+" source="66" target="171" weight="0.7311976">
        <attvalues>
          <attvalue for="att1" value="+"/>
        </attvalues>
      </edge>
      <edge id="374" label="+" source="66" target="184" weight="0.8050373">
        <attvalues>
          <attvalue for="att1" value="+"/>
        </attvalues>
      </edge>
      <edge id="375" label="+" source="66" target="188" weight="0.6939689">
        <attvalues>
          <attvalue for="att1" value="+"/>
        </attvalues>
      </edge>
      <edge id="376" label="+" source="67" target="211" weight="0.7936503">
        <attvalues>
          <attvalue for="att1" value="+"/>
        </attvalues>
      </edge>
      <edge id="377" label="-" source="67" target="344" weight="0.9651463">
        <attvalues>
          <attvalue for="att1" value="-"/>
        </attvalues>
      </edge>
      <edge id="378" label="-" source="68" target="142" weight="0.7286575">
        <attvalues>
          <attvalue for="att1" value="-"/>
        </attvalues>
      </edge>
      <edge id="379" label="-" source="68" target="156" weight="0.8678242">
        <attvalues>
          <attvalue for="att1" value="-"/>
        </attvalues>
      </edge>
      <edge id="380" label="-" source="68" target="195" weight="0.7356215">
        <attvalues>
          <attvalue for="att1" value="-"/>
        </attvalues>
      </edge>
      <edge id="381" label="-" source="68" target="212" weight="0.9350405">
        <attvalues>
          <attvalue for="att1" value="-"/>
        </attvalues>
      </edge>
      <edge id="382" label="-" source="68" target="252" weight="0.6256798">
        <attvalues>
          <attvalue for="att1" value="-"/>
        </attvalues>
      </edge>
      <edge id="383" label="-" source="69" target="86" weight="0.9234234">
        <attvalues>
          <attvalue for="att1" value="-"/>
        </attvalues>
      </edge>
      <edge id="384" label="-" source="69" target="97" weight="0.9028687">
        <attvalues>
          <attvalue for="att1" value="-"/>
        </attvalues>
      </edge>
      <edge id="385" label="-" source="69" target="163" weight="0.9390661">
        <attvalues>
          <attvalue for="att1" value="-"/>
        </attvalues>
      </edge>
      <edge id="386" label="+" source="69" target="172" weight="0.8710827">
        <attvalues>
          <attvalue for="att1" value="+"/>
        </attvalues>
      </edge>
      <edge id="387" label="-" source="70" target="161" weight="0.9789618">
        <attvalues>
          <attvalue for="att1" value="-"/>
        </attvalues>
      </edge>
      <edge id="388" label="-" source="70" target="213" weight="0.9702433">
        <attvalues>
          <attvalue for="att1" value="-"/>
        </attvalues>
      </edge>
      <edge id="389" label="-" source="70" target="322" weight="0.9019149">
        <attvalues>
          <attvalue for="att1" value="-"/>
        </attvalues>
      </edge>
      <edge id="390" label="+" source="71" target="126" weight="0.9582514">
        <attvalues>
          <attvalue for="att1" value="+"/>
        </attvalues>
      </edge>
      <edge id="391" label="+" source="71" target="151" weight="0.6404061">
        <attvalues>
          <attvalue for="att1" value="+"/>
        </attvalues>
      </edge>
      <edge id="392" label="+" source="71" target="199" weight="0.9229965">
        <attvalues>
          <attvalue for="att1" value="+"/>
        </attvalues>
      </edge>
      <edge id="393" label="+" source="71" target="203" weight="0.9179289">
        <attvalues>
          <attvalue for="att1" value="+"/>
        </attvalues>
      </edge>
      <edge id="394" label="+" source="71" target="218" weight="0.8320082">
        <attvalues>
          <attvalue for="att1" value="+"/>
        </attvalues>
      </edge>
      <edge id="395" label="+" source="71" target="220" weight="0.7693212">
        <attvalues>
          <attvalue for="att1" value="+"/>
        </attvalues>
      </edge>
      <edge id="396" label="+" source="71" target="226" weight="0.9402507">
        <attvalues>
          <attvalue for="att1" value="+"/>
        </attvalues>
      </edge>
      <edge id="397" label="+" source="71" target="249" weight="0.8577387">
        <attvalues>
          <attvalue for="att1" value="+"/>
        </attvalues>
      </edge>
      <edge id="398" label="+" source="71" target="282" weight="0.9605858">
        <attvalues>
          <attvalue for="att1" value="+"/>
        </attvalues>
      </edge>
      <edge id="399" label="-" source="71" target="306" weight="0.7618539">
        <attvalues>
          <attvalue for="att1" value="-"/>
        </attvalues>
      </edge>
      <edge id="400" label="-" source="71" target="323" weight="0.90616">
        <attvalues>
          <attvalue for="att1" value="-"/>
        </attvalues>
      </edge>
      <edge id="401" label="-" source="72" target="89" weight="0.9424549">
        <attvalues>
          <attvalue for="att1" value="-"/>
        </attvalues>
      </edge>
      <edge id="402" label="-" source="72" target="138" weight="0.8575225">
        <attvalues>
          <attvalue for="att1" value="-"/>
        </attvalues>
      </edge>
      <edge id="403" label="-" source="72" target="150" weight="0.9186188">
        <attvalues>
          <attvalue for="att1" value="-"/>
        </attvalues>
      </edge>
      <edge id="404" label="+" source="72" target="160" weight="0.9225993">
        <attvalues>
          <attvalue for="att1" value="+"/>
        </attvalues>
      </edge>
      <edge id="405" label="-" source="72" target="279" weight="0.7818058">
        <attvalues>
          <attvalue for="att1" value="-"/>
        </attvalues>
      </edge>
      <edge id="406" label="-" source="72" target="361" weight="0.6761973">
        <attvalues>
          <attvalue for="att1" value="-"/>
        </attvalues>
      </edge>
      <edge id="407" label="-" source="73" target="169" weight="0.6570551">
        <attvalues>
          <attvalue for="att1" value="-"/>
        </attvalues>
      </edge>
      <edge id="408" label="-" source="73" target="204" weight="0.9726565">
        <attvalues>
          <attvalue for="att1" value="-"/>
        </attvalues>
      </edge>
      <edge id="409" label="-" source="73" target="240" weight="0.8138006">
        <attvalues>
          <attvalue for="att1" value="-"/>
        </attvalues>
      </edge>
      <edge id="410" label="-" source="73" target="301" weight="0.8566837">
        <attvalues>
          <attvalue for="att1" value="-"/>
        </attvalues>
      </edge>
      <edge id="411" label="+" source="73" target="311" weight="0.8646624">
        <attvalues>
          <attvalue for="att1" value="+"/>
        </attvalues>
      </edge>
      <edge id="412" label="+" source="73" target="377" weight="0.6639123">
        <attvalues>
          <attvalue for="att1" value="+"/>
        </attvalues>
      </edge>
      <edge id="413" label="-" source="74" target="82" weight="0.9120584">
        <attvalues>
          <attvalue for="att1" value="-"/>
        </attvalues>
      </edge>
      <edge id="414" label="-" source="74" target="88" weight="0.8294146">
        <attvalues>
          <attvalue for="att1" value="-"/>
        </attvalues>
      </edge>
      <edge id="415" label="-" source="74" target="100" weight="0.9406523">
        <attvalues>
          <attvalue for="att1" value="-"/>
        </attvalues>
      </edge>
      <edge id="416" label="-" source="74" target="102" weight="0.9408534">
        <attvalues>
          <attvalue for="att1" value="-"/>
        </attvalues>
      </edge>
      <edge id="417" label="-" source="74" target="139" weight="0.9448501">
        <attvalues>
          <attvalue for="att1" value="-"/>
        </attvalues>
      </edge>
      <edge id="418" label="-" source="74" target="157" weight="0.9411442">
        <attvalues>
          <attvalue for="att1" value="-"/>
        </attvalues>
      </edge>
      <edge id="419" label="-" source="74" target="160" weight="0.9203927">
        <attvalues>
          <attvalue for="att1" value="-"/>
        </attvalues>
      </edge>
      <edge id="420" label="-" source="74" target="172" weight="0.9407254">
        <attvalues>
          <attvalue for="att1" value="-"/>
        </attvalues>
      </edge>
      <edge id="421" label="-" source="74" target="180" weight="0.9334746">
        <attvalues>
          <attvalue for="att1" value="-"/>
        </attvalues>
      </edge>
      <edge id="422" label="-" source="74" target="189" weight="0.9421503">
        <attvalues>
          <attvalue for="att1" value="-"/>
        </attvalues>
      </edge>
      <edge id="423" label="-" source="74" target="192" weight="0.9505385">
        <attvalues>
          <attvalue for="att1" value="-"/>
        </attvalues>
      </edge>
      <edge id="424" label="-" source="74" target="218" weight="0.8425349">
        <attvalues>
          <attvalue for="att1" value="-"/>
        </attvalues>
      </edge>
      <edge id="425" label="-" source="74" target="224" weight="0.9294387">
        <attvalues>
          <attvalue for="att1" value="-"/>
        </attvalues>
      </edge>
      <edge id="426" label="+" source="74" target="319" weight="0.6950334">
        <attvalues>
          <attvalue for="att1" value="+"/>
        </attvalues>
      </edge>
      <edge id="427" label="+" source="74" target="334" weight="0.7215813">
        <attvalues>
          <attvalue for="att1" value="+"/>
        </attvalues>
      </edge>
      <edge id="428" label="+" source="74" target="357" weight="0.6530049">
        <attvalues>
          <attvalue for="att1" value="+"/>
        </attvalues>
      </edge>
      <edge id="429" label="+" source="74" target="360" weight="0.7008154">
        <attvalues>
          <attvalue for="att1" value="+"/>
        </attvalues>
      </edge>
      <edge id="430" label="+" source="75" target="155" weight="0.7953551">
        <attvalues>
          <attvalue for="att1" value="+"/>
        </attvalues>
      </edge>
      <edge id="431" label="+" source="75" target="226" weight="0.6753628">
        <attvalues>
          <attvalue for="att1" value="+"/>
        </attvalues>
      </edge>
      <edge id="432" label="-" source="75" target="345" weight="0.8881464">
        <attvalues>
          <attvalue for="att1" value="-"/>
        </attvalues>
      </edge>
      <edge id="433" label="-" source="76" target="272" weight="0.9422561">
        <attvalues>
          <attvalue for="att1" value="-"/>
        </attvalues>
      </edge>
      <edge id="434" label="-" source="76" target="374" weight="0.9430793">
        <attvalues>
          <attvalue for="att1" value="-"/>
        </attvalues>
      </edge>
      <edge id="435" label="+" source="77" target="102" weight="0.9238583">
        <attvalues>
          <attvalue for="att1" value="+"/>
        </attvalues>
      </edge>
      <edge id="436" label="+" source="77" target="115" weight="0.8774928">
        <attvalues>
          <attvalue for="att1" value="+"/>
        </attvalues>
      </edge>
      <edge id="437" label="+" source="77" target="127" weight="0.8004429">
        <attvalues>
          <attvalue for="att1" value="+"/>
        </attvalues>
      </edge>
      <edge id="438" label="+" source="77" target="201" weight="0.8826329">
        <attvalues>
          <attvalue for="att1" value="+"/>
        </attvalues>
      </edge>
      <edge id="439" label="-" source="77" target="209" weight="0.9788908">
        <attvalues>
          <attvalue for="att1" value="-"/>
        </attvalues>
      </edge>
      <edge id="440" label="+" source="77" target="297" weight="0.7800618">
        <attvalues>
          <attvalue for="att1" value="+"/>
        </attvalues>
      </edge>
      <edge id="441" label="+" source="77" target="304" weight="0.8932277">
        <attvalues>
          <attvalue for="att1" value="+"/>
        </attvalues>
      </edge>
      <edge id="442" label="-" source="77" target="374" weight="0.9308347">
        <attvalues>
          <attvalue for="att1" value="-"/>
        </attvalues>
      </edge>
      <edge id="443" label="+" source="78" target="125" weight="0.4354598">
        <attvalues>
          <attvalue for="att1" value="+"/>
        </attvalues>
      </edge>
      <edge id="444" label="+" source="78" target="358" weight="0.9699745">
        <attvalues>
          <attvalue for="att1" value="+"/>
        </attvalues>
      </edge>
      <edge id="445" label="-" source="79" target="81" weight="0.9660067">
        <attvalues>
          <attvalue for="att1" value="-"/>
        </attvalues>
      </edge>
      <edge id="446" label="+" source="79" target="117" weight="0.8211327">
        <attvalues>
          <attvalue for="att1" value="+"/>
        </attvalues>
      </edge>
      <edge id="447" label="+" source="80" target="345" weight="1">
        <attvalues>
          <attvalue for="att1" value="+"/>
        </attvalues>
      </edge>
      <edge id="448" label="-" source="80" target="368" weight="0.9153226">
        <attvalues>
          <attvalue for="att1" value="-"/>
        </attvalues>
      </edge>
      <edge id="449" label="-" source="81" target="91" weight="0.9767602">
        <attvalues>
          <attvalue for="att1" value="-"/>
        </attvalues>
      </edge>
      <edge id="450" label="-" source="81" target="108" weight="0.6611005">
        <attvalues>
          <attvalue for="att1" value="-"/>
        </attvalues>
      </edge>
      <edge id="451" label="-" source="81" target="143" weight="0.9742659">
        <attvalues>
          <attvalue for="att1" value="-"/>
        </attvalues>
      </edge>
      <edge id="452" label="-" source="81" target="176" weight="0.9570439">
        <attvalues>
          <attvalue for="att1" value="-"/>
        </attvalues>
      </edge>
      <edge id="453" label="-" source="81" target="179" weight="0.8088864">
        <attvalues>
          <attvalue for="att1" value="-"/>
        </attvalues>
      </edge>
      <edge id="454" label="-" source="81" target="240" weight="0.8568476">
        <attvalues>
          <attvalue for="att1" value="-"/>
        </attvalues>
      </edge>
      <edge id="455" label="+" source="81" target="246" weight="0.8859717">
        <attvalues>
          <attvalue for="att1" value="+"/>
        </attvalues>
      </edge>
      <edge id="456" label="+" source="81" target="310" weight="0.6651321">
        <attvalues>
          <attvalue for="att1" value="+"/>
        </attvalues>
      </edge>
      <edge id="457" label="+" source="81" target="318" weight="0.9990457">
        <attvalues>
          <attvalue for="att1" value="+"/>
        </attvalues>
      </edge>
      <edge id="458" label="+" source="81" target="331" weight="0.8961796">
        <attvalues>
          <attvalue for="att1" value="+"/>
        </attvalues>
      </edge>
      <edge id="459" label="+" source="81" target="353" weight="0.9795682">
        <attvalues>
          <attvalue for="att1" value="+"/>
        </attvalues>
      </edge>
      <edge id="460" label="+" source="81" target="360" weight="0.9651779">
        <attvalues>
          <attvalue for="att1" value="+"/>
        </attvalues>
      </edge>
      <edge id="461" label="+" source="82" target="130" weight="0.9563366">
        <attvalues>
          <attvalue for="att1" value="+"/>
        </attvalues>
      </edge>
      <edge id="462" label="+" source="82" target="135" weight="0.9825938">
        <attvalues>
          <attvalue for="att1" value="+"/>
        </attvalues>
      </edge>
      <edge id="463" label="+" source="82" target="144" weight="0.9654587">
        <attvalues>
          <attvalue for="att1" value="+"/>
        </attvalues>
      </edge>
      <edge id="464" label="-" source="82" target="160" weight="0.9148581">
        <attvalues>
          <attvalue for="att1" value="-"/>
        </attvalues>
      </edge>
      <edge id="465" label="+" source="82" target="174" weight="0.8897208">
        <attvalues>
          <attvalue for="att1" value="+"/>
        </attvalues>
      </edge>
      <edge id="466" label="+" source="82" target="179" weight="0.7667386">
        <attvalues>
          <attvalue for="att1" value="+"/>
        </attvalues>
      </edge>
      <edge id="467" label="+" source="82" target="233" weight="0.9733547">
        <attvalues>
          <attvalue for="att1" value="+"/>
        </attvalues>
      </edge>
      <edge id="468" label="+" source="82" target="238" weight="0.9525498">
        <attvalues>
          <attvalue for="att1" value="+"/>
        </attvalues>
      </edge>
      <edge id="469" label="-" source="82" target="317" weight="0.9749702">
        <attvalues>
          <attvalue for="att1" value="-"/>
        </attvalues>
      </edge>
      <edge id="470" label="-" source="82" target="324" weight="0.9196701">
        <attvalues>
          <attvalue for="att1" value="-"/>
        </attvalues>
      </edge>
      <edge id="471" label="-" source="82" target="337" weight="0.9945466">
        <attvalues>
          <attvalue for="att1" value="-"/>
        </attvalues>
      </edge>
      <edge id="472" label="+" source="82" target="351" weight="0.962421">
        <attvalues>
          <attvalue for="att1" value="+"/>
        </attvalues>
      </edge>
      <edge id="473" label="-" source="83" target="243" weight="0.7949409">
        <attvalues>
          <attvalue for="att1" value="-"/>
        </attvalues>
      </edge>
      <edge id="474" label="-" source="83" target="270" weight="0.5526792">
        <attvalues>
          <attvalue for="att1" value="-"/>
        </attvalues>
      </edge>
      <edge id="475" label="-" source="83" target="370" weight="0.7566805">
        <attvalues>
          <attvalue for="att1" value="-"/>
        </attvalues>
      </edge>
      <edge id="476" label="+" source="84" target="185" weight="0.930014">
        <attvalues>
          <attvalue for="att1" value="+"/>
        </attvalues>
      </edge>
      <edge id="477" label="-" source="84" target="279" weight="0.9952491">
        <attvalues>
          <attvalue for="att1" value="-"/>
        </attvalues>
      </edge>
      <edge id="478" label="+" source="84" target="280" weight="0.8978474">
        <attvalues>
          <attvalue for="att1" value="+"/>
        </attvalues>
      </edge>
      <edge id="479" label="-" source="84" target="296" weight="0.8807416">
        <attvalues>
          <attvalue for="att1" value="-"/>
        </attvalues>
      </edge>
      <edge id="480" label="+" source="84" target="362" weight="0.8284643">
        <attvalues>
          <attvalue for="att1" value="+"/>
        </attvalues>
      </edge>
      <edge id="481" label="-" source="85" target="90" weight="0.9244784">
        <attvalues>
          <attvalue for="att1" value="-"/>
        </attvalues>
      </edge>
      <edge id="482" label="-" source="85" target="328" weight="0.9425104">
        <attvalues>
          <attvalue for="att1" value="-"/>
        </attvalues>
      </edge>
      <edge id="483" label="-" source="86" target="87" weight="0.6159838">
        <attvalues>
          <attvalue for="att1" value="-"/>
        </attvalues>
      </edge>
      <edge id="484" label="-" source="86" target="104" weight="0.7103709">
        <attvalues>
          <attvalue for="att1" value="-"/>
        </attvalues>
      </edge>
      <edge id="485" label="-" source="86" target="123" weight="0.9065851">
        <attvalues>
          <attvalue for="att1" value="-"/>
        </attvalues>
      </edge>
      <edge id="486" label="+" source="86" target="219" weight="0.9557374">
        <attvalues>
          <attvalue for="att1" value="+"/>
        </attvalues>
      </edge>
      <edge id="487" label="-" source="86" target="291" weight="0.9516072">
        <attvalues>
          <attvalue for="att1" value="-"/>
        </attvalues>
      </edge>
      <edge id="488" label="+" source="86" target="363" weight="0.7527988">
        <attvalues>
          <attvalue for="att1" value="+"/>
        </attvalues>
      </edge>
      <edge id="489" label="-" source="87" target="248" weight="0.7218126">
        <attvalues>
          <attvalue for="att1" value="-"/>
        </attvalues>
      </edge>
      <edge id="490" label="+" source="88" target="367" weight="0.6770837">
        <attvalues>
          <attvalue for="att1" value="+"/>
        </attvalues>
      </edge>
      <edge id="491" label="-" source="89" target="112" weight="0.8791299">
        <attvalues>
          <attvalue for="att1" value="-"/>
        </attvalues>
      </edge>
      <edge id="492" label="-" source="89" target="172" weight="0.9626208">
        <attvalues>
          <attvalue for="att1" value="-"/>
        </attvalues>
      </edge>
      <edge id="493" label="-" source="89" target="194" weight="0.9792352">
        <attvalues>
          <attvalue for="att1" value="-"/>
        </attvalues>
      </edge>
      <edge id="494" label="-" source="89" target="211" weight="0.7408022">
        <attvalues>
          <attvalue for="att1" value="-"/>
        </attvalues>
      </edge>
      <edge id="495" label="-" source="89" target="235" weight="0.9209227">
        <attvalues>
          <attvalue for="att1" value="-"/>
        </attvalues>
      </edge>
      <edge id="496" label="-" source="89" target="246" weight="0.9704055">
        <attvalues>
          <attvalue for="att1" value="-"/>
        </attvalues>
      </edge>
      <edge id="497" label="-" source="89" target="331" weight="0.8795838">
        <attvalues>
          <attvalue for="att1" value="-"/>
        </attvalues>
      </edge>
      <edge id="498" label="-" source="89" target="343" weight="0.9159772">
        <attvalues>
          <attvalue for="att1" value="-"/>
        </attvalues>
      </edge>
      <edge id="499" label="+" source="89" target="349" weight="0.928293">
        <attvalues>
          <attvalue for="att1" value="+"/>
        </attvalues>
      </edge>
      <edge id="500" label="+" source="89" target="353" weight="0.9115462">
        <attvalues>
          <attvalue for="att1" value="+"/>
        </attvalues>
      </edge>
      <edge id="501" label="+" source="90" target="132" weight="0.7702636">
        <attvalues>
          <attvalue for="att1" value="+"/>
        </attvalues>
      </edge>
      <edge id="502" label="+" source="90" target="144" weight="0.9909323">
        <attvalues>
          <attvalue for="att1" value="+"/>
        </attvalues>
      </edge>
      <edge id="503" label="-" source="90" target="170" weight="0.8345718">
        <attvalues>
          <attvalue for="att1" value="-"/>
        </attvalues>
      </edge>
      <edge id="504" label="-" source="90" target="171" weight="0.7618403">
        <attvalues>
          <attvalue for="att1" value="-"/>
        </attvalues>
      </edge>
      <edge id="505" label="-" source="90" target="182" weight="0.8654414">
        <attvalues>
          <attvalue for="att1" value="-"/>
        </attvalues>
      </edge>
      <edge id="506" label="-" source="90" target="184" weight="0.7876134">
        <attvalues>
          <attvalue for="att1" value="-"/>
        </attvalues>
      </edge>
      <edge id="507" label="-" source="90" target="234" weight="0.8256928">
        <attvalues>
          <attvalue for="att1" value="-"/>
        </attvalues>
      </edge>
      <edge id="508" label="-" source="90" target="256" weight="0.8119286">
        <attvalues>
          <attvalue for="att1" value="-"/>
        </attvalues>
      </edge>
      <edge id="509" label="-" source="90" target="265" weight="0.8971715">
        <attvalues>
          <attvalue for="att1" value="-"/>
        </attvalues>
      </edge>
      <edge id="510" label="-" source="90" target="352" weight="0.7722219">
        <attvalues>
          <attvalue for="att1" value="-"/>
        </attvalues>
      </edge>
      <edge id="511" label="-" source="91" target="108" weight="0.8131964">
        <attvalues>
          <attvalue for="att1" value="-"/>
        </attvalues>
      </edge>
      <edge id="512" label="-" source="91" target="111" weight="0.8620108">
        <attvalues>
          <attvalue for="att1" value="-"/>
        </attvalues>
      </edge>
      <edge id="513" label="-" source="92" target="334" weight="0.6806068">
        <attvalues>
          <attvalue for="att1" value="-"/>
        </attvalues>
      </edge>
      <edge id="514" label="+" source="93" target="119" weight="0.9374161">
        <attvalues>
          <attvalue for="att1" value="+"/>
        </attvalues>
      </edge>
      <edge id="515" label="+" source="93" target="126" weight="0.9601418">
        <attvalues>
          <attvalue for="att1" value="+"/>
        </attvalues>
      </edge>
      <edge id="516" label="+" source="93" target="196" weight="0.8937499">
        <attvalues>
          <attvalue for="att1" value="+"/>
        </attvalues>
      </edge>
      <edge id="517" label="-" source="93" target="205" weight="0.8946363">
        <attvalues>
          <attvalue for="att1" value="-"/>
        </attvalues>
      </edge>
      <edge id="518" label="-" source="93" target="275" weight="0.9676961">
        <attvalues>
          <attvalue for="att1" value="-"/>
        </attvalues>
      </edge>
      <edge id="519" label="+" source="94" target="177" weight="0.9770674">
        <attvalues>
          <attvalue for="att1" value="+"/>
        </attvalues>
      </edge>
      <edge id="520" label="-" source="96" target="148" weight="0.8806024">
        <attvalues>
          <attvalue for="att1" value="-"/>
        </attvalues>
      </edge>
      <edge id="521" label="-" source="96" target="176" weight="0.8603233">
        <attvalues>
          <attvalue for="att1" value="-"/>
        </attvalues>
      </edge>
      <edge id="522" label="+" source="97" target="217" weight="0.8728603">
        <attvalues>
          <attvalue for="att1" value="+"/>
        </attvalues>
      </edge>
      <edge id="523" label="+" source="97" target="286" weight="0.8323659">
        <attvalues>
          <attvalue for="att1" value="+"/>
        </attvalues>
      </edge>
      <edge id="524" label="+" source="97" target="303" weight="0.8063985">
        <attvalues>
          <attvalue for="att1" value="+"/>
        </attvalues>
      </edge>
      <edge id="525" label="-" source="97" target="328" weight="0.7242593">
        <attvalues>
          <attvalue for="att1" value="-"/>
        </attvalues>
      </edge>
      <edge id="526" label="+" source="97" target="347" weight="0.8530833">
        <attvalues>
          <attvalue for="att1" value="+"/>
        </attvalues>
      </edge>
      <edge id="527" label="-" source="98" target="244" weight="0.8120398">
        <attvalues>
          <attvalue for="att1" value="-"/>
        </attvalues>
      </edge>
      <edge id="528" label="-" source="99" target="279" weight="0.8836861">
        <attvalues>
          <attvalue for="att1" value="-"/>
        </attvalues>
      </edge>
      <edge id="529" label="-" source="100" target="126" weight="0.7473466">
        <attvalues>
          <attvalue for="att1" value="-"/>
        </attvalues>
      </edge>
      <edge id="530" label="-" source="100" target="219" weight="0.937815">
        <attvalues>
          <attvalue for="att1" value="-"/>
        </attvalues>
      </edge>
      <edge id="531" label="-" source="100" target="262" weight="0.8981856">
        <attvalues>
          <attvalue for="att1" value="-"/>
        </attvalues>
      </edge>
      <edge id="532" label="+" source="100" target="310" weight="0.7822347">
        <attvalues>
          <attvalue for="att1" value="+"/>
        </attvalues>
      </edge>
      <edge id="533" label="+" source="100" target="327" weight="0.8095424">
        <attvalues>
          <attvalue for="att1" value="+"/>
        </attvalues>
      </edge>
      <edge id="534" label="-" source="100" target="364" weight="0.8190067">
        <attvalues>
          <attvalue for="att1" value="-"/>
        </attvalues>
      </edge>
      <edge id="535" label="+" source="101" target="226" weight="0.8373861">
        <attvalues>
          <attvalue for="att1" value="+"/>
        </attvalues>
      </edge>
      <edge id="536" label="+" source="101" target="231" weight="0.8973879">
        <attvalues>
          <attvalue for="att1" value="+"/>
        </attvalues>
      </edge>
      <edge id="537" label="-" source="101" target="239" weight="0.9569412">
        <attvalues>
          <attvalue for="att1" value="-"/>
        </attvalues>
      </edge>
      <edge id="538" label="+" source="101" target="275" weight="0.699886">
        <attvalues>
          <attvalue for="att1" value="+"/>
        </attvalues>
      </edge>
      <edge id="539" label="+" source="101" target="327" weight="0.7741181">
        <attvalues>
          <attvalue for="att1" value="+"/>
        </attvalues>
      </edge>
      <edge id="540" label="+" source="101" target="334" weight="0.8948543">
        <attvalues>
          <attvalue for="att1" value="+"/>
        </attvalues>
      </edge>
      <edge id="541" label="+" source="101" target="363" weight="0.928469">
        <attvalues>
          <attvalue for="att1" value="+"/>
        </attvalues>
      </edge>
      <edge id="542" label="+" source="102" target="123" weight="0.8285822">
        <attvalues>
          <attvalue for="att1" value="+"/>
        </attvalues>
      </edge>
      <edge id="543" label="+" source="102" target="168" weight="0.8614856">
        <attvalues>
          <attvalue for="att1" value="+"/>
        </attvalues>
      </edge>
      <edge id="544" label="+" source="102" target="248" weight="0.7049628">
        <attvalues>
          <attvalue for="att1" value="+"/>
        </attvalues>
      </edge>
      <edge id="545" label="+" source="102" target="288" weight="0.7564295">
        <attvalues>
          <attvalue for="att1" value="+"/>
        </attvalues>
      </edge>
      <edge id="546" label="+" source="102" target="290" weight="0.9545603">
        <attvalues>
          <attvalue for="att1" value="+"/>
        </attvalues>
      </edge>
      <edge id="547" label="+" source="103" target="373" weight="0.7616675">
        <attvalues>
          <attvalue for="att1" value="+"/>
        </attvalues>
      </edge>
      <edge id="548" label="+" source="104" target="107" weight="0.9164946">
        <attvalues>
          <attvalue for="att1" value="+"/>
        </attvalues>
      </edge>
      <edge id="549" label="+" source="104" target="133" weight="0.8629173">
        <attvalues>
          <attvalue for="att1" value="+"/>
        </attvalues>
      </edge>
      <edge id="550" label="-" source="104" target="233" weight="0.9489918">
        <attvalues>
          <attvalue for="att1" value="-"/>
        </attvalues>
      </edge>
      <edge id="551" label="+" source="104" target="273" weight="0.7773074">
        <attvalues>
          <attvalue for="att1" value="+"/>
        </attvalues>
      </edge>
      <edge id="552" label="+" source="106" target="117" weight="0.7518089">
        <attvalues>
          <attvalue for="att1" value="+"/>
        </attvalues>
      </edge>
      <edge id="553" label="+" source="106" target="167" weight="0.9097161">
        <attvalues>
          <attvalue for="att1" value="+"/>
        </attvalues>
      </edge>
      <edge id="554" label="+" source="106" target="180" weight="0.879333">
        <attvalues>
          <attvalue for="att1" value="+"/>
        </attvalues>
      </edge>
      <edge id="555" label="+" source="106" target="237" weight="0.9271099">
        <attvalues>
          <attvalue for="att1" value="+"/>
        </attvalues>
      </edge>
      <edge id="556" label="-" source="107" target="119" weight="0.9141417">
        <attvalues>
          <attvalue for="att1" value="-"/>
        </attvalues>
      </edge>
      <edge id="557" label="-" source="107" target="305" weight="0.8041494">
        <attvalues>
          <attvalue for="att1" value="-"/>
        </attvalues>
      </edge>
      <edge id="558" label="-" source="107" target="314" weight="0.9519342">
        <attvalues>
          <attvalue for="att1" value="-"/>
        </attvalues>
      </edge>
      <edge id="559" label="+" source="107" target="353" weight="0.784857">
        <attvalues>
          <attvalue for="att1" value="+"/>
        </attvalues>
      </edge>
      <edge id="560" label="-" source="108" target="172" weight="0.949048">
        <attvalues>
          <attvalue for="att1" value="-"/>
        </attvalues>
      </edge>
      <edge id="561" label="+" source="108" target="252" weight="0.6599473">
        <attvalues>
          <attvalue for="att1" value="+"/>
        </attvalues>
      </edge>
      <edge id="562" label="-" source="109" target="161" weight="0.5237328">
        <attvalues>
          <attvalue for="att1" value="-"/>
        </attvalues>
      </edge>
      <edge id="563" label="-" source="109" target="172" weight="0.5916901">
        <attvalues>
          <attvalue for="att1" value="-"/>
        </attvalues>
      </edge>
      <edge id="564" label="-" source="109" target="314" weight="0.9614217">
        <attvalues>
          <attvalue for="att1" value="-"/>
        </attvalues>
      </edge>
      <edge id="565" label="-" source="109" target="370" weight="0.696833">
        <attvalues>
          <attvalue for="att1" value="-"/>
        </attvalues>
      </edge>
      <edge id="566" label="-" source="110" target="127" weight="0.5473392">
        <attvalues>
          <attvalue for="att1" value="-"/>
        </attvalues>
      </edge>
      <edge id="567" label="-" source="110" target="173" weight="0.3978327">
        <attvalues>
          <attvalue for="att1" value="-"/>
        </attvalues>
      </edge>
      <edge id="568" label="-" source="110" target="223" weight="0.5415594">
        <attvalues>
          <attvalue for="att1" value="-"/>
        </attvalues>
      </edge>
      <edge id="569" label="-" source="110" target="235" weight="0.4933183">
        <attvalues>
          <attvalue for="att1" value="-"/>
        </attvalues>
      </edge>
      <edge id="570" label="+" source="111" target="129" weight="0.9787116">
        <attvalues>
          <attvalue for="att1" value="+"/>
        </attvalues>
      </edge>
      <edge id="571" label="-" source="111" target="251" weight="0.9554939">
        <attvalues>
          <attvalue for="att1" value="-"/>
        </attvalues>
      </edge>
      <edge id="572" label="-" source="112" target="326" weight="0.9253073">
        <attvalues>
          <attvalue for="att1" value="-"/>
        </attvalues>
      </edge>
      <edge id="573" label="+" source="113" target="141" weight="0.7932026">
        <attvalues>
          <attvalue for="att1" value="+"/>
        </attvalues>
      </edge>
      <edge id="574" label="-" source="113" target="373" weight="0.8309524">
        <attvalues>
          <attvalue for="att1" value="-"/>
        </attvalues>
      </edge>
      <edge id="575" label="+" source="114" target="297" weight="0.8173883">
        <attvalues>
          <attvalue for="att1" value="+"/>
        </attvalues>
      </edge>
      <edge id="576" label="+" source="115" target="132" weight="0.964688">
        <attvalues>
          <attvalue for="att1" value="+"/>
        </attvalues>
      </edge>
      <edge id="577" label="+" source="115" target="161" weight="0.797766">
        <attvalues>
          <attvalue for="att1" value="+"/>
        </attvalues>
      </edge>
      <edge id="578" label="+" source="115" target="214" weight="0.8373683">
        <attvalues>
          <attvalue for="att1" value="+"/>
        </attvalues>
      </edge>
      <edge id="579" label="+" source="115" target="226" weight="0.9053414">
        <attvalues>
          <attvalue for="att1" value="+"/>
        </attvalues>
      </edge>
      <edge id="580" label="+" source="115" target="231" weight="0.8861534">
        <attvalues>
          <attvalue for="att1" value="+"/>
        </attvalues>
      </edge>
      <edge id="581" label="-" source="115" target="239" weight="0.9248828">
        <attvalues>
          <attvalue for="att1" value="-"/>
        </attvalues>
      </edge>
      <edge id="582" label="-" source="115" target="256" weight="0.7418954">
        <attvalues>
          <attvalue for="att1" value="-"/>
        </attvalues>
      </edge>
      <edge id="583" label="+" source="115" target="275" weight="0.9563489">
        <attvalues>
          <attvalue for="att1" value="+"/>
        </attvalues>
      </edge>
      <edge id="584" label="+" source="115" target="322" weight="1">
        <attvalues>
          <attvalue for="att1" value="+"/>
        </attvalues>
      </edge>
      <edge id="585" label="+" source="115" target="326" weight="0.9078885">
        <attvalues>
          <attvalue for="att1" value="+"/>
        </attvalues>
      </edge>
      <edge id="586" label="+" source="115" target="332" weight="0.9257836">
        <attvalues>
          <attvalue for="att1" value="+"/>
        </attvalues>
      </edge>
      <edge id="587" label="+" source="115" target="363" weight="0.817596">
        <attvalues>
          <attvalue for="att1" value="+"/>
        </attvalues>
      </edge>
      <edge id="588" label="+" source="116" target="130" weight="0.8313705">
        <attvalues>
          <attvalue for="att1" value="+"/>
        </attvalues>
      </edge>
      <edge id="589" label="-" source="117" target="210" weight="0.9603606">
        <attvalues>
          <attvalue for="att1" value="-"/>
        </attvalues>
      </edge>
      <edge id="590" label="-" source="117" target="274" weight="0.8744061">
        <attvalues>
          <attvalue for="att1" value="-"/>
        </attvalues>
      </edge>
      <edge id="591" label="-" source="118" target="348" weight="0.6944992">
        <attvalues>
          <attvalue for="att1" value="-"/>
        </attvalues>
      </edge>
      <edge id="592" label="+" source="119" target="169" weight="0.8398672">
        <attvalues>
          <attvalue for="att1" value="+"/>
        </attvalues>
      </edge>
      <edge id="593" label="-" source="119" target="275" weight="0.9423878">
        <attvalues>
          <attvalue for="att1" value="-"/>
        </attvalues>
      </edge>
      <edge id="594" label="-" source="119" target="331" weight="0.9343414">
        <attvalues>
          <attvalue for="att1" value="-"/>
        </attvalues>
      </edge>
      <edge id="595" label="-" source="120" target="215" weight="0.5275283">
        <attvalues>
          <attvalue for="att1" value="-"/>
        </attvalues>
      </edge>
      <edge id="596" label="-" source="120" target="227" weight="0.9077376">
        <attvalues>
          <attvalue for="att1" value="-"/>
        </attvalues>
      </edge>
      <edge id="597" label="-" source="120" target="249" weight="0.998944">
        <attvalues>
          <attvalue for="att1" value="-"/>
        </attvalues>
      </edge>
      <edge id="598" label="-" source="120" target="256" weight="0.8823021">
        <attvalues>
          <attvalue for="att1" value="-"/>
        </attvalues>
      </edge>
      <edge id="599" label="-" source="120" target="312" weight="0.8204614">
        <attvalues>
          <attvalue for="att1" value="-"/>
        </attvalues>
      </edge>
      <edge id="600" label="-" source="120" target="326" weight="0.932422">
        <attvalues>
          <attvalue for="att1" value="-"/>
        </attvalues>
      </edge>
      <edge id="601" label="+" source="120" target="334" weight="0.9124611">
        <attvalues>
          <attvalue for="att1" value="+"/>
        </attvalues>
      </edge>
      <edge id="602" label="-" source="120" target="335" weight="0.9327197">
        <attvalues>
          <attvalue for="att1" value="-"/>
        </attvalues>
      </edge>
      <edge id="603" label="-" source="120" target="350" weight="0.8874883">
        <attvalues>
          <attvalue for="att1" value="-"/>
        </attvalues>
      </edge>
      <edge id="604" label="-" source="120" target="360" weight="0.8867371">
        <attvalues>
          <attvalue for="att1" value="-"/>
        </attvalues>
      </edge>
      <edge id="605" label="-" source="120" target="370" weight="0.8113869">
        <attvalues>
          <attvalue for="att1" value="-"/>
        </attvalues>
      </edge>
      <edge id="606" label="-" source="121" target="161" weight="0.9396688">
        <attvalues>
          <attvalue for="att1" value="-"/>
        </attvalues>
      </edge>
      <edge id="607" label="-" source="121" target="166" weight="0.906419">
        <attvalues>
          <attvalue for="att1" value="-"/>
        </attvalues>
      </edge>
      <edge id="608" label="-" source="121" target="202" weight="0.7720242">
        <attvalues>
          <attvalue for="att1" value="-"/>
        </attvalues>
      </edge>
      <edge id="609" label="-" source="121" target="211" weight="0.8933614">
        <attvalues>
          <attvalue for="att1" value="-"/>
        </attvalues>
      </edge>
      <edge id="610" label="+" source="121" target="218" weight="0.7497625">
        <attvalues>
          <attvalue for="att1" value="+"/>
        </attvalues>
      </edge>
      <edge id="611" label="-" source="121" target="226" weight="0.9174768">
        <attvalues>
          <attvalue for="att1" value="-"/>
        </attvalues>
      </edge>
      <edge id="612" label="-" source="121" target="230" weight="0.8333036">
        <attvalues>
          <attvalue for="att1" value="-"/>
        </attvalues>
      </edge>
      <edge id="613" label="-" source="121" target="244" weight="0.9494596">
        <attvalues>
          <attvalue for="att1" value="-"/>
        </attvalues>
      </edge>
      <edge id="614" label="-" source="121" target="250" weight="0.9845847">
        <attvalues>
          <attvalue for="att1" value="-"/>
        </attvalues>
      </edge>
      <edge id="615" label="-" source="122" target="177" weight="0.8567645">
        <attvalues>
          <attvalue for="att1" value="-"/>
        </attvalues>
      </edge>
      <edge id="616" label="-" source="122" target="254" weight="0.9371288">
        <attvalues>
          <attvalue for="att1" value="-"/>
        </attvalues>
      </edge>
      <edge id="617" label="+" source="123" target="186" weight="0.8115011">
        <attvalues>
          <attvalue for="att1" value="+"/>
        </attvalues>
      </edge>
      <edge id="618" label="+" source="123" target="278" weight="0.8123298">
        <attvalues>
          <attvalue for="att1" value="+"/>
        </attvalues>
      </edge>
      <edge id="619" label="-" source="124" target="334" weight="0.769088">
        <attvalues>
          <attvalue for="att1" value="-"/>
        </attvalues>
      </edge>
      <edge id="620" label="-" source="125" target="142" weight="0.9542719">
        <attvalues>
          <attvalue for="att1" value="-"/>
        </attvalues>
      </edge>
      <edge id="621" label="-" source="125" target="148" weight="0.9825586">
        <attvalues>
          <attvalue for="att1" value="-"/>
        </attvalues>
      </edge>
      <edge id="622" label="-" source="125" target="153" weight="0.9427243">
        <attvalues>
          <attvalue for="att1" value="-"/>
        </attvalues>
      </edge>
      <edge id="623" label="-" source="125" target="240" weight="0.8638817">
        <attvalues>
          <attvalue for="att1" value="-"/>
        </attvalues>
      </edge>
      <edge id="624" label="-" source="125" target="243" weight="0.9366789">
        <attvalues>
          <attvalue for="att1" value="-"/>
        </attvalues>
      </edge>
      <edge id="625" label="-" source="125" target="295" weight="0.8973222">
        <attvalues>
          <attvalue for="att1" value="-"/>
        </attvalues>
      </edge>
      <edge id="626" label="+" source="128" target="195" weight="0.9664812">
        <attvalues>
          <attvalue for="att1" value="+"/>
        </attvalues>
      </edge>
      <edge id="627" label="+" source="128" target="205" weight="0.7029391">
        <attvalues>
          <attvalue for="att1" value="+"/>
        </attvalues>
      </edge>
      <edge id="628" label="+" source="128" target="217" weight="0.9264838">
        <attvalues>
          <attvalue for="att1" value="+"/>
        </attvalues>
      </edge>
      <edge id="629" label="+" source="128" target="277" weight="0.6807632">
        <attvalues>
          <attvalue for="att1" value="+"/>
        </attvalues>
      </edge>
      <edge id="630" label="+" source="128" target="294" weight="0.7052407">
        <attvalues>
          <attvalue for="att1" value="+"/>
        </attvalues>
      </edge>
      <edge id="631" label="+" source="128" target="338" weight="0.9976225">
        <attvalues>
          <attvalue for="att1" value="+"/>
        </attvalues>
      </edge>
      <edge id="632" label="+" source="129" target="141" weight="0.7738792">
        <attvalues>
          <attvalue for="att1" value="+"/>
        </attvalues>
      </edge>
      <edge id="633" label="+" source="129" target="142" weight="0.9798507">
        <attvalues>
          <attvalue for="att1" value="+"/>
        </attvalues>
      </edge>
      <edge id="634" label="+" source="129" target="144" weight="0.7294494">
        <attvalues>
          <attvalue for="att1" value="+"/>
        </attvalues>
      </edge>
      <edge id="635" label="+" source="129" target="147" weight="0.7896842">
        <attvalues>
          <attvalue for="att1" value="+"/>
        </attvalues>
      </edge>
      <edge id="636" label="+" source="129" target="149" weight="0.910498">
        <attvalues>
          <attvalue for="att1" value="+"/>
        </attvalues>
      </edge>
      <edge id="637" label="+" source="129" target="184" weight="0.7637388">
        <attvalues>
          <attvalue for="att1" value="+"/>
        </attvalues>
      </edge>
      <edge id="638" label="+" source="129" target="187" weight="0.7424251">
        <attvalues>
          <attvalue for="att1" value="+"/>
        </attvalues>
      </edge>
      <edge id="639" label="+" source="129" target="189" weight="0.9652226">
        <attvalues>
          <attvalue for="att1" value="+"/>
        </attvalues>
      </edge>
      <edge id="640" label="-" source="129" target="194" weight="0.7398994">
        <attvalues>
          <attvalue for="att1" value="-"/>
        </attvalues>
      </edge>
      <edge id="641" label="+" source="129" target="202" weight="0.9077949">
        <attvalues>
          <attvalue for="att1" value="+"/>
        </attvalues>
      </edge>
      <edge id="642" label="+" source="129" target="220" weight="0.9521474">
        <attvalues>
          <attvalue for="att1" value="+"/>
        </attvalues>
      </edge>
      <edge id="643" label="+" source="130" target="321" weight="0.9458744">
        <attvalues>
          <attvalue for="att1" value="+"/>
        </attvalues>
      </edge>
      <edge id="644" label="-" source="131" target="174" weight="0.9441117">
        <attvalues>
          <attvalue for="att1" value="-"/>
        </attvalues>
      </edge>
      <edge id="645" label="-" source="131" target="179" weight="0.9531901">
        <attvalues>
          <attvalue for="att1" value="-"/>
        </attvalues>
      </edge>
      <edge id="646" label="-" source="131" target="221" weight="0.9950245">
        <attvalues>
          <attvalue for="att1" value="-"/>
        </attvalues>
      </edge>
      <edge id="647" label="-" source="131" target="226" weight="0.9398359">
        <attvalues>
          <attvalue for="att1" value="-"/>
        </attvalues>
      </edge>
      <edge id="648" label="-" source="131" target="286" weight="0.9420878">
        <attvalues>
          <attvalue for="att1" value="-"/>
        </attvalues>
      </edge>
      <edge id="649" label="-" source="131" target="304" weight="0.9434162">
        <attvalues>
          <attvalue for="att1" value="-"/>
        </attvalues>
      </edge>
      <edge id="650" label="-" source="131" target="316" weight="0.9266914">
        <attvalues>
          <attvalue for="att1" value="-"/>
        </attvalues>
      </edge>
      <edge id="651" label="+" source="132" target="294" weight="0.9226343">
        <attvalues>
          <attvalue for="att1" value="+"/>
        </attvalues>
      </edge>
      <edge id="652" label="-" source="132" target="311" weight="1">
        <attvalues>
          <attvalue for="att1" value="-"/>
        </attvalues>
      </edge>
      <edge id="653" label="-" source="133" target="184" weight="0.9752707">
        <attvalues>
          <attvalue for="att1" value="-"/>
        </attvalues>
      </edge>
      <edge id="654" label="+" source="133" target="198" weight="0.955915">
        <attvalues>
          <attvalue for="att1" value="+"/>
        </attvalues>
      </edge>
      <edge id="655" label="+" source="133" target="250" weight="0.8574386">
        <attvalues>
          <attvalue for="att1" value="+"/>
        </attvalues>
      </edge>
      <edge id="656" label="-" source="133" target="258" weight="0.9652951">
        <attvalues>
          <attvalue for="att1" value="-"/>
        </attvalues>
      </edge>
      <edge id="657" label="+" source="133" target="264" weight="0.8640046">
        <attvalues>
          <attvalue for="att1" value="+"/>
        </attvalues>
      </edge>
      <edge id="658" label="-" source="133" target="319" weight="0.8974268">
        <attvalues>
          <attvalue for="att1" value="-"/>
        </attvalues>
      </edge>
      <edge id="659" label="-" source="133" target="343" weight="0.9543782">
        <attvalues>
          <attvalue for="att1" value="-"/>
        </attvalues>
      </edge>
      <edge id="660" label="+" source="133" target="373" weight="0.9645061">
        <attvalues>
          <attvalue for="att1" value="+"/>
        </attvalues>
      </edge>
      <edge id="661" label="-" source="134" target="152" weight="0.8808113">
        <attvalues>
          <attvalue for="att1" value="-"/>
        </attvalues>
      </edge>
      <edge id="662" label="-" source="135" target="261" weight="0.9846213">
        <attvalues>
          <attvalue for="att1" value="-"/>
        </attvalues>
      </edge>
      <edge id="663" label="+" source="136" target="214" weight="0.7335182">
        <attvalues>
          <attvalue for="att1" value="+"/>
        </attvalues>
      </edge>
      <edge id="664" label="+" source="137" target="197" weight="0.8759279">
        <attvalues>
          <attvalue for="att1" value="+"/>
        </attvalues>
      </edge>
      <edge id="665" label="+" source="137" target="289" weight="0.9066952">
        <attvalues>
          <attvalue for="att1" value="+"/>
        </attvalues>
      </edge>
      <edge id="666" label="+" source="137" target="329" weight="0.7861714">
        <attvalues>
          <attvalue for="att1" value="+"/>
        </attvalues>
      </edge>
      <edge id="667" label="+" source="139" target="173" weight="0.9430189">
        <attvalues>
          <attvalue for="att1" value="+"/>
        </attvalues>
      </edge>
      <edge id="668" label="+" source="139" target="226" weight="0.9076189">
        <attvalues>
          <attvalue for="att1" value="+"/>
        </attvalues>
      </edge>
      <edge id="669" label="+" source="139" target="228" weight="0.9623891">
        <attvalues>
          <attvalue for="att1" value="+"/>
        </attvalues>
      </edge>
      <edge id="670" label="+" source="139" target="251" weight="0.8674958">
        <attvalues>
          <attvalue for="att1" value="+"/>
        </attvalues>
      </edge>
      <edge id="671" label="+" source="139" target="263" weight="0.9513395">
        <attvalues>
          <attvalue for="att1" value="+"/>
        </attvalues>
      </edge>
      <edge id="672" label="+" source="139" target="268" weight="0.9416744">
        <attvalues>
          <attvalue for="att1" value="+"/>
        </attvalues>
      </edge>
      <edge id="673" label="+" source="139" target="287" weight="0.8957322">
        <attvalues>
          <attvalue for="att1" value="+"/>
        </attvalues>
      </edge>
      <edge id="674" label="+" source="139" target="295" weight="0.9477083">
        <attvalues>
          <attvalue for="att1" value="+"/>
        </attvalues>
      </edge>
      <edge id="675" label="+" source="139" target="318" weight="0.9425829">
        <attvalues>
          <attvalue for="att1" value="+"/>
        </attvalues>
      </edge>
      <edge id="676" label="+" source="139" target="326" weight="0.8853925">
        <attvalues>
          <attvalue for="att1" value="+"/>
        </attvalues>
      </edge>
      <edge id="677" label="+" source="139" target="336" weight="0.9367994">
        <attvalues>
          <attvalue for="att1" value="+"/>
        </attvalues>
      </edge>
      <edge id="678" label="-" source="139" target="377" weight="0.874256">
        <attvalues>
          <attvalue for="att1" value="-"/>
        </attvalues>
      </edge>
      <edge id="679" label="-" source="140" target="247" weight="0.7141771">
        <attvalues>
          <attvalue for="att1" value="-"/>
        </attvalues>
      </edge>
      <edge id="680" label="-" source="140" target="357" weight="0.8421372">
        <attvalues>
          <attvalue for="att1" value="-"/>
        </attvalues>
      </edge>
      <edge id="681" label="+" source="141" target="354" weight="0.9202927">
        <attvalues>
          <attvalue for="att1" value="+"/>
        </attvalues>
      </edge>
      <edge id="682" label="+" source="141" target="371" weight="0.970818">
        <attvalues>
          <attvalue for="att1" value="+"/>
        </attvalues>
      </edge>
      <edge id="683" label="-" source="142" target="144" weight="0.9980454">
        <attvalues>
          <attvalue for="att1" value="-"/>
        </attvalues>
      </edge>
      <edge id="684" label="+" source="142" target="145" weight="0.9186806">
        <attvalues>
          <attvalue for="att1" value="+"/>
        </attvalues>
      </edge>
      <edge id="685" label="+" source="142" target="180" weight="0.7635721">
        <attvalues>
          <attvalue for="att1" value="+"/>
        </attvalues>
      </edge>
      <edge id="686" label="+" source="142" target="227" weight="0.8160465">
        <attvalues>
          <attvalue for="att1" value="+"/>
        </attvalues>
      </edge>
      <edge id="687" label="+" source="142" target="232" weight="0.8296018">
        <attvalues>
          <attvalue for="att1" value="+"/>
        </attvalues>
      </edge>
      <edge id="688" label="+" source="142" target="265" weight="0.7625206">
        <attvalues>
          <attvalue for="att1" value="+"/>
        </attvalues>
      </edge>
      <edge id="689" label="+" source="142" target="292" weight="0.8076922">
        <attvalues>
          <attvalue for="att1" value="+"/>
        </attvalues>
      </edge>
      <edge id="690" label="+" source="142" target="296" weight="0.896579">
        <attvalues>
          <attvalue for="att1" value="+"/>
        </attvalues>
      </edge>
      <edge id="691" label="+" source="142" target="322" weight="0.7837741">
        <attvalues>
          <attvalue for="att1" value="+"/>
        </attvalues>
      </edge>
      <edge id="692" label="+" source="143" target="251" weight="0.925245">
        <attvalues>
          <attvalue for="att1" value="+"/>
        </attvalues>
      </edge>
      <edge id="693" label="+" source="143" target="258" weight="0.922552">
        <attvalues>
          <attvalue for="att1" value="+"/>
        </attvalues>
      </edge>
      <edge id="694" label="+" source="143" target="280" weight="0.9359395">
        <attvalues>
          <attvalue for="att1" value="+"/>
        </attvalues>
      </edge>
      <edge id="695" label="+" source="143" target="374" weight="0.861676">
        <attvalues>
          <attvalue for="att1" value="+"/>
        </attvalues>
      </edge>
      <edge id="696" label="-" source="144" target="151" weight="0.9742487">
        <attvalues>
          <attvalue for="att1" value="-"/>
        </attvalues>
      </edge>
      <edge id="697" label="+" source="144" target="236" weight="0.8740339">
        <attvalues>
          <attvalue for="att1" value="+"/>
        </attvalues>
      </edge>
      <edge id="698" label="+" source="144" target="259" weight="0.9680172">
        <attvalues>
          <attvalue for="att1" value="+"/>
        </attvalues>
      </edge>
      <edge id="699" label="-" source="144" target="288" weight="0.8471764">
        <attvalues>
          <attvalue for="att1" value="-"/>
        </attvalues>
      </edge>
      <edge id="700" label="+" source="145" target="186" weight="0.9005675">
        <attvalues>
          <attvalue for="att1" value="+"/>
        </attvalues>
      </edge>
      <edge id="701" label="+" source="145" target="236" weight="0.9239214">
        <attvalues>
          <attvalue for="att1" value="+"/>
        </attvalues>
      </edge>
      <edge id="702" label="+" source="145" target="262" weight="0.932511">
        <attvalues>
          <attvalue for="att1" value="+"/>
        </attvalues>
      </edge>
      <edge id="703" label="+" source="146" target="219" weight="0.9159247">
        <attvalues>
          <attvalue for="att1" value="+"/>
        </attvalues>
      </edge>
      <edge id="704" label="+" source="146" target="300" weight="0.8957057">
        <attvalues>
          <attvalue for="att1" value="+"/>
        </attvalues>
      </edge>
      <edge id="705" label="-" source="146" target="309" weight="0.9228814">
        <attvalues>
          <attvalue for="att1" value="-"/>
        </attvalues>
      </edge>
      <edge id="706" label="-" source="146" target="322" weight="0.8626487">
        <attvalues>
          <attvalue for="att1" value="-"/>
        </attvalues>
      </edge>
      <edge id="707" label="-" source="146" target="331" weight="0.8888732">
        <attvalues>
          <attvalue for="att1" value="-"/>
        </attvalues>
      </edge>
      <edge id="708" label="-" source="146" target="334" weight="0.7361724">
        <attvalues>
          <attvalue for="att1" value="-"/>
        </attvalues>
      </edge>
      <edge id="709" label="-" source="147" target="187" weight="0.8675081">
        <attvalues>
          <attvalue for="att1" value="-"/>
        </attvalues>
      </edge>
      <edge id="710" label="-" source="147" target="269" weight="0.9608463">
        <attvalues>
          <attvalue for="att1" value="-"/>
        </attvalues>
      </edge>
      <edge id="711" label="-" source="147" target="276" weight="0.6729322">
        <attvalues>
          <attvalue for="att1" value="-"/>
        </attvalues>
      </edge>
      <edge id="712" label="+" source="147" target="289" weight="0.7966953">
        <attvalues>
          <attvalue for="att1" value="+"/>
        </attvalues>
      </edge>
      <edge id="713" label="-" source="147" target="321" weight="0.9439579">
        <attvalues>
          <attvalue for="att1" value="-"/>
        </attvalues>
      </edge>
      <edge id="714" label="+" source="148" target="182" weight="0.8442146">
        <attvalues>
          <attvalue for="att1" value="+"/>
        </attvalues>
      </edge>
      <edge id="715" label="+" source="148" target="186" weight="0.8251182">
        <attvalues>
          <attvalue for="att1" value="+"/>
        </attvalues>
      </edge>
      <edge id="716" label="+" source="148" target="247" weight="0.8390748">
        <attvalues>
          <attvalue for="att1" value="+"/>
        </attvalues>
      </edge>
      <edge id="717" label="+" source="148" target="261" weight="0.9556094">
        <attvalues>
          <attvalue for="att1" value="+"/>
        </attvalues>
      </edge>
      <edge id="718" label="-" source="148" target="277" weight="0.6811701">
        <attvalues>
          <attvalue for="att1" value="-"/>
        </attvalues>
      </edge>
      <edge id="719" label="+" source="148" target="348" weight="0.8834926">
        <attvalues>
          <attvalue for="att1" value="+"/>
        </attvalues>
      </edge>
      <edge id="720" label="+" source="148" target="355" weight="0.9544013">
        <attvalues>
          <attvalue for="att1" value="+"/>
        </attvalues>
      </edge>
      <edge id="721" label="-" source="148" target="363" weight="0.8944088">
        <attvalues>
          <attvalue for="att1" value="-"/>
        </attvalues>
      </edge>
      <edge id="722" label="+" source="149" target="156" weight="0.9124508">
        <attvalues>
          <attvalue for="att1" value="+"/>
        </attvalues>
      </edge>
      <edge id="723" label="-" source="149" target="172" weight="0.7913649">
        <attvalues>
          <attvalue for="att1" value="-"/>
        </attvalues>
      </edge>
      <edge id="724" label="+" source="149" target="198" weight="0.9477213">
        <attvalues>
          <attvalue for="att1" value="+"/>
        </attvalues>
      </edge>
      <edge id="725" label="-" source="149" target="228" weight="0.834259">
        <attvalues>
          <attvalue for="att1" value="-"/>
        </attvalues>
      </edge>
      <edge id="726" label="-" source="149" target="245" weight="0.9307881">
        <attvalues>
          <attvalue for="att1" value="-"/>
        </attvalues>
      </edge>
      <edge id="727" label="-" source="149" target="316" weight="0.8970323">
        <attvalues>
          <attvalue for="att1" value="-"/>
        </attvalues>
      </edge>
      <edge id="728" label="-" source="149" target="365" weight="0.9300002">
        <attvalues>
          <attvalue for="att1" value="-"/>
        </attvalues>
      </edge>
      <edge id="729" label="+" source="150" target="238" weight="0.7679433">
        <attvalues>
          <attvalue for="att1" value="+"/>
        </attvalues>
      </edge>
      <edge id="730" label="-" source="152" target="232" weight="0.9912556">
        <attvalues>
          <attvalue for="att1" value="-"/>
        </attvalues>
      </edge>
      <edge id="731" label="-" source="152" target="259" weight="0.8158399">
        <attvalues>
          <attvalue for="att1" value="-"/>
        </attvalues>
      </edge>
      <edge id="732" label="-" source="153" target="253" weight="0.6480879">
        <attvalues>
          <attvalue for="att1" value="-"/>
        </attvalues>
      </edge>
      <edge id="733" label="-" source="153" target="344" weight="0.6634399">
        <attvalues>
          <attvalue for="att1" value="-"/>
        </attvalues>
      </edge>
      <edge id="734" label="+" source="154" target="360" weight="0.7557185">
        <attvalues>
          <attvalue for="att1" value="+"/>
        </attvalues>
      </edge>
      <edge id="735" label="+" source="155" target="188" weight="0.9040997">
        <attvalues>
          <attvalue for="att1" value="+"/>
        </attvalues>
      </edge>
      <edge id="736" label="+" source="155" target="221" weight="0.8929969">
        <attvalues>
          <attvalue for="att1" value="+"/>
        </attvalues>
      </edge>
      <edge id="737" label="+" source="155" target="226" weight="0.8329306">
        <attvalues>
          <attvalue for="att1" value="+"/>
        </attvalues>
      </edge>
      <edge id="738" label="-" source="157" target="216" weight="0.8250078">
        <attvalues>
          <attvalue for="att1" value="-"/>
        </attvalues>
      </edge>
      <edge id="739" label="+" source="157" target="263" weight="0.8260762">
        <attvalues>
          <attvalue for="att1" value="+"/>
        </attvalues>
      </edge>
      <edge id="740" label="+" source="157" target="309" weight="0.9478488">
        <attvalues>
          <attvalue for="att1" value="+"/>
        </attvalues>
      </edge>
      <edge id="741" label="+" source="157" target="362" weight="0.8795824">
        <attvalues>
          <attvalue for="att1" value="+"/>
        </attvalues>
      </edge>
      <edge id="742" label="+" source="157" target="364" weight="0.9194528">
        <attvalues>
          <attvalue for="att1" value="+"/>
        </attvalues>
      </edge>
      <edge id="743" label="+" source="157" target="367" weight="0.8041582">
        <attvalues>
          <attvalue for="att1" value="+"/>
        </attvalues>
      </edge>
      <edge id="744" label="+" source="158" target="180" weight="0.8992417">
        <attvalues>
          <attvalue for="att1" value="+"/>
        </attvalues>
      </edge>
      <edge id="745" label="+" source="158" target="189" weight="0.7758459">
        <attvalues>
          <attvalue for="att1" value="+"/>
        </attvalues>
      </edge>
      <edge id="746" label="+" source="158" target="204" weight="0.9092048">
        <attvalues>
          <attvalue for="att1" value="+"/>
        </attvalues>
      </edge>
      <edge id="747" label="+" source="158" target="235" weight="0.956218">
        <attvalues>
          <attvalue for="att1" value="+"/>
        </attvalues>
      </edge>
      <edge id="748" label="+" source="158" target="243" weight="0.9555858">
        <attvalues>
          <attvalue for="att1" value="+"/>
        </attvalues>
      </edge>
      <edge id="749" label="+" source="158" target="268" weight="0.8255268">
        <attvalues>
          <attvalue for="att1" value="+"/>
        </attvalues>
      </edge>
      <edge id="750" label="+" source="158" target="361" weight="0.9267996">
        <attvalues>
          <attvalue for="att1" value="+"/>
        </attvalues>
      </edge>
      <edge id="751" label="-" source="159" target="170" weight="0.9557926">
        <attvalues>
          <attvalue for="att1" value="-"/>
        </attvalues>
      </edge>
      <edge id="752" label="-" source="159" target="362" weight="0.8645968">
        <attvalues>
          <attvalue for="att1" value="-"/>
        </attvalues>
      </edge>
      <edge id="753" label="-" source="161" target="263" weight="0.9563749">
        <attvalues>
          <attvalue for="att1" value="-"/>
        </attvalues>
      </edge>
      <edge id="754" label="-" source="161" target="291" weight="0.9918089">
        <attvalues>
          <attvalue for="att1" value="-"/>
        </attvalues>
      </edge>
      <edge id="755" label="-" source="161" target="353" weight="0.7553985">
        <attvalues>
          <attvalue for="att1" value="-"/>
        </attvalues>
      </edge>
      <edge id="756" label="-" source="161" target="374" weight="0.8827224">
        <attvalues>
          <attvalue for="att1" value="-"/>
        </attvalues>
      </edge>
      <edge id="757" label="-" source="162" target="164" weight="0.9817805">
        <attvalues>
          <attvalue for="att1" value="-"/>
        </attvalues>
      </edge>
      <edge id="758" label="-" source="162" target="205" weight="0.9994144">
        <attvalues>
          <attvalue for="att1" value="-"/>
        </attvalues>
      </edge>
      <edge id="759" label="-" source="162" target="219" weight="0.8200675">
        <attvalues>
          <attvalue for="att1" value="-"/>
        </attvalues>
      </edge>
      <edge id="760" label="-" source="162" target="236" weight="0.9101893">
        <attvalues>
          <attvalue for="att1" value="-"/>
        </attvalues>
      </edge>
      <edge id="761" label="-" source="162" target="324" weight="0.8035478">
        <attvalues>
          <attvalue for="att1" value="-"/>
        </attvalues>
      </edge>
      <edge id="762" label="-" source="162" target="366" weight="0.8742266">
        <attvalues>
          <attvalue for="att1" value="-"/>
        </attvalues>
      </edge>
      <edge id="763" label="-" source="162" target="377" weight="0.9182546">
        <attvalues>
          <attvalue for="att1" value="-"/>
        </attvalues>
      </edge>
      <edge id="764" label="-" source="163" target="194" weight="0.8414395">
        <attvalues>
          <attvalue for="att1" value="-"/>
        </attvalues>
      </edge>
      <edge id="765" label="-" source="163" target="219" weight="0.8947887">
        <attvalues>
          <attvalue for="att1" value="-"/>
        </attvalues>
      </edge>
      <edge id="766" label="-" source="163" target="224" weight="0.9022178">
        <attvalues>
          <attvalue for="att1" value="-"/>
        </attvalues>
      </edge>
      <edge id="767" label="+" source="163" target="241" weight="0.8545077">
        <attvalues>
          <attvalue for="att1" value="+"/>
        </attvalues>
      </edge>
      <edge id="768" label="+" source="163" target="243" weight="0.9010331">
        <attvalues>
          <attvalue for="att1" value="+"/>
        </attvalues>
      </edge>
      <edge id="769" label="+" source="163" target="254" weight="0.6813947">
        <attvalues>
          <attvalue for="att1" value="+"/>
        </attvalues>
      </edge>
      <edge id="770" label="+" source="163" target="259" weight="0.8978146">
        <attvalues>
          <attvalue for="att1" value="+"/>
        </attvalues>
      </edge>
      <edge id="771" label="+" source="163" target="375" weight="0.8237847">
        <attvalues>
          <attvalue for="att1" value="+"/>
        </attvalues>
      </edge>
      <edge id="772" label="+" source="164" target="167" weight="0.7423483">
        <attvalues>
          <attvalue for="att1" value="+"/>
        </attvalues>
      </edge>
      <edge id="773" label="+" source="164" target="193" weight="0.8810545">
        <attvalues>
          <attvalue for="att1" value="+"/>
        </attvalues>
      </edge>
      <edge id="774" label="+" source="164" target="214" weight="0.8761776">
        <attvalues>
          <attvalue for="att1" value="+"/>
        </attvalues>
      </edge>
      <edge id="775" label="+" source="164" target="218" weight="0.8841725">
        <attvalues>
          <attvalue for="att1" value="+"/>
        </attvalues>
      </edge>
      <edge id="776" label="+" source="164" target="221" weight="0.868839">
        <attvalues>
          <attvalue for="att1" value="+"/>
        </attvalues>
      </edge>
      <edge id="777" label="-" source="164" target="234" weight="0.93024">
        <attvalues>
          <attvalue for="att1" value="-"/>
        </attvalues>
      </edge>
      <edge id="778" label="+" source="164" target="261" weight="0.8646358">
        <attvalues>
          <attvalue for="att1" value="+"/>
        </attvalues>
      </edge>
      <edge id="779" label="-" source="164" target="276" weight="0.735835">
        <attvalues>
          <attvalue for="att1" value="-"/>
        </attvalues>
      </edge>
      <edge id="780" label="+" source="164" target="283" weight="0.8580233">
        <attvalues>
          <attvalue for="att1" value="+"/>
        </attvalues>
      </edge>
      <edge id="781" label="-" source="164" target="302" weight="0.82044">
        <attvalues>
          <attvalue for="att1" value="-"/>
        </attvalues>
      </edge>
      <edge id="782" label="+" source="164" target="309" weight="0.7412291">
        <attvalues>
          <attvalue for="att1" value="+"/>
        </attvalues>
      </edge>
      <edge id="783" label="-" source="164" target="331" weight="0.9125158">
        <attvalues>
          <attvalue for="att1" value="-"/>
        </attvalues>
      </edge>
      <edge id="784" label="+" source="165" target="266" weight="0.7862634">
        <attvalues>
          <attvalue for="att1" value="+"/>
        </attvalues>
      </edge>
      <edge id="785" label="+" source="165" target="303" weight="0.7772061">
        <attvalues>
          <attvalue for="att1" value="+"/>
        </attvalues>
      </edge>
      <edge id="786" label="-" source="166" target="272" weight="0.8718877">
        <attvalues>
          <attvalue for="att1" value="-"/>
        </attvalues>
      </edge>
      <edge id="787" label="+" source="169" target="283" weight="0.8535077">
        <attvalues>
          <attvalue for="att1" value="+"/>
        </attvalues>
      </edge>
      <edge id="788" label="-" source="169" target="374" weight="0.8549693">
        <attvalues>
          <attvalue for="att1" value="-"/>
        </attvalues>
      </edge>
      <edge id="789" label="+" source="170" target="203" weight="0.9244053">
        <attvalues>
          <attvalue for="att1" value="+"/>
        </attvalues>
      </edge>
      <edge id="790" label="+" source="170" target="295" weight="0.8535684">
        <attvalues>
          <attvalue for="att1" value="+"/>
        </attvalues>
      </edge>
      <edge id="791" label="+" source="170" target="365" weight="0.9247605">
        <attvalues>
          <attvalue for="att1" value="+"/>
        </attvalues>
      </edge>
      <edge id="792" label="+" source="171" target="173" weight="0.8708866">
        <attvalues>
          <attvalue for="att1" value="+"/>
        </attvalues>
      </edge>
      <edge id="793" label="+" source="171" target="209" weight="0.6656091">
        <attvalues>
          <attvalue for="att1" value="+"/>
        </attvalues>
      </edge>
      <edge id="794" label="+" source="171" target="228" weight="0.7153078">
        <attvalues>
          <attvalue for="att1" value="+"/>
        </attvalues>
      </edge>
      <edge id="795" label="+" source="171" target="245" weight="0.7784281">
        <attvalues>
          <attvalue for="att1" value="+"/>
        </attvalues>
      </edge>
      <edge id="796" label="+" source="171" target="254" weight="0.9350068">
        <attvalues>
          <attvalue for="att1" value="+"/>
        </attvalues>
      </edge>
      <edge id="797" label="+" source="171" target="269" weight="0.7098588">
        <attvalues>
          <attvalue for="att1" value="+"/>
        </attvalues>
      </edge>
      <edge id="798" label="-" source="171" target="270" weight="0.6228861">
        <attvalues>
          <attvalue for="att1" value="-"/>
        </attvalues>
      </edge>
      <edge id="799" label="-" source="171" target="327" weight="0.9528771">
        <attvalues>
          <attvalue for="att1" value="-"/>
        </attvalues>
      </edge>
      <edge id="800" label="+" source="171" target="341" weight="0.9955258">
        <attvalues>
          <attvalue for="att1" value="+"/>
        </attvalues>
      </edge>
      <edge id="801" label="+" source="171" target="343" weight="0.78635">
        <attvalues>
          <attvalue for="att1" value="+"/>
        </attvalues>
      </edge>
      <edge id="802" label="+" source="171" target="377" weight="0.7984706">
        <attvalues>
          <attvalue for="att1" value="+"/>
        </attvalues>
      </edge>
      <edge id="803" label="+" source="172" target="176" weight="1">
        <attvalues>
          <attvalue for="att1" value="+"/>
        </attvalues>
      </edge>
      <edge id="804" label="+" source="172" target="181" weight="0.8073662">
        <attvalues>
          <attvalue for="att1" value="+"/>
        </attvalues>
      </edge>
      <edge id="805" label="+" source="172" target="183" weight="0.9461695">
        <attvalues>
          <attvalue for="att1" value="+"/>
        </attvalues>
      </edge>
      <edge id="806" label="+" source="172" target="196" weight="0.9319821">
        <attvalues>
          <attvalue for="att1" value="+"/>
        </attvalues>
      </edge>
      <edge id="807" label="-" source="172" target="219" weight="0.8819571">
        <attvalues>
          <attvalue for="att1" value="-"/>
        </attvalues>
      </edge>
      <edge id="808" label="+" source="172" target="226" weight="0.9896196">
        <attvalues>
          <attvalue for="att1" value="+"/>
        </attvalues>
      </edge>
      <edge id="809" label="-" source="172" target="228" weight="0.9421955">
        <attvalues>
          <attvalue for="att1" value="-"/>
        </attvalues>
      </edge>
      <edge id="810" label="-" source="172" target="241" weight="0.9503597">
        <attvalues>
          <attvalue for="att1" value="-"/>
        </attvalues>
      </edge>
      <edge id="811" label="+" source="172" target="242" weight="0.91781">
        <attvalues>
          <attvalue for="att1" value="+"/>
        </attvalues>
      </edge>
      <edge id="812" label="+" source="172" target="253" weight="0.8135289">
        <attvalues>
          <attvalue for="att1" value="+"/>
        </attvalues>
      </edge>
      <edge id="813" label="-" source="173" target="189" weight="0.8364538">
        <attvalues>
          <attvalue for="att1" value="-"/>
        </attvalues>
      </edge>
      <edge id="814" label="-" source="173" target="301" weight="0.7556397">
        <attvalues>
          <attvalue for="att1" value="-"/>
        </attvalues>
      </edge>
      <edge id="815" label="-" source="173" target="302" weight="0.9408983">
        <attvalues>
          <attvalue for="att1" value="-"/>
        </attvalues>
      </edge>
      <edge id="816" label="+" source="173" target="372" weight="0.7853111">
        <attvalues>
          <attvalue for="att1" value="+"/>
        </attvalues>
      </edge>
      <edge id="817" label="-" source="174" target="217" weight="0.9543327">
        <attvalues>
          <attvalue for="att1" value="-"/>
        </attvalues>
      </edge>
      <edge id="818" label="+" source="174" target="247" weight="0.8497663">
        <attvalues>
          <attvalue for="att1" value="+"/>
        </attvalues>
      </edge>
      <edge id="819" label="-" source="174" target="355" weight="0.9085851">
        <attvalues>
          <attvalue for="att1" value="-"/>
        </attvalues>
      </edge>
      <edge id="820" label="-" source="175" target="216" weight="0.7683746">
        <attvalues>
          <attvalue for="att1" value="-"/>
        </attvalues>
      </edge>
      <edge id="821" label="-" source="175" target="231" weight="0.9025263">
        <attvalues>
          <attvalue for="att1" value="-"/>
        </attvalues>
      </edge>
      <edge id="822" label="+" source="176" target="249" weight="0.8425526">
        <attvalues>
          <attvalue for="att1" value="+"/>
        </attvalues>
      </edge>
      <edge id="823" label="-" source="176" target="299" weight="0.9705489">
        <attvalues>
          <attvalue for="att1" value="-"/>
        </attvalues>
      </edge>
      <edge id="824" label="+" source="177" target="185" weight="0.7406792">
        <attvalues>
          <attvalue for="att1" value="+"/>
        </attvalues>
      </edge>
      <edge id="825" label="-" source="177" target="258" weight="0.9472982">
        <attvalues>
          <attvalue for="att1" value="-"/>
        </attvalues>
      </edge>
      <edge id="826" label="-" source="177" target="273" weight="0.7959719">
        <attvalues>
          <attvalue for="att1" value="-"/>
        </attvalues>
      </edge>
      <edge id="827" label="-" source="177" target="278" weight="0.8968784">
        <attvalues>
          <attvalue for="att1" value="-"/>
        </attvalues>
      </edge>
      <edge id="828" label="+" source="177" target="281" weight="0.9308972">
        <attvalues>
          <attvalue for="att1" value="+"/>
        </attvalues>
      </edge>
      <edge id="829" label="-" source="178" target="238" weight="0.9725797">
        <attvalues>
          <attvalue for="att1" value="-"/>
        </attvalues>
      </edge>
      <edge id="830" label="+" source="178" target="268" weight="0.9496921">
        <attvalues>
          <attvalue for="att1" value="+"/>
        </attvalues>
      </edge>
      <edge id="831" label="+" source="178" target="307" weight="0.9145515">
        <attvalues>
          <attvalue for="att1" value="+"/>
        </attvalues>
      </edge>
      <edge id="832" label="-" source="179" target="208" weight="0.8826018">
        <attvalues>
          <attvalue for="att1" value="-"/>
        </attvalues>
      </edge>
      <edge id="833" label="+" source="181" target="199" weight="0.8911388">
        <attvalues>
          <attvalue for="att1" value="+"/>
        </attvalues>
      </edge>
      <edge id="834" label="-" source="184" target="372" weight="0.9659676">
        <attvalues>
          <attvalue for="att1" value="-"/>
        </attvalues>
      </edge>
      <edge id="835" label="+" source="185" target="199" weight="0.6310477">
        <attvalues>
          <attvalue for="att1" value="+"/>
        </attvalues>
      </edge>
      <edge id="836" label="-" source="185" target="321" weight="0.9238882">
        <attvalues>
          <attvalue for="att1" value="-"/>
        </attvalues>
      </edge>
      <edge id="837" label="-" source="187" target="249" weight="0.904854">
        <attvalues>
          <attvalue for="att1" value="-"/>
        </attvalues>
      </edge>
      <edge id="838" label="-" source="187" target="252" weight="0.919856">
        <attvalues>
          <attvalue for="att1" value="-"/>
        </attvalues>
      </edge>
      <edge id="839" label="-" source="187" target="265" weight="0.9189195">
        <attvalues>
          <attvalue for="att1" value="-"/>
        </attvalues>
      </edge>
      <edge id="840" label="-" source="187" target="274" weight="0.9332728">
        <attvalues>
          <attvalue for="att1" value="-"/>
        </attvalues>
      </edge>
      <edge id="841" label="-" source="187" target="298" weight="0.9608188">
        <attvalues>
          <attvalue for="att1" value="-"/>
        </attvalues>
      </edge>
      <edge id="842" label="+" source="187" target="320" weight="0.8723215">
        <attvalues>
          <attvalue for="att1" value="+"/>
        </attvalues>
      </edge>
      <edge id="843" label="-" source="187" target="351" weight="0.8689985">
        <attvalues>
          <attvalue for="att1" value="-"/>
        </attvalues>
      </edge>
      <edge id="844" label="+" source="187" target="365" weight="0.8882019">
        <attvalues>
          <attvalue for="att1" value="+"/>
        </attvalues>
      </edge>
      <edge id="845" label="-" source="187" target="369" weight="0.7443099">
        <attvalues>
          <attvalue for="att1" value="-"/>
        </attvalues>
      </edge>
      <edge id="846" label="-" source="187" target="371" weight="0.9618483">
        <attvalues>
          <attvalue for="att1" value="-"/>
        </attvalues>
      </edge>
      <edge id="847" label="-" source="188" target="216" weight="0.8627813">
        <attvalues>
          <attvalue for="att1" value="-"/>
        </attvalues>
      </edge>
      <edge id="848" label="-" source="188" target="271" weight="0.9020666">
        <attvalues>
          <attvalue for="att1" value="-"/>
        </attvalues>
      </edge>
      <edge id="849" label="-" source="188" target="304" weight="0.8809643">
        <attvalues>
          <attvalue for="att1" value="-"/>
        </attvalues>
      </edge>
      <edge id="850" label="+" source="190" target="341" weight="0.8632004">
        <attvalues>
          <attvalue for="att1" value="+"/>
        </attvalues>
      </edge>
      <edge id="851" label="+" source="190" target="350" weight="0.8575989">
        <attvalues>
          <attvalue for="att1" value="+"/>
        </attvalues>
      </edge>
      <edge id="852" label="+" source="190" target="353" weight="0.7057893">
        <attvalues>
          <attvalue for="att1" value="+"/>
        </attvalues>
      </edge>
      <edge id="853" label="-" source="190" target="372" weight="0.9595782">
        <attvalues>
          <attvalue for="att1" value="-"/>
        </attvalues>
      </edge>
      <edge id="854" label="+" source="191" target="250" weight="0.8943903">
        <attvalues>
          <attvalue for="att1" value="+"/>
        </attvalues>
      </edge>
      <edge id="855" label="+" source="191" target="285" weight="0.9976489">
        <attvalues>
          <attvalue for="att1" value="+"/>
        </attvalues>
      </edge>
      <edge id="856" label="-" source="191" target="323" weight="0.9341845">
        <attvalues>
          <attvalue for="att1" value="-"/>
        </attvalues>
      </edge>
      <edge id="857" label="+" source="191" target="339" weight="0.6635059">
        <attvalues>
          <attvalue for="att1" value="+"/>
        </attvalues>
      </edge>
      <edge id="858" label="+" source="191" target="342" weight="0.7535764">
        <attvalues>
          <attvalue for="att1" value="+"/>
        </attvalues>
      </edge>
      <edge id="859" label="+" source="192" target="194" weight="0.7829515">
        <attvalues>
          <attvalue for="att1" value="+"/>
        </attvalues>
      </edge>
      <edge id="860" label="-" source="192" target="204" weight="0.8037099">
        <attvalues>
          <attvalue for="att1" value="-"/>
        </attvalues>
      </edge>
      <edge id="861" label="+" source="192" target="216" weight="0.6820115">
        <attvalues>
          <attvalue for="att1" value="+"/>
        </attvalues>
      </edge>
      <edge id="862" label="+" source="192" target="253" weight="0.682651">
        <attvalues>
          <attvalue for="att1" value="+"/>
        </attvalues>
      </edge>
      <edge id="863" label="+" source="192" target="258" weight="0.9324529">
        <attvalues>
          <attvalue for="att1" value="+"/>
        </attvalues>
      </edge>
      <edge id="864" label="+" source="192" target="274" weight="0.9972681">
        <attvalues>
          <attvalue for="att1" value="+"/>
        </attvalues>
      </edge>
      <edge id="865" label="+" source="192" target="290" weight="0.8035276">
        <attvalues>
          <attvalue for="att1" value="+"/>
        </attvalues>
      </edge>
      <edge id="866" label="+" source="192" target="297" weight="0.8835163">
        <attvalues>
          <attvalue for="att1" value="+"/>
        </attvalues>
      </edge>
      <edge id="867" label="+" source="192" target="323" weight="0.8591728">
        <attvalues>
          <attvalue for="att1" value="+"/>
        </attvalues>
      </edge>
      <edge id="868" label="+" source="192" target="356" weight="0.8089928">
        <attvalues>
          <attvalue for="att1" value="+"/>
        </attvalues>
      </edge>
      <edge id="869" label="-" source="193" target="194" weight="0.9465696">
        <attvalues>
          <attvalue for="att1" value="-"/>
        </attvalues>
      </edge>
      <edge id="870" label="+" source="193" target="225" weight="0.9103588">
        <attvalues>
          <attvalue for="att1" value="+"/>
        </attvalues>
      </edge>
      <edge id="871" label="+" source="193" target="367" weight="0.8368372">
        <attvalues>
          <attvalue for="att1" value="+"/>
        </attvalues>
      </edge>
      <edge id="872" label="-" source="194" target="254" weight="0.9786259">
        <attvalues>
          <attvalue for="att1" value="-"/>
        </attvalues>
      </edge>
      <edge id="873" label="-" source="194" target="271" weight="0.7779481">
        <attvalues>
          <attvalue for="att1" value="-"/>
        </attvalues>
      </edge>
      <edge id="874" label="-" source="194" target="280" weight="0.9921749">
        <attvalues>
          <attvalue for="att1" value="-"/>
        </attvalues>
      </edge>
      <edge id="875" label="+" source="194" target="343" weight="0.8794451">
        <attvalues>
          <attvalue for="att1" value="+"/>
        </attvalues>
      </edge>
      <edge id="876" label="+" source="195" target="319" weight="0.9851697">
        <attvalues>
          <attvalue for="att1" value="+"/>
        </attvalues>
      </edge>
      <edge id="877" label="-" source="196" target="226" weight="0.6715666">
        <attvalues>
          <attvalue for="att1" value="-"/>
        </attvalues>
      </edge>
      <edge id="878" label="-" source="196" target="236" weight="0.9742377">
        <attvalues>
          <attvalue for="att1" value="-"/>
        </attvalues>
      </edge>
      <edge id="879" label="-" source="196" target="248" weight="0.8886271">
        <attvalues>
          <attvalue for="att1" value="-"/>
        </attvalues>
      </edge>
      <edge id="880" label="-" source="196" target="253" weight="0.8441883">
        <attvalues>
          <attvalue for="att1" value="-"/>
        </attvalues>
      </edge>
      <edge id="881" label="-" source="196" target="255" weight="0.9197508">
        <attvalues>
          <attvalue for="att1" value="-"/>
        </attvalues>
      </edge>
      <edge id="882" label="-" source="196" target="308" weight="0.8886467">
        <attvalues>
          <attvalue for="att1" value="-"/>
        </attvalues>
      </edge>
      <edge id="883" label="-" source="196" target="320" weight="0.9227005">
        <attvalues>
          <attvalue for="att1" value="-"/>
        </attvalues>
      </edge>
      <edge id="884" label="-" source="196" target="334" weight="0.7748486">
        <attvalues>
          <attvalue for="att1" value="-"/>
        </attvalues>
      </edge>
      <edge id="885" label="-" source="196" target="359" weight="0.9377063">
        <attvalues>
          <attvalue for="att1" value="-"/>
        </attvalues>
      </edge>
      <edge id="886" label="-" source="197" target="240" weight="0.8211422">
        <attvalues>
          <attvalue for="att1" value="-"/>
        </attvalues>
      </edge>
      <edge id="887" label="-" source="197" target="241" weight="0.6990778">
        <attvalues>
          <attvalue for="att1" value="-"/>
        </attvalues>
      </edge>
      <edge id="888" label="-" source="197" target="246" weight="0.8610473">
        <attvalues>
          <attvalue for="att1" value="-"/>
        </attvalues>
      </edge>
      <edge id="889" label="-" source="197" target="248" weight="0.7931168">
        <attvalues>
          <attvalue for="att1" value="-"/>
        </attvalues>
      </edge>
      <edge id="890" label="-" source="197" target="286" weight="0.92671">
        <attvalues>
          <attvalue for="att1" value="-"/>
        </attvalues>
      </edge>
      <edge id="891" label="-" source="197" target="301" weight="0.7368051">
        <attvalues>
          <attvalue for="att1" value="-"/>
        </attvalues>
      </edge>
      <edge id="892" label="-" source="197" target="331" weight="0.5530189">
        <attvalues>
          <attvalue for="att1" value="-"/>
        </attvalues>
      </edge>
      <edge id="893" label="-" source="197" target="358" weight="0.7298291">
        <attvalues>
          <attvalue for="att1" value="-"/>
        </attvalues>
      </edge>
      <edge id="894" label="-" source="197" target="363" weight="0.6543177">
        <attvalues>
          <attvalue for="att1" value="-"/>
        </attvalues>
      </edge>
      <edge id="895" label="-" source="198" target="338" weight="0.888476">
        <attvalues>
          <attvalue for="att1" value="-"/>
        </attvalues>
      </edge>
      <edge id="896" label="-" source="198" target="350" weight="0.9495717">
        <attvalues>
          <attvalue for="att1" value="-"/>
        </attvalues>
      </edge>
      <edge id="897" label="+" source="198" target="360" weight="0.9292702">
        <attvalues>
          <attvalue for="att1" value="+"/>
        </attvalues>
      </edge>
      <edge id="898" label="+" source="199" target="248" weight="0.7717953">
        <attvalues>
          <attvalue for="att1" value="+"/>
        </attvalues>
      </edge>
      <edge id="899" label="+" source="199" target="250" weight="0.9836983">
        <attvalues>
          <attvalue for="att1" value="+"/>
        </attvalues>
      </edge>
      <edge id="900" label="+" source="199" target="260" weight="0.9862122">
        <attvalues>
          <attvalue for="att1" value="+"/>
        </attvalues>
      </edge>
      <edge id="901" label="+" source="199" target="326" weight="0.8358824">
        <attvalues>
          <attvalue for="att1" value="+"/>
        </attvalues>
      </edge>
      <edge id="902" label="+" source="199" target="338" weight="0.772181">
        <attvalues>
          <attvalue for="att1" value="+"/>
        </attvalues>
      </edge>
      <edge id="903" label="-" source="199" target="377" weight="0.7969806">
        <attvalues>
          <attvalue for="att1" value="-"/>
        </attvalues>
      </edge>
      <edge id="904" label="-" source="200" target="272" weight="0.7534869">
        <attvalues>
          <attvalue for="att1" value="-"/>
        </attvalues>
      </edge>
      <edge id="905" label="+" source="201" target="269" weight="0.6199573">
        <attvalues>
          <attvalue for="att1" value="+"/>
        </attvalues>
      </edge>
      <edge id="906" label="-" source="201" target="360" weight="0.9871228">
        <attvalues>
          <attvalue for="att1" value="-"/>
        </attvalues>
      </edge>
      <edge id="907" label="-" source="202" target="209" weight="0.9547214">
        <attvalues>
          <attvalue for="att1" value="-"/>
        </attvalues>
      </edge>
      <edge id="908" label="-" source="202" target="256" weight="0.9849513">
        <attvalues>
          <attvalue for="att1" value="-"/>
        </attvalues>
      </edge>
      <edge id="909" label="-" source="202" target="305" weight="0.9064274">
        <attvalues>
          <attvalue for="att1" value="-"/>
        </attvalues>
      </edge>
      <edge id="910" label="-" source="202" target="329" weight="0.8681143">
        <attvalues>
          <attvalue for="att1" value="-"/>
        </attvalues>
      </edge>
      <edge id="911" label="+" source="203" target="219" weight="0.9786997">
        <attvalues>
          <attvalue for="att1" value="+"/>
        </attvalues>
      </edge>
      <edge id="912" label="+" source="203" target="241" weight="0.7978369">
        <attvalues>
          <attvalue for="att1" value="+"/>
        </attvalues>
      </edge>
      <edge id="913" label="+" source="203" target="297" weight="0.8779115">
        <attvalues>
          <attvalue for="att1" value="+"/>
        </attvalues>
      </edge>
      <edge id="914" label="-" source="204" target="224" weight="0.9585754">
        <attvalues>
          <attvalue for="att1" value="-"/>
        </attvalues>
      </edge>
      <edge id="915" label="-" source="204" target="231" weight="0.9844931">
        <attvalues>
          <attvalue for="att1" value="-"/>
        </attvalues>
      </edge>
      <edge id="916" label="-" source="204" target="235" weight="0.9219622">
        <attvalues>
          <attvalue for="att1" value="-"/>
        </attvalues>
      </edge>
      <edge id="917" label="+" source="204" target="295" weight="0.9699453">
        <attvalues>
          <attvalue for="att1" value="+"/>
        </attvalues>
      </edge>
      <edge id="918" label="-" source="204" target="332" weight="0.9788937">
        <attvalues>
          <attvalue for="att1" value="-"/>
        </attvalues>
      </edge>
      <edge id="919" label="-" source="205" target="226" weight="0.9990964">
        <attvalues>
          <attvalue for="att1" value="-"/>
        </attvalues>
      </edge>
      <edge id="920" label="-" source="205" target="238" weight="0.9841626">
        <attvalues>
          <attvalue for="att1" value="-"/>
        </attvalues>
      </edge>
      <edge id="921" label="-" source="205" target="277" weight="0.9937871">
        <attvalues>
          <attvalue for="att1" value="-"/>
        </attvalues>
      </edge>
      <edge id="922" label="+" source="205" target="351" weight="0.8437782">
        <attvalues>
          <attvalue for="att1" value="+"/>
        </attvalues>
      </edge>
      <edge id="923" label="+" source="205" target="364" weight="0.9730181">
        <attvalues>
          <attvalue for="att1" value="+"/>
        </attvalues>
      </edge>
      <edge id="924" label="+" source="206" target="368" weight="0.9204951">
        <attvalues>
          <attvalue for="att1" value="+"/>
        </attvalues>
      </edge>
      <edge id="925" label="+" source="206" target="371" weight="0.8989638">
        <attvalues>
          <attvalue for="att1" value="+"/>
        </attvalues>
      </edge>
      <edge id="926" label="-" source="207" target="225" weight="0.4513475">
        <attvalues>
          <attvalue for="att1" value="-"/>
        </attvalues>
      </edge>
      <edge id="927" label="+" source="207" target="285" weight="0.9237772">
        <attvalues>
          <attvalue for="att1" value="+"/>
        </attvalues>
      </edge>
      <edge id="928" label="-" source="208" target="229" weight="0.8784759">
        <attvalues>
          <attvalue for="att1" value="-"/>
        </attvalues>
      </edge>
      <edge id="929" label="+" source="208" target="236" weight="0.9250391">
        <attvalues>
          <attvalue for="att1" value="+"/>
        </attvalues>
      </edge>
      <edge id="930" label="+" source="208" target="255" weight="0.8449155">
        <attvalues>
          <attvalue for="att1" value="+"/>
        </attvalues>
      </edge>
      <edge id="931" label="-" source="208" target="272" weight="0.8305174">
        <attvalues>
          <attvalue for="att1" value="-"/>
        </attvalues>
      </edge>
      <edge id="932" label="+" source="208" target="337" weight="0.8643538">
        <attvalues>
          <attvalue for="att1" value="+"/>
        </attvalues>
      </edge>
      <edge id="933" label="-" source="208" target="374" weight="0.8359481">
        <attvalues>
          <attvalue for="att1" value="-"/>
        </attvalues>
      </edge>
      <edge id="934" label="-" source="209" target="268" weight="0.8794118">
        <attvalues>
          <attvalue for="att1" value="-"/>
        </attvalues>
      </edge>
      <edge id="935" label="-" source="209" target="361" weight="0.9618991">
        <attvalues>
          <attvalue for="att1" value="-"/>
        </attvalues>
      </edge>
      <edge id="936" label="-" source="210" target="218" weight="0.8755312">
        <attvalues>
          <attvalue for="att1" value="-"/>
        </attvalues>
      </edge>
      <edge id="937" label="-" source="210" target="229" weight="0.9566077">
        <attvalues>
          <attvalue for="att1" value="-"/>
        </attvalues>
      </edge>
      <edge id="938" label="-" source="210" target="246" weight="0.9416325">
        <attvalues>
          <attvalue for="att1" value="-"/>
        </attvalues>
      </edge>
      <edge id="939" label="-" source="210" target="263" weight="0.9418954">
        <attvalues>
          <attvalue for="att1" value="-"/>
        </attvalues>
      </edge>
      <edge id="940" label="+" source="210" target="284" weight="0.728471">
        <attvalues>
          <attvalue for="att1" value="+"/>
        </attvalues>
      </edge>
      <edge id="941" label="-" source="210" target="316" weight="0.8438607">
        <attvalues>
          <attvalue for="att1" value="-"/>
        </attvalues>
      </edge>
      <edge id="942" label="-" source="210" target="319" weight="0.9666947">
        <attvalues>
          <attvalue for="att1" value="-"/>
        </attvalues>
      </edge>
      <edge id="943" label="-" source="210" target="341" weight="0.9135417">
        <attvalues>
          <attvalue for="att1" value="-"/>
        </attvalues>
      </edge>
      <edge id="944" label="-" source="210" target="376" weight="0.9583604">
        <attvalues>
          <attvalue for="att1" value="-"/>
        </attvalues>
      </edge>
      <edge id="945" label="-" source="211" target="269" weight="0.9099637">
        <attvalues>
          <attvalue for="att1" value="-"/>
        </attvalues>
      </edge>
      <edge id="946" label="-" source="211" target="294" weight="0.9360209">
        <attvalues>
          <attvalue for="att1" value="-"/>
        </attvalues>
      </edge>
      <edge id="947" label="-" source="211" target="337" weight="0.8624284">
        <attvalues>
          <attvalue for="att1" value="-"/>
        </attvalues>
      </edge>
      <edge id="948" label="-" source="211" target="346" weight="0.9947256">
        <attvalues>
          <attvalue for="att1" value="-"/>
        </attvalues>
      </edge>
      <edge id="949" label="-" source="213" target="298" weight="0.9417436">
        <attvalues>
          <attvalue for="att1" value="-"/>
        </attvalues>
      </edge>
      <edge id="950" label="-" source="213" target="351" weight="0.7603652">
        <attvalues>
          <attvalue for="att1" value="-"/>
        </attvalues>
      </edge>
      <edge id="951" label="-" source="214" target="322" weight="0.88119">
        <attvalues>
          <attvalue for="att1" value="-"/>
        </attvalues>
      </edge>
      <edge id="952" label="-" source="217" target="263" weight="0.868934">
        <attvalues>
          <attvalue for="att1" value="-"/>
        </attvalues>
      </edge>
      <edge id="953" label="-" source="217" target="266" weight="0.8159716">
        <attvalues>
          <attvalue for="att1" value="-"/>
        </attvalues>
      </edge>
      <edge id="954" label="-" source="218" target="250" weight="0.9623276">
        <attvalues>
          <attvalue for="att1" value="-"/>
        </attvalues>
      </edge>
      <edge id="955" label="-" source="218" target="259" weight="0.9642634">
        <attvalues>
          <attvalue for="att1" value="-"/>
        </attvalues>
      </edge>
      <edge id="956" label="-" source="218" target="264" weight="0.949307">
        <attvalues>
          <attvalue for="att1" value="-"/>
        </attvalues>
      </edge>
      <edge id="957" label="-" source="218" target="266" weight="0.9448497">
        <attvalues>
          <attvalue for="att1" value="-"/>
        </attvalues>
      </edge>
      <edge id="958" label="-" source="218" target="300" weight="0.918361">
        <attvalues>
          <attvalue for="att1" value="-"/>
        </attvalues>
      </edge>
      <edge id="959" label="-" source="218" target="336" weight="0.9839347">
        <attvalues>
          <attvalue for="att1" value="-"/>
        </attvalues>
      </edge>
      <edge id="960" label="+" source="218" target="344" weight="0.9397995">
        <attvalues>
          <attvalue for="att1" value="+"/>
        </attvalues>
      </edge>
      <edge id="961" label="+" source="219" target="260" weight="0.877571">
        <attvalues>
          <attvalue for="att1" value="+"/>
        </attvalues>
      </edge>
      <edge id="962" label="-" source="219" target="276" weight="0.9378159">
        <attvalues>
          <attvalue for="att1" value="-"/>
        </attvalues>
      </edge>
      <edge id="963" label="-" source="219" target="279" weight="0.9411438">
        <attvalues>
          <attvalue for="att1" value="-"/>
        </attvalues>
      </edge>
      <edge id="964" label="-" source="219" target="281" weight="0.9426967">
        <attvalues>
          <attvalue for="att1" value="-"/>
        </attvalues>
      </edge>
      <edge id="965" label="-" source="219" target="310" weight="0.8737709">
        <attvalues>
          <attvalue for="att1" value="-"/>
        </attvalues>
      </edge>
      <edge id="966" label="-" source="219" target="319" weight="0.9631119">
        <attvalues>
          <attvalue for="att1" value="-"/>
        </attvalues>
      </edge>
      <edge id="967" label="+" source="219" target="357" weight="0.9536229">
        <attvalues>
          <attvalue for="att1" value="+"/>
        </attvalues>
      </edge>
      <edge id="968" label="-" source="219" target="364" weight="0.6811313">
        <attvalues>
          <attvalue for="att1" value="-"/>
        </attvalues>
      </edge>
      <edge id="969" label="-" source="219" target="375" weight="0.9593743">
        <attvalues>
          <attvalue for="att1" value="-"/>
        </attvalues>
      </edge>
      <edge id="970" label="+" source="220" target="222" weight="0.6971499">
        <attvalues>
          <attvalue for="att1" value="+"/>
        </attvalues>
      </edge>
      <edge id="971" label="-" source="220" target="251" weight="0.698009">
        <attvalues>
          <attvalue for="att1" value="-"/>
        </attvalues>
      </edge>
      <edge id="972" label="+" source="220" target="254" weight="0.9718513">
        <attvalues>
          <attvalue for="att1" value="+"/>
        </attvalues>
      </edge>
      <edge id="973" label="+" source="220" target="266" weight="0.9821263">
        <attvalues>
          <attvalue for="att1" value="+"/>
        </attvalues>
      </edge>
      <edge id="974" label="+" source="221" target="259" weight="0.6824155">
        <attvalues>
          <attvalue for="att1" value="+"/>
        </attvalues>
      </edge>
      <edge id="975" label="-" source="221" target="354" weight="0.4743979">
        <attvalues>
          <attvalue for="att1" value="-"/>
        </attvalues>
      </edge>
      <edge id="976" label="+" source="222" target="294" weight="0.6877945">
        <attvalues>
          <attvalue for="att1" value="+"/>
        </attvalues>
      </edge>
      <edge id="977" label="-" source="222" target="298" weight="0.6631602">
        <attvalues>
          <attvalue for="att1" value="-"/>
        </attvalues>
      </edge>
      <edge id="978" label="-" source="222" target="314" weight="0.9733746">
        <attvalues>
          <attvalue for="att1" value="-"/>
        </attvalues>
      </edge>
      <edge id="979" label="-" source="222" target="317" weight="0.9363899">
        <attvalues>
          <attvalue for="att1" value="-"/>
        </attvalues>
      </edge>
      <edge id="980" label="-" source="222" target="326" weight="0.9362372">
        <attvalues>
          <attvalue for="att1" value="-"/>
        </attvalues>
      </edge>
      <edge id="981" label="+" source="223" target="238" weight="0.8476444">
        <attvalues>
          <attvalue for="att1" value="+"/>
        </attvalues>
      </edge>
      <edge id="982" label="+" source="223" target="257" weight="0.9895608">
        <attvalues>
          <attvalue for="att1" value="+"/>
        </attvalues>
      </edge>
      <edge id="983" label="-" source="223" target="258" weight="0.8879385">
        <attvalues>
          <attvalue for="att1" value="-"/>
        </attvalues>
      </edge>
      <edge id="984" label="-" source="223" target="293" weight="0.7254143">
        <attvalues>
          <attvalue for="att1" value="-"/>
        </attvalues>
      </edge>
      <edge id="985" label="-" source="223" target="345" weight="0.8017983">
        <attvalues>
          <attvalue for="att1" value="-"/>
        </attvalues>
      </edge>
      <edge id="986" label="-" source="223" target="352" weight="0.8602723">
        <attvalues>
          <attvalue for="att1" value="-"/>
        </attvalues>
      </edge>
      <edge id="987" label="-" source="224" target="237" weight="0.9394938">
        <attvalues>
          <attvalue for="att1" value="-"/>
        </attvalues>
      </edge>
      <edge id="988" label="-" source="224" target="256" weight="0.8372469">
        <attvalues>
          <attvalue for="att1" value="-"/>
        </attvalues>
      </edge>
      <edge id="989" label="-" source="224" target="293" weight="0.954964">
        <attvalues>
          <attvalue for="att1" value="-"/>
        </attvalues>
      </edge>
      <edge id="990" label="-" source="224" target="326" weight="0.7201309">
        <attvalues>
          <attvalue for="att1" value="-"/>
        </attvalues>
      </edge>
      <edge id="991" label="+" source="224" target="355" weight="0.7570831">
        <attvalues>
          <attvalue for="att1" value="+"/>
        </attvalues>
      </edge>
      <edge id="992" label="+" source="224" target="374" weight="0.6872819">
        <attvalues>
          <attvalue for="att1" value="+"/>
        </attvalues>
      </edge>
      <edge id="993" label="+" source="225" target="287" weight="0.8399168">
        <attvalues>
          <attvalue for="att1" value="+"/>
        </attvalues>
      </edge>
      <edge id="994" label="+" source="225" target="292" weight="0.7735384">
        <attvalues>
          <attvalue for="att1" value="+"/>
        </attvalues>
      </edge>
      <edge id="995" label="-" source="225" target="300" weight="0.8227745">
        <attvalues>
          <attvalue for="att1" value="-"/>
        </attvalues>
      </edge>
      <edge id="996" label="+" source="225" target="301" weight="0.9345697">
        <attvalues>
          <attvalue for="att1" value="+"/>
        </attvalues>
      </edge>
      <edge id="997" label="+" source="225" target="336" weight="0.9940838">
        <attvalues>
          <attvalue for="att1" value="+"/>
        </attvalues>
      </edge>
      <edge id="998" label="+" source="226" target="232" weight="1">
        <attvalues>
          <attvalue for="att1" value="+"/>
        </attvalues>
      </edge>
      <edge id="999" label="+" source="226" target="239" weight="0.7908633">
        <attvalues>
          <attvalue for="att1" value="+"/>
        </attvalues>
      </edge>
      <edge id="1000" label="-" source="226" target="252" weight="0.8212793">
        <attvalues>
          <attvalue for="att1" value="-"/>
        </attvalues>
      </edge>
      <edge id="1001" label="+" source="226" target="275" weight="0.865956">
        <attvalues>
          <attvalue for="att1" value="+"/>
        </attvalues>
      </edge>
      <edge id="1002" label="+" source="226" target="277" weight="0.996373">
        <attvalues>
          <attvalue for="att1" value="+"/>
        </attvalues>
      </edge>
      <edge id="1003" label="+" source="226" target="282" weight="0.7877927">
        <attvalues>
          <attvalue for="att1" value="+"/>
        </attvalues>
      </edge>
      <edge id="1004" label="+" source="226" target="284" weight="0.9560447">
        <attvalues>
          <attvalue for="att1" value="+"/>
        </attvalues>
      </edge>
      <edge id="1005" label="+" source="226" target="315" weight="0.9779521">
        <attvalues>
          <attvalue for="att1" value="+"/>
        </attvalues>
      </edge>
      <edge id="1006" label="-" source="226" target="320" weight="0.8534475">
        <attvalues>
          <attvalue for="att1" value="-"/>
        </attvalues>
      </edge>
      <edge id="1007" label="-" source="226" target="329" weight="0.9611186">
        <attvalues>
          <attvalue for="att1" value="-"/>
        </attvalues>
      </edge>
      <edge id="1008" label="-" source="226" target="374" weight="0.6375852">
        <attvalues>
          <attvalue for="att1" value="-"/>
        </attvalues>
      </edge>
      <edge id="1009" label="-" source="227" target="235" weight="0.7806876">
        <attvalues>
          <attvalue for="att1" value="-"/>
        </attvalues>
      </edge>
      <edge id="1010" label="-" source="227" target="305" weight="0.929291">
        <attvalues>
          <attvalue for="att1" value="-"/>
        </attvalues>
      </edge>
      <edge id="1011" label="+" source="228" target="312" weight="0.937282">
        <attvalues>
          <attvalue for="att1" value="+"/>
        </attvalues>
      </edge>
      <edge id="1012" label="-" source="228" target="330" weight="0.8735731">
        <attvalues>
          <attvalue for="att1" value="-"/>
        </attvalues>
      </edge>
      <edge id="1013" label="-" source="229" target="233" weight="0.9151202">
        <attvalues>
          <attvalue for="att1" value="-"/>
        </attvalues>
      </edge>
      <edge id="1014" label="+" source="229" target="280" weight="0.9380032">
        <attvalues>
          <attvalue for="att1" value="+"/>
        </attvalues>
      </edge>
      <edge id="1015" label="-" source="229" target="345" weight="0.979664">
        <attvalues>
          <attvalue for="att1" value="-"/>
        </attvalues>
      </edge>
      <edge id="1016" label="-" source="229" target="355" weight="0.9621823">
        <attvalues>
          <attvalue for="att1" value="-"/>
        </attvalues>
      </edge>
      <edge id="1017" label="+" source="229" target="358" weight="0.822414">
        <attvalues>
          <attvalue for="att1" value="+"/>
        </attvalues>
      </edge>
      <edge id="1018" label="-" source="230" target="244" weight="0.7773998">
        <attvalues>
          <attvalue for="att1" value="-"/>
        </attvalues>
      </edge>
      <edge id="1019" label="-" source="230" target="282" weight="0.8307831">
        <attvalues>
          <attvalue for="att1" value="-"/>
        </attvalues>
      </edge>
      <edge id="1020" label="-" source="230" target="297" weight="0.9585665">
        <attvalues>
          <attvalue for="att1" value="-"/>
        </attvalues>
      </edge>
      <edge id="1021" label="+" source="231" target="251" weight="0.8725266">
        <attvalues>
          <attvalue for="att1" value="+"/>
        </attvalues>
      </edge>
      <edge id="1022" label="-" source="231" target="323" weight="0.9476818">
        <attvalues>
          <attvalue for="att1" value="-"/>
        </attvalues>
      </edge>
      <edge id="1023" label="-" source="231" target="351" weight="0.9792785">
        <attvalues>
          <attvalue for="att1" value="-"/>
        </attvalues>
      </edge>
      <edge id="1024" label="+" source="231" target="357" weight="0.7428176">
        <attvalues>
          <attvalue for="att1" value="+"/>
        </attvalues>
      </edge>
      <edge id="1025" label="-" source="231" target="368" weight="0.6992418">
        <attvalues>
          <attvalue for="att1" value="-"/>
        </attvalues>
      </edge>
      <edge id="1026" label="-" source="232" target="247" weight="0.8998305">
        <attvalues>
          <attvalue for="att1" value="-"/>
        </attvalues>
      </edge>
      <edge id="1027" label="-" source="232" target="258" weight="0.96635">
        <attvalues>
          <attvalue for="att1" value="-"/>
        </attvalues>
      </edge>
      <edge id="1028" label="+" source="232" target="333" weight="0.7848579">
        <attvalues>
          <attvalue for="att1" value="+"/>
        </attvalues>
      </edge>
      <edge id="1029" label="-" source="232" target="343" weight="0.8655288">
        <attvalues>
          <attvalue for="att1" value="-"/>
        </attvalues>
      </edge>
      <edge id="1030" label="-" source="232" target="367" weight="0.9392512">
        <attvalues>
          <attvalue for="att1" value="-"/>
        </attvalues>
      </edge>
      <edge id="1031" label="+" source="233" target="289" weight="0.9976203">
        <attvalues>
          <attvalue for="att1" value="+"/>
        </attvalues>
      </edge>
      <edge id="1032" label="+" source="233" target="299" weight="0.9978231">
        <attvalues>
          <attvalue for="att1" value="+"/>
        </attvalues>
      </edge>
      <edge id="1033" label="+" source="233" target="309" weight="0.9963491">
        <attvalues>
          <attvalue for="att1" value="+"/>
        </attvalues>
      </edge>
      <edge id="1034" label="+" source="233" target="377" weight="0.7688011">
        <attvalues>
          <attvalue for="att1" value="+"/>
        </attvalues>
      </edge>
      <edge id="1035" label="+" source="234" target="255" weight="0.7593136">
        <attvalues>
          <attvalue for="att1" value="+"/>
        </attvalues>
      </edge>
      <edge id="1036" label="-" source="234" target="336" weight="0.8275907">
        <attvalues>
          <attvalue for="att1" value="-"/>
        </attvalues>
      </edge>
      <edge id="1037" label="-" source="235" target="271" weight="0.7064577">
        <attvalues>
          <attvalue for="att1" value="-"/>
        </attvalues>
      </edge>
      <edge id="1038" label="-" source="236" target="239" weight="0.8205264">
        <attvalues>
          <attvalue for="att1" value="-"/>
        </attvalues>
      </edge>
      <edge id="1039" label="-" source="236" target="337" weight="0.5068881">
        <attvalues>
          <attvalue for="att1" value="-"/>
        </attvalues>
      </edge>
      <edge id="1040" label="+" source="236" target="369" weight="0.8573744">
        <attvalues>
          <attvalue for="att1" value="+"/>
        </attvalues>
      </edge>
      <edge id="1041" label="+" source="237" target="253" weight="0.9684176">
        <attvalues>
          <attvalue for="att1" value="+"/>
        </attvalues>
      </edge>
      <edge id="1042" label="+" source="237" target="282" weight="1">
        <attvalues>
          <attvalue for="att1" value="+"/>
        </attvalues>
      </edge>
      <edge id="1043" label="+" source="237" target="310" weight="0.888091">
        <attvalues>
          <attvalue for="att1" value="+"/>
        </attvalues>
      </edge>
      <edge id="1044" label="-" source="240" target="317" weight="0.7303944">
        <attvalues>
          <attvalue for="att1" value="-"/>
        </attvalues>
      </edge>
      <edge id="1045" label="+" source="240" target="319" weight="0.9022158">
        <attvalues>
          <attvalue for="att1" value="+"/>
        </attvalues>
      </edge>
      <edge id="1046" label="-" source="242" target="281" weight="0.8241881">
        <attvalues>
          <attvalue for="att1" value="-"/>
        </attvalues>
      </edge>
      <edge id="1047" label="-" source="242" target="292" weight="0.8917066">
        <attvalues>
          <attvalue for="att1" value="-"/>
        </attvalues>
      </edge>
      <edge id="1048" label="-" source="242" target="309" weight="0.8307878">
        <attvalues>
          <attvalue for="att1" value="-"/>
        </attvalues>
      </edge>
      <edge id="1049" label="-" source="242" target="326" weight="0.624261">
        <attvalues>
          <attvalue for="att1" value="-"/>
        </attvalues>
      </edge>
      <edge id="1050" label="-" source="242" target="375" weight="0.9172436">
        <attvalues>
          <attvalue for="att1" value="-"/>
        </attvalues>
      </edge>
      <edge id="1051" label="-" source="243" target="248" weight="0.8580797">
        <attvalues>
          <attvalue for="att1" value="-"/>
        </attvalues>
      </edge>
      <edge id="1052" label="-" source="243" target="270" weight="0.7821579">
        <attvalues>
          <attvalue for="att1" value="-"/>
        </attvalues>
      </edge>
      <edge id="1053" label="-" source="243" target="300" weight="0.7559647">
        <attvalues>
          <attvalue for="att1" value="-"/>
        </attvalues>
      </edge>
      <edge id="1054" label="+" source="243" target="374" weight="0.9473229">
        <attvalues>
          <attvalue for="att1" value="+"/>
        </attvalues>
      </edge>
      <edge id="1055" label="-" source="244" target="256" weight="0.8437977">
        <attvalues>
          <attvalue for="att1" value="-"/>
        </attvalues>
      </edge>
      <edge id="1056" label="+" source="247" target="280" weight="0.7894019">
        <attvalues>
          <attvalue for="att1" value="+"/>
        </attvalues>
      </edge>
      <edge id="1057" label="+" source="247" target="313" weight="0.7898257">
        <attvalues>
          <attvalue for="att1" value="+"/>
        </attvalues>
      </edge>
      <edge id="1058" label="+" source="247" target="346" weight="0.7820626">
        <attvalues>
          <attvalue for="att1" value="+"/>
        </attvalues>
      </edge>
      <edge id="1059" label="+" source="248" target="270" weight="0.6083957">
        <attvalues>
          <attvalue for="att1" value="+"/>
        </attvalues>
      </edge>
      <edge id="1060" label="-" source="248" target="284" weight="0.8252077">
        <attvalues>
          <attvalue for="att1" value="-"/>
        </attvalues>
      </edge>
      <edge id="1061" label="+" source="249" target="376" weight="0.6933364">
        <attvalues>
          <attvalue for="att1" value="+"/>
        </attvalues>
      </edge>
      <edge id="1062" label="-" source="251" target="377" weight="0.9436221">
        <attvalues>
          <attvalue for="att1" value="-"/>
        </attvalues>
      </edge>
      <edge id="1063" label="+" source="253" target="279" weight="0.8147094">
        <attvalues>
          <attvalue for="att1" value="+"/>
        </attvalues>
      </edge>
      <edge id="1064" label="+" source="253" target="284" weight="0.9962292">
        <attvalues>
          <attvalue for="att1" value="+"/>
        </attvalues>
      </edge>
      <edge id="1065" label="+" source="253" target="299" weight="0.9477485">
        <attvalues>
          <attvalue for="att1" value="+"/>
        </attvalues>
      </edge>
      <edge id="1066" label="-" source="253" target="309" weight="0.9514669">
        <attvalues>
          <attvalue for="att1" value="-"/>
        </attvalues>
      </edge>
      <edge id="1067" label="+" source="254" target="277" weight="0.8678378">
        <attvalues>
          <attvalue for="att1" value="+"/>
        </attvalues>
      </edge>
      <edge id="1068" label="+" source="254" target="294" weight="0.8741693">
        <attvalues>
          <attvalue for="att1" value="+"/>
        </attvalues>
      </edge>
      <edge id="1069" label="-" source="255" target="311" weight="0.7809986">
        <attvalues>
          <attvalue for="att1" value="-"/>
        </attvalues>
      </edge>
      <edge id="1070" label="-" source="256" target="268" weight="0.8500872">
        <attvalues>
          <attvalue for="att1" value="-"/>
        </attvalues>
      </edge>
      <edge id="1071" label="-" source="257" target="275" weight="0.5676939">
        <attvalues>
          <attvalue for="att1" value="-"/>
        </attvalues>
      </edge>
      <edge id="1072" label="+" source="257" target="353" weight="0.9564681">
        <attvalues>
          <attvalue for="att1" value="+"/>
        </attvalues>
      </edge>
      <edge id="1073" label="-" source="257" target="355" weight="0.8876774">
        <attvalues>
          <attvalue for="att1" value="-"/>
        </attvalues>
      </edge>
      <edge id="1074" label="-" source="257" target="356" weight="0.4968096">
        <attvalues>
          <attvalue for="att1" value="-"/>
        </attvalues>
      </edge>
      <edge id="1075" label="-" source="259" target="298" weight="0.8550061">
        <attvalues>
          <attvalue for="att1" value="-"/>
        </attvalues>
      </edge>
      <edge id="1076" label="-" source="259" target="315" weight="0.7608522">
        <attvalues>
          <attvalue for="att1" value="-"/>
        </attvalues>
      </edge>
      <edge id="1077" label="-" source="260" target="261" weight="0.4669548">
        <attvalues>
          <attvalue for="att1" value="-"/>
        </attvalues>
      </edge>
      <edge id="1078" label="-" source="260" target="318" weight="0.8398098">
        <attvalues>
          <attvalue for="att1" value="-"/>
        </attvalues>
      </edge>
      <edge id="1079" label="-" source="261" target="268" weight="0.6571088">
        <attvalues>
          <attvalue for="att1" value="-"/>
        </attvalues>
      </edge>
      <edge id="1080" label="-" source="261" target="303" weight="0.6640474">
        <attvalues>
          <attvalue for="att1" value="-"/>
        </attvalues>
      </edge>
      <edge id="1081" label="-" source="265" target="324" weight="0.9759284">
        <attvalues>
          <attvalue for="att1" value="-"/>
        </attvalues>
      </edge>
      <edge id="1082" label="-" source="269" target="296" weight="0.4998635">
        <attvalues>
          <attvalue for="att1" value="-"/>
        </attvalues>
      </edge>
      <edge id="1083" label="-" source="269" target="320" weight="0.8340965">
        <attvalues>
          <attvalue for="att1" value="-"/>
        </attvalues>
      </edge>
      <edge id="1084" label="-" source="271" target="374" weight="0.9570231">
        <attvalues>
          <attvalue for="att1" value="-"/>
        </attvalues>
      </edge>
      <edge id="1085" label="-" source="272" target="320" weight="0.9283108">
        <attvalues>
          <attvalue for="att1" value="-"/>
        </attvalues>
      </edge>
      <edge id="1086" label="-" source="272" target="322" weight="0.9763287">
        <attvalues>
          <attvalue for="att1" value="-"/>
        </attvalues>
      </edge>
      <edge id="1087" label="-" source="272" target="327" weight="0.9000893">
        <attvalues>
          <attvalue for="att1" value="-"/>
        </attvalues>
      </edge>
      <edge id="1088" label="-" source="272" target="338" weight="0.9445578">
        <attvalues>
          <attvalue for="att1" value="-"/>
        </attvalues>
      </edge>
      <edge id="1089" label="-" source="272" target="339" weight="0.9571304">
        <attvalues>
          <attvalue for="att1" value="-"/>
        </attvalues>
      </edge>
      <edge id="1090" label="-" source="272" target="341" weight="0.9249181">
        <attvalues>
          <attvalue for="att1" value="-"/>
        </attvalues>
      </edge>
      <edge id="1091" label="-" source="272" target="356" weight="0.9212372">
        <attvalues>
          <attvalue for="att1" value="-"/>
        </attvalues>
      </edge>
      <edge id="1092" label="-" source="272" target="363" weight="0.9647363">
        <attvalues>
          <attvalue for="att1" value="-"/>
        </attvalues>
      </edge>
      <edge id="1093" label="-" source="273" target="279" weight="0.9084147">
        <attvalues>
          <attvalue for="att1" value="-"/>
        </attvalues>
      </edge>
      <edge id="1094" label="-" source="273" target="318" weight="0.9100274">
        <attvalues>
          <attvalue for="att1" value="-"/>
        </attvalues>
      </edge>
      <edge id="1095" label="-" source="273" target="331" weight="0.8216261">
        <attvalues>
          <attvalue for="att1" value="-"/>
        </attvalues>
      </edge>
      <edge id="1096" label="-" source="274" target="345" weight="0.8817989">
        <attvalues>
          <attvalue for="att1" value="-"/>
        </attvalues>
      </edge>
      <edge id="1097" label="-" source="275" target="303" weight="0.7244061">
        <attvalues>
          <attvalue for="att1" value="-"/>
        </attvalues>
      </edge>
      <edge id="1098" label="-" source="275" target="316" weight="0.8822142">
        <attvalues>
          <attvalue for="att1" value="-"/>
        </attvalues>
      </edge>
      <edge id="1099" label="-" source="275" target="328" weight="0.9801625">
        <attvalues>
          <attvalue for="att1" value="-"/>
        </attvalues>
      </edge>
      <edge id="1100" label="-" source="275" target="330" weight="0.8821701">
        <attvalues>
          <attvalue for="att1" value="-"/>
        </attvalues>
      </edge>
      <edge id="1101" label="-" source="275" target="332" weight="0.9478367">
        <attvalues>
          <attvalue for="att1" value="-"/>
        </attvalues>
      </edge>
      <edge id="1102" label="-" source="275" target="376" weight="0.9381486">
        <attvalues>
          <attvalue for="att1" value="-"/>
        </attvalues>
      </edge>
      <edge id="1103" label="-" source="276" target="288" weight="0.9619765">
        <attvalues>
          <attvalue for="att1" value="-"/>
        </attvalues>
      </edge>
      <edge id="1104" label="-" source="276" target="296" weight="0.9440877">
        <attvalues>
          <attvalue for="att1" value="-"/>
        </attvalues>
      </edge>
      <edge id="1105" label="-" source="276" target="310" weight="0.8125058">
        <attvalues>
          <attvalue for="att1" value="-"/>
        </attvalues>
      </edge>
      <edge id="1106" label="-" source="276" target="340" weight="0.8028164">
        <attvalues>
          <attvalue for="att1" value="-"/>
        </attvalues>
      </edge>
      <edge id="1107" label="-" source="276" target="345" weight="0.5998481">
        <attvalues>
          <attvalue for="att1" value="-"/>
        </attvalues>
      </edge>
      <edge id="1108" label="-" source="277" target="292" weight="0.7502709">
        <attvalues>
          <attvalue for="att1" value="-"/>
        </attvalues>
      </edge>
      <edge id="1109" label="-" source="277" target="299" weight="0.9257167">
        <attvalues>
          <attvalue for="att1" value="-"/>
        </attvalues>
      </edge>
      <edge id="1110" label="+" source="277" target="312" weight="0.8390286">
        <attvalues>
          <attvalue for="att1" value="+"/>
        </attvalues>
      </edge>
      <edge id="1111" label="-" source="277" target="339" weight="0.944438">
        <attvalues>
          <attvalue for="att1" value="-"/>
        </attvalues>
      </edge>
      <edge id="1112" label="-" source="277" target="351" weight="0.9385796">
        <attvalues>
          <attvalue for="att1" value="-"/>
        </attvalues>
      </edge>
      <edge id="1113" label="+" source="278" target="281" weight="0.8635017">
        <attvalues>
          <attvalue for="att1" value="+"/>
        </attvalues>
      </edge>
      <edge id="1114" label="-" source="278" target="304" weight="0.7603952">
        <attvalues>
          <attvalue for="att1" value="-"/>
        </attvalues>
      </edge>
      <edge id="1115" label="-" source="278" target="315" weight="0.7628939">
        <attvalues>
          <attvalue for="att1" value="-"/>
        </attvalues>
      </edge>
      <edge id="1116" label="-" source="278" target="320" weight="0.6830828">
        <attvalues>
          <attvalue for="att1" value="-"/>
        </attvalues>
      </edge>
      <edge id="1117" label="-" source="278" target="332" weight="0.5685217">
        <attvalues>
          <attvalue for="att1" value="-"/>
        </attvalues>
      </edge>
      <edge id="1118" label="+" source="278" target="335" weight="0.9954368">
        <attvalues>
          <attvalue for="att1" value="+"/>
        </attvalues>
      </edge>
      <edge id="1119" label="+" source="278" target="346" weight="0.9558134">
        <attvalues>
          <attvalue for="att1" value="+"/>
        </attvalues>
      </edge>
      <edge id="1120" label="-" source="278" target="349" weight="0.6507019">
        <attvalues>
          <attvalue for="att1" value="-"/>
        </attvalues>
      </edge>
      <edge id="1121" label="-" source="278" target="357" weight="0.7911712">
        <attvalues>
          <attvalue for="att1" value="-"/>
        </attvalues>
      </edge>
      <edge id="1122" label="+" source="280" target="339" weight="0.8693762">
        <attvalues>
          <attvalue for="att1" value="+"/>
        </attvalues>
      </edge>
      <edge id="1123" label="+" source="281" target="323" weight="0.8060668">
        <attvalues>
          <attvalue for="att1" value="+"/>
        </attvalues>
      </edge>
      <edge id="1124" label="-" source="282" target="342" weight="0.7462727">
        <attvalues>
          <attvalue for="att1" value="-"/>
        </attvalues>
      </edge>
      <edge id="1125" label="-" source="283" target="309" weight="0.9806413">
        <attvalues>
          <attvalue for="att1" value="-"/>
        </attvalues>
      </edge>
      <edge id="1126" label="+" source="283" target="322" weight="0.8805141">
        <attvalues>
          <attvalue for="att1" value="+"/>
        </attvalues>
      </edge>
      <edge id="1127" label="-" source="284" target="315" weight="0.9530152">
        <attvalues>
          <attvalue for="att1" value="-"/>
        </attvalues>
      </edge>
      <edge id="1128" label="-" source="285" target="293" weight="0.9251459">
        <attvalues>
          <attvalue for="att1" value="-"/>
        </attvalues>
      </edge>
      <edge id="1129" label="+" source="285" target="323" weight="0.9055467">
        <attvalues>
          <attvalue for="att1" value="+"/>
        </attvalues>
      </edge>
      <edge id="1130" label="-" source="285" target="350" weight="0.9784296">
        <attvalues>
          <attvalue for="att1" value="-"/>
        </attvalues>
      </edge>
      <edge id="1131" label="-" source="286" target="329" weight="0.803879">
        <attvalues>
          <attvalue for="att1" value="-"/>
        </attvalues>
      </edge>
      <edge id="1132" label="-" source="286" target="332" weight="0.541463">
        <attvalues>
          <attvalue for="att1" value="-"/>
        </attvalues>
      </edge>
      <edge id="1133" label="-" source="286" target="338" weight="0.9653842">
        <attvalues>
          <attvalue for="att1" value="-"/>
        </attvalues>
      </edge>
      <edge id="1134" label="-" source="287" target="302" weight="0.9650423">
        <attvalues>
          <attvalue for="att1" value="-"/>
        </attvalues>
      </edge>
      <edge id="1135" label="-" source="287" target="322" weight="0.9545118">
        <attvalues>
          <attvalue for="att1" value="-"/>
        </attvalues>
      </edge>
      <edge id="1136" label="+" source="287" target="325" weight="0.9132298">
        <attvalues>
          <attvalue for="att1" value="+"/>
        </attvalues>
      </edge>
      <edge id="1137" label="+" source="287" target="336" weight="0.9534896">
        <attvalues>
          <attvalue for="att1" value="+"/>
        </attvalues>
      </edge>
      <edge id="1138" label="+" source="288" target="299" weight="0.9039394">
        <attvalues>
          <attvalue for="att1" value="+"/>
        </attvalues>
      </edge>
      <edge id="1139" label="-" source="288" target="307" weight="0.9443355">
        <attvalues>
          <attvalue for="att1" value="-"/>
        </attvalues>
      </edge>
      <edge id="1140" label="-" source="289" target="303" weight="0.9266729">
        <attvalues>
          <attvalue for="att1" value="-"/>
        </attvalues>
      </edge>
      <edge id="1141" label="-" source="290" target="344" weight="0.8790153">
        <attvalues>
          <attvalue for="att1" value="-"/>
        </attvalues>
      </edge>
      <edge id="1142" label="-" source="290" target="347" weight="0.631969">
        <attvalues>
          <attvalue for="att1" value="-"/>
        </attvalues>
      </edge>
      <edge id="1143" label="+" source="291" target="294" weight="0.9083121">
        <attvalues>
          <attvalue for="att1" value="+"/>
        </attvalues>
      </edge>
      <edge id="1144" label="+" source="291" target="303" weight="0.9285892">
        <attvalues>
          <attvalue for="att1" value="+"/>
        </attvalues>
      </edge>
      <edge id="1145" label="+" source="291" target="306" weight="0.7600811">
        <attvalues>
          <attvalue for="att1" value="+"/>
        </attvalues>
      </edge>
      <edge id="1146" label="+" source="291" target="363" weight="0.6938293">
        <attvalues>
          <attvalue for="att1" value="+"/>
        </attvalues>
      </edge>
      <edge id="1147" label="+" source="292" target="295" weight="0.7300561">
        <attvalues>
          <attvalue for="att1" value="+"/>
        </attvalues>
      </edge>
      <edge id="1148" label="-" source="292" target="303" weight="0.7940153">
        <attvalues>
          <attvalue for="att1" value="-"/>
        </attvalues>
      </edge>
      <edge id="1149" label="+" source="292" target="304" weight="0.9110728">
        <attvalues>
          <attvalue for="att1" value="+"/>
        </attvalues>
      </edge>
      <edge id="1150" label="+" source="292" target="319" weight="0.6656229">
        <attvalues>
          <attvalue for="att1" value="+"/>
        </attvalues>
      </edge>
      <edge id="1151" label="+" source="292" target="339" weight="0.9965588">
        <attvalues>
          <attvalue for="att1" value="+"/>
        </attvalues>
      </edge>
      <edge id="1152" label="+" source="293" target="302" weight="0.9944808">
        <attvalues>
          <attvalue for="att1" value="+"/>
        </attvalues>
      </edge>
      <edge id="1153" label="+" source="293" target="306" weight="0.8169012">
        <attvalues>
          <attvalue for="att1" value="+"/>
        </attvalues>
      </edge>
      <edge id="1154" label="+" source="293" target="314" weight="0.9393695">
        <attvalues>
          <attvalue for="att1" value="+"/>
        </attvalues>
      </edge>
      <edge id="1155" label="-" source="293" target="322" weight="0.7728469">
        <attvalues>
          <attvalue for="att1" value="-"/>
        </attvalues>
      </edge>
      <edge id="1156" label="+" source="293" target="343" weight="0.8244383">
        <attvalues>
          <attvalue for="att1" value="+"/>
        </attvalues>
      </edge>
      <edge id="1157" label="+" source="293" target="345" weight="0.8463124">
        <attvalues>
          <attvalue for="att1" value="+"/>
        </attvalues>
      </edge>
      <edge id="1158" label="-" source="293" target="359" weight="0.7485672">
        <attvalues>
          <attvalue for="att1" value="-"/>
        </attvalues>
      </edge>
      <edge id="1159" label="+" source="293" target="367" weight="0.9149261">
        <attvalues>
          <attvalue for="att1" value="+"/>
        </attvalues>
      </edge>
      <edge id="1160" label="+" source="294" target="302" weight="0.9644558">
        <attvalues>
          <attvalue for="att1" value="+"/>
        </attvalues>
      </edge>
      <edge id="1161" label="+" source="294" target="314" weight="0.9983503">
        <attvalues>
          <attvalue for="att1" value="+"/>
        </attvalues>
      </edge>
      <edge id="1162" label="-" source="294" target="316" weight="0.9544675">
        <attvalues>
          <attvalue for="att1" value="-"/>
        </attvalues>
      </edge>
      <edge id="1163" label="+" source="294" target="330" weight="0.9271472">
        <attvalues>
          <attvalue for="att1" value="+"/>
        </attvalues>
      </edge>
      <edge id="1164" label="+" source="294" target="341" weight="0.7800865">
        <attvalues>
          <attvalue for="att1" value="+"/>
        </attvalues>
      </edge>
      <edge id="1165" label="+" source="294" target="358" weight="0.9988742">
        <attvalues>
          <attvalue for="att1" value="+"/>
        </attvalues>
      </edge>
      <edge id="1166" label="+" source="294" target="375" weight="0.9975754">
        <attvalues>
          <attvalue for="att1" value="+"/>
        </attvalues>
      </edge>
      <edge id="1167" label="-" source="295" target="311" weight="0.5633247">
        <attvalues>
          <attvalue for="att1" value="-"/>
        </attvalues>
      </edge>
      <edge id="1168" label="-" source="295" target="321" weight="0.9775271">
        <attvalues>
          <attvalue for="att1" value="-"/>
        </attvalues>
      </edge>
      <edge id="1169" label="-" source="295" target="359" weight="0.9478322">
        <attvalues>
          <attvalue for="att1" value="-"/>
        </attvalues>
      </edge>
      <edge id="1170" label="-" source="295" target="369" weight="0.9679598">
        <attvalues>
          <attvalue for="att1" value="-"/>
        </attvalues>
      </edge>
      <edge id="1171" label="-" source="299" target="370" weight="0.7850631">
        <attvalues>
          <attvalue for="att1" value="-"/>
        </attvalues>
      </edge>
      <edge id="1172" label="-" source="300" target="306" weight="0.8256469">
        <attvalues>
          <attvalue for="att1" value="-"/>
        </attvalues>
      </edge>
      <edge id="1173" label="-" source="300" target="315" weight="0.8512691">
        <attvalues>
          <attvalue for="att1" value="-"/>
        </attvalues>
      </edge>
      <edge id="1174" label="-" source="300" target="319" weight="0.8598984">
        <attvalues>
          <attvalue for="att1" value="-"/>
        </attvalues>
      </edge>
      <edge id="1175" label="-" source="300" target="323" weight="0.8990065">
        <attvalues>
          <attvalue for="att1" value="-"/>
        </attvalues>
      </edge>
      <edge id="1176" label="-" source="300" target="342" weight="0.9790288">
        <attvalues>
          <attvalue for="att1" value="-"/>
        </attvalues>
      </edge>
      <edge id="1177" label="-" source="302" target="356" weight="0.9000116">
        <attvalues>
          <attvalue for="att1" value="-"/>
        </attvalues>
      </edge>
      <edge id="1178" label="-" source="303" target="369" weight="0.9048416">
        <attvalues>
          <attvalue for="att1" value="-"/>
        </attvalues>
      </edge>
      <edge id="1179" label="-" source="304" target="334" weight="0.9515542">
        <attvalues>
          <attvalue for="att1" value="-"/>
        </attvalues>
      </edge>
      <edge id="1180" label="-" source="304" target="373" weight="0.9800339">
        <attvalues>
          <attvalue for="att1" value="-"/>
        </attvalues>
      </edge>
      <edge id="1181" label="-" source="304" target="374" weight="0.8697021">
        <attvalues>
          <attvalue for="att1" value="-"/>
        </attvalues>
      </edge>
      <edge id="1182" label="-" source="304" target="376" weight="0.8961883">
        <attvalues>
          <attvalue for="att1" value="-"/>
        </attvalues>
      </edge>
      <edge id="1183" label="-" source="305" target="306" weight="0.8319555">
        <attvalues>
          <attvalue for="att1" value="-"/>
        </attvalues>
      </edge>
      <edge id="1184" label="-" source="305" target="327" weight="0.8998612">
        <attvalues>
          <attvalue for="att1" value="-"/>
        </attvalues>
      </edge>
      <edge id="1185" label="-" source="305" target="354" weight="0.9689941">
        <attvalues>
          <attvalue for="att1" value="-"/>
        </attvalues>
      </edge>
      <edge id="1186" label="-" source="306" target="356" weight="0.9443554">
        <attvalues>
          <attvalue for="att1" value="-"/>
        </attvalues>
      </edge>
      <edge id="1187" label="-" source="307" target="351" weight="0.7840866">
        <attvalues>
          <attvalue for="att1" value="-"/>
        </attvalues>
      </edge>
      <edge id="1188" label="-" source="308" target="317" weight="0.8824101">
        <attvalues>
          <attvalue for="att1" value="-"/>
        </attvalues>
      </edge>
      <edge id="1189" label="-" source="308" target="328" weight="0.8893083">
        <attvalues>
          <attvalue for="att1" value="-"/>
        </attvalues>
      </edge>
      <edge id="1190" label="-" source="308" target="337" weight="0.9557055">
        <attvalues>
          <attvalue for="att1" value="-"/>
        </attvalues>
      </edge>
      <edge id="1191" label="-" source="309" target="374" weight="0.7547895">
        <attvalues>
          <attvalue for="att1" value="-"/>
        </attvalues>
      </edge>
      <edge id="1192" label="-" source="309" target="375" weight="0.7220035">
        <attvalues>
          <attvalue for="att1" value="-"/>
        </attvalues>
      </edge>
      <edge id="1193" label="-" source="311" target="322" weight="0.9755827">
        <attvalues>
          <attvalue for="att1" value="-"/>
        </attvalues>
      </edge>
      <edge id="1194" label="+" source="311" target="325" weight="0.8248534">
        <attvalues>
          <attvalue for="att1" value="+"/>
        </attvalues>
      </edge>
      <edge id="1195" label="+" source="311" target="336" weight="0.9935475">
        <attvalues>
          <attvalue for="att1" value="+"/>
        </attvalues>
      </edge>
      <edge id="1196" label="-" source="312" target="331" weight="0.8866621">
        <attvalues>
          <attvalue for="att1" value="-"/>
        </attvalues>
      </edge>
      <edge id="1197" label="-" source="313" target="317" weight="0.8714391">
        <attvalues>
          <attvalue for="att1" value="-"/>
        </attvalues>
      </edge>
      <edge id="1198" label="+" source="314" target="319" weight="0.9263359">
        <attvalues>
          <attvalue for="att1" value="+"/>
        </attvalues>
      </edge>
      <edge id="1199" label="+" source="315" target="355" weight="0.9795888">
        <attvalues>
          <attvalue for="att1" value="+"/>
        </attvalues>
      </edge>
      <edge id="1200" label="-" source="315" target="363" weight="0.9406679">
        <attvalues>
          <attvalue for="att1" value="-"/>
        </attvalues>
      </edge>
      <edge id="1201" label="-" source="338" target="363" weight="0.9508518">
        <attvalues>
          <attvalue for="att1" value="-"/>
        </attvalues>
      </edge>
      <edge id="1202" label="-" source="339" target="360" weight="0.8069077">
        <attvalues>
          <attvalue for="att1" value="-"/>
        </attvalues>
      </edge>
      <edge id="1203" label="-" source="344" target="371" weight="0.7413423">
        <attvalues>
          <attvalue for="att1" value="-"/>
        </attvalues>
      </edge>
    </edges>
  </graph>
</gexf>
