# Supplementary material for: Microbial interactions mediate the fairy ring type effects on alpine meadow plant communities on the Tibetan plateau
Source: Environ Microbiome. 2026 Mar 10;21:55. doi: 10.1186/s40793-026-00873-z (PMC13088534; doi:10.1186/s40793-026-00873-z)
Supplement: Supplementary file 2 — Supplementary Material 2 [file 40793_2026_873_MOESM2_ESM.zip › co-occurrence network/bacteria/T1/Agrocybe_20in_node.csv]

ID	degree	betweenness_centrality	closeness_centrality	eigenvector_centrality	Abundance	module	Kingdom	phylum	class	order	family	genus
ASV6	7	526	0.000959744777115224	0.158837841029689	1.27469092429659	M5	Bacteria	Verrucomicrobiota	Verrucomicrobiae	Chthoniobacterales	Chthoniobacteraceae	Candidatus_Udaeobacter
ASV8	6	193	0.00092270755539161	0.123072226216351	0.922000157665455	M3	Bacteria	Gemmatimonadota	Gemmatimonadetes	Gemmatimonadales	Gemmatimonadaceae	uncultured
ASV9	4	113	0.000850984564284723	0.0918989757634849	0.916173390869799	M6	Bacteria	Actinobacteriota	Thermoleophilia	Solirubrobacterales	67-14	67-14
ASV10	4	160	0.000905212874325288	0.0772491169959344	1.09885966746299	M3	Bacteria	Gemmatimonadota	Gemmatimonadetes	Gemmatimonadales	Gemmatimonadaceae
ASV11	2	41	0.00077886855492329	0.0442488181114796	0.298878861518318	M12	Bacteria	Proteobacteria	Alphaproteobacteria	Rhizobiales	uncultured	uncultured
ASV13	5	237	0.000850900923853649	0.061863560416552	0.446261786349599	M12	Bacteria	Acidobacteriota	Blastocatellia	Pyrinomonadales	Pyrinomonadaceae	RB41
ASV16	5	198	0.000895582782106042	0.0768736140795825	0.550458086695435	M10	Bacteria	Acidobacteriota	Blastocatellia	Pyrinomonadales	Pyrinomonadaceae	RB41
ASV17	7	349	0.000954331505909143	0.167640111505476	0.997405375020993	M11	Bacteria	Proteobacteria	Gammaproteobacteria	Burkholderiales	Nitrosomonadaceae	MND1
ASV18	7	372	0.000966803039675428	0.14878394942389	0.661852157788845	M9	Bacteria	Actinobacteriota	Thermoleophilia	Gaiellales	uncultured	uncultured
ASV19	3	25	0.000866890746579573	0.0944098892954371	0.809577833608105	M4	Bacteria	Gemmatimonadota	Gemmatimonadetes	Gemmatimonadales	Gemmatimonadaceae	uncultured
ASV20	11	786	0.00103945946621043	0.40034009541406	0.862018734769003	M5	Bacteria	Chloroflexi	Gitt-GS-136	Gitt-GS-136	Gitt-GS-136	Gitt-GS-136
ASV21	13	1093	0.00104747027505068	0.314432167777861	0.450374798205356	M8	Bacteria	Acidobacteriota	Blastocatellia	Pyrinomonadales	Pyrinomonadaceae	RB41
ASV22	4	56	0.000864982201088418	0.094889481507458	0.446261786349599	M6	Bacteria	Acidobacteriota	Vicinamibacteria	Vicinamibacterales	Vicinamibacteraceae	Vicinamibacteraceae
ASV23	6	614	0.000964868355506579	0.171775580698029	0.674533944344095	M2	Bacteria	Gemmatimonadota	Gemmatimonadetes	Gemmatimonadales	Gemmatimonadaceae	uncultured
ASV24	5	268	0.00082986773636691	0.0484101668292013	0.528522023464733	M7	Bacteria	Actinobacteriota	Thermoleophilia	Solirubrobacterales	67-14	67-14
ASV25	13	672	0.00107750510044982	0.569791002603379	0.488077406883125	M1	Bacteria	Gemmatimonadota	Gemmatimonadetes	Gemmatimonadales	Gemmatimonadaceae	uncultured
ASV26	3	70	0.000797887310661742	0.0501853910587998	0.678304205211872	M7	Bacteria	Actinobacteriota	Thermoleophilia	Gaiellales	uncultured	uncultured
ASV27	16	1705	0.00104915586118451	0.3131609628236	0.572736900914117	M4	Bacteria	Actinobacteriota	Thermoleophilia	Solirubrobacterales	Solirubrobacteraceae	Solirubrobacter
ASV28	6	399	0.000927711538138977	0.124937142225471	0.940508711016359	M12	Bacteria	Actinobacteriota	MB-A2-108	MB-A2-108	MB-A2-108	MB-A2-108
ASV29	11	1301	0.0010582033790159	0.311565809558753	0.462371082784646	M11	Bacteria	Chloroflexi	P2-11E	P2-11E	P2-11E	P2-11E
ASV30	17	2461	0.0011193231481759	0.511182708512732	0.614895272435623	M4	Bacteria	Actinobacteriota	Thermoleophilia	Gaiellales
ASV31	3	12	0.000773939720352574	0.0470784928845016	0.444205280421721	M9	Bacteria	NB1-j	NB1-j	NB1-j	NB1-j	NB1-j
ASV32	4	151	0.000947301356912601	0.0927398946959612	0.498359936522517	M5	Bacteria	Methylomirabilota	Methylomirabilia	Rokubacteriales	Rokubacteriales	Rokubacteriales
ASV33	1	0	0.000553401344930556	0.00166838836819409	0.476081122303835	M6	Bacteria	Gemmatimonadota	Gemmatimonadetes	Gemmatimonadales	Gemmatimonadaceae	uncultured
ASV35	11	834	0.001019649204536	0.304779292718578	0.340694482051844	M8	Bacteria	Acidobacteriota	Vicinamibacteria	Vicinamibacterales
ASV36	8	527	0.000976375499999637	0.258231870339242	0.274543541371758	M9	Bacteria	RCP2-54	RCP2-54	RCP2-54	RCP2-54	RCP2-54
ASV38	10	847	0.00102320397670489	0.239076993740381	0.281398561131352	M8	Bacteria	Gemmatimonadota	Gemmatimonadetes	Gemmatimonadales	Gemmatimonadaceae	uncultured
ASV39	8	680	0.000945859482814377	0.121240227434796	0.345492995883561	M10	Bacteria	Acidobacteriota	Blastocatellia
ASV40	7	485	0.00095675255898028	0.0952728616121216	0.319443920797102	M3	Bacteria	Gemmatimonadota	Gemmatimonadetes	Gemmatimonadales	Gemmatimonadaceae	uncultured
ASV41	4	134	0.000906028622748358	0.132423014240863	0.193654308208543	M6	Bacteria	Proteobacteria	Alphaproteobacteria	Rhizobiales	Xanthobacteraceae	Bradyrhizobium
ASV42	5	238	0.000923073726306075	0.0950853360864641	0.324242434628818	M9	Bacteria	Proteobacteria	Gammaproteobacteria	Burkholderiales	Sutterellaceae	uncultured
ASV43	6	1147	0.00092599445140933	0.101395940373407	0.306762134241852	M6	Bacteria	Acidobacteriota	Vicinamibacteria	Vicinamibacterales	Vicinamibacteraceae	Vicinamibacteraceae
ASV44	3	382	0.000768524816467493	0.0504372085047387	0.251921976165096	M3	Bacteria	Acidobacteriota	Blastocatellia
ASV45	7	506	0.000998045366878025	0.203430553351051	0.401704157912235	M8	Bacteria	Actinobacteriota	Thermoleophilia	Gaiellales	uncultured	uncultured
ASV46	5	99	0.000903427726329132	0.147094550382599	0.225187399102678	M9	Bacteria	Acidobacteriota	Vicinamibacteria	Vicinamibacterales
ASV47	2	22	0.000786691877714934	0.0342519986346875	0.186456537460969	M10	Bacteria	Chloroflexi	P2-11E	P2-11E	P2-11E	P2-11E
ASV49	1	0	0.000808931555478294	0.0305512860773703	0.302991873374075	M10	Bacteria	Gemmatimonadota	Gemmatimonadetes	Gemmatimonadales	Gemmatimonadaceae
ASV50	2	11	0.000822833623236182	0.0623435004119092	0.280713059155393	M11	Bacteria	Gemmatimonadota	Gemmatimonadetes	Gemmatimonadales	Gemmatimonadaceae	uncultured
ASV52	10	555	0.000979625850651002	0.245902184192174	0.322871430676899	M5	Bacteria	Acidobacteriota	Vicinamibacteria	Vicinamibacterales	Vicinamibacteraceae	Vicinamibacteraceae
ASV53	8	308	0.000955073702409226	0.227930182429287	0.581991177589569	M4	Bacteria	Proteobacteria	Gammaproteobacteria	Burkholderiales	Nitrosomonadaceae	MND1
ASV54	7	358	0.00099899383679516	0.213788674440037	0.225872901078637	M4	Bacteria	Chloroflexi	P2-11E	P2-11E	P2-11E	P2-11E
ASV56	1	0	0.000687143668982622	0.0113944413189682	0.279342055203474	M7	Bacteria	Actinobacteriota	MB-A2-108	MB-A2-108	MB-A2-108	MB-A2-108
ASV57	4	107	0.000886753510202729	0.0874256874623474	0.366058055162344	M11	Bacteria	Methylomirabilota	Methylomirabilia	Rokubacteriales	Rokubacteriales	Rokubacteriales
ASV58	3	37	0.000848701117947053	0.0594083436463043	0.277628300263575	M7	Bacteria	Acidobacteriota	Vicinamibacteria	Vicinamibacterales	Vicinamibacteraceae	Vicinamibacteraceae
ASV59	5	268	0.000919473520815612	0.0962198151550583	0.283112316071251	M7	Bacteria	Gemmatimonadota	Gemmatimonadetes	Gemmatimonadales	Gemmatimonadaceae	Roseisolibacter
ASV60	2	44	0.000766220534933388	0.0303384924577088	0.108994814177552	M2	Bacteria	Acidobacteriota	Holophagae	Subgroup_7	Subgroup_7	Subgroup_7
ASV61	1	0	0.000717554233369582	0.013292070641153	0.281398561131352	M2	Bacteria	Proteobacteria	Gammaproteobacteria	Burkholderiales	Nitrosomonadaceae	MND1
ASV63	2	48	0.000847719260947322	0.0511006674487192	0.316701912893264	M10	Bacteria	Methylomirabilota	Methylomirabilia	Rokubacteriales	Rokubacteriales	Rokubacteriales
ASV64	15	874	0.00111598403508819	0.670155421983879	0.204622339823895	M1	Bacteria	Actinobacteriota	Acidimicrobiia	IMCC26256	IMCC26256	IMCC26256
ASV65	2	375	0.000693526854986748	0.0130922370530259	0.13641489321593	M6	Bacteria	Acidobacteriota	Blastocatellia	Pyrinomonadales	Pyrinomonadaceae	RB41
ASV66	11	1161	0.0010807188902662	0.352634577867147	0.182686276593192	M6	Bacteria	Proteobacteria	Alphaproteobacteria	Rhizobiales	KF-JG30-B3	KF-JG30-B3
ASV67	1	0	0.000672451689387283	0.0121857341591038	0.0706067035238229	M1	Bacteria	Actinobacteriota	Actinobacteria	Frankiales	Geodermatophilaceae	Blastococcus
ASV68	7	330	0.000892022599751951	0.103572469778506	0.18577103548501	M11	Bacteria	Actinobacteriota	Thermoleophilia	Solirubrobacterales	67-14	67-14
ASV69	13	1427	0.00109180858577881	0.465634140032105	0.303677375350034	M1	Bacteria	RCP2-54	RCP2-54	RCP2-54	RCP2-54	RCP2-54
ASV70	9	664	0.000974679636256337	0.181050817835248	0.263575509756407	M2	Bacteria	Actinobacteriota	Thermoleophilia	Gaiellales	uncultured	uncultured
ASV71	3	52	0.000858411796075304	0.056868334079429	0.305733881277913	M6	Bacteria	Acidobacteriota	Blastocatellia	Pyrinomonadales	Pyrinomonadaceae	RB41
ASV73	3	29	0.000821580300359326	0.0775243465829121	0.120648347768862	M7	Bacteria	Actinobacteriota	Thermoleophilia	Solirubrobacterales	67-14	67-14
ASV74	9	747	0.000989591197304036	0.166937604903321	0.177545011773496	M12	Bacteria	Acidobacteriota	Vicinamibacteria	Vicinamibacterales	Vicinamibacteraceae	Vicinamibacteraceae
ASV75	3	39	0.000747822437282892	0.0267244917710483	0.0634089327762487	M2	Bacteria	Acidobacteriota	Blastocatellia	Pyrinomonadales	Pyrinomonadaceae	RB41
ASV76	3	26	0.00077921662965437	0.0448034819746981	0.378397090729614	M8	Bacteria	Actinobacteriota	Thermoleophilia	Gaiellales	Gaiellaceae	Gaiella
ASV80	4	200	0.000945755732570328	0.110788463414656	0.149782181747139	M8	Bacteria	Acidobacteriota	Blastocatellia	Pyrinomonadales	Pyrinomonadaceae	RB41
ASV81	13	1427	0.00102973568837017	0.24612184567527	0.326298940556696	M6	Bacteria	Actinobacteriota	Thermoleophilia	Solirubrobacterales	Solirubrobacteraceae	Solirubrobacter
ASV82	14	903	0.00103861101109622	0.433588246802525	0.220046134282982	M1	Bacteria	Proteobacteria	Alphaproteobacteria	Rhizobiales	Rhizobiales_Incertae_Sedis	Nordella
ASV83	3	30	0.000837601209987473	0.0765874804827777	0.229643161946414	M1	Bacteria	Actinobacteriota	Thermoleophilia	Gaiellales	Gaiellaceae	Gaiella
ASV84	1	0	0.000753788193360437	0.0263083362576829	0.220046134282982	M10	Bacteria	Proteobacteria	Gammaproteobacteria	Burkholderiales	Comamonadaceae
ASV85	5	234	0.000975658155869414	0.219713235714675	0.261519003828529	M1	Bacteria	Proteobacteria	Alphaproteobacteria	Rhizobiales	Methyloligellaceae
ASV86	3	72	0.000803178631218364	0.0356223669569027	0.0997405375020994	M12	Bacteria	Proteobacteria	Gammaproteobacteria	Burkholderiales	TRA3-20	TRA3-20
ASV87	5	669	0.000907987178502291	0.0564713142244565	0.215247620451266	M10	Bacteria	Proteobacteria	Alphaproteobacteria	Rhizobiales	Xanthobacteraceae
ASV89	6	218	0.000964136366365645	0.226698151961176	0.179601517701375	M11	Bacteria	Chloroflexi	KD4-96	KD4-96	KD4-96	KD4-96
ASV91	4	74	0.000893175621860441	0.13791703517276	0.182343525605213	M1	Bacteria	Acidobacteriota	Subgroup_5	Subgroup_5	Subgroup_5	Subgroup_5
ASV92	12	1004	0.00107531187667082	0.418905919765334	0.342065486003763	M7	Bacteria	Acidobacteriota	Holophagae	Subgroup_7	Subgroup_7	Subgroup_7
ASV93	6	456	0.000917662351359498	0.119628616501864	0.0822602371151335	M2	Bacteria	Acidobacteriota	Blastocatellia	Pyrinomonadales	Pyrinomonadaceae	RB41
ASV94	6	290	0.000950766127982245	0.113115537542906	0.159721960398551	M2	Bacteria	Acidobacteriota	Vicinamibacteria	Vicinamibacterales	Vicinamibacteraceae	Vicinamibacteraceae
ASV95	20	2880	0.00119634998946931	0.878408351723738	0.0993977865141196	M1	Bacteria	Acidobacteriota	Vicinamibacteria	Vicinamibacterales	Vicinamibacteraceae	Vicinamibacteraceae
ASV96	5	324	0.000996984337303185	0.155152236864052	0.0860304979829104	M6	Bacteria	Proteobacteria	Gammaproteobacteria	Burkholderiales	Nitrosomonadaceae	Ellin6067
ASV97	3	38	0.000903313958131261	0.131340742778759	0.178916015725415	M1	Bacteria	Gemmatimonadota	Gemmatimonadetes	Gemmatimonadales	Gemmatimonadaceae	uncultured
ASV98	9	688	0.00101320851951556	0.286964664164761	0.154580695578855	M2	Bacteria	Acidobacteriota	Blastocatellia	Elev-16S-573	Elev-16S-573	Elev-16S-573
ASV99	4	220	0.000947106290188638	0.0863960843886236	0.207364347727732	M8	Bacteria	Proteobacteria	Alphaproteobacteria	Rhizobiales	Hyphomicrobiaceae	Pedomicrobium
ASV100	4	101	0.000893039368786871	0.140816291054818	0.139842403095727	M5	Bacteria	Actinobacteriota	Thermoleophilia	Solirubrobacterales	67-14	67-14
ASV101	4	112	0.000897827824620374	0.100053541691697	0.220731636258942	M6	Bacteria	Methylomirabilota	Methylomirabilia	Rokubacteriales	Rokubacteriales	Rokubacteriales
ASV102	14	1144	0.00104320845952465	0.354914344978123	0.248837217273279	M11	Bacteria	Actinobacteriota	Thermoleophilia	Gaiellales	uncultured	uncultured
ASV104	14	1707	0.00105278753375139	0.396750706081411	0.180287019677334	M3	Bacteria	Acidobacteriota	Blastocatellia	Pyrinomonadales	Pyrinomonadaceae	RB41
ASV105	5	210	0.000957613780030023	0.100784820328904	0.106252806273714	M8	Bacteria	Actinobacteriota	Rubrobacteria	Rubrobacterales	Rubrobacteriaceae	Rubrobacter
ASV106	6	207	0.000922126794610913	0.121751243514659	0.109680316153511	M4	Bacteria	Proteobacteria	Gammaproteobacteria	Steroidobacterales	Steroidobacteraceae
ASV107	3	56	0.000836205497872268	0.0603984160989634	0.174117501893699	M11	Bacteria	Acidobacteriota	Vicinamibacteria	Vicinamibacterales	Vicinamibacteraceae
ASV108	7	360	0.000970054114503948	0.190181115399767	0.250893723201157	M11	Bacteria	Gemmatimonadota	Gemmatimonadetes	Gemmatimonadales	Gemmatimonadaceae	Gemmatimonas
ASV110	4	204	0.000947943163416394	0.108343436973838	0.171718244977841	M1	Bacteria	Acidobacteriota	Vicinamibacteria	Vicinamibacterales	Vicinamibacteraceae	Vicinamibacteraceae
ASV111	4	190	0.000926811980460681	0.131887402967771	0.129559873456335	M5	Bacteria	Acidobacteriota	Vicinamibacteria	Vicinamibacterales	uncultured	uncultured
ASV112	12	882	0.001032116478262	0.301832893281532	0.356118276510932	M2	Bacteria	Actinobacteriota	Thermoleophilia	Gaiellales
ASV113	13	1655	0.00105429443976348	0.236905421848022	0.126817865552497	M5	Bacteria
ASV114	3	32	0.00083674646452361	0.0814660759440478	0.305733881277913	M11	Bacteria	Actinobacteriota	Thermoleophilia	Gaiellales	Gaiellaceae	Gaiella
ASV115	1	0	0.000845287552752328	0.0336759108723972	0.132301881360173	M1	Bacteria	Actinobacteriota	Thermoleophilia	Solirubrobacterales	Solirubrobacteraceae	Solirubrobacter
ASV116	7	441	0.000958532188225437	0.211172680527417	0.142241660011585	M6	Bacteria	Proteobacteria	Alphaproteobacteria	Rhizobiales	uncultured	uncultured
ASV117	2	13	0.000804407670689097	0.0550082370037673	0.0774617232834174	M4	Bacteria	Acidobacteriota	Blastocatellia	Pyrinomonadales	Pyrinomonadaceae	RB41
ASV118	2	0	0.000870262883265726	0.0980723413179605	0.156979952494713	M4	Bacteria	Acidobacteriota	Holophagae	Subgroup_7	Subgroup_7	Subgroup_7
ASV119	2	0	0.00080601978286042	0.0514301522631965	0.211134608595509	M8	Bacteria	Chloroflexi	KD4-96	KD4-96	KD4-96	KD4-96
ASV120	8	926	0.00101129055214754	0.193600254501312	0.142927161987544	M4	Bacteria	Gemmatimonadota	Gemmatimonadetes	Gemmatimonadales	Gemmatimonadaceae	uncultured
ASV121	2	23	0.000745851033450742	0.0226753005133972	0.113793328009268	M7	Bacteria	Proteobacteria	Gammaproteobacteria	Burkholderiales	Nitrosomonadaceae	MND1
ASV122	2	17	0.000820734908153673	0.0650172790872097	0.152866940638956	M4	Bacteria	Actinobacteriota	Thermoleophilia	Gaiellales	uncultured	uncultured
ASV123	9	862	0.00100552212281264	0.280743032111318	0.0658081896921068	M7	Bacteria	Proteobacteria	Gammaproteobacteria	CCD24	CCD24	CCD24
ASV124	10	571	0.00108037800973134	0.48623212897981	0.085344996006951	M1	Bacteria
ASV126	8	811	0.00101670199245837	0.264023068531661	0.103853549357856	M8	Bacteria	Acidobacteriota	Vicinamibacteria	Vicinamibacterales	Vicinamibacteraceae	Vicinamibacteraceae
ASV127	2	29	0.000751390676310794	0.0383399787125817	0.150810434711078	M9	Bacteria	Chloroflexi	KD4-96	KD4-96	KD4-96	KD4-96
ASV128	6	317	0.000913378275166476	0.0936578070020269	0.149439430759159	M3	Bacteria	Actinobacteriota	Thermoleophilia	Gaiellales	uncultured	uncultured
ASV129	2	42	0.000751772297014056	0.022793276648201	0.13607214222795	M2	Bacteria	Planctomycetota	Phycisphaerae	Tepidisphaerales	WD2101_soil_group	WD2101_soil_group
ASV130	6	251	0.000912493490868398	0.135186433948418	0.0956275256463427	M1	Bacteria	Proteobacteria	Gammaproteobacteria	Burkholderiales	Comamonadaceae	Variovorax
ASV131	5	130	0.000892057539652112	0.0870605455803934	0.22278814218682	M3	Bacteria	Methylomirabilota	Methylomirabilia	Rokubacteriales	Rokubacteriales	Rokubacteriales
ASV132	7	682	0.00100259985790992	0.203212463816742	0.167605233122084	M11	Bacteria	Nitrospirota	Nitrospiria	Nitrospirales	Nitrospiraceae	Nitrospira
ASV133	6	560	0.00104284133770811	0.164483454628247	0.0736914624156404	M3	Bacteria	Actinobacteriota	Thermoleophilia	Solirubrobacterales	Solirubrobacteraceae	Solirubrobacter
ASV134	4	550	0.000973554385311945	0.0306859675365877	0.0850022450189713	M2	Bacteria	Proteobacteria	Gammaproteobacteria	Burkholderiales	TRA3-20	TRA3-20
ASV135	6	290	0.00091141080425198	0.128178536328624	0.140527905071686	M10	Bacteria	Actinobacteriota	Thermoleophilia	Solirubrobacterales	67-14	67-14
ASV136	3	44	0.00089165869002769	0.110558970535402	0.145326418903402	M2	Bacteria	Bacteroidota	Bacteroidia	Cytophagales	Microscillaceae
ASV137	2	47	0.000740121809142784	0.0139745871873041	0.129559873456335	M1	Bacteria	Chloroflexi	KD4-96	KD4-96	KD4-96	KD4-96
ASV138	2	33	0.000756981791974497	0.0222575215544863	0.095284774658363	M7	Bacteria	Proteobacteria	Gammaproteobacteria	Xanthomonadales	Xanthomonadaceae
ASV139	17	1895	0.00114398228296111	0.665443748771207	0.095284774658363	M2	Bacteria	Proteobacteria	Alphaproteobacteria	Rhizobiales	Xanthobacteraceae	uncultured
ASV140	1	0	0.000640029788330716	0.00703056903742825	0.236155430718029	M3	Bacteria	Actinobacteriota	Thermoleophilia	Gaiellales	Gaiellaceae	Gaiella
ASV141	6	343	0.000923481871150452	0.135097807749381	0.127846118516437	M6	Bacteria	RCP2-54	RCP2-54	RCP2-54	RCP2-54	RCP2-54
ASV142	3	130	0.00087241976986192	0.0916770061409845	0.144640916927443	M1	Bacteria	Chloroflexi	TK10	TK10	TK10	TK10
ASV143	5	124	0.000917806032325737	0.144398749641391	0.292709343734683	M6	Bacteria	Actinobacteriota	Thermoleophilia	Gaiellales	Gaiellaceae	Gaiella
ASV145	14	1438	0.00108548889857184	0.444272516623738	0.120305596780883	M4	Bacteria	Acidobacteriota	Vicinamibacteria	Vicinamibacterales	uncultured	uncultured
ASV146	9	674	0.00102943688634258	0.315484289031821	0.181315272641273	M7	Bacteria	Acidobacteriota	Blastocatellia	Pyrinomonadales	Pyrinomonadaceae	RB41
ASV147	3	43	0.000871656199743898	0.0914126793554459	0.180287019677334	M4	Bacteria	Actinobacteriota	Thermoleophilia	Gaiellales	Gaiellaceae	Gaiella
ASV149	6	323	0.000966307128097239	0.230471628817407	0.182000774617233	M1	Bacteria	Acidobacteriota	Holophagae	Subgroup_7	Subgroup_7	Subgroup_7
ASV150	4	199	0.00092050097720752	0.0690489070149503	0.171032743001882	M10	Bacteria	Chloroflexi	P2-11E	P2-11E	P2-11E	P2-11E
ASV151	7	430	0.000987332950352668	0.165731689878282	0.294765849662562	M8	Bacteria	Acidobacteriota	Holophagae	Subgroup_7	Subgroup_7	Subgroup_7
ASV152	4	144	0.000884642455052569	0.11194639000184	0.0997405375020994	M7	Bacteria	Proteobacteria	Alphaproteobacteria	Sphingomonadales	Sphingomonadaceae
ASV153	2	48	0.000866500303531848	0.0322632443912296	0.103510798369876	M2	Bacteria	Actinobacteriota	Actinobacteria	Micrococcales	Micrococcaceae	Arthrobacter
ASV155	7	746	0.000980495627246613	0.162222441653147	0.200852078956118	M5	Bacteria	Chloroflexi	P2-11E	P2-11E	P2-11E	P2-11E
ASV156	13	1828	0.00106858021699981	0.291402139361765	0.122704853696741	M10	Bacteria	Myxococcota	Polyangia	UASB-TL25	UASB-TL25	UASB-TL25
ASV160	3	385	0.000799575680170276	0.0646092999193752	0.119277343816944	M3	Bacteria	Planctomycetota	Phycisphaerae	Tepidisphaerales	WD2101_soil_group	WD2101_soil_group
ASV161	8	199	0.000994195222046267	0.332683304711086	0.157665454470673	M1	Bacteria	Acidobacteriota	Vicinamibacteria	Subgroup_17	Subgroup_17	Subgroup_17
ASV162	7	861	0.00100002240346982	0.241474302023309	0.157665454470673	M2	Bacteria	Chloroflexi	KD4-96	KD4-96	KD4-96	KD4-96
ASV163	9	510	0.000949180471308112	0.175870799043433	0.107281059237653	M5	Bacteria	Bacteroidota	Bacteroidia	Cytophagales	Microscillaceae	Chryseolinea
ASV165	1	0	0.000707337213405481	0.0177686814636271	0.27180153346792	M5	Bacteria	Acidobacteriota	Holophagae	Subgroup_7	Subgroup_7	Subgroup_7
ASV167	5	143	0.0009018073278079	0.123723026799863	0.187827541412888	M9	Bacteria	Actinobacteriota	Thermoleophilia	Gaiellales	Gaiellaceae	Gaiella
ASV168	2	61	0.00078375226018941	0.0292406314979168	0.179944268689354	M2	Bacteria	RCP2-54	RCP2-54	RCP2-54	RCP2-54	RCP2-54
ASV169	5	128	0.000930401475950737	0.202806901794997	0.121676600732802	M3	Bacteria	Proteobacteria	Alphaproteobacteria	Rhizobiales	Xanthobacteraceae
ASV170	3	111	0.000783022017736529	0.0279636436203095	0.120648347768862	M2	Bacteria	Acidobacteriota	Vicinamibacteria	Vicinamibacterales	Vicinamibacteraceae	Vicinamibacteraceae
ASV171	13	704	0.00107578902968589	0.541337590001556	0.141556158035626	M9	Bacteria	Acidobacteriota	Vicinamibacteria	Vicinamibacterales	uncultured	uncultured
ASV172	4	123	0.000921791798885654	0.148556409103717	0.0647799367281676	M5	Bacteria	Gemmatimonadota	Gemmatimonadetes	Gemmatimonadales	Gemmatimonadaceae	uncultured
ASV173	6	618	0.000892801247939758	0.0659328613147225	0.179258766713395	M12	Bacteria	Actinobacteriota	Thermoleophilia	Gaiellales	Gaiellaceae	Gaiella
ASV174	12	1526	0.00105193350122533	0.264896035095302	0.18611378647299	M10	Bacteria	Actinobacteriota	Thermoleophilia	Gaiellales	uncultured	uncultured
ASV175	5	93	0.000954008712085467	0.18083116463971	0.0812319841511943	M11	Bacteria	Gemmatimonadota	Gemmatimonadetes	Gemmatimonadales	Gemmatimonadaceae	uncultured
ASV176	9	841	0.00100224810572708	0.22918809336583	0.102482545405937	M10	Bacteria	Acidobacteriota	Vicinamibacteria	Vicinamibacterales	uncultured	uncultured
ASV177	4	123	0.000850682032834767	0.0760568608186726	0.106938308249674	M3	Bacteria	Acidobacteriota	Vicinamibacteria	Vicinamibacterales	Vicinamibacteraceae	Vicinamibacteraceae
ASV178	9	497	0.00104022087215596	0.355597326153111	0.0668364426560459	M1	Bacteria	Acidobacteriota	Blastocatellia	Pyrinomonadales	Pyrinomonadaceae	RB41
ASV179	7	426	0.000988269026493138	0.188032125015575	0.0798609801992754	M3	Bacteria	Gemmatimonadota	Gemmatimonadetes	Gemmatimonadales	Gemmatimonadaceae	uncultured
ASV180	11	1159	0.00102379515021798	0.224538390143816	0.116535335913106	M8	Bacteria	Myxococcota	bacteriap25	bacteriap25	bacteriap25	bacteriap25
ASV181	8	563	0.000978280885516987	0.206677238829167	0.167262482134105	M10	Bacteria	Gemmatimonadota	Gemmatimonadetes	Gemmatimonadales	Gemmatimonadaceae	uncultured
ASV184	3	62	0.000824268486907607	0.0465087656792847	0.129559873456335	M12	Bacteria	Acidobacteriota	Vicinamibacteria	Vicinamibacterales	Vicinamibacteraceae
ASV186	3	75	0.000929368414372809	0.138221453849576	0.0819174861271538	M1	Bacteria	Myxococcota	bacteriap25	bacteriap25	bacteriap25	bacteriap25
ASV187	5	469	0.000922978712503949	0.15412442585663	0.17343199991774	M5	Bacteria	Acidobacteriota	Vicinamibacteria	Vicinamibacterales	Vicinamibacteraceae	Vicinamibacteraceae
ASV188	5	372	0.000955798920994754	0.103518628367631	0.117906339865025	M8	Bacteria	Gemmatimonadota	S0134_terrestrial_group	S0134_terrestrial_group	S0134_terrestrial_group	S0134_terrestrial_group
ASV189	1	0	0.000816753129077812	0.0304627938364522	0.216618624403185	M12	Bacteria	Chloroflexi	Anaerolineae	Anaerolineales	Anaerolineaceae	UTCFX1
ASV190	4	89	0.000944008140141903	0.171339267711067	0.186799288448949	M1	Bacteria	Methylomirabilota	Methylomirabilia	Rokubacteriales	Rokubacteriales	Rokubacteriales
ASV191	2	13	0.000776252995609031	0.0310977499014899	0.112765075045329	M10	Bacteria	Gemmatimonadota	Gemmatimonadetes	Gemmatimonadales	Gemmatimonadaceae	uncultured
ASV192	7	353	0.000970016087478612	0.217977563889073	0.11173682208139	M1	Bacteria	Proteobacteria	Alphaproteobacteria	Rhizobiales	Rhizobiaceae
ASV193	8	349	0.000947955352045419	0.16362658871728	0.150124932735119	M2	Bacteria	Acidobacteriota	Blastocatellia	Blastocatellales	Blastocatellaceae	uncultured
ASV194	3	79	0.000791040913853962	0.0303099506807858	0.205650592787834	M10	Bacteria	Nitrospirota	Nitrospiria	Nitrospirales	Nitrospiraceae	Nitrospira
ASV195	8	355	0.00103513280465397	0.398197951887586	0.144640916927443	M8	Bacteria	Actinobacteriota	Thermoleophilia	Gaiellales	uncultured	uncultured
ASV196	9	719	0.00103141669224262	0.247561058302198	0.0654654387041271	M1	Bacteria	Proteobacteria	Alphaproteobacteria	Sphingomonadales	Sphingomonadaceae	Altererythrobacter
ASV198	8	529	0.000990221851953456	0.27772521546622	0.135043889264011	M1	Bacteria	Chloroflexi	Anaerolineae	Anaerolineales	Anaerolineaceae	UTCFX1
ASV199	11	692	0.00107147942687902	0.357736864666885	0.0802037311872551	M11	Bacteria	Bacteroidota	Bacteroidia	Chitinophagales	Chitinophagaceae	uncultured
ASV200	15	1868	0.00110912063579762	0.440471262720456	0.0846594940309915	M1	Bacteria	Acidobacteriota	Vicinamibacteria	Vicinamibacterales	Vicinamibacteraceae
ASV201	3	70	0.000855168007568549	0.0498013489171847	0.102825296393917	M12	Bacteria	Acidobacteriota	Vicinamibacteria	Vicinamibacterales	Vicinamibacteraceae	Vicinamibacteraceae
ASV204	5	183	0.00090058878257684	0.162580925965387	0.0949420236703832	M6	Bacteria	Chloroflexi	Chloroflexia	Thermomicrobiales	JG30-KF-CM45	JG30-KF-CM45
ASV206	3	56	0.000907668319496708	0.0999017000322521	0.0764334703194782	M1	Bacteria	Proteobacteria	Gammaproteobacteria	Burkholderiales	TRA3-20	TRA3-20
ASV207	1	0	0.000765327901289702	0.0297708165136252	0.0702639525358432	M8	Bacteria	Proteobacteria	Alphaproteobacteria	Rhizobiales	Xanthobacteraceae
ASV208	5	212	0.000940609000662516	0.134649192837753	0.147040173843301	M1	Bacteria	Actinobacteriota	Thermoleophilia	Gaiellales	Gaiellaceae	Gaiella
ASV209	6	387	0.000944341582822494	0.128831842721541	0.13641489321593	M10	Bacteria	Acidobacteriota	Vicinamibacteria	Subgroup_17	Subgroup_17	Subgroup_17
ASV210	15	2398	0.00109570452985712	0.327623958135579	0.118249090853004	M5	Bacteria	Bacteroidota	Bacteroidia	Cytophagales	Microscillaceae	uncultured
ASV211	18	2268	0.00114917075706025	0.701920006355332	0.0870587509468496	M11	Bacteria	Verrucomicrobiota	Verrucomicrobiae	Chthoniobacterales	Chthoniobacteraceae	Chthoniobacter
ASV212	8	884	0.00102439175830356	0.230808752432126	0.0997405375020994	M9	Bacteria	Proteobacteria	Alphaproteobacteria	Sphingomonadales	Sphingomonadaceae	Sphingomonas
ASV214	5	155	0.000893768998682202	0.134316778028136	0.0640944347522082	M1	Bacteria	Acidobacteriota	Vicinamibacteria	Vicinamibacterales	Vicinamibacteraceae	Vicinamibacteraceae
ASV215	4	110	0.000902254218086808	0.103844627583051	0.085344996006951	M2	Bacteria	Acidobacteriota	Blastocatellia	Pyrinomonadales	Pyrinomonadaceae	RB41
ASV216	6	242	0.000937281622542749	0.226894433976384	0.129217122468356	M11	Bacteria	Gemmatimonadota	Gemmatimonadetes	Gemmatimonadales	Gemmatimonadaceae	Gemmatimonas
ASV218	7	340	0.000919059564087173	0.125861652032123	0.171032743001882	M4	Bacteria	Acidobacteriota	Holophagae	Subgroup_7	Subgroup_7	Subgroup_7
ASV219	4	66	0.000806772969616653	0.0525632347920366	0.0750624663675593	M9	Bacteria	Proteobacteria	Alphaproteobacteria	Rhizobiales	uncultured	uncultured
ASV220	6	384	0.000980728015916622	0.248867040556693	0.12373310666068	M1	Bacteria	Planctomycetota	Phycisphaerae	Tepidisphaerales	WD2101_soil_group	WD2101_soil_group
ASV221	4	141	0.000945874913900857	0.168617235443205	0.0716349564877621	M1	Bacteria	Actinobacteriota	Thermoleophilia	Gaiellales	Gaiellaceae	Gaiella
ASV224	3	35	0.000941557372418693	0.181039542343697	0.0712922054997824	M11	Bacteria	Proteobacteria	Alphaproteobacteria	Rhizobiales	KF-JG30-B3	KF-JG30-B3
ASV225	3	172	0.00086382840452824	0.057154119482861	0.0819174861271538	M8	Bacteria	Actinobacteriota	Thermoleophilia	Solirubrobacterales	Solirubrobacteraceae	Solirubrobacter
ASV226	2	57	0.000824295288121556	0.0927134451888706	0.1487539287832	M8	Bacteria	Myxococcota	bacteriap25	bacteriap25	bacteriap25	bacteriap25
ASV227	6	592	0.000998054661684131	0.129059166935745	0.17343199991774	M5	Bacteria	Actinobacteriota	Thermoleophilia	Gaiellales	uncultured	uncultured
ASV228	6	381	0.000953906267145152	0.131234627661254	0.0990550355261399	M8	Bacteria	Proteobacteria	Alphaproteobacteria	Rhizobiales	Xanthobacteraceae
ASV230	5	192	0.000892721329694128	0.0982914543083841	0.0863732489708902	M5	Bacteria	Acidobacteriota	Vicinamibacteria	Vicinamibacterales	Vicinamibacteraceae
ASV232	14	1303	0.00107177760384633	0.423479595015614	0.119962845792903	M10	Bacteria	Acidobacteriota	Vicinamibacteria	Vicinamibacterales	Vicinamibacteraceae	Vicinamibacteraceae
ASV233	7	279	0.000972700349207787	0.19456209935122	0.195025312160462	M1	Bacteria	NB1-j	NB1-j	NB1-j	NB1-j	NB1-j
ASV234	7	383	0.00101599362500621	0.318282694379843	0.151495936687038	M9	Bacteria	Actinobacteriota	MB-A2-108	MB-A2-108	MB-A2-108	MB-A2-108
ASV236	4	115	0.000847503577621981	0.0564786833695935	0.144298165939463	M5	Bacteria	Acidobacteriota	Vicinamibacteria	Vicinamibacterales	Vicinamibacteraceae	Vicinamibacteraceae
ASV237	6	577	0.000893637869303441	0.0970788698939166	0.228614908982475	M7	Bacteria	Proteobacteria	Gammaproteobacteria	Burkholderiales	TRA3-20	TRA3-20
ASV238	11	1248	0.00106344453016571	0.322362204630139	0.107623810225633	M6	Bacteria	NB1-j	NB1-j	NB1-j	NB1-j	NB1-j
ASV239	4	120	0.000926530350696509	0.139429766815245	0.189884047340766	M4	Bacteria	Actinobacteriota	Thermoleophilia	Gaiellales	Gaiellaceae	Gaiella
ASV240	10	649	0.00105357620591552	0.30511591735139	0.101111541454018	M4	Bacteria	Verrucomicrobiota	Verrucomicrobiae	Chthoniobacterales	Chthoniobacteraceae	Candidatus_Udaeobacter
ASV241	3	74	0.00085433568840385	0.0683850361983309	0.0640944347522082	M5	Bacteria	Acidobacteriota	Blastocatellia	45985	45985	45985
ASV242	12	1428	0.00112497939144108	0.423902307949421	0.11105132010543	M3	Bacteria	Actinobacteriota	Thermoleophilia	Gaiellales	uncultured	uncultured
ASV243	10	1036	0.00104782318389598	0.196691051845354	0.0918572647785657	M5	Bacteria	Nitrospirota	Nitrospiria	Nitrospirales	Nitrospiraceae	Nitrospira
ASV244	6	152	0.00091893483327145	0.14672643506859	0.0654654387041271	M10	Bacteria	Proteobacteria	Alphaproteobacteria	Sphingomonadales	Sphingomonadaceae	Altererythrobacter
ASV247	10	861	0.00104063238965096	0.262222586569475	0.12407585764866	M11	Bacteria	Planctomycetota	OM190	OM190	OM190	OM190
ASV249	1	0	0.000806693939722162	0.0408240512388252	0.0716349564877621	M5	Bacteria	Acidobacteriota	Vicinamibacteria	Vicinamibacterales	Vicinamibacteraceae	Vicinamibacteraceae
ASV250	5	224	0.000944422587058894	0.111837790244327	0.0743769643915999	M12	Bacteria	Acidobacteriota	Blastocatellia	Pyrinomonadales	Pyrinomonadaceae	RB41
ASV251	6	237	0.000950161982346514	0.159335061636632	0.132987383336132	M2	Bacteria	Acidobacteriota	Vicinamibacteria	Vicinamibacterales
ASV252	6	204	0.00096142232579689	0.2028982519657	0.0736914624156404	M11	Bacteria	Firmicutes	Bacilli	Paenibacillales	Paenibacillaceae	Paenibacillus
ASV253	8	311	0.0009833863079178	0.235231041603196	0.169661739049963	M2	Bacteria	Proteobacteria	Gammaproteobacteria	Burkholderiales	Comamonadaceae
ASV255	9	550	0.00100668085576975	0.346385181147788	0.21044910661955	M6	Bacteria	Gemmatimonadota	Gemmatimonadetes	Gemmatimonadales	Gemmatimonadaceae
ASV258	3	21	0.00074396529062401	0.024230372325927	0.11173682208139	M12	Bacteria	Acidobacteriota	Vicinamibacteria	Vicinamibacterales	Vicinamibacteraceae	Vicinamibacteraceae
ASV261	4	330	0.000964163319896176	0.0799021748512731	0.0839739920550321	M7	Bacteria	Bacteroidota	Bacteroidia	Cytophagales	Microscillaceae	Chryseolinea
ASV262	7	319	0.000967598477347724	0.189356567469938	0.107623810225633	M3	Bacteria	Actinobacteriota	Thermoleophilia	Gaiellales	Gaiellaceae	Gaiella
ASV263	6	559	0.000937991537937329	0.116276411589406	0.204965090811874	M2	Bacteria	Actinobacteriota	Thermoleophilia	Gaiellales	uncultured	uncultured
ASV264	12	762	0.00103680899494582	0.400736139425869	0.0699212015478635	M6	Bacteria	Proteobacteria	Alphaproteobacteria	Sphingomonadales	Sphingomonadaceae
ASV265	7	608	0.000971218657139553	0.153609838567347	0.132987383336132	M3	Bacteria	Proteobacteria	Alphaproteobacteria	Rhizobiales	Xanthobacteraceae
ASV266	1	0	0.000688715996574429	0.00691129046659502	0.0788327272353363	M10	Bacteria	Bacteroidota	Bacteroidia	Chitinophagales	Chitinophagaceae	Puia
ASV267	4	77	0.000834142361297719	0.0690541680006247	0.107281059237653	M1	Bacteria	Actinobacteriota	Thermoleophilia	Solirubrobacterales	Solirubrobacteraceae	Solirubrobacter
ASV268	6	470	0.000986511746067404	0.270162246547164	0.114478829985227	M2	Bacteria	Acidobacteriota	Vicinamibacteria	Subgroup_17	Subgroup_17	Subgroup_17
ASV269	1	0	0.000893601556249169	0.0306758109556357	0.11173682208139	M4	Bacteria	Acidobacteriota	Vicinamibacteria	Vicinamibacterales	Vicinamibacteraceae
ASV271	4	155	0.000911701091468836	0.0847297655359579	0.129217122468356	M1	Bacteria	Methylomirabilota	Methylomirabilia	Rokubacteriales	Rokubacteriales	Rokubacteriales
ASV274	6	500	0.000879331303466901	0.0997879372785677	0.0682074466079649	M1	Bacteria	Acidobacteriota	Blastocatellia	45985	45985	45985
ASV275	14	1591	0.00112305387635136	0.565271537426213	0.0870587509468496	M7	Bacteria	Acidobacteriota	Vicinamibacteria	Vicinamibacterales	uncultured	uncultured
ASV276	16	1113	0.00108687790549783	0.48763398614721	0.137443146179869	M11	Bacteria
ASV277	6	335	0.000985971452805179	0.180024446486474	0.138128648155828	M4	Bacteria	Gemmatimonadota	AKAU4049	AKAU4049	AKAU4049	AKAU4049
ASV279	7	595	0.000985223330962744	0.198000972598706	0.152181438662997	M1	Bacteria	Acidobacteriota	Blastocatellia
ASV281	7	583	0.00100207387774274	0.167073597702155	0.0613524268483704	M3	Bacteria	Actinobacteriota	Actinobacteria	0319-7L14	0319-7L14	0319-7L14
ASV283	7	540	0.000977620384651044	0.107648631748362	0.0709494545118026	M6	Bacteria	Actinobacteriota	Acidimicrobiia	IMCC26256	IMCC26256	IMCC26256
ASV284	9	639	0.00106886920898133	0.342413626753172	0.126132363576538	M2	Bacteria	Proteobacteria	Gammaproteobacteria	Burkholderiales	Nitrosomonadaceae	MND1
ASV287	11	960	0.001036490190376	0.309529826167028	0.0771189722954376	M9	Bacteria	Proteobacteria	Alphaproteobacteria	Rhizobiales	Rhizobiaceae	Pseudaminobacter
ASV288	23	3648	0.00122639786137974	1	0.0606669248724109	M1	Bacteria	Bacteroidota	Bacteroidia	Chitinophagales	Chitinophagaceae	Terrimonas
ASV289	4	193	0.000941348648914118	0.112003500956423	0.0928855177425049	M4	Bacteria	Actinobacteriota	Actinobacteria	Streptomycetales	Streptomycetaceae	Streptomyces
ASV291	6	288	0.00098591004145066	0.246346780885612	0.0637516837642284	M4	Bacteria	Nitrospirota	Nitrospiria	Nitrospirales	Nitrospiraceae	Nitrospira
ASV293	7	214	0.000946857075148687	0.179449604859297	0.107281059237653	M6	Bacteria	Acidobacteriota	Vicinamibacteria	Vicinamibacterales	Vicinamibacteraceae
ASV295	5	171	0.000891301389112004	0.119231196587271	0.107966561213613	M7	Bacteria	Verrucomicrobiota	Verrucomicrobiae	Chthoniobacterales	Chthoniobacteraceae	Chthoniobacter
ASV296	9	669	0.00100981701430661	0.289767879531887	0.095284774658363	M2	Bacteria	Acidobacteriota	Holophagae	Subgroup_7	Subgroup_7	Subgroup_7
ASV297	10	893	0.00103810617883191	0.344726366663883	0.0822602371151335	M5	Bacteria	Actinobacteriota	Acidimicrobiia
ASV300	7	309	0.000961754066677996	0.181672402676048	0.100426039478059	M3	Bacteria	Methylomirabilota	Methylomirabilia	Rokubacteriales	Rokubacteriales	Rokubacteriales
ASV301	6	390	0.000954511943620491	0.160304910256875	0.147040173843301	M5	Bacteria	Nitrospirota	Nitrospiria	Nitrospirales	Nitrospiraceae	Nitrospira
ASV302	7	473	0.000966504510745592	0.135132983074524	0.142584410999565	M2	Bacteria	Acidobacteriota	Holophagae	Subgroup_7	Subgroup_7	Subgroup_7
ASV303	9	573	0.000988525387537887	0.214462927286167	0.0788327272353363	M3	Bacteria	Proteobacteria	Gammaproteobacteria	Burkholderiales	Nitrosomonadaceae	Ellin6067
ASV304	6	164	0.000927142727100465	0.164206101453802	0.0925427667545252	M7	Bacteria	Acidobacteriota	Vicinamibacteria	Vicinamibacterales	Vicinamibacteraceae	Vicinamibacteraceae
ASV306	5	238	0.000890208401728271	0.117395022068609	0.129217122468356	M6	Bacteria	MBNT15	MBNT15	MBNT15	MBNT15	MBNT15
ASV307	4	75	0.00097466763814421	0.268005436709948	0.0627234308002893	M1	Bacteria	Actinobacteriota	Actinobacteria	Streptomycetales	Streptomycetaceae	Streptomyces
ASV309	6	299	0.000968634941326521	0.141381338288004	0.0620379288243298	M5	Bacteria	Acidobacteriota	Blastocatellia	Blastocatellales	Blastocatellaceae	Stenotrophobacter
ASV310	4	115	0.000948843708570176	0.166509220888752	0.0963130276223021	M11	Bacteria	Acidobacteriota	Blastocatellia	Pyrinomonadales	Pyrinomonadaceae	RB41
ASV311	8	660	0.00104656733090318	0.270767626556227	0.0891152568747279	M2	Bacteria	Acidobacteriota	Holophagae	Subgroup_7	Subgroup_7	Subgroup_7
ASV317	9	471	0.00103662603279645	0.251277698463314	0.0963130276223021	M8	Bacteria	NB1-j	NB1-j	NB1-j	NB1-j	NB1-j
ASV318	6	411	0.000916346552056736	0.163726220294303	0.0620379288243298	M7	Bacteria	Actinobacteriota	Thermoleophilia	Solirubrobacterales	67-14	67-14
ASV320	2	0	0.000861420485166689	0.05856000791789	0.0712922054997824	M10	Bacteria	Proteobacteria	Gammaproteobacteria	Burkholderiales	Nitrosomonadaceae	MND1
ASV321	6	155	0.0009734768175567	0.212580102412656	0.154237944590875	M2	Bacteria	Proteobacteria	Gammaproteobacteria	Burkholderiales	Nitrosomonadaceae	MND1
ASV323	7	594	0.000935905910708154	0.13644229316422	0.0603241738844312	M5	Bacteria	Actinobacteriota	Acidimicrobiia
ASV325	9	993	0.00106041055642727	0.224611568219014	0.0983695335501805	M8	Bacteria	Acidobacteriota	Vicinamibacteria	Vicinamibacterales	Vicinamibacteraceae
ASV327	7	315	0.000986324531503596	0.261221784458843	0.0832884900790726	M4	Bacteria	Actinobacteriota	Thermoleophilia	Solirubrobacterales	67-14	67-14
ASV331	5	145	0.000915089115476995	0.176721483009786	0.147382924831281	M7	Bacteria	Acidobacteriota	Thermoanaerobaculia	Thermoanaerobaculales	Thermoanaerobaculaceae	Subgroup_10
ASV333	8	402	0.000991026363661492	0.244669803167679	0.0774617232834174	M9	Bacteria	Actinobacteriota	Thermoleophilia	Solirubrobacterales	Solirubrobacteraceae	Conexibacter
ASV334	6	757	0.00101408724674258	0.247207723082211	0.0928855177425049	M1	Bacteria	Actinobacteriota	Thermoleophilia	Gaiellales
ASV335	10	1077	0.00105049392799655	0.30163179648539	0.0778044742713971	M8	Bacteria	Planctomycetota	Phycisphaerae	Tepidisphaerales	WD2101_soil_group	WD2101_soil_group
ASV336	10	825	0.00107175898303899	0.323247860556914	0.0719777074757418	M4	Bacteria	Proteobacteria	Gammaproteobacteria	Burkholderiales	Nitrosomonadaceae	MND1
ASV338	4	111	0.000916792788928099	0.10725395982363	0.0839739920550321	M3	Bacteria	Acidobacteriota	Vicinamibacteria	Vicinamibacterales	Vicinamibacteraceae	Vicinamibacteraceae
ASV340	8	640	0.00104286301789511	0.302555737718727	0.102825296393917	M2	Bacteria	Gemmatimonadota	Gemmatimonadetes	Gemmatimonadales	Gemmatimonadaceae	Gemmatimonas
ASV341	6	594	0.000995630310916328	0.108419360048804	0.0856877469949307	M6	Bacteria	Gemmatimonadota	Gemmatimonadetes	Gemmatimonadales	Gemmatimonadaceae
ASV346	8	273	0.000957641834804842	0.232758324357815	0.0709494545118026	M5	Bacteria	Acidobacteriota	Blastocatellia	Pyrinomonadales	Pyrinomonadaceae	RB41
ASV349	8	640	0.00100363514284746	0.232610875102148	0.0781472252593768	M10	Bacteria	Proteobacteria	Gammaproteobacteria	Burkholderiales	TRA3-20	TRA3-20
ASV352	6	397	0.000977871710023392	0.147218363994524	0.0723204584637215	M11	Bacteria	Actinobacteriota	Thermoleophilia	Solirubrobacterales	Solirubrobacteraceae	Solirubrobacter
ASV355	7	878	0.00102695577146935	0.15647115612117	0.0949420236703832	M9	Bacteria	Latescibacterota	Latescibacterota	Latescibacterota	Latescibacterota	Latescibacterota
ASV356	3	32	0.000807966874832799	0.0547579180978831	0.085344996006951	M3	Bacteria	Acidobacteriota	Vicinamibacteria	Vicinamibacterales	Vicinamibacteraceae	Vicinamibacteraceae
ASV358	5	190	0.000922421753304972	0.182717946471804	0.100426039478059	M1	Bacteria	Verrucomicrobiota	Verrucomicrobiae	Chthoniobacterales	Chthoniobacteraceae	Chthoniobacter
ASV361	2	21	0.00084565243924524	0.0901256825307846	0.113793328009268	M7	Bacteria	Chloroflexi	Dehalococcoidia	S085	S085	S085
ASV364	4	162	0.000917861949295831	0.116931642723113	0.17308924892976	M10	Bacteria	Proteobacteria	Gammaproteobacteria	Burkholderiales	Nitrosomonadaceae
ASV365	6	247	0.000931765774159953	0.177439730172711	0.0894580078627077	M4	Bacteria	Actinobacteriota	MB-A2-108	MB-A2-108	MB-A2-108	MB-A2-108
ASV366	1	0	0.000605714733708646	0.00615709543357348	0.0826029881031132	M3	Bacteria	Actinobacteriota	Thermoleophilia	uncultured	uncultured	uncultured
ASV367	6	379	0.000958296998606275	0.151442083643497	0.0675219446320054	M9	Bacteria	Methylomirabilota	Methylomirabilia	Rokubacteriales	Rokubacteriales	Rokubacteriales
ASV369	6	565	0.00100881155235312	0.127481136528187	0.0699212015478635	M3	Bacteria	Bacteroidota	Bacteroidia	Cytophagales	Microscillaceae
ASV372	4	312	0.00100180216130198	0.0776122711447816	0.0699212015478635	M8	Bacteria	Verrucomicrobiota	Verrucomicrobiae	Opitutales	Opitutaceae	Cephaloticoccus
ASV375	6	374	0.000998784172974611	0.176197861525678	0.0802037311872551	M1	Bacteria	Proteobacteria	Alphaproteobacteria	Rhizobiales	A0839	A0839
ASV376	14	1136	0.0010448557204609	0.413942073735703	0.0644371857401879	M5	Bacteria	Acidobacteriota	Blastocatellia	Pyrinomonadales	Pyrinomonadaceae	RB41
ASV378	5	197	0.000896544496995993	0.0882304425662574	0.0719777074757418	M4	Bacteria	Proteobacteria	Gammaproteobacteria	PLTA13	PLTA13	PLTA13
ASV380	6	241	0.000937922838621018	0.164282791722823	0.0620379288243298	M6	Bacteria	Acidobacteriota	Thermoanaerobaculia	Thermoanaerobaculales	Thermoanaerobaculaceae	Subgroup_10
ASV383	13	1338	0.00109827415119812	0.497205776192205	0.0788327272353363	M6	Bacteria	Proteobacteria	Alphaproteobacteria	Rhizobiales	Rhizobiales_Incertae_Sedis	uncultured
ASV384	8	790	0.00101362194909712	0.176477549694794	0.0699212015478635	M3	Bacteria	Acidobacteriota	Subgroup_18	Subgroup_18	Subgroup_18	Subgroup_18
ASV388	12	1493	0.0011120229681822	0.449412920177996	0.0805464821752349	M4	Bacteria	Actinobacteriota	Thermoleophilia	Gaiellales	uncultured	uncultured
ASV389	13	1453	0.00106302020061177	0.324004763599087	0.0856877469949307	M4	Bacteria	Proteobacteria	Alphaproteobacteria	Rhizobiales	Rhizobiales_Incertae_Sedis
ASV392	7	405	0.000939054479904742	0.166819468213869	0.114821580973207	M4	Bacteria
ASV393	10	802	0.001032726694976	0.297928600675799	0.1233903556727	M4	Bacteria	Planctomycetota	Phycisphaerae	Tepidisphaerales	WD2101_soil_group	WD2101_soil_group
ASV394	5	130	0.000940376551871279	0.162223956878147	0.100083288490079	M4	Bacteria	Methylomirabilota	Methylomirabilia	Rokubacteriales	Rokubacteriales	Rokubacteriales
ASV396	7	544	0.000987469156125862	0.247961758777499	0.101797043429978	M7	Bacteria	Actinobacteriota	Thermoleophilia	Gaiellales	Gaiellaceae	Gaiella
ASV400	6	265	0.000930724718236634	0.161154476013495	0.0651226877161473	M1	Bacteria	Acidobacteriota	Subgroup_22	Subgroup_22	Subgroup_22	Subgroup_22
ASV402	7	1035	0.00100668591146718	0.291942466256946	0.0860304979829104	M8	Bacteria	Methylomirabilota	Methylomirabilia	Rokubacteriales	Rokubacteriales	Rokubacteriales
ASV411	6	205	0.000879907501232276	0.103230767750718	0.2721442844559	M7	Bacteria	Gemmatimonadota	Gemmatimonadetes	Gemmatimonadales	Gemmatimonadaceae	uncultured
ASV413	7	351	0.000978431415862898	0.175363718799003	0.095284774658363	M5	Bacteria	Proteobacteria	Gammaproteobacteria	Burkholderiales
ASV416	7	111	0.000936730972152296	0.269176894458538	0.0973412805862413	M9	Bacteria	Acidobacteriota	Thermoanaerobaculia	Thermoanaerobaculales	Thermoanaerobaculaceae	Subgroup_10
ASV419	5	215	0.000915733169926451	0.101421177546223	0.120305596780883	M3	Bacteria	Actinobacteriota	Acidimicrobiia	IMCC26256	IMCC26256	IMCC26256
ASV420	5	99	0.000901155721681731	0.11102436610688	0.0922000157665454	M3	Bacteria	Gemmatimonadota	Gemmatimonadetes	Gemmatimonadales	Gemmatimonadaceae	uncultured
ASV423	7	563	0.000971110527516226	0.17501784646677	0.0723204584637215	M6	Bacteria	Acidobacteriota	Blastocatellia
ASV425	6	193	0.000977211771557575	0.172164987524025	0.0651226877161473	M1	Bacteria	Planctomycetota	Phycisphaerae	Tepidisphaerales	WD2101_soil_group	WD2101_soil_group
ASV426	10	1299	0.00112381919696023	0.323439851238889	0.0997405375020994	M4	Bacteria	Actinobacteriota	Thermoleophilia	Gaiellales
ASV435	12	1020	0.00102834731183036	0.249320185657575	0.0695784505598837	M9	Bacteria	Proteobacteria	Alphaproteobacteria	Rhizobiales	Rhizobiales_Incertae_Sedis
ASV437	15	1309	0.00105514703724513	0.341709906299353	0.0781472252593768	M3	Bacteria	Acidobacteriota	Vicinamibacteria	Vicinamibacterales
ASV446	12	1035	0.00105880086918899	0.334425252516022	0.0911717628026063	M9	Bacteria	Proteobacteria	Alphaproteobacteria	Rhizobiales	Rhizobiales_Incertae_Sedis	uncultured
ASV447	6	300	0.000963594324840243	0.116605338084086	0.0980267825622007	M3	Bacteria	Acidobacteriota	Blastocatellia	Elev-16S-573	Elev-16S-573	Elev-16S-573
ASV448	7	672	0.000958539268661792	0.153921006277661	0.113793328009268	M7	Bacteria	Proteobacteria	Gammaproteobacteria	Burkholderiales	Nitrosomonadaceae	MND1
ASV453	4	121	0.000903460935777459	0.102302136055224	0.0908290118146265	M10	Bacteria	Acidobacteriota	Vicinamibacteria	Vicinamibacterales	uncultured	uncultured
ASV455	6	186	0.000944907134567642	0.171010190415716	0.105910055285734	M3	Bacteria	Planctomycetota	Phycisphaerae	Tepidisphaerales	WD2101_soil_group	WD2101_soil_group
ASV457	9	416	0.00101866560258428	0.296687626679056	0.0764334703194782	M7	Bacteria	Proteobacteria	Gammaproteobacteria	Burkholderiales	Nitrosomonadaceae	Ellin6067
ASV462	6	334	0.000965191799778565	0.140539815966103	0.0675219446320054	M5	Bacteria	Acidobacteriota	Blastocatellia	Pyrinomonadales	Pyrinomonadaceae	RB41
ASV463	7	297	0.000981324341401629	0.209910804900524	0.0743769643915999	M9	Bacteria	Proteobacteria	Gammaproteobacteria	Burkholderiales	TRA3-20	TRA3-20
ASV465	11	1335	0.00106092626788637	0.231000492329937	0.0627234308002893	M3	Bacteria	Gemmatimonadota	S0134_terrestrial_group	S0134_terrestrial_group	S0134_terrestrial_group	S0134_terrestrial_group
ASV470	9	644	0.00103105750582004	0.296283393110804	0.0904862608266468	M1	Bacteria	Proteobacteria	Alphaproteobacteria	Rhizobiales	Hyphomicrobiaceae	Hyphomicrobium
ASV473	8	490	0.000977589774571663	0.140721436425015	0.0778044742713971	M4	Bacteria	Myxococcota	Polyangia	Haliangiales	Haliangiaceae	Haliangium
ASV476	6	266	0.000971495139874125	0.149545578003737	0.0709494545118026	M9	Bacteria	Acidobacteriota	Blastocatellia	Pyrinomonadales	Pyrinomonadaceae	RB41
ASV479	4	115	0.000836789135478315	0.0599791721208749	0.0644371857401879	M3	Bacteria	Verrucomicrobiota	Verrucomicrobiae	Chthoniobacterales	Chthoniobacteraceae	Chthoniobacter
ASV480	5	249	0.000891398443665599	0.104943355988606	0.063066181788269	M3	Bacteria	Actinobacteriota	Thermoleophilia	Gaiellales	uncultured	uncultured
ASV481	10	767	0.00105522996310871	0.297234495330722	0.0695784505598837	M1	Bacteria	Methylomirabilota	Methylomirabilia	Rokubacteriales	Rokubacteriales	Rokubacteriales
ASV482	5	289	0.000966235525984528	0.153266443370918	0.0949420236703832	M7	Bacteria	Actinobacteriota	Thermoleophilia	Gaiellales	Gaiellaceae	Gaiella
ASV487	8	489	0.000973915488044433	0.189289350555426	0.0959702766343224	M2	Bacteria	Actinobacteriota	Actinobacteria	Propionibacteriales	Nocardioidaceae	Nocardioides
ASV490	4	114	0.000957893858980987	0.157596466068418	0.063066181788269	M4	Bacteria	Proteobacteria	Alphaproteobacteria	Caulobacterales	Hyphomonadaceae	Hirschia
ASV491	3	70	0.00080825170023648	0.0381729997925205	0.0712922054997824	M6	Bacteria	Proteobacteria	Alphaproteobacteria	Rhizobiales	Xanthobacteraceae
ASV492	9	647	0.00103275830384371	0.240767836038362	0.0688929485839243	M3	Bacteria	Actinobacteriota	Thermoleophilia	Gaiellales
ASV494	10	695	0.00105198020146876	0.38735196822635	0.149439430759159	M8	Bacteria	Gemmatimonadota	Gemmatimonadetes	Gemmatimonadales	Gemmatimonadaceae	uncultured
ASV499	6	157	0.000950329017699893	0.220948359117673	0.112079573069369	M6	Bacteria	Acidobacteriota	Holophagae	Subgroup_7	Subgroup_7	Subgroup_7
ASV503	6	354	0.000917155122287701	0.112917555149032	0.0627234308002893	M3	Bacteria	Actinobacteriota	Thermoleophilia	Solirubrobacterales	67-14	67-14
ASV510	5	140	0.000905961186810257	0.148317796152937	0.0788327272353363	M11	Bacteria	Acidobacteriota	Vicinamibacteria	Vicinamibacterales	Vicinamibacteraceae	Vicinamibacteraceae
ASV511	9	754	0.00108588768176809	0.329021704662695	0.0925427667545252	M5	Bacteria	Gemmatimonadota	Gemmatimonadetes	Gemmatimonadales	Gemmatimonadaceae	Gemmatimonas
ASV520	8	819	0.00107751284757995	0.351675585244056	0.0610096758603907	M11	Bacteria	Planctomycetota	Phycisphaerae	Tepidisphaerales	WD2101_soil_group	WD2101_soil_group
ASV521	5	271	0.000913686770921745	0.114549487475297	0.0637516837642284	M8	Bacteria	Proteobacteria	Gammaproteobacteria	Burkholderiales	SC-I-84	SC-I-84
ASV523	10	688	0.00103419682959117	0.356356538476662	0.0610096758603907	M2	Bacteria	Actinobacteriota	MB-A2-108	MB-A2-108	MB-A2-108	MB-A2-108
ASV524	7	270	0.000944297094857002	0.198011191236126	0.0863732489708902	M7	Bacteria	Gemmatimonadota	Gemmatimonadetes	Gemmatimonadales	Gemmatimonadaceae	uncultured
ASV526	3	46	0.000852913088505328	0.0919048129162876	0.0610096758603907	M10	Bacteria	Acidobacteriota	Subgroup_22	Subgroup_22	Subgroup_22	Subgroup_22
ASV528	3	20	0.000823378670890647	0.0733452780017775	0.073005960439681	M2	Bacteria	Chloroflexi	KD4-96	KD4-96	KD4-96	KD4-96
ASV533	9	659	0.00105249935271506	0.320153271757064	0.0723204584637215	M2	Bacteria	Acidobacteriota	Vicinamibacteria	Vicinamibacterales	uncultured	uncultured
ASV536	5	251	0.000977878906745803	0.185216699218421	0.0850022450189713	M5	Bacteria	Methylomirabilota	Methylomirabilia	Rokubacteriales	Rokubacteriales	Rokubacteriales
ASV537	5	211	0.000919660879904903	0.147333817426605	0.0723204584637215	M6	Bacteria	Actinobacteriota	Thermoleophilia	Gaiellales	uncultured	uncultured
ASV539	5	204	0.000953238972941197	0.19890607433625	0.109680316153511	M1	Bacteria	Acidobacteriota	Vicinamibacteria	Subgroup_17	Subgroup_17	Subgroup_17
ASV547	4	52	0.000931384387350866	0.16633361714644	0.0651226877161473	M4	Bacteria	Acidobacteriota	Vicinamibacteria	Vicinamibacterales	Vicinamibacteraceae	Vicinamibacteraceae
ASV549	9	917	0.00105652483784708	0.261179420494203	0.0836312410670524	M4	Bacteria	Proteobacteria	Alphaproteobacteria	Rhizobiales	KF-JG30-B3	KF-JG30-B3
ASV552	6	418	0.0010085127459543	0.221520800686914	0.079175478223316	M2	Bacteria	Proteobacteria	Gammaproteobacteria	Burkholderiales
ASV554	3	176	0.00086180491531971	0.0674336715343206	0.0781472252593768	M9	Bacteria	Actinobacteriota	Thermoleophilia	Gaiellales	uncultured	uncultured
ASV560	9	925	0.00107781636939267	0.378026494829532	0.0616951778363501	M1	Bacteria	Firmicutes	Bacilli	Paenibacillales	Paenibacillaceae	Paenibacillus
ASV567	3	0	0.000896049097987672	0.155575422044599	0.114478829985227	M4	Bacteria	Chloroflexi	Anaerolineae	Anaerolineales	Anaerolineaceae	uncultured
ASV569	6	80	0.000928506420587576	0.255023533485346	0.105567304297755	M9	Bacteria	Acidobacteriota	Holophagae	Subgroup_7	Subgroup_7	Subgroup_7
ASV571	7	485	0.000967209515010759	0.150649543166979	0.0956275256463427	M3	Bacteria	Acidobacteriota	Vicinamibacteria	Vicinamibacterales	Vicinamibacteraceae
ASV577	7	283	0.000996067739800853	0.261331808187013	0.0651226877161473	M5	Bacteria	Actinobacteriota	Thermoleophilia	Gaiellales	uncultured	uncultured
ASV582	9	929	0.0010390897845483	0.348650904310521	0.0911717628026063	M4	Bacteria	Planctomycetota	Phycisphaerae	Tepidisphaerales	WD2101_soil_group	WD2101_soil_group
ASV590	2	20	0.000824573642627847	0.0406852880928886	0.100426039478059	M2	Bacteria	Proteobacteria	Alphaproteobacteria	Rhizobiales	Rhizobiales_Incertae_Sedis	Nordella
ASV595	6	339	0.000962611242119348	0.209690509294563	0.116192584925126	M5	Bacteria	Chloroflexi	P2-11E	P2-11E	P2-11E	P2-11E
ASV601	3	83	0.000846126060217116	0.0718143760722638	0.0750624663675593	M7	Bacteria	Actinobacteriota	Thermoleophilia	Solirubrobacterales	67-14	67-14
ASV603	6	392	0.00099456706182125	0.192955384861543	0.101454292441998	M5	Bacteria	Verrucomicrobiota	Verrucomicrobiae	Pedosphaerales	Pedosphaeraceae	ADurb.Bin063-1
ASV609	5	374	0.000915684358381067	0.111000324454779	0.0788327272353363	M12	Bacteria
ASV624	7	440	0.000973503995164537	0.12587412235942	0.0647799367281676	M6	Bacteria	Proteobacteria	Alphaproteobacteria	Sphingomonadales	Sphingomonadaceae	Ellin6055
ASV626	3	74	0.000857173237947717	0.0745008598529586	0.0695784505598837	M3	Bacteria	Gemmatimonadota	Gemmatimonadetes	Gemmatimonadales	Gemmatimonadaceae
ASV629	5	206	0.000904949665603373	0.0823246326443802	0.120305596780883	M9	Bacteria	Actinobacteriota	Thermoleophilia	Solirubrobacterales	Solirubrobacteraceae	Solirubrobacter
ASV631	3	112	0.000865769903573889	0.0702063704532076	0.0706067035238229	M8	Bacteria	Actinobacteriota	MB-A2-108	MB-A2-108	MB-A2-108	MB-A2-108
ASV634	2	40	0.000893991098525622	0.064268760298735	0.0767762213074579	M2	Bacteria	Chloroflexi	Anaerolineae	Ardenticatenales	uncultured	uncultured
ASV643	5	151	0.000889062491976527	0.129295832179922	0.0675219446320054	M7	Bacteria	Actinobacteriota	MB-A2-108	MB-A2-108	MB-A2-108	MB-A2-108
ASV656	8	662	0.000977921999881446	0.264055172262503	0.0658081896921068	M2	Bacteria	Actinobacteriota	MB-A2-108	MB-A2-108	MB-A2-108	MB-A2-108
ASV677	4	204	0.000962309855116152	0.12852941480896	0.0647799367281676	M6	Bacteria	Actinobacteriota	Thermoleophilia	Gaiellales	uncultured	uncultured
ASV685	6	369	0.000939372282623696	0.13372811937179	0.0829457390910929	M6	Bacteria	Acidobacteriota	Blastocatellia	Pyrinomonadales	Pyrinomonadaceae	RB41
ASV687	4	281	0.000927825991184947	0.0735147230515338	0.0603241738844312	M4	Bacteria	Proteobacteria	Gammaproteobacteria	Burkholderiales	SC-I-84	SC-I-84
ASV696	6	175	0.00095477306947218	0.162815082902341	0.0661509406800865	M8	Bacteria	Acidobacteriota	Vicinamibacteria	Vicinamibacterales	Vicinamibacteraceae	Vicinamibacteraceae
ASV697	5	284	0.000965449500981231	0.134309419570848	0.0651226877161473	M9	Bacteria	Actinobacteriota	Thermoleophilia	Gaiellales	Gaiellaceae	Gaiella
ASV730	5	440	0.00101494299550711	0.214043825217798	0.0675219446320054	M11	Archaea	Crenarchaeota	Nitrososphaeria	Nitrososphaerales	Nitrososphaeraceae	Nitrososphaeraceae
ASV735	5	151	0.000923817897584955	0.116290135000524	0.0726632094517012	M8	Bacteria	Actinobacteriota	Thermoleophilia	Solirubrobacterales	67-14	67-14
ASV738	5	230	0.000940834398997074	0.142449496803703	0.0784899762473565	M9	Bacteria	Latescibacterota	Latescibacterota	Latescibacterota	Latescibacterota	Latescibacterota
ASV753	11	1728	0.00106273797002296	0.307970283011513	0.079175478223316	M12	Bacteria	Gemmatimonadota	Gemmatimonadetes	Gemmatimonadales	Gemmatimonadaceae
ASV773	4	292	0.000924536771435446	0.0961406438051797	0.0747197153795796	M2	Bacteria	Chloroflexi	Dehalococcoidia	S085	S085	S085
ASV784	5	375	0.000902768588865106	0.07813285429786	0.087744252922809	M10	Bacteria	Actinobacteriota	Thermoleophilia	Solirubrobacterales	67-14	67-14
ASV799	10	735	0.00105709765729284	0.360746510382137	0.0719777074757418	M5	Bacteria	Actinobacteriota	MB-A2-108	MB-A2-108	MB-A2-108	MB-A2-108
ASV823	6	482	0.000984728744360724	0.17939241525001	0.0904862608266468	M6	Bacteria	MBNT15	MBNT15	MBNT15	MBNT15	MBNT15
ASV846	5	149	0.0009206125849613	0.142566118213401	0.0832884900790726	M10	Bacteria	Gemmatimonadota	Gemmatimonadetes	Gemmatimonadales	Gemmatimonadaceae	uncultured
ASV877	2	20	0.00079986655526292	0.0448995526792509	0.0610096758603907	M1	Bacteria	Planctomycetota	Phycisphaerae	Tepidisphaerales	WD2101_soil_group	WD2101_soil_group
ASV887	6	353	0.000912822800874096	0.127362639808012	0.0671791936440257	M5	Bacteria	Planctomycetota	Phycisphaerae	Phycisphaerales	Phycisphaeraceae	AKYG587
ASV931	4	198	0.000859111049032396	0.062660260816706	0.0723204584637215	M12	Bacteria	Bacteroidota	Bacteroidia	Chitinophagales	Chitinophagaceae	Terrimonas
ASV964	5	324	0.00100581520995493	0.183249192926306	0.0743769643915999	M9	Bacteria	Chloroflexi	Dehalococcoidia	S085	S085	S085
ASV1017	8	596	0.000991033109410258	0.141985414257995	0.0685501975959446	M3	Bacteria	Actinobacteriota	MB-A2-108	MB-A2-108	MB-A2-108	MB-A2-108
ASV1090	5	308	0.000864419693873111	0.0808119669645627	0.0613524268483704	M12	Bacteria	Actinobacteriota	Thermoleophilia	Gaiellales	Gaiellaceae	Gaiella
ASV1155	3	51	0.000849160476619345	0.047135414135862	0.0647799367281676	M5	Bacteria	Planctomycetota	Planctomycetes	Gemmatales	Gemmataceae	uncultured
ASV1281	4	199	0.000808491887830303	0.0655502709072701	0.0891152568747279	M1	Bacteria	Gemmatimonadota	Gemmatimonadetes	Gemmatimonadales	Gemmatimonadaceae	uncultured
ASV1300	12	1205	0.00110939080180901	0.36653364185596	0.0613524268483704	M1	Bacteria	Gemmatimonadota	Gemmatimonadetes	Gemmatimonadales	Gemmatimonadaceae	uncultured
ASV1328	6	247	0.000984675241182949	0.21638498056349	0.0671791936440257	M11	Bacteria	Methylomirabilota	Methylomirabilia	Rokubacteriales	Rokubacteriales	Rokubacteriales
ASV1355	7	239	0.000996809211794202	0.265871886049602	0.0664936916680662	M6	Bacteria	Proteobacteria	Gammaproteobacteria	Burkholderiales	Nitrosomonadaceae	MND1
ASV1816	8	880	0.00102042298495231	0.222646183895734	0.0678646956199851	M9	Bacteria	Gemmatimonadota	Gemmatimonadetes	Gemmatimonadales	Gemmatimonadaceae	uncultured
