# Supplementary material for: Microbial interactions mediate the fairy ring type effects on alpine meadow plant communities on the Tibetan plateau
Source: Environ Microbiome. 2026 Mar 10;21:55. doi: 10.1186/s40793-026-00873-z (PMC13088534; doi:10.1186/s40793-026-00873-z)
Supplement: Supplementary file 2 — Supplementary Material 2 [file 40793_2026_873_MOESM2_ESM.zip › co-occurrence network/bacteria/T1/Agrocybe_20on_edge.csv]

Source	Target	Interaction	weight
ASV6	ASV16	+	0.965746246827358
ASV6	ASV68	+	0.895033608257213
ASV6	ASV71	+	0.687892698235805
ASV6	ASV84	+	0.882740185495461
ASV6	ASV88	+	0.918726057245937
ASV6	ASV113	+	0.793188629608787
ASV6	ASV123	+	0.837591188188767
ASV6	ASV135	+	0.923466110793948
ASV6	ASV137	+	0.916866333123024
ASV6	ASV225	-	0.822343184190105
ASV6	ASV229	-	0.856677684456813
ASV6	ASV333	-	0.96819063091398
ASV6	ASV366	+	0.865808624678663
ASV6	ASV376	+	0.826447738068958
ASV6	ASV388	-	0.796782924207564
ASV6	ASV425	+	0.687613571494324
ASV6	ASV434	+	0.890099106717118
ASV6	ASV487	+	0.950192602824811
ASV6	ASV494	+	0.967853353661518
ASV6	ASV526	+	0.920455926234025
ASV6	ASV799	-	0.883018640373982
ASV6	ASV966	+	0.83134821174855
ASV6	ASV1947	+	0.84065381154654
ASV8	ASV11	+	0.910792052010124
ASV8	ASV16	+	0.789035013093263
ASV8	ASV17	+	0.928309104916448
ASV8	ASV21	-	0.917646647384232
ASV8	ASV25	+	0.963267124759553
ASV8	ASV28	+	0.851645729320475
ASV8	ASV32	-	0.829204025675854
ASV8	ASV38	+	0.915441700421606
ASV8	ASV74	+	0.875706620172143
ASV8	ASV80	+	0.862891208696119
ASV8	ASV84	-	0.963761903751045
ASV8	ASV87	+	0.898283046654606
ASV8	ASV88	+	0.753133456127677
ASV8	ASV92	+	0.869968479136928
ASV8	ASV93	+	0.848787119032725
ASV8	ASV143	+	0.778503437003337
ASV8	ASV147	-	0.897651867278565
ASV8	ASV152	+	0.884576310551176
ASV8	ASV156	+	0.956585214813891
ASV8	ASV160	+	0.908336900394408
ASV8	ASV162	+	0.887699286337754
ASV8	ASV212	+	0.94842913552909
ASV8	ASV325	+	0.897086674236324
ASV8	ASV335	+	0.839933273747744
ASV8	ASV341	-	0.882840361298877
ASV8	ASV355	+	0.898626067594183
ASV8	ASV364	+	0.911588415643868
ASV8	ASV365	+	0.946112126871696
ASV8	ASV367	+	0.858019635956043
ASV8	ASV371	+	0.936837172079735
ASV8	ASV503	+	0.978968980291742
ASV8	ASV524	+	0.932691326757364
ASV8	ASV550	+	0.859908434116545
ASV8	ASV697	+	0.909280914033516
ASV9	ASV89	+	0.926654004446485
ASV9	ASV92	+	0.967010411265653
ASV9	ASV97	+	0.961707420864198
ASV9	ASV107	+	0.887381612595476
ASV9	ASV111	+	0.887499362246956
ASV9	ASV119	+	0.795273181026155
ASV9	ASV130	-	0.986110400645543
ASV9	ASV131	-	0.99320198305209
ASV9	ASV134	-	0.87395929527844
ASV9	ASV137	-	0.874600272260318
ASV9	ASV151	-	0.958806282641704
ASV9	ASV163	-	0.937979532767055
ASV9	ASV176	-	0.920932632252059
ASV9	ASV180	+	0.905743976711993
ASV9	ASV188	+	0.881906197608942
ASV9	ASV204	+	0.815957485722057
ASV9	ASV216	+	0.885524576751683
ASV9	ASV220	+	0.445865881335085
ASV9	ASV228	-	0.865761633009663
ASV9	ASV238	-	0.783565684738945
ASV9	ASV249	-	0.64465803779984
ASV9	ASV255	-	0.728417628140593
ASV9	ASV262	-	0.835872455317975
ASV9	ASV301	+	0.774000353846126
ASV9	ASV304	+	0.877438794402266
ASV9	ASV331	+	0.732281076017548
ASV9	ASV376	+	0.781197501595669
ASV9	ASV378	+	0.804316110821836
ASV9	ASV388	-	1
ASV9	ASV425	+	0.784724973413117
ASV9	ASV437	+	0.878895758713016
ASV9	ASV448	-	0.994905561007323
ASV9	ASV473	+	0.757026315511479
ASV9	ASV482	+	0.838544478988456
ASV9	ASV487	+	0.911579063875989
ASV9	ASV490	+	0.903171440942575
ASV9	ASV494	+	0.863893719212595
ASV9	ASV509	+	0.879024282032722
ASV9	ASV528	+	0.813317948753463
ASV9	ASV547	+	0.931843548837701
ASV9	ASV582	+	0.919455756846599
ASV9	ASV1137	-	0.657999616688505
ASV9	ASV1300	+	0.907956205096051
ASV10	ASV25	+	0.953995262623228
ASV10	ASV27	+	0.830475491582395
ASV10	ASV32	+	0.895248721989933
ASV10	ASV38	-	0.89784493238521
ASV10	ASV46	+	0.818899613368978
ASV10	ASV61	+	0.886074906971473
ASV10	ASV65	-	0.694747441092686
ASV10	ASV66	+	0.715817870458472
ASV10	ASV67	+	0.840197366438324
ASV10	ASV116	-	0.71658339379822
ASV10	ASV132	+	0.912003339722396
ASV10	ASV134	+	0.91030523285072
ASV10	ASV149	+	0.731132319958853
ASV10	ASV167	-	0.710812747265383
ASV10	ASV168	+	0.579387893014222
ASV10	ASV169	+	0.855164508867206
ASV10	ASV173	-	0.921622556102085
ASV10	ASV174	+	0.878271252760446
ASV10	ASV179	+	0.899675090639638
ASV10	ASV191	+	0.982551530860293
ASV10	ASV193	+	0.885998179557845
ASV10	ASV199	+	0.913331665294767
ASV10	ASV212	+	0.699291373865906
ASV10	ASV233	+	0.529348405423026
ASV10	ASV234	+	0.873749334799794
ASV10	ASV239	+	0.799892344105436
ASV10	ASV243	+	0.949258355321181
ASV10	ASV247	+	0.912236986694043
ASV10	ASV252	-	0.86532730218063
ASV10	ASV255	+	0.812636623499777
ASV10	ASV257	+	0.811591751302773
ASV10	ASV297	+	0.836101606663971
ASV10	ASV311	-	0.758618547835502
ASV10	ASV317	+	0.884829318334853
ASV10	ASV336	+	0.882719667549919
ASV10	ASV441	+	0.824438618885471
ASV10	ASV526	+	0.948475577830497
ASV10	ASV533	+	0.918477232795095
ASV10	ASV550	+	0.835112800583884
ASV10	ASV595	+	0.695328449083259
ASV10	ASV634	+	0.723241030328333
ASV10	ASV793	+	0.621520735112927
ASV10	ASV799	+	0.866377110827943
ASV10	ASV966	+	0.891635621633341
ASV10	ASV1090	+	0.917855583738711
ASV10	ASV1218	+	0.929475458495602
ASV10	ASV1281	+	0.919078754443001
ASV11	ASV88	+	0.810409385550303
ASV11	ASV93	-	0.990574711640799
ASV11	ASV96	+	0.851466041390171
ASV11	ASV97	+	0.710739286768184
ASV11	ASV100	+	0.773108494904182
ASV11	ASV101	+	0.885156371711388
ASV11	ASV104	+	0.81307908900628
ASV11	ASV106	+	0.808841221526127
ASV11	ASV111	+	0.821424973820414
ASV11	ASV116	+	0.801217403516354
ASV11	ASV121	+	0.915701575597151
ASV11	ASV210	+	0.823279105062562
ASV11	ASV297	+	0.930221355983018
ASV11	ASV302	+	0.857239711111558
ASV11	ASV311	-	0.880324133137578
ASV11	ASV323	+	0.860001252440202
ASV11	ASV331	+	0.934810634233054
ASV11	ASV333	+	0.912763129290159
ASV11	ASV336	+	0.926382936367475
ASV11	ASV340	+	0.946840565671294
ASV11	ASV352	+	0.941423271036338
ASV11	ASV376	+	0.911698562225353
ASV11	ASV407	+	0.796091211145881
ASV11	ASV425	-	1
ASV11	ASV480	-	0.856976509111037
ASV12	ASV139	+	0.700909932309259
ASV12	ASV143	+	0.742718626243025
ASV12	ASV147	-	0.952050865206797
ASV12	ASV151	+	0.872783987268291
ASV12	ASV152	+	0.800606948605085
ASV12	ASV156	+	0.921245779586906
ASV12	ASV160	+	0.909361143956974
ASV12	ASV162	+	0.828462146208298
ASV12	ASV164	+	0.908970638651137
ASV12	ASV168	+	0.839628900572128
ASV12	ASV181	+	0.883314954709898
ASV12	ASV193	+	0.915681499486421
ASV12	ASV196	+	0.876239032237211
ASV12	ASV230	-	0.938439596677408
ASV12	ASV233	+	0.885965943153315
ASV12	ASV238	+	0.868221281427007
ASV12	ASV239	+	0.782297370033689
ASV12	ASV242	+	0.731952563661584
ASV12	ASV244	+	0.831000208879692
ASV12	ASV251	+	0.758924306005312
ASV12	ASV267	+	0.85046515009514
ASV12	ASV281	+	0.890882335309271
ASV12	ASV286	+	0.789834457325429
ASV12	ASV291	+	0.897835681586461
ASV12	ASV492	+	0.702370656522125
ASV12	ASV502	+	0.761266139849899
ASV12	ASV510	+	0.770848743554787
ASV12	ASV511	+	0.834134330918225
ASV12	ASV533	-	0.850264779609396
ASV12	ASV582	+	0.951437816462473
ASV12	ASV717	+	0.826812041393682
ASV12	ASV773	+	0.765432298369765
ASV12	ASV784	+	0.617254447199469
ASV13	ASV23	+	0.743036405240479
ASV13	ASV185	+	0.317078572175812
ASV13	ASV280	+	0.83217105361735
ASV13	ASV286	-	0.884393984688223
ASV13	ASV291	+	0.707106350128146
ASV13	ASV296	+	0.870828965835443
ASV13	ASV297	+	0.857927502769922
ASV13	ASV300	+	0.963497617428548
ASV13	ASV302	+	0.859884759036828
ASV13	ASV311	+	0.852559088028174
ASV13	ASV325	+	0.756850850808953
ASV13	ASV336	+	0.885899374241189
ASV13	ASV364	+	0.744631766724395
ASV13	ASV367	+	0.952115878089267
ASV13	ASV378	+	0.78303778698174
ASV13	ASV383	+	0.75443640657923
ASV13	ASV539	-	0.738186848922843
ASV13	ASV1281	-	0.715675334433038
ASV13	ASV1463	-	0.908299186327187
ASV16	ASV23	-	0.957171055379195
ASV16	ASV27	-	0.971728765831219
ASV16	ASV45	-	0.877823029108954
ASV16	ASV50	-	0.79199824329668
ASV16	ASV53	-	0.733281213077824
ASV16	ASV56	-	0.848253248441363
ASV16	ASV57	-	0.703771198472219
ASV16	ASV60	-	0.753723239755355
ASV16	ASV76	-	0.675945377879026
ASV16	ASV77	-	0.62018311458804
ASV16	ASV181	+	0.798124330864223
ASV16	ASV191	+	0.785474117688507
ASV16	ASV194	+	0.787109911816384
ASV16	ASV195	+	0.842024300737797
ASV16	ASV198	+	0.855368439766258
ASV16	ASV200	+	0.814443495166336
ASV16	ASV208	+	0.819077718547698
ASV16	ASV221	+	0.698536475383002
ASV16	ASV238	+	0.857143814517619
ASV16	ASV243	+	0.654670299984027
ASV16	ASV262	+	0.871578771210735
ASV16	ASV295	+	0.749829888004647
ASV16	ASV383	+	0.725184585509991
ASV16	ASV447	-	0.916263825571004
ASV16	ASV457	-	0.741293789476118
ASV16	ASV492	-	0.592566435855096
ASV16	ASV503	-	0.61321060719078
ASV16	ASV582	-	0.593430467476081
ASV16	ASV592	-	0.77246183673435
ASV16	ASV629	-	0.766565561796736
ASV16	ASV697	-	0.843715218985671
ASV16	ASV703	-	0.947724480263352
ASV16	ASV729	-	0.871794150049647
ASV16	ASV1054	-	0.943267798058863
ASV16	ASV1090	-	0.760719946769398
ASV16	ASV1281	+	0.695264731059559
ASV17	ASV59	-	0.43259306177394
ASV17	ASV65	-	0.6225308919519
ASV17	ASV70	-	0.769199275114639
ASV17	ASV101	+	0.982917010950435
ASV17	ASV106	+	0.968788880995357
ASV17	ASV115	+	0.885531203768524
ASV17	ASV129	+	0.958146125229554
ASV17	ASV141	+	0.977339907257296
ASV17	ASV151	+	0.890100813630656
ASV17	ASV161	+	0.827799814965017
ASV17	ASV237	-	0.836375296328628
ASV17	ASV345	-	0.938521327333267
ASV17	ASV356	+	0.842416859635033
ASV17	ASV365	+	0.973272727723335
ASV17	ASV366	+	0.905083646781211
ASV17	ASV369	+	0.923054628611065
ASV17	ASV376	+	0.959147913004956
ASV17	ASV388	+	0.909351347530476
ASV17	ASV419	+	0.888257976892001
ASV17	ASV448	+	0.834879741415049
ASV17	ASV465	+	0.948489866536419
ASV17	ASV482	+	0.911381133772015
ASV17	ASV487	+	0.850581616415995
ASV17	ASV502	+	0.909883418043731
ASV17	ASV1300	-	0.622000433128806
ASV18	ASV19	-	0.790668408474074
ASV18	ASV24	-	0.820342020461161
ASV18	ASV28	-	0.896147953367844
ASV18	ASV67	+	0.903510867474329
ASV18	ASV123	+	0.700886037696574
ASV18	ASV164	+	0.64266430798166
ASV18	ASV263	-	0.965536998029193
ASV18	ASV331	-	0.696858704325171
ASV19	ASV44	+	0.731488693690453
ASV19	ASV128	+	0.694487244847655
ASV19	ASV143	+	0.908494071626012
ASV19	ASV147	+	0.847095397566821
ASV19	ASV152	-	0.874456618516454
ASV19	ASV160	+	0.870197396746251
ASV19	ASV163	+	0.900104702336251
ASV19	ASV164	+	0.905352156743345
ASV19	ASV166	+	0.923545742451272
ASV19	ASV168	+	0.90667050665065
ASV19	ASV173	+	0.922928365005831
ASV19	ASV187	+	0.874875741303232
ASV19	ASV198	+	0.787865026489537
ASV19	ASV201	+	0.934228712595952
ASV19	ASV209	+	0.815531508554072
ASV19	ASV210	+	0.717454286690475
ASV19	ASV219	+	0.936209848878536
ASV19	ASV226	+	0.805683588229802
ASV19	ASV232	+	0.907096388490178
ASV19	ASV252	+	0.951020138468963
ASV19	ASV255	+	0.920041622961011
ASV19	ASV263	+	0.922887498000182
ASV19	ASV277	+	0.79124537156215
ASV19	ASV281	+	0.825102692869651
ASV19	ASV300	+	0.909127567646151
ASV19	ASV306	+	0.823632459367578
ASV19	ASV317	+	0.923761146834232
ASV19	ASV320	+	0.901314890270553
ASV19	ASV323	+	0.905852981470399
ASV19	ASV331	+	0.952326866161562
ASV19	ASV358	+	0.686497193142253
ASV19	ASV371	-	0.85340388133666
ASV19	ASV384	-	0.865642334043915
ASV19	ASV441	+	0.820133743088297
ASV19	ASV595	-	0.870699339414085
ASV19	ASV713	+	0.839060721721088
ASV20	ASV42	-	0.865279776177801
ASV20	ASV44	-	0.869194660070681
ASV20	ASV56	-	0.763206391766327
ASV20	ASV77	-	0.977403499841278
ASV20	ASV80	-	0.794678675163795
ASV20	ASV84	-	1
ASV20	ASV87	-	0.798011644226107
ASV20	ASV89	-	0.980685417863243
ASV20	ASV91	-	0.808098143204752
ASV20	ASV94	-	0.943949480142667
ASV20	ASV114	+	0.784035703613084
ASV20	ASV118	+	0.816013065752072
ASV20	ASV123	+	0.836111170654304
ASV20	ASV131	-	0.858637382829863
ASV20	ASV140	+	0.810587090102388
ASV20	ASV166	+	0.722227497360352
ASV20	ASV240	+	0.507406007113532
ASV20	ASV271	+	0.901414397212333
ASV20	ASV277	-	0.983334814108862
ASV20	ASV283	+	0.790419794397974
ASV20	ASV287	+	0.800242352393156
ASV20	ASV288	+	0.915869964463551
ASV20	ASV291	+	0.877357399531366
ASV20	ASV295	+	0.8306918415172
ASV20	ASV300	+	0.873336629189751
ASV20	ASV307	+	0.887715856341243
ASV20	ASV323	+	0.920091075182976
ASV20	ASV327	+	0.863713019127451
ASV20	ASV345	+	0.931159046726175
ASV20	ASV355	+	0.881503408017307
ASV20	ASV365	+	0.906583521377069
ASV20	ASV369	+	0.886834089467699
ASV20	ASV383	+	0.814744179227472
ASV20	ASV413	+	0.841023786582292
ASV20	ASV435	+	0.847102232968471
ASV20	ASV437	+	0.867279461844862
ASV20	ASV448	-	0.942007192672757
ASV20	ASV643	-	0.906361108011288
ASV20	ASV738	-	0.803446896595432
ASV20	ASV799	-	0.793239398634399
ASV21	ASV31	-	0.915591555011082
ASV21	ASV52	-	0.794067578935105
ASV21	ASV228	+	0.823854395226877
ASV21	ASV237	+	0.852841994261358
ASV21	ASV311	-	0.93085088562242
ASV21	ASV407	+	0.760081342412697
ASV21	ASV426	+	0.824040925536202
ASV21	ASV434	+	0.798387709328841
ASV21	ASV643	+	0.735823893225986
ASV21	ASV703	+	0.778675662282369
ASV21	ASV735	-	0.932159968735303
ASV21	ASV773	+	0.829291339451665
ASV21	ASV774	+	0.827497706733262
ASV21	ASV799	+	0.907877356024326
ASV21	ASV846	+	0.92121507020442
ASV21	ASV919	+	0.826125172148619
ASV21	ASV969	+	0.919287529690978
ASV21	ASV1218	+	0.878586409626497
ASV22	ASV26	+	0.859067562522941
ASV22	ASV28	+	0.688304253114672
ASV22	ASV38	+	0.879985514223694
ASV22	ASV41	+	0.865287878938432
ASV22	ASV45	+	0.952572563144532
ASV22	ASV53	+	0.768855146804656
ASV22	ASV58	+	0.674839746825018
ASV22	ASV65	+	0.91861977570492
ASV22	ASV73	+	0.806319988606636
ASV22	ASV80	+	0.864915233834354
ASV22	ASV84	+	0.735972982601563
ASV22	ASV85	+	0.939737617837698
ASV22	ASV89	+	0.882303179911827
ASV22	ASV98	+	0.868369577681296
ASV22	ASV113	+	0.8529157345698
ASV22	ASV126	+	0.916651137266121
ASV22	ASV135	+	0.890764612634316
ASV22	ASV171	+	0.894174363335266
ASV22	ASV191	-	0.818397761919901
ASV22	ASV196	+	0.889993965554499
ASV22	ASV201	+	0.868357783909137
ASV22	ASV214	+	0.916113064863255
ASV22	ASV232	+	0.848011182715612
ASV22	ASV249	+	0.925667185617509
ASV22	ASV271	+	0.679762751902987
ASV22	ASV287	+	0.762276458201617
ASV22	ASV307	+	0.891352338166842
ASV22	ASV345	-	0.756242480000342
ASV22	ASV358	+	0.836423336293098
ASV22	ASV419	+	0.564910926589258
ASV22	ASV499	-	0.728325669895088
ASV22	ASV502	+	0.770360066348493
ASV22	ASV524	+	0.857703100420476
ASV22	ASV526	+	0.910117689768385
ASV22	ASV536	+	0.892446853275148
ASV22	ASV703	-	0.665645211432449
ASV22	ASV735	-	0.940474281476878
ASV22	ASV784	-	0.950664077622015
ASV22	ASV1090	-	0.882052036872463
ASV23	ASV75	+	0.816908005493975
ASV23	ASV86	+	0.900070789518214
ASV23	ASV106	-	0.82988222866073
ASV23	ASV111	-	0.93796337598536
ASV23	ASV116	-	0.9190607040424
ASV23	ASV126	-	0.905356686669763
ASV23	ASV136	+	0.923421723663394
ASV23	ASV145	+	0.963482881544784
ASV23	ASV147	+	0.901595465092081
ASV23	ASV162	+	0.768818275105855
ASV23	ASV166	+	0.782249745307941
ASV23	ASV186	+	0.682724361605699
ASV23	ASV187	+	0.910942981940677
ASV23	ASV191	+	0.918436086747621
ASV23	ASV194	+	0.915644348055207
ASV23	ASV196	+	0.970494850758633
ASV23	ASV198	+	0.966074072718511
ASV23	ASV201	+	0.958158839280146
ASV23	ASV229	-	0.780265016729895
ASV23	ASV233	-	0.922857232488999
ASV23	ASV239	-	0.896835174255061
ASV23	ASV250	+	0.93758967080597
ASV23	ASV252	-	0.91499426457067
ASV23	ASV268	+	0.935741938387209
ASV23	ASV269	+	0.944423470929336
ASV23	ASV283	-	0.547269974497761
ASV23	ASV341	-	0.988786631967994
ASV23	ASV367	-	0.770229060129301
ASV23	ASV369	-	0.539715906591138
ASV23	ASV536	-	0.730089810628566
ASV23	ASV603	+	0.787732417182679
ASV23	ASV643	+	0.892264864720886
ASV23	ASV697	+	0.781067915615943
ASV23	ASV703	+	0.874488169766989
ASV23	ASV735	-	0.89871247972565
ASV23	ASV774	+	0.945526664417222
ASV23	ASV799	+	0.838139257185143
ASV23	ASV846	+	0.983288923948571
ASV23	ASV919	+	0.817727694987585
ASV23	ASV969	+	0.879825864140847
ASV23	ASV1218	+	0.918268178888861
ASV23	ASV1876	+	0.839781987718417
ASV24	ASV28	+	0.884440840848108
ASV24	ASV30	+	0.805062175401905
ASV24	ASV40	+	0.887941292096478
ASV24	ASV43	+	0.899469728948009
ASV24	ASV47	+	0.903290100760849
ASV24	ASV49	+	0.819891211035859
ASV24	ASV56	+	0.784585663870269
ASV24	ASV60	+	0.753843694845918
ASV24	ASV67	+	0.888799801855115
ASV24	ASV75	+	0.86335414620367
ASV24	ASV76	+	0.76609897853949
ASV24	ASV82	+	0.941981719242657
ASV24	ASV107	+	0.774713630291313
ASV24	ASV116	-	0.970018528011959
ASV24	ASV119	+	0.920509248967986
ASV24	ASV120	+	0.835160615079279
ASV24	ASV123	+	0.936902112177465
ASV24	ASV124	+	0.919218734632742
ASV24	ASV127	+	0.871279675470517
ASV24	ASV129	+	0.93217853785776
ASV24	ASV133	+	0.900243040879982
ASV24	ASV143	+	0.934082874913474
ASV24	ASV155	+	0.936829026376278
ASV24	ASV161	+	0.903587806445866
ASV24	ASV165	+	0.981451469671871
ASV24	ASV166	+	0.949237266063336
ASV24	ASV173	+	0.864119306431097
ASV24	ASV179	+	0.73490900977325
ASV24	ASV187	+	0.94820620710343
ASV24	ASV194	+	0.877613523724924
ASV24	ASV200	+	0.934466199099086
ASV24	ASV208	+	0.838107434562486
ASV24	ASV209	+	0.957839474250495
ASV24	ASV219	+	0.916878467949437
ASV24	ASV457	+	0.793722655638688
ASV24	ASV473	+	0.881105348811507
ASV24	ASV487	+	0.89980980192189
ASV24	ASV494	-	0.844453282433224
ASV24	ASV509	+	0.885969773563152
ASV24	ASV526	+	0.959600926409308
ASV24	ASV533	+	0.814742745726291
ASV24	ASV567	+	0.901404948003781
ASV24	ASV601	+	0.883043852306892
ASV24	ASV656	+	0.822861180604619
ASV24	ASV1054	+	0.9059439516103
ASV24	ASV1281	+	0.763787817621713
ASV25	ASV39	+	0.786694092297156
ASV25	ASV40	+	0.818537094458636
ASV25	ASV44	+	0.878375041986125
ASV25	ASV58	+	0.917205605735921
ASV25	ASV65	-	0.936730385178698
ASV25	ASV68	+	0.917824298069629
ASV25	ASV99	+	0.890441828865061
ASV25	ASV108	-	0.920369011802154
ASV25	ASV110	+	0.875057653061845
ASV25	ASV162	+	0.83784226886405
ASV25	ASV216	+	0.822049826088372
ASV25	ASV220	+	0.91416093854692
ASV25	ASV228	+	0.910406731816872
ASV25	ASV232	+	0.915635120435508
ASV25	ASV264	+	0.967872143861552
ASV25	ASV349	+	0.851354847094502
ASV25	ASV383	+	0.92358399377614
ASV25	ASV388	+	0.967755416046138
ASV25	ASV403	+	0.90696006116623
ASV25	ASV419	+	0.817778803978868
ASV25	ASV434	+	0.847600050057274
ASV25	ASV489	+	0.643397304221891
ASV25	ASV490	+	0.931519889085551
ASV25	ASV499	-	0.875447329340912
ASV25	ASV502	+	0.930120815041575
ASV25	ASV510	+	0.882814652509322
ASV25	ASV524	+	0.949080811351843
ASV25	ASV526	+	0.89390035762536
ASV25	ASV536	+	0.935445926368938
ASV25	ASV703	-	0.852281339115319
ASV25	ASV735	-	0.807841200697348
ASV25	ASV784	-	0.774708488665352
ASV25	ASV969	+	0.93001291199643
ASV25	ASV1090	-	0.898579415470584
ASV26	ASV29	+	0.880761482884975
ASV26	ASV30	+	0.947254874521514
ASV26	ASV31	-	0.673523208008745
ASV26	ASV49	+	0.955406372996663
ASV26	ASV51	+	0.877814950610357
ASV26	ASV57	+	0.92102690641671
ASV26	ASV61	-	0.988176451915286
ASV26	ASV66	+	0.724878199508654
ASV26	ASV69	+	0.778275908039845
ASV26	ASV70	+	0.908516402575024
ASV26	ASV73	+	0.897376648340978
ASV26	ASV75	+	0.828564591918156
ASV26	ASV81	+	0.865683446262013
ASV26	ASV86	+	0.897464518753185
ASV26	ASV92	+	0.933494114709353
ASV26	ASV97	+	0.887231126056038
ASV26	ASV102	+	0.889056087891689
ASV26	ASV106	+	0.880353028821605
ASV26	ASV111	+	0.857972456781391
ASV26	ASV114	+	0.7759664992019
ASV26	ASV118	+	0.88122156593752
ASV26	ASV129	+	0.848735796115465
ASV26	ASV136	+	0.874584888730157
ASV26	ASV137	+	0.935653093602721
ASV26	ASV141	+	0.920015705122682
ASV26	ASV146	+	0.839163155687058
ASV26	ASV155	+	0.868091970514969
ASV26	ASV156	+	0.898988609468371
ASV26	ASV161	+	0.829495352388491
ASV26	ASV164	+	0.84494827605866
ASV26	ASV216	-	1
ASV26	ASV225	-	0.793482464879196
ASV26	ASV230	-	0.616653943694148
ASV26	ASV234	-	0.565739120759446
ASV26	ASV275	+	0.601457927095237
ASV26	ASV287	+	0.801918227851628
ASV26	ASV301	-	0.671254619873521
ASV26	ASV304	-	0.597501681720397
ASV26	ASV325	-	0.526426969200224
ASV26	ASV1281	+	0.724864999280896
ASV27	ASV51	-	0.907002124185301
ASV27	ASV54	+	0.928719553724318
ASV27	ASV60	+	0.758248613258876
ASV27	ASV82	+	0.795193990901132
ASV27	ASV93	+	0.856449233701823
ASV27	ASV100	+	0.892430445286118
ASV27	ASV132	+	0.781104420360569
ASV27	ASV137	+	0.853690812753467
ASV27	ASV144	+	0.766243449860961
ASV27	ASV145	+	0.930372859493656
ASV27	ASV170	+	0.80360666446058
ASV27	ASV176	+	0.837901099984457
ASV27	ASV181	-	0.995188717578795
ASV27	ASV186	+	0.868362403953082
ASV27	ASV187	+	0.785858757781783
ASV27	ASV190	+	0.836295627557503
ASV27	ASV191	+	0.919535412874895
ASV27	ASV193	+	0.864452521940982
ASV27	ASV195	+	0.851242892431663
ASV27	ASV200	+	0.841294107142138
ASV27	ASV209	+	0.83758470503495
ASV27	ASV216	+	0.925201583891784
ASV27	ASV219	+	0.791907793296557
ASV27	ASV230	+	0.938363472613513
ASV27	ASV233	+	0.858669577789309
ASV27	ASV238	+	0.911156787400004
ASV27	ASV239	+	0.868147943541739
ASV27	ASV249	+	0.863902219085619
ASV27	ASV253	+	0.68383727532696
ASV27	ASV263	+	0.913159458321653
ASV27	ASV275	+	0.865142403031331
ASV27	ASV281	+	0.92704484868991
ASV27	ASV288	+	0.88241088429749
ASV27	ASV298	+	0.88831883263978
ASV27	ASV300	+	0.947751546735399
ASV27	ASV302	+	0.779937213675083
ASV27	ASV311	+	0.923206571935451
ASV27	ASV320	+	0.820395728880757
ASV28	ASV43	+	0.819381222144667
ASV28	ASV47	+	0.879409664211424
ASV28	ASV52	-	0.978872645811277
ASV28	ASV56	+	0.930819130380352
ASV28	ASV57	+	0.75168544656512
ASV28	ASV60	+	0.863876730133436
ASV28	ASV61	+	0.883820009042344
ASV28	ASV64	+	0.948062642458421
ASV28	ASV66	+	0.860851703142387
ASV28	ASV70	+	0.888167473486767
ASV28	ASV83	+	0.953408884223212
ASV28	ASV94	+	0.876669468706314
ASV28	ASV97	+	0.91892353235505
ASV28	ASV101	+	0.888340690219589
ASV28	ASV102	+	0.83324481663717
ASV28	ASV110	+	0.920504543821612
ASV28	ASV120	+	0.915867700802685
ASV28	ASV128	+	0.889619101336209
ASV28	ASV133	+	0.915650275742992
ASV28	ASV137	+	0.906159642065412
ASV28	ASV138	+	0.879335728490597
ASV28	ASV145	+	0.869141715517495
ASV28	ASV146	+	0.934808145724403
ASV28	ASV149	+	0.799984886394535
ASV28	ASV153	+	0.942688976828933
ASV28	ASV160	+	0.863521436740242
ASV28	ASV161	+	0.924204916477498
ASV28	ASV171	+	0.836813642746227
ASV28	ASV176	+	0.893520035474676
ASV28	ASV180	+	0.774411707407588
ASV28	ASV181	+	0.934734600956096
ASV28	ASV187	-	0.900046952897839
ASV28	ASV191	+	0.900759412871544
ASV28	ASV194	+	0.775859375299426
ASV28	ASV195	+	0.971170369494418
ASV28	ASV198	+	0.829881747577843
ASV28	ASV200	+	0.86390481841358
ASV28	ASV208	+	0.90187523226306
ASV28	ASV214	+	0.90091753763191
ASV28	ASV221	+	0.888791611974842
ASV28	ASV234	+	0.86567444785142
ASV28	ASV238	+	0.877640448061753
ASV28	ASV243	+	0.845270919813331
ASV28	ASV249	+	0.934775397573691
ASV28	ASV253	+	0.801116487838746
ASV28	ASV261	+	0.754885716249872
ASV28	ASV269	+	0.822578148925498
ASV28	ASV280	+	0.829293475500402
ASV28	ASV281	+	0.849778101544884
ASV28	ASV287	+	0.913904602736298
ASV28	ASV304	+	0.967351511516631
ASV28	ASV306	+	0.884962751019567
ASV28	ASV311	+	0.937707628083235
ASV28	ASV323	+	0.903850073229873
ASV28	ASV333	+	0.876304578436034
ASV28	ASV336	+	0.872979970132723
ASV29	ASV68	-	0.893718672991531
ASV29	ASV180	+	0.96053634424694
ASV29	ASV186	+	0.967110229881983
ASV29	ASV194	+	0.859797352517343
ASV29	ASV212	+	0.925472540565781
ASV29	ASV230	+	0.930229512084103
ASV29	ASV240	+	0.90485964769783
ASV29	ASV277	+	0.798994613836171
ASV29	ASV287	+	0.946571468662373
ASV29	ASV311	-	0.920751111097556
ASV29	ASV325	+	0.875693872208355
ASV29	ASV327	+	0.865566515750649
ASV29	ASV416	+	0.888265970481154
ASV29	ASV426	+	0.868118338030404
ASV29	ASV441	-	0.863678512082398
ASV29	ASV457	+	0.932700791829691
ASV29	ASV473	+	0.880402914564951
ASV29	ASV480	+	0.940782105190407
ASV29	ASV482	+	0.828137168385268
ASV29	ASV489	+	0.901376598124522
ASV29	ASV499	+	0.891017338127949
ASV29	ASV511	+	0.792002021889073
ASV29	ASV536	+	0.802922289528247
ASV29	ASV601	+	0.813975147402132
ASV29	ASV634	+	0.935208260817773
ASV29	ASV697	+	0.853509008833661
ASV29	ASV703	+	0.732446154386549
ASV29	ASV753	+	0.850386389913508
ASV29	ASV793	+	0.810873834486343
ASV29	ASV969	+	0.893252029681699
ASV29	ASV1463	+	0.883501668250923
ASV30	ASV32	+	0.842580226351156
ASV30	ASV39	+	0.878402085882612
ASV30	ASV46	+	0.926312546048951
ASV30	ASV47	+	0.872883611477336
ASV30	ASV50	+	0.892462567536775
ASV30	ASV54	+	0.834408410399918
ASV30	ASV59	+	0.7862419733255
ASV30	ASV61	+	0.86209016367623
ASV30	ASV63	+	0.932781829134997
ASV30	ASV67	-	0.747337426832921
ASV30	ASV110	-	0.764692254883358
ASV30	ASV211	+	0.931358437785644
ASV30	ASV218	+	0.847781696649617
ASV30	ASV229	+	0.789075861382286
ASV30	ASV244	+	0.827911773735621
ASV30	ASV263	+	0.968099093910047
ASV30	ASV277	+	0.859940870453193
ASV30	ASV280	+	0.636388058963995
ASV30	ASV286	+	0.733255296354487
ASV30	ASV335	+	0.924837291499808
ASV30	ASV369	-	0.876192957553394
ASV30	ASV384	+	0.894739243397395
ASV30	ASV460	+	0.892711888409606
ASV30	ASV473	-	0.780134548946489
ASV30	ASV567	+	0.79538407750355
ASV30	ASV592	+	0.928699581714698
ASV30	ASV595	+	0.778675416397659
ASV30	ASV603	+	0.792718151797889
ASV30	ASV634	+	0.925599945590077
ASV30	ASV697	+	0.811094816689274
ASV30	ASV1300	+	0.899659167768725
ASV30	ASV1947	+	0.904929359813626
ASV31	ASV40	+	0.812001996307497
ASV31	ASV51	+	0.917869365317867
ASV31	ASV59	+	0.858402219222763
ASV31	ASV70	+	0.817814071726092
ASV31	ASV80	+	0.755473945551294
ASV31	ASV81	+	0.898125729127834
ASV31	ASV87	+	0.666302393091057
ASV31	ASV95	+	0.691281037711559
ASV31	ASV99	+	0.84655673110928
ASV31	ASV271	+	0.964434247330807
ASV31	ASV275	+	0.876978275161029
ASV31	ASV281	+	0.949077636052041
ASV31	ASV287	-	0.935335590966025
ASV31	ASV293	+	0.709466483037041
ASV31	ASV298	+	0.901947187493693
ASV31	ASV317	+	0.850491609243047
ASV31	ASV327	+	0.934119966634004
ASV31	ASV335	-	0.769752914717621
ASV31	ASV336	+	0.708489436996235
ASV31	ASV338	+	0.89349935483333
ASV31	ASV341	+	0.942812354124408
ASV31	ASV349	+	0.903170563139339
ASV31	ASV352	+	0.920782531638937
ASV31	ASV358	+	0.924159422288924
ASV31	ASV365	+	0.835214013967815
ASV31	ASV392	+	0.789641056862756
ASV31	ASV420	-	0.882931472604719
ASV31	ASV465	+	0.918223781724639
ASV31	ASV480	-	0.726850757802295
ASV31	ASV482	+	0.890427810942385
ASV31	ASV510	+	0.932544459707294
ASV31	ASV524	+	0.824179303456761
ASV31	ASV533	+	0.81619344069019
ASV31	ASV539	+	0.904136030566591
ASV31	ASV547	+	0.937967441065907
ASV31	ASV582	+	0.819184349826576
ASV31	ASV601	+	0.888286348171134
ASV31	ASV643	+	0.810571087191144
ASV32	ASV156	+	0.966351015433182
ASV32	ASV161	+	0.943733854683053
ASV32	ASV166	+	0.951963219632768
ASV32	ASV177	+	0.790383253793501
ASV32	ASV181	+	0.828720275980051
ASV32	ASV196	+	0.954614326664786
ASV32	ASV201	+	0.83281818692918
ASV32	ASV204	+	0.871503967033125
ASV32	ASV208	+	0.928002531442767
ASV32	ASV210	+	0.919477147136218
ASV32	ASV211	+	0.935017236717253
ASV32	ASV216	+	0.901967914561757
ASV32	ASV232	+	0.750316056294943
ASV32	ASV239	-	0.792479384073942
ASV32	ASV244	-	0.896386567032174
ASV32	ASV263	+	0.927958045941899
ASV32	ASV267	-	0.820666256275014
ASV32	ASV269	+	0.888179848362839
ASV32	ASV284	+	0.950836428385362
ASV32	ASV286	-	0.504783635814726
ASV32	ASV287	+	0.782964982537201
ASV32	ASV291	+	0.754096276307411
ASV32	ASV296	+	0.916586571929181
ASV32	ASV297	+	0.937098523977762
ASV32	ASV307	+	0.878415884946711
ASV32	ASV320	+	0.757087743974451
ASV32	ASV333	+	0.975974472860188
ASV32	ASV393	-	0.900460780645932
ASV32	ASV416	-	0.79968442643091
ASV32	ASV420	-	0.710983701613623
ASV32	ASV480	-	0.941853500208025
ASV32	ASV503	-	0.939832921507992
ASV32	ASV533	-	0.837211680004374
ASV32	ASV536	-	0.843998383184063
ASV32	ASV677	-	0.755706281988238
ASV32	ASV919	-	0.792180208661624
ASV32	ASV966	-	0.806544012037776
ASV32	ASV1463	-	0.85717273922903
ASV33	ASV41	-	0.768280419716509
ASV33	ASV42	-	0.913378962307601
ASV33	ASV44	-	0.879700518018159
ASV33	ASV71	+	0.883440979735516
ASV33	ASV75	+	0.821413520124242
ASV33	ASV76	+	0.869915296557147
ASV33	ASV82	-	0.83231730212912
ASV33	ASV86	+	0.962311483953704
ASV33	ASV91	+	0.963005726038097
ASV33	ASV93	+	0.811983795231319
ASV33	ASV99	+	0.92632981335628
ASV33	ASV105	+	0.834427514153898
ASV33	ASV111	+	0.827729700517882
ASV33	ASV132	+	0.917939962449346
ASV33	ASV136	+	0.760785590080667
ASV33	ASV140	+	0.733063709193993
ASV33	ASV155	+	0.852617268564264
ASV33	ASV163	+	0.87478226281273
ASV33	ASV177	+	0.957273034640238
ASV33	ASV181	+	0.920350753115349
ASV33	ASV185	+	0.836173489929295
ASV33	ASV187	+	0.868123223116925
ASV33	ASV193	+	0.816281567046324
ASV33	ASV194	+	0.944282981749534
ASV33	ASV199	+	0.925409100380425
ASV33	ASV208	+	0.810543571666167
ASV33	ASV250	+	0.513305383855015
ASV33	ASV274	+	0.503537439127173
ASV33	ASV533	+	0.71645661651472
ASV33	ASV537	+	0.871034961439242
ASV33	ASV569	+	0.8822568518357
ASV33	ASV643	+	0.784784467342469
ASV33	ASV703	+	0.82543580443118
ASV33	ASV887	+	0.89682295487895
ASV33	ASV1090	+	0.656211124866338
ASV33	ASV1218	+	0.743658867494823
ASV35	ASV49	+	0.817195925011235
ASV35	ASV74	+	0.741287219931885
ASV35	ASV93	+	0.813533630819282
ASV35	ASV96	+	0.89307444865362
ASV35	ASV100	+	0.739819487110807
ASV35	ASV108	+	0.894777464081693
ASV35	ASV118	+	0.799115509772916
ASV35	ASV120	+	0.777114664785794
ASV35	ASV122	+	0.854077945354608
ASV35	ASV133	-	0.852970541412823
ASV35	ASV135	-	0.916108055109997
ASV35	ASV145	-	0.80622767932326
ASV35	ASV150	-	0.781733418295418
ASV35	ASV169	-	0.804041298862502
ASV35	ASV170	-	0.831669300791499
ASV35	ASV176	-	0.97633526579945
ASV35	ASV180	-	0.85149988075466
ASV35	ASV184	-	0.972535120913754
ASV35	ASV185	-	0.851648836893653
ASV35	ASV188	-	0.93020447783435
ASV35	ASV211	+	0.845531767594565
ASV35	ASV218	+	0.74696171597214
ASV35	ASV226	+	0.803525373153849
ASV35	ASV233	-	0.844538729185351
ASV35	ASV236	+	0.913696536176351
ASV35	ASV250	-	0.834310736506495
ASV35	ASV251	-	0.871768016485405
ASV35	ASV252	-	0.927109684672053
ASV35	ASV264	-	0.926517308706512
ASV35	ASV268	+	0.703253236168285
ASV35	ASV289	-	0.791151687267957
ASV35	ASV293	-	0.808295159017891
ASV35	ASV341	-	0.870035769449001
ASV35	ASV352	+	0.902236149216568
ASV35	ASV447	+	0.716194895529199
ASV35	ASV629	+	0.737725986941111
ASV35	ASV677	+	0.802454488866264
ASV36	ASV43	-	0.797290866847147
ASV36	ASV58	+	0.948192991045083
ASV36	ASV60	+	0.849108301922786
ASV36	ASV94	+	0.481615781981026
ASV36	ASV95	+	0.847533527973738
ASV36	ASV99	+	0.790951405524559
ASV36	ASV105	+	0.920940996492707
ASV36	ASV110	+	0.953742105385818
ASV36	ASV129	-	0.643804097762297
ASV36	ASV133	-	0.866782205621079
ASV36	ASV134	-	0.834620715285956
ASV36	ASV138	-	0.894107376133599
ASV36	ASV145	+	0.887132447055345
ASV36	ASV147	-	0.804096629899215
ASV36	ASV162	+	0.811589764706196
ASV36	ASV164	+	0.929300991103395
ASV36	ASV165	-	0.604702354003506
ASV36	ASV173	+	0.913895125493637
ASV36	ASV204	-	0.845296491267849
ASV36	ASV228	+	0.532505169379113
ASV36	ASV302	+	0.931991538536868
ASV36	ASV304	+	0.834562705529152
ASV36	ASV311	-	0.794915669667894
ASV36	ASV323	-	0.939551844165589
ASV36	ASV338	+	0.71870745644895
ASV36	ASV383	+	0.935526082906922
ASV36	ASV595	-	0.880282176813008
ASV36	ASV774	-	0.827736837619029
ASV38	ASV448	-	0.827780101643333
ASV38	ASV482	+	0.543484760637056
ASV38	ASV490	+	0.671895237148123
ASV38	ASV567	-	0.6695790183111
ASV38	ASV643	-	0.547351558186896
ASV38	ASV738	-	0.935720259690969
ASV38	ASV969	+	0.660382151904431
ASV38	ASV1054	+	0.650053976396945
ASV38	ASV1090	-	0.962187841908597
ASV38	ASV1876	+	0.657883699781822
ASV39	ASV40	-	0.942862216451108
ASV39	ASV68	+	0.597907831600749
ASV39	ASV75	-	0.848831623072358
ASV39	ASV129	+	0.7020397994093
ASV39	ASV137	+	0.822920017079152
ASV39	ASV179	+	0.975353763846379
ASV39	ASV195	+	0.706467509914742
ASV39	ASV244	-	0.789777981194177
ASV39	ASV252	-	0.665932654444067
ASV39	ASV255	-	0.81613478725698
ASV39	ASV271	-	0.679265853654011
ASV39	ASV277	-	0.838230484233382
ASV39	ASV298	-	0.988706235837387
ASV39	ASV306	-	0.983250095153151
ASV39	ASV320	-	1
ASV39	ASV323	-	0.667963758122506
ASV39	ASV371	+	0.832310565045296
ASV39	ASV384	+	0.683362146652608
ASV39	ASV480	-	0.824741299523358
ASV39	ASV582	-	0.693101320489325
ASV39	ASV595	-	0.784358652378805
ASV39	ASV697	-	0.741187084528515
ASV39	ASV717	-	0.879274688101435
ASV39	ASV846	-	0.955483893930063
ASV39	ASV919	-	0.992060612985256
ASV39	ASV1137	-	0.946159606992807
ASV39	ASV1662	-	0.999116066866151
ASV40	ASV42	-	1
ASV40	ASV59	-	0.700253184596109
ASV40	ASV60	-	0.953015881431663
ASV40	ASV65	-	0.892493266974588
ASV40	ASV68	-	0.93729885896682
ASV40	ASV70	-	0.957287430119563
ASV40	ASV71	-	0.927811856303072
ASV40	ASV75	-	0.908304250882657
ASV40	ASV96	+	0.963501729437958
ASV40	ASV100	+	0.796396298294221
ASV40	ASV106	+	0.698372476433807
ASV40	ASV114	-	0.956730625952558
ASV40	ASV116	+	0.748892668031237
ASV40	ASV118	-	0.831553577616316
ASV40	ASV127	-	0.83254319765763
ASV40	ASV128	-	0.88449357957879
ASV40	ASV129	-	0.884102370298152
ASV40	ASV137	-	0.975786772210477
ASV40	ASV138	-	0.912767535908571
ASV40	ASV145	-	0.786081167257076
ASV40	ASV156	-	0.946345398338851
ASV40	ASV161	-	0.956689927606381
ASV40	ASV165	-	0.960192674096451
ASV40	ASV166	+	0.814645055242657
ASV40	ASV168	-	0.841647297345606
ASV40	ASV173	-	0.620293990595773
ASV40	ASV697	-	0.996091290279966
ASV40	ASV703	+	0.745015058130012
ASV41	ASV138	+	0.861911549269002
ASV41	ASV142	+	0.800073694428255
ASV41	ASV146	-	0.881518873153447
ASV41	ASV151	+	0.935410249592916
ASV41	ASV156	+	0.939991201233588
ASV41	ASV161	+	0.836397606579006
ASV41	ASV163	+	0.962350390090126
ASV41	ASV167	+	0.916411705241134
ASV41	ASV180	+	0.87002710096998
ASV41	ASV184	+	0.726210937477844
ASV41	ASV192	+	0.853182642420034
ASV41	ASV195	+	0.937962734505475
ASV41	ASV201	+	0.836410397421944
ASV41	ASV211	+	0.835402481378822
ASV41	ASV218	+	0.792417324851694
ASV41	ASV227	+	0.942976278862113
ASV41	ASV234	+	0.896834222111389
ASV41	ASV240	+	0.868679998054391
ASV41	ASV249	+	0.934000360518282
ASV41	ASV258	+	0.958681566807871
ASV41	ASV261	+	0.945466263128785
ASV41	ASV267	+	0.900243390170617
ASV41	ASV269	+	0.828530427389677
ASV41	ASV276	+	0.856784430272209
ASV41	ASV279	+	0.893646512403587
ASV41	ASV280	+	0.904890323909623
ASV41	ASV289	+	0.890069369413847
ASV41	ASV335	+	0.82198056392399
ASV41	ASV358	+	0.942070520525622
ASV41	ASV366	+	0.823374187746198
ASV41	ASV697	+	0.780615644037622
ASV42	ASV56	+	0.742337163146653
ASV42	ASV73	+	0.892919621793759
ASV42	ASV128	-	0.58018857414576
ASV42	ASV133	-	0.840775675322968
ASV42	ASV138	-	0.724970057291465
ASV42	ASV169	+	0.52299827169901
ASV42	ASV176	+	0.604444434661583
ASV42	ASV200	-	0.621269971613487
ASV42	ASV204	+	0.629090305943388
ASV42	ASV284	+	0.879639158408476
ASV42	ASV289	+	0.773768646700581
ASV42	ASV296	-	0.828704256623692
ASV42	ASV301	+	0.892985651485857
ASV42	ASV306	+	0.871199206358895
ASV42	ASV307	+	0.825483840455618
ASV42	ASV317	+	0.856773710197743
ASV42	ASV320	+	0.872510140291037
ASV42	ASV331	+	0.863512106671089
ASV42	ASV355	+	0.775836809705553
ASV42	ASV378	+	0.701734225891366
ASV42	ASV388	+	0.917981766248658
ASV42	ASV396	+	0.796163308562429
ASV42	ASV403	+	0.68493016179213
ASV42	ASV411	+	0.766947264400561
ASV42	ASV420	+	0.847605964869452
ASV42	ASV457	+	0.866401733970704
ASV42	ASV487	+	0.866811304556022
ASV42	ASV499	+	0.743839646745467
ASV42	ASV511	+	0.796088399361308
ASV42	ASV539	+	0.840833967630628
ASV42	ASV547	+	0.840910484606856
ASV42	ASV567	+	0.80482141558951
ASV42	ASV634	+	0.803947770584043
ASV42	ASV656	+	0.806454241994864
ASV42	ASV677	+	0.830408338332106
ASV42	ASV717	+	0.865184971701302
ASV42	ASV738	+	0.83806759116547
ASV42	ASV799	+	0.837520417130055
ASV42	ASV1947	+	0.862232698004141
ASV43	ASV46	+	0.870317831230562
ASV43	ASV51	+	0.761851994853286
ASV43	ASV89	+	0.925670540286878
ASV43	ASV106	+	0.65411827977617
ASV43	ASV133	+	0.882708730233474
ASV43	ASV149	-	0.796316339672246
ASV43	ASV186	+	0.786316723858139
ASV43	ASV188	-	0.739014523407818
ASV43	ASV189	+	0.942706409849122
ASV43	ASV234	+	0.87127840685741
ASV43	ASV243	+	0.877466282934577
ASV43	ASV250	-	0.974867536891993
ASV43	ASV255	+	0.79316431644412
ASV43	ASV257	+	0.557586291225812
ASV43	ASV261	+	0.74280478072176
ASV43	ASV262	+	0.897560676822927
ASV43	ASV264	+	0.795289635493819
ASV43	ASV268	+	0.799217775477026
ASV43	ASV275	+	0.815611085854815
ASV43	ASV281	+	0.869751247646352
ASV43	ASV288	+	0.901963310034791
ASV43	ASV291	+	0.813518390808263
ASV43	ASV302	+	0.956378607909198
ASV43	ASV307	+	0.798082912851004
ASV43	ASV320	+	0.890598999270745
ASV43	ASV323	+	0.89251264719932
ASV43	ASV327	+	0.854734449082089
ASV43	ASV336	+	0.736089739799657
ASV43	ASV364	+	0.819541586835302
ASV43	ASV378	+	0.779218906042242
ASV43	ASV383	+	0.831870079683374
ASV43	ASV393	+	0.94294017853999
ASV43	ASV411	+	0.873832632093283
ASV43	ASV434	+	0.890745513225062
ASV43	ASV435	+	0.924260156567697
ASV43	ASV441	+	0.843105785167706
ASV43	ASV457	+	0.931843456287186
ASV43	ASV473	+	0.757544595322181
ASV43	ASV480	+	0.891610168163274
ASV43	ASV482	+	0.893625871177349
ASV43	ASV487	+	0.894254794003117
ASV43	ASV494	+	0.774829427617709
ASV43	ASV510	+	0.853836147099503
ASV43	ASV524	+	0.858230187785483
ASV43	ASV528	+	0.834075170023603
ASV43	ASV536	+	0.726479478031594
ASV43	ASV601	-	0.862275079268927
ASV43	ASV634	+	0.842593409874439
ASV43	ASV677	+	0.676025227731626
ASV44	ASV214	-	0.916449300290184
ASV44	ASV219	+	0.876975802167812
ASV44	ASV384	+	0.788334708437695
ASV44	ASV396	-	0.770249431764791
ASV44	ASV567	+	0.787752884631021
ASV44	ASV595	+	0.681646234379066
ASV44	ASV697	+	0.75842411858411
ASV44	ASV717	+	0.890661385073502
ASV44	ASV729	+	0.801323653825782
ASV44	ASV738	+	0.929930992149237
ASV44	ASV773	+	0.889246921316105
ASV44	ASV799	+	0.88775386018937
ASV45	ASV54	+	0.93216900692601
ASV45	ASV67	+	0.92999261121673
ASV45	ASV80	+	0.923634809476572
ASV45	ASV87	+	0.899066006356385
ASV45	ASV106	+	0.785814094359244
ASV45	ASV107	+	0.87685282107527
ASV45	ASV120	+	0.877528896373694
ASV45	ASV121	+	0.756344704866023
ASV45	ASV126	+	0.790229769147173
ASV45	ASV129	+	0.869128366812551
ASV45	ASV151	+	0.871690805998864
ASV45	ASV155	+	0.840137563895848
ASV45	ASV174	+	0.883837385437963
ASV45	ASV188	+	0.652801673813683
ASV45	ASV192	+	0.679810257739011
ASV45	ASV211	-	0.875264645012168
ASV45	ASV220	+	0.86369128671164
ASV45	ASV228	+	0.897417168042099
ASV45	ASV229	+	0.812184037890141
ASV45	ASV232	+	0.913892180850081
ASV45	ASV257	-	0.657941292701346
ASV45	ASV263	-	0.729056476634206
ASV45	ASV271	-	0.758975309189564
ASV45	ASV281	+	0.870112565682385
ASV45	ASV284	-	0.732353635720045
ASV45	ASV301	+	0.888339771669282
ASV45	ASV302	-	0.558439500048679
ASV45	ASV320	+	0.914988466342204
ASV45	ASV378	-	0.85524029005672
ASV45	ASV384	+	0.931053352224864
ASV45	ASV403	-	0.68893725321868
ASV45	ASV407	-	0.903296041776515
ASV45	ASV489	+	0.812543925020526
ASV45	ASV499	+	0.837849974249999
ASV45	ASV510	-	0.968618101677451
ASV45	ASV526	+	0.869760289062107
ASV45	ASV528	+	0.852245676365216
ASV45	ASV537	+	0.900634015925115
ASV45	ASV539	+	0.928147245033996
ASV45	ASV550	+	0.879272818424646
ASV45	ASV569	+	0.925535261358805
ASV45	ASV601	+	0.868955261662467
ASV45	ASV717	+	0.898494796017646
ASV45	ASV846	+	0.916953145730558
ASV45	ASV966	+	0.908527177267241
ASV45	ASV1137	+	0.932943707836626
ASV45	ASV1218	+	0.851095228485847
ASV45	ASV1947	+	0.827438900029813
ASV46	ASV58	+	0.923029341107479
ASV46	ASV66	+	0.876509414181736
ASV46	ASV71	+	0.895635936046081
ASV46	ASV76	+	0.831978047368896
ASV46	ASV77	+	0.950671453104091
ASV46	ASV81	+	0.840134791610264
ASV46	ASV86	+	0.912871624530091
ASV46	ASV87	+	0.94213684120983
ASV46	ASV89	+	0.827399909176133
ASV46	ASV94	+	0.894388632422177
ASV46	ASV97	+	0.815293906991645
ASV46	ASV98	+	0.932138584968208
ASV46	ASV100	+	0.91985518725334
ASV46	ASV101	+	0.875392245306739
ASV46	ASV106	+	0.873358895031214
ASV46	ASV115	-	0.822640737355723
ASV46	ASV116	+	0.880918985648323
ASV46	ASV132	+	0.925090776347772
ASV46	ASV135	+	0.816805024222735
ASV46	ASV137	+	0.905606728347959
ASV46	ASV140	+	0.816858709833106
ASV46	ASV284	-	0.805671075032553
ASV46	ASV295	-	0.47021040292809
ASV46	ASV425	+	0.729813192003876
ASV46	ASV434	+	0.863181389623703
ASV46	ASV473	+	0.723403462062808
ASV46	ASV533	-	0.759640338899845
ASV46	ASV537	+	0.775313716193502
ASV46	ASV550	-	0.964178098094798
ASV46	ASV567	+	0.964285675011638
ASV46	ASV592	+	0.701828753988429
ASV46	ASV601	+	0.883558342010181
ASV46	ASV603	+	0.723845263887004
ASV46	ASV643	+	0.893336437971273
ASV46	ASV919	-	0.782428827069909
ASV46	ASV1090	-	0.666612240246285
ASV46	ASV1137	-	0.552179893054339
ASV46	ASV1463	-	0.694924103663134
ASV47	ASV52	+	0.800437447071071
ASV47	ASV54	-	0.966930912750541
ASV47	ASV66	+	0.691421975463477
ASV47	ASV67	+	0.754285680085497
ASV47	ASV68	+	0.868244779113725
ASV47	ASV69	-	0.847508021029097
ASV47	ASV77	+	0.927547877495262
ASV47	ASV81	-	0.733434344860761
ASV47	ASV97	+	0.728543577784753
ASV47	ASV99	+	0.790328536391683
ASV47	ASV105	-	0.972888599376877
ASV47	ASV107	+	0.818073982032792
ASV47	ASV114	-	0.978285575464898
ASV47	ASV115	-	0.872037613497873
ASV47	ASV120	-	0.81168113818157
ASV47	ASV128	+	0.872336359311683
ASV47	ASV201	-	0.987396720281572
ASV47	ASV331	-	0.687970352305702
ASV47	ASV407	+	0.61271769198416
ASV47	ASV434	-	0.964100536662919
ASV47	ASV460	+	0.856599019802782
ASV47	ASV473	+	0.751102298202899
ASV47	ASV490	+	0.771214770668594
ASV47	ASV526	+	0.864905351880271
ASV47	ASV601	+	0.809338249659572
ASV47	ASV643	+	0.969980504909643
ASV47	ASV656	+	0.93165764787192
ASV47	ASV729	+	0.76747679646559
ASV47	ASV773	+	0.611254339812836
ASV47	ASV1218	+	0.785538368298184
ASV47	ASV1876	+	0.855550186982691
ASV49	ASV69	+	0.825627568086305
ASV49	ASV73	+	0.916162301230796
ASV49	ASV74	+	0.879345864749179
ASV49	ASV82	+	0.823935775135892
ASV49	ASV92	-	0.862109361445061
ASV49	ASV113	+	0.710641798843308
ASV49	ASV115	+	0.891352754449212
ASV49	ASV120	+	0.907415285003694
ASV49	ASV366	-	0.725027409392524
ASV49	ASV420	-	0.712872466005195
ASV49	ASV435	-	0.797099200908939
ASV49	ASV503	-	0.81007451239991
ASV49	ASV526	-	0.748050585153041
ASV49	ASV656	-	0.856057352295934
ASV49	ASV677	-	0.831692297082167
ASV49	ASV713	+	0.78248524467106
ASV49	ASV735	-	0.731097711347204
ASV49	ASV738	+	0.747602155258556
ASV49	ASV1137	+	0.684344483236554
ASV50	ASV53	-	0.846901710174575
ASV50	ASV54	-	0.840758535679262
ASV50	ASV96	-	0.839004209323072
ASV50	ASV99	-	0.7450090641982
ASV50	ASV119	-	0.726141302214159
ASV50	ASV144	+	0.772142055870005
ASV50	ASV149	+	0.801077179408194
ASV50	ASV168	+	0.85414347913864
ASV50	ASV173	-	0.77365877282368
ASV50	ASV174	+	0.907862886567188
ASV50	ASV181	+	0.868321864262843
ASV50	ASV187	+	0.831271336599603
ASV50	ASV204	+	0.816822712408067
ASV50	ASV210	-	0.838617842388535
ASV50	ASV216	-	0.778954311349654
ASV50	ASV225	-	0.777985662693642
ASV50	ASV234	-	0.954738789693706
ASV50	ASV249	+	0.813665002004114
ASV50	ASV250	+	0.852897355684105
ASV50	ASV251	+	0.915757496479436
ASV50	ASV298	-	0.895434608022263
ASV50	ASV302	+	0.80260324407221
ASV50	ASV319	-	0.896572783907149
ASV50	ASV355	+	0.840398603878987
ASV50	ASV365	-	0.891179472157861
ASV50	ASV388	+	0.793882571681349
ASV50	ASV393	+	0.89795881674677
ASV50	ASV425	+	0.813415797032717
ASV50	ASV437	+	0.834127723184662
ASV50	ASV494	+	0.863798909050519
ASV50	ASV503	-	0.925899592714876
ASV50	ASV509	+	0.976490715755708
ASV50	ASV524	+	0.734565908444307
ASV50	ASV528	+	0.904655783115078
ASV50	ASV533	+	0.806933015176231
ASV50	ASV539	+	0.874582796374924
ASV50	ASV717	-	0.849990146582768
ASV50	ASV753	-	0.753090484863421
ASV50	ASV799	-	0.719963139584891
ASV50	ASV1090	+	0.850727556715884
ASV50	ASV1218	-	0.990296494332968
ASV51	ASV56	+	0.747263029951877
ASV51	ASV57	+	0.805404155187918
ASV51	ASV58	+	0.912101063973579
ASV51	ASV67	+	0.919331993905385
ASV51	ASV69	-	0.771676130199607
ASV51	ASV87	+	0.73985514928283
ASV51	ASV89	+	0.839844200564657
ASV51	ASV95	-	0.965461273549424
ASV51	ASV97	+	0.804601264892533
ASV51	ASV105	-	0.841276759407693
ASV51	ASV118	+	0.815128333347539
ASV51	ASV121	+	0.961375636961395
ASV51	ASV127	+	0.899157002616191
ASV51	ASV407	+	0.927208000136171
ASV51	ASV413	+	0.913977077273445
ASV51	ASV426	+	0.891770069888391
ASV51	ASV460	+	0.788485934362922
ASV51	ASV511	+	0.910600397144063
ASV51	ASV533	+	0.83564930689521
ASV51	ASV539	+	0.882366228152181
ASV51	ASV550	+	0.888156875155425
ASV51	ASV567	+	0.918841815965086
ASV51	ASV592	+	0.930703604706861
ASV51	ASV774	-	0.831772191705771
ASV51	ASV846	-	0.871667785076885
ASV51	ASV1662	+	0.921225029907531
ASV51	ASV1947	-	0.903741619340234
ASV52	ASV54	+	0.809403804764396
ASV52	ASV66	+	0.949958807802106
ASV52	ASV75	+	0.907524403820265
ASV52	ASV95	+	0.881936644312258
ASV52	ASV97	+	0.939926150640781
ASV52	ASV102	-	0.900726331483626
ASV52	ASV105	+	0.867685043587116
ASV52	ASV113	-	0.892958216376269
ASV52	ASV129	+	0.814709212377838
ASV52	ASV135	+	0.877234081728655
ASV52	ASV149	+	0.841633573427822
ASV52	ASV152	+	0.810016699798923
ASV52	ASV153	+	0.928659261409614
ASV52	ASV169	+	0.859860978919131
ASV52	ASV187	+	0.929241461667948
ASV52	ASV220	+	0.850054155449717
ASV52	ASV255	+	0.765758804529639
ASV52	ASV275	+	0.824105618639819
ASV52	ASV279	+	0.868573826340542
ASV52	ASV284	+	0.775126716047373
ASV52	ASV295	+	0.874616030477616
ASV52	ASV307	+	0.797346838514551
ASV52	ASV320	+	0.856656847017054
ASV53	ASV257	+	0.856731925232896
ASV53	ASV677	-	0.803443168974886
ASV53	ASV735	+	0.736450858282594
ASV54	ASV73	+	0.768545167709646
ASV54	ASV143	-	0.668715691090548
ASV54	ASV181	-	0.76890637657908
ASV54	ASV244	+	0.649610740283177
ASV54	ASV257	+	0.776962571698723
ASV54	ASV341	+	0.59706465732182
ASV54	ASV437	+	0.991172174443913
ASV54	ASV502	-	0.614967998628199
ASV54	ASV603	+	0.89289249637892
ASV54	ASV634	+	0.947187772990374
ASV54	ASV703	+	0.96794226551198
ASV54	ASV735	-	0.769712359203558
ASV54	ASV774	+	0.80453562348314
ASV54	ASV846	+	0.857877123230114
ASV54	ASV1218	+	0.806202604234566
ASV54	ASV1876	+	0.954104629398606
ASV56	ASV60	+	0.799458579641444
ASV56	ASV63	+	0.89918205489778
ASV56	ASV69	+	0.803710308368575
ASV56	ASV71	+	0.760151952766666
ASV56	ASV75	+	0.761209246086804
ASV56	ASV84	+	0.810980988280121
ASV56	ASV108	+	0.884781779148481
ASV56	ASV113	+	0.847657501012539
ASV56	ASV126	+	0.815744493643338
ASV56	ASV129	+	0.905236211793672
ASV56	ASV132	+	0.885819847252342
ASV56	ASV133	+	0.890807638636728
ASV56	ASV137	+	0.801446152886535
ASV56	ASV140	+	0.916597292029152
ASV56	ASV144	+	0.836667475279291
ASV56	ASV150	+	0.895086547103986
ASV56	ASV152	+	0.934655971807879
ASV56	ASV155	+	0.872263204562022
ASV56	ASV160	+	0.924443844483989
ASV56	ASV170	-	0.939737309244116
ASV56	ASV179	+	0.716161596077412
ASV56	ASV181	+	0.779654294978275
ASV56	ASV188	+	0.751523129542366
ASV56	ASV200	+	0.94215130520977
ASV56	ASV220	+	0.73833909763844
ASV56	ASV226	+	0.818999560456983
ASV56	ASV230	+	0.819749076189827
ASV56	ASV234	-	0.943326668738004
ASV56	ASV239	+	0.872694257469049
ASV56	ASV243	+	0.833220462570592
ASV56	ASV244	+	0.937642848909549
ASV56	ASV249	+	0.808674291275834
ASV56	ASV257	+	0.86027315879967
ASV56	ASV264	+	0.861586122426934
ASV56	ASV274	+	0.847292632011058
ASV56	ASV287	+	0.829086257943214
ASV56	ASV291	+	0.891525050957313
ASV56	ASV307	+	0.822615530066456
ASV56	ASV320	+	0.755523778548353
ASV56	ASV323	+	0.665258829346222
ASV56	ASV335	+	0.89586698626813
ASV56	ASV352	+	0.865366823693123
ASV56	ASV355	+	0.689416505257647
ASV56	ASV365	+	0.911692329636296
ASV56	ASV376	+	0.912017525226042
ASV56	ASV394	+	0.916308081705353
ASV56	ASV396	+	0.921281648537153
ASV56	ASV407	+	0.877056089100345
ASV56	ASV413	+	0.811781324618253
ASV56	ASV419	+	0.813260234483575
ASV56	ASV434	+	0.868068445369462
ASV56	ASV437	+	0.865911982476397
ASV56	ASV441	+	0.891793275325334
ASV56	ASV481	+	0.773335553639956
ASV56	ASV487	+	0.771986523227668
ASV56	ASV490	+	0.89156933798146
ASV56	ASV494	+	0.734367923502414
ASV56	ASV567	+	0.788804940621896
ASV56	ASV582	+	0.853148482051901
ASV56	ASV601	+	0.692821407090515
ASV56	ASV629	+	0.882195104029149
ASV56	ASV738	+	0.731726611646946
ASV56	ASV793	+	0.796911298318836
ASV56	ASV1947	+	0.75000743837899
ASV57	ASV61	-	0.973963949792381
ASV57	ASV65	+	0.876095997835233
ASV57	ASV66	+	0.81339568893904
ASV57	ASV69	+	0.923871345600347
ASV57	ASV70	+	0.908797965527019
ASV57	ASV73	+	0.875121315396721
ASV57	ASV75	+	0.919681510658026
ASV57	ASV81	+	0.880724922468672
ASV57	ASV92	+	0.912624713202991
ASV57	ASV102	+	0.899116515149902
ASV57	ASV106	+	0.9039960482043
ASV57	ASV112	+	0.898815055294986
ASV57	ASV118	+	0.867881881502183
ASV57	ASV122	+	0.756864839125071
ASV57	ASV129	+	0.939662679074849
ASV57	ASV136	+	0.916411387183488
ASV57	ASV141	+	0.881864923522135
ASV57	ASV145	+	0.779913235156769
ASV57	ASV146	+	0.916724975685829
ASV57	ASV149	+	0.84795087116876
ASV57	ASV155	+	0.910952453681601
ASV57	ASV156	+	0.980315913402781
ASV57	ASV165	+	0.861790357068494
ASV57	ASV169	+	0.902055948761435
ASV57	ASV171	+	0.919024270943145
ASV57	ASV173	+	0.854229262531952
ASV57	ASV179	+	0.814676189135094
ASV57	ASV184	+	0.82050144124478
ASV57	ASV186	+	0.820269400539436
ASV57	ASV214	+	0.802378157199586
ASV57	ASV218	+	0.859519355052563
ASV57	ASV221	+	0.825708665830666
ASV57	ASV226	+	0.923618553890325
ASV57	ASV247	+	0.852048165070004
ASV57	ASV249	+	0.930015297734573
ASV57	ASV253	+	0.941060824971369
ASV57	ASV267	+	0.87136277605243
ASV57	ASV286	+	0.929474551209315
ASV57	ASV302	+	0.906040358037743
ASV57	ASV317	+	0.781137674186638
ASV57	ASV407	+	0.940949456102282
ASV57	ASV457	-	0.916929534995304
ASV57	ASV481	+	0.876417897099829
ASV57	ASV569	+	0.906710036156826
ASV57	ASV592	-	0.642577618851937
ASV57	ASV595	+	0.855589974523043
ASV58	ASV298	+	0.653010924610656
ASV58	ASV304	+	0.66502876558833
ASV58	ASV378	-	0.657079949885386
ASV58	ASV388	+	0.659824923614063
ASV58	ASV396	-	0.802630334784879
ASV58	ASV435	+	0.709496322185933
ASV58	ASV528	+	0.740866191920941
ASV58	ASV629	-	0.641784590065648
ASV58	ASV697	+	0.720743257828256
ASV58	ASV1662	-	0.683163177826209
ASV59	ASV121	-	0.984697769283625
ASV59	ASV135	-	0.841129036237969
ASV59	ASV166	+	0.786103989986914
ASV59	ASV177	+	0.72184653135171
ASV59	ASV301	+	0.711023167036276
ASV59	ASV341	-	0.950226102388093
ASV59	ASV371	+	0.640144524326301
ASV59	ASV419	+	0.888441860763795
ASV59	ASV425	+	0.960645647926275
ASV59	ASV426	+	0.880884982988943
ASV59	ASV441	+	0.963326945905384
ASV59	ASV457	-	0.798914922277308
ASV59	ASV480	+	0.833268125324667
ASV59	ASV489	+	0.908376023501482
ASV59	ASV492	+	0.765150215321926
ASV59	ASV510	+	0.826600031036335
ASV59	ASV533	+	0.978218722648758
ASV59	ASV550	+	0.808698955311665
ASV59	ASV569	+	0.8768017009786
ASV59	ASV595	+	0.823751333945697
ASV59	ASV629	+	0.775673688835993
ASV59	ASV643	+	0.834349153744305
ASV59	ASV697	+	0.760015640190039
ASV59	ASV753	+	0.879386605867596
ASV59	ASV793	+	0.737794718414843
ASV60	ASV61	+	0.74235900134652
ASV60	ASV63	+	0.904169320530085
ASV60	ASV67	+	0.899621429103204
ASV60	ASV80	+	0.854173159574509
ASV60	ASV82	+	0.896747234420916
ASV60	ASV85	+	0.923436293160715
ASV60	ASV88	+	0.902137162451545
ASV60	ASV89	+	0.903031554378944
ASV60	ASV94	+	0.775486872209922
ASV60	ASV96	+	0.801029642668699
ASV60	ASV97	+	0.933631224894135
ASV60	ASV101	+	0.858045743712121
ASV60	ASV107	+	0.921300020583888
ASV60	ASV110	+	0.921652301029016
ASV60	ASV112	+	0.879632719579083
ASV60	ASV114	+	0.939758311312894
ASV60	ASV115	-	0.760724497284222
ASV60	ASV124	-	0.914001985121578
ASV60	ASV131	+	0.706815695384994
ASV60	ASV133	+	0.855820148665329
ASV60	ASV138	+	0.781125510499464
ASV60	ASV140	+	0.734905713443128
ASV60	ASV149	+	0.866876253969718
ASV60	ASV150	+	0.953509996061009
ASV60	ASV156	+	0.958511146743849
ASV60	ASV160	+	0.854381974667984
ASV60	ASV173	-	0.970116501907704
ASV60	ASV196	-	0.92110935552091
ASV60	ASV200	-	0.822118029347778
ASV60	ASV209	-	0.933150699578078
ASV60	ASV221	-	0.906276468487136
ASV60	ASV280	-	0.781059919939093
ASV60	ASV287	-	0.802097623850297
ASV60	ASV295	-	0.462879632010435
ASV60	ASV323	-	0.932447880397593
ASV60	ASV420	-	0.904514811921062
ASV60	ASV547	+	0.944450200347107
ASV60	ASV582	+	0.938262011239669
ASV60	ASV793	+	0.878492389941613
ASV60	ASV1300	+	0.922901179717566
ASV61	ASV102	+	0.950115657675696
ASV61	ASV119	-	0.942638465016095
ASV61	ASV124	+	0.86506033119873
ASV61	ASV126	+	0.795206057710986
ASV61	ASV149	+	0.896514355025524
ASV61	ASV151	-	0.730328184879762
ASV61	ASV152	+	0.862684698992446
ASV61	ASV220	+	0.921354134326657
ASV61	ASV238	+	0.859078842602224
ASV61	ASV240	+	0.840131457430916
ASV61	ASV249	+	0.919514624509877
ASV61	ASV253	-	0.931780290718598
ASV61	ASV261	+	0.869981623922621
ASV61	ASV262	+	0.677528095126992
ASV61	ASV264	+	0.772528962968068
ASV61	ASV267	+	0.950539234528271
ASV61	ASV269	+	0.80820554039247
ASV61	ASV274	+	0.831342178662752
ASV61	ASV279	+	0.879517789223765
ASV61	ASV286	+	0.883392823454276
ASV61	ASV293	+	0.89917069039775
ASV61	ASV296	+	0.822199157349852
ASV61	ASV300	+	0.752162157930893
ASV61	ASV307	+	0.909966906493702
ASV61	ASV319	+	0.815736851527612
ASV61	ASV327	+	0.883849178043175
ASV61	ASV331	+	0.791331270182865
ASV61	ASV335	+	0.911974069484968
ASV61	ASV341	+	0.76264473424358
ASV61	ASV367	+	0.819885962962164
ASV61	ASV388	+	0.817243255540122
ASV61	ASV392	+	0.875864104402999
ASV61	ASV403	+	0.932137539560514
ASV61	ASV419	+	0.874832743432729
ASV61	ASV441	+	0.936073827396485
ASV61	ASV446	+	0.901655921432769
ASV61	ASV448	+	0.905675195867757
ASV61	ASV473	+	0.917632472120101
ASV61	ASV482	+	0.706572600295593
ASV61	ASV487	+	0.883713138982176
ASV61	ASV490	+	0.887824174254136
ASV61	ASV492	+	0.967901296753571
ASV61	ASV503	+	0.818633549492714
ASV61	ASV511	+	0.668801035430603
ASV61	ASV526	+	0.898168437905945
ASV61	ASV533	+	0.854763070031582
ASV61	ASV537	+	0.902965766590464
ASV61	ASV547	+	0.794358561227346
ASV61	ASV634	-	0.791381080307059
ASV61	ASV677	+	0.87239930128584
ASV61	ASV713	+	0.741176873864683
ASV61	ASV729	+	0.944055934603531
ASV61	ASV753	+	0.671857021470732
ASV61	ASV774	+	0.889577832300848
ASV61	ASV846	+	0.846565541842044
ASV61	ASV1137	+	0.817156832367722
ASV61	ASV1662	+	0.879291980671987
ASV61	ASV1876	+	0.885903256722254
ASV61	ASV1947	+	0.850446134196807
ASV63	ASV68	+	0.924491567780999
ASV63	ASV82	+	0.728890816902891
ASV63	ASV85	+	0.799524055236506
ASV63	ASV89	+	0.79987690075465
ASV63	ASV94	-	0.906355261692043
ASV63	ASV97	+	0.753352146299343
ASV63	ASV98	+	0.942856126537105
ASV63	ASV101	+	0.912333683335674
ASV63	ASV102	+	0.964486453020738
ASV63	ASV105	+	0.814202427725769
ASV63	ASV107	+	0.940458348563965
ASV63	ASV112	+	0.917319081981539
ASV63	ASV122	+	0.877119068060874
ASV63	ASV133	+	0.893500278075762
ASV63	ASV136	+	0.890268259070686
ASV63	ASV140	+	0.939642841916136
ASV63	ASV141	+	0.834755046790603
ASV63	ASV147	+	0.775546121825961
ASV63	ASV152	+	0.719128824052451
ASV63	ASV162	+	0.889273636670806
ASV63	ASV169	+	0.866344590568821
ASV63	ASV176	+	0.892203180221552
ASV63	ASV181	+	0.71954408725606
ASV63	ASV184	+	0.940950606058228
ASV63	ASV191	+	0.969388070667212
ASV63	ASV192	+	0.945171735987409
ASV63	ASV199	+	0.840300668887567
ASV63	ASV204	+	0.832604814109314
ASV63	ASV206	+	0.891053669381444
ASV63	ASV209	+	0.8525758524181
ASV63	ASV210	+	0.925490959427544
ASV63	ASV216	+	0.921314022191634
ASV63	ASV220	+	0.813917973162141
ASV63	ASV225	+	0.76869103171232
ASV63	ASV227	+	0.734012664528443
ASV63	ASV230	+	0.51734738838966
ASV63	ASV249	+	0.963129248479663
ASV63	ASV252	+	0.830444667044793
ASV63	ASV255	+	0.888400736092103
ASV63	ASV261	+	0.816668757240868
ASV63	ASV263	+	0.902237750510945
ASV63	ASV289	+	0.939777585076805
ASV63	ASV301	+	0.902203831383208
ASV63	ASV331	+	0.799435217231105
ASV63	ASV338	+	0.881360156368856
ASV63	ASV349	-	0.950295340977482
ASV63	ASV356	+	0.835682444422688
ASV63	ASV358	+	0.84804687875294
ASV63	ASV366	+	0.857280488699312
ASV63	ASV367	+	0.955387070426781
ASV63	ASV371	+	0.82767082690137
ASV63	ASV378	+	0.870504867151128
ASV63	ASV392	+	0.870493448647167
ASV63	ASV407	+	0.879244511244552
ASV63	ASV420	+	0.908988336919681
ASV63	ASV426	+	0.801150476935021
ASV63	ASV457	+	0.950262144743959
ASV63	ASV473	+	0.865217480139167
ASV63	ASV487	+	0.909285170487612
ASV63	ASV489	+	0.857884725476417
ASV63	ASV503	+	0.782236940662522
ASV63	ASV524	+	0.714360047944823
ASV63	ASV539	+	0.916563228694526
ASV63	ASV595	+	0.823322552920398
ASV63	ASV643	+	0.962059370688002
ASV63	ASV703	+	0.739718235345154
ASV63	ASV713	+	0.918084521179454
ASV63	ASV774	+	0.943751009731742
ASV63	ASV784	+	0.937673204873257
ASV63	ASV799	+	0.871101740150067
ASV63	ASV887	+	0.827921065395628
ASV63	ASV966	+	0.908870638875195
ASV63	ASV1090	+	0.797049857139793
ASV63	ASV1137	+	0.908358391090276
ASV63	ASV1281	+	0.903837090842053
ASV63	ASV1300	+	0.928142695264219
ASV63	ASV1947	+	0.912608101241383
ASV64	ASV67	+	0.800166400480688
ASV64	ASV69	+	0.87326591645571
ASV64	ASV74	+	0.888272735278355
ASV64	ASV92	+	0.917327447399578
ASV64	ASV95	+	0.772846835963968
ASV64	ASV97	+	0.924884484486978
ASV64	ASV100	+	0.761026507199309
ASV64	ASV102	+	0.943297302196946
ASV64	ASV107	+	0.902002040719759
ASV64	ASV120	+	0.817457193858069
ASV64	ASV121	+	0.940423396207143
ASV64	ASV122	+	0.925186529816117
ASV64	ASV128	+	0.861878166456076
ASV64	ASV131	+	0.946927049075489
ASV64	ASV132	+	0.956564009976078
ASV64	ASV134	+	0.861667778020099
ASV64	ASV147	+	0.775544142869804
ASV64	ASV165	+	0.704003184458621
ASV64	ASV214	+	0.72154000536877
ASV64	ASV288	+	0.763772049639876
ASV64	ASV307	+	0.729579739173253
ASV64	ASV441	+	0.82079367079297
ASV64	ASV713	-	0.807556400057887
ASV65	ASV85	+	0.639649010494872
ASV65	ASV218	+	0.907915334077391
ASV65	ASV244	+	0.879955448478987
ASV65	ASV288	+	0.824580398509208
ASV65	ASV358	+	0.918820874271028
ASV66	ASV82	+	0.627515006830925
ASV66	ASV86	-	0.810388498083323
ASV66	ASV89	+	0.704669205107262
ASV66	ASV95	+	0.663349182942046
ASV66	ASV97	+	0.596106964084882
ASV66	ASV99	+	0.564636580276114
ASV66	ASV104	+	0.546315797331757
ASV66	ASV110	+	0.686074610636498
ASV66	ASV115	+	0.757057492219586
ASV66	ASV117	+	0.653602950558847
ASV66	ASV126	+	0.902045242304467
ASV66	ASV133	+	0.773409401451094
ASV66	ASV134	+	0.802363281522853
ASV66	ASV151	+	0.571060292014236
ASV66	ASV167	+	0.804147092703227
ASV66	ASV173	+	0.748888186536781
ASV66	ASV184	+	0.68703009277823
ASV66	ASV185	+	0.751427247587897
ASV66	ASV187	+	0.597263474687265
ASV66	ASV191	+	0.745597841985282
ASV66	ASV194	+	0.600882926019779
ASV66	ASV195	+	0.777547698390323
ASV66	ASV198	+	0.68785928482295
ASV66	ASV199	+	0.686432351667752
ASV66	ASV206	+	0.567050153418314
ASV66	ASV212	+	0.697642735064054
ASV66	ASV216	+	0.644049535269018
ASV66	ASV218	-	0.893366849691525
ASV66	ASV219	+	0.601378271931413
ASV66	ASV238	+	0.590522127542638
ASV66	ASV244	+	0.880109150309171
ASV66	ASV252	+	0.717429716237916
ASV66	ASV258	+	0.807933295768852
ASV66	ASV277	+	0.563100956724286
ASV66	ASV279	+	0.635574619136438
ASV66	ASV280	+	0.717475915278627
ASV66	ASV287	+	0.688731360649084
ASV66	ASV291	+	0.813738292031353
ASV66	ASV293	+	0.68511009740947
ASV66	ASV295	+	0.77917232861795
ASV66	ASV325	+	0.916944758421501
ASV66	ASV333	+	0.661121688957679
ASV66	ASV335	+	0.865286663228691
ASV66	ASV341	-	0.853606039241174
ASV66	ASV355	+	0.815179277772955
ASV66	ASV364	+	0.849574064678735
ASV66	ASV365	+	0.875178266125713
ASV66	ASV367	+	0.929904602585347
ASV66	ASV371	+	0.839244399707996
ASV66	ASV384	+	0.905051047407162
ASV66	ASV416	+	0.859117483693948
ASV66	ASV447	+	0.73715019070715
ASV66	ASV460	+	0.946295772437221
ASV66	ASV481	+	0.792327045623791
ASV66	ASV482	+	0.726438796544787
ASV66	ASV489	+	0.6965565740086
ASV66	ASV499	+	0.941104670051755
ASV66	ASV510	+	0.89612221055157
ASV66	ASV536	+	0.893596831790596
ASV66	ASV582	+	0.911899318761557
ASV66	ASV629	+	0.8044448057565
ASV66	ASV697	+	0.789794677061968
ASV66	ASV753	+	0.84709744867719
ASV66	ASV773	+	0.83811651209676
ASV66	ASV784	+	0.821841645172091
ASV66	ASV799	+	0.924460875738308
ASV66	ASV887	+	0.882284140813632
ASV66	ASV1054	+	0.847050824620815
ASV66	ASV1137	+	0.927356566405818
ASV66	ASV1218	+	0.829888575452305
ASV66	ASV1662	+	0.870059258892338
ASV67	ASV68	+	0.809951707098545
ASV67	ASV70	+	0.877306982446511
ASV67	ASV75	+	0.834455530500217
ASV67	ASV77	+	0.654679517725511
ASV67	ASV93	+	0.852561089161712
ASV67	ASV96	+	0.863727926069491
ASV67	ASV98	+	0.762099507865634
ASV67	ASV101	+	0.883442201731405
ASV67	ASV104	+	0.838504964258274
ASV67	ASV108	+	0.731768752245727
ASV67	ASV121	+	0.805675754981383
ASV67	ASV122	+	0.793552996444234
ASV67	ASV123	+	0.84352351450765
ASV67	ASV129	+	0.769166947087259
ASV67	ASV132	+	0.790096889802993
ASV67	ASV133	+	0.801667572425274
ASV67	ASV134	+	0.774526951902348
ASV67	ASV138	+	0.438238042604058
ASV67	ASV181	-	0.789586420736869
ASV67	ASV634	-	0.862892444545681
ASV68	ASV80	-	0.684696289638224
ASV68	ASV81	-	0.865085085411152
ASV68	ASV116	-	0.738937869600686
ASV68	ASV126	-	0.729477709225209
ASV68	ASV135	-	0.702803481604037
ASV68	ASV138	-	0.755782581657184
ASV68	ASV152	+	0.83809028434422
ASV68	ASV161	-	0.773992489448097
ASV68	ASV184	-	0.676281582632495
ASV68	ASV187	-	0.709257189522364
ASV68	ASV191	-	0.748938970341451
ASV68	ASV243	+	0.847093187214331
ASV68	ASV247	+	0.885296449756955
ASV68	ASV253	+	0.914426615344873
ASV68	ASV261	-	0.875583060931003
ASV68	ASV274	+	0.936441815942005
ASV68	ASV276	+	0.751355385657851
ASV68	ASV291	+	0.948669878436902
ASV68	ASV301	+	0.792920793362106
ASV68	ASV306	+	0.767930565102975
ASV68	ASV317	+	0.705160200785602
ASV68	ASV341	+	0.900021175770679
ASV68	ASV355	+	0.667721944426372
ASV68	ASV403	+	0.864911122372598
ASV68	ASV416	+	0.934223178945748
ASV68	ASV447	+	0.7723904345589
ASV68	ASV457	+	0.924628707200529
ASV68	ASV473	+	0.881447521112017
ASV68	ASV482	+	0.842483849945743
ASV68	ASV487	+	0.873743101879692
ASV68	ASV494	+	0.82813030216438
ASV68	ASV503	+	0.918569847661555
ASV68	ASV524	+	0.843825571429047
ASV68	ASV537	+	0.903164991581999
ASV68	ASV547	+	0.863896321783479
ASV68	ASV567	+	0.870347971738485
ASV68	ASV582	+	0.836510180004617
ASV68	ASV697	-	0.872436610335892
ASV68	ASV738	+	0.705296611218566
ASV68	ASV773	+	0.915409574424102
ASV68	ASV846	+	0.814776238000078
ASV68	ASV1300	+	0.781590167716607
ASV68	ASV1463	+	0.8739839075322
ASV69	ASV71	+	0.924720075389043
ASV69	ASV73	+	0.870938922686298
ASV69	ASV81	+	0.976817851582525
ASV69	ASV84	+	0.943779538819388
ASV69	ASV87	+	0.730161180380408
ASV69	ASV91	+	0.766385083437449
ASV69	ASV92	+	0.780082049648196
ASV69	ASV136	-	0.861354513046734
ASV69	ASV137	+	0.538391703408088
ASV69	ASV142	+	0.8133093676114
ASV69	ASV147	+	0.854170896187532
ASV69	ASV152	+	0.9371992151045
ASV69	ASV176	-	0.626045249473998
ASV69	ASV181	-	0.855434878875784
ASV69	ASV184	-	0.814879133371912
ASV69	ASV188	-	0.870230677327987
ASV69	ASV198	-	0.922224268480578
ASV69	ASV216	+	0.905358752256533
ASV69	ASV218	-	0.70118724928517
ASV69	ASV228	+	0.880671707377217
ASV69	ASV239	-	0.879730231192671
ASV69	ASV252	+	0.832901181709514
ASV69	ASV261	-	0.918252810505969
ASV69	ASV263	+	0.947469170863495
ASV69	ASV274	-	0.763933403625339
ASV69	ASV275	-	0.935481179357244
ASV69	ASV281	-	0.800760028527779
ASV69	ASV296	+	0.725257059781124
ASV69	ASV302	+	0.74829099919717
ASV69	ASV304	+	0.777924021285025
ASV69	ASV376	+	0.805978968711484
ASV69	ASV388	+	0.821157098239663
ASV69	ASV490	-	0.802610903348974
ASV69	ASV499	+	0.813281192293172
ASV69	ASV846	+	0.857360633505161
ASV69	ASV887	+	0.770199773829029
ASV70	ASV104	+	0.832395768113677
ASV70	ASV106	-	0.760447898441056
ASV70	ASV108	+	0.687108566248144
ASV70	ASV165	+	0.824629313987891
ASV70	ASV171	+	0.772787568482999
ASV70	ASV198	+	0.946520862745418
ASV70	ASV200	+	0.894356473055653
ASV70	ASV209	+	0.864642861938191
ASV70	ASV216	+	0.659761949349174
ASV70	ASV239	-	0.858855192238172
ASV70	ASV242	+	0.876480311590195
ASV70	ASV249	+	0.868084306529348
ASV70	ASV255	+	0.901859602982471
ASV70	ASV262	+	0.962298038186318
ASV70	ASV288	-	0.724538171458746
ASV70	ASV295	-	0.854199913802201
ASV70	ASV296	-	0.811844792989216
ASV70	ASV301	-	0.878617221464665
ASV70	ASV319	+	0.913416653547651
ASV70	ASV323	-	0.829832000582637
ASV70	ASV352	+	0.954133707553605
ASV70	ASV369	+	0.942371670428026
ASV70	ASV396	-	0.850149492517323
ASV70	ASV426	+	0.91703491935512
ASV70	ASV441	+	0.671565152737132
ASV70	ASV446	-	0.902418341324397
ASV70	ASV481	-	0.809938824076792
ASV70	ASV482	-	0.920039943088042
ASV70	ASV533	+	0.872197694203834
ASV70	ASV567	+	0.845290169879747
ASV70	ASV582	+	0.874518012484348
ASV70	ASV634	+	0.808753164164248
ASV70	ASV717	+	0.829843949566488
ASV70	ASV1947	+	0.93346157182549
ASV71	ASV74	+	0.793227511206285
ASV71	ASV81	+	0.923871683506645
ASV71	ASV85	-	0.964027256992607
ASV71	ASV89	+	0.740629194754594
ASV71	ASV93	+	0.761140933056961
ASV71	ASV94	+	0.873237828133904
ASV71	ASV96	+	0.897085892939545
ASV71	ASV98	+	0.799187353917527
ASV71	ASV102	+	0.827233221508419
ASV71	ASV108	+	0.896914578027583
ASV71	ASV114	+	0.92377495992458
ASV71	ASV116	+	0.912402910530044
ASV71	ASV124	+	0.845449957198405
ASV71	ASV128	+	0.885808098527902
ASV71	ASV132	+	0.828078154161646
ASV71	ASV133	+	0.745113849648872
ASV71	ASV135	+	0.773328155759926
ASV71	ASV139	+	0.883220460408674
ASV71	ASV150	+	0.83336156849665
ASV71	ASV161	+	0.847784982645689
ASV71	ASV162	+	0.902915093458379
ASV71	ASV166	+	0.913359290738093
ASV71	ASV171	+	0.796793668945556
ASV71	ASV181	+	0.855820649449486
ASV71	ASV184	+	0.874121140743844
ASV71	ASV186	+	0.789650188147831
ASV71	ASV188	+	0.821630222402062
ASV71	ASV189	+	0.816331445574866
ASV71	ASV190	+	0.928266207318007
ASV71	ASV194	+	0.929081427239967
ASV71	ASV198	+	0.880568042079693
ASV71	ASV204	+	0.807898360147939
ASV71	ASV209	+	0.733616453567778
ASV71	ASV211	+	0.928797546675989
ASV71	ASV214	+	0.920062763875817
ASV71	ASV218	+	0.792146483470238
ASV71	ASV220	+	0.695673738314488
ASV71	ASV237	+	0.793999774583542
ASV71	ASV240	+	0.768853832118237
ASV71	ASV243	+	0.863098950615688
ASV71	ASV249	+	0.789284319095688
ASV71	ASV251	+	0.893160379825339
ASV71	ASV257	+	0.719662297426787
ASV71	ASV267	+	0.862037402426037
ASV71	ASV268	+	0.737074983666266
ASV71	ASV276	+	0.88559616879124
ASV71	ASV277	+	0.782332372500383
ASV71	ASV279	+	0.852675250317906
ASV71	ASV286	+	0.871920323032297
ASV71	ASV289	+	0.870694427032646
ASV71	ASV291	+	0.784493191085805
ASV71	ASV293	+	0.889948382322022
ASV71	ASV298	+	0.683640725842307
ASV71	ASV300	+	0.871294541087668
ASV71	ASV304	+	0.872774306164735
ASV71	ASV317	-	1
ASV71	ASV325	-	0.980827332266275
ASV71	ASV341	-	0.916621906020989
ASV71	ASV345	-	0.988042687604811
ASV71	ASV376	-	1
ASV71	ASV403	+	0.550046992374508
ASV71	ASV413	-	0.955789266182961
ASV71	ASV426	-	1
ASV71	ASV441	-	1
ASV71	ASV447	-	0.885183859652082
ASV71	ASV465	-	0.949763817277252
ASV71	ASV528	-	0.859170721671834
ASV71	ASV567	-	0.974243180094274
ASV71	ASV717	+	0.793685038948702
ASV71	ASV773	-	0.997523090668053
ASV71	ASV774	-	0.923934287283975
ASV73	ASV77	-	0.976339936704975
ASV73	ASV82	-	0.911498937246544
ASV73	ASV111	-	0.830905423874263
ASV73	ASV113	-	0.864398960322127
ASV73	ASV137	-	0.897268683507575
ASV73	ASV139	-	0.812477051262193
ASV73	ASV143	-	0.954737397206922
ASV73	ASV161	-	0.886843165185244
ASV73	ASV494	+	0.850845060930792
ASV74	ASV388	-	0.986601116333894
ASV75	ASV416	-	0.914416051701709
[truncated: 3,155 more rows]
