# Supplementary material for: Microbial interactions mediate the fairy ring type effects on alpine meadow plant communities on the Tibetan plateau
Source: Environ Microbiome. 2026 Mar 10;21:55. doi: 10.1186/s40793-026-00873-z (PMC13088534; doi:10.1186/s40793-026-00873-z)
Supplement: Supplementary file 2 — Supplementary Material 2 [file 40793_2026_873_MOESM2_ESM.zip › co-occurrence network/bacteria/T1/Agrocybe_20on_node.csv]

ID	degree	betweenness_centrality	closeness_centrality	eigenvector_centrality	Abundance	module	Kingdom	phylum	class	order	family	genus
ASV6	23	34	0.00170758247434979	0.29849436145188	1.64413058155873	M8	Bacteria	Verrucomicrobiota	Verrucomicrobiae	Chthoniobacterales	Chthoniobacteraceae	Candidatus_Udaeobacter
ASV8	34	140	0.00175601390852489	0.412533515757979	1.03100308388533	M8	Bacteria	Gemmatimonadota	Gemmatimonadetes	Gemmatimonadales	Gemmatimonadaceae	uncultured
ASV9	43	242	0.00186527734864861	0.51983174484304	1.02370394700827	M4	Bacteria	Actinobacteriota	Thermoleophilia	Solirubrobacterales	67-14	67-14
ASV10	47	494	0.00194068827363348	0.509429063959414	1.31171572294909	M8	Bacteria	Gemmatimonadota	Gemmatimonadetes	Gemmatimonadales	Gemmatimonadaceae
ASV11	26	91	0.00170845408175847	0.288367070229373	0.345796609550921	M2	Bacteria	Proteobacteria	Alphaproteobacteria	Rhizobiales	uncultured	uncultured
ASV12	33	174	0.00179666073611135	0.355886135065335	0.710753453404135	M4	Bacteria	Acidobacteriota	Blastocatellia	Pyrinomonadales	Pyrinomonadaceae	RB41
ASV13	19	126	0.00174527035086622	0.195066302841443	0.478701726854133	M2	Bacteria	Acidobacteriota	Blastocatellia	Pyrinomonadales	Pyrinomonadaceae	RB41
ASV16	38	516	0.00189336190843582	0.423085261000114	0.372864242136701	M8	Bacteria	Acidobacteriota	Blastocatellia	Pyrinomonadales	Pyrinomonadaceae	RB41
ASV17	26	161	0.00170013774655885	0.2800745994404	0.947367140502302	M5	Bacteria	Proteobacteria	Gammaproteobacteria	Burkholderiales	Nitrosomonadaceae	MND1
ASV18	8	8	0.00153344356161104	0.103092282933688	0.707712146372025	M2	Bacteria	Actinobacteriota	Thermoleophilia	Gaiellales	uncultured	uncultured
ASV19	37	189	0.00173728695105382	0.381858495357634	0.874375771731659	M2	Bacteria	Gemmatimonadota	Gemmatimonadetes	Gemmatimonadales	Gemmatimonadaceae	uncultured
ASV20	40	206	0.00186930565151916	0.470521228466008	0.910263194710559	M3	Bacteria	Chloroflexi	Gitt-GS-136	Gitt-GS-136	Gitt-GS-136	Gitt-GS-136
ASV21	19	35	0.00161653923577209	0.234392373784734	0.374993157059178	M7	Bacteria	Acidobacteriota	Blastocatellia	Pyrinomonadales	Pyrinomonadaceae	RB41
ASV22	39	386	0.00182017666593281	0.399763715013377	0.454675401300463	M8	Bacteria	Acidobacteriota	Vicinamibacteria	Vicinamibacterales	Vicinamibacteraceae	Vicinamibacteraceae
ASV23	44	370	0.00185372624680309	0.502847837561756	0.652360358387621	M8	Bacteria	Gemmatimonadota	Gemmatimonadetes	Gemmatimonadales	Gemmatimonadaceae	uncultured
ASV24	47	201	0.00181734301539288	0.604782513921719	0.521584156006886	M1	Bacteria	Actinobacteriota	Thermoleophilia	Solirubrobacterales	67-14	67-14
ASV25	36	118	0.0017328451099975	0.39727609152266	0.630158817053217	M8	Bacteria	Gemmatimonadota	Gemmatimonadetes	Gemmatimonadales	Gemmatimonadaceae	uncultured
ASV26	41	437	0.00192239736930984	0.470007640207768	0.705279100746337	M1	Bacteria	Actinobacteriota	Thermoleophilia	Gaiellales	uncultured	uncultured
ASV27	40	163	0.00181005528899298	0.475615105750966	0.651752096981199	M1	Bacteria	Actinobacteriota	Thermoleophilia	Solirubrobacterales	Solirubrobacteraceae	Solirubrobacter
ASV28	60	278	0.00190292645272733	0.787335374334786	1.0081932811445	M1	Bacteria	Actinobacteriota	MB-A2-108	MB-A2-108	MB-A2-108	MB-A2-108
ASV29	32	55	0.00171789064255573	0.402964435203994	0.48387194880872	M5	Bacteria	Chloroflexi	P2-11E	P2-11E	P2-11E	P2-11E
ASV30	34	138	0.00178566723913681	0.42881099246656	0.603395315170648	M9	Bacteria	Actinobacteriota	Thermoleophilia	Gaiellales
ASV31	40	247	0.00182276112740367	0.446711587138666	0.377730333388077	M7	Bacteria	NB1-j	NB1-j	NB1-j	NB1-j	NB1-j
ASV32	41	251	0.00181461794294759	0.446258841237897	0.511851973504133	M2	Bacteria	Methylomirabilota	Methylomirabilia	Rokubacteriales	Rokubacteriales	Rokubacteriales
ASV33	36	352	0.00184690761353144	0.389815173746843	0.593663132667895	M1	Bacteria	Gemmatimonadota	Gemmatimonadetes	Gemmatimonadales	Gemmatimonadaceae	uncultured
ASV35	37	309	0.00181241396074428	0.371943583613768	0.324811591029361	M3	Bacteria	Acidobacteriota	Vicinamibacteria	Vicinamibacterales
ASV36	28	193	0.00182546413171803	0.309548132969233	0.245129346788076	M1	Bacteria	RCP2-54	RCP2-54	RCP2-54	RCP2-54	RCP2-54
ASV38	13	67	0.00167274569463545	0.137158261683259	0.355528792053673	M8	Bacteria	Gemmatimonadota	Gemmatimonadetes	Gemmatimonadales	Gemmatimonadaceae	uncultured
ASV39	29	184	0.00176334991569995	0.317431460536845	0.274934155702755	M2	Bacteria	Acidobacteriota	Blastocatellia
ASV40	32	138	0.00178873925117141	0.426924549561598	0.443726695984866	M1	Bacteria	Gemmatimonadota	Gemmatimonadetes	Gemmatimonadales	Gemmatimonadaceae	uncultured
ASV41	33	135	0.0017264705347914	0.344208397696568	0.172746239423855	M6	Bacteria	Proteobacteria	Alphaproteobacteria	Rhizobiales	Xanthobacteraceae	Bradyrhizobium
ASV42	42	412	0.00190220666084547	0.461106940069995	0.291053082972938	M3	Bacteria	Proteobacteria	Gammaproteobacteria	Burkholderiales	Sutterellaceae	uncultured
ASV43	52	436	0.00192962946258334	0.600147920345016	0.297135697037159	M4	Bacteria	Acidobacteriota	Vicinamibacteria	Vicinamibacterales	Vicinamibacteraceae	Vicinamibacteraceae
ASV44	16	27	0.0016280261102159	0.201783854772063	0.167880148172479	M3	Bacteria	Acidobacteriota	Blastocatellia
ASV45	50	430	0.00190328478436825	0.520993597104165	0.424262330979362	M7	Bacteria	Actinobacteriota	Thermoleophilia	Gaiellales	uncultured	uncultured
ASV46	41	302	0.00188794677502954	0.529523875291347	0.214108015060552	M7	Bacteria	Acidobacteriota	Vicinamibacteria	Vicinamibacterales
ASV47	34	200	0.00185602928189746	0.424137264760596	0.216845191389452	M9	Bacteria	Chloroflexi	P2-11E	P2-11E	P2-11E	P2-11E
ASV49	22	119	0.00174482910235133	0.248909018613472	0.294702651411471	M3	Bacteria	Gemmatimonadota	Gemmatimonadetes	Gemmatimonadales	Gemmatimonadaceae
ASV50	43	287	0.00184871266778984	0.493550924531618	0.23448477217569	M6	Bacteria	Gemmatimonadota	Gemmatimonadetes	Gemmatimonadales	Gemmatimonadaceae	uncultured
ASV51	31	73	0.00176410017599111	0.384280098085144	0.495733046233949	M7	Bacteria	Acidobacteriota	Holophagae	Subgroup_7	Subgroup_7	Subgroup_7
ASV52	26	75	0.00171415080807398	0.333961669750979	0.343363563925232	M9	Bacteria	Acidobacteriota	Vicinamibacteria	Vicinamibacterales	Vicinamibacteraceae	Vicinamibacteraceae
ASV53	6	5	0.00148375136762034	0.0708632616096301	0.598529223919272	M8	Bacteria	Proteobacteria	Gammaproteobacteria	Burkholderiales	Nitrosomonadaceae	MND1
ASV54	22	130	0.00174431891447356	0.263625578994734	0.260640012651837	M9	Bacteria	Chloroflexi	P2-11E	P2-11E	P2-11E	P2-11E
ASV56	70	834	0.00200284714458014	0.86403711180051	0.281625031173397	M3	Bacteria	Actinobacteriota	MB-A2-108	MB-A2-108	MB-A2-108	MB-A2-108
ASV57	50	298	0.00188632053473124	0.612740854953316	0.471402589977069	M5	Bacteria	Methylomirabilota	Methylomirabilia	Rokubacteriales	Rokubacteriales	Rokubacteriales
ASV58	15	109	0.00171079904908336	0.158628211739813	0.231747595846791	M7	Bacteria	Acidobacteriota	Vicinamibacteria	Vicinamibacterales	Vicinamibacteraceae	Vicinamibacteraceae
ASV59	29	178	0.00176167469798586	0.324193606723241	0.289836560160094	M7	Bacteria	Gemmatimonadota	Gemmatimonadetes	Gemmatimonadales	Gemmatimonadaceae	Roseisolibacter
ASV60	47	205	0.00189538619490313	0.623643074357903	0.130776202380735	M1	Bacteria	Acidobacteriota	Holophagae	Subgroup_7	Subgroup_7	Subgroup_7
ASV61	65	359	0.001961070247395	0.85620545640433	0.301393526882113	M6	Bacteria	Proteobacteria	Gammaproteobacteria	Burkholderiales	Nitrosomonadaceae	MND1
ASV63	80	735	0.00202516500818376	1	0.264289581090369	M2	Bacteria	Methylomirabilota	Methylomirabilia	Rokubacteriales	Rokubacteriales	Rokubacteriales
ASV64	24	80	0.00171967355122731	0.335380798425862	0.216845191389452	M1	Bacteria	Actinobacteriota	Acidimicrobiia	IMCC26256	IMCC26256	IMCC26256
ASV65	11	31	0.00155100659008899	0.122899441484997	0.129863810271102	M5	Bacteria	Acidobacteriota	Blastocatellia	Pyrinomonadales	Pyrinomonadaceae	RB41
ASV66	78	2258	0.00219275123140821	0.810301732886681	0.166663625359635	M9	Bacteria	Proteobacteria	Alphaproteobacteria	Rhizobiales	KF-JG30-B3	KF-JG30-B3
ASV67	29	241	0.00183106716480702	0.341403571560593	0.100363132059634	M1	Bacteria	Actinobacteriota	Actinobacteria	Frankiales	Geodermatophilaceae	Blastococcus
ASV68	51	481	0.00192819239964089	0.613140869063769	0.212587361544497	M8	Bacteria	Actinobacteriota	Thermoleophilia	Solirubrobacterales	67-14	67-14
ASV69	43	316	0.00187010282212365	0.497529145201757	0.270980456561012	M9	Bacteria	RCP2-54	RCP2-54	RCP2-54	RCP2-54	RCP2-54
ASV70	41	213	0.00184292259780044	0.523292463329858	0.287099383831195	M5	Bacteria	Actinobacteriota	Thermoleophilia	Gaiellales	uncultured	uncultured
ASV71	77	880	0.00202660897459985	0.959923360610208	0.253949137181195	M1	Bacteria	Acidobacteriota	Blastocatellia	Pyrinomonadales	Pyrinomonadaceae	RB41
ASV73	16	35	0.001568421569483	0.179716886724266	0.125910111129359	M3	Bacteria	Actinobacteriota	Thermoleophilia	Solirubrobacterales	67-14	67-14
ASV74	6	2	0.0014318340675181	0.0877694170927533	0.186736251771561	M3	Bacteria	Acidobacteriota	Vicinamibacteria	Vicinamibacterales	Vicinamibacteraceae	Vicinamibacteraceae
ASV75	15	30	0.00161665726723694	0.197931692956728	0.0805946363509182	M1	Bacteria	Acidobacteriota	Blastocatellia	Pyrinomonadales	Pyrinomonadaceae	RB41
ASV76	18	74	0.00166534662156941	0.205755449041179	0.316600062042663	M1	Bacteria	Actinobacteriota	Thermoleophilia	Gaiellales	Gaiellaceae	Gaiella
ASV77	9	13	0.00152256594625539	0.104563574420751	0.166359494656424	M3	Bacteria	Gemmatimonadota	Gemmatimonadetes	Gemmatimonadales	Gemmatimonadaceae	Gemmatimonas
ASV80	31	267	0.00178605247594464	0.324421065102322	0.120435758471561	M1	Bacteria	Acidobacteriota	Blastocatellia	Pyrinomonadales	Pyrinomonadaceae	RB41
ASV81	22	98	0.00176657774551871	0.292572310560272	0.384117078155508	M9	Bacteria	Actinobacteriota	Thermoleophilia	Solirubrobacterales	Solirubrobacteraceae	Solirubrobacter
ASV82	43	372	0.00192924331691225	0.509971150277727	0.191298212319727	M5	Bacteria	Proteobacteria	Alphaproteobacteria	Rhizobiales	Rhizobiales_Incertae_Sedis	Nordella
ASV83	37	344	0.00187432167591386	0.417542510789887	0.25242848366514	M1	Bacteria	Actinobacteriota	Thermoleophilia	Gaiellales	Gaiellaceae	Gaiella
ASV84	26	137	0.00180486203272411	0.318021126207299	0.177916461378442	M8	Bacteria	Proteobacteria	Gammaproteobacteria	Burkholderiales	Comamonadaceae
ASV85	51	224	0.00183582761090445	0.675981185490284	0.220190629124773	M5	Bacteria	Proteobacteria	Alphaproteobacteria	Rhizobiales	Methyloligellaceae
ASV86	40	183	0.00186752570149612	0.458542797180332	0.147807521760552	M1	Bacteria	Proteobacteria	Gammaproteobacteria	Burkholderiales	TRA3-20	TRA3-20
ASV87	32	234	0.00193184242078817	0.398450539279347	0.15328187441835	M7	Bacteria	Proteobacteria	Alphaproteobacteria	Rhizobiales	Xanthobacteraceae
ASV88	42	221	0.00180590589574786	0.464668428077412	0.0951929101050468	M1	Bacteria	Acidobacteriota	Blastocatellia	Pyrinomonadales	Pyrinomonadaceae	RB41
ASV89	18	56	0.0017316395760129	0.264377526415553	0.173962762236699	M1	Bacteria	Chloroflexi	KD4-96	KD4-96	KD4-96	KD4-96
ASV91	22	124	0.00171541482428285	0.225253637750707	0.186736251771561	M8	Bacteria	Acidobacteriota	Subgroup_5	Subgroup_5	Subgroup_5	Subgroup_5
ASV92	33	213	0.00185530213875337	0.395027907936953	0.190385820210094	M4	Bacteria	Acidobacteriota	Holophagae	Subgroup_7	Subgroup_7	Subgroup_7
ASV93	10	44	0.00166528685056377	0.123568950487741	0.0866772504151384	M1	Bacteria	Acidobacteriota	Blastocatellia	Pyrinomonadales	Pyrinomonadaceae	RB41
ASV94	39	381	0.00188737539095488	0.483949016182838	0.149936436683029	M2	Bacteria	Acidobacteriota	Vicinamibacteria	Vicinamibacterales	Vicinamibacteraceae	Vicinamibacteraceae
ASV95	26	131	0.00179614118762792	0.283543919992783	0.115569667220185	M7	Bacteria	Acidobacteriota	Vicinamibacteria	Vicinamibacterales	Vicinamibacteraceae	Vicinamibacteraceae
ASV96	41	344	0.00188325810099357	0.491483112844473	0.0991466092467899	M1	Bacteria	Proteobacteria	Gammaproteobacteria	Burkholderiales	Nitrosomonadaceae	Ellin6067
ASV97	61	599	0.00199396935270879	0.74291432125653	0.12317293480046	M9	Bacteria	Gemmatimonadota	Gemmatimonadetes	Gemmatimonadales	Gemmatimonadaceae	uncultured
ASV98	21	100	0.00178717610610843	0.270806972561587	0.07512028369312	M1	Bacteria	Acidobacteriota	Blastocatellia	Elev-16S-573	Elev-16S-573	Elev-16S-573
ASV99	41	325	0.00194508952389111	0.479206345701157	0.142637299805965	M8	Bacteria	Proteobacteria	Alphaproteobacteria	Rhizobiales	Hyphomicrobiaceae	Pedomicrobium
ASV100	45	329	0.00187205897319672	0.516508290543075	0.143549691915598	M1	Bacteria	Actinobacteriota	Thermoleophilia	Solirubrobacterales	67-14	67-14
ASV101	13	35	0.00162315922673816	0.175772011012207	0.191602343022938	M1	Bacteria	Methylomirabilota	Methylomirabilia	Rokubacteriales	Rokubacteriales	Rokubacteriales
ASV102	51	822	0.0019981585227293	0.621972736525178	0.24938717663303	M2	Bacteria	Actinobacteriota	Thermoleophilia	Gaiellales	uncultured	uncultured
ASV104	12	33	0.00174052547569886	0.135823947116086	0.145678606838075	M2	Bacteria	Acidobacteriota	Blastocatellia	Pyrinomonadales	Pyrinomonadaceae	RB41
ASV105	31	314	0.00184857811854495	0.352314653688083	0.113136621594496	M9	Bacteria	Actinobacteriota	Rubrobacteria	Rubrobacterales	Rubrobacteriaceae	Rubrobacter
ASV106	45	1241	0.00208053388068669	0.460437438954402	0.173050370127066	M6	Bacteria	Proteobacteria	Gammaproteobacteria	Steroidobacterales	Steroidobacteraceae
ASV107	32	340	0.00186901995827569	0.367383033858685	0.148415783166974	M1	Bacteria	Acidobacteriota	Vicinamibacteria	Vicinamibacterales	Vicinamibacteraceae
ASV108	27	74	0.00175680885040507	0.37314396194859	0.293181997895415	M3	Bacteria	Gemmatimonadota	Gemmatimonadetes	Gemmatimonadales	Gemmatimonadaceae	Gemmatimonas
ASV110	15	52	0.00167595579941727	0.190677631044842	0.188256905287616	M1	Bacteria	Acidobacteriota	Vicinamibacteria	Vicinamibacterales	Vicinamibacteraceae	Vicinamibacteraceae
ASV111	9	16	0.00148366615234634	0.107119633532228	0.102492046982111	M1	Bacteria	Acidobacteriota	Vicinamibacteria	Vicinamibacterales	uncultured	uncultured
ASV112	19	86	0.00174122249601326	0.248989600669783	0.436427559107802	M1	Bacteria	Actinobacteriota	Thermoleophilia	Gaiellales
ASV113	40	717	0.00197590703808395	0.413186072399967	0.11435314440734	M3	Bacteria
ASV114	34	241	0.00185630135715123	0.45407454764463	0.305651356727067	M1	Bacteria	Actinobacteriota	Thermoleophilia	Gaiellales	Gaiellaceae	Gaiella
ASV115	32	268	0.0018767461785361	0.37129699322368	0.140204254180277	M1	Bacteria	Actinobacteriota	Thermoleophilia	Solirubrobacterales	Solirubrobacteraceae	Solirubrobacter
ASV116	54	351	0.00191096638509812	0.701440289215649	0.132600986600001	M7	Bacteria	Proteobacteria	Alphaproteobacteria	Rhizobiales	uncultured	uncultured
ASV117	57	559	0.00199031606431829	0.686171511808465	0.0684294082224777	M3	Bacteria	Acidobacteriota	Blastocatellia	Pyrinomonadales	Pyrinomonadaceae	RB41
ASV118	31	343	0.00191163440888625	0.34322823458465	0.183694944739451	M1	Bacteria	Acidobacteriota	Holophagae	Subgroup_7	Subgroup_7	Subgroup_7
ASV119	37	323	0.00195449661490271	0.472086425234373	0.222927805453672	M6	Bacteria	Chloroflexi	KD4-96	KD4-96	KD4-96	KD4-96
ASV120	23	81	0.00177611601691936	0.320113597010815	0.201638656228901	M1	Bacteria	Gemmatimonadota	Gemmatimonadetes	Gemmatimonadales	Gemmatimonadaceae	uncultured
ASV121	19	36	0.00167430840089506	0.224851864617375	0.151457090199084	M7	Bacteria	Proteobacteria	Gammaproteobacteria	Burkholderiales	Nitrosomonadaceae	MND1
ASV122	52	664	0.00200716111154907	0.577513144999883	0.16514297184358	M2	Bacteria	Actinobacteriota	Thermoleophilia	Gaiellales	uncultured	uncultured
ASV123	56	769	0.00196744034337996	0.587569075718957	0.117698582142662	M2	Bacteria	Proteobacteria	Gammaproteobacteria	CCD24	CCD24	CCD24
ASV124	20	82	0.00174417978891517	0.275597267880965	0.161493403405047	M1	Bacteria
ASV126	12	47	0.00169511358938334	0.19590587327012	0.109791183859175	M8	Bacteria	Acidobacteriota	Vicinamibacteria	Vicinamibacterales	Vicinamibacteraceae	Vicinamibacteraceae
ASV127	14	31	0.0015906247295905	0.167397135652545	0.125605980426148	M1	Bacteria	Chloroflexi	KD4-96	KD4-96	KD4-96	KD4-96
ASV128	15	59	0.00173230779669459	0.199601782749459	0.142029038399543	M1	Bacteria	Actinobacteriota	Thermoleophilia	Gaiellales	uncultured	uncultured
ASV129	20	79	0.00169952667349133	0.257223491177505	0.138683600664221	M5	Bacteria	Planctomycetota	Phycisphaerae	Tepidisphaerales	WD2101_soil_group	WD2101_soil_group
ASV130	19	89	0.00167593727126098	0.207463676776451	0.114961405813763	M9	Bacteria	Proteobacteria	Gammaproteobacteria	Burkholderiales	Comamonadaceae	Variovorax
ASV131	63	522	0.00198389754030144	0.746923248074319	0.204679963261011	M4	Bacteria	Methylomirabilota	Methylomirabilia	Rokubacteriales	Rokubacteriales	Rokubacteriales
ASV132	59	642	0.00199957955526987	0.741871456416432	0.202551048338534	M1	Bacteria	Nitrospirota	Nitrospiria	Nitrospirales	Nitrospiraceae	Nitrospira
ASV133	36	294	0.00191373368512231	0.485085691298233	0.0958011715114688	M1	Bacteria	Actinobacteriota	Thermoleophilia	Solirubrobacterales	Solirubrobacteraceae	Solirubrobacter
ASV134	27	246	0.00181259754749436	0.296526809970969	0.120435758471561	M1	Bacteria	Proteobacteria	Gammaproteobacteria	Burkholderiales	TRA3-20	TRA3-20
ASV135	27	156	0.0018543969114586	0.330692443948296	0.140204254180277	M1	Bacteria	Actinobacteriota	Thermoleophilia	Solirubrobacterales	67-14	67-14
ASV136	16	37	0.00169038795806412	0.236935492601435	0.161797534108258	M1	Bacteria	Bacteroidota	Bacteroidia	Cytophagales	Microscillaceae
ASV137	25	105	0.00174442162983442	0.323309306168711	0.147503391057341	M1	Bacteria	Chloroflexi	KD4-96	KD4-96	KD4-96	KD4-96
ASV138	32	244	0.00186514309405465	0.373763457966061	0.157235573560093	M1	Bacteria	Proteobacteria	Gammaproteobacteria	Xanthomonadales	Xanthomonadaceae
ASV139	19	40	0.00166804810685434	0.264227063002127	0.0878937732279825	M3	Bacteria	Proteobacteria	Alphaproteobacteria	Rhizobiales	Xanthobacteraceae	uncultured
ASV140	57	333	0.00192734213559326	0.720093228673809	0.249995438039452	M3	Bacteria	Actinobacteriota	Thermoleophilia	Gaiellales	Gaiellaceae	Gaiella
ASV141	14	57	0.00170551860277892	0.181981252494234	0.109791183859175	M1	Bacteria	RCP2-54	RCP2-54	RCP2-54	RCP2-54	RCP2-54
ASV142	7	15	0.00156872504216789	0.0742713310341543	0.138683600664221	M6	Bacteria	Chloroflexi	TK10	TK10	TK10	TK10
ASV143	31	388	0.00189755409904964	0.32757770811562	0.336064427048168	M2	Bacteria	Actinobacteriota	Thermoleophilia	Gaiellales	Gaiellaceae	Gaiella
ASV144	18	65	0.00168697578864011	0.209303360448755	0.119827497065139	M1	Bacteria	Acidobacteriota	Vicinamibacteria	Vicinamibacterales	Vicinamibacteraceae
ASV145	15	25	0.00162569229455977	0.215559892646081	0.118610974252295	M1	Bacteria	Acidobacteriota	Vicinamibacteria	Vicinamibacterales	uncultured	uncultured
ASV146	16	42	0.00168350296403336	0.211849097027606	0.131992725193579	M1	Bacteria	Acidobacteriota	Blastocatellia	Pyrinomonadales	Pyrinomonadaceae	RB41
ASV147	31	236	0.00185941047510969	0.377169687119152	0.184303206145873	M1	Bacteria	Actinobacteriota	Thermoleophilia	Gaiellales	Gaiellaceae	Gaiella
ASV149	15	45	0.00172709508994673	0.237963131402459	0.192818865835782	M6	Bacteria	Acidobacteriota	Holophagae	Subgroup_7	Subgroup_7	Subgroup_7
ASV150	16	65	0.00171933770753739	0.211042670244926	0.161797534108258	M1	Bacteria	Chloroflexi	P2-11E	P2-11E	P2-11E	P2-11E
ASV151	13	65	0.00178662530638436	0.178993676794873	0.458933231145417	M5	Bacteria	Acidobacteriota	Holophagae	Subgroup_7	Subgroup_7	Subgroup_7
ASV152	55	606	0.00196154712151013	0.69347141614287	0.106445746123854	M3	Bacteria	Proteobacteria	Alphaproteobacteria	Sphingomonadales	Sphingomonadaceae
ASV153	43	386	0.00189451433261073	0.496584292866437	0.0894144267440375	M1	Bacteria	Actinobacteriota	Actinobacteria	Micrococcales	Micrococcaceae	Arthrobacter
ASV155	14	9	0.00161500250974092	0.206808026763442	0.176699938565598	M1	Bacteria	Chloroflexi	P2-11E	P2-11E	P2-11E	P2-11E
ASV156	29	139	0.00177188126129009	0.356488390812747	0.0903268188536706	M4	Bacteria	Myxococcota	Polyangia	UASB-TL25	UASB-TL25	UASB-TL25
ASV160	26	154	0.00180042485773517	0.335155898167322	0.121652281284405	M3	Bacteria	Planctomycetota	Phycisphaerae	Tepidisphaerales	WD2101_soil_group	WD2101_soil_group
ASV161	21	48	0.00171698477549017	0.307034360702321	0.170921455204589	M1	Bacteria	Acidobacteriota	Vicinamibacteria	Subgroup_17	Subgroup_17	Subgroup_17
ASV162	19	65	0.00172816904237285	0.265169740317278	0.131688594490368	M8	Bacteria	Chloroflexi	KD4-96	KD4-96	KD4-96	KD4-96
ASV163	22	138	0.00174356429747713	0.257507167792192	0.111007706672019	M6	Bacteria	Bacteroidota	Bacteroidia	Cytophagales	Microscillaceae	Chryseolinea
ASV164	15	134	0.00175677135533123	0.148698766727234	0.12013162776835	M1	Bacteria	Proteobacteria	Gammaproteobacteria	Gammaproteobacteria_Incertae_Sedis	Unknown_Family	Acidibacter
ASV165	61	689	0.00197194625373508	0.701177758870531	0.179132984191286	M6	Bacteria	Acidobacteriota	Holophagae	Subgroup_7	Subgroup_7	Subgroup_7
ASV166	33	184	0.00178841422174364	0.398811500876319	0.0866772504151384	M1	Bacteria	NB1-j	NB1-j	NB1-j	NB1-j	NB1-j
ASV167	26	140	0.00178451332120965	0.30097153923272	0.20741713958991	M7	Bacteria	Actinobacteriota	Thermoleophilia	Gaiellales	Gaiellaceae	Gaiella
ASV168	37	327	0.00188550314838479	0.41545247858843	0.185519728958717	M3	Bacteria	RCP2-54	RCP2-54	RCP2-54	RCP2-54	RCP2-54
ASV169	16	203	0.00180342336379271	0.182100915078999	0.0775533293188081	M3	Bacteria	Proteobacteria	Alphaproteobacteria	Rhizobiales	Xanthobacteraceae
ASV170	16	93	0.00169949181564892	0.173470195850823	0.142029038399543	M3	Bacteria	Acidobacteriota	Vicinamibacteria	Vicinamibacterales	Vicinamibacteraceae	Vicinamibacteraceae
ASV171	23	71	0.0017677370311052	0.311152276940078	0.125910111129359	M1	Bacteria	Acidobacteriota	Vicinamibacteria	Vicinamibacterales	uncultured	uncultured
ASV173	17	83	0.00178877404575539	0.243635825939299	0.183999075442662	M1	Bacteria	Actinobacteriota	Thermoleophilia	Gaiellales	Gaiellaceae	Gaiella
ASV174	14	64	0.00171125322608471	0.183013779609435	0.201030394822479	M2	Bacteria	Actinobacteriota	Thermoleophilia	Gaiellales	uncultured	uncultured
ASV176	32	247	0.00191711314816758	0.391933554519188	0.0836359433830283	M3	Bacteria	Acidobacteriota	Vicinamibacteria	Vicinamibacterales	uncultured	uncultured
ASV177	22	112	0.00173026418639643	0.234653031015563	0.0921516030729366	M5	Bacteria	Acidobacteriota	Vicinamibacteria	Vicinamibacterales	Vicinamibacteraceae	Vicinamibacteraceae
ASV179	31	219	0.00183914571271069	0.386459474715311	0.104012700498166	M2	Bacteria	Gemmatimonadota	Gemmatimonadetes	Gemmatimonadales	Gemmatimonadaceae	uncultured
ASV180	46	243	0.00187480694210253	0.575281278263092	0.111920098781652	M2	Bacteria	Myxococcota	bacteriap25	bacteriap25	bacteriap25	bacteriap25
ASV181	46	497	0.00204964579057641	0.612665605254341	0.167271886766057	M2	Bacteria	Gemmatimonadota	Gemmatimonadetes	Gemmatimonadales	Gemmatimonadaceae	uncultured
ASV184	27	103	0.0018395030409	0.375768465813031	0.104620961904588	M4	Bacteria	Acidobacteriota	Vicinamibacteria	Vicinamibacterales	Vicinamibacteraceae
ASV185	21	296	0.00183648144240329	0.211915835122993	0.12013162776835	M3	Bacteria	Acidobacteriota	Acidobacteriae	Bryobacterales	Bryobacteraceae	Bryobacter
ASV186	44	480	0.00191436933506249	0.526397346532219	0.0942805179954137	M5	Bacteria	Myxococcota	bacteriap25	bacteriap25	bacteriap25	bacteriap25
ASV187	47	377	0.0019515353407402	0.578760707099046	0.145374476134864	M9	Bacteria	Acidobacteriota	Vicinamibacteria	Vicinamibacterales	Vicinamibacteraceae	Vicinamibacteraceae
ASV188	25	121	0.0018129175138073	0.330794078315792	0.164534710437157	M7	Bacteria	Gemmatimonadota	S0134_terrestrial_group	S0134_terrestrial_group	S0134_terrestrial_group	S0134_terrestrial_group
ASV189	34	102	0.00177896585615614	0.440400516658554	0.180653637707341	M5	Bacteria	Chloroflexi	Anaerolineae	Anaerolineales	Anaerolineaceae	UTCFX1
ASV190	41	231	0.00184208921003239	0.485089578696023	0.191602343022938	M4	Bacteria	Methylomirabilota	Methylomirabilia	Rokubacteriales	Rokubacteriales	Rokubacteriales
ASV191	14	20	0.00170228517235636	0.24843426537165	0.137162947148166	M8	Bacteria	Gemmatimonadota	Gemmatimonadetes	Gemmatimonadales	Gemmatimonadaceae	uncultured
ASV192	16	42	0.00172387337809717	0.233833960041508	0.105837484717432	M1	Bacteria	Proteobacteria	Alphaproteobacteria	Rhizobiales	Rhizobiaceae
ASV193	16	125	0.00176259633940835	0.185581595724424	0.1021879162789	M1	Bacteria	Acidobacteriota	Blastocatellia	Blastocatellales	Blastocatellaceae	uncultured
ASV194	19	79	0.00181496706530819	0.283335079160522	0.214108015060552	M1	Bacteria	Nitrospirota	Nitrospiria	Nitrospirales	Nitrospiraceae	Nitrospira
ASV195	24	356	0.00187629663465632	0.260961690277234	0.16240579551468	M5	Bacteria	Actinobacteriota	Thermoleophilia	Gaiellales	uncultured	uncultured
ASV196	32	355	0.0019298024484958	0.375179243462161	0.075424414396331	M4	Bacteria	Proteobacteria	Alphaproteobacteria	Sphingomonadales	Sphingomonadaceae	Altererythrobacter
ASV198	17	79	0.00177322000000106	0.261495561941947	0.117698582142662	M1	Bacteria	Chloroflexi	Anaerolineae	Anaerolineales	Anaerolineaceae	UTCFX1
ASV199	15	29	0.00174033040806955	0.219035856922301	0.0602178792357804	M9	Bacteria	Bacteroidota	Bacteroidia	Chitinophagales	Chitinophagaceae	uncultured
ASV200	19	38	0.00171980497964251	0.278225506413003	0.0924557337761476	M1	Bacteria	Acidobacteriota	Vicinamibacteria	Vicinamibacterales	Vicinamibacteraceae
ASV201	12	26	0.00163843968902069	0.160222893881424	0.107966399639909	M9	Bacteria	Acidobacteriota	Vicinamibacteria	Vicinamibacterales	Vicinamibacteraceae	Vicinamibacteraceae
ASV204	20	51	0.0018020972226096	0.29748721421197	0.0933681258857807	M2	Bacteria	Chloroflexi	Chloroflexia	Thermomicrobiales	JG30-KF-CM45	JG30-KF-CM45
ASV206	14	73	0.00176915041868685	0.223898779584473	0.105837484717432	M1	Bacteria	Proteobacteria	Gammaproteobacteria	Burkholderiales	TRA3-20	TRA3-20
ASV208	17	44	0.00172132167984496	0.238952894012221	0.164230579733946	M1	Bacteria	Actinobacteriota	Thermoleophilia	Gaiellales	Gaiellaceae	Gaiella
ASV209	26	57	0.00173775732458773	0.380462492578908	0.118002712845873	M1	Bacteria	Acidobacteriota	Vicinamibacteria	Subgroup_17	Subgroup_17	Subgroup_17
ASV210	19	56	0.00172129970572704	0.286806907493839	0.134121640116056	M2	Bacteria	Bacteroidota	Bacteroidia	Cytophagales	Microscillaceae	uncultured
ASV211	16	22	0.00167191807677921	0.221215352827174	0.0891102960408265	M1	Bacteria	Verrucomicrobiota	Verrucomicrobiae	Chthoniobacterales	Chthoniobacteraceae	Chthoniobacter
ASV212	12	52	0.00177862100316017	0.165790234497319	0.120739889174772	M9	Bacteria	Proteobacteria	Alphaproteobacteria	Sphingomonadales	Sphingomonadaceae	Sphingomonas
ASV214	34	139	0.00185769704024611	0.487459437457949	0.0602178792357804	M2	Bacteria	Acidobacteriota	Vicinamibacteria	Vicinamibacterales	Vicinamibacteraceae	Vicinamibacteraceae
ASV216	29	97	0.00182132546440194	0.389538984067496	0.144462084025231	M9	Bacteria	Gemmatimonadota	Gemmatimonadetes	Gemmatimonadales	Gemmatimonadaceae	Gemmatimonas
ASV218	18	75	0.00175525364910014	0.227283852024437	0.177612330675231	M5	Bacteria	Acidobacteriota	Holophagae	Subgroup_7	Subgroup_7	Subgroup_7
ASV219	15	53	0.00175134286092902	0.19788211134686	0.077249198615597	M1	Bacteria	Proteobacteria	Alphaproteobacteria	Rhizobiales	uncultured	uncultured
ASV220	30	223	0.00188712488572997	0.412689178709735	0.101883785575689	M3	Bacteria	Planctomycetota	Phycisphaerae	Tepidisphaerales	WD2101_soil_group	WD2101_soil_group
ASV221	17	78	0.00176071249911766	0.225165833529064	0.075424414396331	M5	Bacteria	Actinobacteriota	Thermoleophilia	Gaiellales	Gaiellaceae	Gaiella
ASV225	13	12	0.00160680098159401	0.18748466592232	0.0799863749444961	M1	Bacteria	Actinobacteriota	Thermoleophilia	Solirubrobacterales	Solirubrobacteraceae	Solirubrobacter
ASV226	19	42	0.00170363492182779	0.273107679834361	0.14415795332202	M5	Bacteria	Myxococcota	bacteriap25	bacteriap25	bacteriap25	bacteriap25
ASV227	30	216	0.00189875075523246	0.389106374443873	0.159972749888992	M1	Bacteria	Actinobacteriota	Thermoleophilia	Gaiellales	uncultured	uncultured
ASV228	19	67	0.00169530710840797	0.267460588089413	0.076945067912386	M4	Bacteria	Proteobacteria	Alphaproteobacteria	Rhizobiales	Xanthobacteraceae
ASV229	17	61	0.00168751118354443	0.211565800175335	0.0793781135380741	M7	Bacteria	Proteobacteria	Gammaproteobacteria	Burkholderiales	TRA3-20	TRA3-20
ASV230	22	189	0.00187861701802398	0.25960048814891	0.106141615420643	M4	Bacteria	Acidobacteriota	Vicinamibacteria	Vicinamibacterales	Vicinamibacteraceae
ASV231	18	132	0.00176115019135836	0.206610102465401	0.0708624538481658	M3	Bacteria	Chloroflexi	Chloroflexia	Thermomicrobiales	JG30-KF-CM45	JG30-KF-CM45
ASV232	17	81	0.00171940469362408	0.231705700225323	0.0945846486986247	M2	Bacteria	Acidobacteriota	Vicinamibacteria	Vicinamibacterales	Vicinamibacteraceae	Vicinamibacteraceae
ASV233	21	181	0.001819381481859	0.242127642348146	0.211979100138075	M4	Bacteria	NB1-j	NB1-j	NB1-j	NB1-j	NB1-j
ASV234	17	69	0.00174006573879707	0.221222097160895	0.140204254180277	M6	Bacteria	Actinobacteriota	MB-A2-108	MB-A2-108	MB-A2-108	MB-A2-108
ASV236	30	151	0.00179107500034701	0.36159804993016	0.131688594490368	M3	Bacteria	Acidobacteriota	Vicinamibacteria	Vicinamibacterales	Vicinamibacteraceae	Vicinamibacteraceae
ASV237	48	333	0.00189497334181721	0.583463617832718	0.171833847314222	M4	Bacteria	Proteobacteria	Gammaproteobacteria	Burkholderiales	TRA3-20	TRA3-20
ASV238	41	466	0.00202515557508272	0.543107815815426	0.106141615420643	M4	Bacteria	NB1-j	NB1-j	NB1-j	NB1-j	NB1-j
ASV239	31	335	0.0019191623344997	0.388388761515712	0.20133452552569	M9	Bacteria	Actinobacteriota	Thermoleophilia	Gaiellales	Gaiellaceae	Gaiella
ASV240	29	446	0.00196712745848774	0.344404641522024	0.126518372535781	M4	Bacteria	Verrucomicrobiota	Verrucomicrobiae	Chthoniobacterales	Chthoniobacteraceae	Candidatus_Udaeobacter
ASV242	27	263	0.00189623511371626	0.346075339283179	0.12925554886468	M2	Bacteria	Actinobacteriota	Thermoleophilia	Gaiellales	uncultured	uncultured
ASV243	22	175	0.00181040732378748	0.29881149199424	0.121652281284405	M4	Bacteria	Nitrospirota	Nitrospiria	Nitrospirales	Nitrospiraceae	Nitrospira
ASV244	14	29	0.00165224941447021	0.205679798085764	0.0866772504151384	M9	Bacteria	Proteobacteria	Alphaproteobacteria	Sphingomonadales	Sphingomonadaceae	Altererythrobacter
ASV247	26	72	0.00175762406753103	0.326993100307078	0.104620961904588	M8	Bacteria	Planctomycetota	OM190	OM190	OM190	OM190
ASV249	66	496	0.002003551160381	0.903000907231339	0.075728545099542	M6	Bacteria	Acidobacteriota	Vicinamibacteria	Vicinamibacterales	Vicinamibacteraceae	Vicinamibacteraceae
ASV250	27	187	0.00185045999625138	0.346825155357153	0.0663004933000006	M4	Bacteria	Acidobacteriota	Blastocatellia	Pyrinomonadales	Pyrinomonadaceae	RB41
ASV251	13	23	0.00166786628434733	0.181510938506145	0.116786190033029	M4	Bacteria	Acidobacteriota	Vicinamibacteria	Vicinamibacterales
ASV252	19	31	0.00175287406862743	0.299439847288015	0.0717748459577988	M2	Bacteria	Firmicutes	Bacilli	Paenibacillales	Paenibacillaceae	Paenibacillus
ASV253	23	134	0.00180488568308499	0.313393029341562	0.144766214728442	M9	Bacteria	Proteobacteria	Gammaproteobacteria	Burkholderiales	Comamonadaceae
ASV255	25	71	0.0017545006455295	0.329396398177903	0.314775277823397	M7	Bacteria	Gemmatimonadota	Gemmatimonadetes	Gemmatimonadales	Gemmatimonadaceae
ASV257	24	147	0.00180317609760656	0.316154421660849	0.0644757090807345	M3	Bacteria	Acidobacteriota	Blastocatellia	Elev-16S-573	Elev-16S-573	Elev-16S-573
ASV258	24	164	0.00177075417182402	0.27295066731979	0.0888061653376155	M6	Bacteria	Acidobacteriota	Vicinamibacteria	Vicinamibacterales	Vicinamibacteraceae	Vicinamibacteraceae
ASV261	33	178	0.00183011334194001	0.414116325098522	0.0711665845513768	M1	Bacteria	Bacteroidota	Bacteroidia	Cytophagales	Microscillaceae	Chryseolinea
ASV262	32	162	0.00185472843971155	0.423663449011605	0.107966399639909	M4	Bacteria	Actinobacteriota	Thermoleophilia	Gaiellales	Gaiellaceae	Gaiella
ASV263	21	100	0.00179742702321817	0.284375780874707	0.276150678515599	M2	Bacteria	Actinobacteriota	Thermoleophilia	Gaiellales	uncultured	uncultured
ASV264	20	169	0.00182510754435373	0.262031232634405	0.0644757090807345	M4	Bacteria	Proteobacteria	Alphaproteobacteria	Sphingomonadales	Sphingomonadaceae
ASV267	42	234	0.00187959986544535	0.560368011762688	0.115569667220185	M6	Bacteria	Actinobacteriota	Thermoleophilia	Solirubrobacterales	Solirubrobacteraceae	Solirubrobacter
ASV268	46	383	0.00192112673146741	0.548882293129785	0.108574661046331	M4	Bacteria	Acidobacteriota	Vicinamibacteria	Subgroup_17	Subgroup_17	Subgroup_17
ASV269	27	156	0.00185267819466718	0.377498275944223	0.101579654872478	M6	Bacteria	Acidobacteriota	Vicinamibacteria	Vicinamibacterales	Vicinamibacteraceae
ASV271	17	59	0.00175001266598327	0.212526820161798	0.130472071677524	M3	Bacteria	Methylomirabilota	Methylomirabilia	Rokubacteriales	Rokubacteriales	Rokubacteriales
ASV274	14	109	0.00177797573204264	0.200546406875624	0.0827235512733953	M2	Bacteria	Acidobacteriota	Blastocatellia	45985	45985	45985
ASV275	18	53	0.00169714041852694	0.257887221972575	0.0781615907252301	M1	Bacteria	Acidobacteriota	Vicinamibacteria	Vicinamibacterales	uncultured	uncultured
ASV276	12	21	0.00160877586294992	0.176247778506383	0.147807521760552	M4	Bacteria
ASV277	25	267	0.00190395968153257	0.304609778275589	0.170009063094956	M9	Bacteria	Gemmatimonadota	AKAU4049	AKAU4049	AKAU4049	AKAU4049
ASV279	22	141	0.00184269810418267	0.272840520790204	0.115265536516974	M6	Bacteria	Acidobacteriota	Blastocatellia
ASV280	22	119	0.0018353716255322	0.308975495915343	0.0681252775192667	M6	Bacteria	Proteobacteria	Alphaproteobacteria	Dongiales	Dongiaceae	Dongia
ASV281	19	42	0.00177092924307426	0.281001544632325	0.0748161529899089	M4	Bacteria	Actinobacteriota	Actinobacteria	0319-7L14	0319-7L14	0319-7L14
ASV283	11	24	0.0016122866644891	0.148102043813551	0.0839400740862393	M4	Bacteria	Actinobacteriota	Acidimicrobiia	IMCC26256	IMCC26256	IMCC26256
ASV284	36	196	0.00187499192225137	0.474173919713832	0.126518372535781	M7	Bacteria	Proteobacteria	Gammaproteobacteria	Burkholderiales	Nitrosomonadaceae	MND1
ASV286	30	173	0.00183746912156748	0.441417126149566	0.0878937732279825	M2	Bacteria	Proteobacteria	Gammaproteobacteria	Gammaproteobacteria_Incertae_Sedis	Unknown_Family	Acidibacter
ASV287	34	274	0.00197603122942327	0.459284525669313	0.0845483354926613	M2	Bacteria	Proteobacteria	Alphaproteobacteria	Rhizobiales	Rhizobiaceae	Pseudaminobacter
ASV288	16	30	0.00163745584579341	0.236683436024824	0.102796177685322	M4	Bacteria	Bacteroidota	Bacteroidia	Chitinophagales	Chitinophagaceae	Terrimonas
ASV289	13	12	0.00160355108420566	0.209641705816199	0.119827497065139	M2	Bacteria	Actinobacteriota	Actinobacteria	Streptomycetales	Streptomycetaceae	Streptomyces
ASV291	20	38	0.001785065766228	0.323747499669609	0.0696459310353217	M4	Bacteria	Nitrospirota	Nitrospiria	Nitrospirales	Nitrospiraceae	Nitrospira
ASV293	23	161	0.0018351978059372	0.309681009371758	0.0681252775192667	M4	Bacteria	Acidobacteriota	Vicinamibacteria	Vicinamibacterales	Vicinamibacteraceae
ASV295	19	200	0.00186505729688191	0.231847880378566	0.105837484717432	M9	Bacteria	Verrucomicrobiota	Verrucomicrobiae	Chthoniobacterales	Chthoniobacteraceae	Chthoniobacter
ASV296	17	47	0.00175665743427488	0.249814554071597	0.0669087547064226	M3	Bacteria	Acidobacteriota	Holophagae	Subgroup_7	Subgroup_7	Subgroup_7
ASV297	15	39	0.0016685596126819	0.175395187330372	0.0851565968990834	M9	Bacteria	Actinobacteriota	Acidimicrobiia
ASV298	30	137	0.00183234119078075	0.399276396061227	0.0632591862678905	M7	Bacteria	Myxococcota	Polyangia	Polyangiales	Phaselicystidaceae	Phaselicystis
ASV300	35	224	0.0019276802847548	0.480513441124101	0.114049013704129	M9	Bacteria	Methylomirabilota	Methylomirabilia	Rokubacteriales	Rokubacteriales	Rokubacteriales
ASV301	30	197	0.00185033104661728	0.417068077297822	0.146286868244497	M4	Bacteria	Nitrospirota	Nitrospiria	Nitrospirales	Nitrospiraceae	Nitrospira
ASV302	36	251	0.00189649652549267	0.437205745945944	0.163014056921102	M2	Bacteria	Acidobacteriota	Holophagae	Subgroup_7	Subgroup_7	Subgroup_7
ASV304	39	390	0.00196427545004636	0.514812627463253	0.077249198615597	M4	Bacteria	Acidobacteriota	Vicinamibacteria	Vicinamibacterales	Vicinamibacteraceae	Vicinamibacteraceae
ASV306	27	126	0.00185119513719184	0.352331227229732	0.076640937209175	M4	Bacteria	MBNT15	MBNT15	MBNT15	MBNT15	MBNT15
ASV307	19	26	0.00170153941634041	0.316120936986204	0.0632591862678905	M3	Bacteria	Actinobacteriota	Actinobacteria	Streptomycetales	Streptomycetaceae	Streptomyces
ASV311	23	82	0.00179816203013742	0.321947914336635	0.114657275110552	M2	Bacteria	Acidobacteriota	Holophagae	Subgroup_7	Subgroup_7	Subgroup_7
ASV317	29	183	0.00182227101411759	0.371972253036576	0.0866772504151384	M5	Bacteria	NB1-j	NB1-j	NB1-j	NB1-j	NB1-j
ASV319	25	127	0.00178154188144552	0.312116468411938	0.0997548706532119	M6	Bacteria	Proteobacteria	Alphaproteobacteria	Sphingomonadales	Sphingomonadaceae	Ellin6055
ASV320	20	24	0.00170455914024188	0.298919705751094	0.0742078915834869	M2	Bacteria	Proteobacteria	Gammaproteobacteria	Burkholderiales	Nitrosomonadaceae	MND1
ASV323	27	96	0.00184148412253924	0.395242152672881	0.0626509248614685	M4	Bacteria	Actinobacteriota	Acidimicrobiia
ASV325	33	134	0.00182312868446264	0.42044116049581	0.104925092607799	M5	Bacteria	Acidobacteriota	Vicinamibacteria	Vicinamibacterales	Vicinamibacteraceae
ASV327	29	146	0.00180587246504921	0.3643192473858	0.0815070284605512	M6	Bacteria	Actinobacteriota	Thermoleophilia	Solirubrobacterales	67-14	67-14
ASV331	28	263	0.00183732229217006	0.34875000943593	0.0690376696288997	M2	Bacteria	Acidobacteriota	Thermoanaerobaculia	Thermoanaerobaculales	Thermoanaerobaculaceae	Subgroup_10
ASV333	27	256	0.00186422912853353	0.333075039112406	0.0815070284605512	M2	Bacteria	Actinobacteriota	Thermoleophilia	Solirubrobacterales	Solirubrobacteraceae	Conexibacter
ASV335	22	56	0.00175149156023474	0.371112411316867	0.0684294082224777	M6	Bacteria	Planctomycetota	Phycisphaerae	Tepidisphaerales	WD2101_soil_group	WD2101_soil_group
ASV336	19	51	0.00169611526722304	0.228126105302097	0.0723831073642209	M2	Bacteria	Proteobacteria	Gammaproteobacteria	Burkholderiales	Nitrosomonadaceae	MND1
ASV338	25	33	0.00171081596873385	0.338649254441404	0.0964094329178908	M8	Bacteria	Acidobacteriota	Vicinamibacteria	Vicinamibacterales	Vicinamibacteraceae	Vicinamibacteraceae
ASV340	37	87	0.00181472230581786	0.515351936798533	0.0909350802600926	M2	Bacteria	Gemmatimonadota	Gemmatimonadetes	Gemmatimonadales	Gemmatimonadaceae	Gemmatimonas
ASV341	44	298	0.00192012506228985	0.60616558922843	0.0799863749444961	M6	Bacteria	Gemmatimonadota	Gemmatimonadetes	Gemmatimonadales	Gemmatimonadaceae
ASV345	15	33	0.00161866197507316	0.197436689133541	0.0629550555646795	M5	Bacteria	Actinobacteriota	Actinobacteria	Corynebacteriales	Mycobacteriaceae	Mycobacterium
ASV349	17	62	0.00172593725168836	0.228709831567289	0.0735996301770649	M2	Bacteria	Proteobacteria	Gammaproteobacteria	Burkholderiales	TRA3-20	TRA3-20
ASV352	22	39	0.00173377635482574	0.320797907615978	0.0723831073642209	M6	Bacteria	Actinobacteriota	Thermoleophilia	Solirubrobacterales	Solirubrobacteraceae	Solirubrobacter
ASV355	27	117	0.00188377474857777	0.421675605167721	0.0796822442412851	M3	Bacteria	Latescibacterota	Latescibacterota	Latescibacterota	Latescibacterota	Latescibacterota
ASV356	20	40	0.00171732674077335	0.297751510771325	0.0711665845513768	M6	Bacteria	Acidobacteriota	Vicinamibacteria	Vicinamibacterales	Vicinamibacteraceae	Vicinamibacteraceae
ASV358	14	45	0.00168693428212719	0.197819093010096	0.0778574600220191	M3	Bacteria	Verrucomicrobiota	Verrucomicrobiae	Chthoniobacterales	Chthoniobacteraceae	Chthoniobacter
ASV364	25	115	0.00180099832242315	0.328428687424406	0.145982737541286	M4	Bacteria	Proteobacteria	Gammaproteobacteria	Burkholderiales	Nitrosomonadaceae
ASV365	36	151	0.00188054358175056	0.531593802120746	0.0739037608802759	M6	Bacteria	Actinobacteriota	MB-A2-108	MB-A2-108	MB-A2-108	MB-A2-108
ASV366	35	156	0.00184469394995859	0.440174633690966	0.0827235512733953	M2	Bacteria	Actinobacteriota	Thermoleophilia	uncultured	uncultured	uncultured
ASV367	45	363	0.00192775764001206	0.588669828036765	0.0678211468160557	M8	Bacteria	Methylomirabilota	Methylomirabilia	Rokubacteriales	Rokubacteriales	Rokubacteriales
ASV369	33	316	0.00187841047545373	0.430295138406901	0.0951929101050468	M3	Bacteria	Bacteroidota	Bacteroidia	Cytophagales	Microscillaceae
ASV371	23	120	0.00185962066303742	0.30681150602528	0.0641715783775235	M2	Bacteria	Actinobacteriota	Thermoleophilia	uncultured	uncultured	uncultured
ASV376	25	83	0.00178318789964225	0.351245436170288	0.0669087547064226	M2	Bacteria	Acidobacteriota	Blastocatellia	Pyrinomonadales	Pyrinomonadaceae	RB41
ASV378	18	132	0.00176296585028116	0.197831321004794	0.156627312153671	M4	Bacteria	Proteobacteria	Gammaproteobacteria	PLTA13	PLTA13	PLTA13
ASV383	35	289	0.00189657374554001	0.422244112782593	0.0991466092467899	M4	Bacteria	Proteobacteria	Alphaproteobacteria	Rhizobiales	Rhizobiales_Incertae_Sedis	uncultured
ASV384	45	466	0.00197405754759949	0.563599712821273	0.0866772504151384	M9	Bacteria	Acidobacteriota	Subgroup_18	Subgroup_18	Subgroup_18	Subgroup_18
ASV388	45	597	0.00192498679092443	0.506982380020134	0.0693418003321107	M6	Bacteria	Actinobacteriota	Thermoleophilia	Gaiellales	uncultured	uncultured
ASV392	42	844	0.00203643834126743	0.518011257489135	0.14111664628991	M3	Bacteria
ASV393	29	122	0.00181638075281043	0.391712192783936	0.075424414396331	M6	Bacteria	Planctomycetota	Phycisphaerae	Tepidisphaerales	WD2101_soil_group	WD2101_soil_group
ASV394	22	100	0.00176754132886471	0.319186165776793	0.0678211468160557	M2	Bacteria	Methylomirabilota	Methylomirabilia	Rokubacteriales	Rokubacteriales	Rokubacteriales
ASV396	27	112	0.00181580520543974	0.374933288854829	0.104316831201377	M3	Bacteria	Actinobacteriota	Thermoleophilia	Gaiellales	Gaiellaceae	Gaiella
ASV403	28	192	0.00187694451643512	0.395453770671873	0.0614344020486244	M8	Bacteria	Proteobacteria	Gammaproteobacteria	Burkholderiales	Nitrosomonadaceae	MND1
ASV407	24	152	0.00179513020686276	0.340221740664825	0.0647798397839456	M7	Bacteria	Proteobacteria	Gammaproteobacteria	Xanthomonadales	Xanthomonadaceae	Pseudoxanthomonas
ASV411	14	40	0.00169809146401551	0.181811781210513	0.170009063094956	M4	Bacteria	Gemmatimonadota	Gemmatimonadetes	Gemmatimonadales	Gemmatimonadaceae	uncultured
ASV413	22	57	0.00178840571958945	0.332009539616019	0.0945846486986247	M3	Bacteria	Proteobacteria	Gammaproteobacteria	Burkholderiales
ASV416	24	80	0.0017829264205645	0.357361533939755	0.0912392109633036	M5	Bacteria	Acidobacteriota	Thermoanaerobaculia	Thermoanaerobaculales	Thermoanaerobaculaceae	Subgroup_10
ASV419	19	71	0.00176195300477898	0.259237735952085	0.10522922331101	M6	Bacteria	Actinobacteriota	Acidimicrobiia	IMCC26256	IMCC26256	IMCC26256
ASV420	21	87	0.00176624861851221	0.28456111413832	0.0620426634550464	M2	Bacteria	Gemmatimonadota	Gemmatimonadetes	Gemmatimonadales	Gemmatimonadaceae	uncultured
ASV425	23	126	0.00176609873587594	0.300272580374514	0.0659963625967896	M7	Bacteria	Planctomycetota	Phycisphaerae	Tepidisphaerales	WD2101_soil_group	WD2101_soil_group
ASV426	29	153	0.00183462470535037	0.384008088530126	0.11709032073624	M7	Bacteria	Actinobacteriota	Thermoleophilia	Gaiellales
ASV434	31	175	0.00181744331857951	0.392455698093024	0.0720789766610098	M7	Bacteria	Acidobacteriota	Blastocatellia	Pyrinomonadales	Pyrinomonadaceae	RB41
ASV435	24	99	0.00181063097924155	0.329711876817275	0.0626509248614685	M3	Bacteria	Proteobacteria	Alphaproteobacteria	Rhizobiales	Rhizobiales_Incertae_Sedis
ASV437	23	62	0.00175130347508456	0.320417519615575	0.0720789766610098	M3	Bacteria	Acidobacteriota	Vicinamibacteria	Vicinamibacterales
ASV441	40	200	0.00186579848063773	0.586994791885921	0.100059001356423	M2	Bacteria	Gemmatimonadota	Gemmatimonadetes	Gemmatimonadales	Gemmatimonadaceae	Gemmatimonas
ASV446	32	85	0.00180776062920725	0.471924572536243	0.0696459310353217	M5	Bacteria	Proteobacteria	Alphaproteobacteria	Rhizobiales	Rhizobiales_Incertae_Sedis	uncultured
ASV447	32	106	0.00188436789489606	0.445985256633226	0.0635633169711015	M6	Bacteria	Acidobacteriota	Blastocatellia	Elev-16S-573	Elev-16S-573	Elev-16S-573
ASV448	29	194	0.00185595364872233	0.380776093499739	0.142029038399543	M5	Bacteria	Proteobacteria	Gammaproteobacteria	Burkholderiales	Nitrosomonadaceae	MND1
ASV457	33	150	0.00185930303237568	0.461470584119426	0.0705583231449548	M5	Bacteria	Proteobacteria	Gammaproteobacteria	Burkholderiales	Nitrosomonadaceae	Ellin6067
ASV460	24	123	0.00180361460559311	0.317351022402586	0.0623467941582575	M9	Bacteria	Gemmatimonadota	Gemmatimonadetes	Gemmatimonadales	Gemmatimonadaceae	uncultured
ASV465	13	10	0.00156824898705222	0.199715918750873	0.0620426634550464	M5	Bacteria	Gemmatimonadota	S0134_terrestrial_group	S0134_terrestrial_group	S0134_terrestrial_group	S0134_terrestrial_group
ASV473	39	219	0.00189044261972085	0.562566960046563	0.0921516030729366	M2	Bacteria	Myxococcota	Polyangia	Haliangiales	Haliangiaceae	Haliangium
ASV480	27	141	0.00184787129221682	0.351051841294431	0.0802905056477072	M4	Bacteria	Actinobacteriota	Thermoleophilia	Gaiellales	uncultured	uncultured
ASV481	19	53	0.0017612784474583	0.274673941580965	0.0702541924417438	M5	Bacteria	Methylomirabilota	Methylomirabilia	Rokubacteriales	Rokubacteriales	Rokubacteriales
ASV482	27	149	0.00184846429206925	0.376627420135158	0.0985383478403679	M5	Bacteria	Actinobacteriota	Thermoleophilia	Gaiellales	Gaiellaceae	Gaiella
ASV487	26	27	0.00176931324948388	0.457508374646171	0.0906309495568816	M6	Bacteria	Actinobacteriota	Actinobacteria	Propionibacteriales	Nocardioidaceae	Nocardioides
ASV489	28	106	0.00183628987746513	0.393480672653554	0.0669087547064226	M6	Bacteria	Acidobacteriota	Vicinamibacteria	Subgroup_17	Subgroup_17	Subgroup_17
ASV490	29	119	0.00182960012934136	0.410262618583827	0.0608261406422024	M9	Bacteria	Proteobacteria	Alphaproteobacteria	Caulobacterales	Hyphomonadaceae	Hirschia
ASV492	28	193	0.00185080681787117	0.36908468655565	0.0611302713454134	M6	Bacteria	Actinobacteriota	Thermoleophilia	Gaiellales
ASV494	25	73	0.00176800034455826	0.337097200084462	0.175179285049543	M4	Bacteria	Gemmatimonadota	Gemmatimonadetes	Gemmatimonadales	Gemmatimonadaceae	uncultured
ASV499	23	94	0.00181044731285553	0.331843994627026	0.107358138233487	M9	Bacteria	Acidobacteriota	Holophagae	Subgroup_7	Subgroup_7	Subgroup_7
ASV502	23	168	0.00174920791461149	0.232471613994428	0.0635633169711015	M8	Bacteria	Actinobacteriota	Thermoleophilia	Gaiellales	Gaiellaceae	Gaiella
ASV503	37	221	0.00193703739389478	0.526465098643832	0.109182922452753	M8	Bacteria	Actinobacteriota	Thermoleophilia	Solirubrobacterales	67-14	67-14
ASV509	25	122	0.00178740702374618	0.307976813611345	0.075728545099542	M4	Bacteria	Actinobacteriota	Thermoleophilia	Solirubrobacterales	Solirubrobacteraceae	Solirubrobacter
ASV510	27	122	0.00181692389653295	0.354141706061398	0.0836359433830283	M7	Bacteria	Acidobacteriota	Vicinamibacteria	Vicinamibacterales	Vicinamibacteraceae	Vicinamibacteraceae
ASV511	20	62	0.00176793121151556	0.293069834607947	0.202855179041745	M6	Bacteria	Gemmatimonadota	Gemmatimonadetes	Gemmatimonadales	Gemmatimonadaceae	Gemmatimonas
ASV524	22	67	0.00174535595011688	0.305077728260627	0.0845483354926613	M8	Bacteria	Gemmatimonadota	Gemmatimonadetes	Gemmatimonadales	Gemmatimonadaceae	uncultured
ASV526	29	64	0.00174859966096232	0.399576934016717	0.0711665845513768	M8	Bacteria	Acidobacteriota	Subgroup_22	Subgroup_22	Subgroup_22	Subgroup_22
ASV528	29	238	0.00186115292096405	0.331158705209976	0.107966399639909	M7	Bacteria	Chloroflexi	KD4-96	KD4-96	KD4-96	KD4-96
ASV533	30	111	0.00182630671154239	0.403097029315097	0.0778574600220191	M7	Bacteria	Acidobacteriota	Vicinamibacteria	Vicinamibacterales	uncultured	uncultured
ASV536	20	25	0.00171688296713166	0.302457968499364	0.075728545099542	M2	Bacteria	Methylomirabilota	Methylomirabilia	Rokubacteriales	Rokubacteriales	Rokubacteriales
ASV537	24	84	0.00175948213746399	0.316256273259007	0.14111664628991	M7	Bacteria	Actinobacteriota	Thermoleophilia	Gaiellales	uncultured	uncultured
ASV539	23	81	0.00176622044190178	0.343247544957885	0.0821152898669732	M7	Bacteria	Acidobacteriota	Vicinamibacteria	Subgroup_17	Subgroup_17	Subgroup_17
ASV547	20	85	0.00179165664675796	0.307725595372768	0.0626509248614685	M5	Bacteria	Acidobacteriota	Vicinamibacteria	Vicinamibacterales	Vicinamibacteraceae	Vicinamibacteraceae
ASV550	23	74	0.00175642904682248	0.283136048087429	0.0790739828348631	M7	Bacteria	Proteobacteria	Alphaproteobacteria	Caulobacterales	Caulobacteraceae
ASV567	31	173	0.00184543698957833	0.436712941455553	0.0611302713454134	M8	Bacteria	Chloroflexi	Anaerolineae	Anaerolineales	Anaerolineaceae	uncultured
ASV569	20	38	0.0016914317269994	0.270014043293742	0.0906309495568816	M7	Bacteria	Acidobacteriota	Holophagae	Subgroup_7	Subgroup_7	Subgroup_7
ASV582	34	184	0.0018491565842657	0.462758412691268	0.0693418003321107	M3	Bacteria	Planctomycetota	Phycisphaerae	Tepidisphaerales	WD2101_soil_group	WD2101_soil_group
ASV592	21	57	0.00174855276206479	0.289493320882317	0.0629550555646795	M5	Bacteria	Planctomycetota	Planctomycetes	Pirellulales	Pirellulaceae	Pir4_lineage
ASV595	29	224	0.00186200662115234	0.380918914791495	0.128039026051836	M5	Bacteria	Chloroflexi	P2-11E	P2-11E	P2-11E	P2-11E
ASV601	39	173	0.00191758121820772	0.563402430655854	0.0815070284605512	M7	Bacteria	Actinobacteriota	Thermoleophilia	Solirubrobacterales	67-14	67-14
ASV603	25	87	0.00178627510705948	0.313788596901799	0.0723831073642209	M2	Bacteria	Verrucomicrobiota	Verrucomicrobiae	Pedosphaerales	Pedosphaeraceae	ADurb.Bin063-1
ASV629	26	112	0.00184047010537639	0.367146692258787	0.140508384883488	M3	Bacteria	Actinobacteriota	Thermoleophilia	Solirubrobacterales	Solirubrobacteraceae	Solirubrobacter
ASV634	33	327	0.00193501231786613	0.43583835649371	0.0602178792357804	M5	Bacteria	Chloroflexi	Anaerolineae	Ardenticatenales	uncultured	uncultured
ASV643	33	328	0.00188476876227085	0.424486144705329	0.0675170161128446	M2	Bacteria	Actinobacteriota	MB-A2-108	MB-A2-108	MB-A2-108	MB-A2-108
ASV656	30	107	0.00181296258316481	0.412646073902171	0.0687335389256887	M3	Bacteria	Actinobacteriota	MB-A2-108	MB-A2-108	MB-A2-108	MB-A2-108
ASV677	33	242	0.00190247018341449	0.417294587754347	0.0717748459577988	M3	Bacteria	Actinobacteriota	Thermoleophilia	Gaiellales	uncultured	uncultured
ASV697	37	277	0.00187750422717734	0.468932634690729	0.0717748459577988	M8	Bacteria	Actinobacteriota	Thermoleophilia	Gaiellales	Gaiellaceae	Gaiella
ASV703	29	164	0.00179946666435527	0.36009085755316	0.0702541924417438	M6	Bacteria	Gemmatimonadota	Gemmatimonadetes	Gemmatimonadales	Gemmatimonadaceae
ASV713	22	157	0.00180738809211766	0.290701825063796	0.0787698521316521	M7	Bacteria	Proteobacteria	Gammaproteobacteria	Burkholderiales	TRA3-20	TRA3-20
ASV717	39	202	0.00187063773622229	0.581982930644327	0.0629550555646795	M5	Bacteria	Actinobacteriota	Actinobacteria	0319-7L14	0319-7L14	0319-7L14
ASV729	25	62	0.00173743119408372	0.348601749421235	0.0693418003321107	M5	Bacteria	Verrucomicrobiota	Verrucomicrobiae	Chthoniobacterales	Chthoniobacteraceae	Candidatus_Udaeobacter
ASV735	33	276	0.00188799881712895	0.418784904072496	0.0635633169711015	M8	Bacteria	Actinobacteriota	Thermoleophilia	Solirubrobacterales	67-14	67-14
ASV738	30	368	0.00192546246703574	0.35739411895575	0.0650839704871566	M3	Bacteria	Latescibacterota	Latescibacterota	Latescibacterota	Latescibacterota	Latescibacterota
ASV753	27	188	0.00188404198794201	0.355127229498528	0.106445746123854	M3	Bacteria	Gemmatimonadota	Gemmatimonadetes	Gemmatimonadales	Gemmatimonadaceae
ASV773	30	305	0.00191226268679947	0.4086787042957	0.0748161529899089	M4	Bacteria	Chloroflexi	Dehalococcoidia	S085	S085	S085
ASV774	42	378	0.00196703267871013	0.612739761616534	0.0745120222866979	M6	Bacteria	Planctomycetota	Phycisphaerae	Tepidisphaerales	WD2101_soil_group	WD2101_soil_group
ASV784	27	142	0.00183589414258092	0.365730323760637	0.075728545099542	M5	Bacteria	Actinobacteriota	Thermoleophilia	Solirubrobacterales	67-14	67-14
ASV793	25	173	0.00185240508975103	0.314255803362046	0.0711665845513768	M3	Bacteria	Actinobacteriota	Actinobacteria	Micrococcales	Microbacteriaceae	Agromyces
ASV799	27	66	0.00180382055675277	0.413069988098169	0.110095314562386	M3	Bacteria	Actinobacteriota	MB-A2-108	MB-A2-108	MB-A2-108	MB-A2-108
ASV846	33	253	0.00193414514677925	0.432293323619043	0.0821152898669732	M7	Bacteria	Gemmatimonadota	Gemmatimonadetes	Gemmatimonadales	Gemmatimonadaceae	uncultured
ASV887	28	92	0.00186640899640852	0.400048371279809	0.0714707152545878	M3	Bacteria	Planctomycetota	Phycisphaerae	Phycisphaerales	Phycisphaeraceae	AKYG587
ASV919	24	115	0.00179517183099272	0.327344352230437	0.0614344020486244	M2	Bacteria	Proteobacteria	Alphaproteobacteria	Sphingomonadales	Sphingomonadaceae	Sphingomonas
ASV966	28	156	0.00184829439384292	0.392280976802773	0.0711665845513768	M8	Bacteria	Actinobacteriota	Thermoleophilia	Solirubrobacterales	67-14	67-14
ASV969	24	116	0.00176515487431841	0.299156479382147	0.108878791749542	M5	Bacteria	Acidobacteriota	Holophagae	Subgroup_7	Subgroup_7	Subgroup_7
ASV1054	24	151	0.00178634202128881	0.294634377367048	0.0793781135380741	M5	Bacteria	Actinobacteriota	Thermoleophilia	Gaiellales	uncultured	uncultured
ASV1090	25	119	0.00182321744118029	0.349529902392724	0.0735996301770649	M8	Bacteria	Actinobacteriota	Thermoleophilia	Gaiellales	Gaiellaceae	Gaiella
ASV1137	25	138	0.0018560875377517	0.381851364856636	0.0866772504151384	M2	Bacteria	Chloroflexi	KD4-96	KD4-96	KD4-96	KD4-96
ASV1218	31	171	0.0018101496605276	0.39141757435082	0.0626509248614685	M6	Bacteria	Proteobacteria	Alphaproteobacteria	Sphingomonadales	Sphingomonadaceae	Sphingomonas
ASV1281	28	160	0.00180489442894172	0.360171130431003	0.0681252775192667	M8	Bacteria	Gemmatimonadota	Gemmatimonadetes	Gemmatimonadales	Gemmatimonadaceae	uncultured
ASV1300	22	107	0.00182509709799377	0.326975878846842	0.075728545099542	M6	Bacteria	Gemmatimonadota	Gemmatimonadetes	Gemmatimonadales	Gemmatimonadaceae	uncultured
ASV1463	24	135	0.00175425759832352	0.285728447334317	0.0681252775192667	M2	Bacteria	Proteobacteria	Gammaproteobacteria	PLTA13	PLTA13	PLTA13
ASV1662	18	58	0.00169907528540706	0.259146610034442	0.0869813811183494	M1	Bacteria	Planctomycetota	Planctomycetes	Planctomycetales	Schlesneriaceae	Schlesneria
ASV1876	25	113	0.00173959339831728	0.315572664418402	0.076640937209175	M8	Bacteria	Proteobacteria	Gammaproteobacteria	Burkholderiales	Nitrosomonadaceae	MND1
ASV1947	29	143	0.00185902262988376	0.426769440304975	0.0632591862678905	M7	Bacteria	Gemmatimonadota	Gemmatimonadetes	Gemmatimonadales	Gemmatimonadaceae
