# Supplementary material for: Microbial interactions mediate the fairy ring type effects on alpine meadow plant communities on the Tibetan plateau
Source: Environ Microbiome. 2026 Mar 10;21:55. doi: 10.1186/s40793-026-00873-z (PMC13088534; doi:10.1186/s40793-026-00873-z)
Supplement: Supplementary file 2 — Supplementary Material 2 [file 40793_2026_873_MOESM2_ESM.zip › co-occurrence network/bacteria/T1/Agrocybe_20out_edge.csv]

Source	Target	Interaction	weight
ASV6	ASV16	+	0.98635292972825
ASV6	ASV25	+	0.982424996496111
ASV6	ASV29	+	0.985202534017797
ASV6	ASV51	-	0.923660491784824
ASV6	ASV60	+	0.907529243867034
ASV6	ASV88	+	0.968311649002671
ASV6	ASV99	+	0.751559071028771
ASV6	ASV122	+	0.705370878686477
ASV6	ASV217	-	0.894946034480862
ASV6	ASV287	+	0.851557673429116
ASV6	ASV296	+	0.925256642687023
ASV6	ASV336	+	0.563894847753428
ASV6	ASV569	+	0.955843757340785
ASV6	ASV629	+	0.974286380566279
ASV6	ASV751	+	0.943354652300558
ASV6	ASV887	+	0.771179135427406
ASV6	ASV1137	+	0.801795273941443
ASV8	ASV12	+	0.91526402835659
ASV8	ASV18	+	0.883534739015736
ASV8	ASV22	+	0.736788498073212
ASV8	ASV32	+	0.970325048416611
ASV8	ASV56	+	0.915256926555655
ASV8	ASV75	+	0.869355447026845
ASV8	ASV80	+	0.9331322077443
ASV8	ASV81	+	0.808517437617033
ASV8	ASV121	+	0.956458342272734
ASV8	ASV129	+	0.984307619374604
ASV8	ASV139	+	0.92634273640464
ASV8	ASV143	+	0.967469465952165
ASV8	ASV144	+	0.811612474352111
ASV8	ASV227	-	1
ASV8	ASV239	-	1
ASV8	ASV279	+	0.950729901224682
ASV8	ASV289	+	0.946422824845836
ASV8	ASV303	+	0.892499316885537
ASV8	ASV308	+	0.972965408088741
ASV8	ASV310	+	0.854339951488865
ASV8	ASV317	+	0.948054981921905
ASV8	ASV325	+	0.93673913970246
ASV8	ASV425	-	0.957838260677787
ASV8	ASV446	+	0.921096762141069
ASV8	ASV473	+	1
ASV8	ASV517	+	0.650747566213405
ASV8	ASV573	-	0.956569025325804
ASV9	ASV61	+	0.845800724336338
ASV9	ASV95	-	1
ASV9	ASV112	-	1
ASV9	ASV115	-	0.807101364638501
ASV9	ASV126	-	0.764408864686043
ASV9	ASV133	-	0.57860534557219
ASV9	ASV135	-	0.811199484321629
ASV9	ASV207	-	0.684544742476129
ASV9	ASV218	-	0.889593864665485
ASV9	ASV221	-	0.972734216293563
ASV9	ASV224	-	0.939944572371784
ASV9	ASV240	-	0.646871723795656
ASV9	ASV262	-	1
ASV9	ASV426	-	0.443887046161123
ASV9	ASV479	+	0.922878478643868
ASV9	ASV524	+	0.753647193957765
ASV9	ASV590	-	0.939464919857486
ASV9	ASV603	+	0.939128644570325
ASV9	ASV677	-	0.798302349371197
ASV10	ASV43	+	0.951382726744301
ASV10	ASV67	+	0.867876338830009
ASV10	ASV179	-	0.966168187046626
ASV10	ASV266	+	0.951401811199469
ASV10	ASV271	+	0.925133995222396
ASV10	ASV275	+	0.941629465479029
ASV10	ASV696	-	0.897082704354433
ASV10	ASV1010	-	1
ASV10	ASV1246	-	0.736154668278742
ASV11	ASV74	-	0.965700391328107
ASV11	ASV87	-	0.985430670040576
ASV11	ASV91	-	0.813355018285816
ASV11	ASV95	-	0.976765655653404
ASV11	ASV101	-	0.999155553559688
ASV11	ASV115	-	0.939881775305232
ASV11	ASV118	-	0.974370137812803
ASV11	ASV139	-	0.991279361360113
ASV11	ASV275	+	0.852088217372402
ASV11	ASV366	+	0.984411124328074
ASV11	ASV964	+	0.883953645786121
ASV12	ASV46	-	0.866624161077813
ASV12	ASV87	+	0.793143563008052
ASV12	ASV88	+	0.769911938854025
ASV12	ASV93	-	0.707251004035308
ASV12	ASV117	-	0.556037377094174
ASV12	ASV135	+	0.802517782642983
ASV12	ASV217	+	0.900074834409229
ASV12	ASV219	+	0.891719949890776
ASV12	ASV265	+	0.854090280265239
ASV12	ASV283	+	0.929561241505006
ASV12	ASV288	-	0.990693092552366
ASV12	ASV301	-	1
ASV12	ASV304	-	0.940741582876258
ASV12	ASV307	-	0.937877299063847
ASV12	ASV317	-	1
ASV12	ASV358	-	0.996117354498054
ASV12	ASV401	-	1
ASV12	ASV503	+	0.930746413420716
ASV12	ASV528	+	0.940761688743935
ASV12	ASV627	+	0.964654049757731
ASV12	ASV629	+	0.877910177185123
ASV12	ASV634	+	0.945497714996732
ASV12	ASV677	+	0.910448204753247
ASV12	ASV735	+	0.924030729264456
ASV12	ASV784	-	0.692397269567831
ASV13	ASV33	-	1
ASV13	ASV83	-	0.563944415055652
ASV13	ASV192	-	1
ASV13	ASV295	+	0.918501543485828
ASV13	ASV296	+	0.802480766552128
ASV13	ASV300	+	0.950331549893763
ASV16	ASV151	+	0.850926946994791
ASV16	ASV237	-	0.865323790682014
ASV16	ASV258	+	0.889700098102183
ASV16	ASV271	+	0.876459843649194
ASV16	ASV276	+	0.869588965647741
ASV16	ASV293	+	0.825774003208555
ASV16	ASV356	-	0.848094368884216
ASV16	ASV480	-	0.879546217565927
ASV16	ASV773	-	0.915530828234486
ASV17	ASV19	+	0.948462829157214
ASV17	ASV25	+	0.94425984296833
ASV17	ASV42	+	0.945885217882791
ASV17	ASV65	+	0.897366930627588
ASV17	ASV74	-	0.974142489917125
ASV17	ASV95	+	0.690507072566274
ASV17	ASV111	+	0.95411614533893
ASV17	ASV126	+	0.935670678011831
ASV17	ASV131	+	0.936555000628924
ASV17	ASV141	-	0.776741491069333
ASV17	ASV225	-	0.940685147005291
ASV17	ASV266	-	0.969216887898647
ASV17	ASV306	+	0.875527720081092
ASV17	ASV307	+	0.860213928774382
ASV17	ASV317	-	0.827742702818568
ASV17	ASV407	+	0.692340401053614
ASV17	ASV426	+	0.8822043972666
ASV17	ASV1297	+	0.921448442839792
ASV18	ASV88	+	0.716984628813783
ASV18	ASV95	-	0.696950748632765
ASV18	ASV185	-	0.994215802236449
ASV18	ASV226	-	0.905287523086246
ASV18	ASV228	-	0.887703417628652
ASV18	ASV265	-	0.794933079901413
ASV18	ASV413	-	0.90545753996756
ASV18	ASV446	-	1
ASV18	ASV482	-	0.932539254835058
ASV18	ASV494	-	0.96353705015276
ASV18	ASV595	-	0.850413549567231
ASV18	ASV1017	-	0.960446715481954
ASV18	ASV1090	-	0.90405891527507
ASV19	ASV119	-	0.933480994060898
ASV19	ASV123	-	0.729519958035343
ASV19	ASV130	-	0.746998821115538
ASV19	ASV142	-	0.606209534529691
ASV19	ASV145	-	0.770141747666401
ASV19	ASV169	-	0.724640554555589
ASV19	ASV203	-	0.722686019549254
ASV19	ASV242	-	1
ASV19	ASV325	+	0.883078983000666
ASV19	ASV425	+	0.812564474446958
ASV19	ASV441	+	0.831279960388881
ASV19	ASV448	+	0.875844240002523
ASV19	ASV470	+	0.818291843373269
ASV19	ASV629	+	0.866999289547655
ASV19	ASV1137	+	0.933221036836529
ASV20	ASV41	+	0.858833076560446
ASV20	ASV94	+	0.900250107182008
ASV20	ASV105	-	0.977452126177348
ASV20	ASV133	-	0.988239995045113
ASV20	ASV177	-	0.901803854427155
ASV20	ASV195	+	0.789783576484518
ASV20	ASV204	-	0.856236085923748
ASV20	ASV376	-	0.801415416377769
ASV20	ASV396	-	0.937958447314227
ASV20	ASV479	+	0.889193296129643
ASV20	ASV487	-	0.932579129488737
ASV20	ASV517	-	0.898577084745103
ASV20	ASV799	-	0.950764430942774
ASV20	ASV1297	+	0.874104247653597
ASV21	ASV23	+	0.856446037683808
ASV21	ASV25	+	0.859432771337823
ASV21	ASV64	+	0.893108437709442
ASV21	ASV77	+	0.903056041183472
ASV21	ASV91	+	0.952189480280814
ASV21	ASV123	-	0.874004109216429
ASV21	ASV124	-	0.890398259822534
ASV21	ASV128	-	0.882390770152774
ASV21	ASV130	-	0.90587294616129
ASV21	ASV168	-	0.982872388543307
ASV21	ASV195	-	0.874807457016923
ASV21	ASV214	-	0.938611738018435
ASV21	ASV233	-	0.926994133429862
ASV21	ASV470	+	0.976863541449173
ASV21	ASV506	+	0.864844272602143
ASV21	ASV517	+	0.946203757775513
ASV21	ASV537	+	0.958403378938515
ASV21	ASV603	-	0.847167927058689
ASV21	ASV1017	+	0.892446138721219
ASV22	ASV70	-	1
ASV22	ASV115	-	0.900994170441916
ASV22	ASV131	+	0.740660110575595
ASV22	ASV138	-	0.674113003243572
ASV22	ASV753	-	1
ASV23	ASV284	-	0.867947775281351
ASV23	ASV336	-	0.760205686609142
ASV24	ASV53	+	0.772787270111055
ASV24	ASV68	+	0.920680379820554
ASV24	ASV84	+	0.752048907994677
ASV24	ASV91	-	0.941920934116494
ASV24	ASV94	+	0.804009589937843
ASV24	ASV165	+	0.939442153223929
ASV24	ASV172	+	0.947432361365527
ASV24	ASV185	+	0.927508349100929
ASV24	ASV189	+	0.959764965881003
ASV24	ASV190	+	0.819051380829477
ASV24	ASV194	+	0.933997305834627
ASV24	ASV199	+	0.933616180285332
ASV24	ASV238	+	0.95273081867184
ASV24	ASV243	+	0.887271508801103
ASV24	ASV268	+	0.816246276329448
ASV24	ASV446	-	0.72326510709517
ASV24	ASV453	-	0.83526492696128
ASV24	ASV634	-	0.932982573577027
ASV25	ASV38	-	1
ASV25	ASV128	+	0.692099135567785
ASV25	ASV150	+	0.80821012282598
ASV25	ASV151	+	0.887899017878571
ASV25	ASV153	+	0.849438446084154
ASV25	ASV162	+	0.795238674543732
ASV25	ASV249	+	0.751590297582098
ASV25	ASV297	+	0.930204811025264
ASV25	ASV482	+	0.934346041806322
ASV25	ASV524	+	0.944777926740708
ASV25	ASV537	+	0.937029466535847
ASV25	ASV554	+	0.908694233222357
ASV25	ASV601	+	0.902175601207749
ASV26	ASV35	-	1
ASV26	ASV45	-	0.945282612814677
ASV26	ASV68	-	0.881603967859857
ASV26	ASV70	-	0.689385429803242
ASV26	ASV78	+	0.850297301476399
ASV26	ASV80	-	0.866643381572421
ASV26	ASV105	+	0.916429546138858
ASV26	ASV112	+	0.861535071145975
ASV26	ASV124	+	0.758505073906215
ASV26	ASV128	+	0.887377451037892
ASV26	ASV149	+	0.904495600316156
ASV26	ASV160	-	0.942237923051518
ASV26	ASV184	+	0.844401180758288
ASV26	ASV192	-	0.877827732005596
ASV26	ASV194	-	0.950351645529051
ASV26	ASV310	+	0.868585045355988
ASV26	ASV361	+	0.82347717497634
ASV26	ASV365	+	0.836806731547141
ASV27	ASV98	+	0.903950220946306
ASV27	ASV104	-	0.945096082021053
ASV27	ASV150	+	0.818691306009802
ASV27	ASV171	+	0.92831522888582
ASV27	ASV276	+	0.94548321917201
ASV27	ASV288	-	0.898219577501252
ASV27	ASV327	+	0.82194293124806
ASV27	ASV349	-	0.731042736828677
ASV27	ASV425	+	0.914438933835827
ASV27	ASV473	+	0.880239217559146
ASV27	ASV517	+	0.860044011491237
ASV27	ASV573	-	0.836024733913917
ASV27	ASV601	+	0.890020179480512
ASV27	ASV696	+	0.965363928282241
ASV28	ASV66	+	0.882184435381107
ASV28	ASV102	-	0.974505722283648
ASV28	ASV140	-	0.898250335099659
ASV28	ASV175	-	0.570966449879176
ASV28	ASV212	+	0.963199535233516
ASV28	ASV217	+	0.968215333175899
ASV28	ASV219	+	0.951669826893033
ASV28	ASV257	-	0.902156579056001
ASV28	ASV300	+	0.86890490103087
ASV28	ASV301	-	0.947417849837522
ASV28	ASV376	+	0.862530022011187
ASV28	ASV378	-	0.915619510404303
ASV28	ASV465	-	0.907307150252629
ASV28	ASV492	-	0.937702533972758
ASV28	ASV528	-	0.942187607829145
ASV28	ASV549	-	0.950644670862691
ASV28	ASV554	-	0.899189868432827
ASV28	ASV567	-	0.822082240725664
ASV28	ASV573	-	0.922397711036752
ASV28	ASV603	-	0.913680344398105
ASV28	ASV1281	-	0.897319401454421
ASV29	ASV52	-	0.754339998800365
ASV29	ASV61	-	0.9511450134475
ASV29	ASV67	-	0.826175072843188
ASV29	ASV71	-	0.902168145506885
ASV29	ASV75	-	0.730658293251995
ASV29	ASV87	+	0.950583156883381
ASV29	ASV92	+	0.945846959751557
ASV29	ASV138	+	0.760830544422727
ASV29	ASV157	+	0.891802723007157
ASV29	ASV192	+	0.876678293706824
ASV29	ASV225	+	0.890280524018598
ASV29	ASV230	+	0.875235306458333
ASV29	ASV233	+	0.896420481211658
ASV29	ASV279	+	0.873406448397633
ASV29	ASV296	+	0.961165499446664
ASV29	ASV317	+	0.944331735451441
ASV29	ASV401	+	0.958584426231328
ASV29	ASV407	-	0.912229906573246
ASV29	ASV455	+	0.839708857433665
ASV29	ASV492	+	0.932778305728999
ASV29	ASV494	-	0.970167229444166
ASV29	ASV509	-	0.974668822746915
ASV29	ASV511	-	0.984105016389207
ASV29	ASV799	-	0.948953078426192
ASV29	ASV1246	-	0.971055516461733
ASV30	ASV40	-	0.92982661379277
ASV30	ASV74	-	0.921895720783916
ASV30	ASV75	+	0.956674385802633
ASV30	ASV93	-	0.953472241191348
ASV30	ASV101	-	0.978690500592339
ASV30	ASV104	-	0.992218745793493
ASV30	ASV105	-	0.945508518502397
ASV30	ASV107	+	0.886769390693805
ASV30	ASV117	+	0.969575915697357
ASV30	ASV131	+	0.668076074309589
ASV30	ASV142	-	0.938814178568345
ASV30	ASV145	+	0.963392087385789
ASV30	ASV152	-	0.677987869638906
ASV30	ASV156	+	0.952586887994032
ASV30	ASV177	-	0.949897357437591
ASV30	ASV211	-	0.927945895647908
ASV30	ASV226	+	0.770173153345302
ASV30	ASV242	+	0.887146997539244
ASV30	ASV252	+	0.96870928360247
ASV30	ASV257	+	0.945478997524525
ASV30	ASV376	+	0.817377469722225
ASV30	ASV465	+	0.780011636554886
ASV30	ASV595	+	0.870574352167086
ASV30	ASV846	-	0.787734900247547
ASV31	ASV41	-	0.848278117087795
ASV31	ASV234	-	0.777277465812962
ASV31	ASV307	+	0.962610573389931
ASV31	ASV376	-	0.935210767392093
ASV31	ASV384	+	0.962954182685528
ASV31	ASV396	-	0.62348101498609
ASV31	ASV411	+	0.881090431489086
ASV31	ASV470	-	0.996822757608506
ASV31	ASV601	-	0.942985032330357
ASV31	ASV969	+	0.798823171386812
ASV31	ASV1246	+	0.928378557957476
ASV32	ASV190	-	0.670482674266856
ASV32	ASV193	-	0.879233269046879
ASV32	ASV194	-	0.711126507147842
ASV32	ASV199	+	0.787088947578632
ASV32	ASV238	-	0.667765410543332
ASV32	ASV255	-	0.924103675984721
ASV32	ASV279	-	0.934844340938973
ASV32	ASV310	-	0.825263617616178
ASV32	ASV338	-	0.631058479727154
ASV32	ASV341	-	0.884168592974214
ASV32	ASV383	-	0.914456622790904
ASV32	ASV407	+	0.929536555883481
ASV32	ASV425	+	0.912889107695798
ASV32	ASV462	+	0.872752240442021
ASV32	ASV473	+	0.930964834739589
ASV32	ASV479	+	0.776964174565128
ASV32	ASV482	+	0.91919690190148
ASV32	ASV492	+	0.912588387499986
ASV32	ASV506	+	0.936646498873878
ASV32	ASV528	-	0.577903986123814
ASV33	ASV35	+	0.740664271510861
ASV33	ASV54	+	0.9045602726453
ASV33	ASV58	+	0.79229263254914
ASV33	ASV70	-	0.824533547166856
ASV33	ASV291	-	0.9063396262746
ASV33	ASV317	-	0.933671635785188
ASV33	ASV327	-	0.862475067958319
ASV33	ASV793	-	1
ASV35	ASV56	-	0.922126249993458
ASV35	ASV86	-	0.705951106508291
ASV35	ASV102	+	0.917316571192715
ASV35	ASV196	+	0.901473855573506
ASV35	ASV233	+	0.876627182018848
ASV35	ASV247	-	0.769450016504905
ASV35	ASV281	+	0.924161283269889
ASV35	ASV287	+	0.880834408240405
ASV35	ASV321	+	0.848279119078087
ASV35	ASV340	+	0.961292537013584
ASV35	ASV384	+	0.603271696097445
ASV35	ASV414	-	0.923382649991652
ASV35	ASV420	+	0.970604957774419
ASV35	ASV453	+	0.879426771462312
ASV35	ASV753	-	0.947612279620032
ASV35	ASV1017	+	0.730881974902518
ASV36	ASV40	+	0.860020768821569
ASV36	ASV47	+	0.924326367141367
ASV36	ASV52	+	0.936594217822959
ASV36	ASV131	+	0.788151902639052
ASV36	ASV135	-	0.690965688868081
ASV36	ASV141	+	0.866620020992487
ASV36	ASV258	-	0.947935328779581
ASV36	ASV554	+	0.888052915492987
ASV36	ASV601	+	0.92063482675537
ASV36	ASV697	+	0.888935198737191
ASV36	ASV753	+	0.93090845330017
ASV36	ASV773	+	0.915540337411262
ASV36	ASV799	+	0.897242940898382
ASV36	ASV1137	-	0.89777239157334
ASV38	ASV59	+	0.896706380108415
ASV38	ASV85	+	0.784075950616033
ASV38	ASV104	+	0.890680405043244
ASV38	ASV107	+	0.731680894994669
ASV38	ASV131	+	0.832857035800204
ASV38	ASV139	+	0.886406126473367
ASV38	ASV143	+	0.796459780171617
ASV38	ASV186	+	0.633074288179586
ASV38	ASV199	+	0.805990918949685
ASV38	ASV253	+	0.8297620817216
ASV38	ASV255	-	0.743232916331157
ASV38	ASV293	-	0.835103381815099
ASV38	ASV327	-	0.708856981488677
ASV38	ASV335	-	0.707533890501411
ASV38	ASV338	-	0.734522744110971
ASV38	ASV446	-	0.915363646522137
ASV38	ASV482	-	0.818006448483615
ASV38	ASV528	-	0.798024311432462
ASV38	ASV793	-	0.929554631978229
ASV38	ASV1821	-	0.745210019280891
ASV39	ASV47	-	0.801279558480405
ASV39	ASV51	-	0.900301956305762
ASV39	ASV52	+	0.828915790151882
ASV39	ASV279	-	1
ASV39	ASV341	-	1
ASV39	ASV1137	-	1
ASV40	ASV78	-	0.771057537956186
ASV40	ASV108	+	0.893376924678168
ASV40	ASV134	+	0.975426964555917
ASV40	ASV175	+	0.924137276777753
ASV40	ASV185	+	0.867547643808408
ASV40	ASV195	+	0.782062685964802
ASV40	ASV200	+	0.926915082468561
ASV40	ASV201	+	0.783853484264029
ASV40	ASV204	+	0.951525422562807
ASV40	ASV207	+	0.8130712388059
ASV40	ASV211	+	0.946567552211919
ASV40	ASV252	+	0.8695474048666
ASV40	ASV307	+	0.906406099365754
ASV40	ASV311	+	0.793781361477972
ASV40	ASV340	-	0.857063158790214
ASV40	ASV378	+	0.885174303834442
ASV40	ASV396	+	0.839569590036332
ASV40	ASV416	+	0.941687077560018
ASV40	ASV426	+	0.900738664924105
ASV40	ASV437	+	0.89669446522762
ASV40	ASV687	+	0.957957698773028
ASV40	ASV810	+	0.93237611698022
ASV41	ASV58	+	0.916869382484281
ASV41	ASV89	+	0.941715291009033
ASV41	ASV91	-	0.954053695426776
ASV41	ASV93	+	0.882607008749173
ASV41	ASV116	+	0.915911188402281
ASV41	ASV120	+	0.939591462394103
ASV41	ASV188	+	0.891327130866831
ASV41	ASV224	+	0.900544171561305
ASV41	ASV225	-	0.97218220910983
ASV41	ASV257	+	0.929539354227357
ASV41	ASV262	+	0.90577478615214
ASV41	ASV263	-	0.97649633906399
ASV41	ASV287	+	0.720991284321221
ASV41	ASV288	-	0.851305627906211
ASV41	ASV303	+	0.958344677428533
ASV41	ASV317	+	0.936402651969091
ASV41	ASV340	+	0.867691013894705
ASV41	ASV356	+	0.953118097406755
ASV41	ASV358	+	0.778717184987299
ASV41	ASV364	+	0.928132450195442
ASV41	ASV366	+	0.92547439080492
ASV41	ASV384	+	0.954571200084404
ASV41	ASV480	+	0.944575326113899
ASV41	ASV494	+	0.941608624693349
ASV41	ASV590	+	0.798476582909124
ASV41	ASV773	+	0.939618029825868
ASV41	ASV793	+	0.783335703752404
ASV41	ASV1137	-	0.863980513802977
ASV42	ASV47	+	0.952883973848055
ASV42	ASV64	+	0.917533130376509
ASV42	ASV263	-	0.911313428454541
ASV42	ASV396	-	0.912108535525268
ASV42	ASV569	-	0.895037536100095
ASV43	ASV57	-	0.936860203966775
ASV43	ASV81	-	0.895647613549189
ASV43	ASV87	-	0.775531166586833
ASV43	ASV91	-	0.884992424799439
ASV43	ASV149	-	0.907263623563129
ASV43	ASV218	+	0.829318614042333
ASV43	ASV224	+	0.936469757384454
ASV43	ASV225	+	0.871898624122455
ASV43	ASV227	+	0.898052933912914
ASV43	ASV243	-	0.68116953083062
ASV43	ASV277	+	0.913600969774746
ASV43	ASV310	+	0.92127025818269
ASV43	ASV365	+	0.8646624689801
ASV43	ASV396	-	0.882921518649781
ASV43	ASV480	+	0.907327408154021
ASV43	ASV569	+	0.81683962227864
ASV43	ASV573	+	0.846724119242719
ASV44	ASV50	+	0.875741275533726
ASV44	ASV75	+	0.882317399236316
ASV44	ASV112	+	0.886391300436675
ASV44	ASV114	+	0.743432619340371
ASV45	ASV162	-	0.946751926578745
ASV45	ASV335	+	0.841440038704151
ASV45	ASV361	+	0.946652636700385
ASV45	ASV435	-	0.911787450853978
ASV45	ASV446	+	0.957781848019282
ASV45	ASV473	+	0.877430866974184
ASV45	ASV810	-	0.934168209429796
ASV45	ASV1281	+	0.622429164880411
ASV46	ASV65	+	0.904843085125779
ASV46	ASV69	+	0.947017891107848
ASV46	ASV78	+	0.946733324272152
ASV46	ASV102	+	0.795983068695226
ASV46	ASV113	+	0.923011035340253
ASV46	ASV127	+	0.893983450645694
ASV46	ASV138	-	0.863229291655173
ASV46	ASV141	+	0.916093065569991
ASV46	ASV147	-	0.779554742624074
ASV46	ASV151	+	0.965143057908112
ASV46	ASV220	+	0.897233603971134
ASV46	ASV237	+	0.974063817011251
ASV46	ASV247	+	0.908713334938111
ASV46	ASV252	+	0.823938320546167
ASV46	ASV263	+	0.867652325692001
ASV46	ASV291	+	0.816312202930407
ASV46	ASV463	+	0.756792713428429
ASV47	ASV143	-	0.892286314880694
ASV47	ASV287	+	0.841817129094142
ASV47	ASV333	-	0.942822163094393
ASV47	ASV336	+	0.898129530128311
ASV47	ASV356	-	0.887472590285721
ASV47	ASV364	+	0.866325783615744
ASV47	ASV573	+	0.865966604934867
ASV47	ASV696	+	0.888156767855357
ASV47	ASV774	+	0.857662285287295
ASV47	ASV810	+	0.821276462528813
ASV47	ASV1090	+	0.803387913547321
ASV49	ASV66	+	0.914828440778137
ASV49	ASV88	-	0.929265526586921
ASV49	ASV93	-	0.745918146637573
ASV49	ASV261	+	0.841164204743632
ASV49	ASV271	+	0.930514239937347
ASV49	ASV290	+	0.691827020754184
ASV49	ASV306	-	0.882354754793773
ASV49	ASV310	+	0.948230601886269
ASV49	ASV331	-	0.751504019318471
ASV49	ASV335	+	0.88743920796155
ASV49	ASV480	-	0.837840493859048
ASV49	ASV524	+	0.79735628731862
ASV49	ASV595	+	0.857282666304945
ASV49	ASV671	+	0.894490005269691
ASV49	ASV697	+	0.887899397626827
ASV49	ASV793	+	0.918411601412808
ASV50	ASV54	+	0.874209355216524
ASV50	ASV56	+	0.900689638795361
ASV50	ASV59	+	0.780823465215967
ASV50	ASV61	-	0.956300153572752
ASV50	ASV66	-	0.972233392649321
ASV50	ASV68	-	0.954338040713515
ASV50	ASV106	-	0.790117820124452
ASV50	ASV119	-	0.865607655724177
ASV50	ASV127	-	0.918428847893711
ASV50	ASV132	-	0.782592630320281
ASV50	ASV155	+	0.820899029981504
ASV50	ASV166	-	0.717100985311406
ASV50	ASV167	+	0.848294891992877
ASV50	ASV194	-	0.926368890425234
ASV50	ASV196	-	0.888892032203436
ASV50	ASV198	-	0.765360794531408
ASV50	ASV199	+	0.936539247704365
ASV50	ASV201	-	0.931235597355848
ASV50	ASV219	-	0.721550181321001
ASV50	ASV220	+	0.607477605244698
ASV50	ASV227	-	0.83864449520763
ASV50	ASV228	-	0.892495561953853
ASV50	ASV256	+	0.667373172944249
ASV50	ASV290	+	0.937242780746008
ASV50	ASV343	-	0.937449571688686
ASV50	ASV407	+	0.771779065251202
ASV50	ASV437	-	0.896178574969941
ASV50	ASV446	-	0.615812642102544
ASV50	ASV533	+	0.768649875564273
ASV51	ASV96	+	0.797793701309391
ASV51	ASV153	+	0.907538953891859
ASV51	ASV181	+	0.805684662534912
ASV51	ASV266	-	0.958309539355612
ASV51	ASV269	-	0.866823836322402
ASV51	ASV271	-	1
ASV51	ASV321	-	0.815119430997818
ASV51	ASV334	-	0.894157603573084
ASV51	ASV356	-	0.920099612517285
ASV51	ASV365	-	0.791243490446132
ASV51	ASV419	-	0.852329165575837
ASV51	ASV425	-	0.865030716329829
ASV51	ASV473	-	0.817509337437499
ASV51	ASV494	-	0.83227135156119
ASV51	ASV536	-	0.92360060457031
ASV51	ASV549	-	0.879900283547876
ASV51	ASV1017	-	0.934273003488232
ASV51	ASV1214	-	0.894032659493875
ASV52	ASV63	-	0.865358140172347
ASV52	ASV67	-	0.830023004078149
ASV52	ASV69	-	0.833371903217013
ASV52	ASV71	-	1
ASV52	ASV91	-	0.830230913302292
ASV52	ASV98	-	1
ASV52	ASV107	-	0.929865908857479
ASV52	ASV115	-	0.792339470839022
ASV52	ASV120	-	0.86981378447931
ASV52	ASV133	-	0.999861036218539
ASV52	ASV167	-	0.99222865959004
ASV52	ASV168	+	0.882720652095907
ASV52	ASV187	-	0.892920362483222
ASV52	ASV195	-	0.847166506108722
ASV52	ASV198	-	0.845228718291565
ASV52	ASV199	-	0.939384001222488
ASV52	ASV200	+	0.851247903204106
ASV52	ASV203	-	0.716802084430772
ASV52	ASV220	-	0.910973669264002
ASV52	ASV221	+	0.824885538551055
ASV52	ASV228	-	0.948091684817372
ASV52	ASV230	-	0.853355481332378
ASV52	ASV480	-	0.93664904776111
ASV52	ASV964	-	0.643907673670815
ASV53	ASV70	-	0.800626184282354
ASV53	ASV71	+	0.847953520554105
ASV53	ASV110	-	0.78071872252708
ASV53	ASV129	+	0.832798147010839
ASV53	ASV142	-	0.817812304923724
ASV53	ASV175	+	0.738544374759897
ASV53	ASV210	-	0.911886054843434
ASV53	ASV264	-	0.787309400854879
ASV53	ASV268	-	0.777314250011058
ASV53	ASV271	+	0.970866541315164
ASV53	ASV277	+	0.97052557985408
ASV53	ASV384	+	0.95828128348175
ASV53	ASV416	+	0.886738158123375
ASV53	ASV753	+	0.892057239113286
ASV53	ASV773	-	0.979256690746158
ASV54	ASV78	-	0.941173062264718
ASV54	ASV87	+	0.86206957058023
ASV54	ASV97	+	0.9546351132875
ASV54	ASV112	+	0.569152292637501
ASV54	ASV123	-	0.921780790359104
ASV54	ASV127	+	0.963557050146893
ASV54	ASV136	+	0.876014761515568
ASV54	ASV157	-	0.955150482052383
ASV54	ASV190	-	0.906239073944165
ASV54	ASV204	+	0.749370066645528
ASV54	ASV227	+	0.932447553623288
ASV54	ASV233	+	0.922542689693815
ASV54	ASV243	+	0.952804992596327
ASV54	ASV271	+	0.941647107682275
ASV54	ASV274	+	0.874638385632373
ASV54	ASV277	+	0.822833385522649
ASV54	ASV289	+	0.78425255753148
ASV54	ASV396	-	0.652845068169458
ASV56	ASV119	+	0.906991649387353
ASV56	ASV130	+	0.863229114767342
ASV56	ASV134	+	0.94380889470706
ASV56	ASV135	+	0.909936715034046
ASV56	ASV137	+	0.872466776082833
ASV56	ASV139	+	0.907119139070608
ASV56	ASV143	+	0.925425995131294
ASV56	ASV179	+	0.892928400687318
ASV56	ASV185	+	0.858332200389633
ASV56	ASV207	+	0.881009155299122
ASV56	ASV227	+	0.911899323920599
ASV56	ASV232	+	0.789162983857984
ASV56	ASV262	+	0.807203775620202
ASV56	ASV271	+	0.92998697341484
ASV56	ASV281	+	0.859551403742964
ASV56	ASV286	+	0.868301278765161
ASV56	ASV560	-	0.789639157462945
ASV56	ASV696	+	0.701260360762279
ASV57	ASV98	+	0.921023889956907
ASV57	ASV106	+	0.906358886905229
ASV57	ASV130	+	0.835846008522056
ASV57	ASV136	+	0.790008479770826
ASV57	ASV201	+	0.736670893229935
ASV57	ASV277	-	0.943217853770532
ASV57	ASV291	-	0.720806427871659
ASV57	ASV407	+	0.914677633343231
ASV57	ASV416	+	0.920767791247869
ASV57	ASV420	+	0.942571805495405
ASV57	ASV549	+	0.95386414914468
ASV57	ASV774	+	0.884573679105021
ASV57	ASV1246	+	0.938876382505353
ASV58	ASV70	+	0.918160458957521
ASV58	ASV71	-	0.966600732164459
ASV58	ASV89	+	0.897694551542032
ASV58	ASV98	+	0.92392407085091
ASV58	ASV101	+	0.923223037332817
ASV58	ASV102	-	0.985567199501563
ASV58	ASV121	+	0.73699622888105
ASV58	ASV122	-	0.895544592377564
ASV58	ASV129	+	0.96266421142842
ASV58	ASV146	-	0.870117589769011
ASV58	ASV151	-	0.869674299709233
ASV58	ASV168	+	0.807096377346655
ASV58	ASV188	+	0.868061342817224
ASV58	ASV192	+	0.899096526214288
ASV58	ASV193	+	0.911009139628969
ASV58	ASV195	+	0.913794384721041
ASV58	ASV203	+	0.901193022518869
ASV58	ASV242	+	0.897811155205166
ASV58	ASV249	+	0.880012674452653
ASV58	ASV274	+	0.941446318776956
ASV58	ASV297	+	0.869244208006558
ASV58	ASV327	-	0.833053553085229
ASV58	ASV356	+	0.8461434093822
ASV58	ASV383	+	0.855022613733643
ASV58	ASV394	+	0.870005238962294
ASV58	ASV407	+	0.893913055800838
ASV58	ASV416	+	0.892344371984106
ASV58	ASV492	+	0.90402122653593
ASV59	ASV242	+	0.852238808619381
ASV59	ASV325	+	0.952141455064855
ASV59	ASV358	+	0.895368856953929
ASV60	ASV104	+	0.913400427025503
ASV60	ASV107	+	0.895116434523572
ASV60	ASV210	-	0.92818758640637
ASV60	ASV266	+	0.813881095657211
ASV60	ASV288	+	0.822273348149586
ASV60	ASV340	-	0.946014734543456
ASV60	ASV407	+	0.828789966999626
ASV60	ASV426	-	0.801685208922311
ASV60	ASV437	-	0.711174197993009
ASV60	ASV524	+	0.869062500669789
ASV60	ASV537	+	0.906750320016591
ASV61	ASV92	+	0.873361521890667
ASV61	ASV99	+	0.90764548476554
ASV61	ASV111	+	0.880410455943462
ASV61	ASV115	+	0.921430869259423
ASV61	ASV116	+	0.92428124318203
ASV61	ASV118	+	0.841675272418998
ASV61	ASV120	+	0.902604847376144
ASV61	ASV124	+	0.891897592057161
ASV61	ASV160	+	0.909009679458408
ASV61	ASV186	+	0.810486837391092
ASV61	ASV194	+	0.891440288699564
ASV61	ASV206	+	0.88651960712898
ASV61	ASV209	+	0.828741387052353
ASV61	ASV221	-	0.92385867684668
ASV61	ASV237	+	0.840445080901137
ASV61	ASV249	+	0.932804245542653
ASV61	ASV256	+	0.867325284662623
ASV61	ASV261	+	0.853745854873693
ASV61	ASV265	+	0.876138316503441
ASV61	ASV296	+	0.929898054768309
ASV61	ASV302	+	0.842850256923709
ASV61	ASV331	+	0.959752191764752
ASV61	ASV389	+	0.930289438619353
ASV61	ASV463	+	0.93671893185421
ASV61	ASV479	-	0.988511135347871
ASV61	ASV506	+	0.952808414469332
ASV61	ASV554	+	0.758574230467963
ASV61	ASV634	-	0.720942675738182
ASV61	ASV738	+	0.882751955811722
ASV61	ASV1214	+	0.906820244864549
ASV61	ASV1300	+	0.903179804273341
ASV63	ASV83	+	0.887779046660047
ASV63	ASV115	-	0.878425318132313
ASV63	ASV119	-	0.929018729188738
ASV63	ASV134	+	0.908320781573365
ASV63	ASV184	-	0.675540684390054
ASV63	ASV230	+	0.876770066950209
ASV63	ASV277	+	0.768246783740247
ASV63	ASV300	-	0.810612140196866
ASV63	ASV393	-	0.803259282423929
ASV63	ASV465	+	0.903720127446216
ASV63	ASV492	+	0.930861989089117
ASV63	ASV528	+	0.89161854074333
ASV63	ASV549	+	0.947828384024784
ASV63	ASV554	+	0.854499315973432
ASV63	ASV567	+	0.959941114130858
ASV63	ASV603	+	0.945453624593595
ASV63	ASV1281	+	0.944042464085018
ASV64	ASV86	+	0.917393813404375
ASV64	ASV105	+	0.91757197855816
ASV64	ASV108	+	0.857888543110068
ASV64	ASV120	-	0.874930952335321
ASV64	ASV132	+	0.919675071736709
ASV64	ASV140	+	0.863967870620992
ASV64	ASV146	+	0.932616302298715
ASV64	ASV150	+	0.939882788599991
ASV64	ASV155	+	0.919685119278014
ASV64	ASV180	+	0.904422609266258
ASV64	ASV186	+	0.926414308136309
ASV64	ASV191	+	0.854008618408618
ASV64	ASV215	-	1
ASV64	ASV304	-	0.719215553619075
ASV64	ASV325	+	0.837492510565431
ASV65	ASV73	+	0.531421926340701
ASV65	ASV88	+	0.851923734607516
ASV65	ASV149	-	0.957939332044312
ASV65	ASV164	+	0.546966782301102
ASV65	ASV176	+	0.77710339294213
ASV65	ASV230	+	0.685376928055167
ASV65	ASV244	+	0.777531153836515
ASV65	ASV253	+	0.793501033266758
ASV65	ASV269	+	0.78836849541518
ASV65	ASV286	+	0.95767643563218
ASV65	ASV306	+	0.947225079719436
ASV65	ASV384	-	0.957367415701411
ASV65	ASV447	+	0.90138293549346
ASV65	ASV473	-	0.957673116373536
ASV65	ASV480	-	0.64194634383528
ASV65	ASV492	+	0.781589120309018
ASV65	ASV601	+	0.83401477864121
ASV66	ASV85	-	0.855159407039203
ASV66	ASV738	+	0.851093191232529
ASV66	ASV774	-	0.801085591271405
ASV66	ASV887	+	0.962167033722955
ASV67	ASV123	+	0.908760580362068
ASV67	ASV190	+	0.846769514107673
ASV67	ASV198	+	0.899903397237891
ASV67	ASV210	+	0.95196956292552
ASV67	ASV215	+	0.945445355405176
ASV67	ASV216	+	0.95444091414916
ASV67	ASV218	+	0.898794656661292
ASV67	ASV220	+	0.900587972337791
ASV67	ASV226	+	0.906914330760305
ASV67	ASV234	-	0.785156409621238
ASV67	ASV267	+	0.897241740015851
ASV67	ASV274	+	0.823315097827185
ASV67	ASV286	+	0.856274265437694
ASV67	ASV301	+	0.864409474735851
ASV67	ASV336	+	0.884949678528812
ASV67	ASV341	+	0.830722614951153
ASV67	ASV383	-	0.941229569941407
ASV67	ASV413	+	0.859120373928206
ASV67	ASV437	+	0.925802847600533
ASV67	ASV455	+	0.818849150907086
ASV67	ASV465	+	0.857075092060728
ASV67	ASV480	+	0.915233186064077
ASV67	ASV573	+	0.914330076881455
ASV67	ASV603	+	0.892597460267419
ASV67	ASV671	+	0.933231167780612
ASV67	ASV696	+	0.893468059677325
ASV67	ASV773	+	0.966441944378409
ASV67	ASV799	+	0.963896285474419
ASV67	ASV846	+	0.960727326542161
ASV68	ASV108	-	0.95821508636386
ASV68	ASV117	+	0.93526931357667
ASV68	ASV118	-	0.981837139091711
ASV68	ASV131	+	0.931586368532894
ASV68	ASV149	+	0.886177536718732
ASV68	ASV150	-	0.943946291943665
ASV68	ASV169	+	0.901573303957714
ASV68	ASV177	+	0.924845689608919
ASV68	ASV181	+	0.92398542584766
ASV68	ASV184	-	0.984786580856812
ASV68	ASV186	+	0.916943854350044
ASV68	ASV203	+	0.704489906230462
ASV68	ASV204	-	0.845648965906618
ASV68	ASV210	+	0.931939635950328
ASV68	ASV211	+	0.952136962831336
ASV68	ASV238	-	0.917519478419237
ASV68	ASV240	+	0.826876638245695
ASV68	ASV251	+	0.945178753133678
ASV68	ASV301	-	0.988072926096047
ASV68	ASV304	-	0.706765268137987
ASV69	ASV218	+	0.85760438293029
ASV69	ASV321	-	0.674425188926796
ASV69	ASV524	-	0.99162370828549
ASV69	ASV1020	-	0.960246182299571
ASV70	ASV76	+	0.899358851305215
ASV70	ASV78	+	0.895346498903209
ASV70	ASV86	-	0.828607974242207
ASV70	ASV95	+	0.917484803551336
ASV70	ASV152	+	0.854428976120282
ASV70	ASV216	-	0.846282841211175
ASV71	ASV94	+	0.931443507099665
ASV71	ASV120	-	0.962156752933979
ASV71	ASV123	+	0.948444660193514
ASV71	ASV133	+	0.870730201140092
ASV71	ASV153	-	0.97525324623866
ASV71	ASV187	-	0.959012992584285
ASV71	ASV189	-	0.989632422254336
ASV71	ASV224	+	0.924303641271297
ASV71	ASV228	+	0.912665616183255
ASV71	ASV239	+	0.924124282851746
ASV71	ASV268	+	0.797175600709383
ASV71	ASV276	+	0.848493484879452
ASV71	ASV289	+	0.928616974420109
ASV71	ASV697	+	0.809032788229072
ASV73	ASV100	-	0.648289340232243
ASV73	ASV126	+	0.909101512860847
ASV73	ASV140	-	0.791949211039435
ASV73	ASV162	+	0.621263328320228
ASV73	ASV190	-	0.579742386788125
ASV73	ASV194	-	0.87502685828086
ASV73	ASV389	-	0.822917732160093
ASV73	ASV448	-	0.918157367739391
ASV74	ASV117	+	0.949801772823181
ASV74	ASV120	+	0.880907384879806
ASV74	ASV172	-	0.706828264138554
ASV75	ASV80	+	0.908625929286024
ASV75	ASV81	-	0.925481309811788
ASV75	ASV100	-	0.896505557648141
ASV75	ASV194	-	0.952235166253109
ASV75	ASV226	-	0.98252785182324
ASV75	ASV242	-	0.949359901973112
ASV75	ASV243	-	0.968234451601359
ASV75	ASV263	-	0.888064343773226
ASV75	ASV296	-	0.969669171493742
ASV75	ASV447	-	0.848822192066188
ASV75	ASV494	-	0.888535311469985
ASV75	ASV696	+	0.951453268415868
ASV75	ASV773	+	0.865961884706378
ASV75	ASV1214	+	0.929494229494346
ASV76	ASV93	+	0.937288103344213
ASV76	ASV101	-	0.96473110915735
ASV76	ASV124	+	0.897394251030313
ASV76	ASV133	-	0.872151490032582
ASV76	ASV135	-	0.813958337220285
ASV76	ASV164	+	0.892717217438896
ASV76	ASV168	+	0.89945932241291
ASV76	ASV200	+	0.943817237090186
ASV76	ASV250	+	0.892826662305102
ASV77	ASV217	+	0.946322015930491
ASV77	ASV220	+	0.876807161214055
ASV77	ASV281	+	0.834194757105699
ASV77	ASV334	-	0.83632169588706
ASV77	ASV388	-	0.785930988661358
ASV77	ASV567	+	0.870703288419223
ASV77	ASV569	+	0.933516675649334
ASV78	ASV473	+	0.701986224507232
ASV80	ASV310	+	0.855869679408931
ASV80	ASV426	+	0.884083990239935
ASV80	ASV441	+	0.809189104801519
ASV80	ASV447	+	0.768409213819921
ASV81	ASV91	+	0.94893406218689
ASV81	ASV132	+	0.949054082160149
ASV81	ASV133	+	0.963507692856401
ASV81	ASV147	+	0.931082244450037
ASV81	ASV164	+	0.936141449397311
ASV81	ASV264	+	0.907327457036033
ASV81	ASV296	-	0.932492840864509
ASV81	ASV307	-	0.874824306470423
ASV81	ASV333	-	0.797548963885092
ASV81	ASV365	-	0.888567091492386
ASV81	ASV366	-	0.916643558915135
ASV81	ASV396	+	0.72496835797312
ASV81	ASV411	-	0.749675199018412
ASV81	ASV437	-	0.725199081476004
ASV81	ASV846	-	0.909210742407668
ASV82	ASV87	-	0.698167208082165
ASV82	ASV92	-	0.711013351093159
ASV82	ASV100	-	0.725771715598106
ASV82	ASV123	-	0.58265975021806
ASV82	ASV124	-	0.796035015158515
ASV82	ASV128	-	0.847534819173277
ASV82	ASV130	-	0.795944238182882
ASV82	ASV139	-	0.728595778006794
ASV82	ASV181	-	0.812641256491853
ASV82	ASV192	+	0.902318468272148
ASV82	ASV243	+	0.920142566338422
ASV82	ASV255	-	0.935220428749455
ASV82	ASV284	+	0.832431962032004
ASV82	ASV297	-	0.746183104346581
ASV82	ASV356	+	0.91514762248823
ASV82	ASV365	+	0.939054409874699
ASV82	ASV376	+	0.769626644422397
ASV82	ASV1020	+	0.903543585670102
ASV83	ASV110	-	0.950087818349605
ASV83	ASV142	-	0.583473883524033
ASV83	ASV144	+	0.874533107324472
ASV83	ASV180	+	0.769995786987989
ASV83	ASV236	-	0.907941256695193
ASV83	ASV343	+	0.822818308018428
ASV83	ASV396	-	0.876983120177244
ASV83	ASV419	-	0.881033338890453
ASV83	ASV453	-	0.943399144491049
ASV83	ASV465	-	0.948483444348599
ASV83	ASV470	-	0.965085653426822
ASV83	ASV479	-	0.902379625133588
ASV83	ASV482	-	0.911881711774971
ASV83	ASV499	-	0.931081435115076
ASV83	ASV517	+	0.77828402660289
ASV83	ASV567	-	0.603080444440492
ASV83	ASV735	-	0.922571460355057
ASV83	ASV1020	-	0.887815922294766
ASV83	ASV1300	-	0.861645402506545
ASV84	ASV97	-	0.89050273569661
ASV84	ASV101	-	0.877071957966921
ASV84	ASV105	-	0.844058759019738
ASV84	ASV117	+	0.915870009816882
ASV84	ASV129	-	0.883293133589279
ASV84	ASV137	-	0.975163466387125
ASV84	ASV143	-	0.86837408874744
ASV84	ASV146	-	0.880067522169542
ASV84	ASV151	-	0.937429083089414
ASV84	ASV176	-	0.926235670980996
ASV84	ASV179	-	0.874370463003063
ASV84	ASV181	-	0.931553065744418
ASV84	ASV188	-	0.95729779262599
ASV84	ASV191	-	0.902442929426265
ASV84	ASV198	-	0.962975278779057
ASV84	ASV262	+	0.695805247091883
ASV84	ASV266	+	0.888838264925168
ASV84	ASV487	-	0.770997747599731
ASV85	ASV129	+	0.734782683701212
ASV85	ASV139	+	0.981278333325472
ASV85	ASV152	+	0.924442884703886
ASV85	ASV156	+	0.983444814471988
ASV85	ASV179	+	0.911177127351831
ASV85	ASV189	-	0.95721564686161
ASV85	ASV211	+	0.791876772330141
ASV85	ASV214	+	0.956247566735479
ASV85	ASV224	-	0.921006141382648
ASV85	ASV226	-	0.781956610865457
ASV85	ASV261	+	0.918645130811029
ASV85	ASV358	+	0.941575170641638
ASV85	ASV411	+	0.872660379849548
ASV85	ASV414	+	0.958624227938376
ASV85	ASV426	+	0.931082613340065
ASV85	ASV480	+	0.949000282686205
ASV85	ASV509	+	0.86874636194202
ASV85	ASV528	+	0.813794131689308
ASV85	ASV573	+	0.95683315323437
ASV85	ASV697	+	0.640263658194848
ASV85	ASV846	-	0.897705052908259
ASV85	ASV1297	+	0.934786186804808
ASV86	ASV105	-	0.929115872067234
ASV86	ASV147	+	0.722982208979952
ASV86	ASV163	+	0.898375067284762
ASV86	ASV170	+	0.959464985573326
ASV86	ASV174	+	0.916732755431163
ASV86	ASV188	+	0.931038638066078
ASV86	ASV209	+	0.941525937865517
ASV86	ASV210	+	0.919598013916627
ASV86	ASV224	+	0.881653456197129
ASV86	ASV263	+	0.911924569561108
ASV86	ASV277	+	0.78155179501199
ASV86	ASV281	-	0.667036092413278
ASV86	ASV361	+	0.977002575200192
ASV86	ASV480	+	0.9664548359845
ASV86	ASV629	+	0.97436555898453
ASV86	ASV753	+	0.944330189663016
ASV87	ASV140	+	0.874199463703531
ASV87	ASV167	-	0.955096130399153
ASV87	ASV174	+	0.966096229915277
ASV87	ASV411	-	0.560898761560077
ASV87	ASV536	-	0.883417616667338
ASV87	ASV687	+	0.475400926305713
ASV88	ASV108	-	0.63803554519743
ASV88	ASV112	-	0.87177270696475
ASV88	ASV113	-	0.731755491138824
ASV88	ASV117	+	0.868668936720365
ASV88	ASV150	-	0.626033772712522
ASV88	ASV165	-	0.906286618887911
ASV88	ASV186	-	0.955605277512156
ASV88	ASV211	-	0.855222305084075
ASV88	ASV225	-	0.663157105927244
ASV88	ASV227	-	0.919033561711189
ASV88	ASV242	-	0.907613727132457
ASV88	ASV279	-	0.766330597082049
ASV88	ASV336	-	0.889761893615197
ASV88	ASV383	-	0.651921222497357
ASV88	ASV462	+	0.777350283221922
ASV88	ASV482	+	0.839330504401347
ASV88	ASV536	+	0.87580321301066
ASV88	ASV537	+	0.881239694049539
ASV88	ASV554	+	0.897951120479511
ASV88	ASV634	-	0.543034930716587
ASV88	ASV1300	+	0.784011502564422
ASV89	ASV113	+	0.816790150982344
ASV89	ASV118	+	0.742273733718215
ASV89	ASV142	-	0.806937557099571
ASV89	ASV165	+	0.799966656606406
ASV89	ASV174	+	0.874424626469918
ASV89	ASV179	+	0.821064777462244
ASV89	ASV216	+	0.8157776393195
ASV89	ASV219	+	0.892380485287811
ASV89	ASV227	+	0.891996418915106
ASV89	ASV257	-	0.823131342755197
ASV89	ASV274	+	0.909040594072203
ASV89	ASV284	+	0.936694825191919
ASV89	ASV297	+	0.934297746508609
ASV89	ASV303	+	0.935121309112626
ASV89	ASV304	+	0.849440148517796
ASV89	ASV310	+	0.923215715542097
ASV89	ASV413	+	0.951506838908148
ASV89	ASV420	+	0.86298380791115
ASV89	ASV448	+	0.884490532483703
ASV89	ASV511	+	0.866881947758337
ASV89	ASV687	-	0.875135254014019
ASV89	ASV799	+	0.880140073037852
ASV89	ASV1020	+	0.878213405032144
ASV91	ASV92	+	0.906877749634723
ASV91	ASV96	+	0.888017010070032
ASV91	ASV120	+	0.898628047203154
ASV91	ASV130	+	0.897262091099695
ASV91	ASV133	+	0.907659435755219
ASV91	ASV139	+	0.904916561238042
ASV91	ASV165	-	0.919615804632805
ASV91	ASV173	+	0.938865059695205
ASV91	ASV177	+	0.930004375263139
ASV91	ASV180	+	0.951026747792648
ASV91	ASV253	+	0.922387058663273
ASV91	ASV295	+	0.921738377725326
ASV91	ASV296	-	0.916305660994041
ASV91	ASV331	+	0.870463162365754
ASV91	ASV358	+	0.96130917611548
ASV91	ASV361	-	0.976838006564884
ASV91	ASV413	+	0.765436117714686
ASV91	ASV414	-	0.836920869494921
ASV91	ASV426	+	0.957284830695144
ASV91	ASV435	+	0.929847472068505
ASV91	ASV492	-	0.866655316081044
ASV91	ASV506	-	0.882143254444621
ASV91	ASV537	+	0.957705495204251
ASV91	ASV590	+	0.928367201388677
ASV91	ASV677	+	0.949646188806937
ASV92	ASV135	-	0.625889406970273
ASV92	ASV687	-	0.958581243446133
ASV94	ASV200	+	0.66363843047372
ASV94	ASV208	+	0.654388590891423
ASV94	ASV221	+	0.592768601915555
ASV94	ASV226	+	0.713615604610124
ASV94	ASV253	+	0.641740458304454
ASV94	ASV264	-	0.654933707190448
ASV94	ASV290	+	0.673494918352456
ASV94	ASV293	+	0.585680205442924
ASV94	ASV304	-	0.697398748714587
ASV94	ASV307	-	0.922937807494171
ASV94	ASV376	+	0.592629151622664
ASV94	ASV378	+	0.898789511180952
ASV94	ASV389	+	0.724451929689148
ASV94	ASV567	+	0.525548103421936
ASV94	ASV738	+	0.614105251754105
ASV94	ASV753	+	0.657760111118311
ASV94	ASV799	+	0.580101820748751
ASV94	ASV1300	+	0.677752013170355
ASV95	ASV102	+	0.745882293982202
ASV95	ASV107	+	0.694591411814684
ASV95	ASV166	+	0.935573043755145
ASV95	ASV536	-	0.976798667216436
ASV96	ASV256	+	0.888063217097444
ASV96	ASV407	-	1
ASV96	ASV549	-	0.92875704862001
ASV96	ASV677	+	0.906102614085838
ASV96	ASV753	-	0.894259553321049
ASV97	ASV200	+	0.917243594350427
ASV97	ASV517	-	0.903369545667553
ASV99	ASV116	+	0.826494927214469
ASV99	ASV123	+	0.860519342412123
ASV99	ASV134	+	0.873877685369582
ASV99	ASV138	+	0.866337957242561
ASV99	ASV139	+	0.901316493724723
ASV99	ASV141	+	0.762030014474355
ASV99	ASV143	+	0.865031346992927
ASV99	ASV147	+	0.803610719070346
ASV99	ASV155	-	0.904333636671822
ASV99	ASV185	+	0.798306781955873
ASV99	ASV211	+	0.724017936629855
ASV99	ASV233	+	0.817647273014531
ASV99	ASV237	+	0.698980035048081
ASV99	ASV252	-	0.952664738677177
ASV99	ASV266	+	0.764647740527384
ASV99	ASV277	+	0.975454119167837
ASV99	ASV287	+	0.750032040839542
ASV99	ASV290	+	0.772048187167958
ASV99	ASV296	+	0.815686854541765
ASV99	ASV340	+	0.893264229898565
ASV99	ASV343	+	0.841872408333839
ASV99	ASV356	+	0.787577981911837
ASV99	ASV366	+	0.902224319648279
ASV99	ASV383	+	0.788321615187004
ASV99	ASV394	+	0.906864388432798
ASV99	ASV465	-	0.938575847482034
ASV99	ASV492	+	0.743818167004529
ASV99	ASV494	+	0.787696401061108
ASV99	ASV774	+	0.753474941012764
ASV100	ASV157	+	0.744730758060602
ASV100	ASV185	-	0.765268534685168
ASV100	ASV420	+	0.879446711687372
ASV100	ASV482	-	0.982557258408916
ASV100	ASV735	-	0.887676754528746
ASV100	ASV751	-	0.897965400061079
ASV100	ASV1090	-	0.824213701095659
ASV100	ASV1821	-	0.88076141677607
ASV101	ASV151	-	0.811409930561987
ASV101	ASV160	-	0.760846192358032
ASV101	ASV212	-	0.949068803219725
ASV101	ASV218	-	0.951676949177106
ASV101	ASV257	-	0.918720738285615
ASV101	ASV269	+	0.938546304924546
ASV101	ASV281	+	0.941373682750694
ASV101	ASV307	+	0.915313197452225
ASV101	ASV509	+	0.893245176478352
ASV102	ASV200	+	0.885734999537072
ASV102	ASV206	+	0.873417947731267
ASV102	ASV208	+	0.866450320202601
ASV102	ASV286	+	0.910242009248843
ASV102	ASV340	+	0.914721400557775
ASV102	ASV341	-	0.975721917484065
ASV102	ASV393	+	0.849985849518081
ASV102	ASV416	+	0.86200706031008
ASV102	ASV425	+	0.913765279551257
ASV102	ASV426	-	0.937031091112663
ASV102	ASV492	-	0.873971984189908
ASV102	ASV510	+	0.928903929096691
ASV102	ASV603	-	0.799107845728346
ASV102	ASV634	-	0.946507223139148
ASV102	ASV753	+	0.934991452619203
ASV102	ASV1214	+	0.935350637004071
ASV104	ASV131	+	0.899697253043557
ASV104	ASV232	+	0.969384183024216
ASV104	ASV267	+	0.959825902644726
ASV104	ASV435	+	0.96475100381322
ASV104	ASV463	+	0.894874674974841
ASV104	ASV554	-	0.948787065534813
ASV104	ASV687	+	0.969492567408216
ASV105	ASV249	-	0.964840691899063
ASV105	ASV275	-	0.974880329273189
ASV105	ASV388	+	0.83940446295986
ASV105	ASV510	+	0.899995730481073
ASV105	ASV528	+	0.911661403109203
ASV105	ASV536	+	0.923609586580714
ASV105	ASV969	+	0.889435293115574
ASV106	ASV107	+	0.918048498091197
ASV106	ASV120	+	0.89926203632939
ASV106	ASV152	+	0.925067210313723
ASV106	ASV153	-	0.939963894221047
ASV106	ASV186	+	0.933219962891985
ASV106	ASV187	-	0.958580395342057
ASV106	ASV208	-	0.879318818282645
ASV106	ASV214	+	0.922119924121363
ASV106	ASV215	+	0.917777759404145
ASV106	ASV237	-	0.812893666660633
ASV106	ASV242	-	0.900189559365571
ASV106	ASV247	+	0.899840197893759
ASV106	ASV276	+	0.90265248009575
ASV106	ASV331	+	0.93463877673767
ASV106	ASV365	+	0.919078311048705
ASV106	ASV414	+	0.667617626271556
ASV106	ASV453	+	0.551275640032809
ASV106	ASV463	+	0.710499985382611
ASV106	ASV536	+	0.628369926053229
ASV106	ASV590	-	0.757616281648173
ASV106	ASV799	+	0.564075393677832
ASV106	ASV1020	-	0.703850227931088
ASV107	ASV128	+	0.885975228744299
ASV107	ASV132	+	0.774023962572376
ASV107	ASV151	+	0.652110380736234
ASV107	ASV152	+	0.790184345858851
ASV107	ASV188	+	0.573206377766026
ASV107	ASV208	+	0.65789697602398
ASV107	ASV210	+	0.673135982313508
ASV107	ASV216	+	0.591018581754536
ASV107	ASV236	+	0.784875327408037
ASV107	ASV247	+	0.778401570545082
ASV107	ASV252	+	0.784249043433263
ASV107	ASV266	+	0.912450854637794
ASV107	ASV447	+	0.849534919825557
ASV107	ASV480	+	0.877621580631595
ASV108	ASV118	+	0.852354479998874
ASV108	ASV136	+	0.877103980509692
ASV108	ASV172	+	0.881330445531688
ASV108	ASV234	+	0.784310904463255
ASV108	ASV239	+	0.801742468589759
ASV108	ASV242	+	0.806770097076168
ASV108	ASV311	-	0.861268657802873
ASV108	ASV335	+	0.782812957856355
ASV108	ASV336	-	0.949469807965824
ASV108	ASV420	+	0.826305760042637
ASV108	ASV425	-	0.910455957539077
ASV108	ASV509	+	0.835484040596572
ASV108	ASV517	+	0.808598229278098
ASV108	ASV524	-	0.878487269018109
ASV108	ASV634	-	0.754177479683428
ASV108	ASV1281	-	0.840901116059166
ASV110	ASV116	+	0.87387999147534
ASV110	ASV133	+	0.860864156486064
ASV110	ASV184	+	0.87414576757688
ASV110	ASV187	+	0.833343554479964
ASV110	ASV201	+	0.877271826061643
ASV110	ASV217	+	0.858555994014006
ASV110	ASV236	+	0.886482253028123
ASV110	ASV243	-	0.787531475012948
ASV110	ASV249	+	0.948916815124014
ASV110	ASV343	+	0.869489335408805
ASV110	ASV388	+	0.964565719895349
ASV110	ASV407	+	0.884621271559609
ASV110	ASV416	+	0.852183898465078
ASV110	ASV446	+	0.860740256220816
ASV110	ASV511	+	0.817486029466333
ASV110	ASV517	+	0.980150424609372
ASV110	ASV533	+	0.846816322876343
ASV110	ASV537	+	0.861550179409649
ASV110	ASV601	+	0.866399607785791
ASV111	ASV115	-	0.781624162127816
ASV111	ASV121	+	0.904237479587457
ASV111	ASV181	+	0.751733750048505
ASV111	ASV191	+	0.854432653286401
ASV111	ASV230	-	0.881369838030523
ASV111	ASV365	+	0.884574894757104
ASV111	ASV455	+	0.794913910479289
ASV111	ASV499	+	0.879637946475339
ASV113	ASV601	-	0.98905258897485
ASV114	ASV119	-	0.90854419999155
ASV114	ASV135	+	0.936382849007335
ASV114	ASV142	-	0.922625344837413
ASV114	ASV147	+	0.827781397248122
ASV114	ASV151	+	0.86176337077205
ASV114	ASV201	+	0.795684253268917
ASV114	ASV214	+	0.882333774947204
ASV114	ASV284	+	0.941097806338165
ASV114	ASV289	+	0.922559233276756
ASV114	ASV307	+	0.839827717876747
ASV114	ASV349	+	0.940958155401422
ASV114	ASV365	-	0.943861611881035
ASV114	ASV448	+	0.881239155344431
ASV114	ASV453	+	0.741441830773948
ASV114	ASV465	-	0.80956044222374
ASV114	ASV1281	+	0.959350633631401
ASV115	ASV146	+	0.797837013131316
ASV115	ASV149	+	0.90093525926606
ASV115	ASV167	-	0.865646609161212
ASV115	ASV193	+	0.884395122049113
ASV115	ASV210	-	0.852227659673363
ASV115	ASV220	+	0.544830375312304
ASV115	ASV281	-	0.90049835690393
ASV115	ASV338	+	0.916713638417242
ASV115	ASV366	+	0.913192498950835
ASV115	ASV383	+	0.857707374347618
ASV115	ASV414	+	0.87284690187542
ASV115	ASV480	+	0.703921105104003
ASV115	ASV509	-	0.838770487951476
ASV115	ASV627	+	0.972741630346326
ASV115	ASV631	+	0.79157673641078
ASV115	ASV738	-	0.943416461346124
ASV115	ASV784	+	0.92555685869254
ASV116	ASV120	+	0.801455412706824
ASV116	ASV179	+	0.829517769962336
ASV116	ASV201	+	0.79866293804682
ASV116	ASV226	+	0.744165282107391
ASV116	ASV242	+	0.817205142337758
ASV116	ASV257	+	0.734284102330017
ASV116	ASV276	+	0.659577184128912
ASV116	ASV293	+	0.674231247564851
ASV116	ASV341	+	0.926892819959743
ASV116	ASV407	+	0.795447858360299
ASV116	ASV426	-	0.929947737200212
ASV116	ASV494	+	0.725491804011352
ASV116	ASV503	+	0.907416387412851
ASV116	ASV533	-	0.888338615192239
ASV116	ASV537	-	0.742692647771838
ASV116	ASV774	+	0.844468019218214
ASV117	ASV152	-	0.917274240184775
ASV117	ASV173	+	0.758508062196948
ASV117	ASV175	+	0.876589354412244
ASV117	ASV199	+	0.87876727346027
ASV117	ASV214	+	0.878718953444049
ASV117	ASV227	+	0.629376918021227
ASV117	ASV258	+	0.82686398956878
ASV117	ASV751	-	0.722626051698958
ASV118	ASV194	-	0.769158756886184
ASV118	ASV242	+	0.923985679218981
ASV118	ASV252	+	0.868644359543467
ASV118	ASV306	+	0.910526307764819
ASV118	ASV311	-	0.964901462236572
ASV118	ASV394	-	0.923507235807544
ASV118	ASV420	+	0.869326107027644
ASV118	ASV425	-	0.857180525865987
ASV118	ASV480	+	0.867097872574545
ASV118	ASV511	+	0.891642273018416
ASV118	ASV517	+	0.884094747824722
ASV118	ASV524	-	0.92939426835036
ASV118	ASV631	+	0.780416050372586
ASV118	ASV697	+	0.885298688761002
ASV118	ASV1090	-	0.88368298998954
ASV118	ASV1281	-	0.897533566002629
ASV118	ASV1300	+	0.778016061715701
ASV119	ASV126	+	0.883065750055113
ASV119	ASV142	+	0.875706997159939
ASV119	ASV155	+	0.898371317211501
ASV119	ASV176	+	0.875320691349801
ASV119	ASV181	+	0.589798985419291
ASV119	ASV193	+	0.858604956714985
ASV119	ASV196	+	0.839827853997673
ASV119	ASV200	+	0.732956740790864
ASV119	ASV262	+	0.490557577449295
ASV119	ASV268	-	0.845792964013795
ASV119	ASV274	+	0.646107033639375
ASV119	ASV407	+	0.909979903742909
ASV119	ASV446	+	0.791748063497158
ASV119	ASV697	+	0.572079631500911
ASV120	ASV144	-	0.756558275392484
ASV120	ASV184	+	0.748509022073258
ASV120	ASV509	-	0.876942955465257
ASV121	ASV287	-	0.753390211192883
ASV121	ASV297	+	0.79253239178901
ASV121	ASV479	+	0.510646241245814
ASV122	ASV157	+	0.789449853117004
ASV122	ASV185	+	0.626736748071924
ASV122	ASV189	-	0.777254299429594
ASV122	ASV237	+	0.720251022901714
ASV122	ASV266	+	0.914011535664832
ASV122	ASV317	+	0.647599310035689
ASV122	ASV325	+	0.827799655118317
ASV122	ASV364	-	0.983445071156613
ASV122	ASV480	-	0.766068802164312
ASV122	ASV1090	-	0.962982745325515
ASV123	ASV146	+	0.828722501467018
ASV123	ASV150	+	0.690328014748807
ASV123	ASV180	-	0.997806109068391
ASV123	ASV228	-	0.90204777294094
ASV123	ASV247	+	0.924285344824457
ASV123	ASV250	+	0.916438960902353
ASV123	ASV258	-	0.925419991763101
ASV123	ASV435	+	0.603987866312388
ASV123	ASV567	+	0.940269028666156
ASV123	ASV738	+	0.817642013302113
ASV123	ASV1137	+	0.922518668394979
ASV124	ASV137	+	0.940101432799297
ASV124	ASV215	-	0.797175634288479
ASV124	ASV218	-	0.882892081127608
ASV124	ASV291	-	0.90585304210424
ASV124	ASV327	-	0.914061715989159
ASV124	ASV331	+	0.747773160709986
ASV124	ASV554	-	0.767926031557164
ASV124	ASV560	-	0.890993228096139
ASV124	ASV590	-	0.824522181749021
ASV126	ASV165	-	0.822085491849702
ASV126	ASV307	-	0.80337772390589
ASV128	ASV141	-	0.929518675020469
ASV128	ASV145	-	0.633031900919958
ASV128	ASV152	-	0.639119412238711
ASV128	ASV167	-	0.526848021986346
ASV128	ASV170	-	0.667509432094053
ASV128	ASV193	-	0.649627678453547
ASV128	ASV203	+	0.687672492610671
ASV128	ASV228	-	0.609770416447309
ASV128	ASV239	+	0.699710945091529
ASV128	ASV247	-	0.866803398921349
ASV128	ASV257	-	0.646866092956686
ASV128	ASV264	-	0.880018884915257
ASV128	ASV276	-	0.861200172378682
ASV128	ASV283	-	0.715066706826343
ASV128	ASV286	-	0.635432840665151
ASV128	ASV334	-	0.90222407321523
ASV128	ASV393	-	0.549317710386816
ASV128	ASV447	-	0.654099128677934
ASV128	ASV453	-	0.652043433777146
ASV128	ASV470	-	0.599701660300905
ASV128	ASV567	-	0.737468766520549
ASV128	ASV595	-	0.739132257543817
ASV128	ASV697	-	0.932929262016714
ASV128	ASV1297	-	0.695051825296041
ASV128	ASV1300	-	0.570537322056433
ASV129	ASV177	-	0.957174070884264
ASV129	ASV215	-	0.958662894311392
ASV129	ASV252	-	0.960008669459503
ASV129	ASV255	-	0.968843333310547
ASV129	ASV288	+	0.91412694134784
ASV129	ASV291	+	0.879958592198978
ASV129	ASV311	+	0.934022096936638
ASV129	ASV331	-	0.804133995051279
ASV129	ASV487	+	0.936473267556654
ASV129	ASV969	+	0.931031741493072
ASV130	ASV132	+	0.795705352245481
ASV130	ASV147	+	0.853773947824963
ASV130	ASV156	+	0.926505604459612
ASV130	ASV168	+	0.914808324966386
ASV130	ASV172	+	0.942805433061006
ASV130	ASV173	+	0.911775299432086
ASV130	ASV175	+	0.852722530791609
ASV130	ASV177	+	0.918884182713846
ASV130	ASV184	+	0.876313360593084
ASV130	ASV190	-	0.814651021170535
ASV130	ASV219	+	0.907216404271314
ASV130	ASV225	+	0.854162071135624
ASV130	ASV236	+	0.86292868355453
ASV130	ASV251	+	0.812199910350001
ASV130	ASV274	+	0.880889762336047
ASV130	ASV277	+	0.782333945322025
ASV130	ASV293	-	0.927014196707522
ASV130	ASV308	+	0.872614940402328
ASV130	ASV333	+	0.948803445753242
ASV130	ASV341	+	0.896042746096452
ASV130	ASV356	+	0.864418869752929
ASV130	ASV365	+	0.80763347248081
ASV130	ASV435	+	0.896014493617122
ASV130	ASV447	+	0.883577519413394
ASV130	ASV463	+	0.938271405262163
ASV130	ASV473	+	0.932785444426363
ASV130	ASV494	+	0.939899074232682
ASV130	ASV603	-	0.971550074748125
ASV130	ASV687	+	0.856712212672514
ASV130	ASV696	+	0.886121663100292
ASV130	ASV810	+	0.889809171778477
ASV130	ASV1281	+	0.751532774406641
ASV131	ASV214	-	0.90606338609597
ASV131	ASV252	-	0.930237306823861
ASV131	ASV289	+	0.932254728745447
ASV132	ASV152	-	0.8874989550085
ASV132	ASV233	-	0.782454073372909
ASV132	ASV243	-	0.938512485742411
ASV132	ASV263	-	0.861818764017768
ASV132	ASV296	-	0.859127351064103
ASV132	ASV327	-	0.944774572038553
ASV132	ASV447	-	0.668714549231949
ASV132	ASV696	-	0.896879715889245
ASV133	ASV135	-	0.931740960052008
ASV133	ASV180	+	0.865352198011173
ASV133	ASV192	+	0.824674085858335
ASV133	ASV196	+	0.926729772082844
ASV133	ASV198	+	0.871717330903833
ASV133	ASV200	+	0.958526462550527
ASV133	ASV208	+	0.931773266289666
ASV133	ASV249	+	0.946520578169659
ASV133	ASV268	+	0.778460707415275
ASV133	ASV279	+	0.91395021249811
ASV133	ASV284	+	0.91904583181105
ASV133	ASV303	+	0.90916592734756
ASV133	ASV307	+	0.906391202400372
ASV133	ASV335	-	0.812726241284095
ASV133	ASV365	+	0.928663341732347
ASV133	ASV392	+	0.875390796328708
ASV133	ASV416	+	0.913913206063983
ASV133	ASV506	+	0.887377526890858
ASV133	ASV509	+	0.95634388343244
ASV133	ASV517	+	0.951706699194384
ASV133	ASV537	+	0.852635228704429
ASV133	ASV560	+	0.950094008933743
ASV133	ASV601	+	0.899856220683456
ASV133	ASV887	-	0.884450263723055
ASV133	ASV1137	+	0.876619443912769
ASV133	ASV1214	+	0.867306872485342
ASV134	ASV140	+	0.755230817245636
ASV134	ASV175	+	0.859191415518745
ASV134	ASV204	+	0.965305289784761
ASV134	ASV256	+	0.917389860721893
ASV134	ASV274	-	0.744136546652465
ASV134	ASV276	-	0.64485708423603
ASV134	ASV287	+	0.60490407025477
ASV134	ASV297	-	0.873466836107657
ASV134	ASV503	-	0.755670604553933
ASV134	ASV671	-	0.850331028025338
ASV134	ASV773	-	0.850631662788937
ASV135	ASV150	-	0.797159628171575
ASV135	ASV156	+	0.738932538473493
ASV135	ASV171	-	0.713891182979826
ASV135	ASV184	-	0.788711595478993
ASV135	ASV301	+	0.719162317725247
ASV135	ASV392	+	0.667552376196054
ASV135	ASV437	-	0.86560216425771
ASV135	ASV511	+	0.461318702229884
ASV135	ASV784	+	0.803853754854351
ASV136	ASV155	-	0.870410592626126
ASV136	ASV225	+	0.818244676040957
ASV136	ASV242	+	0.794128746719524
ASV136	ASV262	+	0.834839728360164
ASV136	ASV268	-	0.782478634745468
ASV136	ASV274	+	0.940747330635094
ASV136	ASV407	+	0.839097347182688
ASV136	ASV446	+	0.926332283217687
ASV136	ASV465	+	0.857952103766016
ASV136	ASV509	+	0.792063205340277
ASV136	ASV631	+	0.762441014100979
ASV136	ASV634	+	0.933669541145668
ASV136	ASV687	+	0.826845458788192
ASV136	ASV697	+	0.79421334002726
ASV137	ASV164	-	0.69524457586793
ASV137	ASV201	+	0.932635764650111
ASV137	ASV252	+	0.958695787863892
ASV137	ASV271	+	0.968176258078467
ASV137	ASV301	+	0.914432904555632
ASV137	ASV311	-	0.976203707461328
ASV137	ASV365	+	0.804460670629177
ASV137	ASV376	+	0.954103873624522
ASV137	ASV394	-	0.973077900210258
ASV137	ASV401	-	0.737082620286683
ASV137	ASV480	+	0.88726538636814
ASV137	ASV482	+	0.867457290736165
ASV137	ASV509	+	0.898440740039413
ASV137	ASV1090	-	0.9037603768734
ASV138	ASV150	+	0.857271919657973
ASV138	ASV152	+	0.953564718937308
ASV138	ASV160	+	0.948515759731935
ASV138	ASV175	+	0.9390862853426
ASV138	ASV186	+	0.878535630974726
ASV138	ASV190	+	0.946261663219024
ASV138	ASV203	+	0.677817251031969
ASV138	ASV219	+	0.668938726702227
ASV138	ASV232	+	0.878013736254556
ASV138	ASV249	-	0.657384831825742
ASV138	ASV389	+	0.730439757919531
ASV138	ASV416	+	0.782849171575476
ASV139	ASV239	+	0.933632059404335
ASV139	ASV290	-	0.648367958618316
ASV139	ASV303	-	0.807672427803128
ASV139	ASV376	-	0.806912961166953
ASV139	ASV384	-	0.795137850562824
ASV139	ASV396	-	0.846912258855951
ASV139	ASV846	-	0.766794957977187
ASV139	ASV1090	-	0.855416671879441
ASV139	ASV1281	-	0.807578904831567
ASV140	ASV145	-	0.804527851840948
ASV140	ASV171	-	0.78788619332048
ASV140	ASV174	-	0.62453797512801
ASV140	ASV176	-	0.648743583465723
ASV140	ASV207	-	0.948489731649086
ASV140	ASV218	-	0.82694953631953
ASV140	ASV307	-	0.892260355256224
ASV142	ASV150	-	0.806887042494627
ASV142	ASV494	+	0.971436706571761
ASV142	ASV509	+	0.948532964019302
ASV142	ASV511	+	0.943421535892637
ASV142	ASV1246	+	0.964687452059856
ASV143	ASV152	+	0.928597273076203
ASV143	ASV188	+	0.895293394985583
ASV143	ASV208	+	0.931330349371764
ASV143	ASV220	+	0.909276740654038
ASV143	ASV221	-	0.96548602712193
ASV143	ASV225	+	0.947569924001901
ASV143	ASV247	-	0.744407619287506
ASV143	ASV253	+	0.936068559606035
ASV143	ASV277	-	0.892103908364463
ASV143	ASV284	-	0.847628486439491
ASV143	ASV287	+	0.766434117951919
ASV143	ASV296	+	0.903254488165084
ASV143	ASV317	+	0.892748472878297
ASV143	ASV414	+	0.952662714303054
ASV143	ASV462	+	0.823345836367834
ASV143	ASV470	+	0.888403335679818
ASV143	ASV509	+	0.822175405594532
ASV143	ASV511	+	0.950830538059816
ASV143	ASV687	+	0.970328379929879
ASV143	ASV738	+	0.96681324295616
ASV143	ASV753	+	0.976451127243854
ASV144	ASV188	+	0.895416100400326
ASV144	ASV189	-	0.974318449654338
ASV144	ASV224	+	0.880939958786035
ASV144	ASV225	-	0.942656982368338
ASV144	ASV247	+	0.942647404210106
ASV144	ASV262	+	0.89018364884678
ASV144	ASV263	-	0.98135753771721
ASV144	ASV287	+	0.72490745265392
ASV144	ASV288	-	0.802986280663706
ASV144	ASV296	+	0.967955625239604
ASV144	ASV333	-	0.93416442884455
ASV144	ASV338	-	0.853462140316435
ASV144	ASV595	+	0.918364423308299
ASV144	ASV627	+	0.935862478132737
ASV144	ASV634	+	0.866243929460487
ASV144	ASV773	+	0.891921961646861
ASV145	ASV165	+	0.929775982781273
ASV145	ASV175	+	0.890827876925782
ASV145	ASV180	+	0.947646913117924
ASV145	ASV181	+	0.76123130662174
ASV145	ASV187	+	0.913274230834601
ASV145	ASV191	+	0.942008954174516
ASV145	ASV228	+	0.897490456079115
ASV145	ASV269	+	0.926942933623063
ASV145	ASV303	-	0.896666677790926
ASV145	ASV365	+	0.883889116850624
ASV145	ASV378	+	0.934549403890414
ASV145	ASV462	+	0.838031573895334
ASV145	ASV470	+	0.815061049
ASV145	ASV487	+	0.827244223444682
ASV145	ASV517	+	0.863194245032214
ASV145	ASV687	-	0.874444165486212
ASV145	ASV774	+	0.893209829008915
ASV146	ASV173	+	0.863974180104507
ASV147	ASV250	-	0.737374146666727
ASV147	ASV253	-	0.809606779046455
ASV147	ASV321	-	0.747048444898213
ASV147	ASV494	-	0.661648392185551
ASV147	ASV536	-	0.692324869363921
ASV149	ASV181	-	0.641529601131027
ASV149	ASV258	-	0.602648346721667
ASV150	ASV335	+	0.777062418602387
ASV150	ASV411	-	0.874817032929677
ASV150	ASV416	-	0.914480360690163
ASV150	ASV419	-	0.814941919578539
ASV150	ASV435	+	0.692431553713721
ASV150	ASV601	-	0.862121355936156
ASV150	ASV631	-	0.961308033708253
ASV150	ASV887	-	0.947232753335879
ASV150	ASV969	-	0.870213122770048
ASV151	ASV176	-	0.839581512971575
ASV151	ASV240	+	0.840683092277311
ASV151	ASV253	-	0.581981604542544
ASV151	ASV265	-	0.762899004809238
ASV151	ASV286	-	0.859539117477207
ASV151	ASV317	-	0.748383603209423
ASV151	ASV321	+	0.899925320145351
ASV151	ASV401	-	0.933848363736636
ASV151	ASV425	-	0.903659760311357
ASV151	ASV465	-	0.616337212891054
ASV151	ASV506	+	0.758494674085377
ASV151	ASV511	+	0.848739657084431
ASV151	ASV560	+	0.959936506203454
ASV151	ASV677	+	0.671043231513717
ASV151	ASV793	-	0.932812617979325
ASV151	ASV846	+	0.960816511513344
ASV151	ASV1020	-	0.801442208083662
ASV151	ASV1214	+	0.878772931399208
ASV152	ASV201	-	0.85996753649372
ASV152	ASV216	+	0.778528718959533
ASV152	ASV232	+	0.862351819141651
ASV152	ASV240	+	0.895294511594016
ASV152	ASV247	+	0.885035946820797
ASV152	ASV257	+	0.954897690374106
ASV152	ASV287	+	0.912781367512983
ASV152	ASV288	+	0.860559944109543
ASV152	ASV291	+	0.863050041757094
ASV152	ASV295	+	0.935207223189054
ASV152	ASV307	+	0.921794520547327
ASV152	ASV383	+	0.856093810228219
ASV152	ASV413	+	0.709227451851984
ASV152	ASV416	-	0.746024823792028
ASV152	ASV437	+	0.902742431123099
ASV152	ASV533	+	0.820981229557095
ASV152	ASV595	+	0.54160216671342
ASV152	ASV687	+	0.846510332044979
ASV152	ASV773	+	0.778193229960109
ASV152	ASV793	-	0.70701245349048
ASV153	ASV196	-	0.682734546259876
ASV156	ASV264	+	0.703143507712521
ASV156	ASV268	+	0.717751761534392
ASV156	ASV271	+	0.66047082905093
ASV156	ASV333	+	0.86793601564078
ASV156	ASV396	+	0.838690201233564
ASV156	ASV401	-	0.913739584249816
ASV156	ASV499	+	0.863863664758264
ASV156	ASV503	-	0.864432197395464
ASV156	ASV573	+	0.668793031550507
ASV156	ASV634	+	0.642127985906706
ASV156	ASV696	-	0.733238402700955
ASV156	ASV1020	-	0.77937113609013
ASV156	ASV1297	+	0.773161835227108
ASV157	ASV174	-	0.603771219663024
ASV157	ASV179	-	0.844444098401002
ASV157	ASV181	+	0.531996906890544
ASV157	ASV190	+	0.78428413893872
ASV157	ASV249	+	0.732400030214618
ASV157	ASV269	+	0.842955836975219
ASV157	ASV335	+	0.737739102180341
ASV157	ASV446	+	0.694092460262709
ASV157	ASV631	-	0.846401487365746
ASV157	ASV799	+	0.599588002325301
ASV160	ASV171	+	0.832107916357358
ASV160	ASV264	+	0.755065539721486
ASV160	ASV267	+	0.86963256253323
ASV160	ASV307	-	0.706999364483378
ASV160	ASV1281	-	0.822062411530083
ASV161	ASV506	+	0.952682602200369
ASV161	ASV511	-	0.935047177502236
ASV162	ASV378	-	0.856464430350696
ASV163	ASV181	+	0.847262005263418
ASV163	ASV224	-	0.916854125872673
ASV163	ASV263	+	0.87468050589358
ASV163	ASV401	+	0.84185796994512
ASV163	ASV603	-	0.730288139206159
ASV163	ASV969	+	0.897692383152504
ASV164	ASV188	+	0.680425355629345
ASV164	ASV204	+	0.835509461234454
ASV164	ASV230	-	0.762346619946555
ASV164	ASV268	+	0.817925324772036
ASV164	ASV281	+	0.761147272195695
ASV164	ASV325	-	0.895242588949341
ASV164	ASV388	+	0.880531168336291
ASV164	ASV389	+	0.9120752832988
ASV164	ASV554	+	0.891940760044808
ASV164	ASV735	+	0.935518157998803
ASV165	ASV174	+	0.875151812587156
ASV165	ASV194	-	0.825391658792275
ASV165	ASV221	+	0.882832531218777
ASV165	ASV240	-	0.914552320308103
ASV165	ASV265	+	0.837969468669892
ASV165	ASV286	+	0.828956518114049
ASV165	ASV321	-	0.859122757632688
ASV165	ASV401	+	0.905126160264706
ASV165	ASV425	+	0.828271428366009
ASV165	ASV506	-	0.8016547282249
ASV165	ASV510	-	0.912256924282304
ASV165	ASV549	+	0.88910107180979
ASV167	ASV784	-	0.80809565571537
ASV168	ASV289	+	0.911946958018854
ASV168	ASV331	+	0.890815524479699
ASV168	ASV394	+	0.899571168005044
ASV168	ASV411	-	0.960247929161581
ASV168	ASV437	-	0.905556232000832
ASV168	ASV470	+	0.74298751254156
ASV168	ASV506	-	0.876587337132702
ASV168	ASV510	-	0.716486872097616
ASV168	ASV696	+	0.929065547318746
ASV168	ASV751	+	0.912360753616433
ASV169	ASV171	+	0.813487191286443
ASV169	ASV200	+	0.809711678377029
ASV169	ASV204	-	0.96955715849632
ASV169	ASV220	+	0.910083047383125
ASV169	ASV224	+	0.963380907004502
ASV169	ASV251	+	0.907873947519501
ASV169	ASV262	+	0.893946512810208
ASV169	ASV266	+	0.892126404079164
ASV169	ASV283	+	0.714295114426229
ASV169	ASV301	+	0.86861329860383
ASV169	ASV302	+	0.730145609279802
ASV169	ASV321	+	0.781382901633717
ASV169	ASV349	-	0.665912815972707
ASV169	ASV383	+	0.92244630663804
ASV170	ASV297	-	0.894209883039575
ASV171	ASV376	-	0.673793633196334
ASV172	ASV297	+	0.778401534543327
ASV172	ASV304	+	0.656160088976269
ASV172	ASV307	+	0.918402640233417
ASV172	ASV420	+	0.919423289678991
ASV172	ASV687	-	0.664200929822496
ASV172	ASV1297	+	0.889169902816399
ASV173	ASV206	+	0.818946524786278
ASV173	ASV210	+	0.817001041690532
ASV173	ASV216	+	0.694507855380268
ASV173	ASV227	+	0.736110119597495
ASV173	ASV257	-	0.778683682727354
ASV173	ASV267	+	0.854624372710438
ASV173	ASV284	+	0.637416880330332
ASV173	ASV487	+	0.915922090704669
ASV173	ASV533	+	0.797528725968385
ASV173	ASV549	+	0.878227630565297
ASV173	ASV810	-	0.970902705564568
ASV174	ASV179	+	0.829425703380279
ASV174	ASV181	+	0.850936212407204
ASV174	ASV191	-	0.961450989910265
ASV174	ASV193	-	0.823090253559169
ASV174	ASV224	+	0.935167601297646
ASV174	ASV228	+	0.836859957773045
ASV174	ASV296	+	0.815287391208579
ASV174	ASV333	+	0.825591885677806
ASV174	ASV335	+	0.92082754645216
ASV174	ASV343	+	0.911021052984412
ASV174	ASV393	+	0.878848242418565
ASV174	ASV426	+	0.900814489880382
ASV174	ASV465	+	0.811906707246148
ASV174	ASV511	+	0.725791954672055
ASV174	ASV560	+	0.874612076823413
ASV174	ASV567	+	0.826162035902122
ASV174	ASV773	+	0.909767069131469
ASV175	ASV179	+	0.946368841060288
ASV175	ASV426	-	0.718012732270599
ASV176	ASV262	-	0.918393020246357
ASV176	ASV268	-	0.799135873061444
ASV176	ASV407	+	0.965804251725237
ASV176	ASV426	-	0.969486626024084
ASV176	ASV455	+	0.921041171384943
ASV176	ASV503	+	0.902025882880009
ASV176	ASV533	-	0.814757410057845
ASV176	ASV537	-	0.71025156630913
ASV176	ASV774	+	0.899605642525375
ASV176	ASV810	+	0.942960278670467
ASV177	ASV184	+	0.906701299159536
ASV177	ASV240	+	0.915985141097054
ASV177	ASV269	+	0.943970136392603
ASV177	ASV288	+	0.925431797279268
ASV177	ASV303	+	0.656761658114553
ASV177	ASV335	+	0.704867510366696
ASV177	ASV364	+	0.862509259324416
ASV177	ASV366	+	0.947839748744131
ASV177	ASV394	-	0.641963091225398
ASV177	ASV503	+	0.945165463178386
ASV177	ASV511	+	0.877367854186197
ASV179	ASV186	+	0.851481172057634
ASV179	ASV209	+	0.895367449080247
ASV179	ASV302	+	0.730695562708301
ASV180	ASV234	-	0.93350299165892
ASV180	ASV349	-	0.94624610562565
ASV180	ASV388	-	0.87494788068535
ASV180	ASV549	-	0.845492395387094
ASV180	ASV603	-	0.687053129254633
ASV180	ASV799	-	0.714302712233254
ASV181	ASV187	-	0.775408449183109
ASV181	ASV221	-	0.744487392677893
ASV181	ASV227	-	0.925312830704235
ASV181	ASV247	-	0.758056633193349
ASV181	ASV253	+	0.680925351489919
ASV181	ASV283	-	0.676865674138409
ASV181	ASV286	-	0.728200908680878
ASV181	ASV846	-	0.572023436164533
ASV181	ASV1090	+	0.505748814483692
ASV184	ASV275	-	0.760669234251757
ASV184	ASV310	-	0.866003521530391
ASV184	ASV499	-	0.641588696797478
ASV184	ASV601	+	0.988749862168027
ASV184	ASV1010	+	0.707223104796709
ASV186	ASV384	+	0.948480135780351
ASV186	ASV446	+	0.85509684184027
ASV186	ASV499	+	0.893764658314999
ASV186	ASV503	-	0.955516891725315
ASV186	ASV537	+	0.745054108184794
ASV186	ASV603	-	0.889487109191186
ASV186	ASV629	-	0.66662921839141
ASV186	ASV697	+	0.812032397954291
ASV186	ASV799	+	0.662008494153255
ASV186	ASV1090	+	0.813940548750915
ASV186	ASV1821	+	0.923247724494707
ASV187	ASV211	+	0.791461915443521
ASV187	ASV212	-	0.734162205238939
ASV187	ASV218	+	0.848191640405793
ASV187	ASV242	-	0.949237276530612
ASV187	ASV243	+	0.925841924347162
ASV187	ASV266	+	0.775207697492473
ASV187	ASV297	+	0.914145395672528
ASV187	ASV321	+	0.944135138901631
ASV187	ASV336	+	0.896457941667704
ASV187	ASV343	+	0.542664100800124
ASV187	ASV392	+	0.482078173943582
ASV187	ASV419	+	0.893331150561026
ASV187	ASV425	+	0.889585091812118
ASV187	ASV455	-	0.585954324781008
ASV187	ASV465	+	0.757820756961422
ASV187	ASV487	+	0.974040426577632
ASV187	ASV549	+	0.702755679567716
ASV187	ASV631	+	0.845646397477708
ASV187	ASV964	+	0.565211371753287
ASV187	ASV1297	+	0.690389479105256
ASV188	ASV190	+	0.680822012094526
ASV188	ASV193	+	0.740734378765321
ASV188	ASV239	+	0.729494323514536
ASV188	ASV300	+	0.898737355727753
ASV188	ASV343	+	0.598593329235978
ASV188	ASV392	+	0.698127327500758
ASV188	ASV396	+	0.591949663333489
ASV188	ASV413	+	0.79969943584048
ASV188	ASV511	+	0.756727192122585
ASV188	ASV528	+	0.735739323229971
ASV188	ASV964	+	0.797400133048636
ASV188	ASV969	+	0.690469024927124
ASV189	ASV290	+	0.709033437375649
ASV189	ASV333	+	0.862256863531771
ASV189	ASV334	+	0.900469542772624
ASV189	ASV376	-	0.555347606643325
ASV189	ASV533	+	0.870037823767035
ASV189	ASV671	+	0.817856159142753
ASV189	ASV696	+	0.90811743675245
ASV189	ASV810	-	0.789012894619806
ASV189	ASV1246	+	0.763938133740783
ASV190	ASV194	+	0.788951958652136
ASV190	ASV201	+	0.806810232489418
ASV190	ASV206	+	0.777276463143478
ASV190	ASV210	+	0.825784249630641
ASV190	ASV238	+	0.799253883872117
ASV190	ASV243	+	0.919208764921559
ASV190	ASV251	+	0.845746249822982
ASV190	ASV255	+	0.874710804317184
ASV190	ASV263	+	0.850062566289164
ASV190	ASV293	-	0.840707048501945
ASV190	ASV333	+	0.75737708004168
ASV190	ASV419	+	0.857485915131728
ASV190	ASV595	+	0.866435305049583
ASV192	ASV284	+	0.738777798344303
ASV192	ASV297	+	0.933991691579127
ASV192	ASV331	+	0.960993002368925
ASV192	ASV388	+	0.862302389881322
ASV192	ASV411	-	0.960452652585429
ASV192	ASV470	+	0.720842934202176
ASV192	ASV479	+	0.938331917851242
ASV192	ASV506	-	0.884622630014518
ASV192	ASV510	-	0.807059738481906
ASV192	ASV567	+	0.890853018587016
ASV192	ASV687	+	0.895404820310257
ASV192	ASV696	+	0.895980961051789
ASV192	ASV751	+	0.817393395810838
ASV193	ASV225	-	0.896372379250172
ASV193	ASV250	+	0.792325142801693
ASV193	ASV252	+	0.922264946408042
ASV193	ASV258	+	0.8666732399052
ASV193	ASV279	+	0.92975234753752
ASV193	ASV290	+	0.79452415642487
ASV193	ASV296	+	0.967885852871799
ASV193	ASV311	+	0.740691653117401
ASV193	ASV349	+	0.723362818894007
ASV193	ASV383	+	0.826984188050338
ASV193	ASV384	+	0.860174225469059
ASV193	ASV414	-	0.80861062428075
ASV193	ASV446	+	0.918415102807598
ASV193	ASV537	+	0.875064951687077
ASV193	ASV554	+	0.895559915755541
ASV193	ASV590	+	0.904845288192082
ASV193	ASV774	+	0.77531555
ASV193	ASV846	-	0.717778382117179
ASV194	ASV204	-	0.59705486278215
[truncated: 778 more rows]
