# Supplementary material for: Microbial interactions mediate the fairy ring type effects on alpine meadow plant communities on the Tibetan plateau
Source: Environ Microbiome. 2026 Mar 10;21:55. doi: 10.1186/s40793-026-00873-z (PMC13088534; doi:10.1186/s40793-026-00873-z)
Supplement: Supplementary file 2 — Supplementary Material 2 [file 40793_2026_873_MOESM2_ESM.zip › co-occurrence network/bacteria/T1/Agrocybe_20out_network.gexf]

<?xml version="1.0" encoding="UTF-8"?>
<gexf xmlns="http://www.gexf.net/1.3" xmlns:viz="http://www.gexf.net/1.3/viz" xmlns:xsi="http://www.w3.org/2001/XMLSchema-instance" xsi:schemaLocation="http://www.gexf.net/1.3 http://www.gexf.net/1.3/gexf.xsd" version="1.3">
  <meta lastmodifieddate="2025-12-29">
    <creator>trans_network class</creator>
    <description>igraph -&gt; gexf converted file</description>
    <keywords>igraph, gexf, R, rgexf</keywords>
  </meta>
  <graph mode="static" defaultedgetype="undirected">
    <attributes class="node" mode="static">
      <attribute id="att1" title="taxa" type="string"/>
      <attribute id="att2" title="RelativeAbundance" type="float"/>
    </attributes>
    <attributes class="edge" mode="static">
      <attribute id="att1" title="label" type="string"/>
    </attributes>
    <nodes>
      <node id="1" label="ASV6">
        <attvalues>
          <attvalue for="att1" value="ASV6"/>
          <attvalue for="att2" value="1.57429652901839"/>
        </attvalues>
        <viz:color r="255" g="99" b="71" a="1"/>
        <viz:position x="29.5076879999356" y="-245.157949408583" z="0"/>
        <viz:size value="5"/>
      </node>
      <node id="2" label="ASV8">
        <attvalues>
          <attvalue for="att1" value="ASV8"/>
          <attvalue for="att2" value="0.96967539830843"/>
        </attvalues>
        <viz:color r="255" g="99" b="71" a="1"/>
        <viz:position x="-9.98665894955946" y="160.600161861565" z="0"/>
        <viz:size value="5"/>
      </node>
      <node id="3" label="ASV9">
        <attvalues>
          <attvalue for="att1" value="ASV9"/>
          <attvalue for="att2" value="0.984049410095119"/>
        </attvalues>
        <viz:color r="255" g="99" b="71" a="1"/>
        <viz:position x="-166.094706834723" y="-44.6605123228578" z="0"/>
        <viz:size value="5"/>
      </node>
      <node id="4" label="ASV10">
        <attvalues>
          <attvalue for="att1" value="ASV10"/>
          <attvalue for="att2" value="1.21106753275792"/>
        </attvalues>
        <viz:color r="255" g="99" b="71" a="1"/>
        <viz:position x="78.5406617609639" y="-41.0037067358519" z="0"/>
        <viz:size value="5"/>
      </node>
      <node id="5" label="ASV11">
        <attvalues>
          <attvalue for="att1" value="ASV11"/>
          <attvalue for="att2" value="0.341782058039065"/>
        </attvalues>
        <viz:color r="255" g="99" b="71" a="1"/>
        <viz:position x="-12.4520237544832" y="201.585441390316" z="0"/>
        <viz:size value="5"/>
      </node>
      <node id="6" label="ASV12">
        <attvalues>
          <attvalue for="att1" value="ASV12"/>
          <attvalue for="att2" value="0.631087565110851"/>
        </attvalues>
        <viz:color r="255" g="99" b="71" a="1"/>
        <viz:position x="-151.712983808101" y="-250" z="0"/>
        <viz:size value="5"/>
      </node>
      <node id="7" label="ASV13">
        <attvalues>
          <attvalue for="att1" value="ASV13"/>
          <attvalue for="att2" value="0.401787853275563"/>
        </attvalues>
        <viz:color r="255" g="99" b="71" a="1"/>
        <viz:position x="-3.07490447861994" y="-93.3867020306939" z="0"/>
        <viz:size value="5"/>
      </node>
      <node id="8" label="ASV16">
        <attvalues>
          <attvalue for="att1" value="ASV16"/>
          <attvalue for="att2" value="0.487803765078452"/>
        </attvalues>
        <viz:color r="255" g="99" b="71" a="1"/>
        <viz:position x="-71.7194284802401" y="-73.6930824958839" z="0"/>
        <viz:size value="5"/>
      </node>
      <node id="9" label="ASV17">
        <attvalues>
          <attvalue for="att1" value="ASV17"/>
          <attvalue for="att2" value="0.863353342870376"/>
        </attvalues>
        <viz:color r="255" g="99" b="71" a="1"/>
        <viz:position x="146.27377001669" y="-190.647232404527" z="0"/>
        <viz:size value="5"/>
      </node>
      <node id="10" label="ASV18">
        <attvalues>
          <attvalue for="att1" value="ASV18"/>
          <attvalue for="att2" value="0.794905667695663"/>
        </attvalues>
        <viz:color r="255" g="99" b="71" a="1"/>
        <viz:position x="74.1585046075994" y="-166.444999105846" z="0"/>
        <viz:size value="5"/>
      </node>
      <node id="11" label="ASV19">
        <attvalues>
          <attvalue for="att1" value="ASV19"/>
          <attvalue for="att2" value="0.869969951470598"/>
        </attvalues>
        <viz:color r="255" g="99" b="71" a="1"/>
        <viz:position x="107.073585707403" y="175.856694869355" z="0"/>
        <viz:size value="5"/>
      </node>
      <node id="12" label="ASV20">
        <attvalues>
          <attvalue for="att1" value="ASV20"/>
          <attvalue for="att2" value="0.886625552429778"/>
        </attvalues>
        <viz:color r="255" g="99" b="71" a="1"/>
        <viz:position x="238.015890441248" y="-200.305312549605" z="0"/>
        <viz:size value="5"/>
      </node>
      <node id="13" label="ASV21">
        <attvalues>
          <attvalue for="att1" value="ASV21"/>
          <attvalue for="att2" value="0.449929384815111"/>
        </attvalues>
        <viz:color r="255" g="99" b="71" a="1"/>
        <viz:position x="173.438675788718" y="-194.769556120258" z="0"/>
        <viz:size value="5"/>
      </node>
      <node id="14" label="ASV22">
        <attvalues>
          <attvalue for="att1" value="ASV22"/>
          <attvalue for="att2" value="0.478677408388491"/>
        </attvalues>
        <viz:color r="255" g="99" b="71" a="1"/>
        <viz:position x="104.169746118298" y="-78.3870875189635" z="0"/>
        <viz:size value="5"/>
      </node>
      <node id="15" label="ASV23">
        <attvalues>
          <attvalue for="att1" value="ASV23"/>
          <attvalue for="att2" value="0.677631984229656"/>
        </attvalues>
        <viz:color r="255" g="99" b="71" a="1"/>
        <viz:position x="-32.9273397044828" y="211.089634036494" z="0"/>
        <viz:size value="5"/>
      </node>
      <node id="16" label="ASV24">
        <attvalues>
          <attvalue for="att1" value="ASV24"/>
          <attvalue for="att2" value="0.544615335473464"/>
        </attvalues>
        <viz:color r="255" g="99" b="71" a="1"/>
        <viz:position x="-121.795194919933" y="0.648733884650653" z="0"/>
        <viz:size value="5"/>
      </node>
      <node id="17" label="ASV25">
        <attvalues>
          <attvalue for="att1" value="ASV25"/>
          <attvalue for="att2" value="0.62173304950364"/>
        </attvalues>
        <viz:color r="255" g="99" b="71" a="1"/>
        <viz:position x="84.2086790021575" y="-30.3451295962819" z="0"/>
        <viz:size value="5"/>
      </node>
      <node id="18" label="ASV26">
        <attvalues>
          <attvalue for="att1" value="ASV26"/>
          <attvalue for="att2" value="0.805629136806368"/>
        </attvalues>
        <viz:color r="255" g="99" b="71" a="1"/>
        <viz:position x="245.02475279781" y="95.312812623223" z="0"/>
        <viz:size value="5"/>
      </node>
      <node id="19" label="ASV27">
        <attvalues>
          <attvalue for="att1" value="ASV27"/>
          <attvalue for="att2" value="0.620364096000146"/>
        </attvalues>
        <viz:color r="255" g="99" b="71" a="1"/>
        <viz:position x="93.205162442403" y="121.751975882094" z="0"/>
        <viz:size value="5"/>
      </node>
      <node id="20" label="ASV28">
        <attvalues>
          <attvalue for="att1" value="ASV28"/>
          <attvalue for="att2" value="0.932485494796836"/>
        </attvalues>
        <viz:color r="255" g="99" b="71" a="1"/>
        <viz:position x="-94.0125153404224" y="-160.200139483141" z="0"/>
        <viz:size value="5"/>
      </node>
      <node id="21" label="ASV29">
        <attvalues>
          <attvalue for="att1" value="ASV29"/>
          <attvalue for="att2" value="0.507881749796368"/>
        </attvalues>
        <viz:color r="255" g="99" b="71" a="1"/>
        <viz:position x="-146.868284673636" y="-58.0406661975572" z="0"/>
        <viz:size value="5"/>
      </node>
      <node id="22" label="ASV30">
        <attvalues>
          <attvalue for="att1" value="ASV30"/>
          <attvalue for="att2" value="0.69565653869233"/>
        </attvalues>
        <viz:color r="255" g="99" b="71" a="1"/>
        <viz:position x="-219.230108087599" y="-39.5786159191799" z="0"/>
        <viz:size value="5"/>
      </node>
      <node id="23" label="ASV31">
        <attvalues>
          <attvalue for="att1" value="ASV31"/>
          <attvalue for="att2" value="0.346345236384046"/>
        </attvalues>
        <viz:color r="255" g="99" b="71" a="1"/>
        <viz:position x="152.405797131103" y="-163.499141926758" z="0"/>
        <viz:size value="5"/>
      </node>
      <node id="24" label="ASV32">
        <attvalues>
          <attvalue for="att1" value="ASV32"/>
          <attvalue for="att2" value="0.371899035115939"/>
        </attvalues>
        <viz:color r="255" g="99" b="71" a="1"/>
        <viz:position x="-118.583844987617" y="244.933586655878" z="0"/>
        <viz:size value="5"/>
      </node>
      <node id="25" label="ASV33">
        <attvalues>
          <attvalue for="att1" value="ASV33"/>
          <attvalue for="att2" value="0.495104850430422"/>
        </attvalues>
        <viz:color r="255" g="99" b="71" a="1"/>
        <viz:position x="13.305028685509" y="-223.167151433646" z="0"/>
        <viz:size value="5"/>
      </node>
      <node id="26" label="ASV35">
        <attvalues>
          <attvalue for="att1" value="ASV35"/>
          <attvalue for="att2" value="0.330374112176613"/>
        </attvalues>
        <viz:color r="255" g="99" b="71" a="1"/>
        <viz:position x="154.84557297723" y="-13.7459412006055" z="0"/>
        <viz:size value="5"/>
      </node>
      <node id="27" label="ASV36">
        <attvalues>
          <attvalue for="att1" value="ASV36"/>
          <attvalue for="att2" value="0.276072289871341"/>
        </attvalues>
        <viz:color r="255" g="99" b="71" a="1"/>
        <viz:position x="-121.457688765839" y="153.244061344016" z="0"/>
        <viz:size value="5"/>
      </node>
      <node id="28" label="ASV38">
        <attvalues>
          <attvalue for="att1" value="ASV38"/>
          <attvalue for="att2" value="0.267858568850376"/>
        </attvalues>
        <viz:color r="255" g="99" b="71" a="1"/>
        <viz:position x="-202.299344406658" y="-160.018982850848" z="0"/>
        <viz:size value="5"/>
      </node>
      <node id="29" label="ASV39">
        <attvalues>
          <attvalue for="att1" value="ASV39"/>
          <attvalue for="att2" value="0.337447038611334"/>
        </attvalues>
        <viz:color r="255" g="99" b="71" a="1"/>
        <viz:position x="143.357108131161" y="-22.6105567223028" z="0"/>
        <viz:size value="5"/>
      </node>
      <node id="30" label="ASV40">
        <attvalues>
          <attvalue for="att1" value="ASV40"/>
          <attvalue for="att2" value="0.341097581287318"/>
        </attvalues>
        <viz:color r="255" g="99" b="71" a="1"/>
        <viz:position x="197.90382908215" y="-138.312608074632" z="0"/>
        <viz:size value="5"/>
      </node>
      <node id="31" label="ASV41">
        <attvalues>
          <attvalue for="att1" value="ASV41"/>
          <attvalue for="att2" value="0.19530403316518"/>
        </attvalues>
        <viz:color r="255" g="99" b="71" a="1"/>
        <viz:position x="-33.1552733576136" y="-215.078443365626" z="0"/>
        <viz:size value="5"/>
      </node>
      <node id="32" label="ASV42">
        <attvalues>
          <attvalue for="att1" value="ASV42"/>
          <attvalue for="att2" value="0.291358937327027"/>
        </attvalues>
        <viz:color r="255" g="99" b="71" a="1"/>
        <viz:position x="137.430473233903" y="176.279448394426" z="0"/>
        <viz:size value="5"/>
      </node>
      <node id="33" label="ASV43">
        <attvalues>
          <attvalue for="att1" value="ASV43"/>
          <attvalue for="att2" value="0.289761824906284"/>
        </attvalues>
        <viz:color r="255" g="99" b="71" a="1"/>
        <viz:position x="245.610801316387" y="182.140934602233" z="0"/>
        <viz:size value="5"/>
      </node>
      <node id="34" label="ASV44">
        <attvalues>
          <attvalue for="att1" value="ASV44"/>
          <attvalue for="att2" value="0.239338704194245"/>
        </attvalues>
        <viz:color r="255" g="99" b="71" a="1"/>
        <viz:position x="15.238295770597" y="-242.725791533014" z="0"/>
        <viz:size value="5"/>
      </node>
      <node id="35" label="ASV45">
        <attvalues>
          <attvalue for="att1" value="ASV45"/>
          <attvalue for="att2" value="0.48369690456797"/>
        </attvalues>
        <viz:color r="255" g="99" b="71" a="1"/>
        <viz:position x="20.9715411740245" y="-236.475698689802" z="0"/>
        <viz:size value="5"/>
      </node>
      <node id="36" label="ASV46">
        <attvalues>
          <attvalue for="att1" value="ASV46"/>
          <attvalue for="att2" value="0.220401514062575"/>
        </attvalues>
        <viz:color r="255" g="99" b="71" a="1"/>
        <viz:position x="-31.7609419231501" y="89.4556629037954" z="0"/>
        <viz:size value="5"/>
      </node>
      <node id="37" label="ASV47">
        <attvalues>
          <attvalue for="att1" value="ASV47"/>
          <attvalue for="att2" value="0.209449886034621"/>
        </attvalues>
        <viz:color r="255" g="99" b="71" a="1"/>
        <viz:position x="-102.743553897195" y="176.689141991954" z="0"/>
        <viz:size value="5"/>
      </node>
      <node id="38" label="ASV49">
        <attvalues>
          <attvalue for="att1" value="ASV49"/>
          <attvalue for="att2" value="0.277213084457586"/>
        </attvalues>
        <viz:color r="255" g="99" b="71" a="1"/>
        <viz:position x="174.444030514027" y="-25.8004211642287" z="0"/>
        <viz:size value="5"/>
      </node>
      <node id="39" label="ASV50">
        <attvalues>
          <attvalue for="att1" value="ASV50"/>
          <attvalue for="att2" value="0.266261456429632"/>
        </attvalues>
        <viz:color r="255" g="99" b="71" a="1"/>
        <viz:position x="-123.896004482737" y="-121.07922868426" z="0"/>
        <viz:size value="5"/>
      </node>
      <node id="40" label="ASV51">
        <attvalues>
          <attvalue for="att1" value="ASV51"/>
          <attvalue for="att2" value="0.461109171760314"/>
        </attvalues>
        <viz:color r="255" g="99" b="71" a="1"/>
        <viz:position x="-205.376859980719" y="81.3848976740551" z="0"/>
        <viz:size value="5"/>
      </node>
      <node id="41" label="ASV52">
        <attvalues>
          <attvalue for="att1" value="ASV52"/>
          <attvalue for="att2" value="0.301854247520483"/>
        </attvalues>
        <viz:color r="255" g="99" b="71" a="1"/>
        <viz:position x="-230.22896927925" y="-136.694223071241" z="0"/>
        <viz:size value="5"/>
      </node>
      <node id="42" label="ASV53">
        <attvalues>
          <attvalue for="att1" value="ASV53"/>
          <attvalue for="att2" value="0.527731575597035"/>
        </attvalues>
        <viz:color r="255" g="99" b="71" a="1"/>
        <viz:position x="-176.257627223615" y="-224.414280789684" z="0"/>
        <viz:size value="5"/>
      </node>
      <node id="43" label="ASV54">
        <attvalues>
          <attvalue for="att1" value="ASV54"/>
          <attvalue for="att2" value="0.263295390505395"/>
        </attvalues>
        <viz:color r="255" g="99" b="71" a="1"/>
        <viz:position x="62.1779154023035" y="190.033032131858" z="0"/>
        <viz:size value="5"/>
      </node>
      <node id="44" label="ASV56">
        <attvalues>
          <attvalue for="att1" value="ASV56"/>
          <attvalue for="att2" value="0.285654964395801"/>
        </attvalues>
        <viz:color r="255" g="99" b="71" a="1"/>
        <viz:position x="-151.186673558756" y="128.376224848566" z="0"/>
        <viz:size value="5"/>
      </node>
      <node id="45" label="ASV57">
        <attvalues>
          <attvalue for="att1" value="ASV57"/>
          <attvalue for="att2" value="0.324670139245387"/>
        </attvalues>
        <viz:color r="255" g="99" b="71" a="1"/>
        <viz:position x="-148.423597531474" y="-117.307175749387" z="0"/>
        <viz:size value="5"/>
      </node>
      <node id="46" label="ASV58">
        <attvalues>
          <attvalue for="att1" value="ASV58"/>
          <attvalue for="att2" value="0.256906940822422"/>
        </attvalues>
        <viz:color r="255" g="99" b="71" a="1"/>
        <viz:position x="122.970951219243" y="6.56257384063366" z="0"/>
        <viz:size value="5"/>
      </node>
      <node id="47" label="ASV59">
        <attvalues>
          <attvalue for="att1" value="ASV59"/>
          <attvalue for="att2" value="0.222911262152314"/>
        </attvalues>
        <viz:color r="255" g="99" b="71" a="1"/>
        <viz:position x="90.2546261233524" y="-86.5573991471487" z="0"/>
        <viz:size value="5"/>
      </node>
      <node id="48" label="ASV60">
        <attvalues>
          <attvalue for="att1" value="ASV60"/>
          <attvalue for="att2" value="0.0869285474718851"/>
        </attvalues>
        <viz:color r="255" g="99" b="71" a="1"/>
        <viz:position x="-222.299396879096" y="198.950370795889" z="0"/>
        <viz:size value="5"/>
      </node>
      <node id="49" label="ASV61">
        <attvalues>
          <attvalue for="att1" value="ASV61"/>
          <attvalue for="att2" value="0.263979867257142"/>
        </attvalues>
        <viz:color r="255" g="99" b="71" a="1"/>
        <viz:position x="-219.276172730024" y="-85.8955220895527" z="0"/>
        <viz:size value="5"/>
      </node>
      <node id="50" label="ASV63">
        <attvalues>
          <attvalue for="att1" value="ASV63"/>
          <attvalue for="att2" value="0.208993568200123"/>
        </attvalues>
        <viz:color r="255" g="99" b="71" a="1"/>
        <viz:position x="-38.7238254995659" y="205.608074228239" z="0"/>
        <viz:size value="5"/>
      </node>
      <node id="51" label="ASV64">
        <attvalues>
          <attvalue for="att1" value="ASV64"/>
          <attvalue for="att2" value="0.181386339212989"/>
        </attvalues>
        <viz:color r="255" g="99" b="71" a="1"/>
        <viz:position x="-193.074287345251" y="60.9554482540601" z="0"/>
        <viz:size value="5"/>
      </node>
      <node id="52" label="ASV65">
        <attvalues>
          <attvalue for="att1" value="ASV65"/>
          <attvalue for="att2" value="0.135526396845931"/>
        </attvalues>
        <viz:color r="255" g="99" b="71" a="1"/>
        <viz:position x="-52.1606968324963" y="-141.816566086324" z="0"/>
        <viz:size value="5"/>
      </node>
      <node id="53" label="ASV66">
        <attvalues>
          <attvalue for="att1" value="ASV66"/>
          <attvalue for="att2" value="0.163818102584812"/>
        </attvalues>
        <viz:color r="255" g="99" b="71" a="1"/>
        <viz:position x="-71.6841573144341" y="227.05433662464" z="0"/>
        <viz:size value="5"/>
      </node>
      <node id="54" label="ASV67">
        <attvalues>
          <attvalue for="att1" value="ASV67"/>
          <attvalue for="att2" value="0.0880693420581303"/>
        </attvalues>
        <viz:color r="255" g="99" b="71" a="1"/>
        <viz:position x="9.72590355797701" y="231.578793943982" z="0"/>
        <viz:size value="5"/>
      </node>
      <node id="55" label="ASV68">
        <attvalues>
          <attvalue for="att1" value="ASV68"/>
          <attvalue for="att2" value="0.2144693822141"/>
        </attvalues>
        <viz:color r="255" g="99" b="71" a="1"/>
        <viz:position x="-210.634559619639" y="-117.298161361101" z="0"/>
        <viz:size value="5"/>
      </node>
      <node id="56" label="ASV69">
        <attvalues>
          <attvalue for="att1" value="ASV69"/>
          <attvalue for="att2" value="0.265348820760636"/>
        </attvalues>
        <viz:color r="255" g="99" b="71" a="1"/>
        <viz:position x="-108.43075524162" y="-230.169735770441" z="0"/>
        <viz:size value="5"/>
      </node>
      <node id="57" label="ASV70">
        <attvalues>
          <attvalue for="att1" value="ASV70"/>
          <attvalue for="att2" value="0.329917794342115"/>
        </attvalues>
        <viz:color r="255" g="99" b="71" a="1"/>
        <viz:position x="-6.93315693789788" y="-65.6012396705913" z="0"/>
        <viz:size value="5"/>
      </node>
      <node id="58" label="ASV71">
        <attvalues>
          <attvalue for="att1" value="ASV71"/>
          <attvalue for="att2" value="0.253712715980935"/>
        </attvalues>
        <viz:color r="255" g="99" b="71" a="1"/>
        <viz:position x="49.667620976659" y="78.1337564197385" z="0"/>
        <viz:size value="5"/>
      </node>
      <node id="59" label="ASV73">
        <attvalues>
          <attvalue for="att1" value="ASV73"/>
          <attvalue for="att2" value="0.156060699398345"/>
        </attvalues>
        <viz:color r="255" g="99" b="71" a="1"/>
        <viz:position x="-11.3667547709553" y="195.264112376459" z="0"/>
        <viz:size value="5"/>
      </node>
      <node id="60" label="ASV74">
        <attvalues>
          <attvalue for="att1" value="ASV74"/>
          <attvalue for="att2" value="0.197357463420422"/>
        </attvalues>
        <viz:color r="255" g="99" b="71" a="1"/>
        <viz:position x="237.655675831403" y="45.4104133740465" z="0"/>
        <viz:size value="5"/>
      </node>
      <node id="61" label="ASV75">
        <attvalues>
          <attvalue for="att1" value="ASV75"/>
          <attvalue for="att2" value="0.0654816092504751"/>
        </attvalues>
        <viz:color r="255" g="99" b="71" a="1"/>
        <viz:position x="-247.951151230586" y="-217.789953612341" z="0"/>
        <viz:size value="5"/>
      </node>
      <node id="62" label="ASV76">
        <attvalues>
          <attvalue for="att1" value="ASV76"/>
          <attvalue for="att2" value="0.390151748495862"/>
        </attvalues>
        <viz:color r="255" g="99" b="71" a="1"/>
        <viz:position x="-129.165797059186" y="-76.8428260489245" z="0"/>
        <viz:size value="5"/>
      </node>
      <node id="63" label="ASV77">
        <attvalues>
          <attvalue for="att1" value="ASV77"/>
          <attvalue for="att2" value="0.1549199048121"/>
        </attvalues>
        <viz:color r="255" g="99" b="71" a="1"/>
        <viz:position x="-137.971263156904" y="17.16384102787" z="0"/>
        <viz:size value="5"/>
      </node>
      <node id="64" label="ASV78">
        <attvalues>
          <attvalue for="att1" value="ASV78"/>
          <attvalue for="att2" value="0.0609184309054943"/>
        </attvalues>
        <viz:color r="255" g="99" b="71" a="1"/>
        <viz:position x="-129.781036753229" y="-120.829535795519" z="0"/>
        <viz:size value="5"/>
      </node>
      <node id="65" label="ASV80">
        <attvalues>
          <attvalue for="att1" value="ASV80"/>
          <attvalue for="att2" value="0.141458528694406"/>
        </attvalues>
        <viz:color r="255" g="99" b="71" a="1"/>
        <viz:position x="58.9076259551939" y="-210.817858519093" z="0"/>
        <viz:size value="5"/>
      </node>
      <node id="66" label="ASV81">
        <attvalues>
          <attvalue for="att1" value="ASV81"/>
          <attvalue for="att2" value="0.371899035115939"/>
        </attvalues>
        <viz:color r="255" g="99" b="71" a="1"/>
        <viz:position x="-247.452557089796" y="189.302064902199" z="0"/>
        <viz:size value="5"/>
      </node>
      <node id="67" label="ASV82">
        <attvalues>
          <attvalue for="att1" value="ASV82"/>
          <attvalue for="att2" value="0.20716829686213"/>
        </attvalues>
        <viz:color r="255" g="99" b="71" a="1"/>
        <viz:position x="-146.181575688221" y="-88.0357478202978" z="0"/>
        <viz:size value="5"/>
      </node>
      <node id="68" label="ASV83">
        <attvalues>
          <attvalue for="att1" value="ASV83"/>
          <attvalue for="att2" value="0.267858568850376"/>
        </attvalues>
        <viz:color r="255" g="99" b="71" a="1"/>
        <viz:position x="-185.718816492021" y="-224.173162177456" z="0"/>
        <viz:size value="5"/>
      </node>
      <node id="69" label="ASV84">
        <attvalues>
          <attvalue for="att1" value="ASV84"/>
          <attvalue for="att2" value="0.186862153226966"/>
        </attvalues>
        <viz:color r="255" g="99" b="71" a="1"/>
        <viz:position x="-23.5488112286611" y="-146.626365816285" z="0"/>
        <viz:size value="5"/>
      </node>
      <node id="70" label="ASV85">
        <attvalues>
          <attvalue for="att1" value="ASV85"/>
          <attvalue for="att2" value="0.246411630628966"/>
        </attvalues>
        <viz:color r="255" g="99" b="71" a="1"/>
        <viz:position x="78.5908177998133" y="-51.3420297945849" z="0"/>
        <viz:size value="5"/>
      </node>
      <node id="71" label="ASV86">
        <attvalues>
          <attvalue for="att1" value="ASV86"/>
          <attvalue for="att2" value="0.122977656397234"/>
        </attvalues>
        <viz:color r="255" g="99" b="71" a="1"/>
        <viz:position x="234.947999675851" y="234.980920582143" z="0"/>
        <viz:size value="5"/>
      </node>
      <node id="72" label="ASV87">
        <attvalues>
          <attvalue for="att1" value="ASV87"/>
          <attvalue for="att2" value="0.23591632043551"/>
        </attvalues>
        <viz:color r="255" g="99" b="71" a="1"/>
        <viz:position x="-140.04043670405" y="7.12769304516354" z="0"/>
        <viz:size value="5"/>
      </node>
      <node id="73" label="ASV88">
        <attvalues>
          <attvalue for="att1" value="ASV88"/>
          <attvalue for="att2" value="0.179789226792245"/>
        </attvalues>
        <viz:color r="255" g="99" b="71" a="1"/>
        <viz:position x="-77.4819324551432" y="206.738684841428" z="0"/>
        <viz:size value="5"/>
      </node>
      <node id="74" label="ASV89">
        <attvalues>
          <attvalue for="att1" value="ASV89"/>
          <attvalue for="att2" value="0.199182734758414"/>
        </attvalues>
        <viz:color r="255" g="99" b="71" a="1"/>
        <viz:position x="191.155411601529" y="-206.988475259593" z="0"/>
        <viz:size value="5"/>
      </node>
      <node id="75" label="ASV91">
        <attvalues>
          <attvalue for="att1" value="ASV91"/>
          <attvalue for="att2" value="0.200323529344659"/>
        </attvalues>
        <viz:color r="255" g="99" b="71" a="1"/>
        <viz:position x="227.890008452064" y="-199.67801769308" z="0"/>
        <viz:size value="5"/>
      </node>
      <node id="76" label="ASV92">
        <attvalues>
          <attvalue for="att1" value="ASV92"/>
          <attvalue for="att2" value="0.264892502926138"/>
        </attvalues>
        <viz:color r="255" g="99" b="71" a="1"/>
        <viz:position x="182.234964384963" y="-86.2905125116738" z="0"/>
        <viz:size value="5"/>
      </node>
      <node id="77" label="ASV93">
        <attvalues>
          <attvalue for="att1" value="ASV93"/>
          <attvalue for="att2" value="0.0924043614858621"/>
        </attvalues>
        <viz:color r="255" g="99" b="71" a="1"/>
        <viz:position x="-143.408831097799" y="-150.482011888164" z="0"/>
        <viz:size value="5"/>
      </node>
      <node id="78" label="ASV94">
        <attvalues>
          <attvalue for="att1" value="ASV94"/>
          <attvalue for="att2" value="0.155148063729349"/>
        </attvalues>
        <viz:color r="255" g="99" b="71" a="1"/>
        <viz:position x="61.6706830457265" y="144.860641015708" z="0"/>
        <viz:size value="5"/>
      </node>
      <node id="79" label="ASV95">
        <attvalues>
          <attvalue for="att1" value="ASV95"/>
          <attvalue for="att2" value="0.124118450983479"/>
        </attvalues>
        <viz:color r="255" g="99" b="71" a="1"/>
        <viz:position x="-158.733808897337" y="190.477978342802" z="0"/>
        <viz:size value="5"/>
      </node>
      <node id="80" label="ASV96">
        <attvalues>
          <attvalue for="att1" value="ASV96"/>
          <attvalue for="att2" value="0.0814527334579081"/>
        </attvalues>
        <viz:color r="255" g="99" b="71" a="1"/>
        <viz:position x="24.5672460724716" y="165.366390877324" z="0"/>
        <viz:size value="5"/>
      </node>
      <node id="81" label="ASV97">
        <attvalues>
          <attvalue for="att1" value="ASV97"/>
          <attvalue for="att2" value="0.167468645260797"/>
        </attvalues>
        <viz:color r="255" g="99" b="71" a="1"/>
        <viz:position x="-150.975069264495" y="-167.223457896483" z="0"/>
        <viz:size value="5"/>
      </node>
      <node id="82" label="ASV98">
        <attvalues>
          <attvalue for="att1" value="ASV98"/>
          <attvalue for="att2" value="0.14054589302541"/>
        </attvalues>
        <viz:color r="255" g="99" b="71" a="1"/>
        <viz:position x="60.6579955641368" y="228.621441523099" z="0"/>
        <viz:size value="5"/>
      </node>
      <node id="83" label="ASV99">
        <attvalues>
          <attvalue for="att1" value="ASV99"/>
          <attvalue for="att2" value="0.192109808323694"/>
        </attvalues>
        <viz:color r="255" g="99" b="71" a="1"/>
        <viz:position x="80.1891570692008" y="-81.1130531952723" z="0"/>
        <viz:size value="5"/>
      </node>
      <node id="84" label="ASV100">
        <attvalues>
          <attvalue for="att1" value="ASV100"/>
          <attvalue for="att2" value="0.163818102584812"/>
        </attvalues>
        <viz:color r="255" g="99" b="71" a="1"/>
        <viz:position x="188.590692024512" y="-1.88154936340402" z="0"/>
        <viz:size value="5"/>
      </node>
      <node id="85" label="ASV101">
        <attvalues>
          <attvalue for="att1" value="ASV101"/>
          <attvalue for="att2" value="0.184808722971724"/>
        </attvalues>
        <viz:color r="255" g="99" b="71" a="1"/>
        <viz:position x="-33.8088927848366" y="-203.730775414922" z="0"/>
        <viz:size value="5"/>
      </node>
      <node id="86" label="ASV102">
        <attvalues>
          <attvalue for="att1" value="ASV102"/>
          <attvalue for="att2" value="0.296150274589257"/>
        </attvalues>
        <viz:color r="255" g="99" b="71" a="1"/>
        <viz:position x="-129.216715508029" y="-120.954718382719" z="0"/>
        <viz:size value="5"/>
      </node>
      <node id="87" label="ASV104">
        <attvalues>
          <attvalue for="att1" value="ASV104"/>
          <attvalue for="att2" value="0.164046261502061"/>
        </attvalues>
        <viz:color r="255" g="99" b="71" a="1"/>
        <viz:position x="-74.0133291360495" y="26.2644724878769" z="0"/>
        <viz:size value="5"/>
      </node>
      <node id="88" label="ASV105">
        <attvalues>
          <attvalue for="att1" value="ASV105"/>
          <attvalue for="att2" value="0.122293179645487"/>
        </attvalues>
        <viz:color r="255" g="99" b="71" a="1"/>
        <viz:position x="-95.8887969244805" y="-182.951030158491" z="0"/>
        <viz:size value="5"/>
      </node>
      <node id="89" label="ASV106">
        <attvalues>
          <attvalue for="att1" value="ASV106"/>
          <attvalue for="att2" value="0.154463586977602"/>
        </attvalues>
        <viz:color r="255" g="99" b="71" a="1"/>
        <viz:position x="-53.6556548593644" y="-186.561373687794" z="0"/>
        <viz:size value="5"/>
      </node>
      <node id="90" label="ASV107">
        <attvalues>
          <attvalue for="att1" value="ASV107"/>
          <attvalue for="att2" value="0.175226048447264"/>
        </attvalues>
        <viz:color r="255" g="99" b="71" a="1"/>
        <viz:position x="-237.956926226346" y="-246.654396522178" z="0"/>
        <viz:size value="5"/>
      </node>
      <node id="91" label="ASV108">
        <attvalues>
          <attvalue for="att1" value="ASV108"/>
          <attvalue for="att2" value="0.277669402292084"/>
        </attvalues>
        <viz:color r="255" g="99" b="71" a="1"/>
        <viz:position x="-80.2767120117118" y="169.875532681656" z="0"/>
        <viz:size value="5"/>
      </node>
      <node id="92" label="ASV110">
        <attvalues>
          <attvalue for="att1" value="ASV110"/>
          <attvalue for="att2" value="0.189143742399456"/>
        </attvalues>
        <viz:color r="255" g="99" b="71" a="1"/>
        <viz:position x="-243.75681322627" y="-41.2363078564046" z="0"/>
        <viz:size value="5"/>
      </node>
      <node id="93" label="ASV111">
        <attvalues>
          <attvalue for="att1" value="ASV111"/>
          <attvalue for="att2" value="0.115220253210766"/>
        </attvalues>
        <viz:color r="255" g="99" b="71" a="1"/>
        <viz:position x="-216.515345235887" y="-181.357243293583" z="0"/>
        <viz:size value="5"/>
      </node>
      <node id="94" label="ASV112">
        <attvalues>
          <attvalue for="att1" value="ASV112"/>
          <attvalue for="att2" value="0.44080302812515"/>
        </attvalues>
        <viz:color r="255" g="99" b="71" a="1"/>
        <viz:position x="-158.375269307657" y="112.186595054708" z="0"/>
        <viz:size value="5"/>
      </node>
      <node id="95" label="ASV113">
        <attvalues>
          <attvalue for="att1" value="ASV113"/>
          <attvalue for="att2" value="0.131191377418199"/>
        </attvalues>
        <viz:color r="255" g="99" b="71" a="1"/>
        <viz:position x="132.390107843769" y="-25.7012145381602" z="0"/>
        <viz:size value="5"/>
      </node>
      <node id="96" label="ASV114">
        <attvalues>
          <attvalue for="att1" value="ASV114"/>
          <attvalue for="att2" value="0.348398666639288"/>
        </attvalues>
        <viz:color r="255" g="99" b="71" a="1"/>
        <viz:position x="-146.609742764569" y="72.9419468135065" z="0"/>
        <viz:size value="5"/>
      </node>
      <node id="97" label="ASV115">
        <attvalues>
          <attvalue for="att1" value="ASV115"/>
          <attvalue for="att2" value="0.13347296659069"/>
        </attvalues>
        <viz:color r="255" g="99" b="71" a="1"/>
        <viz:position x="-87.7396480938525" y="101.397758997501" z="0"/>
        <viz:size value="5"/>
      </node>
      <node id="98" label="ASV116">
        <attvalues>
          <attvalue for="att1" value="ASV116"/>
          <attvalue for="att2" value="0.122977656397234"/>
        </attvalues>
        <viz:color r="255" g="99" b="71" a="1"/>
        <viz:position x="-64.5680831991147" y="-175.885612285144" z="0"/>
        <viz:size value="5"/>
      </node>
      <node id="99" label="ASV117">
        <attvalues>
          <attvalue for="att1" value="ASV117"/>
          <attvalue for="att2" value="0.0780303496991725"/>
        </attvalues>
        <viz:color r="255" g="99" b="71" a="1"/>
        <viz:position x="231.582313002011" y="226.730271988405" z="0"/>
        <viz:size value="5"/>
      </node>
      <node id="100" label="ASV118">
        <attvalues>
          <attvalue for="att1" value="ASV118"/>
          <attvalue for="att2" value="0.140317734108161"/>
        </attvalues>
        <viz:color r="255" g="99" b="71" a="1"/>
        <viz:position x="-84.1466727925537" y="114.744149192386" z="0"/>
        <viz:size value="5"/>
      </node>
      <node id="101" label="ASV119">
        <attvalues>
          <attvalue for="att1" value="ASV119"/>
          <attvalue for="att2" value="0.209906203869119"/>
        </attvalues>
        <viz:color r="255" g="99" b="71" a="1"/>
        <viz:position x="-213.888458310468" y="96.0159460323185" z="0"/>
        <viz:size value="5"/>
      </node>
      <node id="102" label="ASV120">
        <attvalues>
          <attvalue for="att1" value="ASV120"/>
          <attvalue for="att2" value="0.180017385709494"/>
        </attvalues>
        <viz:color r="255" g="99" b="71" a="1"/>
        <viz:position x="-171.538279489439" y="4.27964780966678" z="0"/>
        <viz:size value="5"/>
      </node>
      <node id="103" label="ASV121">
        <attvalues>
          <attvalue for="att1" value="ASV121"/>
          <attvalue for="att2" value="0.106322055438054"/>
        </attvalues>
        <viz:color r="255" g="99" b="71" a="1"/>
        <viz:position x="154.282072010846" y="192.677638832596" z="0"/>
        <viz:size value="5"/>
      </node>
      <node id="104" label="ASV122">
        <attvalues>
          <attvalue for="att1" value="ASV122"/>
          <attvalue for="att2" value="0.175226048447264"/>
        </attvalues>
        <viz:color r="255" g="99" b="71" a="1"/>
        <viz:position x="-168.869777822439" y="-148.12482978686" z="0"/>
        <viz:size value="5"/>
      </node>
      <node id="105" label="ASV123">
        <attvalues>
          <attvalue for="att1" value="ASV123"/>
          <attvalue for="att2" value="0.0958267452445978"/>
        </attvalues>
        <viz:color r="255" g="99" b="71" a="1"/>
        <viz:position x="14.6400429287685" y="225.814568105795" z="0"/>
        <viz:size value="5"/>
      </node>
      <node id="106" label="ASV124">
        <attvalues>
          <attvalue for="att1" value="ASV124"/>
          <attvalue for="att2" value="0.112938664038276"/>
        </attvalues>
        <viz:color r="255" g="99" b="71" a="1"/>
        <viz:position x="-245.241043172994" y="188.778355660939" z="0"/>
        <viz:size value="5"/>
      </node>
      <node id="107" label="ASV126">
        <attvalues>
          <attvalue for="att1" value="ASV126"/>
          <attvalue for="att2" value="0.0946859506583526"/>
        </attvalues>
        <viz:color r="255" g="99" b="71" a="1"/>
        <viz:position x="58.422171330784" y="71.9189825755176" z="0"/>
        <viz:size value="5"/>
      </node>
      <node id="108" label="ASV127">
        <attvalues>
          <attvalue for="att1" value="ASV127"/>
          <attvalue for="att2" value="0.121836861810989"/>
        </attvalues>
        <viz:color r="255" g="99" b="71" a="1"/>
        <viz:position x="-218.885920319113" y="-9.36739316883614" z="0"/>
        <viz:size value="5"/>
      </node>
      <node id="109" label="ASV128">
        <attvalues>
          <attvalue for="att1" value="ASV128"/>
          <attvalue for="att2" value="0.155148063729349"/>
        </attvalues>
        <viz:color r="255" g="99" b="71" a="1"/>
        <viz:position x="-218.740687096358" y="-156.713283425784" z="0"/>
        <viz:size value="5"/>
      </node>
      <node id="110" label="ASV129">
        <attvalues>
          <attvalue for="att1" value="ASV129"/>
          <attvalue for="att2" value="0.0978801754998392"/>
        </attvalues>
        <viz:color r="255" g="99" b="71" a="1"/>
        <viz:position x="33.8361787586574" y="-122.720670205569" z="0"/>
        <viz:size value="5"/>
      </node>
      <node id="111" label="ASV130">
        <attvalues>
          <attvalue for="att1" value="ASV130"/>
          <attvalue for="att2" value="0.0935451560721073"/>
        </attvalues>
        <viz:color r="255" g="99" b="71" a="1"/>
        <viz:position x="-11.1079065805518" y="86.2074458930604" z="0"/>
        <viz:size value="5"/>
      </node>
      <node id="112" label="ASV131">
        <attvalues>
          <attvalue for="att1" value="ASV131"/>
          <attvalue for="att2" value="0.127084516907717"/>
        </attvalues>
        <viz:color r="255" g="99" b="71" a="1"/>
        <viz:position x="22.1427174852553" y="-238.396374212212" z="0"/>
        <viz:size value="5"/>
      </node>
      <node id="113" label="ASV132">
        <attvalues>
          <attvalue for="att1" value="ASV132"/>
          <attvalue for="att2" value="0.194847715330682"/>
        </attvalues>
        <viz:color r="255" g="99" b="71" a="1"/>
        <viz:position x="224.867629046678" y="230.035502733655" z="0"/>
        <viz:size value="5"/>
      </node>
      <node id="114" label="ASV133">
        <attvalues>
          <attvalue for="att1" value="ASV133"/>
          <attvalue for="att2" value="0.0933169971548583"/>
        </attvalues>
        <viz:color r="255" g="99" b="71" a="1"/>
        <viz:position x="232.684593420243" y="-53.7749029249597" z="0"/>
        <viz:size value="5"/>
      </node>
      <node id="115" label="ASV134">
        <attvalues>
          <attvalue for="att1" value="ASV134"/>
          <attvalue for="att2" value="0.109744439196789"/>
        </attvalues>
        <viz:color r="255" g="99" b="71" a="1"/>
        <viz:position x="5.75425678534609" y="-249.247481928771" z="0"/>
        <viz:size value="5"/>
      </node>
      <node id="116" label="ASV135">
        <attvalues>
          <attvalue for="att1" value="ASV135"/>
          <attvalue for="att2" value="0.125943722321471"/>
        </attvalues>
        <viz:color r="255" g="99" b="71" a="1"/>
        <viz:position x="-14.1740155272222" y="229.890643907061" z="0"/>
        <viz:size value="5"/>
      </node>
      <node id="117" label="ASV136">
        <attvalues>
          <attvalue for="att1" value="ASV136"/>
          <attvalue for="att2" value="0.138036144935671"/>
        </attvalues>
        <viz:color r="255" g="99" b="71" a="1"/>
        <viz:position x="9.04432255017576" y="67.0852046570156" z="0"/>
        <viz:size value="5"/>
      </node>
      <node id="118" label="ASV137">
        <attvalues>
          <attvalue for="att1" value="ASV137"/>
          <attvalue for="att2" value="0.129366106080207"/>
        </attvalues>
        <viz:color r="255" g="99" b="71" a="1"/>
        <viz:position x="163.983905254986" y="-207.77417885902" z="0"/>
        <viz:size value="5"/>
      </node>
      <node id="119" label="ASV138">
        <attvalues>
          <attvalue for="att1" value="ASV138"/>
          <attvalue for="att2" value="0.119098954804"/>
        </attvalues>
        <viz:color r="255" g="99" b="71" a="1"/>
        <viz:position x="-129.128283711691" y="-96.2081353148627" z="0"/>
        <viz:size value="5"/>
      </node>
      <node id="120" label="ASV139">
        <attvalues>
          <attvalue for="att1" value="ASV139"/>
          <attvalue for="att2" value="0.0987928111688353"/>
        </attvalues>
        <viz:color r="255" g="99" b="71" a="1"/>
        <viz:position x="-111.596115690409" y="-128.722507811663" z="0"/>
        <viz:size value="5"/>
      </node>
      <node id="121" label="ASV140">
        <attvalues>
          <attvalue for="att1" value="ASV140"/>
          <attvalue for="att2" value="0.282232580637065"/>
        </attvalues>
        <viz:color r="255" g="99" b="71" a="1"/>
        <viz:position x="86.8486107602104" y="-7.43581050823099" z="0"/>
        <viz:size value="5"/>
      </node>
      <node id="122" label="ASV141">
        <attvalues>
          <attvalue for="att1" value="ASV141"/>
          <attvalue for="att2" value="0.105181260851808"/>
        </attvalues>
        <viz:color r="255" g="99" b="71" a="1"/>
        <viz:position x="-198.576497820587" y="36.2864292953839" z="0"/>
        <viz:size value="5"/>
      </node>
      <node id="123" label="ASV142">
        <attvalues>
          <attvalue for="att1" value="ASV142"/>
          <attvalue for="att2" value="0.10951628027954"/>
        </attvalues>
        <viz:color r="255" g="99" b="71" a="1"/>
        <viz:position x="-191.54032384914" y="12.5581297556386" z="0"/>
        <viz:size value="5"/>
      </node>
      <node id="124" label="ASV143">
        <attvalues>
          <attvalue for="att1" value="ASV143"/>
          <attvalue for="att2" value="0.30733006153446"/>
        </attvalues>
        <viz:color r="255" g="99" b="71" a="1"/>
        <viz:position x="205.377024883343" y="-100.255251667851" z="0"/>
        <viz:size value="5"/>
      </node>
      <node id="125" label="ASV144">
        <attvalues>
          <attvalue for="att1" value="ASV144"/>
          <attvalue for="att2" value="0.0734671713541916"/>
        </attvalues>
        <viz:color r="255" g="99" b="71" a="1"/>
        <viz:position x="219.933202301175" y="-139.972440624661" z="0"/>
        <viz:size value="5"/>
      </node>
      <node id="126" label="ASV145">
        <attvalues>
          <attvalue for="att1" value="ASV145"/>
          <attvalue for="att2" value="0.125031086652475"/>
        </attvalues>
        <viz:color r="255" g="99" b="71" a="1"/>
        <viz:position x="-171.512809679257" y="-199.649956616079" z="0"/>
        <viz:size value="5"/>
      </node>
      <node id="127" label="ASV146">
        <attvalues>
          <attvalue for="att1" value="ASV146"/>
          <attvalue for="att2" value="0.180245544626743"/>
        </attvalues>
        <viz:color r="255" g="99" b="71" a="1"/>
        <viz:position x="59.3697303915275" y="-131.852469868465" z="0"/>
        <viz:size value="5"/>
      </node>
      <node id="128" label="ASV147">
        <attvalues>
          <attvalue for="att1" value="ASV147"/>
          <attvalue for="att2" value="0.16199283124682"/>
        </attvalues>
        <viz:color r="255" g="99" b="71" a="1"/>
        <viz:position x="75.6622996273123" y="-54.0437837034791" z="0"/>
        <viz:size value="5"/>
      </node>
      <node id="129" label="ASV149">
        <attvalues>
          <attvalue for="att1" value="ASV149"/>
          <attvalue for="att2" value="0.158114129653586"/>
        </attvalues>
        <viz:color r="255" g="99" b="71" a="1"/>
        <viz:position x="-80.6776901503764" y="169.542385047" z="0"/>
        <viz:size value="5"/>
      </node>
      <node id="130" label="ASV150">
        <attvalues>
          <attvalue for="att1" value="ASV150"/>
          <attvalue for="att2" value="0.14305564111515"/>
        </attvalues>
        <viz:color r="255" g="99" b="71" a="1"/>
        <viz:position x="68.3113010226442" y="16.0639023063684" z="0"/>
        <viz:size value="5"/>
      </node>
      <node id="131" label="ASV151">
        <attvalues>
          <attvalue for="att1" value="ASV151"/>
          <attvalue for="att2" value="0.317597212810667"/>
        </attvalues>
        <viz:color r="255" g="99" b="71" a="1"/>
        <viz:position x="149.601384650121" y="93.985961685372" z="0"/>
        <viz:size value="5"/>
      </node>
      <node id="132" label="ASV152">
        <attvalues>
          <attvalue for="att1" value="ASV152"/>
          <attvalue for="att2" value="0.0844187993821457"/>
        </attvalues>
        <viz:color r="255" g="99" b="71" a="1"/>
        <viz:position x="24.4277757377201" y="-26.2850330486896" z="0"/>
        <viz:size value="5"/>
      </node>
      <node id="133" label="ASV153">
        <attvalues>
          <attvalue for="att1" value="ASV153"/>
          <attvalue for="att2" value="0.0892101366443755"/>
        </attvalues>
        <viz:color r="255" g="99" b="71" a="1"/>
        <viz:position x="-76.9604261415217" y="-191.372914077962" z="0"/>
        <viz:size value="5"/>
      </node>
      <node id="134" label="ASV155">
        <attvalues>
          <attvalue for="att1" value="ASV155"/>
          <attvalue for="att2" value="0.21195963412436"/>
        </attvalues>
        <viz:color r="255" g="99" b="71" a="1"/>
        <viz:position x="-49.5734706348935" y="99.5054179388943" z="0"/>
        <viz:size value="5"/>
      </node>
      <node id="135" label="ASV156">
        <attvalues>
          <attvalue for="att1" value="ASV156"/>
          <attvalue for="att2" value="0.124802927735226"/>
        </attvalues>
        <viz:color r="255" g="99" b="71" a="1"/>
        <viz:position x="19.3173103831424" y="141.338052776481" z="0"/>
        <viz:size value="5"/>
      </node>
      <node id="136" label="ASV157">
        <attvalues>
          <attvalue for="att1" value="ASV157"/>
          <attvalue for="att2" value="0.0600057952364981"/>
        </attvalues>
        <viz:color r="255" g="99" b="71" a="1"/>
        <viz:position x="-183.47436780437" y="-200.366504360361" z="0"/>
        <viz:size value="5"/>
      </node>
      <node id="137" label="ASV160">
        <attvalues>
          <attvalue for="att1" value="ASV160"/>
          <attvalue for="att2" value="0.0887538188098775"/>
        </attvalues>
        <viz:color r="255" g="99" b="71" a="1"/>
        <viz:position x="135.454018245608" y="-136.896894717969" z="0"/>
        <viz:size value="5"/>
      </node>
      <node id="138" label="ASV161">
        <attvalues>
          <attvalue for="att1" value="ASV161"/>
          <attvalue for="att2" value="0.162220990164069"/>
        </attvalues>
        <viz:color r="255" g="99" b="71" a="1"/>
        <viz:position x="-1.50866429310221" y="59.739207977084" z="0"/>
        <viz:size value="5"/>
      </node>
      <node id="139" label="ASV162">
        <attvalues>
          <attvalue for="att1" value="ASV162"/>
          <attvalue for="att2" value="0.154691745894851"/>
        </attvalues>
        <viz:color r="255" g="99" b="71" a="1"/>
        <viz:position x="-238.415722847771" y="32.6610086303116" z="0"/>
        <viz:size value="5"/>
      </node>
      <node id="140" label="ASV163">
        <attvalues>
          <attvalue for="att1" value="ASV163"/>
          <attvalue for="att2" value="0.0926325204031112"/>
        </attvalues>
        <viz:color r="255" g="99" b="71" a="1"/>
        <viz:position x="-125.080028378598" y="-3.86877168250339" z="0"/>
        <viz:size value="5"/>
      </node>
      <node id="141" label="ASV164">
        <attvalues>
          <attvalue for="att1" value="ASV164"/>
          <attvalue for="att2" value="0.134613761176935"/>
        </attvalues>
        <viz:color r="255" g="99" b="71" a="1"/>
        <viz:position x="105.727914308595" y="-168.439174582119" z="0"/>
        <viz:size value="5"/>
      </node>
      <node id="142" label="ASV165">
        <attvalues>
          <attvalue for="att1" value="ASV165"/>
          <attvalue for="att2" value="0.196216668834176"/>
        </attvalues>
        <viz:color r="255" g="99" b="71" a="1"/>
        <viz:position x="110.534486474316" y="-159.290742230115" z="0"/>
        <viz:size value="5"/>
      </node>
      <node id="143" label="ASV166">
        <attvalues>
          <attvalue for="att1" value="ASV166"/>
          <attvalue for="att2" value="0.086472229637387"/>
        </attvalues>
        <viz:color r="255" g="99" b="71" a="1"/>
        <viz:position x="2.50048653507767" y="170.684193045015" z="0"/>
        <viz:size value="5"/>
      </node>
      <node id="144" label="ASV167">
        <attvalues>
          <attvalue for="att1" value="ASV167"/>
          <attvalue for="att2" value="0.188002947813211"/>
        </attvalues>
        <viz:color r="255" g="99" b="71" a="1"/>
        <viz:position x="-19.9902308274401" y="-227.110350243496" z="0"/>
        <viz:size value="5"/>
      </node>
      <node id="145" label="ASV168">
        <attvalues>
          <attvalue for="att1" value="ASV168"/>
          <attvalue for="att2" value="0.172031823605778"/>
        </attvalues>
        <viz:color r="255" g="99" b="71" a="1"/>
        <viz:position x="-155.275518696576" y="28.3216671929798" z="0"/>
        <viz:size value="5"/>
      </node>
      <node id="146" label="ASV169">
        <attvalues>
          <attvalue for="att1" value="ASV169"/>
          <attvalue for="att2" value="0.106550214355303"/>
        </attvalues>
        <viz:color r="255" g="99" b="71" a="1"/>
        <viz:position x="-72.5146397462334" y="-136.613347410753" z="0"/>
        <viz:size value="5"/>
      </node>
      <node id="147" label="ASV170">
        <attvalues>
          <attvalue for="att1" value="ASV170"/>
          <attvalue for="att2" value="0.130050582831954"/>
        </attvalues>
        <viz:color r="255" g="99" b="71" a="1"/>
        <viz:position x="126.13235094694" y="-187.143043858098" z="0"/>
        <viz:size value="5"/>
      </node>
      <node id="148" label="ASV171">
        <attvalues>
          <attvalue for="att1" value="ASV171"/>
          <attvalue for="att2" value="0.122065020728238"/>
        </attvalues>
        <viz:color r="255" g="99" b="71" a="1"/>
        <viz:position x="184.147162983835" y="133.882423891136" z="0"/>
        <viz:size value="5"/>
      </node>
      <node id="149" label="ASV172">
        <attvalues>
          <attvalue for="att1" value="ASV172"/>
          <attvalue for="att2" value="0.0734671713541916"/>
        </attvalues>
        <viz:color r="255" g="99" b="71" a="1"/>
        <viz:position x="188.790765014648" y="4.43745521868573" z="0"/>
        <viz:size value="5"/>
      </node>
      <node id="150" label="ASV173">
        <attvalues>
          <attvalue for="att1" value="ASV173"/>
          <attvalue for="att2" value="0.206255661193134"/>
        </attvalues>
        <viz:color r="255" g="99" b="71" a="1"/>
        <viz:position x="-69.1617216166792" y="-46.6544245984755" z="0"/>
        <viz:size value="5"/>
      </node>
      <node id="151" label="ASV174">
        <attvalues>
          <attvalue for="att1" value="ASV174"/>
          <attvalue for="att2" value="0.211275157372613"/>
        </attvalues>
        <viz:color r="255" g="99" b="71" a="1"/>
        <viz:position x="197.552526741668" y="203.387005737087" z="0"/>
        <viz:size value="5"/>
      </node>
      <node id="152" label="ASV175">
        <attvalues>
          <attvalue for="att1" value="ASV175"/>
          <attvalue for="att2" value="0.075292442692184"/>
        </attvalues>
        <viz:color r="255" g="99" b="71" a="1"/>
        <viz:position x="-183.704229242103" y="-33.503085759099" z="0"/>
        <viz:size value="5"/>
      </node>
      <node id="153" label="ASV176">
        <attvalues>
          <attvalue for="att1" value="ASV176"/>
          <attvalue for="att2" value="0.10723469110705"/>
        </attvalues>
        <viz:color r="255" g="99" b="71" a="1"/>
        <viz:position x="147.884526147876" y="83.3000191708895" z="0"/>
        <viz:size value="5"/>
      </node>
      <node id="154" label="ASV177">
        <attvalues>
          <attvalue for="att1" value="ASV177"/>
          <attvalue for="att2" value="0.0940014739066054"/>
        </attvalues>
        <viz:color r="255" g="99" b="71" a="1"/>
        <viz:position x="179.665195517819" y="207.025715693618" z="0"/>
        <viz:size value="5"/>
      </node>
      <node id="155" label="ASV179">
        <attvalues>
          <attvalue for="att1" value="ASV179"/>
          <attvalue for="att2" value="0.0784866675336706"/>
        </attvalues>
        <viz:color r="255" g="99" b="71" a="1"/>
        <viz:position x="166.480417248674" y="94.5992612451219" z="0"/>
        <viz:size value="5"/>
      </node>
      <node id="156" label="ASV180">
        <attvalues>
          <attvalue for="att1" value="ASV180"/>
          <attvalue for="att2" value="0.111569710534782"/>
        </attvalues>
        <viz:color r="255" g="99" b="71" a="1"/>
        <viz:position x="-187.776708794229" y="-137.433797243331" z="0"/>
        <viz:size value="5"/>
      </node>
      <node id="157" label="ASV181">
        <attvalues>
          <attvalue for="att1" value="ASV181"/>
          <attvalue for="att2" value="0.161536513412322"/>
        </attvalues>
        <viz:color r="255" g="99" b="71" a="1"/>
        <viz:position x="220.657489324842" y="120.499039017643" z="0"/>
        <viz:size value="5"/>
      </node>
      <node id="158" label="ASV184">
        <attvalues>
          <attvalue for="att1" value="ASV184"/>
          <attvalue for="att2" value="0.119098954804"/>
        </attvalues>
        <viz:color r="255" g="99" b="71" a="1"/>
        <viz:position x="-120.423083114326" y="-249.056531960701" z="0"/>
        <viz:size value="5"/>
      </node>
      <node id="159" label="ASV185">
        <attvalues>
          <attvalue for="att1" value="ASV185"/>
          <attvalue for="att2" value="0.0940014739066054"/>
        </attvalues>
        <viz:color r="255" g="99" b="71" a="1"/>
        <viz:position x="-144.100892714189" y="-173.863358637877" z="0"/>
        <viz:size value="5"/>
      </node>
      <node id="160" label="ASV186">
        <attvalues>
          <attvalue for="att1" value="ASV186"/>
          <attvalue for="att2" value="0.0867003885546361"/>
        </attvalues>
        <viz:color r="255" g="99" b="71" a="1"/>
        <viz:position x="219.179114832715" y="90.6161507721744" z="0"/>
        <viz:size value="5"/>
      </node>
      <node id="161" label="ASV187">
        <attvalues>
          <attvalue for="att1" value="ASV187"/>
          <attvalue for="att2" value="0.147162501625632"/>
        </attvalues>
        <viz:color r="255" g="99" b="71" a="1"/>
        <viz:position x="2.32441299299373" y="234.826635940616" z="0"/>
        <viz:size value="5"/>
      </node>
      <node id="162" label="ASV188">
        <attvalues>
          <attvalue for="att1" value="ASV188"/>
          <attvalue for="att2" value="0.116589206714261"/>
        </attvalues>
        <viz:color r="255" g="99" b="71" a="1"/>
        <viz:position x="147.32880348067" y="185.254149346508" z="0"/>
        <viz:size value="5"/>
      </node>
      <node id="163" label="ASV189">
        <attvalues>
          <attvalue for="att1" value="ASV189"/>
          <attvalue for="att2" value="0.168837598764291"/>
        </attvalues>
        <viz:color r="255" g="99" b="71" a="1"/>
        <viz:position x="56.2224205462617" y="-102.274371845749" z="0"/>
        <viz:size value="5"/>
      </node>
      <node id="164" label="ASV190">
        <attvalues>
          <attvalue for="att1" value="ASV190"/>
          <attvalue for="att2" value="0.142143005446153"/>
        </attvalues>
        <viz:color r="255" g="99" b="71" a="1"/>
        <viz:position x="39.1832431522715" y="68.2237445411979" z="0"/>
        <viz:size value="5"/>
      </node>
      <node id="165" label="ASV191">
        <attvalues>
          <attvalue for="att1" value="ASV191"/>
          <attvalue for="att2" value="0.114992094293517"/>
        </attvalues>
        <viz:color r="255" g="99" b="71" a="1"/>
        <viz:position x="-171.14469174064" y="-169.678227729076" z="0"/>
        <viz:size value="5"/>
      </node>
      <node id="166" label="ASV192">
        <attvalues>
          <attvalue for="att1" value="ASV192"/>
          <attvalue for="att2" value="0.121152385059241"/>
        </attvalues>
        <viz:color r="255" g="99" b="71" a="1"/>
        <viz:position x="-144.240951381983" y="57.1540813461837" z="0"/>
        <viz:size value="5"/>
      </node>
      <node id="167" label="ASV193">
        <attvalues>
          <attvalue for="att1" value="ASV193"/>
          <attvalue for="att2" value="0.104268625182812"/>
        </attvalues>
        <viz:color r="255" g="99" b="71" a="1"/>
        <viz:position x="-149.704896332734" y="-123.028725498019" z="0"/>
        <viz:size value="5"/>
      </node>
      <node id="168" label="ASV194">
        <attvalues>
          <attvalue for="att1" value="ASV194"/>
          <attvalue for="att2" value="0.179789226792245"/>
        </attvalues>
        <viz:color r="255" g="99" b="71" a="1"/>
        <viz:position x="-189.530531595858" y="-78.4830485109704" z="0"/>
        <viz:size value="5"/>
      </node>
      <node id="169" label="ASV195">
        <attvalues>
          <attvalue for="att1" value="ASV195"/>
          <attvalue for="att2" value="0.181842657047487"/>
        </attvalues>
        <viz:color r="255" g="99" b="71" a="1"/>
        <viz:position x="108.783373627368" y="-131.71434478711" z="0"/>
        <viz:size value="5"/>
      </node>
      <node id="170" label="ASV196">
        <attvalues>
          <attvalue for="att1" value="ASV196"/>
          <attvalue for="att2" value="0.0600057952364981"/>
        </attvalues>
        <viz:color r="255" g="99" b="71" a="1"/>
        <viz:position x="-215.004674882365" y="222.931882947732" z="0"/>
        <viz:size value="5"/>
      </node>
      <node id="171" label="ASV198">
        <attvalues>
          <attvalue for="att1" value="ASV198"/>
          <attvalue for="att2" value="0.117730001300506"/>
        </attvalues>
        <viz:color r="255" g="99" b="71" a="1"/>
        <viz:position x="54.5653014894438" y="-41.8483848444265" z="0"/>
        <viz:size value="5"/>
      </node>
      <node id="172" label="ASV199">
        <attvalues>
          <attvalue for="att1" value="ASV199"/>
          <attvalue for="att2" value="0.0711855821817012"/>
        </attvalues>
        <viz:color r="255" g="99" b="71" a="1"/>
        <viz:position x="87.8944383764029" y="39.7353372742486" z="0"/>
        <viz:size value="5"/>
      </node>
      <node id="173" label="ASV200">
        <attvalues>
          <attvalue for="att1" value="ASV200"/>
          <attvalue for="att2" value="0.0978801754998392"/>
        </attvalues>
        <viz:color r="255" g="99" b="71" a="1"/>
        <viz:position x="56.950827312667" y="178.737144695161" z="0"/>
        <viz:size value="5"/>
      </node>
      <node id="174" label="ASV201">
        <attvalues>
          <attvalue for="att1" value="ASV201"/>
          <attvalue for="att2" value="0.107006532189801"/>
        </attvalues>
        <viz:color r="255" g="99" b="71" a="1"/>
        <viz:position x="-240.989936558119" y="192.082208700622" z="0"/>
        <viz:size value="5"/>
      </node>
      <node id="175" label="ASV203">
        <attvalues>
          <attvalue for="att1" value="ASV203"/>
          <attvalue for="att2" value="0.0627437022434866"/>
        </attvalues>
        <viz:color r="255" g="99" b="71" a="1"/>
        <viz:position x="214.721578478538" y="34.8227664694847" z="0"/>
        <viz:size value="5"/>
      </node>
      <node id="176" label="ASV204">
        <attvalues>
          <attvalue for="att1" value="ASV204"/>
          <attvalue for="att2" value="0.0921762025686131"/>
        </attvalues>
        <viz:color r="255" g="99" b="71" a="1"/>
        <viz:position x="-116.28867415817" y="-24.5119578312311" z="0"/>
        <viz:size value="5"/>
      </node>
      <node id="177" label="ASV206">
        <attvalues>
          <attvalue for="att1" value="ASV206"/>
          <attvalue for="att2" value="0.0670787216712184"/>
        </attvalues>
        <viz:color r="255" g="99" b="71" a="1"/>
        <viz:position x="-97.9814979123809" y="189.532039401976" z="0"/>
        <viz:size value="5"/>
      </node>
      <node id="178" label="ASV207">
        <attvalues>
          <attvalue for="att1" value="ASV207"/>
          <attvalue for="att2" value="0.0711855821817012"/>
        </attvalues>
        <viz:color r="255" g="99" b="71" a="1"/>
        <viz:position x="-132.201175543196" y="-132.258133381579" z="0"/>
        <viz:size value="5"/>
      </node>
      <node id="179" label="ASV208">
        <attvalues>
          <attvalue for="att1" value="ASV208"/>
          <attvalue for="att2" value="0.157885970736337"/>
        </attvalues>
        <viz:color r="255" g="99" b="71" a="1"/>
        <viz:position x="-197.070457913936" y="-67.2848085174557" z="0"/>
        <viz:size value="5"/>
      </node>
      <node id="180" label="ASV209">
        <attvalues>
          <attvalue for="att1" value="ASV209"/>
          <attvalue for="att2" value="0.120924226141992"/>
        </attvalues>
        <viz:color r="255" g="99" b="71" a="1"/>
        <viz:position x="-52.0336871140199" y="134.048173216019" z="0"/>
        <viz:size value="5"/>
      </node>
      <node id="181" label="ASV210">
        <attvalues>
          <attvalue for="att1" value="ASV210"/>
          <attvalue for="att2" value="0.119327113721249"/>
        </attvalues>
        <viz:color r="255" g="99" b="71" a="1"/>
        <viz:position x="-45.3625094580447" y="50.3996951104214" z="0"/>
        <viz:size value="5"/>
      </node>
      <node id="182" label="ASV211">
        <attvalues>
          <attvalue for="att1" value="ASV211"/>
          <attvalue for="att2" value="0.0958267452445978"/>
        </attvalues>
        <viz:color r="255" g="99" b="71" a="1"/>
        <viz:position x="-94.8926140549066" y="-72.5990170829594" z="0"/>
        <viz:size value="5"/>
      </node>
      <node id="183" label="ASV212">
        <attvalues>
          <attvalue for="att1" value="ASV212"/>
          <attvalue for="att2" value="0.102671512762069"/>
        </attvalues>
        <viz:color r="255" g="99" b="71" a="1"/>
        <viz:position x="122.714177132175" y="105.940798891947" z="0"/>
        <viz:size value="5"/>
      </node>
      <node id="184" label="ASV214">
        <attvalues>
          <attvalue for="att1" value="ASV214"/>
          <attvalue for="att2" value="0.0611465898227433"/>
        </attvalues>
        <viz:color r="255" g="99" b="71" a="1"/>
        <viz:position x="105.913461282967" y="-129.543382886581" z="0"/>
        <viz:size value="5"/>
      </node>
      <node id="185" label="ASV215">
        <attvalues>
          <attvalue for="att1" value="ASV215"/>
          <attvalue for="att2" value="0.0778021907819234"/>
        </attvalues>
        <viz:color r="255" g="99" b="71" a="1"/>
        <viz:position x="63.6912036143911" y="248.48637986321" z="0"/>
        <viz:size value="5"/>
      </node>
      <node id="186" label="ASV216">
        <attvalues>
          <attvalue for="att1" value="ASV216"/>
          <attvalue for="att2" value="0.128909788245709"/>
        </attvalues>
        <viz:color r="255" g="99" b="71" a="1"/>
        <viz:position x="108.455339611748" y="-137.445845347001" z="0"/>
        <viz:size value="5"/>
      </node>
      <node id="187" label="ASV217">
        <attvalues>
          <attvalue for="att1" value="ASV217"/>
          <attvalue for="att2" value="0.0604621130709962"/>
        </attvalues>
        <viz:color r="255" g="99" b="71" a="1"/>
        <viz:position x="21.8680507577344" y="146.646860694016" z="0"/>
        <viz:size value="5"/>
      </node>
      <node id="188" label="ASV218">
        <attvalues>
          <attvalue for="att1" value="ASV218"/>
          <attvalue for="att2" value="0.131647695252697"/>
        </attvalues>
        <viz:color r="255" g="99" b="71" a="1"/>
        <viz:position x="-175.265171835543" y="-193.206075499508" z="0"/>
        <viz:size value="5"/>
      </node>
      <node id="189" label="ASV219">
        <attvalues>
          <attvalue for="att1" value="ASV219"/>
          <attvalue for="att2" value="0.0803119388716629"/>
        </attvalues>
        <viz:color r="255" g="99" b="71" a="1"/>
        <viz:position x="18.7193484144879" y="-27.471112380446" z="0"/>
        <viz:size value="5"/>
      </node>
      <node id="190" label="ASV220">
        <attvalues>
          <attvalue for="att1" value="ASV220"/>
          <attvalue for="att2" value="0.102215194927571"/>
        </attvalues>
        <viz:color r="255" g="99" b="71" a="1"/>
        <viz:position x="34.8636606638483" y="-233.438433374885" z="0"/>
        <viz:size value="5"/>
      </node>
      <node id="191" label="ASV221">
        <attvalues>
          <attvalue for="att1" value="ASV221"/>
          <attvalue for="att2" value="0.0912635668996169"/>
        </attvalues>
        <viz:color r="255" g="99" b="71" a="1"/>
        <viz:position x="-64.4348652849782" y="194.455088941377" z="0"/>
        <viz:size value="5"/>
      </node>
      <node id="192" label="ASV224">
        <attvalues>
          <attvalue for="att1" value="ASV224"/>
          <attvalue for="att2" value="0.0622873844089885"/>
        </attvalues>
        <viz:color r="255" g="99" b="71" a="1"/>
        <viz:position x="248.647073120962" y="119.554319838573" z="0"/>
        <viz:size value="5"/>
      </node>
      <node id="193" label="ASV225">
        <attvalues>
          <attvalue for="att1" value="ASV225"/>
          <attvalue for="att2" value="0.0784866675336706"/>
        </attvalues>
        <viz:color r="255" g="99" b="71" a="1"/>
        <viz:position x="78.2585168993846" y="-237.993382630663" z="0"/>
        <viz:size value="5"/>
      </node>
      <node id="194" label="ASV226">
        <attvalues>
          <attvalue for="att1" value="ASV226"/>
          <attvalue for="att2" value="0.135526396845931"/>
        </attvalues>
        <viz:color r="255" g="99" b="71" a="1"/>
        <viz:position x="-180.445996035218" y="2.23963092812662" z="0"/>
        <viz:size value="5"/>
      </node>
      <node id="195" label="ASV227">
        <attvalues>
          <attvalue for="att1" value="ASV227"/>
          <attvalue for="att2" value="0.156973335067341"/>
        </attvalues>
        <viz:color r="255" g="99" b="71" a="1"/>
        <viz:position x="-182.526065388002" y="-217.718347345044" z="0"/>
        <viz:size value="5"/>
      </node>
      <node id="196" label="ASV228">
        <attvalues>
          <attvalue for="att1" value="ASV228"/>
          <attvalue for="att2" value="0.096967539830843"/>
        </attvalues>
        <viz:color r="255" g="99" b="71" a="1"/>
        <viz:position x="-51.3147629542289" y="-117.173675998057" z="0"/>
        <viz:size value="5"/>
      </node>
      <node id="197" label="ASV230">
        <attvalues>
          <attvalue for="att1" value="ASV230"/>
          <attvalue for="att2" value="0.0805400977889119"/>
        </attvalues>
        <viz:color r="255" g="99" b="71" a="1"/>
        <viz:position x="-200.382310702878" y="172.994480001773" z="0"/>
        <viz:size value="5"/>
      </node>
      <node id="198" label="ASV232">
        <attvalues>
          <attvalue for="att1" value="ASV232"/>
          <attvalue for="att2" value="0.120011590472996"/>
        </attvalues>
        <viz:color r="255" g="99" b="71" a="1"/>
        <viz:position x="-141.488855846423" y="139.448810179683" z="0"/>
        <viz:size value="5"/>
      </node>
      <node id="199" label="ASV233">
        <attvalues>
          <attvalue for="att1" value="ASV233"/>
          <attvalue for="att2" value="0.167240486343548"/>
        </attvalues>
        <viz:color r="255" g="99" b="71" a="1"/>
        <viz:position x="-140.289707486473" y="-245.044894657991" z="0"/>
        <viz:size value="5"/>
      </node>
      <node id="200" label="ASV234">
        <attvalues>
          <attvalue for="att1" value="ASV234"/>
          <attvalue for="att2" value="0.153779110225854"/>
        </attvalues>
        <viz:color r="255" g="99" b="71" a="1"/>
        <viz:position x="-124.339506444568" y="76.0876557159297" z="0"/>
        <viz:size value="5"/>
      </node>
      <node id="201" label="ASV236">
        <attvalues>
          <attvalue for="att1" value="ASV236"/>
          <attvalue for="att2" value="0.132788489838943"/>
        </attvalues>
        <viz:color r="255" g="99" b="71" a="1"/>
        <viz:position x="192.717161895551" y="200.247782717009" z="0"/>
        <viz:size value="5"/>
      </node>
      <node id="202" label="ASV237">
        <attvalues>
          <attvalue for="att1" value="ASV237"/>
          <attvalue for="att2" value="0.154691745894851"/>
        </attvalues>
        <viz:color r="255" g="99" b="71" a="1"/>
        <viz:position x="-108.439682683907" y="65.3212291807245" z="0"/>
        <viz:size value="5"/>
      </node>
      <node id="203" label="ASV238">
        <attvalues>
          <attvalue for="att1" value="ASV238"/>
          <attvalue for="att2" value="0.104496784100061"/>
        </attvalues>
        <viz:color r="255" g="99" b="71" a="1"/>
        <viz:position x="26.7021916547008" y="168.47181485878" z="0"/>
        <viz:size value="5"/>
      </node>
      <node id="204" label="ASV239">
        <attvalues>
          <attvalue for="att1" value="ASV239"/>
          <attvalue for="att2" value="0.249377696553203"/>
        </attvalues>
        <viz:color r="255" g="99" b="71" a="1"/>
        <viz:position x="-23.6325236577391" y="165.168239537939" z="0"/>
        <viz:size value="5"/>
      </node>
      <node id="205" label="ASV240">
        <attvalues>
          <attvalue for="att1" value="ASV240"/>
          <attvalue for="att2" value="0.0898946133961227"/>
        </attvalues>
        <viz:color r="255" g="99" b="71" a="1"/>
        <viz:position x="143.783781909564" y="114.492471761336" z="0"/>
        <viz:size value="5"/>
      </node>
      <node id="206" label="ASV242">
        <attvalues>
          <attvalue for="att1" value="ASV242"/>
          <attvalue for="att2" value="0.145109071370391"/>
        </attvalues>
        <viz:color r="255" g="99" b="71" a="1"/>
        <viz:position x="175.214182932584" y="-175.415945467795" z="0"/>
        <viz:size value="5"/>
      </node>
      <node id="207" label="ASV243">
        <attvalues>
          <attvalue for="att1" value="ASV243"/>
          <attvalue for="att2" value="0.0910354079823679"/>
        </attvalues>
        <viz:color r="255" g="99" b="71" a="1"/>
        <viz:position x="-151.970516423716" y="-129.886478639606" z="0"/>
        <viz:size value="5"/>
      </node>
      <node id="208" label="ASV244">
        <attvalues>
          <attvalue for="att1" value="ASV244"/>
          <attvalue for="att2" value="0.0867003885546361"/>
        </attvalues>
        <viz:color r="255" g="99" b="71" a="1"/>
        <viz:position x="7.92745366019426" y="-210.942652978992" z="0"/>
        <viz:size value="5"/>
      </node>
      <node id="209" label="ASV247">
        <attvalues>
          <attvalue for="att1" value="ASV247"/>
          <attvalue for="att2" value="0.0780303496991725"/>
        </attvalues>
        <viz:color r="255" g="99" b="71" a="1"/>
        <viz:position x="-174.033556948216" y="72.8464101271827" z="0"/>
        <viz:size value="5"/>
      </node>
      <node id="210" label="ASV249">
        <attvalues>
          <attvalue for="att1" value="ASV249"/>
          <attvalue for="att2" value="0.0714137410989502"/>
        </attvalues>
        <viz:color r="255" g="99" b="71" a="1"/>
        <viz:position x="-64.1691414079069" y="63.9618056396905" z="0"/>
        <viz:size value="5"/>
      </node>
      <node id="211" label="ASV250">
        <attvalues>
          <attvalue for="att1" value="ASV250"/>
          <attvalue for="att2" value="0.0716419000161993"/>
        </attvalues>
        <viz:color r="255" g="99" b="71" a="1"/>
        <viz:position x="-134.752250427819" y="-24.3345959482467" z="0"/>
        <viz:size value="5"/>
      </node>
      <node id="212" label="ASV251">
        <attvalues>
          <attvalue for="att1" value="ASV251"/>
          <attvalue for="att2" value="0.122293179645487"/>
        </attvalues>
        <viz:color r="255" g="99" b="71" a="1"/>
        <viz:position x="-3.1700819920101" y="67.8071395848208" z="0"/>
        <viz:size value="5"/>
      </node>
      <node id="213" label="ASV252">
        <attvalues>
          <attvalue for="att1" value="ASV252"/>
          <attvalue for="att2" value="0.0725545356851955"/>
        </attvalues>
        <viz:color r="255" g="99" b="71" a="1"/>
        <viz:position x="-24.1507989620244" y="157.877082142978" z="0"/>
        <viz:size value="5"/>
      </node>
      <node id="214" label="ASV253">
        <attvalues>
          <attvalue for="att1" value="ASV253"/>
          <attvalue for="att2" value="0.130278741749203"/>
        </attvalues>
        <viz:color r="255" g="99" b="71" a="1"/>
        <viz:position x="-73.3910840209624" y="-183.64877568157" z="0"/>
        <viz:size value="5"/>
      </node>
      <node id="215" label="ASV255">
        <attvalues>
          <attvalue for="att1" value="ASV255"/>
          <attvalue for="att2" value="0.19781378125492"/>
        </attvalues>
        <viz:color r="255" g="99" b="71" a="1"/>
        <viz:position x="44.5287534386281" y="-100.057587273095" z="0"/>
        <viz:size value="5"/>
      </node>
      <node id="216" label="ASV256">
        <attvalues>
          <attvalue for="att1" value="ASV256"/>
          <attvalue for="att2" value="0.0604621130709962"/>
        </attvalues>
        <viz:color r="255" g="99" b="71" a="1"/>
        <viz:position x="85.489916876485" y="50.8754146061886" z="0"/>
        <viz:size value="5"/>
      </node>
      <node id="217" label="ASV257">
        <attvalues>
          <attvalue for="att1" value="ASV257"/>
          <attvalue for="att2" value="0.0659379270849732"/>
        </attvalues>
        <viz:color r="255" g="99" b="71" a="1"/>
        <viz:position x="91.6998394269752" y="153.797358296328" z="0"/>
        <viz:size value="5"/>
      </node>
      <node id="218" label="ASV258">
        <attvalues>
          <attvalue for="att1" value="ASV258"/>
          <attvalue for="att2" value="0.109288121362291"/>
        </attvalues>
        <viz:color r="255" g="99" b="71" a="1"/>
        <viz:position x="153.06925002409" y="64.5732209965273" z="0"/>
        <viz:size value="5"/>
      </node>
      <node id="219" label="ASV261">
        <attvalues>
          <attvalue for="att1" value="ASV261"/>
          <attvalue for="att2" value="0.0629718611607357"/>
        </attvalues>
        <viz:color r="255" g="99" b="71" a="1"/>
        <viz:position x="43.5431887925283" y="160.51689620331" z="0"/>
        <viz:size value="5"/>
      </node>
      <node id="220" label="ASV262">
        <attvalues>
          <attvalue for="att1" value="ASV262"/>
          <attvalue for="att2" value="0.132332172004445"/>
        </attvalues>
        <viz:color r="255" g="99" b="71" a="1"/>
        <viz:position x="140.210176785641" y="17.8115893150483" z="0"/>
        <viz:size value="5"/>
      </node>
      <node id="221" label="ASV263">
        <attvalues>
          <attvalue for="att1" value="ASV263"/>
          <attvalue for="att2" value="0.293412367582268"/>
        </attvalues>
        <viz:color r="255" g="99" b="71" a="1"/>
        <viz:position x="-245.769894004853" y="-61.6514739575542" z="0"/>
        <viz:size value="5"/>
      </node>
      <node id="222" label="ASV264">
        <attvalues>
          <attvalue for="att1" value="ASV264"/>
          <attvalue for="att2" value="0.0691321519264598"/>
        </attvalues>
        <viz:color r="255" g="99" b="71" a="1"/>
        <viz:position x="-100.365586424571" y="-153.314556384702" z="0"/>
        <viz:size value="5"/>
      </node>
      <node id="223" label="ASV265">
        <attvalues>
          <attvalue for="att1" value="ASV265"/>
          <attvalue for="att2" value="0.0958267452445978"/>
        </attvalues>
        <viz:color r="255" g="99" b="71" a="1"/>
        <viz:position x="-240.754084168055" y="-85.5035310777483" z="0"/>
        <viz:size value="5"/>
      </node>
      <node id="224" label="ASV266">
        <attvalues>
          <attvalue for="att1" value="ASV266"/>
          <attvalue for="att2" value="0.0606902719882453"/>
        </attvalues>
        <viz:color r="255" g="99" b="71" a="1"/>
        <viz:position x="-199.317566450336" y="198.010827818322" z="0"/>
        <viz:size value="5"/>
      </node>
      <node id="225" label="ASV267">
        <attvalues>
          <attvalue for="att1" value="ASV267"/>
          <attvalue for="att2" value="0.113623140790023"/>
        </attvalues>
        <viz:color r="255" g="99" b="71" a="1"/>
        <viz:position x="134.41646787077" y="2.32967447158876" z="0"/>
        <viz:size value="5"/>
      </node>
      <node id="226" label="ASV268">
        <attvalues>
          <attvalue for="att1" value="ASV268"/>
          <attvalue for="att2" value="0.117958160217755"/>
        </attvalues>
        <viz:color r="255" g="99" b="71" a="1"/>
        <viz:position x="216.362997088278" y="18.8697489132858" z="0"/>
        <viz:size value="5"/>
      </node>
      <node id="227" label="ASV269">
        <attvalues>
          <attvalue for="att1" value="ASV269"/>
          <attvalue for="att2" value="0.0983364933343372"/>
        </attvalues>
        <viz:color r="255" g="99" b="71" a="1"/>
        <viz:position x="139.374147062494" y="-191.273389573878" z="0"/>
        <viz:size value="5"/>
      </node>
      <node id="228" label="ASV271">
        <attvalues>
          <attvalue for="att1" value="ASV271"/>
          <attvalue for="att2" value="0.0698166286782069"/>
        </attvalues>
        <viz:color r="255" g="99" b="71" a="1"/>
        <viz:position x="14.7547752822456" y="-36.9784776014282" z="0"/>
        <viz:size value="5"/>
      </node>
      <node id="229" label="ASV274">
        <attvalues>
          <attvalue for="att1" value="ASV274"/>
          <attvalue for="att2" value="0.191881649406445"/>
        </attvalues>
        <viz:color r="255" g="99" b="71" a="1"/>
        <viz:position x="-106.426151069547" y="111.3601935856" z="0"/>
        <viz:size value="5"/>
      </node>
      <node id="230" label="ASV275">
        <attvalues>
          <attvalue for="att1" value="ASV275"/>
          <attvalue for="att2" value="0.0841906404648966"/>
        </attvalues>
        <viz:color r="255" g="99" b="71" a="1"/>
        <viz:position x="143.373962896609" y="27.8100037137472" z="0"/>
        <viz:size value="5"/>
      </node>
      <node id="231" label="ASV276">
        <attvalues>
          <attvalue for="att1" value="ASV276"/>
          <attvalue for="att2" value="0.116361047797012"/>
        </attvalues>
        <viz:color r="255" g="99" b="71" a="1"/>
        <viz:position x="-111.072477875106" y="44.2452732467505" z="0"/>
        <viz:size value="5"/>
      </node>
      <node id="232" label="ASV277">
        <attvalues>
          <attvalue for="att1" value="ASV277"/>
          <attvalue for="att2" value="0.125715563404222"/>
        </attvalues>
        <viz:color r="255" g="99" b="71" a="1"/>
        <viz:position x="-64.4818252475011" y="-52.407701734307" z="0"/>
        <viz:size value="5"/>
      </node>
      <node id="233" label="ASV279">
        <attvalues>
          <attvalue for="att1" value="ASV279"/>
          <attvalue for="att2" value="0.161764672329571"/>
        </attvalues>
        <viz:color r="255" g="99" b="71" a="1"/>
        <viz:position x="-118.750332888351" y="12.1948519683668" z="0"/>
        <viz:size value="5"/>
      </node>
      <node id="234" label="ASV281">
        <attvalues>
          <attvalue for="att1" value="ASV281"/>
          <attvalue for="att2" value="0.0695884697609579"/>
        </attvalues>
        <viz:color r="255" g="99" b="71" a="1"/>
        <viz:position x="-59.0099138062757" y="81.2924921154579" z="0"/>
        <viz:size value="5"/>
      </node>
      <node id="235" label="ASV283">
        <attvalues>
          <attvalue for="att1" value="ASV283"/>
          <attvalue for="att2" value="0.0750642837749349"/>
        </attvalues>
        <viz:color r="255" g="99" b="71" a="1"/>
        <viz:position x="85.3319027593915" y="-19.028608539516" z="0"/>
        <viz:size value="5"/>
      </node>
      <node id="236" label="ASV284">
        <attvalues>
          <attvalue for="att1" value="ASV284"/>
          <attvalue for="att2" value="0.091719884734115"/>
        </attvalues>
        <viz:color r="255" g="99" b="71" a="1"/>
        <viz:position x="-228.507325542791" y="59.9229991917384" z="0"/>
        <viz:size value="5"/>
      </node>
      <node id="237" label="ASV286">
        <attvalues>
          <attvalue for="att1" value="ASV286"/>
          <attvalue for="att2" value="0.0727826946024445"/>
        </attvalues>
        <viz:color r="255" g="99" b="71" a="1"/>
        <viz:position x="-168.381653469237" y="-204.123870745491" z="0"/>
        <viz:size value="5"/>
      </node>
      <node id="238" label="ASV287">
        <attvalues>
          <attvalue for="att1" value="ASV287"/>
          <attvalue for="att2" value="0.0933169971548583"/>
        </attvalues>
        <viz:color r="255" g="99" b="71" a="1"/>
        <viz:position x="26.5409698169442" y="-224.288751171014" z="0"/>
        <viz:size value="5"/>
      </node>
      <node id="239" label="ASV288">
        <attvalues>
          <attvalue for="att1" value="ASV288"/>
          <attvalue for="att2" value="0.070272946512705"/>
        </attvalues>
        <viz:color r="255" g="99" b="71" a="1"/>
        <viz:position x="115.494750473509" y="-55.723425732379" z="0"/>
        <viz:size value="5"/>
      </node>
      <node id="240" label="ASV289">
        <attvalues>
          <attvalue for="att1" value="ASV289"/>
          <attvalue for="att2" value="0.117730001300506"/>
        </attvalues>
        <viz:color r="255" g="99" b="71" a="1"/>
        <viz:position x="-57.3843131455556" y="242.440324664078" z="0"/>
        <viz:size value="5"/>
      </node>
      <node id="241" label="ASV290">
        <attvalues>
          <attvalue for="att1" value="ASV290"/>
          <attvalue for="att2" value="0.0636563379124828"/>
        </attvalues>
        <viz:color r="255" g="99" b="71" a="1"/>
        <viz:position x="162.241078000382" y="-147.44535504914" z="0"/>
        <viz:size value="5"/>
      </node>
      <node id="242" label="ASV291">
        <attvalues>
          <attvalue for="att1" value="ASV291"/>
          <attvalue for="att2" value="0.0666224038367204"/>
        </attvalues>
        <viz:color r="255" g="99" b="71" a="1"/>
        <viz:position x="-199.033499567513" y="185.359651128112" z="0"/>
        <viz:size value="5"/>
      </node>
      <node id="243" label="ASV293">
        <attvalues>
          <attvalue for="att1" value="ASV293"/>
          <attvalue for="att2" value="0.0924043614858621"/>
        </attvalues>
        <viz:color r="255" g="99" b="71" a="1"/>
        <viz:position x="243.239980525899" y="216.348469539541" z="0"/>
        <viz:size value="5"/>
      </node>
      <node id="244" label="ASV295">
        <attvalues>
          <attvalue for="att1" value="ASV295"/>
          <attvalue for="att2" value="0.0885256598926284"/>
        </attvalues>
        <viz:color r="255" g="99" b="71" a="1"/>
        <viz:position x="84.9384081652852" y="-205.641389366367" z="0"/>
        <viz:size value="5"/>
      </node>
      <node id="245" label="ASV296">
        <attvalues>
          <attvalue for="att1" value="ASV296"/>
          <attvalue for="att2" value="0.0689039930092108"/>
        </attvalues>
        <viz:color r="255" g="99" b="71" a="1"/>
        <viz:position x="169.323741338489" y="-86.671219146621" z="0"/>
        <viz:size value="5"/>
      </node>
      <node id="246" label="ASV297">
        <attvalues>
          <attvalue for="att1" value="ASV297"/>
          <attvalue for="att2" value="0.075748760526682"/>
        </attvalues>
        <viz:color r="255" g="99" b="71" a="1"/>
        <viz:position x="135.08546405604" y="-88.1570470270086" z="0"/>
        <viz:size value="5"/>
      </node>
      <node id="247" label="ASV300">
        <attvalues>
          <attvalue for="att1" value="ASV300"/>
          <attvalue for="att2" value="0.0698166286782069"/>
        </attvalues>
        <viz:color r="255" g="99" b="71" a="1"/>
        <viz:position x="-141.754092778512" y="113.536726254451" z="0"/>
        <viz:size value="5"/>
      </node>
      <node id="248" label="ASV301">
        <attvalues>
          <attvalue for="att1" value="ASV301"/>
          <attvalue for="att2" value="0.113623140790023"/>
        </attvalues>
        <viz:color r="255" g="99" b="71" a="1"/>
        <viz:position x="106.52196266999" y="-48.4436733088816" z="0"/>
        <viz:size value="5"/>
      </node>
      <node id="249" label="ASV302">
        <attvalues>
          <attvalue for="att1" value="ASV302"/>
          <attvalue for="att2" value="0.142371164363402"/>
        </attvalues>
        <viz:color r="255" g="99" b="71" a="1"/>
        <viz:position x="-224.295862248037" y="-93.9313206204679" z="0"/>
        <viz:size value="5"/>
      </node>
      <node id="250" label="ASV303">
        <attvalues>
          <attvalue for="att1" value="ASV303"/>
          <attvalue for="att2" value="0.0782585086164215"/>
        </attvalues>
        <viz:color r="255" g="99" b="71" a="1"/>
        <viz:position x="-234.303285696057" y="-151.003033157605" z="0"/>
        <viz:size value="5"/>
      </node>
      <node id="251" label="ASV304">
        <attvalues>
          <attvalue for="att1" value="ASV304"/>
          <attvalue for="att2" value="0.0803119388716629"/>
        </attvalues>
        <viz:color r="255" g="99" b="71" a="1"/>
        <viz:position x="-112.020161847823" y="-152.623379052712" z="0"/>
        <viz:size value="5"/>
      </node>
      <node id="252" label="ASV306">
        <attvalues>
          <attvalue for="att1" value="ASV306"/>
          <attvalue for="att2" value="0.0718700589334483"/>
        </attvalues>
        <viz:color r="255" g="99" b="71" a="1"/>
        <viz:position x="-95.7700035204264" y="101.028876722251" z="0"/>
        <viz:size value="5"/>
      </node>
      <node id="253" label="ASV307">
        <attvalues>
          <attvalue for="att1" value="ASV307"/>
          <attvalue for="att2" value="0.0705011054299541"/>
        </attvalues>
        <viz:color r="255" g="99" b="71" a="1"/>
        <viz:position x="250" y="-247.759008577382" z="0"/>
        <viz:size value="5"/>
      </node>
      <node id="254" label="ASV308">
        <attvalues>
          <attvalue for="att1" value="ASV308"/>
          <attvalue for="att2" value="0.0663942449194713"/>
        </attvalues>
        <viz:color r="255" g="99" b="71" a="1"/>
        <viz:position x="45.5045016738001" y="-75.4590571497517" z="0"/>
        <viz:size value="5"/>
      </node>
      <node id="255" label="ASV310">
        <attvalues>
          <attvalue for="att1" value="ASV310"/>
          <attvalue for="att2" value="0.0762050783611801"/>
        </attvalues>
        <viz:color r="255" g="99" b="71" a="1"/>
        <viz:position x="-130.548566020341" y="41.8924987026865" z="0"/>
        <viz:size value="5"/>
      </node>
      <node id="256" label="ASV311">
        <attvalues>
          <attvalue for="att1" value="ASV311"/>
          <attvalue for="att2" value="0.0960549041618468"/>
        </attvalues>
        <viz:color r="255" g="99" b="71" a="1"/>
        <viz:position x="121.268931600793" y="145.11039080637" z="0"/>
        <viz:size value="5"/>
      </node>
      <node id="257" label="ASV317">
        <attvalues>
          <attvalue for="att1" value="ASV317"/>
          <attvalue for="att2" value="0.0837343226303985"/>
        </attvalues>
        <viz:color r="255" g="99" b="71" a="1"/>
        <viz:position x="48.0320684072769" y="-229.040414582882" z="0"/>
        <viz:size value="5"/>
      </node>
      <node id="258" label="ASV321">
        <attvalues>
          <attvalue for="att1" value="ASV321"/>
          <attvalue for="att2" value="0.0965112219963449"/>
        </attvalues>
        <viz:color r="255" g="99" b="71" a="1"/>
        <viz:position x="-17.2770518407346" y="204.977672362908" z="0"/>
        <viz:size value="5"/>
      </node>
      <node id="259" label="ASV325">
        <attvalues>
          <attvalue for="att1" value="ASV325"/>
          <attvalue for="att2" value="0.103127830596567"/>
        </attvalues>
        <viz:color r="255" g="99" b="71" a="1"/>
        <viz:position x="191.31901323586" y="-100.767724301768" z="0"/>
        <viz:size value="5"/>
      </node>
      <node id="260" label="ASV327">
        <attvalues>
          <attvalue for="att1" value="ASV327"/>
          <attvalue for="att2" value="0.0853314350511418"/>
        </attvalues>
        <viz:color r="255" g="99" b="71" a="1"/>
        <viz:position x="248.080071796448" y="133.642251770946" z="0"/>
        <viz:size value="5"/>
      </node>
      <node id="261" label="ASV331">
        <attvalues>
          <attvalue for="att1" value="ASV331"/>
          <attvalue for="att2" value="0.0912635668996169"/>
        </attvalues>
        <viz:color r="255" g="99" b="71" a="1"/>
        <viz:position x="-111.797121756521" y="-176.718410771251" z="0"/>
        <viz:size value="5"/>
      </node>
      <node id="262" label="ASV333">
        <attvalues>
          <attvalue for="att1" value="ASV333"/>
          <attvalue for="att2" value="0.0819090512924062"/>
        </attvalues>
        <viz:color r="255" g="99" b="71" a="1"/>
        <viz:position x="186.469751403392" y="-196.508513718586" z="0"/>
        <viz:size value="5"/>
      </node>
      <node id="263" label="ASV334">
        <attvalues>
          <attvalue for="att1" value="ASV334"/>
          <attvalue for="att2" value="0.0830498458786514"/>
        </attvalues>
        <viz:color r="255" g="99" b="71" a="1"/>
        <viz:position x="-209.732858190894" y="25.304255028573" z="0"/>
        <viz:size value="5"/>
      </node>
      <node id="264" label="ASV335">
        <attvalues>
          <attvalue for="att1" value="ASV335"/>
          <attvalue for="att2" value="0.0766613961956782"/>
        </attvalues>
        <viz:color r="255" g="99" b="71" a="1"/>
        <viz:position x="208.481125418642" y="-38.937265936904" z="0"/>
        <viz:size value="5"/>
      </node>
      <node id="265" label="ASV336">
        <attvalues>
          <attvalue for="att1" value="ASV336"/>
          <attvalue for="att2" value="0.0709574232644521"/>
        </attvalues>
        <viz:color r="255" g="99" b="71" a="1"/>
        <viz:position x="-30.5395339436923" y="-215.766063390892" z="0"/>
        <viz:size value="5"/>
      </node>
      <node id="266" label="ASV338">
        <attvalues>
          <attvalue for="att1" value="ASV338"/>
          <attvalue for="att2" value="0.114079458624521"/>
        </attvalues>
        <viz:color r="255" g="99" b="71" a="1"/>
        <viz:position x="-62.0426011547342" y="111.424056157099" z="0"/>
        <viz:size value="5"/>
      </node>
      <node id="267" label="ASV340">
        <attvalues>
          <attvalue for="att1" value="ASV340"/>
          <attvalue for="att2" value="0.08099641562341"/>
        </attvalues>
        <viz:color r="255" g="99" b="71" a="1"/>
        <viz:position x="151.284638655738" y="-85.7900355286276" z="0"/>
        <viz:size value="5"/>
      </node>
      <node id="268" label="ASV341">
        <attvalues>
          <attvalue for="att1" value="ASV341"/>
          <attvalue for="att2" value="0.0787148264509196"/>
        </attvalues>
        <viz:color r="255" g="99" b="71" a="1"/>
        <viz:position x="236.424250782046" y="62.2973504525265" z="0"/>
        <viz:size value="5"/>
      </node>
      <node id="269" label="ASV343">
        <attvalues>
          <attvalue for="att1" value="ASV343"/>
          <attvalue for="att2" value="0.0634281789952338"/>
        </attvalues>
        <viz:color r="255" g="99" b="71" a="1"/>
        <viz:position x="148.69451595883" y="-154.59363511568" z="0"/>
        <viz:size value="5"/>
      </node>
      <node id="270" label="ASV349">
        <attvalues>
          <attvalue for="att1" value="ASV349"/>
          <attvalue for="att2" value="0.086244070720138"/>
        </attvalues>
        <viz:color r="255" g="99" b="71" a="1"/>
        <viz:position x="189.592996521749" y="22.424209721568" z="0"/>
        <viz:size value="5"/>
      </node>
      <node id="271" label="ASV356">
        <attvalues>
          <attvalue for="att1" value="ASV356"/>
          <attvalue for="att2" value="0.0851032761338928"/>
        </attvalues>
        <viz:color r="255" g="99" b="71" a="1"/>
        <viz:position x="-87.8045090478173" y="-37.6786146443428" z="0"/>
        <viz:size value="5"/>
      </node>
      <node id="272" label="ASV358">
        <attvalues>
          <attvalue for="att1" value="ASV358"/>
          <attvalue for="att2" value="0.0793993032026667"/>
        </attvalues>
        <viz:color r="255" g="99" b="71" a="1"/>
        <viz:position x="-66.7518571305907" y="110.803201755047" z="0"/>
        <viz:size value="5"/>
      </node>
      <node id="273" label="ASV361">
        <attvalues>
          <attvalue for="att1" value="ASV361"/>
          <attvalue for="att2" value="0.106778373272552"/>
        </attvalues>
        <viz:color r="255" g="99" b="71" a="1"/>
        <viz:position x="133.423556236422" y="158.581692309132" z="0"/>
        <viz:size value="5"/>
      </node>
      <node id="274" label="ASV364">
        <attvalues>
          <attvalue for="att1" value="ASV364"/>
          <attvalue for="att2" value="0.086015911802889"/>
        </attvalues>
        <viz:color r="255" g="99" b="71" a="1"/>
        <viz:position x="111.444832587924" y="-214.519688395095" z="0"/>
        <viz:size value="5"/>
      </node>
      <node id="275" label="ASV365">
        <attvalues>
          <attvalue for="att1" value="ASV365"/>
          <attvalue for="att2" value="0.0764332372784292"/>
        </attvalues>
        <viz:color r="255" g="99" b="71" a="1"/>
        <viz:position x="141.195250605314" y="-141.287594002776" z="0"/>
        <viz:size value="5"/>
      </node>
      <node id="276" label="ASV366">
        <attvalues>
          <attvalue for="att1" value="ASV366"/>
          <attvalue for="att2" value="0.091491725816866"/>
        </attvalues>
        <viz:color r="255" g="99" b="71" a="1"/>
        <viz:position x="-215.270011202983" y="96.9976848284933" z="0"/>
        <viz:size value="5"/>
      </node>
      <node id="277" label="ASV376">
        <attvalues>
          <attvalue for="att1" value="ASV376"/>
          <attvalue for="att2" value="0.075292442692184"/>
        </attvalues>
        <viz:color r="255" g="99" b="71" a="1"/>
        <viz:position x="76.9933794962618" y="89.5068720569498" z="0"/>
        <viz:size value="5"/>
      </node>
      <node id="278" label="ASV378">
        <attvalues>
          <attvalue for="att1" value="ASV378"/>
          <attvalue for="att2" value="0.107691008941548"/>
        </attvalues>
        <viz:color r="255" g="99" b="71" a="1"/>
        <viz:position x="-176.338130402976" y="-180.885789334417" z="0"/>
        <viz:size value="5"/>
      </node>
      <node id="279" label="ASV383">
        <attvalues>
          <attvalue for="att1" value="ASV383"/>
          <attvalue for="att2" value="0.0880693420581303"/>
        </attvalues>
        <viz:color r="255" g="99" b="71" a="1"/>
        <viz:position x="156.000743030524" y="-18.0382752116169" z="0"/>
        <viz:size value="5"/>
      </node>
      <node id="280" label="ASV384">
        <attvalues>
          <attvalue for="att1" value="ASV384"/>
          <attvalue for="att2" value="0.0773458729474253"/>
        </attvalues>
        <viz:color r="255" g="99" b="71" a="1"/>
        <viz:position x="-115.795458759897" y="-96.8982243683408" z="0"/>
        <viz:size value="5"/>
      </node>
      <node id="281" label="ASV388">
        <attvalues>
          <attvalue for="att1" value="ASV388"/>
          <attvalue for="att2" value="0.0727826946024445"/>
        </attvalues>
        <viz:color r="255" g="99" b="71" a="1"/>
        <viz:position x="65.2815825095208" y="-244.284199452874" z="0"/>
        <viz:size value="5"/>
      </node>
      <node id="282" label="ASV389">
        <attvalues>
          <attvalue for="att1" value="ASV389"/>
          <attvalue for="att2" value="0.091719884734115"/>
        </attvalues>
        <viz:color r="255" g="99" b="71" a="1"/>
        <viz:position x="-97.5826959708309" y="170.03473360233" z="0"/>
        <viz:size value="5"/>
      </node>
      <node id="283" label="ASV392">
        <attvalues>
          <attvalue for="att1" value="ASV392"/>
          <attvalue for="att2" value="0.135298237928682"/>
        </attvalues>
        <viz:color r="255" g="99" b="71" a="1"/>
        <viz:position x="125.650687200976" y="-200.85038811098" z="0"/>
        <viz:size value="5"/>
      </node>
      <node id="284" label="ASV393">
        <attvalues>
          <attvalue for="att1" value="ASV393"/>
          <attvalue for="att2" value="0.101987036010322"/>
        </attvalues>
        <viz:color r="255" g="99" b="71" a="1"/>
        <viz:position x="184.60742185164" y="-196.737206871399" z="0"/>
        <viz:size value="5"/>
      </node>
      <node id="285" label="ASV394">
        <attvalues>
          <attvalue for="att1" value="ASV394"/>
          <attvalue for="att2" value="0.0670787216712184"/>
        </attvalues>
        <viz:color r="255" g="99" b="71" a="1"/>
        <viz:position x="195.971733135029" y="-44.5747448533899" z="0"/>
        <viz:size value="5"/>
      </node>
      <node id="286" label="ASV396">
        <attvalues>
          <attvalue for="att1" value="ASV396"/>
          <attvalue for="att2" value="0.107691008941548"/>
        </attvalues>
        <viz:color r="255" g="99" b="71" a="1"/>
        <viz:position x="127.442859507558" y="-155.293063928717" z="0"/>
        <viz:size value="5"/>
      </node>
      <node id="287" label="ASV401">
        <attvalues>
          <attvalue for="att1" value="ASV401"/>
          <attvalue for="att2" value="0.0600057952364981"/>
        </attvalues>
        <viz:color r="255" g="99" b="71" a="1"/>
        <viz:position x="138.904331605372" y="180.618776016065" z="0"/>
        <viz:size value="5"/>
      </node>
      <node id="288" label="ASV407">
        <attvalues>
          <attvalue for="att1" value="ASV407"/>
          <attvalue for="att2" value="0.070044787595456"/>
        </attvalues>
        <viz:color r="255" g="99" b="71" a="1"/>
        <viz:position x="109.220461441688" y="156.079068897577" z="0"/>
        <viz:size value="5"/>
      </node>
      <node id="289" label="ASV411">
        <attvalues>
          <attvalue for="att1" value="ASV411"/>
          <attvalue for="att2" value="0.16678416850905"/>
        </attvalues>
        <viz:color r="255" g="99" b="71" a="1"/>
        <viz:position x="46.1195854043061" y="-3.38955295275471" z="0"/>
        <viz:size value="5"/>
      </node>
      <node id="290" label="ASV413">
        <attvalues>
          <attvalue for="att1" value="ASV413"/>
          <attvalue for="att2" value="0.0784866675336706"/>
        </attvalues>
        <viz:color r="255" g="99" b="71" a="1"/>
        <viz:position x="-34.7879616554501" y="-184.386703795824" z="0"/>
        <viz:size value="5"/>
      </node>
      <node id="291" label="ASV414">
        <attvalues>
          <attvalue for="att1" value="ASV414"/>
          <attvalue for="att2" value="0.0632000200779847"/>
        </attvalues>
        <viz:color r="255" g="99" b="71" a="1"/>
        <viz:position x="-33.049323421505" y="-188.48821159459" z="0"/>
        <viz:size value="5"/>
      </node>
      <node id="292" label="ASV416">
        <attvalues>
          <attvalue for="att1" value="ASV416"/>
          <attvalue for="att2" value="0.0803119388716629"/>
        </attvalues>
        <viz:color r="255" g="99" b="71" a="1"/>
        <viz:position x="-210.249517755272" y="179.98887842352" z="0"/>
        <viz:size value="5"/>
      </node>
      <node id="293" label="ASV419">
        <attvalues>
          <attvalue for="att1" value="ASV419"/>
          <attvalue for="att2" value="0.097195698748092"/>
        </attvalues>
        <viz:color r="255" g="99" b="71" a="1"/>
        <viz:position x="-140.011861502223" y="-236.546254379038" z="0"/>
        <viz:size value="5"/>
      </node>
      <node id="294" label="ASV420">
        <attvalues>
          <attvalue for="att1" value="ASV420"/>
          <attvalue for="att2" value="0.0759769194439311"/>
        </attvalues>
        <viz:color r="255" g="99" b="71" a="1"/>
        <viz:position x="-120.944849131938" y="-47.6596223238911" z="0"/>
        <viz:size value="5"/>
      </node>
      <node id="295" label="ASV425">
        <attvalues>
          <attvalue for="att1" value="ASV425"/>
          <attvalue for="att2" value="0.0600057952364981"/>
        </attvalues>
        <viz:color r="255" g="99" b="71" a="1"/>
        <viz:position x="224.95923327781" y="173.523005416949" z="0"/>
        <viz:size value="5"/>
      </node>
      <node id="296" label="ASV426">
        <attvalues>
          <attvalue for="att1" value="ASV426"/>
          <attvalue for="att2" value="0.105865737603556"/>
        </attvalues>
        <viz:color r="255" g="99" b="71" a="1"/>
        <viz:position x="124.605424511535" y="-175.013758708891" z="0"/>
        <viz:size value="5"/>
      </node>
      <node id="297" label="ASV435">
        <attvalues>
          <attvalue for="att1" value="ASV435"/>
          <attvalue for="att2" value="0.0668505627539694"/>
        </attvalues>
        <viz:color r="255" g="99" b="71" a="1"/>
        <viz:position x="178.018578593968" y="-164.513994713941" z="0"/>
        <viz:size value="5"/>
      </node>
      <node id="298" label="ASV437">
        <attvalues>
          <attvalue for="att1" value="ASV437"/>
          <attvalue for="att2" value="0.0659379270849732"/>
        </attvalues>
        <viz:color r="255" g="99" b="71" a="1"/>
        <viz:position x="186.558196490739" y="71.6030076128106" z="0"/>
        <viz:size value="5"/>
      </node>
      <node id="299" label="ASV441">
        <attvalues>
          <attvalue for="att1" value="ASV441"/>
          <attvalue for="att2" value="0.086015911802889"/>
        </attvalues>
        <viz:color r="255" g="99" b="71" a="1"/>
        <viz:position x="224.34873035872" y="-31.6950376374619" z="0"/>
        <viz:size value="5"/>
      </node>
      <node id="300" label="ASV446">
        <attvalues>
          <attvalue for="att1" value="ASV446"/>
          <attvalue for="att2" value="0.091491725816866"/>
        </attvalues>
        <viz:color r="255" g="99" b="71" a="1"/>
        <viz:position x="-88.9023892006582" y="-239.032366983993" z="0"/>
        <viz:size value="5"/>
      </node>
      <node id="301" label="ASV447">
        <attvalues>
          <attvalue for="att1" value="ASV447"/>
          <attvalue for="att2" value="0.0825935280441533"/>
        </attvalues>
        <viz:color r="255" g="99" b="71" a="1"/>
        <viz:position x="160.58489472479" y="184.426084374325" z="0"/>
        <viz:size value="5"/>
      </node>
      <node id="302" label="ASV448">
        <attvalues>
          <attvalue for="att1" value="ASV448"/>
          <attvalue for="att2" value="0.0896664544788736"/>
        </attvalues>
        <viz:color r="255" g="99" b="71" a="1"/>
        <viz:position x="173.636086342475" y="-74.6966991440524" z="0"/>
        <viz:size value="5"/>
      </node>
      <node id="303" label="ASV453">
        <attvalues>
          <attvalue for="att1" value="ASV453"/>
          <attvalue for="att2" value="0.0705011054299541"/>
        </attvalues>
        <viz:color r="255" g="99" b="71" a="1"/>
        <viz:position x="164.980622234986" y="-84.2903666657276" z="0"/>
        <viz:size value="5"/>
      </node>
      <node id="304" label="ASV455">
        <attvalues>
          <attvalue for="att1" value="ASV455"/>
          <attvalue for="att2" value="0.0937733149893564"/>
        </attvalues>
        <viz:color r="255" g="99" b="71" a="1"/>
        <viz:position x="-124.50709314724" y="-92.6176627325548" z="0"/>
        <viz:size value="5"/>
      </node>
      <node id="305" label="ASV462">
        <attvalues>
          <attvalue for="att1" value="ASV462"/>
          <attvalue for="att2" value="0.0609184309054943"/>
        </attvalues>
        <viz:color r="255" g="99" b="71" a="1"/>
        <viz:position x="-78.4901856792893" y="64.6041408681923" z="0"/>
        <viz:size value="5"/>
      </node>
      <node id="306" label="ASV463">
        <attvalues>
          <attvalue for="att1" value="ASV463"/>
          <attvalue for="att2" value="0.0638844968297319"/>
        </attvalues>
        <viz:color r="255" g="99" b="71" a="1"/>
        <viz:position x="-25.8297160991937" y="195.184498393134" z="0"/>
        <viz:size value="5"/>
      </node>
      <node id="307" label="ASV465">
        <attvalues>
          <attvalue for="att1" value="ASV465"/>
          <attvalue for="att2" value="0.064797132498728"/>
        </attvalues>
        <viz:color r="255" g="99" b="71" a="1"/>
        <viz:position x="-155.484102402895" y="-31.7304097917452" z="0"/>
        <viz:size value="5"/>
      </node>
      <node id="308" label="ASV470">
        <attvalues>
          <attvalue for="att1" value="ASV470"/>
          <attvalue for="att2" value="0.0714137410989502"/>
        </attvalues>
        <viz:color r="255" g="99" b="71" a="1"/>
        <viz:position x="224.392756418918" y="-247.094579714499" z="0"/>
        <viz:size value="5"/>
      </node>
      <node id="309" label="ASV473">
        <attvalues>
          <attvalue for="att1" value="ASV473"/>
          <attvalue for="att2" value="0.0714137410989502"/>
        </attvalues>
        <viz:color r="255" g="99" b="71" a="1"/>
        <viz:position x="-223.931760546945" y="124.658726103648" z="0"/>
        <viz:size value="5"/>
      </node>
      <node id="310" label="ASV479">
        <attvalues>
          <attvalue for="att1" value="ASV479"/>
          <attvalue for="att2" value="0.0634281789952338"/>
        </attvalues>
        <viz:color r="255" g="99" b="71" a="1"/>
        <viz:position x="221.180927186892" y="-150.947580596374" z="0"/>
        <viz:size value="5"/>
      </node>
      <node id="311" label="ASV480">
        <attvalues>
          <attvalue for="att1" value="ASV480"/>
          <attvalue for="att2" value="0.0695884697609579"/>
        </attvalues>
        <viz:color r="255" g="99" b="71" a="1"/>
        <viz:position x="1.88122460491209" y="103.161335809099" z="0"/>
        <viz:size value="5"/>
      </node>
      <node id="312" label="ASV482">
        <attvalues>
          <attvalue for="att1" value="ASV482"/>
          <attvalue for="att2" value="0.101758877093073"/>
        </attvalues>
        <viz:color r="255" g="99" b="71" a="1"/>
        <viz:position x="166.843619160126" y="-33.1778412861186" z="0"/>
        <viz:size value="5"/>
      </node>
      <node id="313" label="ASV487">
        <attvalues>
          <attvalue for="att1" value="ASV487"/>
          <attvalue for="att2" value="0.10016176467233"/>
        </attvalues>
        <viz:color r="255" g="99" b="71" a="1"/>
        <viz:position x="-95.0598651889713" y="171.392169088591" z="0"/>
        <viz:size value="5"/>
      </node>
      <node id="314" label="ASV492">
        <attvalues>
          <attvalue for="att1" value="ASV492"/>
          <attvalue for="att2" value="0.0727826946024445"/>
        </attvalues>
        <viz:color r="255" g="99" b="71" a="1"/>
        <viz:position x="-24.7311642210408" y="222.252215961134" z="0"/>
        <viz:size value="5"/>
      </node>
      <node id="315" label="ASV494">
        <attvalues>
          <attvalue for="att1" value="ASV494"/>
          <attvalue for="att2" value="0.162449149081318"/>
        </attvalues>
        <viz:color r="255" g="99" b="71" a="1"/>
        <viz:position x="8.78081003846779" y="211.702086038617" z="0"/>
        <viz:size value="5"/>
      </node>
      <node id="316" label="ASV499">
        <attvalues>
          <attvalue for="att1" value="ASV499"/>
          <attvalue for="att2" value="0.107006532189801"/>
        </attvalues>
        <viz:color r="255" g="99" b="71" a="1"/>
        <viz:position x="-195.238710741817" y="-109.368057328996" z="0"/>
        <viz:size value="5"/>
      </node>
      <node id="317" label="ASV503">
        <attvalues>
          <attvalue for="att1" value="ASV503"/>
          <attvalue for="att2" value="0.0748361248576859"/>
        </attvalues>
        <viz:color r="255" g="99" b="71" a="1"/>
        <viz:position x="189.502786200033" y="43.773839191549" z="0"/>
        <viz:size value="5"/>
      </node>
      <node id="318" label="ASV506">
        <attvalues>
          <attvalue for="att1" value="ASV506"/>
          <attvalue for="att2" value="0.0679913573402146"/>
        </attvalues>
        <viz:color r="255" g="99" b="71" a="1"/>
        <viz:position x="76.1217627987879" y="-42.7161513172621" z="0"/>
        <viz:size value="5"/>
      </node>
      <node id="319" label="ASV509">
        <attvalues>
          <attvalue for="att1" value="ASV509"/>
          <attvalue for="att2" value="0.0686758340919617"/>
        </attvalues>
        <viz:color r="255" g="99" b="71" a="1"/>
        <viz:position x="-246.235798493959" y="102.893567076765" z="0"/>
        <viz:size value="5"/>
      </node>
      <node id="320" label="ASV510">
        <attvalues>
          <attvalue for="att1" value="ASV510"/>
          <attvalue for="att2" value="0.0889819777271265"/>
        </attvalues>
        <viz:color r="255" g="99" b="71" a="1"/>
        <viz:position x="-35.4466871830482" y="227.572392086339" z="0"/>
        <viz:size value="5"/>
      </node>
      <node id="321" label="ASV511">
        <attvalues>
          <attvalue for="att1" value="ASV511"/>
          <attvalue for="att2" value="0.103355989513816"/>
        </attvalues>
        <viz:color r="255" g="99" b="71" a="1"/>
        <viz:position x="-156.077734560276" y="-218.690992605405" z="0"/>
        <viz:size value="5"/>
      </node>
      <node id="322" label="ASV517">
        <attvalues>
          <attvalue for="att1" value="ASV517"/>
          <attvalue for="att2" value="0.0841906404648966"/>
        </attvalues>
        <viz:color r="255" g="99" b="71" a="1"/>
        <viz:position x="-40.6933269370436" y="-1.39416836919986" z="0"/>
        <viz:size value="5"/>
      </node>
      <node id="323" label="ASV524">
        <attvalues>
          <attvalue for="att1" value="ASV524"/>
          <attvalue for="att2" value="0.0853314350511418"/>
        </attvalues>
        <viz:color r="255" g="99" b="71" a="1"/>
        <viz:position x="-64.3655790126564" y="-128.103665349141" z="0"/>
        <viz:size value="5"/>
      </node>
      <node id="324" label="ASV528">
        <attvalues>
          <attvalue for="att1" value="ASV528"/>
          <attvalue for="att2" value="0.0951422684928506"/>
        </attvalues>
        <viz:color r="255" g="99" b="71" a="1"/>
        <viz:position x="0.369041193359408" y="144.345655799022" z="0"/>
        <viz:size value="5"/>
      </node>
      <node id="325" label="ASV533">
        <attvalues>
          <attvalue for="att1" value="ASV533"/>
          <attvalue for="att2" value="0.0675350395057165"/>
        </attvalues>
        <viz:color r="255" g="99" b="71" a="1"/>
        <viz:position x="-211.046712204681" y="-225.003808576709" z="0"/>
        <viz:size value="5"/>
      </node>
      <node id="326" label="ASV536">
        <attvalues>
          <attvalue for="att1" value="ASV536"/>
          <attvalue for="att2" value="0.0602339541537472"/>
        </attvalues>
        <viz:color r="255" g="99" b="71" a="1"/>
        <viz:position x="-196.487607471219" y="235.869483536307" z="0"/>
        <viz:size value="5"/>
      </node>
      <node id="327" label="ASV537">
        <attvalues>
          <attvalue for="att1" value="ASV537"/>
          <attvalue for="att2" value="0.148987772963625"/>
        </attvalues>
        <viz:color r="255" g="99" b="71" a="1"/>
        <viz:position x="186.379651879302" y="-117.583662886351" z="0"/>
        <viz:size value="5"/>
      </node>
      <node id="328" label="ASV549">
        <attvalues>
          <attvalue for="att1" value="ASV549"/>
          <attvalue for="att2" value="0.0686758340919617"/>
        </attvalues>
        <viz:color r="255" g="99" b="71" a="1"/>
        <viz:position x="-145.434896017323" y="32.8010511659072" z="0"/>
        <viz:size value="5"/>
      </node>
      <node id="329" label="ASV554">
        <attvalues>
          <attvalue for="att1" value="ASV554"/>
          <attvalue for="att2" value="0.0983364933343372"/>
        </attvalues>
        <viz:color r="255" g="99" b="71" a="1"/>
        <viz:position x="22.2039421128773" y="182.040530342933" z="0"/>
        <viz:size value="5"/>
      </node>
      <node id="330" label="ASV560">
        <attvalues>
          <attvalue for="att1" value="ASV560"/>
          <attvalue for="att2" value="0.0600057952364981"/>
        </attvalues>
        <viz:color r="255" g="99" b="71" a="1"/>
        <viz:position x="-5.23833434275579" y="226.959940786709" z="0"/>
        <viz:size value="5"/>
      </node>
      <node id="331" label="ASV567">
        <attvalues>
          <attvalue for="att1" value="ASV567"/>
          <attvalue for="att2" value="0.0698166286782069"/>
        </attvalues>
        <viz:color r="255" g="99" b="71" a="1"/>
        <viz:position x="-226.296551805886" y="65.3455305159779" z="0"/>
        <viz:size value="5"/>
      </node>
      <node id="332" label="ASV569">
        <attvalues>
          <attvalue for="att1" value="ASV569"/>
          <attvalue for="att2" value="0.0793993032026667"/>
        </attvalues>
        <viz:color r="255" g="99" b="71" a="1"/>
        <viz:position x="127.100639161466" y="15.8183836301582" z="0"/>
        <viz:size value="5"/>
      </node>
      <node id="333" label="ASV573">
        <attvalues>
          <attvalue for="att1" value="ASV573"/>
          <attvalue for="att2" value="0.0707292643472031"/>
        </attvalues>
        <viz:color r="255" g="99" b="71" a="1"/>
        <viz:position x="224.122324701304" y="126.965776090423" z="0"/>
        <viz:size value="5"/>
      </node>
      <node id="334" label="ASV590">
        <attvalues>
          <attvalue for="att1" value="ASV590"/>
          <attvalue for="att2" value="0.0784866675336706"/>
        </attvalues>
        <viz:color r="255" g="99" b="71" a="1"/>
        <viz:position x="168.904194246896" y="34.257151539165" z="0"/>
        <viz:size value="5"/>
      </node>
      <node id="335" label="ASV595">
        <attvalues>
          <attvalue for="att1" value="ASV595"/>
          <attvalue for="att2" value="0.143968276784146"/>
        </attvalues>
        <viz:color r="255" g="99" b="71" a="1"/>
        <viz:position x="224.787430384361" y="-18.5231500625691" z="0"/>
        <viz:size value="5"/>
      </node>
      <node id="336" label="ASV601">
        <attvalues>
          <attvalue for="att1" value="ASV601"/>
          <attvalue for="att2" value="0.0958267452445978"/>
        </attvalues>
        <viz:color r="255" g="99" b="71" a="1"/>
        <viz:position x="-219.851052683202" y="-7.557815134848" z="0"/>
        <viz:size value="5"/>
      </node>
      <node id="337" label="ASV603">
        <attvalues>
          <attvalue for="att1" value="ASV603"/>
          <attvalue for="att2" value="0.0775740318646744"/>
        </attvalues>
        <viz:color r="255" g="99" b="71" a="1"/>
        <viz:position x="204.368373281744" y="83.9454412700682" z="0"/>
        <viz:size value="5"/>
      </node>
      <node id="338" label="ASV627">
        <attvalues>
          <attvalue for="att1" value="ASV627"/>
          <attvalue for="att2" value="0.146249865956636"/>
        </attvalues>
        <viz:color r="255" g="99" b="71" a="1"/>
        <viz:position x="238.728915039107" y="-13.7060787120078" z="0"/>
        <viz:size value="5"/>
      </node>
      <node id="339" label="ASV629">
        <attvalues>
          <attvalue for="att1" value="ASV629"/>
          <attvalue for="att2" value="0.111341551617533"/>
        </attvalues>
        <viz:color r="255" g="99" b="71" a="1"/>
        <viz:position x="-178.260522971566" y="169.710571436671" z="0"/>
        <viz:size value="5"/>
      </node>
      <node id="340" label="ASV631">
        <attvalues>
          <attvalue for="att1" value="ASV631"/>
          <attvalue for="att2" value="0.0693603108437089"/>
        </attvalues>
        <viz:color r="255" g="99" b="71" a="1"/>
        <viz:position x="-184.963305238778" y="104.523143142546" z="0"/>
        <viz:size value="5"/>
      </node>
      <node id="341" label="ASV634">
        <attvalues>
          <attvalue for="att1" value="ASV634"/>
          <attvalue for="att2" value="0.0800837799544138"/>
        </attvalues>
        <viz:color r="255" g="99" b="71" a="1"/>
        <viz:position x="204.110958638548" y="122.873034348719" z="0"/>
        <viz:size value="5"/>
      </node>
      <node id="342" label="ASV671">
        <attvalues>
          <attvalue for="att1" value="ASV671"/>
          <attvalue for="att2" value="0.0604621130709962"/>
        </attvalues>
        <viz:color r="255" g="99" b="71" a="1"/>
        <viz:position x="-29.7157979346634" y="-68.3268660428523" z="0"/>
        <viz:size value="5"/>
      </node>
      <node id="343" label="ASV677">
        <attvalues>
          <attvalue for="att1" value="ASV677"/>
          <attvalue for="att2" value="0.117273683466008"/>
        </attvalues>
        <viz:color r="255" g="99" b="71" a="1"/>
        <viz:position x="-85.1879088939498" y="109.853358124781" z="0"/>
        <viz:size value="5"/>
      </node>
      <node id="344" label="ASV687">
        <attvalues>
          <attvalue for="att1" value="ASV687"/>
          <attvalue for="att2" value="0.0602339541537472"/>
        </attvalues>
        <viz:color r="255" g="99" b="71" a="1"/>
        <viz:position x="-237.47918156415" y="-213.101598622193" z="0"/>
        <viz:size value="5"/>
      </node>
      <node id="345" label="ASV696">
        <attvalues>
          <attvalue for="att1" value="ASV696"/>
          <attvalue for="att2" value="0.0616029076572414"/>
        </attvalues>
        <viz:color r="255" g="99" b="71" a="1"/>
        <viz:position x="50.1096419905993" y="250" z="0"/>
        <viz:size value="5"/>
      </node>
      <node id="346" label="ASV697">
        <attvalues>
          <attvalue for="att1" value="ASV697"/>
          <attvalue for="att2" value="0.0682195162574637"/>
        </attvalues>
        <viz:color r="255" g="99" b="71" a="1"/>
        <viz:position x="61.1856536160292" y="-234.900450845441" z="0"/>
        <viz:size value="5"/>
      </node>
      <node id="347" label="ASV735">
        <attvalues>
          <attvalue for="att1" value="ASV735"/>
          <attvalue for="att2" value="0.0657097681677242"/>
        </attvalues>
        <viz:color r="255" g="99" b="71" a="1"/>
        <viz:position x="-29.4781250290366" y="-38.702169912985" z="0"/>
        <viz:size value="5"/>
      </node>
      <node id="348" label="ASV738">
        <attvalues>
          <attvalue for="att1" value="ASV738"/>
          <attvalue for="att2" value="0.0771177140301763"/>
        </attvalues>
        <viz:color r="255" g="99" b="71" a="1"/>
        <viz:position x="-190.532372554406" y="84.8273751504284" z="0"/>
        <viz:size value="5"/>
      </node>
      <node id="349" label="ASV751">
        <attvalues>
          <attvalue for="att1" value="ASV751"/>
          <attvalue for="att2" value="0.0691321519264598"/>
        </attvalues>
        <viz:color r="255" g="99" b="71" a="1"/>
        <viz:position x="147.325228198879" y="216.393872472185" z="0"/>
        <viz:size value="5"/>
      </node>
      <node id="350" label="ASV753">
        <attvalues>
          <attvalue for="att1" value="ASV753"/>
          <attvalue for="att2" value="0.0629718611607357"/>
        </attvalues>
        <viz:color r="255" g="99" b="71" a="1"/>
        <viz:position x="-205.851772246271" y="235.533484717327" z="0"/>
        <viz:size value="5"/>
      </node>
      <node id="351" label="ASV773">
        <attvalues>
          <attvalue for="att1" value="ASV773"/>
          <attvalue for="att2" value="0.0736953302714407"/>
        </attvalues>
        <viz:color r="255" g="99" b="71" a="1"/>
        <viz:position x="-54.118801993105" y="135.546460743807" z="0"/>
        <viz:size value="5"/>
      </node>
      <node id="352" label="ASV774">
        <attvalues>
          <attvalue for="att1" value="ASV774"/>
          <attvalue for="att2" value="0.0659379270849732"/>
        </attvalues>
        <viz:color r="255" g="99" b="71" a="1"/>
        <viz:position x="-217.947900439992" y="136.960667604547" z="0"/>
        <viz:size value="5"/>
      </node>
      <node id="353" label="ASV784">
        <attvalues>
          <attvalue for="att1" value="ASV784"/>
          <attvalue for="att2" value="0.0768895551129272"/>
        </attvalues>
        <viz:color r="255" g="99" b="71" a="1"/>
        <viz:position x="-175.518373228451" y="19.3937420787403" z="0"/>
        <viz:size value="5"/>
      </node>
      <node id="354" label="ASV793">
        <attvalues>
          <attvalue for="att1" value="ASV793"/>
          <attvalue for="att2" value="0.0725545356851955"/>
        </attvalues>
        <viz:color r="255" g="99" b="71" a="1"/>
        <viz:position x="27.3992912697393" y="-73.0435833623524" z="0"/>
        <viz:size value="5"/>
      </node>
      <node id="355" label="ASV799">
        <attvalues>
          <attvalue for="att1" value="ASV799"/>
          <attvalue for="att2" value="0.0805400977889119"/>
        </attvalues>
        <viz:color r="255" g="99" b="71" a="1"/>
        <viz:position x="-24.6551170587425" y="-188.935028895247" z="0"/>
        <viz:size value="5"/>
      </node>
      <node id="356" label="ASV810">
        <attvalues>
          <attvalue for="att1" value="ASV810"/>
          <attvalue for="att2" value="0.0734671713541916"/>
        </attvalues>
        <viz:color r="255" g="99" b="71" a="1"/>
        <viz:position x="-155.107207222171" y="-247.738292531485" z="0"/>
        <viz:size value="5"/>
      </node>
      <node id="357" label="ASV846">
        <attvalues>
          <attvalue for="att1" value="ASV846"/>
          <attvalue for="att2" value="0.0693603108437089"/>
        </attvalues>
        <viz:color r="255" g="99" b="71" a="1"/>
        <viz:position x="-154.019810147929" y="143.977936266524" z="0"/>
        <viz:size value="5"/>
      </node>
      <node id="358" label="ASV887">
        <attvalues>
          <attvalue for="att1" value="ASV887"/>
          <attvalue for="att2" value="0.0657097681677242"/>
        </attvalues>
        <viz:color r="255" g="99" b="71" a="1"/>
        <viz:position x="-72.1194261422455" y="85.3153098260826" z="0"/>
        <viz:size value="5"/>
      </node>
      <node id="359" label="ASV964">
        <attvalues>
          <attvalue for="att1" value="ASV964"/>
          <attvalue for="att2" value="0.0851032761338928"/>
        </attvalues>
        <viz:color r="255" g="99" b="71" a="1"/>
        <viz:position x="-250" y="-89.4952051727344" z="0"/>
        <viz:size value="5"/>
      </node>
      <node id="360" label="ASV969">
        <attvalues>
          <attvalue for="att1" value="ASV969"/>
          <attvalue for="att2" value="0.070044787595456"/>
        </attvalues>
        <viz:color r="255" g="99" b="71" a="1"/>
        <viz:position x="98.7717561010478" y="-118.159162710683" z="0"/>
        <viz:size value="5"/>
      </node>
      <node id="361" label="ASV1010">
        <attvalues>
          <attvalue for="att1" value="ASV1010"/>
          <attvalue for="att2" value="0.0778021907819234"/>
        </attvalues>
        <viz:color r="255" g="99" b="71" a="1"/>
        <viz:position x="-19.0849523526111" y="-98.6202905260257" z="0"/>
        <viz:size value="5"/>
      </node>
      <node id="362" label="ASV1017">
        <attvalues>
          <attvalue for="att1" value="ASV1017"/>
          <attvalue for="att2" value="0.0784866675336706"/>
        </attvalues>
        <viz:color r="255" g="99" b="71" a="1"/>
        <viz:position x="174.227686974801" y="21.0031707665883" z="0"/>
        <viz:size value="5"/>
      </node>
      <node id="363" label="ASV1020">
        <attvalues>
          <attvalue for="att1" value="ASV1020"/>
          <attvalue for="att2" value="0.0657097681677242"/>
        </attvalues>
        <viz:color r="255" g="99" b="71" a="1"/>
        <viz:position x="48.6130501104116" y="175.016148940822" z="0"/>
        <viz:size value="5"/>
      </node>
      <node id="364" label="ASV1090">
        <attvalues>
          <attvalue for="att1" value="ASV1090"/>
          <attvalue for="att2" value="0.0673068805884675"/>
        </attvalues>
        <viz:color r="255" g="99" b="71" a="1"/>
        <viz:position x="246.195823721915" y="-0.708625849464369" z="0"/>
        <viz:size value="5"/>
      </node>
      <node id="365" label="ASV1137">
        <attvalues>
          <attvalue for="att1" value="ASV1137"/>
          <attvalue for="att2" value="0.0602339541537472"/>
        </attvalues>
        <viz:color r="255" g="99" b="71" a="1"/>
        <viz:position x="-176.065153398066" y="-215.788001657271" z="0"/>
        <viz:size value="5"/>
      </node>
      <node id="366" label="ASV1214">
        <attvalues>
          <attvalue for="att1" value="ASV1214"/>
          <attvalue for="att2" value="0.0620592254917395"/>
        </attvalues>
        <viz:color r="255" g="99" b="71" a="1"/>
        <viz:position x="83.3392501461347" y="102.603924473231" z="0"/>
        <viz:size value="5"/>
      </node>
      <node id="367" label="ASV1246">
        <attvalues>
          <attvalue for="att1" value="ASV1246"/>
          <attvalue for="att2" value="0.0643408146642299"/>
        </attvalues>
        <viz:color r="255" g="99" b="71" a="1"/>
        <viz:position x="120.987003747303" y="-248.94305747063" z="0"/>
        <viz:size value="5"/>
      </node>
      <node id="368" label="ASV1281">
        <attvalues>
          <attvalue for="att1" value="ASV1281"/>
          <attvalue for="att2" value="0.0659379270849732"/>
        </attvalues>
        <viz:color r="255" g="99" b="71" a="1"/>
        <viz:position x="-143.244958703239" y="-234.478078656908" z="0"/>
        <viz:size value="5"/>
      </node>
      <node id="369" label="ASV1297">
        <attvalues>
          <attvalue for="att1" value="ASV1297"/>
          <attvalue for="att2" value="0.0622873844089885"/>
        </attvalues>
        <viz:color r="255" g="99" b="71" a="1"/>
        <viz:position x="-7.52688871904692" y="-48.9910189759098" z="0"/>
        <viz:size value="5"/>
      </node>
      <node id="370" label="ASV1300">
        <attvalues>
          <attvalue for="att1" value="ASV1300"/>
          <attvalue for="att2" value="0.0898946133961227"/>
        </attvalues>
        <viz:color r="255" g="99" b="71" a="1"/>
        <viz:position x="-214.646582129397" y="-117.136627695827" z="0"/>
        <viz:size value="5"/>
      </node>
      <node id="371" label="ASV1821">
        <attvalues>
          <attvalue for="att1" value="ASV1821"/>
          <attvalue for="att2" value="0.0627437022434866"/>
        </attvalues>
        <viz:color r="255" g="99" b="71" a="1"/>
        <viz:position x="-65.8716119797534" y="-207.748465747297" z="0"/>
        <viz:size value="5"/>
      </node>
    </nodes>
    <edges>
      <edge id="0" label="+" source="1" target="8" weight="0.9863529">
        <attvalues>
          <attvalue for="att1" value="+"/>
        </attvalues>
      </edge>
      <edge id="1" label="+" source="1" target="17" weight="0.982425">
        <attvalues>
          <attvalue for="att1" value="+"/>
        </attvalues>
      </edge>
      <edge id="2" label="+" source="1" target="21" weight="0.9852025">
        <attvalues>
          <attvalue for="att1" value="+"/>
        </attvalues>
      </edge>
      <edge id="3" label="-" source="1" target="40" weight="0.9236605">
        <attvalues>
          <attvalue for="att1" value="-"/>
        </attvalues>
      </edge>
      <edge id="4" label="+" source="1" target="48" weight="0.9075292">
        <attvalues>
          <attvalue for="att1" value="+"/>
        </attvalues>
      </edge>
      <edge id="5" label="+" source="1" target="73" weight="0.9683116">
        <attvalues>
          <attvalue for="att1" value="+"/>
        </attvalues>
      </edge>
      <edge id="6" label="+" source="1" target="83" weight="0.7515591">
        <attvalues>
          <attvalue for="att1" value="+"/>
        </attvalues>
      </edge>
      <edge id="7" label="+" source="1" target="104" weight="0.7053709">
        <attvalues>
          <attvalue for="att1" value="+"/>
        </attvalues>
      </edge>
      <edge id="8" label="-" source="1" target="187" weight="0.894946">
        <attvalues>
          <attvalue for="att1" value="-"/>
        </attvalues>
      </edge>
      <edge id="9" label="+" source="1" target="238" weight="0.8515577">
        <attvalues>
          <attvalue for="att1" value="+"/>
        </attvalues>
      </edge>
      <edge id="10" label="+" source="1" target="245" weight="0.9252566">
        <attvalues>
          <attvalue for="att1" value="+"/>
        </attvalues>
      </edge>
      <edge id="11" label="+" source="1" target="265" weight="0.5638948">
        <attvalues>
          <attvalue for="att1" value="+"/>
        </attvalues>
      </edge>
      <edge id="12" label="+" source="1" target="332" weight="0.9558438">
        <attvalues>
          <attvalue for="att1" value="+"/>
        </attvalues>
      </edge>
      <edge id="13" label="+" source="1" target="339" weight="0.9742864">
        <attvalues>
          <attvalue for="att1" value="+"/>
        </attvalues>
      </edge>
      <edge id="14" label="+" source="1" target="349" weight="0.9433547">
        <attvalues>
          <attvalue for="att1" value="+"/>
        </attvalues>
      </edge>
      <edge id="15" label="+" source="1" target="358" weight="0.7711791">
        <attvalues>
          <attvalue for="att1" value="+"/>
        </attvalues>
      </edge>
      <edge id="16" label="+" source="1" target="365" weight="0.8017953">
        <attvalues>
          <attvalue for="att1" value="+"/>
        </attvalues>
      </edge>
      <edge id="17" label="+" source="2" target="6" weight="0.915264">
        <attvalues>
          <attvalue for="att1" value="+"/>
        </attvalues>
      </edge>
      <edge id="18" label="+" source="2" target="10" weight="0.8835347">
        <attvalues>
          <attvalue for="att1" value="+"/>
        </attvalues>
      </edge>
      <edge id="19" label="+" source="2" target="14" weight="0.7367885">
        <attvalues>
          <attvalue for="att1" value="+"/>
        </attvalues>
      </edge>
      <edge id="20" label="+" source="2" target="24" weight="0.970325">
        <attvalues>
          <attvalue for="att1" value="+"/>
        </attvalues>
      </edge>
      <edge id="21" label="+" source="2" target="44" weight="0.9152569">
        <attvalues>
          <attvalue for="att1" value="+"/>
        </attvalues>
      </edge>
      <edge id="22" label="+" source="2" target="61" weight="0.8693554">
        <attvalues>
          <attvalue for="att1" value="+"/>
        </attvalues>
      </edge>
      <edge id="23" label="+" source="2" target="65" weight="0.9331322">
        <attvalues>
          <attvalue for="att1" value="+"/>
        </attvalues>
      </edge>
      <edge id="24" label="+" source="2" target="66" weight="0.8085174">
        <attvalues>
          <attvalue for="att1" value="+"/>
        </attvalues>
      </edge>
      <edge id="25" label="+" source="2" target="103" weight="0.9564583">
        <attvalues>
          <attvalue for="att1" value="+"/>
        </attvalues>
      </edge>
      <edge id="26" label="+" source="2" target="110" weight="0.9843076">
        <attvalues>
          <attvalue for="att1" value="+"/>
        </attvalues>
      </edge>
      <edge id="27" label="+" source="2" target="120" weight="0.9263427">
        <attvalues>
          <attvalue for="att1" value="+"/>
        </attvalues>
      </edge>
      <edge id="28" label="+" source="2" target="124" weight="0.9674695">
        <attvalues>
          <attvalue for="att1" value="+"/>
        </attvalues>
      </edge>
      <edge id="29" label="+" source="2" target="125" weight="0.8116125">
        <attvalues>
          <attvalue for="att1" value="+"/>
        </attvalues>
      </edge>
      <edge id="30" label="-" source="2" target="195" weight="1">
        <attvalues>
          <attvalue for="att1" value="-"/>
        </attvalues>
      </edge>
      <edge id="31" label="-" source="2" target="204" weight="1">
        <attvalues>
          <attvalue for="att1" value="-"/>
        </attvalues>
      </edge>
      <edge id="32" label="+" source="2" target="233" weight="0.9507299">
        <attvalues>
          <attvalue for="att1" value="+"/>
        </attvalues>
      </edge>
      <edge id="33" label="+" source="2" target="240" weight="0.9464228">
        <attvalues>
          <attvalue for="att1" value="+"/>
        </attvalues>
      </edge>
      <edge id="34" label="+" source="2" target="250" weight="0.8924993">
        <attvalues>
          <attvalue for="att1" value="+"/>
        </attvalues>
      </edge>
      <edge id="35" label="+" source="2" target="254" weight="0.9729654">
        <attvalues>
          <attvalue for="att1" value="+"/>
        </attvalues>
      </edge>
      <edge id="36" label="+" source="2" target="255" weight="0.85434">
        <attvalues>
          <attvalue for="att1" value="+"/>
        </attvalues>
      </edge>
      <edge id="37" label="+" source="2" target="257" weight="0.948055">
        <attvalues>
          <attvalue for="att1" value="+"/>
        </attvalues>
      </edge>
      <edge id="38" label="+" source="2" target="259" weight="0.9367391">
        <attvalues>
          <attvalue for="att1" value="+"/>
        </attvalues>
      </edge>
      <edge id="39" label="-" source="2" target="295" weight="0.9578383">
        <attvalues>
          <attvalue for="att1" value="-"/>
        </attvalues>
      </edge>
      <edge id="40" label="+" source="2" target="300" weight="0.9210968">
        <attvalues>
          <attvalue for="att1" value="+"/>
        </attvalues>
      </edge>
      <edge id="41" label="+" source="2" target="309" weight="1">
        <attvalues>
          <attvalue for="att1" value="+"/>
        </attvalues>
      </edge>
      <edge id="42" label="+" source="2" target="322" weight="0.6507476">
        <attvalues>
          <attvalue for="att1" value="+"/>
        </attvalues>
      </edge>
      <edge id="43" label="-" source="2" target="333" weight="0.956569">
        <attvalues>
          <attvalue for="att1" value="-"/>
        </attvalues>
      </edge>
      <edge id="44" label="+" source="3" target="49" weight="0.8458007">
        <attvalues>
          <attvalue for="att1" value="+"/>
        </attvalues>
      </edge>
      <edge id="45" label="-" source="3" target="79" weight="1">
        <attvalues>
          <attvalue for="att1" value="-"/>
        </attvalues>
      </edge>
      <edge id="46" label="-" source="3" target="94" weight="1">
        <attvalues>
          <attvalue for="att1" value="-"/>
        </attvalues>
      </edge>
      <edge id="47" label="-" source="3" target="97" weight="0.8071014">
        <attvalues>
          <attvalue for="att1" value="-"/>
        </attvalues>
      </edge>
      <edge id="48" label="-" source="3" target="107" weight="0.7644089">
        <attvalues>
          <attvalue for="att1" value="-"/>
        </attvalues>
      </edge>
      <edge id="49" label="-" source="3" target="114" weight="0.5786053">
        <attvalues>
          <attvalue for="att1" value="-"/>
        </attvalues>
      </edge>
      <edge id="50" label="-" source="3" target="116" weight="0.8111995">
        <attvalues>
          <attvalue for="att1" value="-"/>
        </attvalues>
      </edge>
      <edge id="51" label="-" source="3" target="178" weight="0.6845447">
        <attvalues>
          <attvalue for="att1" value="-"/>
        </attvalues>
      </edge>
      <edge id="52" label="-" source="3" target="188" weight="0.8895939">
        <attvalues>
          <attvalue for="att1" value="-"/>
        </attvalues>
      </edge>
      <edge id="53" label="-" source="3" target="191" weight="0.9727342">
        <attvalues>
          <attvalue for="att1" value="-"/>
        </attvalues>
      </edge>
      <edge id="54" label="-" source="3" target="192" weight="0.9399446">
        <attvalues>
          <attvalue for="att1" value="-"/>
        </attvalues>
      </edge>
      <edge id="55" label="-" source="3" target="205" weight="0.6468717">
        <attvalues>
          <attvalue for="att1" value="-"/>
        </attvalues>
      </edge>
      <edge id="56" label="-" source="3" target="220" weight="1">
        <attvalues>
          <attvalue for="att1" value="-"/>
        </attvalues>
      </edge>
      <edge id="57" label="-" source="3" target="296" weight="0.443887">
        <attvalues>
          <attvalue for="att1" value="-"/>
        </attvalues>
      </edge>
      <edge id="58" label="+" source="3" target="310" weight="0.9228785">
        <attvalues>
          <attvalue for="att1" value="+"/>
        </attvalues>
      </edge>
      <edge id="59" label="+" source="3" target="323" weight="0.7536472">
        <attvalues>
          <attvalue for="att1" value="+"/>
        </attvalues>
      </edge>
      <edge id="60" label="-" source="3" target="334" weight="0.9394649">
        <attvalues>
          <attvalue for="att1" value="-"/>
        </attvalues>
      </edge>
      <edge id="61" label="+" source="3" target="337" weight="0.9391286">
        <attvalues>
          <attvalue for="att1" value="+"/>
        </attvalues>
      </edge>
      <edge id="62" label="-" source="3" target="343" weight="0.7983023">
        <attvalues>
          <attvalue for="att1" value="-"/>
        </attvalues>
      </edge>
      <edge id="63" label="+" source="4" target="33" weight="0.9513827">
        <attvalues>
          <attvalue for="att1" value="+"/>
        </attvalues>
      </edge>
      <edge id="64" label="+" source="4" target="54" weight="0.8678763">
        <attvalues>
          <attvalue for="att1" value="+"/>
        </attvalues>
      </edge>
      <edge id="65" label="-" source="4" target="155" weight="0.9661682">
        <attvalues>
          <attvalue for="att1" value="-"/>
        </attvalues>
      </edge>
      <edge id="66" label="+" source="4" target="224" weight="0.9514018">
        <attvalues>
          <attvalue for="att1" value="+"/>
        </attvalues>
      </edge>
      <edge id="67" label="+" source="4" target="228" weight="0.925134">
        <attvalues>
          <attvalue for="att1" value="+"/>
        </attvalues>
      </edge>
      <edge id="68" label="+" source="4" target="230" weight="0.9416295">
        <attvalues>
          <attvalue for="att1" value="+"/>
        </attvalues>
      </edge>
      <edge id="69" label="-" source="4" target="345" weight="0.8970827">
        <attvalues>
          <attvalue for="att1" value="-"/>
        </attvalues>
      </edge>
      <edge id="70" label="-" source="4" target="361" weight="1">
        <attvalues>
          <attvalue for="att1" value="-"/>
        </attvalues>
      </edge>
      <edge id="71" label="-" source="4" target="367" weight="0.7361547">
        <attvalues>
          <attvalue for="att1" value="-"/>
        </attvalues>
      </edge>
      <edge id="72" label="-" source="5" target="60" weight="0.9657004">
        <attvalues>
          <attvalue for="att1" value="-"/>
        </attvalues>
      </edge>
      <edge id="73" label="-" source="5" target="72" weight="0.9854307">
        <attvalues>
          <attvalue for="att1" value="-"/>
        </attvalues>
      </edge>
      <edge id="74" label="-" source="5" target="75" weight="0.813355">
        <attvalues>
          <attvalue for="att1" value="-"/>
        </attvalues>
      </edge>
      <edge id="75" label="-" source="5" target="79" weight="0.9767657">
        <attvalues>
          <attvalue for="att1" value="-"/>
        </attvalues>
      </edge>
      <edge id="76" label="-" source="5" target="85" weight="0.9991556">
        <attvalues>
          <attvalue for="att1" value="-"/>
        </attvalues>
      </edge>
      <edge id="77" label="-" source="5" target="97" weight="0.9398818">
        <attvalues>
          <attvalue for="att1" value="-"/>
        </attvalues>
      </edge>
      <edge id="78" label="-" source="5" target="100" weight="0.9743701">
        <attvalues>
          <attvalue for="att1" value="-"/>
        </attvalues>
      </edge>
      <edge id="79" label="-" source="5" target="120" weight="0.9912794">
        <attvalues>
          <attvalue for="att1" value="-"/>
        </attvalues>
      </edge>
      <edge id="80" label="+" source="5" target="230" weight="0.8520882">
        <attvalues>
          <attvalue for="att1" value="+"/>
        </attvalues>
      </edge>
      <edge id="81" label="+" source="5" target="276" weight="0.9844111">
        <attvalues>
          <attvalue for="att1" value="+"/>
        </attvalues>
      </edge>
      <edge id="82" label="+" source="5" target="359" weight="0.8839536">
        <attvalues>
          <attvalue for="att1" value="+"/>
        </attvalues>
      </edge>
      <edge id="83" label="-" source="6" target="36" weight="0.8666242">
        <attvalues>
          <attvalue for="att1" value="-"/>
        </attvalues>
      </edge>
      <edge id="84" label="+" source="6" target="72" weight="0.7931436">
        <attvalues>
          <attvalue for="att1" value="+"/>
        </attvalues>
      </edge>
      <edge id="85" label="+" source="6" target="73" weight="0.7699119">
        <attvalues>
          <attvalue for="att1" value="+"/>
        </attvalues>
      </edge>
      <edge id="86" label="-" source="6" target="77" weight="0.707251">
        <attvalues>
          <attvalue for="att1" value="-"/>
        </attvalues>
      </edge>
      <edge id="87" label="-" source="6" target="99" weight="0.5560374">
        <attvalues>
          <attvalue for="att1" value="-"/>
        </attvalues>
      </edge>
      <edge id="88" label="+" source="6" target="116" weight="0.8025178">
        <attvalues>
          <attvalue for="att1" value="+"/>
        </attvalues>
      </edge>
      <edge id="89" label="+" source="6" target="187" weight="0.9000748">
        <attvalues>
          <attvalue for="att1" value="+"/>
        </attvalues>
      </edge>
      <edge id="90" label="+" source="6" target="189" weight="0.8917199">
        <attvalues>
          <attvalue for="att1" value="+"/>
        </attvalues>
      </edge>
      <edge id="91" label="+" source="6" target="223" weight="0.8540903">
        <attvalues>
          <attvalue for="att1" value="+"/>
        </attvalues>
      </edge>
      <edge id="92" label="+" source="6" target="235" weight="0.9295612">
        <attvalues>
          <attvalue for="att1" value="+"/>
        </attvalues>
      </edge>
      <edge id="93" label="-" source="6" target="239" weight="0.9906931">
        <attvalues>
          <attvalue for="att1" value="-"/>
        </attvalues>
      </edge>
      <edge id="94" label="-" source="6" target="248" weight="1">
        <attvalues>
          <attvalue for="att1" value="-"/>
        </attvalues>
      </edge>
      <edge id="95" label="-" source="6" target="251" weight="0.9407416">
        <attvalues>
          <attvalue for="att1" value="-"/>
        </attvalues>
      </edge>
      <edge id="96" label="-" source="6" target="253" weight="0.9378773">
        <attvalues>
          <attvalue for="att1" value="-"/>
        </attvalues>
      </edge>
      <edge id="97" label="-" source="6" target="257" weight="1">
        <attvalues>
          <attvalue for="att1" value="-"/>
        </attvalues>
      </edge>
      <edge id="98" label="-" source="6" target="272" weight="0.9961174">
        <attvalues>
          <attvalue for="att1" value="-"/>
        </attvalues>
      </edge>
      <edge id="99" label="-" source="6" target="287" weight="1">
        <attvalues>
          <attvalue for="att1" value="-"/>
        </attvalues>
      </edge>
      <edge id="100" label="+" source="6" target="317" weight="0.9307464">
        <attvalues>
          <attvalue for="att1" value="+"/>
        </attvalues>
      </edge>
      <edge id="101" label="+" source="6" target="324" weight="0.9407617">
        <attvalues>
          <attvalue for="att1" value="+"/>
        </attvalues>
      </edge>
      <edge id="102" label="+" source="6" target="338" weight="0.964654">
        <attvalues>
          <attvalue for="att1" value="+"/>
        </attvalues>
      </edge>
      <edge id="103" label="+" source="6" target="339" weight="0.8779102">
        <attvalues>
          <attvalue for="att1" value="+"/>
        </attvalues>
      </edge>
      <edge id="104" label="+" source="6" target="341" weight="0.9454977">
        <attvalues>
          <attvalue for="att1" value="+"/>
        </attvalues>
      </edge>
      <edge id="105" label="+" source="6" target="343" weight="0.9104482">
        <attvalues>
          <attvalue for="att1" value="+"/>
        </attvalues>
      </edge>
      <edge id="106" label="+" source="6" target="347" weight="0.9240307">
        <attvalues>
          <attvalue for="att1" value="+"/>
        </attvalues>
      </edge>
      <edge id="107" label="-" source="6" target="353" weight="0.6923973">
        <attvalues>
          <attvalue for="att1" value="-"/>
        </attvalues>
      </edge>
      <edge id="108" label="-" source="7" target="25" weight="1">
        <attvalues>
          <attvalue for="att1" value="-"/>
        </attvalues>
      </edge>
      <edge id="109" label="-" source="7" target="68" weight="0.5639444">
        <attvalues>
          <attvalue for="att1" value="-"/>
        </attvalues>
      </edge>
      <edge id="110" label="-" source="7" target="166" weight="1">
        <attvalues>
          <attvalue for="att1" value="-"/>
        </attvalues>
      </edge>
      <edge id="111" label="+" source="7" target="244" weight="0.9185015">
        <attvalues>
          <attvalue for="att1" value="+"/>
        </attvalues>
      </edge>
      <edge id="112" label="+" source="7" target="245" weight="0.8024808">
        <attvalues>
          <attvalue for="att1" value="+"/>
        </attvalues>
      </edge>
      <edge id="113" label="+" source="7" target="247" weight="0.9503315">
        <attvalues>
          <attvalue for="att1" value="+"/>
        </attvalues>
      </edge>
      <edge id="114" label="+" source="8" target="131" weight="0.8509269">
        <attvalues>
          <attvalue for="att1" value="+"/>
        </attvalues>
      </edge>
      <edge id="115" label="-" source="8" target="202" weight="0.8653238">
        <attvalues>
          <attvalue for="att1" value="-"/>
        </attvalues>
      </edge>
      <edge id="116" label="+" source="8" target="218" weight="0.8897001">
        <attvalues>
          <attvalue for="att1" value="+"/>
        </attvalues>
      </edge>
      <edge id="117" label="+" source="8" target="228" weight="0.8764598">
        <attvalues>
          <attvalue for="att1" value="+"/>
        </attvalues>
      </edge>
      <edge id="118" label="+" source="8" target="231" weight="0.869589">
        <attvalues>
          <attvalue for="att1" value="+"/>
        </attvalues>
      </edge>
      <edge id="119" label="+" source="8" target="243" weight="0.825774">
        <attvalues>
          <attvalue for="att1" value="+"/>
        </attvalues>
      </edge>
      <edge id="120" label="-" source="8" target="271" weight="0.8480944">
        <attvalues>
          <attvalue for="att1" value="-"/>
        </attvalues>
      </edge>
      <edge id="121" label="-" source="8" target="311" weight="0.8795462">
        <attvalues>
          <attvalue for="att1" value="-"/>
        </attvalues>
      </edge>
      <edge id="122" label="-" source="8" target="351" weight="0.9155308">
        <attvalues>
          <attvalue for="att1" value="-"/>
        </attvalues>
      </edge>
      <edge id="123" label="+" source="9" target="11" weight="0.9484628">
        <attvalues>
          <attvalue for="att1" value="+"/>
        </attvalues>
      </edge>
      <edge id="124" label="+" source="9" target="17" weight="0.9442598">
        <attvalues>
          <attvalue for="att1" value="+"/>
        </attvalues>
      </edge>
      <edge id="125" label="+" source="9" target="32" weight="0.9458852">
        <attvalues>
          <attvalue for="att1" value="+"/>
        </attvalues>
      </edge>
      <edge id="126" label="+" source="9" target="52" weight="0.8973669">
        <attvalues>
          <attvalue for="att1" value="+"/>
        </attvalues>
      </edge>
      <edge id="127" label="-" source="9" target="60" weight="0.9741425">
        <attvalues>
          <attvalue for="att1" value="-"/>
        </attvalues>
      </edge>
      <edge id="128" label="+" source="9" target="79" weight="0.6905071">
        <attvalues>
          <attvalue for="att1" value="+"/>
        </attvalues>
      </edge>
      <edge id="129" label="+" source="9" target="93" weight="0.9541161">
        <attvalues>
          <attvalue for="att1" value="+"/>
        </attvalues>
      </edge>
      <edge id="130" label="+" source="9" target="107" weight="0.9356707">
        <attvalues>
          <attvalue for="att1" value="+"/>
        </attvalues>
      </edge>
      <edge id="131" label="+" source="9" target="112" weight="0.936555">
        <attvalues>
          <attvalue for="att1" value="+"/>
        </attvalues>
      </edge>
      <edge id="132" label="-" source="9" target="122" weight="0.7767415">
        <attvalues>
          <attvalue for="att1" value="-"/>
        </attvalues>
      </edge>
      <edge id="133" label="-" source="9" target="193" weight="0.9406851">
        <attvalues>
          <attvalue for="att1" value="-"/>
        </attvalues>
      </edge>
      <edge id="134" label="-" source="9" target="224" weight="0.9692169">
        <attvalues>
          <attvalue for="att1" value="-"/>
        </attvalues>
      </edge>
      <edge id="135" label="+" source="9" target="252" weight="0.8755277">
        <attvalues>
          <attvalue for="att1" value="+"/>
        </attvalues>
      </edge>
      <edge id="136" label="+" source="9" target="253" weight="0.8602139">
        <attvalues>
          <attvalue for="att1" value="+"/>
        </attvalues>
      </edge>
      <edge id="137" label="-" source="9" target="257" weight="0.8277427">
        <attvalues>
          <attvalue for="att1" value="-"/>
        </attvalues>
      </edge>
      <edge id="138" label="+" source="9" target="288" weight="0.6923404">
        <attvalues>
          <attvalue for="att1" value="+"/>
        </attvalues>
      </edge>
      <edge id="139" label="+" source="9" target="296" weight="0.8822044">
        <attvalues>
          <attvalue for="att1" value="+"/>
        </attvalues>
      </edge>
      <edge id="140" label="+" source="9" target="369" weight="0.9214484">
        <attvalues>
          <attvalue for="att1" value="+"/>
        </attvalues>
      </edge>
      <edge id="141" label="+" source="10" target="73" weight="0.7169846">
        <attvalues>
          <attvalue for="att1" value="+"/>
        </attvalues>
      </edge>
      <edge id="142" label="-" source="10" target="79" weight="0.6969507">
        <attvalues>
          <attvalue for="att1" value="-"/>
        </attvalues>
      </edge>
      <edge id="143" label="-" source="10" target="159" weight="0.9942158">
        <attvalues>
          <attvalue for="att1" value="-"/>
        </attvalues>
      </edge>
      <edge id="144" label="-" source="10" target="194" weight="0.9052875">
        <attvalues>
          <attvalue for="att1" value="-"/>
        </attvalues>
      </edge>
      <edge id="145" label="-" source="10" target="196" weight="0.8877034">
        <attvalues>
          <attvalue for="att1" value="-"/>
        </attvalues>
      </edge>
      <edge id="146" label="-" source="10" target="223" weight="0.7949331">
        <attvalues>
          <attvalue for="att1" value="-"/>
        </attvalues>
      </edge>
      <edge id="147" label="-" source="10" target="290" weight="0.9054575">
        <attvalues>
          <attvalue for="att1" value="-"/>
        </attvalues>
      </edge>
      <edge id="148" label="-" source="10" target="300" weight="1">
        <attvalues>
          <attvalue for="att1" value="-"/>
        </attvalues>
      </edge>
      <edge id="149" label="-" source="10" target="312" weight="0.9325393">
        <attvalues>
          <attvalue for="att1" value="-"/>
        </attvalues>
      </edge>
      <edge id="150" label="-" source="10" target="315" weight="0.9635371">
        <attvalues>
          <attvalue for="att1" value="-"/>
        </attvalues>
      </edge>
      <edge id="151" label="-" source="10" target="335" weight="0.8504135">
        <attvalues>
          <attvalue for="att1" value="-"/>
        </attvalues>
      </edge>
      <edge id="152" label="-" source="10" target="362" weight="0.9604467">
        <attvalues>
          <attvalue for="att1" value="-"/>
        </attvalues>
      </edge>
      <edge id="153" label="-" source="10" target="364" weight="0.9040589">
        <attvalues>
          <attvalue for="att1" value="-"/>
        </attvalues>
      </edge>
      <edge id="154" label="-" source="11" target="101" weight="0.933481">
        <attvalues>
          <attvalue for="att1" value="-"/>
        </attvalues>
      </edge>
      <edge id="155" label="-" source="11" target="105" weight="0.72952">
        <attvalues>
          <attvalue for="att1" value="-"/>
        </attvalues>
      </edge>
      <edge id="156" label="-" source="11" target="111" weight="0.7469988">
        <attvalues>
          <attvalue for="att1" value="-"/>
        </attvalues>
      </edge>
      <edge id="157" label="-" source="11" target="123" weight="0.6062095">
        <attvalues>
          <attvalue for="att1" value="-"/>
        </attvalues>
      </edge>
      <edge id="158" label="-" source="11" target="126" weight="0.7701417">
        <attvalues>
          <attvalue for="att1" value="-"/>
        </attvalues>
      </edge>
      <edge id="159" label="-" source="11" target="146" weight="0.7246406">
        <attvalues>
          <attvalue for="att1" value="-"/>
        </attvalues>
      </edge>
      <edge id="160" label="-" source="11" target="175" weight="0.722686">
        <attvalues>
          <attvalue for="att1" value="-"/>
        </attvalues>
      </edge>
      <edge id="161" label="-" source="11" target="206" weight="1">
        <attvalues>
          <attvalue for="att1" value="-"/>
        </attvalues>
      </edge>
      <edge id="162" label="+" source="11" target="259" weight="0.883079">
        <attvalues>
          <attvalue for="att1" value="+"/>
        </attvalues>
      </edge>
      <edge id="163" label="+" source="11" target="295" weight="0.8125645">
        <attvalues>
          <attvalue for="att1" value="+"/>
        </attvalues>
      </edge>
      <edge id="164" label="+" source="11" target="299" weight="0.83128">
        <attvalues>
          <attvalue for="att1" value="+"/>
        </attvalues>
      </edge>
      <edge id="165" label="+" source="11" target="302" weight="0.8758442">
        <attvalues>
          <attvalue for="att1" value="+"/>
        </attvalues>
      </edge>
      <edge id="166" label="+" source="11" target="308" weight="0.8182918">
        <attvalues>
          <attvalue for="att1" value="+"/>
        </attvalues>
      </edge>
      <edge id="167" label="+" source="11" target="339" weight="0.8669993">
        <attvalues>
          <attvalue for="att1" value="+"/>
        </attvalues>
      </edge>
      <edge id="168" label="+" source="11" target="365" weight="0.933221">
        <attvalues>
          <attvalue for="att1" value="+"/>
        </attvalues>
      </edge>
      <edge id="169" label="+" source="12" target="31" weight="0.8588331">
        <attvalues>
          <attvalue for="att1" value="+"/>
        </attvalues>
      </edge>
      <edge id="170" label="+" source="12" target="78" weight="0.9002501">
        <attvalues>
          <attvalue for="att1" value="+"/>
        </attvalues>
      </edge>
      <edge id="171" label="-" source="12" target="88" weight="0.9774521">
        <attvalues>
          <attvalue for="att1" value="-"/>
        </attvalues>
      </edge>
      <edge id="172" label="-" source="12" target="114" weight="0.98824">
        <attvalues>
          <attvalue for="att1" value="-"/>
        </attvalues>
      </edge>
      <edge id="173" label="-" source="12" target="154" weight="0.9018039">
        <attvalues>
          <attvalue for="att1" value="-"/>
        </attvalues>
      </edge>
      <edge id="174" label="+" source="12" target="169" weight="0.7897836">
        <attvalues>
          <attvalue for="att1" value="+"/>
        </attvalues>
      </edge>
      <edge id="175" label="-" source="12" target="176" weight="0.8562361">
        <attvalues>
          <attvalue for="att1" value="-"/>
        </attvalues>
      </edge>
      <edge id="176" label="-" source="12" target="277" weight="0.8014154">
        <attvalues>
          <attvalue for="att1" value="-"/>
        </attvalues>
      </edge>
      <edge id="177" label="-" source="12" target="286" weight="0.9379584">
        <attvalues>
          <attvalue for="att1" value="-"/>
        </attvalues>
      </edge>
      <edge id="178" label="+" source="12" target="310" weight="0.8891933">
        <attvalues>
          <attvalue for="att1" value="+"/>
        </attvalues>
      </edge>
      <edge id="179" label="-" source="12" target="313" weight="0.9325791">
        <attvalues>
          <attvalue for="att1" value="-"/>
        </attvalues>
      </edge>
      <edge id="180" label="-" source="12" target="322" weight="0.8985771">
        <attvalues>
          <attvalue for="att1" value="-"/>
        </attvalues>
      </edge>
      <edge id="181" label="-" source="12" target="355" weight="0.9507644">
        <attvalues>
          <attvalue for="att1" value="-"/>
        </attvalues>
      </edge>
      <edge id="182" label="+" source="12" target="369" weight="0.8741042">
        <attvalues>
          <attvalue for="att1" value="+"/>
        </attvalues>
      </edge>
      <edge id="183" label="+" source="13" target="15" weight="0.856446">
        <attvalues>
          <attvalue for="att1" value="+"/>
        </attvalues>
      </edge>
      <edge id="184" label="+" source="13" target="17" weight="0.8594328">
        <attvalues>
          <attvalue for="att1" value="+"/>
        </attvalues>
      </edge>
      <edge id="185" label="+" source="13" target="51" weight="0.8931084">
        <attvalues>
          <attvalue for="att1" value="+"/>
        </attvalues>
      </edge>
      <edge id="186" label="+" source="13" target="63" weight="0.903056">
        <attvalues>
          <attvalue for="att1" value="+"/>
        </attvalues>
      </edge>
      <edge id="187" label="+" source="13" target="75" weight="0.9521895">
        <attvalues>
          <attvalue for="att1" value="+"/>
        </attvalues>
      </edge>
      <edge id="188" label="-" source="13" target="105" weight="0.8740041">
        <attvalues>
          <attvalue for="att1" value="-"/>
        </attvalues>
      </edge>
      <edge id="189" label="-" source="13" target="106" weight="0.8903983">
        <attvalues>
          <attvalue for="att1" value="-"/>
        </attvalues>
      </edge>
      <edge id="190" label="-" source="13" target="109" weight="0.8823908">
        <attvalues>
          <attvalue for="att1" value="-"/>
        </attvalues>
      </edge>
      <edge id="191" label="-" source="13" target="111" weight="0.9058729">
        <attvalues>
          <attvalue for="att1" value="-"/>
        </attvalues>
      </edge>
      <edge id="192" label="-" source="13" target="145" weight="0.9828724">
        <attvalues>
          <attvalue for="att1" value="-"/>
        </attvalues>
      </edge>
      <edge id="193" label="-" source="13" target="169" weight="0.8748075">
        <attvalues>
          <attvalue for="att1" value="-"/>
        </attvalues>
      </edge>
      <edge id="194" label="-" source="13" target="184" weight="0.9386117">
        <attvalues>
          <attvalue for="att1" value="-"/>
        </attvalues>
      </edge>
      <edge id="195" label="-" source="13" target="199" weight="0.9269941">
        <attvalues>
          <attvalue for="att1" value="-"/>
        </attvalues>
      </edge>
      <edge id="196" label="+" source="13" target="308" weight="0.9768635">
        <attvalues>
          <attvalue for="att1" value="+"/>
        </attvalues>
      </edge>
      <edge id="197" label="+" source="13" target="318" weight="0.8648443">
        <attvalues>
          <attvalue for="att1" value="+"/>
        </attvalues>
      </edge>
      <edge id="198" label="+" source="13" target="322" weight="0.9462038">
        <attvalues>
          <attvalue for="att1" value="+"/>
        </attvalues>
      </edge>
      <edge id="199" label="+" source="13" target="327" weight="0.9584034">
        <attvalues>
          <attvalue for="att1" value="+"/>
        </attvalues>
      </edge>
      <edge id="200" label="-" source="13" target="337" weight="0.8471679">
        <attvalues>
          <attvalue for="att1" value="-"/>
        </attvalues>
      </edge>
      <edge id="201" label="+" source="13" target="362" weight="0.8924461">
        <attvalues>
          <attvalue for="att1" value="+"/>
        </attvalues>
      </edge>
      <edge id="202" label="-" source="14" target="57" weight="1">
        <attvalues>
          <attvalue for="att1" value="-"/>
        </attvalues>
      </edge>
      <edge id="203" label="-" source="14" target="97" weight="0.9009942">
        <attvalues>
          <attvalue for="att1" value="-"/>
        </attvalues>
      </edge>
      <edge id="204" label="+" source="14" target="112" weight="0.7406601">
        <attvalues>
          <attvalue for="att1" value="+"/>
        </attvalues>
      </edge>
      <edge id="205" label="-" source="14" target="119" weight="0.674113">
        <attvalues>
          <attvalue for="att1" value="-"/>
        </attvalues>
      </edge>
      <edge id="206" label="-" source="14" target="350" weight="1">
        <attvalues>
          <attvalue for="att1" value="-"/>
        </attvalues>
      </edge>
      <edge id="207" label="-" source="15" target="236" weight="0.8679478">
        <attvalues>
          <attvalue for="att1" value="-"/>
        </attvalues>
      </edge>
      <edge id="208" label="-" source="15" target="265" weight="0.7602057">
        <attvalues>
          <attvalue for="att1" value="-"/>
        </attvalues>
      </edge>
      <edge id="209" label="+" source="16" target="42" weight="0.7727873">
        <attvalues>
          <attvalue for="att1" value="+"/>
        </attvalues>
      </edge>
      <edge id="210" label="+" source="16" target="55" weight="0.9206804">
        <attvalues>
          <attvalue for="att1" value="+"/>
        </attvalues>
      </edge>
      <edge id="211" label="+" source="16" target="69" weight="0.7520489">
        <attvalues>
          <attvalue for="att1" value="+"/>
        </attvalues>
      </edge>
      <edge id="212" label="-" source="16" target="75" weight="0.9419209">
        <attvalues>
          <attvalue for="att1" value="-"/>
        </attvalues>
      </edge>
      <edge id="213" label="+" source="16" target="78" weight="0.8040096">
        <attvalues>
          <attvalue for="att1" value="+"/>
        </attvalues>
      </edge>
      <edge id="214" label="+" source="16" target="142" weight="0.9394422">
        <attvalues>
          <attvalue for="att1" value="+"/>
        </attvalues>
      </edge>
      <edge id="215" label="+" source="16" target="149" weight="0.9474324">
        <attvalues>
          <attvalue for="att1" value="+"/>
        </attvalues>
      </edge>
      <edge id="216" label="+" source="16" target="159" weight="0.9275083">
        <attvalues>
          <attvalue for="att1" value="+"/>
        </attvalues>
      </edge>
      <edge id="217" label="+" source="16" target="163" weight="0.959765">
        <attvalues>
          <attvalue for="att1" value="+"/>
        </attvalues>
      </edge>
      <edge id="218" label="+" source="16" target="164" weight="0.8190514">
        <attvalues>
          <attvalue for="att1" value="+"/>
        </attvalues>
      </edge>
      <edge id="219" label="+" source="16" target="168" weight="0.9339973">
        <attvalues>
          <attvalue for="att1" value="+"/>
        </attvalues>
      </edge>
      <edge id="220" label="+" source="16" target="172" weight="0.9336162">
        <attvalues>
          <attvalue for="att1" value="+"/>
        </attvalues>
      </edge>
      <edge id="221" label="+" source="16" target="203" weight="0.9527308">
        <attvalues>
          <attvalue for="att1" value="+"/>
        </attvalues>
      </edge>
      <edge id="222" label="+" source="16" target="207" weight="0.8872715">
        <attvalues>
          <attvalue for="att1" value="+"/>
        </attvalues>
      </edge>
      <edge id="223" label="+" source="16" target="226" weight="0.8162463">
        <attvalues>
          <attvalue for="att1" value="+"/>
        </attvalues>
      </edge>
      <edge id="224" label="-" source="16" target="300" weight="0.7232651">
        <attvalues>
          <attvalue for="att1" value="-"/>
        </attvalues>
      </edge>
      <edge id="225" label="-" source="16" target="303" weight="0.8352649">
        <attvalues>
          <attvalue for="att1" value="-"/>
        </attvalues>
      </edge>
      <edge id="226" label="-" source="16" target="341" weight="0.9329826">
        <attvalues>
          <attvalue for="att1" value="-"/>
        </attvalues>
      </edge>
      <edge id="227" label="-" source="17" target="28" weight="1">
        <attvalues>
          <attvalue for="att1" value="-"/>
        </attvalues>
      </edge>
      <edge id="228" label="+" source="17" target="109" weight="0.6920991">
        <attvalues>
          <attvalue for="att1" value="+"/>
        </attvalues>
      </edge>
      <edge id="229" label="+" source="17" target="130" weight="0.8082101">
        <attvalues>
          <attvalue for="att1" value="+"/>
        </attvalues>
      </edge>
      <edge id="230" label="+" source="17" target="131" weight="0.887899">
        <attvalues>
          <attvalue for="att1" value="+"/>
        </attvalues>
      </edge>
      <edge id="231" label="+" source="17" target="133" weight="0.8494384">
        <attvalues>
          <attvalue for="att1" value="+"/>
        </attvalues>
      </edge>
      <edge id="232" label="+" source="17" target="139" weight="0.7952387">
        <attvalues>
          <attvalue for="att1" value="+"/>
        </attvalues>
      </edge>
      <edge id="233" label="+" source="17" target="210" weight="0.7515903">
        <attvalues>
          <attvalue for="att1" value="+"/>
        </attvalues>
      </edge>
      <edge id="234" label="+" source="17" target="246" weight="0.9302048">
        <attvalues>
          <attvalue for="att1" value="+"/>
        </attvalues>
      </edge>
      <edge id="235" label="+" source="17" target="312" weight="0.934346">
        <attvalues>
          <attvalue for="att1" value="+"/>
        </attvalues>
      </edge>
      <edge id="236" label="+" source="17" target="323" weight="0.9447779">
        <attvalues>
          <attvalue for="att1" value="+"/>
        </attvalues>
      </edge>
      <edge id="237" label="+" source="17" target="327" weight="0.9370295">
        <attvalues>
          <attvalue for="att1" value="+"/>
        </attvalues>
      </edge>
      <edge id="238" label="+" source="17" target="329" weight="0.9086942">
        <attvalues>
          <attvalue for="att1" value="+"/>
        </attvalues>
      </edge>
      <edge id="239" label="+" source="17" target="336" weight="0.9021756">
        <attvalues>
          <attvalue for="att1" value="+"/>
        </attvalues>
      </edge>
      <edge id="240" label="-" source="18" target="26" weight="1">
        <attvalues>
          <attvalue for="att1" value="-"/>
        </attvalues>
      </edge>
      <edge id="241" label="-" source="18" target="35" weight="0.9452826">
        <attvalues>
          <attvalue for="att1" value="-"/>
        </attvalues>
      </edge>
      <edge id="242" label="-" source="18" target="55" weight="0.881604">
        <attvalues>
          <attvalue for="att1" value="-"/>
        </attvalues>
      </edge>
      <edge id="243" label="-" source="18" target="57" weight="0.6893854">
        <attvalues>
          <attvalue for="att1" value="-"/>
        </attvalues>
      </edge>
      <edge id="244" label="+" source="18" target="64" weight="0.8502973">
        <attvalues>
          <attvalue for="att1" value="+"/>
        </attvalues>
      </edge>
      <edge id="245" label="-" source="18" target="65" weight="0.8666434">
        <attvalues>
          <attvalue for="att1" value="-"/>
        </attvalues>
      </edge>
      <edge id="246" label="+" source="18" target="88" weight="0.9164295">
        <attvalues>
          <attvalue for="att1" value="+"/>
        </attvalues>
      </edge>
      <edge id="247" label="+" source="18" target="94" weight="0.8615351">
        <attvalues>
          <attvalue for="att1" value="+"/>
        </attvalues>
      </edge>
      <edge id="248" label="+" source="18" target="106" weight="0.7585051">
        <attvalues>
          <attvalue for="att1" value="+"/>
        </attvalues>
      </edge>
      <edge id="249" label="+" source="18" target="109" weight="0.8873775">
        <attvalues>
          <attvalue for="att1" value="+"/>
        </attvalues>
      </edge>
      <edge id="250" label="+" source="18" target="129" weight="0.9044956">
        <attvalues>
          <attvalue for="att1" value="+"/>
        </attvalues>
      </edge>
      <edge id="251" label="-" source="18" target="137" weight="0.9422379">
        <attvalues>
          <attvalue for="att1" value="-"/>
        </attvalues>
      </edge>
      <edge id="252" label="+" source="18" target="158" weight="0.8444012">
        <attvalues>
          <attvalue for="att1" value="+"/>
        </attvalues>
      </edge>
      <edge id="253" label="-" source="18" target="166" weight="0.8778277">
        <attvalues>
          <attvalue for="att1" value="-"/>
        </attvalues>
      </edge>
      <edge id="254" label="-" source="18" target="168" weight="0.9503516">
        <attvalues>
          <attvalue for="att1" value="-"/>
        </attvalues>
      </edge>
      <edge id="255" label="+" source="18" target="255" weight="0.868585">
        <attvalues>
          <attvalue for="att1" value="+"/>
        </attvalues>
      </edge>
      <edge id="256" label="+" source="18" target="273" weight="0.8234772">
        <attvalues>
          <attvalue for="att1" value="+"/>
        </attvalues>
      </edge>
      <edge id="257" label="+" source="18" target="275" weight="0.8368067">
        <attvalues>
          <attvalue for="att1" value="+"/>
        </attvalues>
      </edge>
      <edge id="258" label="+" source="19" target="82" weight="0.9039502">
        <attvalues>
          <attvalue for="att1" value="+"/>
        </attvalues>
      </edge>
      <edge id="259" label="-" source="19" target="87" weight="0.9450961">
        <attvalues>
          <attvalue for="att1" value="-"/>
        </attvalues>
      </edge>
      <edge id="260" label="+" source="19" target="130" weight="0.8186913">
        <attvalues>
          <attvalue for="att1" value="+"/>
        </attvalues>
      </edge>
      <edge id="261" label="+" source="19" target="148" weight="0.9283152">
        <attvalues>
          <attvalue for="att1" value="+"/>
        </attvalues>
      </edge>
      <edge id="262" label="+" source="19" target="231" weight="0.9454832">
        <attvalues>
          <attvalue for="att1" value="+"/>
        </attvalues>
      </edge>
      <edge id="263" label="-" source="19" target="239" weight="0.8982196">
        <attvalues>
          <attvalue for="att1" value="-"/>
        </attvalues>
      </edge>
      <edge id="264" label="+" source="19" target="260" weight="0.8219429">
        <attvalues>
          <attvalue for="att1" value="+"/>
        </attvalues>
      </edge>
      <edge id="265" label="-" source="19" target="270" weight="0.7310427">
        <attvalues>
          <attvalue for="att1" value="-"/>
        </attvalues>
      </edge>
      <edge id="266" label="+" source="19" target="295" weight="0.9144389">
        <attvalues>
          <attvalue for="att1" value="+"/>
        </attvalues>
      </edge>
      <edge id="267" label="+" source="19" target="309" weight="0.8802392">
        <attvalues>
          <attvalue for="att1" value="+"/>
        </attvalues>
      </edge>
      <edge id="268" label="+" source="19" target="322" weight="0.860044">
        <attvalues>
          <attvalue for="att1" value="+"/>
        </attvalues>
      </edge>
      <edge id="269" label="-" source="19" target="333" weight="0.8360247">
        <attvalues>
          <attvalue for="att1" value="-"/>
        </attvalues>
      </edge>
      <edge id="270" label="+" source="19" target="336" weight="0.8900202">
        <attvalues>
          <attvalue for="att1" value="+"/>
        </attvalues>
      </edge>
      <edge id="271" label="+" source="19" target="345" weight="0.9653639">
        <attvalues>
          <attvalue for="att1" value="+"/>
        </attvalues>
      </edge>
      <edge id="272" label="+" source="20" target="53" weight="0.8821844">
        <attvalues>
          <attvalue for="att1" value="+"/>
        </attvalues>
      </edge>
      <edge id="273" label="-" source="20" target="86" weight="0.9745057">
        <attvalues>
          <attvalue for="att1" value="-"/>
        </attvalues>
      </edge>
      <edge id="274" label="-" source="20" target="121" weight="0.8982503">
        <attvalues>
          <attvalue for="att1" value="-"/>
        </attvalues>
      </edge>
      <edge id="275" label="-" source="20" target="152" weight="0.5709664">
        <attvalues>
          <attvalue for="att1" value="-"/>
        </attvalues>
      </edge>
      <edge id="276" label="+" source="20" target="183" weight="0.9631995">
        <attvalues>
          <attvalue for="att1" value="+"/>
        </attvalues>
      </edge>
      <edge id="277" label="+" source="20" target="187" weight="0.9682153">
        <attvalues>
          <attvalue for="att1" value="+"/>
        </attvalues>
      </edge>
      <edge id="278" label="+" source="20" target="189" weight="0.9516698">
        <attvalues>
          <attvalue for="att1" value="+"/>
        </attvalues>
      </edge>
      <edge id="279" label="-" source="20" target="217" weight="0.9021566">
        <attvalues>
          <attvalue for="att1" value="-"/>
        </attvalues>
      </edge>
      <edge id="280" label="+" source="20" target="247" weight="0.8689049">
        <attvalues>
          <attvalue for="att1" value="+"/>
        </attvalues>
      </edge>
      <edge id="281" label="-" source="20" target="248" weight="0.9474178">
        <attvalues>
          <attvalue for="att1" value="-"/>
        </attvalues>
      </edge>
      <edge id="282" label="+" source="20" target="277" weight="0.86253">
        <attvalues>
          <attvalue for="att1" value="+"/>
        </attvalues>
      </edge>
      <edge id="283" label="-" source="20" target="278" weight="0.9156195">
        <attvalues>
          <attvalue for="att1" value="-"/>
        </attvalues>
      </edge>
      <edge id="284" label="-" source="20" target="307" weight="0.9073072">
        <attvalues>
          <attvalue for="att1" value="-"/>
        </attvalues>
      </edge>
      <edge id="285" label="-" source="20" target="314" weight="0.9377025">
        <attvalues>
          <attvalue for="att1" value="-"/>
        </attvalues>
      </edge>
      <edge id="286" label="-" source="20" target="324" weight="0.9421876">
        <attvalues>
          <attvalue for="att1" value="-"/>
        </attvalues>
      </edge>
      <edge id="287" label="-" source="20" target="328" weight="0.9506447">
        <attvalues>
          <attvalue for="att1" value="-"/>
        </attvalues>
      </edge>
      <edge id="288" label="-" source="20" target="329" weight="0.8991899">
        <attvalues>
          <attvalue for="att1" value="-"/>
        </attvalues>
      </edge>
      <edge id="289" label="-" source="20" target="331" weight="0.8220822">
        <attvalues>
          <attvalue for="att1" value="-"/>
        </attvalues>
      </edge>
      <edge id="290" label="-" source="20" target="333" weight="0.9223977">
        <attvalues>
          <attvalue for="att1" value="-"/>
        </attvalues>
      </edge>
      <edge id="291" label="-" source="20" target="337" weight="0.9136803">
        <attvalues>
          <attvalue for="att1" value="-"/>
        </attvalues>
      </edge>
      <edge id="292" label="-" source="20" target="368" weight="0.8973194">
        <attvalues>
          <attvalue for="att1" value="-"/>
        </attvalues>
      </edge>
      <edge id="293" label="-" source="21" target="41" weight="0.75434">
        <attvalues>
          <attvalue for="att1" value="-"/>
        </attvalues>
      </edge>
      <edge id="294" label="-" source="21" target="49" weight="0.951145">
        <attvalues>
          <attvalue for="att1" value="-"/>
        </attvalues>
      </edge>
      <edge id="295" label="-" source="21" target="54" weight="0.8261751">
        <attvalues>
          <attvalue for="att1" value="-"/>
        </attvalues>
      </edge>
      <edge id="296" label="-" source="21" target="58" weight="0.9021681">
        <attvalues>
          <attvalue for="att1" value="-"/>
        </attvalues>
      </edge>
      <edge id="297" label="-" source="21" target="61" weight="0.7306583">
        <attvalues>
          <attvalue for="att1" value="-"/>
        </attvalues>
      </edge>
      <edge id="298" label="+" source="21" target="72" weight="0.9505832">
        <attvalues>
          <attvalue for="att1" value="+"/>
        </attvalues>
      </edge>
      <edge id="299" label="+" source="21" target="76" weight="0.945847">
        <attvalues>
          <attvalue for="att1" value="+"/>
        </attvalues>
      </edge>
      <edge id="300" label="+" source="21" target="119" weight="0.7608305">
        <attvalues>
          <attvalue for="att1" value="+"/>
        </attvalues>
      </edge>
      <edge id="301" label="+" source="21" target="136" weight="0.8918027">
        <attvalues>
          <attvalue for="att1" value="+"/>
        </attvalues>
      </edge>
      <edge id="302" label="+" source="21" target="166" weight="0.8766783">
        <attvalues>
          <attvalue for="att1" value="+"/>
        </attvalues>
      </edge>
      <edge id="303" label="+" source="21" target="193" weight="0.8902805">
        <attvalues>
          <attvalue for="att1" value="+"/>
        </attvalues>
      </edge>
      <edge id="304" label="+" source="21" target="197" weight="0.8752353">
        <attvalues>
          <attvalue for="att1" value="+"/>
        </attvalues>
      </edge>
      <edge id="305" label="+" source="21" target="199" weight="0.8964205">
        <attvalues>
          <attvalue for="att1" value="+"/>
        </attvalues>
      </edge>
      <edge id="306" label="+" source="21" target="233" weight="0.8734064">
        <attvalues>
          <attvalue for="att1" value="+"/>
        </attvalues>
      </edge>
      <edge id="307" label="+" source="21" target="245" weight="0.9611655">
        <attvalues>
          <attvalue for="att1" value="+"/>
        </attvalues>
      </edge>
      <edge id="308" label="+" source="21" target="257" weight="0.9443317">
        <attvalues>
          <attvalue for="att1" value="+"/>
        </attvalues>
      </edge>
      <edge id="309" label="+" source="21" target="287" weight="0.9585844">
        <attvalues>
          <attvalue for="att1" value="+"/>
        </attvalues>
      </edge>
      <edge id="310" label="-" source="21" target="288" weight="0.9122299">
        <attvalues>
          <attvalue for="att1" value="-"/>
        </attvalues>
      </edge>
      <edge id="311" label="+" source="21" target="304" weight="0.8397089">
        <attvalues>
          <attvalue for="att1" value="+"/>
        </attvalues>
      </edge>
      <edge id="312" label="+" source="21" target="314" weight="0.9327783">
        <attvalues>
          <attvalue for="att1" value="+"/>
        </attvalues>
      </edge>
      <edge id="313" label="-" source="21" target="315" weight="0.9701672">
        <attvalues>
          <attvalue for="att1" value="-"/>
        </attvalues>
      </edge>
      <edge id="314" label="-" source="21" target="319" weight="0.9746688">
        <attvalues>
          <attvalue for="att1" value="-"/>
        </attvalues>
      </edge>
      <edge id="315" label="-" source="21" target="321" weight="0.984105">
        <attvalues>
          <attvalue for="att1" value="-"/>
        </attvalues>
      </edge>
      <edge id="316" label="-" source="21" target="355" weight="0.9489531">
        <attvalues>
          <attvalue for="att1" value="-"/>
        </attvalues>
      </edge>
      <edge id="317" label="-" source="21" target="367" weight="0.9710555">
        <attvalues>
          <attvalue for="att1" value="-"/>
        </attvalues>
      </edge>
      <edge id="318" label="-" source="22" target="30" weight="0.9298266">
        <attvalues>
          <attvalue for="att1" value="-"/>
        </attvalues>
      </edge>
      <edge id="319" label="-" source="22" target="60" weight="0.9218957">
        <attvalues>
          <attvalue for="att1" value="-"/>
        </attvalues>
      </edge>
      <edge id="320" label="+" source="22" target="61" weight="0.9566744">
        <attvalues>
          <attvalue for="att1" value="+"/>
        </attvalues>
      </edge>
      <edge id="321" label="-" source="22" target="77" weight="0.9534722">
        <attvalues>
          <attvalue for="att1" value="-"/>
        </attvalues>
      </edge>
      <edge id="322" label="-" source="22" target="85" weight="0.9786905">
        <attvalues>
          <attvalue for="att1" value="-"/>
        </attvalues>
      </edge>
      <edge id="323" label="-" source="22" target="87" weight="0.9922187">
        <attvalues>
          <attvalue for="att1" value="-"/>
        </attvalues>
      </edge>
      <edge id="324" label="-" source="22" target="88" weight="0.9455085">
        <attvalues>
          <attvalue for="att1" value="-"/>
        </attvalues>
      </edge>
      <edge id="325" label="+" source="22" target="90" weight="0.8867694">
        <attvalues>
          <attvalue for="att1" value="+"/>
        </attvalues>
      </edge>
      <edge id="326" label="+" source="22" target="99" weight="0.9695759">
        <attvalues>
          <attvalue for="att1" value="+"/>
        </attvalues>
      </edge>
      <edge id="327" label="+" source="22" target="112" weight="0.6680761">
        <attvalues>
          <attvalue for="att1" value="+"/>
        </attvalues>
      </edge>
      <edge id="328" label="-" source="22" target="123" weight="0.9388142">
        <attvalues>
          <attvalue for="att1" value="-"/>
        </attvalues>
      </edge>
      <edge id="329" label="+" source="22" target="126" weight="0.9633921">
        <attvalues>
          <attvalue for="att1" value="+"/>
        </attvalues>
      </edge>
      <edge id="330" label="-" source="22" target="132" weight="0.6779879">
        <attvalues>
          <attvalue for="att1" value="-"/>
        </attvalues>
      </edge>
      <edge id="331" label="+" source="22" target="135" weight="0.9525869">
        <attvalues>
          <attvalue for="att1" value="+"/>
        </attvalues>
      </edge>
      <edge id="332" label="-" source="22" target="154" weight="0.9498974">
        <attvalues>
          <attvalue for="att1" value="-"/>
        </attvalues>
      </edge>
      <edge id="333" label="-" source="22" target="182" weight="0.9279459">
        <attvalues>
          <attvalue for="att1" value="-"/>
        </attvalues>
      </edge>
      <edge id="334" label="+" source="22" target="194" weight="0.7701732">
        <attvalues>
          <attvalue for="att1" value="+"/>
        </attvalues>
      </edge>
      <edge id="335" label="+" source="22" target="206" weight="0.887147">
        <attvalues>
          <attvalue for="att1" value="+"/>
        </attvalues>
      </edge>
      <edge id="336" label="+" source="22" target="213" weight="0.9687093">
        <attvalues>
          <attvalue for="att1" value="+"/>
        </attvalues>
      </edge>
      <edge id="337" label="+" source="22" target="217" weight="0.945479">
        <attvalues>
          <attvalue for="att1" value="+"/>
        </attvalues>
      </edge>
      <edge id="338" label="+" source="22" target="277" weight="0.8173775">
        <attvalues>
          <attvalue for="att1" value="+"/>
        </attvalues>
      </edge>
      <edge id="339" label="+" source="22" target="307" weight="0.7800116">
        <attvalues>
          <attvalue for="att1" value="+"/>
        </attvalues>
      </edge>
      <edge id="340" label="+" source="22" target="335" weight="0.8705744">
        <attvalues>
          <attvalue for="att1" value="+"/>
        </attvalues>
      </edge>
      <edge id="341" label="-" source="22" target="357" weight="0.7877349">
        <attvalues>
          <attvalue for="att1" value="-"/>
        </attvalues>
      </edge>
      <edge id="342" label="-" source="23" target="31" weight="0.8482781">
        <attvalues>
          <attvalue for="att1" value="-"/>
        </attvalues>
      </edge>
      <edge id="343" label="-" source="23" target="200" weight="0.7772775">
        <attvalues>
          <attvalue for="att1" value="-"/>
        </attvalues>
      </edge>
      <edge id="344" label="+" source="23" target="253" weight="0.9626106">
        <attvalues>
          <attvalue for="att1" value="+"/>
        </attvalues>
      </edge>
      <edge id="345" label="-" source="23" target="277" weight="0.9352108">
        <attvalues>
          <attvalue for="att1" value="-"/>
        </attvalues>
      </edge>
      <edge id="346" label="+" source="23" target="280" weight="0.9629542">
        <attvalues>
          <attvalue for="att1" value="+"/>
        </attvalues>
      </edge>
      <edge id="347" label="-" source="23" target="286" weight="0.623481">
        <attvalues>
          <attvalue for="att1" value="-"/>
        </attvalues>
      </edge>
      <edge id="348" label="+" source="23" target="289" weight="0.8810904">
        <attvalues>
          <attvalue for="att1" value="+"/>
        </attvalues>
      </edge>
      <edge id="349" label="-" source="23" target="308" weight="0.9968228">
        <attvalues>
          <attvalue for="att1" value="-"/>
        </attvalues>
      </edge>
      <edge id="350" label="-" source="23" target="336" weight="0.942985">
        <attvalues>
          <attvalue for="att1" value="-"/>
        </attvalues>
      </edge>
      <edge id="351" label="+" source="23" target="360" weight="0.7988232">
        <attvalues>
          <attvalue for="att1" value="+"/>
        </attvalues>
      </edge>
      <edge id="352" label="+" source="23" target="367" weight="0.9283786">
        <attvalues>
          <attvalue for="att1" value="+"/>
        </attvalues>
      </edge>
      <edge id="353" label="-" source="24" target="164" weight="0.6704827">
        <attvalues>
          <attvalue for="att1" value="-"/>
        </attvalues>
      </edge>
      <edge id="354" label="-" source="24" target="167" weight="0.8792333">
        <attvalues>
          <attvalue for="att1" value="-"/>
        </attvalues>
      </edge>
      <edge id="355" label="-" source="24" target="168" weight="0.7111265">
        <attvalues>
          <attvalue for="att1" value="-"/>
        </attvalues>
      </edge>
      <edge id="356" label="+" source="24" target="172" weight="0.7870889">
        <attvalues>
          <attvalue for="att1" value="+"/>
        </attvalues>
      </edge>
      <edge id="357" label="-" source="24" target="203" weight="0.6677654">
        <attvalues>
          <attvalue for="att1" value="-"/>
        </attvalues>
      </edge>
      <edge id="358" label="-" source="24" target="215" weight="0.9241037">
        <attvalues>
          <attvalue for="att1" value="-"/>
        </attvalues>
      </edge>
      <edge id="359" label="-" source="24" target="233" weight="0.9348443">
        <attvalues>
          <attvalue for="att1" value="-"/>
        </attvalues>
      </edge>
      <edge id="360" label="-" source="24" target="255" weight="0.8252636">
        <attvalues>
          <attvalue for="att1" value="-"/>
        </attvalues>
      </edge>
      <edge id="361" label="-" source="24" target="266" weight="0.6310585">
        <attvalues>
          <attvalue for="att1" value="-"/>
        </attvalues>
      </edge>
      <edge id="362" label="-" source="24" target="268" weight="0.8841686">
        <attvalues>
          <attvalue for="att1" value="-"/>
        </attvalues>
      </edge>
      <edge id="363" label="-" source="24" target="279" weight="0.9144566">
        <attvalues>
          <attvalue for="att1" value="-"/>
        </attvalues>
      </edge>
      <edge id="364" label="+" source="24" target="288" weight="0.9295366">
        <attvalues>
          <attvalue for="att1" value="+"/>
        </attvalues>
      </edge>
      <edge id="365" label="+" source="24" target="295" weight="0.9128891">
        <attvalues>
          <attvalue for="att1" value="+"/>
        </attvalues>
      </edge>
      <edge id="366" label="+" source="24" target="305" weight="0.8727522">
        <attvalues>
          <attvalue for="att1" value="+"/>
        </attvalues>
      </edge>
      <edge id="367" label="+" source="24" target="309" weight="0.9309648">
        <attvalues>
          <attvalue for="att1" value="+"/>
        </attvalues>
      </edge>
      <edge id="368" label="+" source="24" target="310" weight="0.7769642">
        <attvalues>
          <attvalue for="att1" value="+"/>
        </attvalues>
      </edge>
      <edge id="369" label="+" source="24" target="312" weight="0.9191969">
        <attvalues>
          <attvalue for="att1" value="+"/>
        </attvalues>
      </edge>
      <edge id="370" label="+" source="24" target="314" weight="0.9125884">
        <attvalues>
          <attvalue for="att1" value="+"/>
        </attvalues>
      </edge>
      <edge id="371" label="+" source="24" target="318" weight="0.9366465">
        <attvalues>
          <attvalue for="att1" value="+"/>
        </attvalues>
      </edge>
      <edge id="372" label="-" source="24" target="324" weight="0.577904">
        <attvalues>
          <attvalue for="att1" value="-"/>
        </attvalues>
      </edge>
      <edge id="373" label="+" source="25" target="26" weight="0.7406643">
        <attvalues>
          <attvalue for="att1" value="+"/>
        </attvalues>
      </edge>
      <edge id="374" label="+" source="25" target="43" weight="0.9045603">
        <attvalues>
          <attvalue for="att1" value="+"/>
        </attvalues>
      </edge>
      <edge id="375" label="+" source="25" target="46" weight="0.7922926">
        <attvalues>
          <attvalue for="att1" value="+"/>
        </attvalues>
      </edge>
      <edge id="376" label="-" source="25" target="57" weight="0.8245335">
        <attvalues>
          <attvalue for="att1" value="-"/>
        </attvalues>
      </edge>
      <edge id="377" label="-" source="25" target="242" weight="0.9063396">
        <attvalues>
          <attvalue for="att1" value="-"/>
        </attvalues>
      </edge>
      <edge id="378" label="-" source="25" target="257" weight="0.9336716">
        <attvalues>
          <attvalue for="att1" value="-"/>
        </attvalues>
      </edge>
      <edge id="379" label="-" source="25" target="260" weight="0.8624751">
        <attvalues>
          <attvalue for="att1" value="-"/>
        </attvalues>
      </edge>
      <edge id="380" label="-" source="25" target="354" weight="1">
        <attvalues>
          <attvalue for="att1" value="-"/>
        </attvalues>
      </edge>
      <edge id="381" label="-" source="26" target="44" weight="0.9221262">
        <attvalues>
          <attvalue for="att1" value="-"/>
        </attvalues>
      </edge>
      <edge id="382" label="-" source="26" target="71" weight="0.7059511">
        <attvalues>
          <attvalue for="att1" value="-"/>
        </attvalues>
      </edge>
      <edge id="383" label="+" source="26" target="86" weight="0.9173166">
        <attvalues>
          <attvalue for="att1" value="+"/>
        </attvalues>
      </edge>
      <edge id="384" label="+" source="26" target="170" weight="0.9014739">
        <attvalues>
          <attvalue for="att1" value="+"/>
        </attvalues>
      </edge>
      <edge id="385" label="+" source="26" target="199" weight="0.8766272">
        <attvalues>
          <attvalue for="att1" value="+"/>
        </attvalues>
      </edge>
      <edge id="386" label="-" source="26" target="209" weight="0.76945">
        <attvalues>
          <attvalue for="att1" value="-"/>
        </attvalues>
      </edge>
      <edge id="387" label="+" source="26" target="234" weight="0.9241613">
        <attvalues>
          <attvalue for="att1" value="+"/>
        </attvalues>
      </edge>
      <edge id="388" label="+" source="26" target="238" weight="0.8808344">
        <attvalues>
          <attvalue for="att1" value="+"/>
        </attvalues>
      </edge>
      <edge id="389" label="+" source="26" target="258" weight="0.8482791">
        <attvalues>
          <attvalue for="att1" value="+"/>
        </attvalues>
      </edge>
      <edge id="390" label="+" source="26" target="267" weight="0.9612925">
        <attvalues>
          <attvalue for="att1" value="+"/>
        </attvalues>
      </edge>
      <edge id="391" label="+" source="26" target="280" weight="0.6032717">
        <attvalues>
          <attvalue for="att1" value="+"/>
        </attvalues>
      </edge>
      <edge id="392" label="-" source="26" target="291" weight="0.9233826">
        <attvalues>
          <attvalue for="att1" value="-"/>
        </attvalues>
      </edge>
      <edge id="393" label="+" source="26" target="294" weight="0.970605">
        <attvalues>
          <attvalue for="att1" value="+"/>
        </attvalues>
      </edge>
      <edge id="394" label="+" source="26" target="303" weight="0.8794268">
        <attvalues>
          <attvalue for="att1" value="+"/>
        </attvalues>
      </edge>
      <edge id="395" label="-" source="26" target="350" weight="0.9476123">
        <attvalues>
          <attvalue for="att1" value="-"/>
        </attvalues>
      </edge>
      <edge id="396" label="+" source="26" target="362" weight="0.730882">
        <attvalues>
          <attvalue for="att1" value="+"/>
        </attvalues>
      </edge>
      <edge id="397" label="+" source="27" target="30" weight="0.8600208">
        <attvalues>
          <attvalue for="att1" value="+"/>
        </attvalues>
      </edge>
      <edge id="398" label="+" source="27" target="37" weight="0.9243264">
        <attvalues>
          <attvalue for="att1" value="+"/>
        </attvalues>
      </edge>
      <edge id="399" label="+" source="27" target="41" weight="0.9365942">
        <attvalues>
          <attvalue for="att1" value="+"/>
        </attvalues>
      </edge>
      <edge id="400" label="+" source="27" target="112" weight="0.7881519">
        <attvalues>
          <attvalue for="att1" value="+"/>
        </attvalues>
      </edge>
      <edge id="401" label="-" source="27" target="116" weight="0.6909657">
        <attvalues>
          <attvalue for="att1" value="-"/>
        </attvalues>
      </edge>
      <edge id="402" label="+" source="27" target="122" weight="0.86662">
        <attvalues>
          <attvalue for="att1" value="+"/>
        </attvalues>
      </edge>
      <edge id="403" label="-" source="27" target="218" weight="0.9479353">
        <attvalues>
          <attvalue for="att1" value="-"/>
        </attvalues>
      </edge>
      <edge id="404" label="+" source="27" target="329" weight="0.8880529">
        <attvalues>
          <attvalue for="att1" value="+"/>
        </attvalues>
      </edge>
      <edge id="405" label="+" source="27" target="336" weight="0.9206348">
        <attvalues>
          <attvalue for="att1" value="+"/>
        </attvalues>
      </edge>
      <edge id="406" label="+" source="27" target="346" weight="0.8889352">
        <attvalues>
          <attvalue for="att1" value="+"/>
        </attvalues>
      </edge>
      <edge id="407" label="+" source="27" target="350" weight="0.9309085">
        <attvalues>
          <attvalue for="att1" value="+"/>
        </attvalues>
      </edge>
      <edge id="408" label="+" source="27" target="351" weight="0.9155403">
        <attvalues>
          <attvalue for="att1" value="+"/>
        </attvalues>
      </edge>
      <edge id="409" label="+" source="27" target="355" weight="0.8972429">
        <attvalues>
          <attvalue for="att1" value="+"/>
        </attvalues>
      </edge>
      <edge id="410" label="-" source="27" target="365" weight="0.8977724">
        <attvalues>
          <attvalue for="att1" value="-"/>
        </attvalues>
      </edge>
      <edge id="411" label="+" source="28" target="47" weight="0.8967064">
        <attvalues>
          <attvalue for="att1" value="+"/>
        </attvalues>
      </edge>
      <edge id="412" label="+" source="28" target="70" weight="0.784076">
        <attvalues>
          <attvalue for="att1" value="+"/>
        </attvalues>
      </edge>
      <edge id="413" label="+" source="28" target="87" weight="0.8906804">
        <attvalues>
          <attvalue for="att1" value="+"/>
        </attvalues>
      </edge>
      <edge id="414" label="+" source="28" target="90" weight="0.7316809">
        <attvalues>
          <attvalue for="att1" value="+"/>
        </attvalues>
      </edge>
      <edge id="415" label="+" source="28" target="112" weight="0.832857">
        <attvalues>
          <attvalue for="att1" value="+"/>
        </attvalues>
      </edge>
      <edge id="416" label="+" source="28" target="120" weight="0.8864061">
        <attvalues>
          <attvalue for="att1" value="+"/>
        </attvalues>
      </edge>
      <edge id="417" label="+" source="28" target="124" weight="0.7964598">
        <attvalues>
          <attvalue for="att1" value="+"/>
        </attvalues>
      </edge>
      <edge id="418" label="+" source="28" target="160" weight="0.6330743">
        <attvalues>
          <attvalue for="att1" value="+"/>
        </attvalues>
      </edge>
      <edge id="419" label="+" source="28" target="172" weight="0.8059909">
        <attvalues>
          <attvalue for="att1" value="+"/>
        </attvalues>
      </edge>
      <edge id="420" label="+" source="28" target="214" weight="0.8297621">
        <attvalues>
          <attvalue for="att1" value="+"/>
        </attvalues>
      </edge>
      <edge id="421" label="-" source="28" target="215" weight="0.7432329">
        <attvalues>
          <attvalue for="att1" value="-"/>
        </attvalues>
      </edge>
      <edge id="422" label="-" source="28" target="243" weight="0.8351034">
        <attvalues>
          <attvalue for="att1" value="-"/>
        </attvalues>
      </edge>
      <edge id="423" label="-" source="28" target="260" weight="0.708857">
        <attvalues>
          <attvalue for="att1" value="-"/>
        </attvalues>
      </edge>
      <edge id="424" label="-" source="28" target="264" weight="0.7075339">
        <attvalues>
          <attvalue for="att1" value="-"/>
        </attvalues>
      </edge>
      <edge id="425" label="-" source="28" target="266" weight="0.7345227">
        <attvalues>
          <attvalue for="att1" value="-"/>
        </attvalues>
      </edge>
      <edge id="426" label="-" source="28" target="300" weight="0.9153636">
        <attvalues>
          <attvalue for="att1" value="-"/>
        </attvalues>
      </edge>
      <edge id="427" label="-" source="28" target="312" weight="0.8180064">
        <attvalues>
          <attvalue for="att1" value="-"/>
        </attvalues>
      </edge>
      <edge id="428" label="-" source="28" target="324" weight="0.7980243">
        <attvalues>
          <attvalue for="att1" value="-"/>
        </attvalues>
      </edge>
      <edge id="429" label="-" source="28" target="354" weight="0.9295546">
        <attvalues>
          <attvalue for="att1" value="-"/>
        </attvalues>
      </edge>
      <edge id="430" label="-" source="28" target="371" weight="0.74521">
        <attvalues>
          <attvalue for="att1" value="-"/>
        </attvalues>
      </edge>
      <edge id="431" label="-" source="29" target="37" weight="0.8012796">
        <attvalues>
          <attvalue for="att1" value="-"/>
        </attvalues>
      </edge>
      <edge id="432" label="-" source="29" target="40" weight="0.900302">
        <attvalues>
          <attvalue for="att1" value="-"/>
        </attvalues>
      </edge>
      <edge id="433" label="+" source="29" target="41" weight="0.8289158">
        <attvalues>
          <attvalue for="att1" value="+"/>
        </attvalues>
      </edge>
      <edge id="434" label="-" source="29" target="233" weight="1">
        <attvalues>
          <attvalue for="att1" value="-"/>
        </attvalues>
      </edge>
      <edge id="435" label="-" source="29" target="268" weight="1">
        <attvalues>
          <attvalue for="att1" value="-"/>
        </attvalues>
      </edge>
      <edge id="436" label="-" source="29" target="365" weight="1">
        <attvalues>
          <attvalue for="att1" value="-"/>
        </attvalues>
      </edge>
      <edge id="437" label="-" source="30" target="64" weight="0.7710575">
        <attvalues>
          <attvalue for="att1" value="-"/>
        </attvalues>
      </edge>
      <edge id="438" label="+" source="30" target="91" weight="0.8933769">
        <attvalues>
          <attvalue for="att1" value="+"/>
        </attvalues>
      </edge>
      <edge id="439" label="+" source="30" target="115" weight="0.975427">
        <attvalues>
          <attvalue for="att1" value="+"/>
        </attvalues>
      </edge>
      <edge id="440" label="+" source="30" target="152" weight="0.9241373">
        <attvalues>
          <attvalue for="att1" value="+"/>
        </attvalues>
      </edge>
      <edge id="441" label="+" source="30" target="159" weight="0.8675476">
        <attvalues>
          <attvalue for="att1" value="+"/>
        </attvalues>
      </edge>
      <edge id="442" label="+" source="30" target="169" weight="0.7820627">
        <attvalues>
          <attvalue for="att1" value="+"/>
        </attvalues>
      </edge>
      <edge id="443" label="+" source="30" target="173" weight="0.9269151">
        <attvalues>
          <attvalue for="att1" value="+"/>
        </attvalues>
      </edge>
      <edge id="444" label="+" source="30" target="174" weight="0.7838535">
        <attvalues>
          <attvalue for="att1" value="+"/>
        </attvalues>
      </edge>
      <edge id="445" label="+" source="30" target="176" weight="0.9515254">
        <attvalues>
          <attvalue for="att1" value="+"/>
        </attvalues>
      </edge>
      <edge id="446" label="+" source="30" target="178" weight="0.8130712">
        <attvalues>
          <attvalue for="att1" value="+"/>
        </attvalues>
      </edge>
      <edge id="447" label="+" source="30" target="182" weight="0.9465676">
        <attvalues>
          <attvalue for="att1" value="+"/>
        </attvalues>
      </edge>
      <edge id="448" label="+" source="30" target="213" weight="0.8695474">
        <attvalues>
          <attvalue for="att1" value="+"/>
        </attvalues>
      </edge>
      <edge id="449" label="+" source="30" target="253" weight="0.9064061">
        <attvalues>
          <attvalue for="att1" value="+"/>
        </attvalues>
      </edge>
      <edge id="450" label="+" source="30" target="256" weight="0.7937814">
        <attvalues>
          <attvalue for="att1" value="+"/>
        </attvalues>
      </edge>
      <edge id="451" label="-" source="30" target="267" weight="0.8570632">
        <attvalues>
          <attvalue for="att1" value="-"/>
        </attvalues>
      </edge>
      <edge id="452" label="+" source="30" target="278" weight="0.8851743">
        <attvalues>
          <attvalue for="att1" value="+"/>
        </attvalues>
      </edge>
      <edge id="453" label="+" source="30" target="286" weight="0.8395696">
        <attvalues>
          <attvalue for="att1" value="+"/>
        </attvalues>
      </edge>
      <edge id="454" label="+" source="30" target="292" weight="0.9416871">
        <attvalues>
          <attvalue for="att1" value="+"/>
        </attvalues>
      </edge>
      <edge id="455" label="+" source="30" target="296" weight="0.9007387">
        <attvalues>
          <attvalue for="att1" value="+"/>
        </attvalues>
      </edge>
      <edge id="456" label="+" source="30" target="298" weight="0.8966945">
        <attvalues>
          <attvalue for="att1" value="+"/>
        </attvalues>
      </edge>
      <edge id="457" label="+" source="30" target="344" weight="0.9579577">
        <attvalues>
          <attvalue for="att1" value="+"/>
        </attvalues>
      </edge>
      <edge id="458" label="+" source="30" target="356" weight="0.9323761">
        <attvalues>
          <attvalue for="att1" value="+"/>
        </attvalues>
      </edge>
      <edge id="459" label="+" source="31" target="46" weight="0.9168694">
        <attvalues>
          <attvalue for="att1" value="+"/>
        </attvalues>
      </edge>
      <edge id="460" label="+" source="31" target="74" weight="0.9417153">
        <attvalues>
          <attvalue for="att1" value="+"/>
        </attvalues>
      </edge>
      <edge id="461" label="-" source="31" target="75" weight="0.9540537">
        <attvalues>
          <attvalue for="att1" value="-"/>
        </attvalues>
      </edge>
      <edge id="462" label="+" source="31" target="77" weight="0.882607">
        <attvalues>
          <attvalue for="att1" value="+"/>
        </attvalues>
      </edge>
      <edge id="463" label="+" source="31" target="98" weight="0.9159112">
        <attvalues>
          <attvalue for="att1" value="+"/>
        </attvalues>
      </edge>
      <edge id="464" label="+" source="31" target="102" weight="0.9395915">
        <attvalues>
          <attvalue for="att1" value="+"/>
        </attvalues>
      </edge>
      <edge id="465" label="+" source="31" target="162" weight="0.8913271">
        <attvalues>
          <attvalue for="att1" value="+"/>
        </attvalues>
      </edge>
      <edge id="466" label="+" source="31" target="192" weight="0.9005442">
        <attvalues>
          <attvalue for="att1" value="+"/>
        </attvalues>
      </edge>
      <edge id="467" label="-" source="31" target="193" weight="0.9721822">
        <attvalues>
          <attvalue for="att1" value="-"/>
        </attvalues>
      </edge>
      <edge id="468" label="+" source="31" target="217" weight="0.9295394">
        <attvalues>
          <attvalue for="att1" value="+"/>
        </attvalues>
      </edge>
      <edge id="469" label="+" source="31" target="220" weight="0.9057748">
        <attvalues>
          <attvalue for="att1" value="+"/>
        </attvalues>
      </edge>
      <edge id="470" label="-" source="31" target="221" weight="0.9764963">
        <attvalues>
          <attvalue for="att1" value="-"/>
        </attvalues>
      </edge>
      <edge id="471" label="+" source="31" target="238" weight="0.7209913">
        <attvalues>
          <attvalue for="att1" value="+"/>
        </attvalues>
      </edge>
      <edge id="472" label="-" source="31" target="239" weight="0.8513056">
        <attvalues>
          <attvalue for="att1" value="-"/>
        </attvalues>
      </edge>
      <edge id="473" label="+" source="31" target="250" weight="0.9583447">
        <attvalues>
          <attvalue for="att1" value="+"/>
        </attvalues>
      </edge>
      <edge id="474" label="+" source="31" target="257" weight="0.9364027">
        <attvalues>
          <attvalue for="att1" value="+"/>
        </attvalues>
      </edge>
      <edge id="475" label="+" source="31" target="267" weight="0.867691">
        <attvalues>
          <attvalue for="att1" value="+"/>
        </attvalues>
      </edge>
      <edge id="476" label="+" source="31" target="271" weight="0.9531181">
        <attvalues>
          <attvalue for="att1" value="+"/>
        </attvalues>
      </edge>
      <edge id="477" label="+" source="31" target="272" weight="0.7787172">
        <attvalues>
          <attvalue for="att1" value="+"/>
        </attvalues>
      </edge>
      <edge id="478" label="+" source="31" target="274" weight="0.9281325">
        <attvalues>
          <attvalue for="att1" value="+"/>
        </attvalues>
      </edge>
      <edge id="479" label="+" source="31" target="276" weight="0.9254744">
        <attvalues>
          <attvalue for="att1" value="+"/>
        </attvalues>
      </edge>
      <edge id="480" label="+" source="31" target="280" weight="0.9545712">
        <attvalues>
          <attvalue for="att1" value="+"/>
        </attvalues>
      </edge>
      <edge id="481" label="+" source="31" target="311" weight="0.9445753">
        <attvalues>
          <attvalue for="att1" value="+"/>
        </attvalues>
      </edge>
      <edge id="482" label="+" source="31" target="315" weight="0.9416086">
        <attvalues>
          <attvalue for="att1" value="+"/>
        </attvalues>
      </edge>
      <edge id="483" label="+" source="31" target="334" weight="0.7984766">
        <attvalues>
          <attvalue for="att1" value="+"/>
        </attvalues>
      </edge>
      <edge id="484" label="+" source="31" target="351" weight="0.939618">
        <attvalues>
          <attvalue for="att1" value="+"/>
        </attvalues>
      </edge>
      <edge id="485" label="+" source="31" target="354" weight="0.7833357">
        <attvalues>
          <attvalue for="att1" value="+"/>
        </attvalues>
      </edge>
      <edge id="486" label="-" source="31" target="365" weight="0.8639805">
        <attvalues>
          <attvalue for="att1" value="-"/>
        </attvalues>
      </edge>
      <edge id="487" label="+" source="32" target="37" weight="0.952884">
        <attvalues>
          <attvalue for="att1" value="+"/>
        </attvalues>
      </edge>
      <edge id="488" label="+" source="32" target="51" weight="0.9175331">
        <attvalues>
          <attvalue for="att1" value="+"/>
        </attvalues>
      </edge>
      <edge id="489" label="-" source="32" target="221" weight="0.9113134">
        <attvalues>
          <attvalue for="att1" value="-"/>
        </attvalues>
      </edge>
      <edge id="490" label="-" source="32" target="286" weight="0.9121085">
        <attvalues>
          <attvalue for="att1" value="-"/>
        </attvalues>
      </edge>
      <edge id="491" label="-" source="32" target="332" weight="0.8950375">
        <attvalues>
          <attvalue for="att1" value="-"/>
        </attvalues>
      </edge>
      <edge id="492" label="-" source="33" target="45" weight="0.9368602">
        <attvalues>
          <attvalue for="att1" value="-"/>
        </attvalues>
      </edge>
      <edge id="493" label="-" source="33" target="66" weight="0.8956476">
        <attvalues>
          <attvalue for="att1" value="-"/>
        </attvalues>
      </edge>
      <edge id="494" label="-" source="33" target="72" weight="0.7755312">
        <attvalues>
          <attvalue for="att1" value="-"/>
        </attvalues>
      </edge>
      <edge id="495" label="-" source="33" target="75" weight="0.8849924">
        <attvalues>
          <attvalue for="att1" value="-"/>
        </attvalues>
      </edge>
      <edge id="496" label="-" source="33" target="129" weight="0.9072636">
        <attvalues>
          <attvalue for="att1" value="-"/>
        </attvalues>
      </edge>
      <edge id="497" label="+" source="33" target="188" weight="0.8293186">
        <attvalues>
          <attvalue for="att1" value="+"/>
        </attvalues>
      </edge>
      <edge id="498" label="+" source="33" target="192" weight="0.9364698">
        <attvalues>
          <attvalue for="att1" value="+"/>
        </attvalues>
      </edge>
      <edge id="499" label="+" source="33" target="193" weight="0.8718986">
        <attvalues>
          <attvalue for="att1" value="+"/>
        </attvalues>
      </edge>
      <edge id="500" label="+" source="33" target="195" weight="0.8980529">
        <attvalues>
          <attvalue for="att1" value="+"/>
        </attvalues>
      </edge>
      <edge id="501" label="-" source="33" target="207" weight="0.6811695">
        <attvalues>
          <attvalue for="att1" value="-"/>
        </attvalues>
      </edge>
      <edge id="502" label="+" source="33" target="232" weight="0.913601">
        <attvalues>
          <attvalue for="att1" value="+"/>
        </attvalues>
      </edge>
      <edge id="503" label="+" source="33" target="255" weight="0.9212703">
        <attvalues>
          <attvalue for="att1" value="+"/>
        </attvalues>
      </edge>
      <edge id="504" label="+" source="33" target="275" weight="0.8646625">
        <attvalues>
          <attvalue for="att1" value="+"/>
        </attvalues>
      </edge>
      <edge id="505" label="-" source="33" target="286" weight="0.8829215">
        <attvalues>
          <attvalue for="att1" value="-"/>
        </attvalues>
      </edge>
      <edge id="506" label="+" source="33" target="311" weight="0.9073274">
        <attvalues>
          <attvalue for="att1" value="+"/>
        </attvalues>
      </edge>
      <edge id="507" label="+" source="33" target="332" weight="0.8168396">
        <attvalues>
          <attvalue for="att1" value="+"/>
        </attvalues>
      </edge>
      <edge id="508" label="+" source="33" target="333" weight="0.8467241">
        <attvalues>
          <attvalue for="att1" value="+"/>
        </attvalues>
      </edge>
      <edge id="509" label="+" source="34" target="39" weight="0.8757413">
        <attvalues>
          <attvalue for="att1" value="+"/>
        </attvalues>
      </edge>
      <edge id="510" label="+" source="34" target="61" weight="0.8823174">
        <attvalues>
          <attvalue for="att1" value="+"/>
        </attvalues>
      </edge>
      <edge id="511" label="+" source="34" target="94" weight="0.8863913">
        <attvalues>
          <attvalue for="att1" value="+"/>
        </attvalues>
      </edge>
      <edge id="512" label="+" source="34" target="96" weight="0.7434326">
        <attvalues>
          <attvalue for="att1" value="+"/>
        </attvalues>
      </edge>
      <edge id="513" label="-" source="35" target="139" weight="0.9467519">
        <attvalues>
          <attvalue for="att1" value="-"/>
        </attvalues>
      </edge>
      <edge id="514" label="+" source="35" target="264" weight="0.84144">
        <attvalues>
          <attvalue for="att1" value="+"/>
        </attvalues>
      </edge>
      <edge id="515" label="+" source="35" target="273" weight="0.9466526">
        <attvalues>
          <attvalue for="att1" value="+"/>
        </attvalues>
      </edge>
      <edge id="516" label="-" source="35" target="297" weight="0.9117875">
        <attvalues>
          <attvalue for="att1" value="-"/>
        </attvalues>
      </edge>
      <edge id="517" label="+" source="35" target="300" weight="0.9577818">
        <attvalues>
          <attvalue for="att1" value="+"/>
        </attvalues>
      </edge>
      <edge id="518" label="+" source="35" target="309" weight="0.8774309">
        <attvalues>
          <attvalue for="att1" value="+"/>
        </attvalues>
      </edge>
      <edge id="519" label="-" source="35" target="356" weight="0.9341682">
        <attvalues>
          <attvalue for="att1" value="-"/>
        </attvalues>
      </edge>
      <edge id="520" label="+" source="35" target="368" weight="0.6224292">
        <attvalues>
          <attvalue for="att1" value="+"/>
        </attvalues>
      </edge>
      <edge id="521" label="+" source="36" target="52" weight="0.9048431">
        <attvalues>
          <attvalue for="att1" value="+"/>
        </attvalues>
      </edge>
      <edge id="522" label="+" source="36" target="56" weight="0.9470179">
        <attvalues>
          <attvalue for="att1" value="+"/>
        </attvalues>
      </edge>
      <edge id="523" label="+" source="36" target="64" weight="0.9467333">
        <attvalues>
          <attvalue for="att1" value="+"/>
        </attvalues>
      </edge>
      <edge id="524" label="+" source="36" target="86" weight="0.7959831">
        <attvalues>
          <attvalue for="att1" value="+"/>
        </attvalues>
      </edge>
      <edge id="525" label="+" source="36" target="95" weight="0.923011">
        <attvalues>
          <attvalue for="att1" value="+"/>
        </attvalues>
      </edge>
      <edge id="526" label="+" source="36" target="108" weight="0.8939835">
        <attvalues>
          <attvalue for="att1" value="+"/>
        </attvalues>
      </edge>
      <edge id="527" label="-" source="36" target="119" weight="0.8632293">
        <attvalues>
          <attvalue for="att1" value="-"/>
        </attvalues>
      </edge>
      <edge id="528" label="+" source="36" target="122" weight="0.9160931">
        <attvalues>
          <attvalue for="att1" value="+"/>
        </attvalues>
      </edge>
      <edge id="529" label="-" source="36" target="128" weight="0.7795547">
        <attvalues>
          <attvalue for="att1" value="-"/>
        </attvalues>
      </edge>
      <edge id="530" label="+" source="36" target="131" weight="0.9651431">
        <attvalues>
          <attvalue for="att1" value="+"/>
        </attvalues>
      </edge>
      <edge id="531" label="+" source="36" target="190" weight="0.8972336">
        <attvalues>
          <attvalue for="att1" value="+"/>
        </attvalues>
      </edge>
      <edge id="532" label="+" source="36" target="202" weight="0.9740638">
        <attvalues>
          <attvalue for="att1" value="+"/>
        </attvalues>
      </edge>
      <edge id="533" label="+" source="36" target="209" weight="0.9087133">
        <attvalues>
          <attvalue for="att1" value="+"/>
        </attvalues>
      </edge>
      <edge id="534" label="+" source="36" target="213" weight="0.8239383">
        <attvalues>
          <attvalue for="att1" value="+"/>
        </attvalues>
      </edge>
      <edge id="535" label="+" source="36" target="221" weight="0.8676523">
        <attvalues>
          <attvalue for="att1" value="+"/>
        </attvalues>
      </edge>
      <edge id="536" label="+" source="36" target="242" weight="0.8163122">
        <attvalues>
          <attvalue for="att1" value="+"/>
        </attvalues>
      </edge>
      <edge id="537" label="+" source="36" target="306" weight="0.7567927">
        <attvalues>
          <attvalue for="att1" value="+"/>
        </attvalues>
      </edge>
      <edge id="538" label="-" source="37" target="124" weight="0.8922863">
        <attvalues>
          <attvalue for="att1" value="-"/>
        </attvalues>
      </edge>
      <edge id="539" label="+" source="37" target="238" weight="0.8418171">
        <attvalues>
          <attvalue for="att1" value="+"/>
        </attvalues>
      </edge>
      <edge id="540" label="-" source="37" target="262" weight="0.9428222">
        <attvalues>
          <attvalue for="att1" value="-"/>
        </attvalues>
      </edge>
      <edge id="541" label="+" source="37" target="265" weight="0.8981295">
        <attvalues>
          <attvalue for="att1" value="+"/>
        </attvalues>
      </edge>
      <edge id="542" label="-" source="37" target="271" weight="0.8874726">
        <attvalues>
          <attvalue for="att1" value="-"/>
        </attvalues>
      </edge>
      <edge id="543" label="+" source="37" target="274" weight="0.8663258">
        <attvalues>
          <attvalue for="att1" value="+"/>
        </attvalues>
      </edge>
      <edge id="544" label="+" source="37" target="333" weight="0.8659666">
        <attvalues>
          <attvalue for="att1" value="+"/>
        </attvalues>
      </edge>
      <edge id="545" label="+" source="37" target="345" weight="0.8881568">
        <attvalues>
          <attvalue for="att1" value="+"/>
        </attvalues>
      </edge>
      <edge id="546" label="+" source="37" target="352" weight="0.8576623">
        <attvalues>
          <attvalue for="att1" value="+"/>
        </attvalues>
      </edge>
      <edge id="547" label="+" source="37" target="356" weight="0.8212765">
        <attvalues>
          <attvalue for="att1" value="+"/>
        </attvalues>
      </edge>
      <edge id="548" label="+" source="37" target="364" weight="0.8033879">
        <attvalues>
          <attvalue for="att1" value="+"/>
        </attvalues>
      </edge>
      <edge id="549" label="+" source="38" target="53" weight="0.9148284">
        <attvalues>
          <attvalue for="att1" value="+"/>
        </attvalues>
      </edge>
      <edge id="550" label="-" source="38" target="73" weight="0.9292655">
        <attvalues>
          <attvalue for="att1" value="-"/>
        </attvalues>
      </edge>
      <edge id="551" label="-" source="38" target="77" weight="0.7459181">
        <attvalues>
          <attvalue for="att1" value="-"/>
        </attvalues>
      </edge>
      <edge id="552" label="+" source="38" target="219" weight="0.8411642">
        <attvalues>
          <attvalue for="att1" value="+"/>
        </attvalues>
      </edge>
      <edge id="553" label="+" source="38" target="228" weight="0.9305142">
        <attvalues>
          <attvalue for="att1" value="+"/>
        </attvalues>
      </edge>
      <edge id="554" label="+" source="38" target="241" weight="0.691827">
        <attvalues>
          <attvalue for="att1" value="+"/>
        </attvalues>
      </edge>
      <edge id="555" label="-" source="38" target="252" weight="0.8823548">
        <attvalues>
          <attvalue for="att1" value="-"/>
        </attvalues>
      </edge>
      <edge id="556" label="+" source="38" target="255" weight="0.9482306">
        <attvalues>
          <attvalue for="att1" value="+"/>
        </attvalues>
      </edge>
      <edge id="557" label="-" source="38" target="261" weight="0.751504">
        <attvalues>
          <attvalue for="att1" value="-"/>
        </attvalues>
      </edge>
      <edge id="558" label="+" source="38" target="264" weight="0.8874392">
        <attvalues>
          <attvalue for="att1" value="+"/>
        </attvalues>
      </edge>
      <edge id="559" label="-" source="38" target="311" weight="0.8378405">
        <attvalues>
          <attvalue for="att1" value="-"/>
        </attvalues>
      </edge>
      <edge id="560" label="+" source="38" target="323" weight="0.7973563">
        <attvalues>
          <attvalue for="att1" value="+"/>
        </attvalues>
      </edge>
      <edge id="561" label="+" source="38" target="335" weight="0.8572827">
        <attvalues>
          <attvalue for="att1" value="+"/>
        </attvalues>
      </edge>
      <edge id="562" label="+" source="38" target="342" weight="0.89449">
        <attvalues>
          <attvalue for="att1" value="+"/>
        </attvalues>
      </edge>
      <edge id="563" label="+" source="38" target="346" weight="0.8878994">
        <attvalues>
          <attvalue for="att1" value="+"/>
        </attvalues>
      </edge>
      <edge id="564" label="+" source="38" target="354" weight="0.9184116">
        <attvalues>
          <attvalue for="att1" value="+"/>
        </attvalues>
      </edge>
      <edge id="565" label="+" source="39" target="43" weight="0.8742094">
        <attvalues>
          <attvalue for="att1" value="+"/>
        </attvalues>
      </edge>
      <edge id="566" label="+" source="39" target="44" weight="0.9006896">
        <attvalues>
          <attvalue for="att1" value="+"/>
        </attvalues>
      </edge>
      <edge id="567" label="+" source="39" target="47" weight="0.7808235">
        <attvalues>
          <attvalue for="att1" value="+"/>
        </attvalues>
      </edge>
      <edge id="568" label="-" source="39" target="49" weight="0.9563002">
        <attvalues>
          <attvalue for="att1" value="-"/>
        </attvalues>
      </edge>
      <edge id="569" label="-" source="39" target="53" weight="0.9722334">
        <attvalues>
          <attvalue for="att1" value="-"/>
        </attvalues>
      </edge>
      <edge id="570" label="-" source="39" target="55" weight="0.954338">
        <attvalues>
          <attvalue for="att1" value="-"/>
        </attvalues>
      </edge>
      <edge id="571" label="-" source="39" target="89" weight="0.7901178">
        <attvalues>
          <attvalue for="att1" value="-"/>
        </attvalues>
      </edge>
      <edge id="572" label="-" source="39" target="101" weight="0.8656077">
        <attvalues>
          <attvalue for="att1" value="-"/>
        </attvalues>
      </edge>
      <edge id="573" label="-" source="39" target="108" weight="0.9184288">
        <attvalues>
          <attvalue for="att1" value="-"/>
        </attvalues>
      </edge>
      <edge id="574" label="-" source="39" target="113" weight="0.7825926">
        <attvalues>
          <attvalue for="att1" value="-"/>
        </attvalues>
      </edge>
      <edge id="575" label="+" source="39" target="134" weight="0.820899">
        <attvalues>
          <attvalue for="att1" value="+"/>
        </attvalues>
      </edge>
      <edge id="576" label="-" source="39" target="143" weight="0.717101">
        <attvalues>
          <attvalue for="att1" value="-"/>
        </attvalues>
      </edge>
      <edge id="577" label="+" source="39" target="144" weight="0.8482949">
        <attvalues>
          <attvalue for="att1" value="+"/>
        </attvalues>
      </edge>
      <edge id="578" label="-" source="39" target="168" weight="0.9263689">
        <attvalues>
          <attvalue for="att1" value="-"/>
        </attvalues>
      </edge>
      <edge id="579" label="-" source="39" target="170" weight="0.888892">
        <attvalues>
          <attvalue for="att1" value="-"/>
        </attvalues>
      </edge>
      <edge id="580" label="-" source="39" target="171" weight="0.7653608">
        <attvalues>
          <attvalue for="att1" value="-"/>
        </attvalues>
      </edge>
      <edge id="581" label="+" source="39" target="172" weight="0.9365392">
        <attvalues>
          <attvalue for="att1" value="+"/>
        </attvalues>
      </edge>
      <edge id="582" label="-" source="39" target="174" weight="0.9312356">
        <attvalues>
          <attvalue for="att1" value="-"/>
        </attvalues>
      </edge>
      <edge id="583" label="-" source="39" target="189" weight="0.7215502">
        <attvalues>
          <attvalue for="att1" value="-"/>
        </attvalues>
      </edge>
      <edge id="584" label="+" source="39" target="190" weight="0.6074776">
        <attvalues>
          <attvalue for="att1" value="+"/>
        </attvalues>
      </edge>
      <edge id="585" label="-" source="39" target="195" weight="0.8386445">
        <attvalues>
          <attvalue for="att1" value="-"/>
        </attvalues>
      </edge>
      <edge id="586" label="-" source="39" target="196" weight="0.8924956">
        <attvalues>
          <attvalue for="att1" value="-"/>
        </attvalues>
      </edge>
      <edge id="587" label="+" source="39" target="216" weight="0.6673732">
        <attvalues>
          <attvalue for="att1" value="+"/>
        </attvalues>
      </edge>
      <edge id="588" label="+" source="39" target="241" weight="0.9372428">
        <attvalues>
          <attvalue for="att1" value="+"/>
        </attvalues>
      </edge>
      <edge id="589" label="-" source="39" target="269" weight="0.9374496">
        <attvalues>
          <attvalue for="att1" value="-"/>
        </attvalues>
      </edge>
      <edge id="590" label="+" source="39" target="288" weight="0.7717791">
        <attvalues>
          <attvalue for="att1" value="+"/>
        </attvalues>
      </edge>
      <edge id="591" label="-" source="39" target="298" weight="0.8961786">
        <attvalues>
          <attvalue for="att1" value="-"/>
        </attvalues>
      </edge>
      <edge id="592" label="-" source="39" target="300" weight="0.6158126">
        <attvalues>
          <attvalue for="att1" value="-"/>
        </attvalues>
      </edge>
      <edge id="593" label="+" source="39" target="325" weight="0.7686499">
        <attvalues>
          <attvalue for="att1" value="+"/>
        </attvalues>
      </edge>
      <edge id="594" label="+" source="40" target="80" weight="0.7977937">
        <attvalues>
          <attvalue for="att1" value="+"/>
        </attvalues>
      </edge>
      <edge id="595" label="+" source="40" target="133" weight="0.907539">
        <attvalues>
          <attvalue for="att1" value="+"/>
        </attvalues>
      </edge>
      <edge id="596" label="+" source="40" target="157" weight="0.8056847">
        <attvalues>
          <attvalue for="att1" value="+"/>
        </attvalues>
      </edge>
      <edge id="597" label="-" source="40" target="224" weight="0.9583095">
        <attvalues>
          <attvalue for="att1" value="-"/>
        </attvalues>
      </edge>
      <edge id="598" label="-" source="40" target="227" weight="0.8668238">
        <attvalues>
          <attvalue for="att1" value="-"/>
        </attvalues>
      </edge>
      <edge id="599" label="-" source="40" target="228" weight="1">
        <attvalues>
          <attvalue for="att1" value="-"/>
        </attvalues>
      </edge>
      <edge id="600" label="-" source="40" target="258" weight="0.8151194">
        <attvalues>
          <attvalue for="att1" value="-"/>
        </attvalues>
      </edge>
      <edge id="601" label="-" source="40" target="263" weight="0.8941576">
        <attvalues>
          <attvalue for="att1" value="-"/>
        </attvalues>
      </edge>
      <edge id="602" label="-" source="40" target="271" weight="0.9200996">
        <attvalues>
          <attvalue for="att1" value="-"/>
        </attvalues>
      </edge>
      <edge id="603" label="-" source="40" target="275" weight="0.7912435">
        <attvalues>
          <attvalue for="att1" value="-"/>
        </attvalues>
      </edge>
      <edge id="604" label="-" source="40" target="293" weight="0.8523292">
        <attvalues>
          <attvalue for="att1" value="-"/>
        </attvalues>
      </edge>
      <edge id="605" label="-" source="40" target="295" weight="0.8650307">
        <attvalues>
          <attvalue for="att1" value="-"/>
        </attvalues>
      </edge>
      <edge id="606" label="-" source="40" target="309" weight="0.8175093">
        <attvalues>
          <attvalue for="att1" value="-"/>
        </attvalues>
      </edge>
      <edge id="607" label="-" source="40" target="315" weight="0.8322714">
        <attvalues>
          <attvalue for="att1" value="-"/>
        </attvalues>
      </edge>
      <edge id="608" label="-" source="40" target="326" weight="0.9236006">
        <attvalues>
          <attvalue for="att1" value="-"/>
        </attvalues>
      </edge>
      <edge id="609" label="-" source="40" target="328" weight="0.8799003">
        <attvalues>
          <attvalue for="att1" value="-"/>
        </attvalues>
      </edge>
      <edge id="610" label="-" source="40" target="362" weight="0.934273">
        <attvalues>
          <attvalue for="att1" value="-"/>
        </attvalues>
      </edge>
      <edge id="611" label="-" source="40" target="366" weight="0.8940327">
        <attvalues>
          <attvalue for="att1" value="-"/>
        </attvalues>
      </edge>
      <edge id="612" label="-" source="41" target="50" weight="0.8653581">
        <attvalues>
          <attvalue for="att1" value="-"/>
        </attvalues>
      </edge>
      <edge id="613" label="-" source="41" target="54" weight="0.830023">
        <attvalues>
          <attvalue for="att1" value="-"/>
        </attvalues>
      </edge>
      <edge id="614" label="-" source="41" target="56" weight="0.8333719">
        <attvalues>
          <attvalue for="att1" value="-"/>
        </attvalues>
      </edge>
      <edge id="615" label="-" source="41" target="58" weight="1">
        <attvalues>
          <attvalue for="att1" value="-"/>
        </attvalues>
      </edge>
      <edge id="616" label="-" source="41" target="75" weight="0.8302309">
        <attvalues>
          <attvalue for="att1" value="-"/>
        </attvalues>
      </edge>
      <edge id="617" label="-" source="41" target="82" weight="1">
        <attvalues>
          <attvalue for="att1" value="-"/>
        </attvalues>
      </edge>
      <edge id="618" label="-" source="41" target="90" weight="0.9298659">
        <attvalues>
          <attvalue for="att1" value="-"/>
        </attvalues>
      </edge>
      <edge id="619" label="-" source="41" target="97" weight="0.7923395">
        <attvalues>
          <attvalue for="att1" value="-"/>
        </attvalues>
      </edge>
      <edge id="620" label="-" source="41" target="102" weight="0.8698138">
        <attvalues>
          <attvalue for="att1" value="-"/>
        </attvalues>
      </edge>
      <edge id="621" label="-" source="41" target="114" weight="0.999861">
        <attvalues>
          <attvalue for="att1" value="-"/>
        </attvalues>
      </edge>
      <edge id="622" label="-" source="41" target="144" weight="0.9922287">
        <attvalues>
          <attvalue for="att1" value="-"/>
        </attvalues>
      </edge>
      <edge id="623" label="+" source="41" target="145" weight="0.8827207">
        <attvalues>
          <attvalue for="att1" value="+"/>
        </attvalues>
      </edge>
      <edge id="624" label="-" source="41" target="161" weight="0.8929204">
        <attvalues>
          <attvalue for="att1" value="-"/>
        </attvalues>
      </edge>
      <edge id="625" label="-" source="41" target="169" weight="0.8471665">
        <attvalues>
          <attvalue for="att1" value="-"/>
        </attvalues>
      </edge>
      <edge id="626" label="-" source="41" target="171" weight="0.8452287">
        <attvalues>
          <attvalue for="att1" value="-"/>
        </attvalues>
      </edge>
      <edge id="627" label="-" source="41" target="172" weight="0.939384">
        <attvalues>
          <attvalue for="att1" value="-"/>
        </attvalues>
      </edge>
      <edge id="628" label="+" source="41" target="173" weight="0.8512479">
        <attvalues>
          <attvalue for="att1" value="+"/>
        </attvalues>
      </edge>
      <edge id="629" label="-" source="41" target="175" weight="0.7168021">
        <attvalues>
          <attvalue for="att1" value="-"/>
        </attvalues>
      </edge>
      <edge id="630" label="-" source="41" target="190" weight="0.9109737">
        <attvalues>
          <attvalue for="att1" value="-"/>
        </attvalues>
      </edge>
      <edge id="631" label="+" source="41" target="191" weight="0.8248855">
        <attvalues>
          <attvalue for="att1" value="+"/>
        </attvalues>
      </edge>
      <edge id="632" label="-" source="41" target="196" weight="0.9480917">
        <attvalues>
          <attvalue for="att1" value="-"/>
        </attvalues>
      </edge>
      <edge id="633" label="-" source="41" target="197" weight="0.8533555">
        <attvalues>
          <attvalue for="att1" value="-"/>
        </attvalues>
      </edge>
      <edge id="634" label="-" source="41" target="311" weight="0.936649">
        <attvalues>
          <attvalue for="att1" value="-"/>
        </attvalues>
      </edge>
      <edge id="635" label="-" source="41" target="359" weight="0.6439077">
        <attvalues>
          <attvalue for="att1" value="-"/>
        </attvalues>
      </edge>
      <edge id="636" label="-" source="42" target="57" weight="0.8006262">
        <attvalues>
          <attvalue for="att1" value="-"/>
        </attvalues>
      </edge>
      <edge id="637" label="+" source="42" target="58" weight="0.8479535">
        <attvalues>
          <attvalue for="att1" value="+"/>
        </attvalues>
      </edge>
      <edge id="638" label="-" source="42" target="92" weight="0.7807187">
        <attvalues>
          <attvalue for="att1" value="-"/>
        </attvalues>
      </edge>
      <edge id="639" label="+" source="42" target="110" weight="0.8327981">
        <attvalues>
          <attvalue for="att1" value="+"/>
        </attvalues>
      </edge>
      <edge id="640" label="-" source="42" target="123" weight="0.8178123">
        <attvalues>
          <attvalue for="att1" value="-"/>
        </attvalues>
      </edge>
      <edge id="641" label="+" source="42" target="152" weight="0.7385444">
        <attvalues>
          <attvalue for="att1" value="+"/>
        </attvalues>
      </edge>
      <edge id="642" label="-" source="42" target="181" weight="0.9118861">
        <attvalues>
          <attvalue for="att1" value="-"/>
        </attvalues>
      </edge>
      <edge id="643" label="-" source="42" target="222" weight="0.7873094">
        <attvalues>
          <attvalue for="att1" value="-"/>
        </attvalues>
      </edge>
      <edge id="644" label="-" source="42" target="226" weight="0.7773143">
        <attvalues>
          <attvalue for="att1" value="-"/>
        </attvalues>
      </edge>
      <edge id="645" label="+" source="42" target="228" weight="0.9708665">
        <attvalues>
          <attvalue for="att1" value="+"/>
        </attvalues>
      </edge>
      <edge id="646" label="+" source="42" target="232" weight="0.9705256">
        <attvalues>
          <attvalue for="att1" value="+"/>
        </attvalues>
      </edge>
      <edge id="647" label="+" source="42" target="280" weight="0.9582813">
        <attvalues>
          <attvalue for="att1" value="+"/>
        </attvalues>
      </edge>
      <edge id="648" label="+" source="42" target="292" weight="0.8867382">
        <attvalues>
          <attvalue for="att1" value="+"/>
        </attvalues>
      </edge>
      <edge id="649" label="+" source="42" target="350" weight="0.8920572">
        <attvalues>
          <attvalue for="att1" value="+"/>
        </attvalues>
      </edge>
      <edge id="650" label="-" source="42" target="351" weight="0.9792567">
        <attvalues>
          <attvalue for="att1" value="-"/>
        </attvalues>
      </edge>
      <edge id="651" label="-" source="43" target="64" weight="0.9411731">
        <attvalues>
          <attvalue for="att1" value="-"/>
        </attvalues>
      </edge>
      <edge id="652" label="+" source="43" target="72" weight="0.8620696">
        <attvalues>
          <attvalue for="att1" value="+"/>
        </attvalues>
      </edge>
      <edge id="653" label="+" source="43" target="81" weight="0.9546351">
        <attvalues>
          <attvalue for="att1" value="+"/>
        </attvalues>
      </edge>
      <edge id="654" label="+" source="43" target="94" weight="0.5691523">
        <attvalues>
          <attvalue for="att1" value="+"/>
        </attvalues>
      </edge>
      <edge id="655" label="-" source="43" target="105" weight="0.9217808">
        <attvalues>
          <attvalue for="att1" value="-"/>
        </attvalues>
      </edge>
      <edge id="656" label="+" source="43" target="108" weight="0.9635571">
        <attvalues>
          <attvalue for="att1" value="+"/>
        </attvalues>
      </edge>
      <edge id="657" label="+" source="43" target="117" weight="0.8760148">
        <attvalues>
          <attvalue for="att1" value="+"/>
        </attvalues>
      </edge>
      <edge id="658" label="-" source="43" target="136" weight="0.9551505">
        <attvalues>
          <attvalue for="att1" value="-"/>
        </attvalues>
      </edge>
      <edge id="659" label="-" source="43" target="164" weight="0.9062391">
        <attvalues>
          <attvalue for="att1" value="-"/>
        </attvalues>
      </edge>
      <edge id="660" label="+" source="43" target="176" weight="0.7493701">
        <attvalues>
          <attvalue for="att1" value="+"/>
        </attvalues>
      </edge>
      <edge id="661" label="+" source="43" target="195" weight="0.9324476">
        <attvalues>
          <attvalue for="att1" value="+"/>
        </attvalues>
      </edge>
      <edge id="662" label="+" source="43" target="199" weight="0.9225427">
        <attvalues>
          <attvalue for="att1" value="+"/>
        </attvalues>
      </edge>
      <edge id="663" label="+" source="43" target="207" weight="0.952805">
        <attvalues>
          <attvalue for="att1" value="+"/>
        </attvalues>
      </edge>
      <edge id="664" label="+" source="43" target="228" weight="0.9416471">
        <attvalues>
          <attvalue for="att1" value="+"/>
        </attvalues>
      </edge>
      <edge id="665" label="+" source="43" target="229" weight="0.8746384">
        <attvalues>
          <attvalue for="att1" value="+"/>
        </attvalues>
      </edge>
      <edge id="666" label="+" source="43" target="232" weight="0.8228334">
        <attvalues>
          <attvalue for="att1" value="+"/>
        </attvalues>
      </edge>
      <edge id="667" label="+" source="43" target="240" weight="0.7842526">
        <attvalues>
          <attvalue for="att1" value="+"/>
        </attvalues>
      </edge>
      <edge id="668" label="-" source="43" target="286" weight="0.6528451">
        <attvalues>
          <attvalue for="att1" value="-"/>
        </attvalues>
      </edge>
      <edge id="669" label="+" source="44" target="101" weight="0.9069916">
        <attvalues>
          <attvalue for="att1" value="+"/>
        </attvalues>
      </edge>
      <edge id="670" label="+" source="44" target="111" weight="0.8632291">
        <attvalues>
          <attvalue for="att1" value="+"/>
        </attvalues>
      </edge>
      <edge id="671" label="+" source="44" target="115" weight="0.9438089">
        <attvalues>
          <attvalue for="att1" value="+"/>
        </attvalues>
      </edge>
      <edge id="672" label="+" source="44" target="116" weight="0.9099367">
        <attvalues>
          <attvalue for="att1" value="+"/>
        </attvalues>
      </edge>
      <edge id="673" label="+" source="44" target="118" weight="0.8724668">
        <attvalues>
          <attvalue for="att1" value="+"/>
        </attvalues>
      </edge>
      <edge id="674" label="+" source="44" target="120" weight="0.9071191">
        <attvalues>
          <attvalue for="att1" value="+"/>
        </attvalues>
      </edge>
      <edge id="675" label="+" source="44" target="124" weight="0.925426">
        <attvalues>
          <attvalue for="att1" value="+"/>
        </attvalues>
      </edge>
      <edge id="676" label="+" source="44" target="155" weight="0.8929284">
        <attvalues>
          <attvalue for="att1" value="+"/>
        </attvalues>
      </edge>
      <edge id="677" label="+" source="44" target="159" weight="0.8583322">
        <attvalues>
          <attvalue for="att1" value="+"/>
        </attvalues>
      </edge>
      <edge id="678" label="+" source="44" target="178" weight="0.8810092">
        <attvalues>
          <attvalue for="att1" value="+"/>
        </attvalues>
      </edge>
      <edge id="679" label="+" source="44" target="195" weight="0.9118993">
        <attvalues>
          <attvalue for="att1" value="+"/>
        </attvalues>
      </edge>
      <edge id="680" label="+" source="44" target="198" weight="0.789163">
        <attvalues>
          <attvalue for="att1" value="+"/>
        </attvalues>
      </edge>
      <edge id="681" label="+" source="44" target="220" weight="0.8072038">
        <attvalues>
          <attvalue for="att1" value="+"/>
        </attvalues>
      </edge>
      <edge id="682" label="+" source="44" target="228" weight="0.929987">
        <attvalues>
          <attvalue for="att1" value="+"/>
        </attvalues>
      </edge>
      <edge id="683" label="+" source="44" target="234" weight="0.8595514">
        <attvalues>
          <attvalue for="att1" value="+"/>
        </attvalues>
      </edge>
      <edge id="684" label="+" source="44" target="237" weight="0.8683013">
        <attvalues>
          <attvalue for="att1" value="+"/>
        </attvalues>
      </edge>
      <edge id="685" label="-" source="44" target="330" weight="0.7896392">
        <attvalues>
          <attvalue for="att1" value="-"/>
        </attvalues>
      </edge>
      <edge id="686" label="+" source="44" target="345" weight="0.7012604">
        <attvalues>
          <attvalue for="att1" value="+"/>
        </attvalues>
      </edge>
      <edge id="687" label="+" source="45" target="82" weight="0.9210239">
        <attvalues>
          <attvalue for="att1" value="+"/>
        </attvalues>
      </edge>
      <edge id="688" label="+" source="45" target="89" weight="0.9063589">
        <attvalues>
          <attvalue for="att1" value="+"/>
        </attvalues>
      </edge>
      <edge id="689" label="+" source="45" target="111" weight="0.835846">
        <attvalues>
          <attvalue for="att1" value="+"/>
        </attvalues>
      </edge>
      <edge id="690" label="+" source="45" target="117" weight="0.7900085">
        <attvalues>
          <attvalue for="att1" value="+"/>
        </attvalues>
      </edge>
      <edge id="691" label="+" source="45" target="174" weight="0.7366709">
        <attvalues>
          <attvalue for="att1" value="+"/>
        </attvalues>
      </edge>
      <edge id="692" label="-" source="45" target="232" weight="0.9432179">
        <attvalues>
          <attvalue for="att1" value="-"/>
        </attvalues>
      </edge>
      <edge id="693" label="-" source="45" target="242" weight="0.7208064">
        <attvalues>
          <attvalue for="att1" value="-"/>
        </attvalues>
      </edge>
      <edge id="694" label="+" source="45" target="288" weight="0.9146776">
        <attvalues>
          <attvalue for="att1" value="+"/>
        </attvalues>
      </edge>
      <edge id="695" label="+" source="45" target="292" weight="0.9207678">
        <attvalues>
          <attvalue for="att1" value="+"/>
        </attvalues>
      </edge>
      <edge id="696" label="+" source="45" target="294" weight="0.9425718">
        <attvalues>
          <attvalue for="att1" value="+"/>
        </attvalues>
      </edge>
      <edge id="697" label="+" source="45" target="328" weight="0.9538641">
        <attvalues>
          <attvalue for="att1" value="+"/>
        </attvalues>
      </edge>
      <edge id="698" label="+" source="45" target="352" weight="0.8845737">
        <attvalues>
          <attvalue for="att1" value="+"/>
        </attvalues>
      </edge>
      <edge id="699" label="+" source="45" target="367" weight="0.9388764">
        <attvalues>
          <attvalue for="att1" value="+"/>
        </attvalues>
      </edge>
      <edge id="700" label="+" source="46" target="57" weight="0.9181605">
        <attvalues>
          <attvalue for="att1" value="+"/>
        </attvalues>
      </edge>
      <edge id="701" label="-" source="46" target="58" weight="0.9666007">
        <attvalues>
          <attvalue for="att1" value="-"/>
        </attvalues>
      </edge>
      <edge id="702" label="+" source="46" target="74" weight="0.8976946">
        <attvalues>
          <attvalue for="att1" value="+"/>
        </attvalues>
      </edge>
      <edge id="703" label="+" source="46" target="82" weight="0.9239241">
        <attvalues>
          <attvalue for="att1" value="+"/>
        </attvalues>
      </edge>
      <edge id="704" label="+" source="46" target="85" weight="0.923223">
        <attvalues>
          <attvalue for="att1" value="+"/>
        </attvalues>
      </edge>
      <edge id="705" label="-" source="46" target="86" weight="0.9855672">
        <attvalues>
          <attvalue for="att1" value="-"/>
        </attvalues>
      </edge>
      <edge id="706" label="+" source="46" target="103" weight="0.7369962">
        <attvalues>
          <attvalue for="att1" value="+"/>
        </attvalues>
      </edge>
      <edge id="707" label="-" source="46" target="104" weight="0.8955446">
        <attvalues>
          <attvalue for="att1" value="-"/>
        </attvalues>
      </edge>
      <edge id="708" label="+" source="46" target="110" weight="0.9626642">
        <attvalues>
          <attvalue for="att1" value="+"/>
        </attvalues>
      </edge>
      <edge id="709" label="-" source="46" target="127" weight="0.8701176">
        <attvalues>
          <attvalue for="att1" value="-"/>
        </attvalues>
      </edge>
      <edge id="710" label="-" source="46" target="131" weight="0.8696743">
        <attvalues>
          <attvalue for="att1" value="-"/>
        </attvalues>
      </edge>
      <edge id="711" label="+" source="46" target="145" weight="0.8070964">
        <attvalues>
          <attvalue for="att1" value="+"/>
        </attvalues>
      </edge>
      <edge id="712" label="+" source="46" target="162" weight="0.8680613">
        <attvalues>
          <attvalue for="att1" value="+"/>
        </attvalues>
      </edge>
      <edge id="713" label="+" source="46" target="166" weight="0.8990965">
        <attvalues>
          <attvalue for="att1" value="+"/>
        </attvalues>
      </edge>
      <edge id="714" label="+" source="46" target="167" weight="0.9110091">
        <attvalues>
          <attvalue for="att1" value="+"/>
        </attvalues>
      </edge>
      <edge id="715" label="+" source="46" target="169" weight="0.9137944">
        <attvalues>
          <attvalue for="att1" value="+"/>
        </attvalues>
      </edge>
      <edge id="716" label="+" source="46" target="175" weight="0.901193">
        <attvalues>
          <attvalue for="att1" value="+"/>
        </attvalues>
      </edge>
      <edge id="717" label="+" source="46" target="206" weight="0.8978112">
        <attvalues>
          <attvalue for="att1" value="+"/>
        </attvalues>
      </edge>
      <edge id="718" label="+" source="46" target="210" weight="0.8800127">
        <attvalues>
          <attvalue for="att1" value="+"/>
        </attvalues>
      </edge>
      <edge id="719" label="+" source="46" target="229" weight="0.9414463">
        <attvalues>
          <attvalue for="att1" value="+"/>
        </attvalues>
      </edge>
      <edge id="720" label="+" source="46" target="246" weight="0.8692442">
        <attvalues>
          <attvalue for="att1" value="+"/>
        </attvalues>
      </edge>
      <edge id="721" label="-" source="46" target="260" weight="0.8330536">
        <attvalues>
          <attvalue for="att1" value="-"/>
        </attvalues>
      </edge>
      <edge id="722" label="+" source="46" target="271" weight="0.8461434">
        <attvalues>
          <attvalue for="att1" value="+"/>
        </attvalues>
      </edge>
      <edge id="723" label="+" source="46" target="279" weight="0.8550226">
        <attvalues>
          <attvalue for="att1" value="+"/>
        </attvalues>
      </edge>
      <edge id="724" label="+" source="46" target="285" weight="0.8700052">
        <attvalues>
          <attvalue for="att1" value="+"/>
        </attvalues>
      </edge>
      <edge id="725" label="+" source="46" target="288" weight="0.8939131">
        <attvalues>
          <attvalue for="att1" value="+"/>
        </attvalues>
      </edge>
      <edge id="726" label="+" source="46" target="292" weight="0.8923444">
        <attvalues>
          <attvalue for="att1" value="+"/>
        </attvalues>
      </edge>
      <edge id="727" label="+" source="46" target="314" weight="0.9040212">
        <attvalues>
          <attvalue for="att1" value="+"/>
        </attvalues>
      </edge>
      <edge id="728" label="+" source="47" target="206" weight="0.8522388">
        <attvalues>
          <attvalue for="att1" value="+"/>
        </attvalues>
      </edge>
      <edge id="729" label="+" source="47" target="259" weight="0.9521415">
        <attvalues>
          <attvalue for="att1" value="+"/>
        </attvalues>
      </edge>
      <edge id="730" label="+" source="47" target="272" weight="0.8953689">
        <attvalues>
          <attvalue for="att1" value="+"/>
        </attvalues>
      </edge>
      <edge id="731" label="+" source="48" target="87" weight="0.9134004">
        <attvalues>
          <attvalue for="att1" value="+"/>
        </attvalues>
      </edge>
      <edge id="732" label="+" source="48" target="90" weight="0.8951164">
        <attvalues>
          <attvalue for="att1" value="+"/>
        </attvalues>
      </edge>
      <edge id="733" label="-" source="48" target="181" weight="0.9281876">
        <attvalues>
          <attvalue for="att1" value="-"/>
        </attvalues>
      </edge>
      <edge id="734" label="+" source="48" target="224" weight="0.8138811">
        <attvalues>
          <attvalue for="att1" value="+"/>
        </attvalues>
      </edge>
      <edge id="735" label="+" source="48" target="239" weight="0.8222733">
        <attvalues>
          <attvalue for="att1" value="+"/>
        </attvalues>
      </edge>
      <edge id="736" label="-" source="48" target="267" weight="0.9460147">
        <attvalues>
          <attvalue for="att1" value="-"/>
        </attvalues>
      </edge>
      <edge id="737" label="+" source="48" target="288" weight="0.82879">
        <attvalues>
          <attvalue for="att1" value="+"/>
        </attvalues>
      </edge>
      <edge id="738" label="-" source="48" target="296" weight="0.8016852">
        <attvalues>
          <attvalue for="att1" value="-"/>
        </attvalues>
      </edge>
      <edge id="739" label="-" source="48" target="298" weight="0.7111742">
        <attvalues>
          <attvalue for="att1" value="-"/>
        </attvalues>
      </edge>
      <edge id="740" label="+" source="48" target="323" weight="0.8690625">
        <attvalues>
          <attvalue for="att1" value="+"/>
        </attvalues>
      </edge>
      <edge id="741" label="+" source="48" target="327" weight="0.9067503">
        <attvalues>
          <attvalue for="att1" value="+"/>
        </attvalues>
      </edge>
      <edge id="742" label="+" source="49" target="76" weight="0.8733615">
        <attvalues>
          <attvalue for="att1" value="+"/>
        </attvalues>
      </edge>
      <edge id="743" label="+" source="49" target="83" weight="0.9076455">
        <attvalues>
          <attvalue for="att1" value="+"/>
        </attvalues>
      </edge>
      <edge id="744" label="+" source="49" target="93" weight="0.8804105">
        <attvalues>
          <attvalue for="att1" value="+"/>
        </attvalues>
      </edge>
      <edge id="745" label="+" source="49" target="97" weight="0.9214309">
        <attvalues>
          <attvalue for="att1" value="+"/>
        </attvalues>
      </edge>
      <edge id="746" label="+" source="49" target="98" weight="0.9242812">
        <attvalues>
          <attvalue for="att1" value="+"/>
        </attvalues>
      </edge>
      <edge id="747" label="+" source="49" target="100" weight="0.8416753">
        <attvalues>
          <attvalue for="att1" value="+"/>
        </attvalues>
      </edge>
      <edge id="748" label="+" source="49" target="102" weight="0.9026048">
        <attvalues>
          <attvalue for="att1" value="+"/>
        </attvalues>
      </edge>
      <edge id="749" label="+" source="49" target="106" weight="0.8918976">
        <attvalues>
          <attvalue for="att1" value="+"/>
        </attvalues>
      </edge>
      <edge id="750" label="+" source="49" target="137" weight="0.9090097">
        <attvalues>
          <attvalue for="att1" value="+"/>
        </attvalues>
      </edge>
      <edge id="751" label="+" source="49" target="160" weight="0.8104868">
        <attvalues>
          <attvalue for="att1" value="+"/>
        </attvalues>
      </edge>
      <edge id="752" label="+" source="49" target="168" weight="0.8914403">
        <attvalues>
          <attvalue for="att1" value="+"/>
        </attvalues>
      </edge>
      <edge id="753" label="+" source="49" target="177" weight="0.8865196">
        <attvalues>
          <attvalue for="att1" value="+"/>
        </attvalues>
      </edge>
      <edge id="754" label="+" source="49" target="180" weight="0.8287414">
        <attvalues>
          <attvalue for="att1" value="+"/>
        </attvalues>
      </edge>
      <edge id="755" label="-" source="49" target="191" weight="0.9238587">
        <attvalues>
          <attvalue for="att1" value="-"/>
        </attvalues>
      </edge>
      <edge id="756" label="+" source="49" target="202" weight="0.8404451">
        <attvalues>
          <attvalue for="att1" value="+"/>
        </attvalues>
      </edge>
      <edge id="757" label="+" source="49" target="210" weight="0.9328042">
        <attvalues>
          <attvalue for="att1" value="+"/>
        </attvalues>
      </edge>
      <edge id="758" label="+" source="49" target="216" weight="0.8673253">
        <attvalues>
          <attvalue for="att1" value="+"/>
        </attvalues>
      </edge>
      <edge id="759" label="+" source="49" target="219" weight="0.8537459">
        <attvalues>
          <attvalue for="att1" value="+"/>
        </attvalues>
      </edge>
      <edge id="760" label="+" source="49" target="223" weight="0.8761383">
        <attvalues>
          <attvalue for="att1" value="+"/>
        </attvalues>
      </edge>
      <edge id="761" label="+" source="49" target="245" weight="0.9298981">
        <attvalues>
          <attvalue for="att1" value="+"/>
        </attvalues>
      </edge>
      <edge id="762" label="+" source="49" target="249" weight="0.8428503">
        <attvalues>
          <attvalue for="att1" value="+"/>
        </attvalues>
      </edge>
      <edge id="763" label="+" source="49" target="261" weight="0.9597522">
        <attvalues>
          <attvalue for="att1" value="+"/>
        </attvalues>
      </edge>
      <edge id="764" label="+" source="49" target="282" weight="0.9302894">
        <attvalues>
          <attvalue for="att1" value="+"/>
        </attvalues>
      </edge>
      <edge id="765" label="+" source="49" target="306" weight="0.9367189">
        <attvalues>
          <attvalue for="att1" value="+"/>
        </attvalues>
      </edge>
      <edge id="766" label="-" source="49" target="310" weight="0.9885111">
        <attvalues>
          <attvalue for="att1" value="-"/>
        </attvalues>
      </edge>
      <edge id="767" label="+" source="49" target="318" weight="0.9528084">
        <attvalues>
          <attvalue for="att1" value="+"/>
        </attvalues>
      </edge>
      <edge id="768" label="+" source="49" target="329" weight="0.7585742">
        <attvalues>
          <attvalue for="att1" value="+"/>
        </attvalues>
      </edge>
      <edge id="769" label="-" source="49" target="341" weight="0.7209427">
        <attvalues>
          <attvalue for="att1" value="-"/>
        </attvalues>
      </edge>
      <edge id="770" label="+" source="49" target="348" weight="0.882752">
        <attvalues>
          <attvalue for="att1" value="+"/>
        </attvalues>
      </edge>
      <edge id="771" label="+" source="49" target="366" weight="0.9068202">
        <attvalues>
          <attvalue for="att1" value="+"/>
        </attvalues>
      </edge>
      <edge id="772" label="+" source="49" target="370" weight="0.9031798">
        <attvalues>
          <attvalue for="att1" value="+"/>
        </attvalues>
      </edge>
      <edge id="773" label="+" source="50" target="68" weight="0.887779">
        <attvalues>
          <attvalue for="att1" value="+"/>
        </attvalues>
      </edge>
      <edge id="774" label="-" source="50" target="97" weight="0.8784253">
        <attvalues>
          <attvalue for="att1" value="-"/>
        </attvalues>
      </edge>
      <edge id="775" label="-" source="50" target="101" weight="0.9290187">
        <attvalues>
          <attvalue for="att1" value="-"/>
        </attvalues>
      </edge>
      <edge id="776" label="+" source="50" target="115" weight="0.9083208">
        <attvalues>
          <attvalue for="att1" value="+"/>
        </attvalues>
      </edge>
      <edge id="777" label="-" source="50" target="158" weight="0.6755407">
        <attvalues>
          <attvalue for="att1" value="-"/>
        </attvalues>
      </edge>
      <edge id="778" label="+" source="50" target="197" weight="0.8767701">
        <attvalues>
          <attvalue for="att1" value="+"/>
        </attvalues>
      </edge>
      <edge id="779" label="+" source="50" target="232" weight="0.7682468">
        <attvalues>
          <attvalue for="att1" value="+"/>
        </attvalues>
      </edge>
      <edge id="780" label="-" source="50" target="247" weight="0.8106121">
        <attvalues>
          <attvalue for="att1" value="-"/>
        </attvalues>
      </edge>
      <edge id="781" label="-" source="50" target="284" weight="0.8032593">
        <attvalues>
          <attvalue for="att1" value="-"/>
        </attvalues>
      </edge>
      <edge id="782" label="+" source="50" target="307" weight="0.9037201">
        <attvalues>
          <attvalue for="att1" value="+"/>
        </attvalues>
      </edge>
      <edge id="783" label="+" source="50" target="314" weight="0.930862">
        <attvalues>
          <attvalue for="att1" value="+"/>
        </attvalues>
      </edge>
      <edge id="784" label="+" source="50" target="324" weight="0.8916185">
        <attvalues>
          <attvalue for="att1" value="+"/>
        </attvalues>
      </edge>
      <edge id="785" label="+" source="50" target="328" weight="0.9478284">
        <attvalues>
          <attvalue for="att1" value="+"/>
        </attvalues>
      </edge>
      <edge id="786" label="+" source="50" target="329" weight="0.8544993">
        <attvalues>
          <attvalue for="att1" value="+"/>
        </attvalues>
      </edge>
      <edge id="787" label="+" source="50" target="331" weight="0.9599411">
        <attvalues>
          <attvalue for="att1" value="+"/>
        </attvalues>
      </edge>
      <edge id="788" label="+" source="50" target="337" weight="0.9454536">
        <attvalues>
          <attvalue for="att1" value="+"/>
        </attvalues>
      </edge>
      <edge id="789" label="+" source="50" target="368" weight="0.9440425">
        <attvalues>
          <attvalue for="att1" value="+"/>
        </attvalues>
      </edge>
      <edge id="790" label="+" source="51" target="71" weight="0.9173938">
        <attvalues>
          <attvalue for="att1" value="+"/>
        </attvalues>
      </edge>
      <edge id="791" label="+" source="51" target="88" weight="0.917572">
        <attvalues>
          <attvalue for="att1" value="+"/>
        </attvalues>
      </edge>
      <edge id="792" label="+" source="51" target="91" weight="0.8578885">
        <attvalues>
          <attvalue for="att1" value="+"/>
        </attvalues>
      </edge>
      <edge id="793" label="-" source="51" target="102" weight="0.874931">
        <attvalues>
          <attvalue for="att1" value="-"/>
        </attvalues>
      </edge>
      <edge id="794" label="+" source="51" target="113" weight="0.9196751">
        <attvalues>
          <attvalue for="att1" value="+"/>
        </attvalues>
      </edge>
      <edge id="795" label="+" source="51" target="121" weight="0.8639679">
        <attvalues>
          <attvalue for="att1" value="+"/>
        </attvalues>
      </edge>
      <edge id="796" label="+" source="51" target="127" weight="0.9326163">
        <attvalues>
          <attvalue for="att1" value="+"/>
        </attvalues>
      </edge>
      <edge id="797" label="+" source="51" target="130" weight="0.9398828">
        <attvalues>
          <attvalue for="att1" value="+"/>
        </attvalues>
      </edge>
      <edge id="798" label="+" source="51" target="134" weight="0.9196851">
        <attvalues>
          <attvalue for="att1" value="+"/>
        </attvalues>
      </edge>
      <edge id="799" label="+" source="51" target="156" weight="0.9044226">
        <attvalues>
          <attvalue for="att1" value="+"/>
        </attvalues>
      </edge>
      <edge id="800" label="+" source="51" target="160" weight="0.9264143">
        <attvalues>
          <attvalue for="att1" value="+"/>
        </attvalues>
      </edge>
      <edge id="801" label="+" source="51" target="165" weight="0.8540086">
        <attvalues>
          <attvalue for="att1" value="+"/>
        </attvalues>
      </edge>
      <edge id="802" label="-" source="51" target="185" weight="1">
        <attvalues>
          <attvalue for="att1" value="-"/>
        </attvalues>
      </edge>
      <edge id="803" label="-" source="51" target="251" weight="0.7192156">
        <attvalues>
          <attvalue for="att1" value="-"/>
        </attvalues>
      </edge>
      <edge id="804" label="+" source="51" target="259" weight="0.8374925">
        <attvalues>
          <attvalue for="att1" value="+"/>
        </attvalues>
      </edge>
      <edge id="805" label="+" source="52" target="59" weight="0.5314219">
        <attvalues>
          <attvalue for="att1" value="+"/>
        </attvalues>
      </edge>
      <edge id="806" label="+" source="52" target="73" weight="0.8519237">
        <attvalues>
          <attvalue for="att1" value="+"/>
        </attvalues>
      </edge>
      <edge id="807" label="-" source="52" target="129" weight="0.9579393">
        <attvalues>
          <attvalue for="att1" value="-"/>
        </attvalues>
      </edge>
      <edge id="808" label="+" source="52" target="141" weight="0.5469668">
        <attvalues>
          <attvalue for="att1" value="+"/>
        </attvalues>
      </edge>
      <edge id="809" label="+" source="52" target="153" weight="0.7771034">
        <attvalues>
          <attvalue for="att1" value="+"/>
        </attvalues>
      </edge>
      <edge id="810" label="+" source="52" target="197" weight="0.6853769">
        <attvalues>
          <attvalue for="att1" value="+"/>
        </attvalues>
      </edge>
      <edge id="811" label="+" source="52" target="208" weight="0.7775312">
        <attvalues>
          <attvalue for="att1" value="+"/>
        </attvalues>
      </edge>
      <edge id="812" label="+" source="52" target="214" weight="0.793501">
        <attvalues>
          <attvalue for="att1" value="+"/>
        </attvalues>
      </edge>
      <edge id="813" label="+" source="52" target="227" weight="0.7883685">
        <attvalues>
          <attvalue for="att1" value="+"/>
        </attvalues>
      </edge>
      <edge id="814" label="+" source="52" target="237" weight="0.9576764">
        <attvalues>
          <attvalue for="att1" value="+"/>
        </attvalues>
      </edge>
      <edge id="815" label="+" source="52" target="252" weight="0.9472251">
        <attvalues>
          <attvalue for="att1" value="+"/>
        </attvalues>
      </edge>
      <edge id="816" label="-" source="52" target="280" weight="0.9573674">
        <attvalues>
          <attvalue for="att1" value="-"/>
        </attvalues>
      </edge>
      <edge id="817" label="+" source="52" target="301" weight="0.9013829">
        <attvalues>
          <attvalue for="att1" value="+"/>
        </attvalues>
      </edge>
      <edge id="818" label="-" source="52" target="309" weight="0.9576731">
        <attvalues>
          <attvalue for="att1" value="-"/>
        </attvalues>
      </edge>
      <edge id="819" label="-" source="52" target="311" weight="0.6419463">
        <attvalues>
          <attvalue for="att1" value="-"/>
        </attvalues>
      </edge>
      <edge id="820" label="+" source="52" target="314" weight="0.7815891">
        <attvalues>
          <attvalue for="att1" value="+"/>
        </attvalues>
      </edge>
      <edge id="821" label="+" source="52" target="336" weight="0.8340148">
        <attvalues>
          <attvalue for="att1" value="+"/>
        </attvalues>
      </edge>
      <edge id="822" label="-" source="53" target="70" weight="0.8551594">
        <attvalues>
          <attvalue for="att1" value="-"/>
        </attvalues>
      </edge>
      <edge id="823" label="+" source="53" target="348" weight="0.8510932">
        <attvalues>
          <attvalue for="att1" value="+"/>
        </attvalues>
      </edge>
      <edge id="824" label="-" source="53" target="352" weight="0.8010856">
        <attvalues>
          <attvalue for="att1" value="-"/>
        </attvalues>
      </edge>
      <edge id="825" label="+" source="53" target="358" weight="0.962167">
        <attvalues>
          <attvalue for="att1" value="+"/>
        </attvalues>
      </edge>
      <edge id="826" label="+" source="54" target="105" weight="0.9087606">
        <attvalues>
          <attvalue for="att1" value="+"/>
        </attvalues>
      </edge>
      <edge id="827" label="+" source="54" target="164" weight="0.8467695">
        <attvalues>
          <attvalue for="att1" value="+"/>
        </attvalues>
      </edge>
      <edge id="828" label="+" source="54" target="171" weight="0.8999034">
        <attvalues>
          <attvalue for="att1" value="+"/>
        </attvalues>
      </edge>
      <edge id="829" label="+" source="54" target="181" weight="0.9519696">
        <attvalues>
          <attvalue for="att1" value="+"/>
        </attvalues>
      </edge>
      <edge id="830" label="+" source="54" target="185" weight="0.9454454">
        <attvalues>
          <attvalue for="att1" value="+"/>
        </attvalues>
      </edge>
      <edge id="831" label="+" source="54" target="186" weight="0.9544409">
        <attvalues>
          <attvalue for="att1" value="+"/>
        </attvalues>
      </edge>
      <edge id="832" label="+" source="54" target="188" weight="0.8987947">
        <attvalues>
          <attvalue for="att1" value="+"/>
        </attvalues>
      </edge>
      <edge id="833" label="+" source="54" target="190" weight="0.900588">
        <attvalues>
          <attvalue for="att1" value="+"/>
        </attvalues>
      </edge>
      <edge id="834" label="+" source="54" target="194" weight="0.9069143">
        <attvalues>
          <attvalue for="att1" value="+"/>
        </attvalues>
      </edge>
      <edge id="835" label="-" source="54" target="200" weight="0.7851564">
        <attvalues>
          <attvalue for="att1" value="-"/>
        </attvalues>
      </edge>
      <edge id="836" label="+" source="54" target="225" weight="0.8972417">
        <attvalues>
          <attvalue for="att1" value="+"/>
        </attvalues>
      </edge>
      <edge id="837" label="+" source="54" target="229" weight="0.8233151">
        <attvalues>
          <attvalue for="att1" value="+"/>
        </attvalues>
      </edge>
      <edge id="838" label="+" source="54" target="237" weight="0.8562743">
        <attvalues>
          <attvalue for="att1" value="+"/>
        </attvalues>
      </edge>
      <edge id="839" label="+" source="54" target="248" weight="0.8644095">
        <attvalues>
          <attvalue for="att1" value="+"/>
        </attvalues>
      </edge>
      <edge id="840" label="+" source="54" target="265" weight="0.8849497">
        <attvalues>
          <attvalue for="att1" value="+"/>
        </attvalues>
      </edge>
      <edge id="841" label="+" source="54" target="268" weight="0.8307226">
        <attvalues>
          <attvalue for="att1" value="+"/>
        </attvalues>
      </edge>
      <edge id="842" label="-" source="54" target="279" weight="0.9412296">
        <attvalues>
          <attvalue for="att1" value="-"/>
        </attvalues>
      </edge>
      <edge id="843" label="+" source="54" target="290" weight="0.8591204">
        <attvalues>
          <attvalue for="att1" value="+"/>
        </attvalues>
      </edge>
      <edge id="844" label="+" source="54" target="298" weight="0.9258028">
        <attvalues>
          <attvalue for="att1" value="+"/>
        </attvalues>
      </edge>
      <edge id="845" label="+" source="54" target="304" weight="0.8188492">
        <attvalues>
          <attvalue for="att1" value="+"/>
        </attvalues>
      </edge>
      <edge id="846" label="+" source="54" target="307" weight="0.8570751">
        <attvalues>
          <attvalue for="att1" value="+"/>
        </attvalues>
      </edge>
      <edge id="847" label="+" source="54" target="311" weight="0.9152332">
        <attvalues>
          <attvalue for="att1" value="+"/>
        </attvalues>
      </edge>
      <edge id="848" label="+" source="54" target="333" weight="0.9143301">
        <attvalues>
          <attvalue for="att1" value="+"/>
        </attvalues>
      </edge>
      <edge id="849" label="+" source="54" target="337" weight="0.8925975">
        <attvalues>
          <attvalue for="att1" value="+"/>
        </attvalues>
      </edge>
      <edge id="850" label="+" source="54" target="342" weight="0.9332312">
        <attvalues>
          <attvalue for="att1" value="+"/>
        </attvalues>
      </edge>
      <edge id="851" label="+" source="54" target="345" weight="0.8934681">
        <attvalues>
          <attvalue for="att1" value="+"/>
        </attvalues>
      </edge>
      <edge id="852" label="+" source="54" target="351" weight="0.9664419">
        <attvalues>
          <attvalue for="att1" value="+"/>
        </attvalues>
      </edge>
      <edge id="853" label="+" source="54" target="355" weight="0.9638963">
        <attvalues>
          <attvalue for="att1" value="+"/>
        </attvalues>
      </edge>
      <edge id="854" label="+" source="54" target="357" weight="0.9607273">
        <attvalues>
          <attvalue for="att1" value="+"/>
        </attvalues>
      </edge>
      <edge id="855" label="-" source="55" target="91" weight="0.9582151">
        <attvalues>
          <attvalue for="att1" value="-"/>
        </attvalues>
      </edge>
      <edge id="856" label="+" source="55" target="99" weight="0.9352693">
        <attvalues>
          <attvalue for="att1" value="+"/>
        </attvalues>
      </edge>
      <edge id="857" label="-" source="55" target="100" weight="0.9818371">
        <attvalues>
          <attvalue for="att1" value="-"/>
        </attvalues>
      </edge>
      <edge id="858" label="+" source="55" target="112" weight="0.9315864">
        <attvalues>
          <attvalue for="att1" value="+"/>
        </attvalues>
      </edge>
      <edge id="859" label="+" source="55" target="129" weight="0.8861775">
        <attvalues>
          <attvalue for="att1" value="+"/>
        </attvalues>
      </edge>
      <edge id="860" label="-" source="55" target="130" weight="0.9439463">
        <attvalues>
          <attvalue for="att1" value="-"/>
        </attvalues>
      </edge>
      <edge id="861" label="+" source="55" target="146" weight="0.9015733">
        <attvalues>
          <attvalue for="att1" value="+"/>
        </attvalues>
      </edge>
      <edge id="862" label="+" source="55" target="154" weight="0.9248457">
        <attvalues>
          <attvalue for="att1" value="+"/>
        </attvalues>
      </edge>
      <edge id="863" label="+" source="55" target="157" weight="0.9239854">
        <attvalues>
          <attvalue for="att1" value="+"/>
        </attvalues>
      </edge>
      <edge id="864" label="-" source="55" target="158" weight="0.9847866">
        <attvalues>
          <attvalue for="att1" value="-"/>
        </attvalues>
      </edge>
      <edge id="865" label="+" source="55" target="160" weight="0.9169439">
        <attvalues>
          <attvalue for="att1" value="+"/>
        </attvalues>
      </edge>
      <edge id="866" label="+" source="55" target="175" weight="0.7044899">
        <attvalues>
          <attvalue for="att1" value="+"/>
        </attvalues>
      </edge>
      <edge id="867" label="-" source="55" target="176" weight="0.845649">
        <attvalues>
          <attvalue for="att1" value="-"/>
        </attvalues>
      </edge>
      <edge id="868" label="+" source="55" target="181" weight="0.9319396">
        <attvalues>
          <attvalue for="att1" value="+"/>
        </attvalues>
      </edge>
      <edge id="869" label="+" source="55" target="182" weight="0.952137">
        <attvalues>
          <attvalue for="att1" value="+"/>
        </attvalues>
      </edge>
      <edge id="870" label="-" source="55" target="203" weight="0.9175195">
        <attvalues>
          <attvalue for="att1" value="-"/>
        </attvalues>
      </edge>
      <edge id="871" label="+" source="55" target="205" weight="0.8268766">
        <attvalues>
          <attvalue for="att1" value="+"/>
        </attvalues>
      </edge>
      <edge id="872" label="+" source="55" target="212" weight="0.9451788">
        <attvalues>
          <attvalue for="att1" value="+"/>
        </attvalues>
      </edge>
      <edge id="873" label="-" source="55" target="248" weight="0.9880729">
        <attvalues>
          <attvalue for="att1" value="-"/>
        </attvalues>
      </edge>
      <edge id="874" label="-" source="55" target="251" weight="0.7067653">
        <attvalues>
          <attvalue for="att1" value="-"/>
        </attvalues>
      </edge>
      <edge id="875" label="+" source="56" target="188" weight="0.8576044">
        <attvalues>
          <attvalue for="att1" value="+"/>
        </attvalues>
      </edge>
      <edge id="876" label="-" source="56" target="258" weight="0.6744252">
        <attvalues>
          <attvalue for="att1" value="-"/>
        </attvalues>
      </edge>
      <edge id="877" label="-" source="56" target="323" weight="0.9916237">
        <attvalues>
          <attvalue for="att1" value="-"/>
        </attvalues>
      </edge>
      <edge id="878" label="-" source="56" target="363" weight="0.9602462">
        <attvalues>
          <attvalue for="att1" value="-"/>
        </attvalues>
      </edge>
      <edge id="879" label="+" source="57" target="62" weight="0.8993589">
        <attvalues>
          <attvalue for="att1" value="+"/>
        </attvalues>
      </edge>
      <edge id="880" label="+" source="57" target="64" weight="0.8953465">
        <attvalues>
          <attvalue for="att1" value="+"/>
        </attvalues>
      </edge>
      <edge id="881" label="-" source="57" target="71" weight="0.828608">
        <attvalues>
          <attvalue for="att1" value="-"/>
        </attvalues>
      </edge>
      <edge id="882" label="+" source="57" target="79" weight="0.9174848">
        <attvalues>
          <attvalue for="att1" value="+"/>
        </attvalues>
      </edge>
      <edge id="883" label="+" source="57" target="132" weight="0.854429">
        <attvalues>
          <attvalue for="att1" value="+"/>
        </attvalues>
      </edge>
      <edge id="884" label="-" source="57" target="186" weight="0.8462828">
        <attvalues>
          <attvalue for="att1" value="-"/>
        </attvalues>
      </edge>
      <edge id="885" label="+" source="58" target="78" weight="0.9314435">
        <attvalues>
          <attvalue for="att1" value="+"/>
        </attvalues>
      </edge>
      <edge id="886" label="-" source="58" target="102" weight="0.9621568">
        <attvalues>
          <attvalue for="att1" value="-"/>
        </attvalues>
      </edge>
      <edge id="887" label="+" source="58" target="105" weight="0.9484447">
        <attvalues>
          <attvalue for="att1" value="+"/>
        </attvalues>
      </edge>
      <edge id="888" label="+" source="58" target="114" weight="0.8707302">
        <attvalues>
          <attvalue for="att1" value="+"/>
        </attvalues>
      </edge>
      <edge id="889" label="-" source="58" target="133" weight="0.9752532">
        <attvalues>
          <attvalue for="att1" value="-"/>
        </attvalues>
      </edge>
      <edge id="890" label="-" source="58" target="161" weight="0.959013">
        <attvalues>
          <attvalue for="att1" value="-"/>
        </attvalues>
      </edge>
      <edge id="891" label="-" source="58" target="163" weight="0.9896324">
        <attvalues>
          <attvalue for="att1" value="-"/>
        </attvalues>
      </edge>
      <edge id="892" label="+" source="58" target="192" weight="0.9243036">
        <attvalues>
          <attvalue for="att1" value="+"/>
        </attvalues>
      </edge>
      <edge id="893" label="+" source="58" target="196" weight="0.9126656">
        <attvalues>
          <attvalue for="att1" value="+"/>
        </attvalues>
      </edge>
      <edge id="894" label="+" source="58" target="204" weight="0.9241243">
        <attvalues>
          <attvalue for="att1" value="+"/>
        </attvalues>
      </edge>
      <edge id="895" label="+" source="58" target="226" weight="0.7971756">
        <attvalues>
          <attvalue for="att1" value="+"/>
        </attvalues>
      </edge>
      <edge id="896" label="+" source="58" target="231" weight="0.8484935">
        <attvalues>
          <attvalue for="att1" value="+"/>
        </attvalues>
      </edge>
      <edge id="897" label="+" source="58" target="240" weight="0.928617">
        <attvalues>
          <attvalue for="att1" value="+"/>
        </attvalues>
      </edge>
      <edge id="898" label="+" source="58" target="346" weight="0.8090328">
        <attvalues>
          <attvalue for="att1" value="+"/>
        </attvalues>
      </edge>
      <edge id="899" label="-" source="59" target="84" weight="0.6482893">
        <attvalues>
          <attvalue for="att1" value="-"/>
        </attvalues>
      </edge>
      <edge id="900" label="+" source="59" target="107" weight="0.9091015">
        <attvalues>
          <attvalue for="att1" value="+"/>
        </attvalues>
      </edge>
      <edge id="901" label="-" source="59" target="121" weight="0.7919492">
        <attvalues>
          <attvalue for="att1" value="-"/>
        </attvalues>
      </edge>
      <edge id="902" label="+" source="59" target="139" weight="0.6212633">
        <attvalues>
          <attvalue for="att1" value="+"/>
        </attvalues>
      </edge>
      <edge id="903" label="-" source="59" target="164" weight="0.5797424">
        <attvalues>
          <attvalue for="att1" value="-"/>
        </attvalues>
      </edge>
      <edge id="904" label="-" source="59" target="168" weight="0.8750269">
        <attvalues>
          <attvalue for="att1" value="-"/>
        </attvalues>
      </edge>
      <edge id="905" label="-" source="59" target="282" weight="0.8229177">
        <attvalues>
          <attvalue for="att1" value="-"/>
        </attvalues>
      </edge>
      <edge id="906" label="-" source="59" target="302" weight="0.9181574">
        <attvalues>
          <attvalue for="att1" value="-"/>
        </attvalues>
      </edge>
      <edge id="907" label="+" source="60" target="99" weight="0.9498018">
        <attvalues>
          <attvalue for="att1" value="+"/>
        </attvalues>
      </edge>
      <edge id="908" label="+" source="60" target="102" weight="0.8809074">
        <attvalues>
          <attvalue for="att1" value="+"/>
        </attvalues>
      </edge>
      <edge id="909" label="-" source="60" target="149" weight="0.7068283">
        <attvalues>
          <attvalue for="att1" value="-"/>
        </attvalues>
      </edge>
      <edge id="910" label="+" source="61" target="65" weight="0.9086259">
        <attvalues>
          <attvalue for="att1" value="+"/>
        </attvalues>
      </edge>
      <edge id="911" label="-" source="61" target="66" weight="0.9254813">
        <attvalues>
          <attvalue for="att1" value="-"/>
        </attvalues>
      </edge>
      <edge id="912" label="-" source="61" target="84" weight="0.8965056">
        <attvalues>
          <attvalue for="att1" value="-"/>
        </attvalues>
      </edge>
      <edge id="913" label="-" source="61" target="168" weight="0.9522352">
        <attvalues>
          <attvalue for="att1" value="-"/>
        </attvalues>
      </edge>
      <edge id="914" label="-" source="61" target="194" weight="0.9825279">
        <attvalues>
          <attvalue for="att1" value="-"/>
        </attvalues>
      </edge>
      <edge id="915" label="-" source="61" target="206" weight="0.9493599">
        <attvalues>
          <attvalue for="att1" value="-"/>
        </attvalues>
      </edge>
      <edge id="916" label="-" source="61" target="207" weight="0.9682345">
        <attvalues>
          <attvalue for="att1" value="-"/>
        </attvalues>
      </edge>
      <edge id="917" label="-" source="61" target="221" weight="0.8880643">
        <attvalues>
          <attvalue for="att1" value="-"/>
        </attvalues>
      </edge>
      <edge id="918" label="-" source="61" target="245" weight="0.9696692">
        <attvalues>
          <attvalue for="att1" value="-"/>
        </attvalues>
      </edge>
      <edge id="919" label="-" source="61" target="301" weight="0.8488222">
        <attvalues>
          <attvalue for="att1" value="-"/>
        </attvalues>
      </edge>
      <edge id="920" label="-" source="61" target="315" weight="0.8885353">
        <attvalues>
          <attvalue for="att1" value="-"/>
        </attvalues>
      </edge>
      <edge id="921" label="+" source="61" target="345" weight="0.9514533">
        <attvalues>
          <attvalue for="att1" value="+"/>
        </attvalues>
      </edge>
      <edge id="922" label="+" source="61" target="351" weight="0.8659619">
        <attvalues>
          <attvalue for="att1" value="+"/>
        </attvalues>
      </edge>
      <edge id="923" label="+" source="61" target="366" weight="0.9294942">
        <attvalues>
          <attvalue for="att1" value="+"/>
        </attvalues>
      </edge>
      <edge id="924" label="+" source="62" target="77" weight="0.9372881">
        <attvalues>
          <attvalue for="att1" value="+"/>
        </attvalues>
      </edge>
      <edge id="925" label="-" source="62" target="85" weight="0.9647311">
        <attvalues>
          <attvalue for="att1" value="-"/>
        </attvalues>
      </edge>
      <edge id="926" label="+" source="62" target="106" weight="0.8973943">
        <attvalues>
          <attvalue for="att1" value="+"/>
        </attvalues>
      </edge>
      <edge id="927" label="-" source="62" target="114" weight="0.8721515">
        <attvalues>
          <attvalue for="att1" value="-"/>
        </attvalues>
      </edge>
      <edge id="928" label="-" source="62" target="116" weight="0.8139583">
        <attvalues>
          <attvalue for="att1" value="-"/>
        </attvalues>
      </edge>
      <edge id="929" label="+" source="62" target="141" weight="0.8927172">
        <attvalues>
          <attvalue for="att1" value="+"/>
        </attvalues>
      </edge>
      <edge id="930" label="+" source="62" target="145" weight="0.8994593">
        <attvalues>
          <attvalue for="att1" value="+"/>
        </attvalues>
      </edge>
      <edge id="931" label="+" source="62" target="173" weight="0.9438172">
        <attvalues>
          <attvalue for="att1" value="+"/>
        </attvalues>
      </edge>
      <edge id="932" label="+" source="62" target="211" weight="0.8928267">
        <attvalues>
          <attvalue for="att1" value="+"/>
        </attvalues>
      </edge>
      <edge id="933" label="+" source="63" target="187" weight="0.946322">
        <attvalues>
          <attvalue for="att1" value="+"/>
        </attvalues>
      </edge>
      <edge id="934" label="+" source="63" target="190" weight="0.8768072">
        <attvalues>
          <attvalue for="att1" value="+"/>
        </attvalues>
      </edge>
      <edge id="935" label="+" source="63" target="234" weight="0.8341948">
        <attvalues>
          <attvalue for="att1" value="+"/>
        </attvalues>
      </edge>
      <edge id="936" label="-" source="63" target="263" weight="0.8363217">
        <attvalues>
          <attvalue for="att1" value="-"/>
        </attvalues>
      </edge>
      <edge id="937" label="-" source="63" target="281" weight="0.785931">
        <attvalues>
          <attvalue for="att1" value="-"/>
        </attvalues>
      </edge>
      <edge id="938" label="+" source="63" target="331" weight="0.8707033">
        <attvalues>
          <attvalue for="att1" value="+"/>
        </attvalues>
      </edge>
      <edge id="939" label="+" source="63" target="332" weight="0.9335167">
        <attvalues>
          <attvalue for="att1" value="+"/>
        </attvalues>
      </edge>
      <edge id="940" label="+" source="64" target="309" weight="0.7019862">
        <attvalues>
          <attvalue for="att1" value="+"/>
        </attvalues>
      </edge>
      <edge id="941" label="+" source="65" target="255" weight="0.8558697">
        <attvalues>
          <attvalue for="att1" value="+"/>
        </attvalues>
      </edge>
      <edge id="942" label="+" source="65" target="296" weight="0.884084">
        <attvalues>
          <attvalue for="att1" value="+"/>
        </attvalues>
      </edge>
      <edge id="943" label="+" source="65" target="299" weight="0.8091891">
        <attvalues>
          <attvalue for="att1" value="+"/>
        </attvalues>
      </edge>
      <edge id="944" label="+" source="65" target="301" weight="0.7684092">
        <attvalues>
          <attvalue for="att1" value="+"/>
        </attvalues>
      </edge>
      <edge id="945" label="+" source="66" target="75" weight="0.9489341">
        <attvalues>
          <attvalue for="att1" value="+"/>
        </attvalues>
      </edge>
      <edge id="946" label="+" source="66" target="113" weight="0.9490541">
        <attvalues>
          <attvalue for="att1" value="+"/>
        </attvalues>
      </edge>
      <edge id="947" label="+" source="66" target="114" weight="0.9635077">
        <attvalues>
          <attvalue for="att1" value="+"/>
        </attvalues>
      </edge>
      <edge id="948" label="+" source="66" target="128" weight="0.9310822">
        <attvalues>
          <attvalue for="att1" value="+"/>
        </attvalues>
      </edge>
      <edge id="949" label="+" source="66" target="141" weight="0.9361414">
        <attvalues>
          <attvalue for="att1" value="+"/>
        </attvalues>
      </edge>
      <edge id="950" label="+" source="66" target="222" weight="0.9073275">
        <attvalues>
          <attvalue for="att1" value="+"/>
        </attvalues>
      </edge>
      <edge id="951" label="-" source="66" target="245" weight="0.9324928">
        <attvalues>
          <attvalue for="att1" value="-"/>
        </attvalues>
      </edge>
      <edge id="952" label="-" source="66" target="253" weight="0.8748243">
        <attvalues>
          <attvalue for="att1" value="-"/>
        </attvalues>
      </edge>
      <edge id="953" label="-" source="66" target="262" weight="0.797549">
        <attvalues>
          <attvalue for="att1" value="-"/>
        </attvalues>
      </edge>
      <edge id="954" label="-" source="66" target="275" weight="0.8885671">
        <attvalues>
          <attvalue for="att1" value="-"/>
        </attvalues>
      </edge>
      <edge id="955" label="-" source="66" target="276" weight="0.9166436">
        <attvalues>
          <attvalue for="att1" value="-"/>
        </attvalues>
      </edge>
      <edge id="956" label="+" source="66" target="286" weight="0.7249684">
        <attvalues>
          <attvalue for="att1" value="+"/>
        </attvalues>
      </edge>
      <edge id="957" label="-" source="66" target="289" weight="0.7496752">
        <attvalues>
          <attvalue for="att1" value="-"/>
        </attvalues>
      </edge>
      <edge id="958" label="-" source="66" target="298" weight="0.7251991">
        <attvalues>
          <attvalue for="att1" value="-"/>
        </attvalues>
      </edge>
      <edge id="959" label="-" source="66" target="357" weight="0.9092107">
        <attvalues>
          <attvalue for="att1" value="-"/>
        </attvalues>
      </edge>
      <edge id="960" label="-" source="67" target="72" weight="0.6981672">
        <attvalues>
          <attvalue for="att1" value="-"/>
        </attvalues>
      </edge>
      <edge id="961" label="-" source="67" target="76" weight="0.7110134">
        <attvalues>
          <attvalue for="att1" value="-"/>
        </attvalues>
      </edge>
      <edge id="962" label="-" source="67" target="84" weight="0.7257717">
        <attvalues>
          <attvalue for="att1" value="-"/>
        </attvalues>
      </edge>
      <edge id="963" label="-" source="67" target="105" weight="0.5826598">
        <attvalues>
          <attvalue for="att1" value="-"/>
        </attvalues>
      </edge>
      <edge id="964" label="-" source="67" target="106" weight="0.796035">
        <attvalues>
          <attvalue for="att1" value="-"/>
        </attvalues>
      </edge>
      <edge id="965" label="-" source="67" target="109" weight="0.8475348">
        <attvalues>
          <attvalue for="att1" value="-"/>
        </attvalues>
      </edge>
      <edge id="966" label="-" source="67" target="111" weight="0.7959442">
        <attvalues>
          <attvalue for="att1" value="-"/>
        </attvalues>
      </edge>
      <edge id="967" label="-" source="67" target="120" weight="0.7285958">
        <attvalues>
          <attvalue for="att1" value="-"/>
        </attvalues>
      </edge>
      <edge id="968" label="-" source="67" target="157" weight="0.8126413">
        <attvalues>
          <attvalue for="att1" value="-"/>
        </attvalues>
      </edge>
      <edge id="969" label="+" source="67" target="166" weight="0.9023185">
        <attvalues>
          <attvalue for="att1" value="+"/>
        </attvalues>
      </edge>
      <edge id="970" label="+" source="67" target="207" weight="0.9201426">
        <attvalues>
          <attvalue for="att1" value="+"/>
        </attvalues>
      </edge>
      <edge id="971" label="-" source="67" target="215" weight="0.9352204">
        <attvalues>
          <attvalue for="att1" value="-"/>
        </attvalues>
      </edge>
      <edge id="972" label="+" source="67" target="236" weight="0.832432">
        <attvalues>
          <attvalue for="att1" value="+"/>
        </attvalues>
      </edge>
      <edge id="973" label="-" source="67" target="246" weight="0.7461831">
        <attvalues>
          <attvalue for="att1" value="-"/>
        </attvalues>
      </edge>
      <edge id="974" label="+" source="67" target="271" weight="0.9151476">
        <attvalues>
          <attvalue for="att1" value="+"/>
        </attvalues>
      </edge>
      <edge id="975" label="+" source="67" target="275" weight="0.9390544">
        <attvalues>
          <attvalue for="att1" value="+"/>
        </attvalues>
      </edge>
      <edge id="976" label="+" source="67" target="277" weight="0.7696266">
        <attvalues>
          <attvalue for="att1" value="+"/>
        </attvalues>
      </edge>
      <edge id="977" label="+" source="67" target="363" weight="0.9035436">
        <attvalues>
          <attvalue for="att1" value="+"/>
        </attvalues>
      </edge>
      <edge id="978" label="-" source="68" target="92" weight="0.9500878">
        <attvalues>
          <attvalue for="att1" value="-"/>
        </attvalues>
      </edge>
      <edge id="979" label="-" source="68" target="123" weight="0.5834739">
        <attvalues>
          <attvalue for="att1" value="-"/>
        </attvalues>
      </edge>
      <edge id="980" label="+" source="68" target="125" weight="0.8745331">
        <attvalues>
          <attvalue for="att1" value="+"/>
        </attvalues>
      </edge>
      <edge id="981" label="+" source="68" target="156" weight="0.7699958">
        <attvalues>
          <attvalue for="att1" value="+"/>
        </attvalues>
      </edge>
      <edge id="982" label="-" source="68" target="201" weight="0.9079413">
        <attvalues>
          <attvalue for="att1" value="-"/>
        </attvalues>
      </edge>
      <edge id="983" label="+" source="68" target="269" weight="0.8228183">
        <attvalues>
          <attvalue for="att1" value="+"/>
        </attvalues>
      </edge>
      <edge id="984" label="-" source="68" target="286" weight="0.8769831">
        <attvalues>
          <attvalue for="att1" value="-"/>
        </attvalues>
      </edge>
      <edge id="985" label="-" source="68" target="293" weight="0.8810333">
        <attvalues>
          <attvalue for="att1" value="-"/>
        </attvalues>
      </edge>
      <edge id="986" label="-" source="68" target="303" weight="0.9433991">
        <attvalues>
          <attvalue for="att1" value="-"/>
        </attvalues>
      </edge>
      <edge id="987" label="-" source="68" target="307" weight="0.9484834">
        <attvalues>
          <attvalue for="att1" value="-"/>
        </attvalues>
      </edge>
      <edge id="988" label="-" source="68" target="308" weight="0.9650857">
        <attvalues>
          <attvalue for="att1" value="-"/>
        </attvalues>
      </edge>
      <edge id="989" label="-" source="68" target="310" weight="0.9023796">
        <attvalues>
          <attvalue for="att1" value="-"/>
        </attvalues>
      </edge>
      <edge id="990" label="-" source="68" target="312" weight="0.9118817">
        <attvalues>
          <attvalue for="att1" value="-"/>
        </attvalues>
      </edge>
      <edge id="991" label="-" source="68" target="316" weight="0.9310814">
        <attvalues>
          <attvalue for="att1" value="-"/>
        </attvalues>
      </edge>
      <edge id="992" label="+" source="68" target="322" weight="0.778284">
        <attvalues>
          <attvalue for="att1" value="+"/>
        </attvalues>
      </edge>
      <edge id="993" label="-" source="68" target="331" weight="0.6030804">
        <attvalues>
          <attvalue for="att1" value="-"/>
        </attvalues>
      </edge>
      <edge id="994" label="-" source="68" target="347" weight="0.9225715">
        <attvalues>
          <attvalue for="att1" value="-"/>
        </attvalues>
      </edge>
      <edge id="995" label="-" source="68" target="363" weight="0.8878159">
        <attvalues>
          <attvalue for="att1" value="-"/>
        </attvalues>
      </edge>
      <edge id="996" label="-" source="68" target="370" weight="0.8616454">
        <attvalues>
          <attvalue for="att1" value="-"/>
        </attvalues>
      </edge>
      <edge id="997" label="-" source="69" target="81" weight="0.8905027">
        <attvalues>
          <attvalue for="att1" value="-"/>
        </attvalues>
      </edge>
      <edge id="998" label="-" source="69" target="85" weight="0.877072">
        <attvalues>
          <attvalue for="att1" value="-"/>
        </attvalues>
      </edge>
      <edge id="999" label="-" source="69" target="88" weight="0.8440588">
        <attvalues>
          <attvalue for="att1" value="-"/>
        </attvalues>
      </edge>
      <edge id="1000" label="+" source="69" target="99" weight="0.91587">
        <attvalues>
          <attvalue for="att1" value="+"/>
        </attvalues>
      </edge>
      <edge id="1001" label="-" source="69" target="110" weight="0.8832931">
        <attvalues>
          <attvalue for="att1" value="-"/>
        </attvalues>
      </edge>
      <edge id="1002" label="-" source="69" target="118" weight="0.9751635">
        <attvalues>
          <attvalue for="att1" value="-"/>
        </attvalues>
      </edge>
      <edge id="1003" label="-" source="69" target="124" weight="0.8683741">
        <attvalues>
          <attvalue for="att1" value="-"/>
        </attvalues>
      </edge>
      <edge id="1004" label="-" source="69" target="127" weight="0.8800675">
        <attvalues>
          <attvalue for="att1" value="-"/>
        </attvalues>
      </edge>
      <edge id="1005" label="-" source="69" target="131" weight="0.9374291">
        <attvalues>
          <attvalue for="att1" value="-"/>
        </attvalues>
      </edge>
      <edge id="1006" label="-" source="69" target="153" weight="0.9262357">
        <attvalues>
          <attvalue for="att1" value="-"/>
        </attvalues>
      </edge>
      <edge id="1007" label="-" source="69" target="155" weight="0.8743705">
        <attvalues>
          <attvalue for="att1" value="-"/>
        </attvalues>
      </edge>
      <edge id="1008" label="-" source="69" target="157" weight="0.9315531">
        <attvalues>
          <attvalue for="att1" value="-"/>
        </attvalues>
      </edge>
      <edge id="1009" label="-" source="69" target="162" weight="0.9572978">
        <attvalues>
          <attvalue for="att1" value="-"/>
        </attvalues>
      </edge>
      <edge id="1010" label="-" source="69" target="165" weight="0.9024429">
        <attvalues>
          <attvalue for="att1" value="-"/>
        </attvalues>
      </edge>
      <edge id="1011" label="-" source="69" target="171" weight="0.9629753">
        <attvalues>
          <attvalue for="att1" value="-"/>
        </attvalues>
      </edge>
      <edge id="1012" label="+" source="69" target="220" weight="0.6958052">
        <attvalues>
          <attvalue for="att1" value="+"/>
        </attvalues>
      </edge>
      <edge id="1013" label="+" source="69" target="224" weight="0.8888383">
        <attvalues>
          <attvalue for="att1" value="+"/>
        </attvalues>
      </edge>
      <edge id="1014" label="-" source="69" target="313" weight="0.7709977">
        <attvalues>
          <attvalue for="att1" value="-"/>
        </attvalues>
      </edge>
      <edge id="1015" label="+" source="70" target="110" weight="0.7347827">
        <attvalues>
          <attvalue for="att1" value="+"/>
        </attvalues>
      </edge>
      <edge id="1016" label="+" source="70" target="120" weight="0.9812783">
        <attvalues>
          <attvalue for="att1" value="+"/>
        </attvalues>
      </edge>
      <edge id="1017" label="+" source="70" target="132" weight="0.9244429">
        <attvalues>
          <attvalue for="att1" value="+"/>
        </attvalues>
      </edge>
      <edge id="1018" label="+" source="70" target="135" weight="0.9834448">
        <attvalues>
          <attvalue for="att1" value="+"/>
        </attvalues>
      </edge>
      <edge id="1019" label="+" source="70" target="155" weight="0.9111771">
        <attvalues>
          <attvalue for="att1" value="+"/>
        </attvalues>
      </edge>
      <edge id="1020" label="-" source="70" target="163" weight="0.9572156">
        <attvalues>
          <attvalue for="att1" value="-"/>
        </attvalues>
      </edge>
      <edge id="1021" label="+" source="70" target="182" weight="0.7918768">
        <attvalues>
          <attvalue for="att1" value="+"/>
        </attvalues>
      </edge>
      <edge id="1022" label="+" source="70" target="184" weight="0.9562476">
        <attvalues>
          <attvalue for="att1" value="+"/>
        </attvalues>
      </edge>
      <edge id="1023" label="-" source="70" target="192" weight="0.9210061">
        <attvalues>
          <attvalue for="att1" value="-"/>
        </attvalues>
      </edge>
      <edge id="1024" label="-" source="70" target="194" weight="0.7819566">
        <attvalues>
          <attvalue for="att1" value="-"/>
        </attvalues>
      </edge>
      <edge id="1025" label="+" source="70" target="219" weight="0.9186451">
        <attvalues>
          <attvalue for="att1" value="+"/>
        </attvalues>
      </edge>
      <edge id="1026" label="+" source="70" target="272" weight="0.9415752">
        <attvalues>
          <attvalue for="att1" value="+"/>
        </attvalues>
      </edge>
      <edge id="1027" label="+" source="70" target="289" weight="0.8726604">
        <attvalues>
          <attvalue for="att1" value="+"/>
        </attvalues>
      </edge>
      <edge id="1028" label="+" source="70" target="291" weight="0.9586242">
        <attvalues>
          <attvalue for="att1" value="+"/>
        </attvalues>
      </edge>
      <edge id="1029" label="+" source="70" target="296" weight="0.9310826">
        <attvalues>
          <attvalue for="att1" value="+"/>
        </attvalues>
      </edge>
      <edge id="1030" label="+" source="70" target="311" weight="0.9490003">
        <attvalues>
          <attvalue for="att1" value="+"/>
        </attvalues>
      </edge>
      <edge id="1031" label="+" source="70" target="319" weight="0.8687464">
        <attvalues>
          <attvalue for="att1" value="+"/>
        </attvalues>
      </edge>
      <edge id="1032" label="+" source="70" target="324" weight="0.8137941">
        <attvalues>
          <attvalue for="att1" value="+"/>
        </attvalues>
      </edge>
      <edge id="1033" label="+" source="70" target="333" weight="0.9568332">
        <attvalues>
          <attvalue for="att1" value="+"/>
        </attvalues>
      </edge>
      <edge id="1034" label="+" source="70" target="346" weight="0.6402637">
        <attvalues>
          <attvalue for="att1" value="+"/>
        </attvalues>
      </edge>
      <edge id="1035" label="-" source="70" target="357" weight="0.8977051">
        <attvalues>
          <attvalue for="att1" value="-"/>
        </attvalues>
      </edge>
      <edge id="1036" label="+" source="70" target="369" weight="0.9347862">
        <attvalues>
          <attvalue for="att1" value="+"/>
        </attvalues>
      </edge>
      <edge id="1037" label="-" source="71" target="88" weight="0.9291159">
        <attvalues>
          <attvalue for="att1" value="-"/>
        </attvalues>
      </edge>
      <edge id="1038" label="+" source="71" target="128" weight="0.7229822">
        <attvalues>
          <attvalue for="att1" value="+"/>
        </attvalues>
      </edge>
      <edge id="1039" label="+" source="71" target="140" weight="0.8983751">
        <attvalues>
          <attvalue for="att1" value="+"/>
        </attvalues>
      </edge>
      <edge id="1040" label="+" source="71" target="147" weight="0.959465">
        <attvalues>
          <attvalue for="att1" value="+"/>
        </attvalues>
      </edge>
      <edge id="1041" label="+" source="71" target="151" weight="0.9167328">
        <attvalues>
          <attvalue for="att1" value="+"/>
        </attvalues>
      </edge>
      <edge id="1042" label="+" source="71" target="162" weight="0.9310386">
        <attvalues>
          <attvalue for="att1" value="+"/>
        </attvalues>
      </edge>
      <edge id="1043" label="+" source="71" target="180" weight="0.9415259">
        <attvalues>
          <attvalue for="att1" value="+"/>
        </attvalues>
      </edge>
      <edge id="1044" label="+" source="71" target="181" weight="0.919598">
        <attvalues>
          <attvalue for="att1" value="+"/>
        </attvalues>
      </edge>
      <edge id="1045" label="+" source="71" target="192" weight="0.8816535">
        <attvalues>
          <attvalue for="att1" value="+"/>
        </attvalues>
      </edge>
      <edge id="1046" label="+" source="71" target="221" weight="0.9119246">
        <attvalues>
          <attvalue for="att1" value="+"/>
        </attvalues>
      </edge>
      <edge id="1047" label="+" source="71" target="232" weight="0.7815518">
        <attvalues>
          <attvalue for="att1" value="+"/>
        </attvalues>
      </edge>
      <edge id="1048" label="-" source="71" target="234" weight="0.6670361">
        <attvalues>
          <attvalue for="att1" value="-"/>
        </attvalues>
      </edge>
      <edge id="1049" label="+" source="71" target="273" weight="0.9770026">
        <attvalues>
          <attvalue for="att1" value="+"/>
        </attvalues>
      </edge>
      <edge id="1050" label="+" source="71" target="311" weight="0.9664548">
        <attvalues>
          <attvalue for="att1" value="+"/>
        </attvalues>
      </edge>
      <edge id="1051" label="+" source="71" target="339" weight="0.9743656">
        <attvalues>
          <attvalue for="att1" value="+"/>
        </attvalues>
      </edge>
      <edge id="1052" label="+" source="71" target="350" weight="0.9443302">
        <attvalues>
          <attvalue for="att1" value="+"/>
        </attvalues>
      </edge>
      <edge id="1053" label="+" source="72" target="121" weight="0.8741995">
        <attvalues>
          <attvalue for="att1" value="+"/>
        </attvalues>
      </edge>
      <edge id="1054" label="-" source="72" target="144" weight="0.9550961">
        <attvalues>
          <attvalue for="att1" value="-"/>
        </attvalues>
      </edge>
      <edge id="1055" label="+" source="72" target="151" weight="0.9660962">
        <attvalues>
          <attvalue for="att1" value="+"/>
        </attvalues>
      </edge>
      <edge id="1056" label="-" source="72" target="289" weight="0.5608988">
        <attvalues>
          <attvalue for="att1" value="-"/>
        </attvalues>
      </edge>
      <edge id="1057" label="-" source="72" target="326" weight="0.8834176">
        <attvalues>
          <attvalue for="att1" value="-"/>
        </attvalues>
      </edge>
      <edge id="1058" label="+" source="72" target="344" weight="0.4754009">
        <attvalues>
          <attvalue for="att1" value="+"/>
        </attvalues>
      </edge>
      <edge id="1059" label="-" source="73" target="91" weight="0.6380355">
        <attvalues>
          <attvalue for="att1" value="-"/>
        </attvalues>
      </edge>
      <edge id="1060" label="-" source="73" target="94" weight="0.8717727">
        <attvalues>
          <attvalue for="att1" value="-"/>
        </attvalues>
      </edge>
      <edge id="1061" label="-" source="73" target="95" weight="0.7317555">
        <attvalues>
          <attvalue for="att1" value="-"/>
        </attvalues>
      </edge>
      <edge id="1062" label="+" source="73" target="99" weight="0.8686689">
        <attvalues>
          <attvalue for="att1" value="+"/>
        </attvalues>
      </edge>
      <edge id="1063" label="-" source="73" target="130" weight="0.6260338">
        <attvalues>
          <attvalue for="att1" value="-"/>
        </attvalues>
      </edge>
      <edge id="1064" label="-" source="73" target="142" weight="0.9062866">
        <attvalues>
          <attvalue for="att1" value="-"/>
        </attvalues>
      </edge>
      <edge id="1065" label="-" source="73" target="160" weight="0.9556053">
        <attvalues>
          <attvalue for="att1" value="-"/>
        </attvalues>
      </edge>
      <edge id="1066" label="-" source="73" target="182" weight="0.8552223">
        <attvalues>
          <attvalue for="att1" value="-"/>
        </attvalues>
      </edge>
      <edge id="1067" label="-" source="73" target="193" weight="0.6631571">
        <attvalues>
          <attvalue for="att1" value="-"/>
        </attvalues>
      </edge>
      <edge id="1068" label="-" source="73" target="195" weight="0.9190336">
        <attvalues>
          <attvalue for="att1" value="-"/>
        </attvalues>
      </edge>
      <edge id="1069" label="-" source="73" target="206" weight="0.9076137">
        <attvalues>
          <attvalue for="att1" value="-"/>
        </attvalues>
      </edge>
      <edge id="1070" label="-" source="73" target="233" weight="0.7663306">
        <attvalues>
          <attvalue for="att1" value="-"/>
        </attvalues>
      </edge>
      <edge id="1071" label="-" source="73" target="265" weight="0.8897619">
        <attvalues>
          <attvalue for="att1" value="-"/>
        </attvalues>
      </edge>
      <edge id="1072" label="-" source="73" target="279" weight="0.6519212">
        <attvalues>
          <attvalue for="att1" value="-"/>
        </attvalues>
      </edge>
      <edge id="1073" label="+" source="73" target="305" weight="0.7773503">
        <attvalues>
          <attvalue for="att1" value="+"/>
        </attvalues>
      </edge>
      <edge id="1074" label="+" source="73" target="312" weight="0.8393305">
        <attvalues>
          <attvalue for="att1" value="+"/>
        </attvalues>
      </edge>
      <edge id="1075" label="+" source="73" target="326" weight="0.8758032">
        <attvalues>
          <attvalue for="att1" value="+"/>
        </attvalues>
      </edge>
      <edge id="1076" label="+" source="73" target="327" weight="0.8812397">
        <attvalues>
          <attvalue for="att1" value="+"/>
        </attvalues>
      </edge>
      <edge id="1077" label="+" source="73" target="329" weight="0.8979511">
        <attvalues>
          <attvalue for="att1" value="+"/>
        </attvalues>
      </edge>
      <edge id="1078" label="-" source="73" target="341" weight="0.5430349">
        <attvalues>
          <attvalue for="att1" value="-"/>
        </attvalues>
      </edge>
      <edge id="1079" label="+" source="73" target="370" weight="0.7840115">
        <attvalues>
          <attvalue for="att1" value="+"/>
        </attvalues>
      </edge>
      <edge id="1080" label="+" source="74" target="95" weight="0.8167902">
        <attvalues>
          <attvalue for="att1" value="+"/>
        </attvalues>
      </edge>
      <edge id="1081" label="+" source="74" target="100" weight="0.7422737">
        <attvalues>
          <attvalue for="att1" value="+"/>
        </attvalues>
      </edge>
      <edge id="1082" label="-" source="74" target="123" weight="0.8069376">
        <attvalues>
          <attvalue for="att1" value="-"/>
        </attvalues>
      </edge>
      <edge id="1083" label="+" source="74" target="142" weight="0.7999667">
        <attvalues>
          <attvalue for="att1" value="+"/>
        </attvalues>
      </edge>
      <edge id="1084" label="+" source="74" target="151" weight="0.8744246">
        <attvalues>
          <attvalue for="att1" value="+"/>
        </attvalues>
      </edge>
      <edge id="1085" label="+" source="74" target="155" weight="0.8210648">
        <attvalues>
          <attvalue for="att1" value="+"/>
        </attvalues>
      </edge>
      <edge id="1086" label="+" source="74" target="186" weight="0.8157776">
        <attvalues>
          <attvalue for="att1" value="+"/>
        </attvalues>
      </edge>
      <edge id="1087" label="+" source="74" target="189" weight="0.8923805">
        <attvalues>
          <attvalue for="att1" value="+"/>
        </attvalues>
      </edge>
      <edge id="1088" label="+" source="74" target="195" weight="0.8919964">
        <attvalues>
          <attvalue for="att1" value="+"/>
        </attvalues>
      </edge>
      <edge id="1089" label="-" source="74" target="217" weight="0.8231313">
        <attvalues>
          <attvalue for="att1" value="-"/>
        </attvalues>
      </edge>
      <edge id="1090" label="+" source="74" target="229" weight="0.9090406">
        <attvalues>
          <attvalue for="att1" value="+"/>
        </attvalues>
      </edge>
      <edge id="1091" label="+" source="74" target="236" weight="0.9366948">
        <attvalues>
          <attvalue for="att1" value="+"/>
        </attvalues>
      </edge>
      <edge id="1092" label="+" source="74" target="246" weight="0.9342977">
        <attvalues>
          <attvalue for="att1" value="+"/>
        </attvalues>
      </edge>
      <edge id="1093" label="+" source="74" target="250" weight="0.9351213">
        <attvalues>
          <attvalue for="att1" value="+"/>
        </attvalues>
      </edge>
      <edge id="1094" label="+" source="74" target="251" weight="0.8494401">
        <attvalues>
          <attvalue for="att1" value="+"/>
        </attvalues>
      </edge>
      <edge id="1095" label="+" source="74" target="255" weight="0.9232157">
        <attvalues>
          <attvalue for="att1" value="+"/>
        </attvalues>
      </edge>
      <edge id="1096" label="+" source="74" target="290" weight="0.9515068">
        <attvalues>
          <attvalue for="att1" value="+"/>
        </attvalues>
      </edge>
      <edge id="1097" label="+" source="74" target="294" weight="0.8629838">
        <attvalues>
          <attvalue for="att1" value="+"/>
        </attvalues>
      </edge>
      <edge id="1098" label="+" source="74" target="302" weight="0.8844905">
        <attvalues>
          <attvalue for="att1" value="+"/>
        </attvalues>
      </edge>
      <edge id="1099" label="+" source="74" target="321" weight="0.8668819">
        <attvalues>
          <attvalue for="att1" value="+"/>
        </attvalues>
      </edge>
      <edge id="1100" label="-" source="74" target="344" weight="0.8751353">
        <attvalues>
          <attvalue for="att1" value="-"/>
        </attvalues>
      </edge>
      <edge id="1101" label="+" source="74" target="355" weight="0.8801401">
        <attvalues>
          <attvalue for="att1" value="+"/>
        </attvalues>
      </edge>
      <edge id="1102" label="+" source="74" target="363" weight="0.8782134">
        <attvalues>
          <attvalue for="att1" value="+"/>
        </attvalues>
      </edge>
      <edge id="1103" label="+" source="75" target="76" weight="0.9068777">
        <attvalues>
          <attvalue for="att1" value="+"/>
        </attvalues>
      </edge>
      <edge id="1104" label="+" source="75" target="80" weight="0.888017">
        <attvalues>
          <attvalue for="att1" value="+"/>
        </attvalues>
      </edge>
      <edge id="1105" label="+" source="75" target="102" weight="0.898628">
        <attvalues>
          <attvalue for="att1" value="+"/>
        </attvalues>
      </edge>
      <edge id="1106" label="+" source="75" target="111" weight="0.8972621">
        <attvalues>
          <attvalue for="att1" value="+"/>
        </attvalues>
      </edge>
      <edge id="1107" label="+" source="75" target="114" weight="0.9076594">
        <attvalues>
          <attvalue for="att1" value="+"/>
        </attvalues>
      </edge>
      <edge id="1108" label="+" source="75" target="120" weight="0.9049166">
        <attvalues>
          <attvalue for="att1" value="+"/>
        </attvalues>
      </edge>
      <edge id="1109" label="-" source="75" target="142" weight="0.9196158">
        <attvalues>
          <attvalue for="att1" value="-"/>
        </attvalues>
      </edge>
      <edge id="1110" label="+" source="75" target="150" weight="0.9388651">
        <attvalues>
          <attvalue for="att1" value="+"/>
        </attvalues>
      </edge>
      <edge id="1111" label="+" source="75" target="154" weight="0.9300044">
        <attvalues>
          <attvalue for="att1" value="+"/>
        </attvalues>
      </edge>
      <edge id="1112" label="+" source="75" target="156" weight="0.9510267">
        <attvalues>
          <attvalue for="att1" value="+"/>
        </attvalues>
      </edge>
      <edge id="1113" label="+" source="75" target="214" weight="0.9223871">
        <attvalues>
          <attvalue for="att1" value="+"/>
        </attvalues>
      </edge>
      <edge id="1114" label="+" source="75" target="244" weight="0.9217384">
        <attvalues>
          <attvalue for="att1" value="+"/>
        </attvalues>
      </edge>
      <edge id="1115" label="-" source="75" target="245" weight="0.9163057">
        <attvalues>
          <attvalue for="att1" value="-"/>
        </attvalues>
      </edge>
      <edge id="1116" label="+" source="75" target="261" weight="0.8704632">
        <attvalues>
          <attvalue for="att1" value="+"/>
        </attvalues>
      </edge>
      <edge id="1117" label="+" source="75" target="272" weight="0.9613092">
        <attvalues>
          <attvalue for="att1" value="+"/>
        </attvalues>
      </edge>
      <edge id="1118" label="-" source="75" target="273" weight="0.976838">
        <attvalues>
          <attvalue for="att1" value="-"/>
        </attvalues>
      </edge>
      <edge id="1119" label="+" source="75" target="290" weight="0.7654361">
        <attvalues>
          <attvalue for="att1" value="+"/>
        </attvalues>
      </edge>
      <edge id="1120" label="-" source="75" target="291" weight="0.8369209">
        <attvalues>
          <attvalue for="att1" value="-"/>
        </attvalues>
      </edge>
      <edge id="1121" label="+" source="75" target="296" weight="0.9572848">
        <attvalues>
          <attvalue for="att1" value="+"/>
        </attvalues>
      </edge>
      <edge id="1122" label="+" source="75" target="297" weight="0.9298475">
        <attvalues>
          <attvalue for="att1" value="+"/>
        </attvalues>
      </edge>
      <edge id="1123" label="-" source="75" target="314" weight="0.8666553">
        <attvalues>
          <attvalue for="att1" value="-"/>
        </attvalues>
      </edge>
      <edge id="1124" label="-" source="75" target="318" weight="0.8821433">
        <attvalues>
          <attvalue for="att1" value="-"/>
        </attvalues>
      </edge>
      <edge id="1125" label="+" source="75" target="327" weight="0.9577055">
        <attvalues>
          <attvalue for="att1" value="+"/>
        </attvalues>
      </edge>
      <edge id="1126" label="+" source="75" target="334" weight="0.9283672">
        <attvalues>
          <attvalue for="att1" value="+"/>
        </attvalues>
      </edge>
      <edge id="1127" label="+" source="75" target="343" weight="0.9496462">
        <attvalues>
          <attvalue for="att1" value="+"/>
        </attvalues>
      </edge>
      <edge id="1128" label="-" source="76" target="116" weight="0.6258894">
        <attvalues>
          <attvalue for="att1" value="-"/>
        </attvalues>
      </edge>
      <edge id="1129" label="-" source="76" target="344" weight="0.9585812">
        <attvalues>
          <attvalue for="att1" value="-"/>
        </attvalues>
      </edge>
      <edge id="1130" label="+" source="78" target="173" weight="0.6636384">
        <attvalues>
          <attvalue for="att1" value="+"/>
        </attvalues>
      </edge>
      <edge id="1131" label="+" source="78" target="179" weight="0.6543886">
        <attvalues>
          <attvalue for="att1" value="+"/>
        </attvalues>
      </edge>
      <edge id="1132" label="+" source="78" target="191" weight="0.5927686">
        <attvalues>
          <attvalue for="att1" value="+"/>
        </attvalues>
      </edge>
      <edge id="1133" label="+" source="78" target="194" weight="0.7136156">
        <attvalues>
          <attvalue for="att1" value="+"/>
        </attvalues>
      </edge>
      <edge id="1134" label="+" source="78" target="214" weight="0.6417405">
        <attvalues>
          <attvalue for="att1" value="+"/>
        </attvalues>
      </edge>
      <edge id="1135" label="-" source="78" target="222" weight="0.6549337">
        <attvalues>
          <attvalue for="att1" value="-"/>
        </attvalues>
      </edge>
      <edge id="1136" label="+" source="78" target="241" weight="0.6734949">
        <attvalues>
          <attvalue for="att1" value="+"/>
        </attvalues>
      </edge>
      <edge id="1137" label="+" source="78" target="243" weight="0.5856802">
        <attvalues>
          <attvalue for="att1" value="+"/>
        </attvalues>
      </edge>
      <edge id="1138" label="-" source="78" target="251" weight="0.6973987">
        <attvalues>
          <attvalue for="att1" value="-"/>
        </attvalues>
      </edge>
      <edge id="1139" label="-" source="78" target="253" weight="0.9229378">
        <attvalues>
          <attvalue for="att1" value="-"/>
        </attvalues>
      </edge>
      <edge id="1140" label="+" source="78" target="277" weight="0.5926292">
        <attvalues>
          <attvalue for="att1" value="+"/>
        </attvalues>
      </edge>
      <edge id="1141" label="+" source="78" target="278" weight="0.8987895">
        <attvalues>
          <attvalue for="att1" value="+"/>
        </attvalues>
      </edge>
      <edge id="1142" label="+" source="78" target="282" weight="0.7244519">
        <attvalues>
          <attvalue for="att1" value="+"/>
        </attvalues>
      </edge>
      <edge id="1143" label="+" source="78" target="331" weight="0.5255481">
        <attvalues>
          <attvalue for="att1" value="+"/>
        </attvalues>
      </edge>
      <edge id="1144" label="+" source="78" target="348" weight="0.6141053">
        <attvalues>
          <attvalue for="att1" value="+"/>
        </attvalues>
      </edge>
      <edge id="1145" label="+" source="78" target="350" weight="0.6577601">
        <attvalues>
          <attvalue for="att1" value="+"/>
        </attvalues>
      </edge>
      <edge id="1146" label="+" source="78" target="355" weight="0.5801018">
        <attvalues>
          <attvalue for="att1" value="+"/>
        </attvalues>
      </edge>
      <edge id="1147" label="+" source="78" target="370" weight="0.677752">
        <attvalues>
          <attvalue for="att1" value="+"/>
        </attvalues>
      </edge>
      <edge id="1148" label="+" source="79" target="86" weight="0.7458823">
        <attvalues>
          <attvalue for="att1" value="+"/>
        </attvalues>
      </edge>
      <edge id="1149" label="+" source="79" target="90" weight="0.6945914">
        <attvalues>
          <attvalue for="att1" value="+"/>
        </attvalues>
      </edge>
      <edge id="1150" label="+" source="79" target="143" weight="0.935573">
        <attvalues>
          <attvalue for="att1" value="+"/>
        </attvalues>
      </edge>
      <edge id="1151" label="-" source="79" target="326" weight="0.9767987">
        <attvalues>
          <attvalue for="att1" value="-"/>
        </attvalues>
      </edge>
      <edge id="1152" label="+" source="80" target="216" weight="0.8880632">
        <attvalues>
          <attvalue for="att1" value="+"/>
        </attvalues>
      </edge>
      <edge id="1153" label="-" source="80" target="288" weight="1">
        <attvalues>
          <attvalue for="att1" value="-"/>
        </attvalues>
      </edge>
      <edge id="1154" label="-" source="80" target="328" weight="0.928757">
        <attvalues>
          <attvalue for="att1" value="-"/>
        </attvalues>
      </edge>
      <edge id="1155" label="+" source="80" target="343" weight="0.9061026">
        <attvalues>
          <attvalue for="att1" value="+"/>
        </attvalues>
      </edge>
      <edge id="1156" label="-" source="80" target="350" weight="0.8942596">
        <attvalues>
          <attvalue for="att1" value="-"/>
        </attvalues>
      </edge>
      <edge id="1157" label="+" source="81" target="173" weight="0.9172436">
        <attvalues>
          <attvalue for="att1" value="+"/>
        </attvalues>
      </edge>
      <edge id="1158" label="-" source="81" target="322" weight="0.9033695">
        <attvalues>
          <attvalue for="att1" value="-"/>
        </attvalues>
      </edge>
      <edge id="1159" label="+" source="83" target="98" weight="0.8264949">
        <attvalues>
          <attvalue for="att1" value="+"/>
        </attvalues>
      </edge>
      <edge id="1160" label="+" source="83" target="105" weight="0.8605193">
        <attvalues>
          <attvalue for="att1" value="+"/>
        </attvalues>
      </edge>
      <edge id="1161" label="+" source="83" target="115" weight="0.8738777">
        <attvalues>
          <attvalue for="att1" value="+"/>
        </attvalues>
      </edge>
      <edge id="1162" label="+" source="83" target="119" weight="0.866338">
        <attvalues>
          <attvalue for="att1" value="+"/>
        </attvalues>
      </edge>
      <edge id="1163" label="+" source="83" target="120" weight="0.9013165">
        <attvalues>
          <attvalue for="att1" value="+"/>
        </attvalues>
      </edge>
      <edge id="1164" label="+" source="83" target="122" weight="0.76203">
        <attvalues>
          <attvalue for="att1" value="+"/>
        </attvalues>
      </edge>
      <edge id="1165" label="+" source="83" target="124" weight="0.8650313">
        <attvalues>
          <attvalue for="att1" value="+"/>
        </attvalues>
      </edge>
      <edge id="1166" label="+" source="83" target="128" weight="0.8036107">
        <attvalues>
          <attvalue for="att1" value="+"/>
        </attvalues>
      </edge>
      <edge id="1167" label="-" source="83" target="134" weight="0.9043336">
        <attvalues>
          <attvalue for="att1" value="-"/>
        </attvalues>
      </edge>
      <edge id="1168" label="+" source="83" target="159" weight="0.7983068">
        <attvalues>
          <attvalue for="att1" value="+"/>
        </attvalues>
      </edge>
      <edge id="1169" label="+" source="83" target="182" weight="0.7240179">
        <attvalues>
          <attvalue for="att1" value="+"/>
        </attvalues>
      </edge>
      <edge id="1170" label="+" source="83" target="199" weight="0.8176473">
        <attvalues>
          <attvalue for="att1" value="+"/>
        </attvalues>
      </edge>
      <edge id="1171" label="+" source="83" target="202" weight="0.69898">
        <attvalues>
          <attvalue for="att1" value="+"/>
        </attvalues>
      </edge>
      <edge id="1172" label="-" source="83" target="213" weight="0.9526647">
        <attvalues>
          <attvalue for="att1" value="-"/>
        </attvalues>
      </edge>
      <edge id="1173" label="+" source="83" target="224" weight="0.7646477">
        <attvalues>
          <attvalue for="att1" value="+"/>
        </attvalues>
      </edge>
      <edge id="1174" label="+" source="83" target="232" weight="0.9754541">
        <attvalues>
          <attvalue for="att1" value="+"/>
        </attvalues>
      </edge>
      <edge id="1175" label="+" source="83" target="238" weight="0.750032">
        <attvalues>
          <attvalue for="att1" value="+"/>
        </attvalues>
      </edge>
      <edge id="1176" label="+" source="83" target="241" weight="0.7720482">
        <attvalues>
          <attvalue for="att1" value="+"/>
        </attvalues>
      </edge>
      <edge id="1177" label="+" source="83" target="245" weight="0.8156869">
        <attvalues>
          <attvalue for="att1" value="+"/>
        </attvalues>
      </edge>
      <edge id="1178" label="+" source="83" target="267" weight="0.8932642">
        <attvalues>
          <attvalue for="att1" value="+"/>
        </attvalues>
      </edge>
      <edge id="1179" label="+" source="83" target="269" weight="0.8418724">
        <attvalues>
          <attvalue for="att1" value="+"/>
        </attvalues>
      </edge>
      <edge id="1180" label="+" source="83" target="271" weight="0.787578">
        <attvalues>
          <attvalue for="att1" value="+"/>
        </attvalues>
      </edge>
      <edge id="1181" label="+" source="83" target="276" weight="0.9022243">
        <attvalues>
          <attvalue for="att1" value="+"/>
        </attvalues>
      </edge>
      <edge id="1182" label="+" source="83" target="279" weight="0.7883216">
        <attvalues>
          <attvalue for="att1" value="+"/>
        </attvalues>
      </edge>
      <edge id="1183" label="+" source="83" target="285" weight="0.9068644">
        <attvalues>
          <attvalue for="att1" value="+"/>
        </attvalues>
      </edge>
      <edge id="1184" label="-" source="83" target="307" weight="0.9385758">
        <attvalues>
          <attvalue for="att1" value="-"/>
        </attvalues>
      </edge>
      <edge id="1185" label="+" source="83" target="314" weight="0.7438182">
        <attvalues>
          <attvalue for="att1" value="+"/>
        </attvalues>
      </edge>
      <edge id="1186" label="+" source="83" target="315" weight="0.7876964">
        <attvalues>
          <attvalue for="att1" value="+"/>
        </attvalues>
      </edge>
      <edge id="1187" label="+" source="83" target="352" weight="0.7534749">
        <attvalues>
          <attvalue for="att1" value="+"/>
        </attvalues>
      </edge>
      <edge id="1188" label="+" source="84" target="136" weight="0.7447308">
        <attvalues>
          <attvalue for="att1" value="+"/>
        </attvalues>
      </edge>
      <edge id="1189" label="-" source="84" target="159" weight="0.7652685">
        <attvalues>
          <attvalue for="att1" value="-"/>
        </attvalues>
      </edge>
      <edge id="1190" label="+" source="84" target="294" weight="0.8794467">
        <attvalues>
          <attvalue for="att1" value="+"/>
        </attvalues>
      </edge>
      <edge id="1191" label="-" source="84" target="312" weight="0.9825573">
        <attvalues>
          <attvalue for="att1" value="-"/>
        </attvalues>
      </edge>
      <edge id="1192" label="-" source="84" target="347" weight="0.8876768">
        <attvalues>
          <attvalue for="att1" value="-"/>
        </attvalues>
      </edge>
      <edge id="1193" label="-" source="84" target="349" weight="0.8979654">
        <attvalues>
          <attvalue for="att1" value="-"/>
        </attvalues>
      </edge>
      <edge id="1194" label="-" source="84" target="364" weight="0.8242137">
        <attvalues>
          <attvalue for="att1" value="-"/>
        </attvalues>
      </edge>
      <edge id="1195" label="-" source="84" target="371" weight="0.8807614">
        <attvalues>
          <attvalue for="att1" value="-"/>
        </attvalues>
      </edge>
      <edge id="1196" label="-" source="85" target="131" weight="0.8114099">
        <attvalues>
          <attvalue for="att1" value="-"/>
        </attvalues>
      </edge>
      <edge id="1197" label="-" source="85" target="137" weight="0.7608462">
        <attvalues>
          <attvalue for="att1" value="-"/>
        </attvalues>
      </edge>
      <edge id="1198" label="-" source="85" target="183" weight="0.9490688">
        <attvalues>
          <attvalue for="att1" value="-"/>
        </attvalues>
      </edge>
      <edge id="1199" label="-" source="85" target="188" weight="0.9516769">
        <attvalues>
          <attvalue for="att1" value="-"/>
        </attvalues>
      </edge>
      <edge id="1200" label="-" source="85" target="217" weight="0.9187207">
        <attvalues>
          <attvalue for="att1" value="-"/>
        </attvalues>
      </edge>
      <edge id="1201" label="+" source="85" target="227" weight="0.9385463">
        <attvalues>
          <attvalue for="att1" value="+"/>
        </attvalues>
      </edge>
      <edge id="1202" label="+" source="85" target="234" weight="0.9413737">
        <attvalues>
          <attvalue for="att1" value="+"/>
        </attvalues>
      </edge>
      <edge id="1203" label="+" source="85" target="253" weight="0.9153132">
        <attvalues>
          <attvalue for="att1" value="+"/>
        </attvalues>
      </edge>
      <edge id="1204" label="+" source="85" target="319" weight="0.8932452">
        <attvalues>
          <attvalue for="att1" value="+"/>
        </attvalues>
      </edge>
      <edge id="1205" label="+" source="86" target="173" weight="0.885735">
        <attvalues>
          <attvalue for="att1" value="+"/>
        </attvalues>
      </edge>
      <edge id="1206" label="+" source="86" target="177" weight="0.8734179">
        <attvalues>
          <attvalue for="att1" value="+"/>
        </attvalues>
      </edge>
      <edge id="1207" label="+" source="86" target="179" weight="0.8664503">
        <attvalues>
          <attvalue for="att1" value="+"/>
        </attvalues>
      </edge>
      <edge id="1208" label="+" source="86" target="237" weight="0.910242">
        <attvalues>
          <attvalue for="att1" value="+"/>
        </attvalues>
      </edge>
      <edge id="1209" label="+" source="86" target="267" weight="0.9147214">
        <attvalues>
          <attvalue for="att1" value="+"/>
        </attvalues>
      </edge>
      <edge id="1210" label="-" source="86" target="268" weight="0.9757219">
        <attvalues>
          <attvalue for="att1" value="-"/>
        </attvalues>
      </edge>
      <edge id="1211" label="+" source="86" target="284" weight="0.8499858">
        <attvalues>
          <attvalue for="att1" value="+"/>
        </attvalues>
      </edge>
      <edge id="1212" label="+" source="86" target="292" weight="0.8620071">
        <attvalues>
          <attvalue for="att1" value="+"/>
        </attvalues>
      </edge>
      <edge id="1213" label="+" source="86" target="295" weight="0.9137653">
        <attvalues>
          <attvalue for="att1" value="+"/>
        </attvalues>
      </edge>
      <edge id="1214" label="-" source="86" target="296" weight="0.9370311">
        <attvalues>
          <attvalue for="att1" value="-"/>
        </attvalues>
      </edge>
      <edge id="1215" label="-" source="86" target="314" weight="0.873972">
        <attvalues>
          <attvalue for="att1" value="-"/>
        </attvalues>
      </edge>
      <edge id="1216" label="+" source="86" target="320" weight="0.9289039">
        <attvalues>
          <attvalue for="att1" value="+"/>
        </attvalues>
      </edge>
      <edge id="1217" label="-" source="86" target="337" weight="0.7991078">
        <attvalues>
          <attvalue for="att1" value="-"/>
        </attvalues>
      </edge>
      <edge id="1218" label="-" source="86" target="341" weight="0.9465072">
        <attvalues>
          <attvalue for="att1" value="-"/>
        </attvalues>
      </edge>
      <edge id="1219" label="+" source="86" target="350" weight="0.9349915">
        <attvalues>
          <attvalue for="att1" value="+"/>
        </attvalues>
      </edge>
      <edge id="1220" label="+" source="86" target="366" weight="0.9353506">
        <attvalues>
          <attvalue for="att1" value="+"/>
        </attvalues>
      </edge>
      <edge id="1221" label="+" source="87" target="112" weight="0.8996973">
        <attvalues>
          <attvalue for="att1" value="+"/>
        </attvalues>
      </edge>
      <edge id="1222" label="+" source="87" target="198" weight="0.9693842">
        <attvalues>
          <attvalue for="att1" value="+"/>
        </attvalues>
      </edge>
      <edge id="1223" label="+" source="87" target="225" weight="0.9598259">
        <attvalues>
          <attvalue for="att1" value="+"/>
        </attvalues>
      </edge>
      <edge id="1224" label="+" source="87" target="297" weight="0.964751">
        <attvalues>
          <attvalue for="att1" value="+"/>
        </attvalues>
      </edge>
      <edge id="1225" label="+" source="87" target="306" weight="0.8948747">
        <attvalues>
          <attvalue for="att1" value="+"/>
        </attvalues>
      </edge>
      <edge id="1226" label="-" source="87" target="329" weight="0.9487871">
        <attvalues>
          <attvalue for="att1" value="-"/>
        </attvalues>
      </edge>
      <edge id="1227" label="+" source="87" target="344" weight="0.9694926">
        <attvalues>
          <attvalue for="att1" value="+"/>
        </attvalues>
      </edge>
      <edge id="1228" label="-" source="88" target="210" weight="0.9648407">
        <attvalues>
          <attvalue for="att1" value="-"/>
        </attvalues>
      </edge>
      <edge id="1229" label="-" source="88" target="230" weight="0.9748803">
        <attvalues>
          <attvalue for="att1" value="-"/>
        </attvalues>
      </edge>
      <edge id="1230" label="+" source="88" target="281" weight="0.8394045">
        <attvalues>
          <attvalue for="att1" value="+"/>
        </attvalues>
      </edge>
      <edge id="1231" label="+" source="88" target="320" weight="0.8999957">
        <attvalues>
          <attvalue for="att1" value="+"/>
        </attvalues>
      </edge>
      <edge id="1232" label="+" source="88" target="324" weight="0.9116614">
        <attvalues>
          <attvalue for="att1" value="+"/>
        </attvalues>
      </edge>
      <edge id="1233" label="+" source="88" target="326" weight="0.9236096">
        <attvalues>
          <attvalue for="att1" value="+"/>
        </attvalues>
      </edge>
      <edge id="1234" label="+" source="88" target="360" weight="0.8894353">
        <attvalues>
          <attvalue for="att1" value="+"/>
        </attvalues>
      </edge>
      <edge id="1235" label="+" source="89" target="90" weight="0.9180485">
        <attvalues>
          <attvalue for="att1" value="+"/>
        </attvalues>
      </edge>
      <edge id="1236" label="+" source="89" target="102" weight="0.899262">
        <attvalues>
          <attvalue for="att1" value="+"/>
        </attvalues>
      </edge>
      <edge id="1237" label="+" source="89" target="132" weight="0.9250672">
        <attvalues>
          <attvalue for="att1" value="+"/>
        </attvalues>
      </edge>
      <edge id="1238" label="-" source="89" target="133" weight="0.9399639">
        <attvalues>
          <attvalue for="att1" value="-"/>
        </attvalues>
      </edge>
      <edge id="1239" label="+" source="89" target="160" weight="0.93322">
        <attvalues>
          <attvalue for="att1" value="+"/>
        </attvalues>
      </edge>
      <edge id="1240" label="-" source="89" target="161" weight="0.9585804">
        <attvalues>
          <attvalue for="att1" value="-"/>
        </attvalues>
      </edge>
      <edge id="1241" label="-" source="89" target="179" weight="0.8793188">
        <attvalues>
          <attvalue for="att1" value="-"/>
        </attvalues>
      </edge>
      <edge id="1242" label="+" source="89" target="184" weight="0.9221199">
        <attvalues>
          <attvalue for="att1" value="+"/>
        </attvalues>
      </edge>
      <edge id="1243" label="+" source="89" target="185" weight="0.9177778">
        <attvalues>
          <attvalue for="att1" value="+"/>
        </attvalues>
      </edge>
      <edge id="1244" label="-" source="89" target="202" weight="0.8128937">
        <attvalues>
          <attvalue for="att1" value="-"/>
        </attvalues>
      </edge>
      <edge id="1245" label="-" source="89" target="206" weight="0.9001896">
        <attvalues>
          <attvalue for="att1" value="-"/>
        </attvalues>
      </edge>
      <edge id="1246" label="+" source="89" target="209" weight="0.8998402">
        <attvalues>
          <attvalue for="att1" value="+"/>
        </attvalues>
      </edge>
      <edge id="1247" label="+" source="89" target="231" weight="0.9026525">
        <attvalues>
          <attvalue for="att1" value="+"/>
        </attvalues>
      </edge>
      <edge id="1248" label="+" source="89" target="261" weight="0.9346388">
        <attvalues>
          <attvalue for="att1" value="+"/>
        </attvalues>
      </edge>
      <edge id="1249" label="+" source="89" target="275" weight="0.9190783">
        <attvalues>
          <attvalue for="att1" value="+"/>
        </attvalues>
      </edge>
      <edge id="1250" label="+" source="89" target="291" weight="0.6676176">
        <attvalues>
          <attvalue for="att1" value="+"/>
        </attvalues>
      </edge>
      <edge id="1251" label="+" source="89" target="303" weight="0.5512756">
        <attvalues>
          <attvalue for="att1" value="+"/>
        </attvalues>
      </edge>
      <edge id="1252" label="+" source="89" target="306" weight="0.7105">
        <attvalues>
          <attvalue for="att1" value="+"/>
        </attvalues>
      </edge>
      <edge id="1253" label="+" source="89" target="326" weight="0.6283699">
        <attvalues>
          <attvalue for="att1" value="+"/>
        </attvalues>
      </edge>
      <edge id="1254" label="-" source="89" target="334" weight="0.7576163">
        <attvalues>
          <attvalue for="att1" value="-"/>
        </attvalues>
      </edge>
      <edge id="1255" label="+" source="89" target="355" weight="0.5640754">
        <attvalues>
          <attvalue for="att1" value="+"/>
        </attvalues>
      </edge>
      <edge id="1256" label="-" source="89" target="363" weight="0.7038502">
        <attvalues>
          <attvalue for="att1" value="-"/>
        </attvalues>
      </edge>
      <edge id="1257" label="+" source="90" target="109" weight="0.8859752">
        <attvalues>
          <attvalue for="att1" value="+"/>
        </attvalues>
      </edge>
      <edge id="1258" label="+" source="90" target="113" weight="0.774024">
        <attvalues>
          <attvalue for="att1" value="+"/>
        </attvalues>
      </edge>
      <edge id="1259" label="+" source="90" target="131" weight="0.6521104">
        <attvalues>
          <attvalue for="att1" value="+"/>
        </attvalues>
      </edge>
      <edge id="1260" label="+" source="90" target="132" weight="0.7901843">
        <attvalues>
          <attvalue for="att1" value="+"/>
        </attvalues>
      </edge>
      <edge id="1261" label="+" source="90" target="162" weight="0.5732064">
        <attvalues>
          <attvalue for="att1" value="+"/>
        </attvalues>
      </edge>
      <edge id="1262" label="+" source="90" target="179" weight="0.657897">
        <attvalues>
          <attvalue for="att1" value="+"/>
        </attvalues>
      </edge>
      <edge id="1263" label="+" source="90" target="181" weight="0.673136">
        <attvalues>
          <attvalue for="att1" value="+"/>
        </attvalues>
      </edge>
      <edge id="1264" label="+" source="90" target="186" weight="0.5910186">
        <attvalues>
          <attvalue for="att1" value="+"/>
        </attvalues>
      </edge>
      <edge id="1265" label="+" source="90" target="201" weight="0.7848753">
        <attvalues>
          <attvalue for="att1" value="+"/>
        </attvalues>
      </edge>
      <edge id="1266" label="+" source="90" target="209" weight="0.7784016">
        <attvalues>
          <attvalue for="att1" value="+"/>
        </attvalues>
      </edge>
      <edge id="1267" label="+" source="90" target="213" weight="0.784249">
        <attvalues>
          <attvalue for="att1" value="+"/>
        </attvalues>
      </edge>
      <edge id="1268" label="+" source="90" target="224" weight="0.9124509">
        <attvalues>
          <attvalue for="att1" value="+"/>
        </attvalues>
      </edge>
      <edge id="1269" label="+" source="90" target="301" weight="0.8495349">
        <attvalues>
          <attvalue for="att1" value="+"/>
        </attvalues>
      </edge>
      <edge id="1270" label="+" source="90" target="311" weight="0.8776216">
        <attvalues>
          <attvalue for="att1" value="+"/>
        </attvalues>
      </edge>
      <edge id="1271" label="+" source="91" target="100" weight="0.8523545">
        <attvalues>
          <attvalue for="att1" value="+"/>
        </attvalues>
      </edge>
      <edge id="1272" label="+" source="91" target="117" weight="0.877104">
        <attvalues>
          <attvalue for="att1" value="+"/>
        </attvalues>
      </edge>
      <edge id="1273" label="+" source="91" target="149" weight="0.8813304">
        <attvalues>
          <attvalue for="att1" value="+"/>
        </attvalues>
      </edge>
      <edge id="1274" label="+" source="91" target="200" weight="0.7843109">
        <attvalues>
          <attvalue for="att1" value="+"/>
        </attvalues>
      </edge>
      <edge id="1275" label="+" source="91" target="204" weight="0.8017425">
        <attvalues>
          <attvalue for="att1" value="+"/>
        </attvalues>
      </edge>
      <edge id="1276" label="+" source="91" target="206" weight="0.8067701">
        <attvalues>
          <attvalue for="att1" value="+"/>
        </attvalues>
      </edge>
      <edge id="1277" label="-" source="91" target="256" weight="0.8612687">
        <attvalues>
          <attvalue for="att1" value="-"/>
        </attvalues>
      </edge>
      <edge id="1278" label="+" source="91" target="264" weight="0.782813">
        <attvalues>
          <attvalue for="att1" value="+"/>
        </attvalues>
      </edge>
      <edge id="1279" label="-" source="91" target="265" weight="0.9494698">
        <attvalues>
          <attvalue for="att1" value="-"/>
        </attvalues>
      </edge>
      <edge id="1280" label="+" source="91" target="294" weight="0.8263058">
        <attvalues>
          <attvalue for="att1" value="+"/>
        </attvalues>
      </edge>
      <edge id="1281" label="-" source="91" target="295" weight="0.910456">
        <attvalues>
          <attvalue for="att1" value="-"/>
        </attvalues>
      </edge>
      <edge id="1282" label="+" source="91" target="319" weight="0.835484">
        <attvalues>
          <attvalue for="att1" value="+"/>
        </attvalues>
      </edge>
      <edge id="1283" label="+" source="91" target="322" weight="0.8085982">
        <attvalues>
          <attvalue for="att1" value="+"/>
        </attvalues>
      </edge>
      <edge id="1284" label="-" source="91" target="323" weight="0.8784873">
        <attvalues>
          <attvalue for="att1" value="-"/>
        </attvalues>
      </edge>
      <edge id="1285" label="-" source="91" target="341" weight="0.7541775">
        <attvalues>
          <attvalue for="att1" value="-"/>
        </attvalues>
      </edge>
      <edge id="1286" label="-" source="91" target="368" weight="0.8409011">
        <attvalues>
          <attvalue for="att1" value="-"/>
        </attvalues>
      </edge>
      <edge id="1287" label="+" source="92" target="98" weight="0.87388">
        <attvalues>
          <attvalue for="att1" value="+"/>
        </attvalues>
      </edge>
      <edge id="1288" label="+" source="92" target="114" weight="0.8608642">
        <attvalues>
          <attvalue for="att1" value="+"/>
        </attvalues>
      </edge>
      <edge id="1289" label="+" source="92" target="158" weight="0.8741458">
        <attvalues>
          <attvalue for="att1" value="+"/>
        </attvalues>
      </edge>
      <edge id="1290" label="+" source="92" target="161" weight="0.8333436">
        <attvalues>
          <attvalue for="att1" value="+"/>
        </attvalues>
      </edge>
      <edge id="1291" label="+" source="92" target="174" weight="0.8772718">
        <attvalues>
          <attvalue for="att1" value="+"/>
        </attvalues>
      </edge>
      <edge id="1292" label="+" source="92" target="187" weight="0.858556">
        <attvalues>
          <attvalue for="att1" value="+"/>
        </attvalues>
      </edge>
      <edge id="1293" label="+" source="92" target="201" weight="0.8864823">
        <attvalues>
          <attvalue for="att1" value="+"/>
        </attvalues>
      </edge>
      <edge id="1294" label="-" source="92" target="207" weight="0.7875315">
        <attvalues>
          <attvalue for="att1" value="-"/>
        </attvalues>
      </edge>
      <edge id="1295" label="+" source="92" target="210" weight="0.9489168">
        <attvalues>
          <attvalue for="att1" value="+"/>
        </attvalues>
      </edge>
      <edge id="1296" label="+" source="92" target="269" weight="0.8694893">
        <attvalues>
          <attvalue for="att1" value="+"/>
        </attvalues>
      </edge>
      <edge id="1297" label="+" source="92" target="281" weight="0.9645657">
        <attvalues>
          <attvalue for="att1" value="+"/>
        </attvalues>
      </edge>
      <edge id="1298" label="+" source="92" target="288" weight="0.8846213">
        <attvalues>
          <attvalue for="att1" value="+"/>
        </attvalues>
      </edge>
      <edge id="1299" label="+" source="92" target="292" weight="0.8521839">
        <attvalues>
          <attvalue for="att1" value="+"/>
        </attvalues>
      </edge>
      <edge id="1300" label="+" source="92" target="300" weight="0.8607403">
        <attvalues>
          <attvalue for="att1" value="+"/>
        </attvalues>
      </edge>
      <edge id="1301" label="+" source="92" target="321" weight="0.817486">
        <attvalues>
          <attvalue for="att1" value="+"/>
        </attvalues>
      </edge>
      <edge id="1302" label="+" source="92" target="322" weight="0.9801504">
        <attvalues>
          <attvalue for="att1" value="+"/>
        </attvalues>
      </edge>
      <edge id="1303" label="+" source="92" target="325" weight="0.8468163">
        <attvalues>
          <attvalue for="att1" value="+"/>
        </attvalues>
      </edge>
      <edge id="1304" label="+" source="92" target="327" weight="0.8615502">
        <attvalues>
          <attvalue for="att1" value="+"/>
        </attvalues>
      </edge>
      <edge id="1305" label="+" source="92" target="336" weight="0.8663996">
        <attvalues>
          <attvalue for="att1" value="+"/>
        </attvalues>
      </edge>
      <edge id="1306" label="-" source="93" target="97" weight="0.7816242">
        <attvalues>
          <attvalue for="att1" value="-"/>
        </attvalues>
      </edge>
      <edge id="1307" label="+" source="93" target="103" weight="0.9042375">
        <attvalues>
          <attvalue for="att1" value="+"/>
        </attvalues>
      </edge>
      <edge id="1308" label="+" source="93" target="157" weight="0.7517338">
        <attvalues>
          <attvalue for="att1" value="+"/>
        </attvalues>
      </edge>
      <edge id="1309" label="+" source="93" target="165" weight="0.8544327">
        <attvalues>
          <attvalue for="att1" value="+"/>
        </attvalues>
      </edge>
      <edge id="1310" label="-" source="93" target="197" weight="0.8813698">
        <attvalues>
          <attvalue for="att1" value="-"/>
        </attvalues>
      </edge>
      <edge id="1311" label="+" source="93" target="275" weight="0.8845749">
        <attvalues>
          <attvalue for="att1" value="+"/>
        </attvalues>
      </edge>
      <edge id="1312" label="+" source="93" target="304" weight="0.7949139">
        <attvalues>
          <attvalue for="att1" value="+"/>
        </attvalues>
      </edge>
      <edge id="1313" label="+" source="93" target="316" weight="0.8796379">
        <attvalues>
          <attvalue for="att1" value="+"/>
        </attvalues>
      </edge>
      <edge id="1314" label="-" source="95" target="336" weight="0.9890526">
        <attvalues>
          <attvalue for="att1" value="-"/>
        </attvalues>
      </edge>
      <edge id="1315" label="-" source="96" target="101" weight="0.9085442">
        <attvalues>
          <attvalue for="att1" value="-"/>
        </attvalues>
      </edge>
      <edge id="1316" label="+" source="96" target="116" weight="0.9363828">
        <attvalues>
          <attvalue for="att1" value="+"/>
        </attvalues>
      </edge>
      <edge id="1317" label="-" source="96" target="123" weight="0.9226253">
        <attvalues>
          <attvalue for="att1" value="-"/>
        </attvalues>
      </edge>
      <edge id="1318" label="+" source="96" target="128" weight="0.8277814">
        <attvalues>
          <attvalue for="att1" value="+"/>
        </attvalues>
      </edge>
      <edge id="1319" label="+" source="96" target="131" weight="0.8617634">
        <attvalues>
          <attvalue for="att1" value="+"/>
        </attvalues>
      </edge>
      <edge id="1320" label="+" source="96" target="174" weight="0.7956843">
        <attvalues>
          <attvalue for="att1" value="+"/>
        </attvalues>
      </edge>
      <edge id="1321" label="+" source="96" target="184" weight="0.8823338">
        <attvalues>
          <attvalue for="att1" value="+"/>
        </attvalues>
      </edge>
      <edge id="1322" label="+" source="96" target="236" weight="0.9410978">
        <attvalues>
          <attvalue for="att1" value="+"/>
        </attvalues>
      </edge>
      <edge id="1323" label="+" source="96" target="240" weight="0.9225592">
        <attvalues>
          <attvalue for="att1" value="+"/>
        </attvalues>
      </edge>
      <edge id="1324" label="+" source="96" target="253" weight="0.8398277">
        <attvalues>
          <attvalue for="att1" value="+"/>
        </attvalues>
      </edge>
      <edge id="1325" label="+" source="96" target="270" weight="0.9409582">
        <attvalues>
          <attvalue for="att1" value="+"/>
        </attvalues>
      </edge>
      <edge id="1326" label="-" source="96" target="275" weight="0.9438616">
        <attvalues>
          <attvalue for="att1" value="-"/>
        </attvalues>
      </edge>
      <edge id="1327" label="+" source="96" target="302" weight="0.8812392">
        <attvalues>
          <attvalue for="att1" value="+"/>
        </attvalues>
      </edge>
      <edge id="1328" label="+" source="96" target="303" weight="0.7414418">
        <attvalues>
          <attvalue for="att1" value="+"/>
        </attvalues>
      </edge>
      <edge id="1329" label="-" source="96" target="307" weight="0.8095604">
        <attvalues>
          <attvalue for="att1" value="-"/>
        </attvalues>
      </edge>
      <edge id="1330" label="+" source="96" target="368" weight="0.9593506">
        <attvalues>
          <attvalue for="att1" value="+"/>
        </attvalues>
      </edge>
      <edge id="1331" label="+" source="97" target="127" weight="0.797837">
        <attvalues>
          <attvalue for="att1" value="+"/>
        </attvalues>
      </edge>
      <edge id="1332" label="+" source="97" target="129" weight="0.9009353">
        <attvalues>
          <attvalue for="att1" value="+"/>
        </attvalues>
      </edge>
      <edge id="1333" label="-" source="97" target="144" weight="0.8656466">
        <attvalues>
          <attvalue for="att1" value="-"/>
        </attvalues>
      </edge>
      <edge id="1334" label="+" source="97" target="167" weight="0.8843951">
        <attvalues>
          <attvalue for="att1" value="+"/>
        </attvalues>
      </edge>
      <edge id="1335" label="-" source="97" target="181" weight="0.8522277">
        <attvalues>
          <attvalue for="att1" value="-"/>
        </attvalues>
      </edge>
      <edge id="1336" label="+" source="97" target="190" weight="0.5448304">
        <attvalues>
          <attvalue for="att1" value="+"/>
        </attvalues>
      </edge>
      <edge id="1337" label="-" source="97" target="234" weight="0.9004984">
        <attvalues>
          <attvalue for="att1" value="-"/>
        </attvalues>
      </edge>
      <edge id="1338" label="+" source="97" target="266" weight="0.9167136">
        <attvalues>
          <attvalue for="att1" value="+"/>
        </attvalues>
      </edge>
      <edge id="1339" label="+" source="97" target="276" weight="0.9131925">
        <attvalues>
          <attvalue for="att1" value="+"/>
        </attvalues>
      </edge>
      <edge id="1340" label="+" source="97" target="279" weight="0.8577074">
        <attvalues>
          <attvalue for="att1" value="+"/>
        </attvalues>
      </edge>
      <edge id="1341" label="+" source="97" target="291" weight="0.8728469">
        <attvalues>
          <attvalue for="att1" value="+"/>
        </attvalues>
      </edge>
      <edge id="1342" label="+" source="97" target="311" weight="0.7039211">
        <attvalues>
          <attvalue for="att1" value="+"/>
        </attvalues>
      </edge>
      <edge id="1343" label="-" source="97" target="319" weight="0.8387705">
        <attvalues>
          <attvalue for="att1" value="-"/>
        </attvalues>
      </edge>
      <edge id="1344" label="+" source="97" target="338" weight="0.9727416">
        <attvalues>
          <attvalue for="att1" value="+"/>
        </attvalues>
      </edge>
      <edge id="1345" label="+" source="97" target="340" weight="0.7915767">
        <attvalues>
          <attvalue for="att1" value="+"/>
        </attvalues>
      </edge>
      <edge id="1346" label="-" source="97" target="348" weight="0.9434165">
        <attvalues>
          <attvalue for="att1" value="-"/>
        </attvalues>
      </edge>
      <edge id="1347" label="+" source="97" target="353" weight="0.9255569">
        <attvalues>
          <attvalue for="att1" value="+"/>
        </attvalues>
      </edge>
      <edge id="1348" label="+" source="98" target="102" weight="0.8014554">
        <attvalues>
          <attvalue for="att1" value="+"/>
        </attvalues>
      </edge>
      <edge id="1349" label="+" source="98" target="155" weight="0.8295178">
        <attvalues>
          <attvalue for="att1" value="+"/>
        </attvalues>
      </edge>
      <edge id="1350" label="+" source="98" target="174" weight="0.7986629">
        <attvalues>
          <attvalue for="att1" value="+"/>
        </attvalues>
      </edge>
      <edge id="1351" label="+" source="98" target="194" weight="0.7441653">
        <attvalues>
          <attvalue for="att1" value="+"/>
        </attvalues>
      </edge>
      <edge id="1352" label="+" source="98" target="206" weight="0.8172051">
        <attvalues>
          <attvalue for="att1" value="+"/>
        </attvalues>
      </edge>
      <edge id="1353" label="+" source="98" target="217" weight="0.7342841">
        <attvalues>
          <attvalue for="att1" value="+"/>
        </attvalues>
      </edge>
      <edge id="1354" label="+" source="98" target="231" weight="0.6595772">
        <attvalues>
          <attvalue for="att1" value="+"/>
        </attvalues>
      </edge>
      <edge id="1355" label="+" source="98" target="243" weight="0.6742312">
        <attvalues>
          <attvalue for="att1" value="+"/>
        </attvalues>
      </edge>
      <edge id="1356" label="+" source="98" target="268" weight="0.9268928">
        <attvalues>
          <attvalue for="att1" value="+"/>
        </attvalues>
      </edge>
      <edge id="1357" label="+" source="98" target="288" weight="0.7954479">
        <attvalues>
          <attvalue for="att1" value="+"/>
        </attvalues>
      </edge>
      <edge id="1358" label="-" source="98" target="296" weight="0.9299477">
        <attvalues>
          <attvalue for="att1" value="-"/>
        </attvalues>
      </edge>
      <edge id="1359" label="+" source="98" target="315" weight="0.7254918">
        <attvalues>
          <attvalue for="att1" value="+"/>
        </attvalues>
      </edge>
      <edge id="1360" label="+" source="98" target="317" weight="0.9074164">
        <attvalues>
          <attvalue for="att1" value="+"/>
        </attvalues>
      </edge>
      <edge id="1361" label="-" source="98" target="325" weight="0.8883386">
        <attvalues>
          <attvalue for="att1" value="-"/>
        </attvalues>
      </edge>
      <edge id="1362" label="-" source="98" target="327" weight="0.7426926">
        <attvalues>
          <attvalue for="att1" value="-"/>
        </attvalues>
      </edge>
      <edge id="1363" label="+" source="98" target="352" weight="0.844468">
        <attvalues>
          <attvalue for="att1" value="+"/>
        </attvalues>
      </edge>
      <edge id="1364" label="-" source="99" target="132" weight="0.9172742">
        <attvalues>
          <attvalue for="att1" value="-"/>
        </attvalues>
      </edge>
      <edge id="1365" label="+" source="99" target="150" weight="0.7585081">
        <attvalues>
          <attvalue for="att1" value="+"/>
        </attvalues>
      </edge>
      <edge id="1366" label="+" source="99" target="152" weight="0.8765894">
        <attvalues>
          <attvalue for="att1" value="+"/>
        </attvalues>
      </edge>
      <edge id="1367" label="+" source="99" target="172" weight="0.8787673">
        <attvalues>
          <attvalue for="att1" value="+"/>
        </attvalues>
      </edge>
      <edge id="1368" label="+" source="99" target="184" weight="0.878719">
        <attvalues>
          <attvalue for="att1" value="+"/>
        </attvalues>
      </edge>
      <edge id="1369" label="+" source="99" target="195" weight="0.6293769">
        <attvalues>
          <attvalue for="att1" value="+"/>
        </attvalues>
      </edge>
      <edge id="1370" label="+" source="99" target="218" weight="0.826864">
        <attvalues>
          <attvalue for="att1" value="+"/>
        </attvalues>
      </edge>
      <edge id="1371" label="-" source="99" target="349" weight="0.7226261">
        <attvalues>
          <attvalue for="att1" value="-"/>
        </attvalues>
      </edge>
      <edge id="1372" label="-" source="100" target="168" weight="0.7691588">
        <attvalues>
          <attvalue for="att1" value="-"/>
        </attvalues>
      </edge>
      <edge id="1373" label="+" source="100" target="206" weight="0.9239857">
        <attvalues>
          <attvalue for="att1" value="+"/>
        </attvalues>
      </edge>
      <edge id="1374" label="+" source="100" target="213" weight="0.8686444">
        <attvalues>
          <attvalue for="att1" value="+"/>
        </attvalues>
      </edge>
      <edge id="1375" label="+" source="100" target="252" weight="0.9105263">
        <attvalues>
          <attvalue for="att1" value="+"/>
        </attvalues>
      </edge>
      <edge id="1376" label="-" source="100" target="256" weight="0.9649015">
        <attvalues>
          <attvalue for="att1" value="-"/>
        </attvalues>
      </edge>
      <edge id="1377" label="-" source="100" target="285" weight="0.9235072">
        <attvalues>
          <attvalue for="att1" value="-"/>
        </attvalues>
      </edge>
      <edge id="1378" label="+" source="100" target="294" weight="0.8693261">
        <attvalues>
          <attvalue for="att1" value="+"/>
        </attvalues>
      </edge>
      <edge id="1379" label="-" source="100" target="295" weight="0.8571805">
        <attvalues>
          <attvalue for="att1" value="-"/>
        </attvalues>
      </edge>
      <edge id="1380" label="+" source="100" target="311" weight="0.8670979">
        <attvalues>
          <attvalue for="att1" value="+"/>
        </attvalues>
      </edge>
      <edge id="1381" label="+" source="100" target="321" weight="0.8916423">
        <attvalues>
          <attvalue for="att1" value="+"/>
        </attvalues>
      </edge>
      <edge id="1382" label="+" source="100" target="322" weight="0.8840947">
        <attvalues>
          <attvalue for="att1" value="+"/>
        </attvalues>
      </edge>
      <edge id="1383" label="-" source="100" target="323" weight="0.9293943">
        <attvalues>
          <attvalue for="att1" value="-"/>
        </attvalues>
      </edge>
      <edge id="1384" label="+" source="100" target="340" weight="0.7804161">
        <attvalues>
          <attvalue for="att1" value="+"/>
        </attvalues>
      </edge>
      <edge id="1385" label="+" source="100" target="346" weight="0.8852987">
        <attvalues>
          <attvalue for="att1" value="+"/>
        </attvalues>
      </edge>
      <edge id="1386" label="-" source="100" target="364" weight="0.883683">
        <attvalues>
          <attvalue for="att1" value="-"/>
        </attvalues>
      </edge>
      <edge id="1387" label="-" source="100" target="368" weight="0.8975336">
        <attvalues>
          <attvalue for="att1" value="-"/>
        </attvalues>
      </edge>
      <edge id="1388" label="+" source="100" target="370" weight="0.7780161">
        <attvalues>
          <attvalue for="att1" value="+"/>
        </attvalues>
      </edge>
      <edge id="1389" label="+" source="101" target="107" weight="0.8830658">
        <attvalues>
          <attvalue for="att1" value="+"/>
        </attvalues>
      </edge>
      <edge id="1390" label="+" source="101" target="123" weight="0.875707">
        <attvalues>
          <attvalue for="att1" value="+"/>
        </attvalues>
      </edge>
      <edge id="1391" label="+" source="101" target="134" weight="0.8983713">
        <attvalues>
          <attvalue for="att1" value="+"/>
        </attvalues>
      </edge>
      <edge id="1392" label="+" source="101" target="153" weight="0.8753207">
        <attvalues>
          <attvalue for="att1" value="+"/>
        </attvalues>
      </edge>
      <edge id="1393" label="+" source="101" target="157" weight="0.589799">
        <attvalues>
          <attvalue for="att1" value="+"/>
        </attvalues>
      </edge>
      <edge id="1394" label="+" source="101" target="167" weight="0.858605">
        <attvalues>
          <attvalue for="att1" value="+"/>
        </attvalues>
      </edge>
      <edge id="1395" label="+" source="101" target="170" weight="0.8398279">
        <attvalues>
          <attvalue for="att1" value="+"/>
        </attvalues>
      </edge>
      <edge id="1396" label="+" source="101" target="173" weight="0.7329567">
        <attvalues>
          <attvalue for="att1" value="+"/>
        </attvalues>
      </edge>
      <edge id="1397" label="+" source="101" target="220" weight="0.4905576">
        <attvalues>
          <attvalue for="att1" value="+"/>
        </attvalues>
      </edge>
      <edge id="1398" label="-" source="101" target="226" weight="0.845793">
        <attvalues>
          <attvalue for="att1" value="-"/>
        </attvalues>
      </edge>
      <edge id="1399" label="+" source="101" target="229" weight="0.646107">
        <attvalues>
          <attvalue for="att1" value="+"/>
        </attvalues>
      </edge>
      <edge id="1400" label="+" source="101" target="288" weight="0.9099799">
        <attvalues>
          <attvalue for="att1" value="+"/>
        </attvalues>
      </edge>
      <edge id="1401" label="+" source="101" target="300" weight="0.7917481">
        <attvalues>
          <attvalue for="att1" value="+"/>
        </attvalues>
      </edge>
      <edge id="1402" label="+" source="101" target="346" weight="0.5720796">
        <attvalues>
          <attvalue for="att1" value="+"/>
        </attvalues>
      </edge>
      <edge id="1403" label="-" source="102" target="125" weight="0.7565583">
        <attvalues>
          <attvalue for="att1" value="-"/>
        </attvalues>
      </edge>
      <edge id="1404" label="+" source="102" target="158" weight="0.748509">
        <attvalues>
          <attvalue for="att1" value="+"/>
        </attvalues>
      </edge>
      <edge id="1405" label="-" source="102" target="319" weight="0.876943">
        <attvalues>
          <attvalue for="att1" value="-"/>
        </attvalues>
      </edge>
      <edge id="1406" label="-" source="103" target="238" weight="0.7533902">
        <attvalues>
          <attvalue for="att1" value="-"/>
        </attvalues>
      </edge>
      <edge id="1407" label="+" source="103" target="246" weight="0.7925324">
        <attvalues>
          <attvalue for="att1" value="+"/>
        </attvalues>
      </edge>
      <edge id="1408" label="+" source="103" target="310" weight="0.5106462">
        <attvalues>
          <attvalue for="att1" value="+"/>
        </attvalues>
      </edge>
      <edge id="1409" label="+" source="104" target="136" weight="0.7894499">
        <attvalues>
          <attvalue for="att1" value="+"/>
        </attvalues>
      </edge>
      <edge id="1410" label="+" source="104" target="159" weight="0.6267367">
        <attvalues>
          <attvalue for="att1" value="+"/>
        </attvalues>
      </edge>
      <edge id="1411" label="-" source="104" target="163" weight="0.7772543">
        <attvalues>
          <attvalue for="att1" value="-"/>
        </attvalues>
      </edge>
      <edge id="1412" label="+" source="104" target="202" weight="0.720251">
        <attvalues>
          <attvalue for="att1" value="+"/>
        </attvalues>
      </edge>
      <edge id="1413" label="+" source="104" target="224" weight="0.9140115">
        <attvalues>
          <attvalue for="att1" value="+"/>
        </attvalues>
      </edge>
      <edge id="1414" label="+" source="104" target="257" weight="0.6475993">
        <attvalues>
          <attvalue for="att1" value="+"/>
        </attvalues>
      </edge>
      <edge id="1415" label="+" source="104" target="259" weight="0.8277997">
        <attvalues>
          <attvalue for="att1" value="+"/>
        </attvalues>
      </edge>
      <edge id="1416" label="-" source="104" target="274" weight="0.9834451">
        <attvalues>
          <attvalue for="att1" value="-"/>
        </attvalues>
      </edge>
      <edge id="1417" label="-" source="104" target="311" weight="0.7660688">
        <attvalues>
          <attvalue for="att1" value="-"/>
        </attvalues>
      </edge>
      <edge id="1418" label="-" source="104" target="364" weight="0.9629827">
        <attvalues>
          <attvalue for="att1" value="-"/>
        </attvalues>
      </edge>
      <edge id="1419" label="+" source="105" target="127" weight="0.8287225">
        <attvalues>
          <attvalue for="att1" value="+"/>
        </attvalues>
      </edge>
      <edge id="1420" label="+" source="105" target="130" weight="0.690328">
        <attvalues>
          <attvalue for="att1" value="+"/>
        </attvalues>
      </edge>
      <edge id="1421" label="-" source="105" target="156" weight="0.9978061">
        <attvalues>
          <attvalue for="att1" value="-"/>
        </attvalues>
      </edge>
      <edge id="1422" label="-" source="105" target="196" weight="0.9020478">
        <attvalues>
          <attvalue for="att1" value="-"/>
        </attvalues>
      </edge>
      <edge id="1423" label="+" source="105" target="209" weight="0.9242853">
        <attvalues>
          <attvalue for="att1" value="+"/>
        </attvalues>
      </edge>
      <edge id="1424" label="+" source="105" target="211" weight="0.916439">
        <attvalues>
          <attvalue for="att1" value="+"/>
        </attvalues>
      </edge>
      <edge id="1425" label="-" source="105" target="218" weight="0.92542">
        <attvalues>
          <attvalue for="att1" value="-"/>
        </attvalues>
      </edge>
      <edge id="1426" label="+" source="105" target="297" weight="0.6039879">
        <attvalues>
          <attvalue for="att1" value="+"/>
        </attvalues>
      </edge>
      <edge id="1427" label="+" source="105" target="331" weight="0.940269">
        <attvalues>
          <attvalue for="att1" value="+"/>
        </attvalues>
      </edge>
      <edge id="1428" label="+" source="105" target="348" weight="0.817642">
        <attvalues>
          <attvalue for="att1" value="+"/>
        </attvalues>
      </edge>
      <edge id="1429" label="+" source="105" target="365" weight="0.9225187">
        <attvalues>
          <attvalue for="att1" value="+"/>
        </attvalues>
      </edge>
      <edge id="1430" label="+" source="106" target="118" weight="0.9401014">
        <attvalues>
          <attvalue for="att1" value="+"/>
        </attvalues>
      </edge>
      <edge id="1431" label="-" source="106" target="185" weight="0.7971756">
        <attvalues>
          <attvalue for="att1" value="-"/>
        </attvalues>
      </edge>
      <edge id="1432" label="-" source="106" target="188" weight="0.8828921">
        <attvalues>
          <attvalue for="att1" value="-"/>
        </attvalues>
      </edge>
      <edge id="1433" label="-" source="106" target="242" weight="0.905853">
        <attvalues>
          <attvalue for="att1" value="-"/>
        </attvalues>
      </edge>
      <edge id="1434" label="-" source="106" target="260" weight="0.9140617">
        <attvalues>
          <attvalue for="att1" value="-"/>
        </attvalues>
      </edge>
      <edge id="1435" label="+" source="106" target="261" weight="0.7477732">
        <attvalues>
          <attvalue for="att1" value="+"/>
        </attvalues>
      </edge>
      <edge id="1436" label="-" source="106" target="329" weight="0.767926">
        <attvalues>
          <attvalue for="att1" value="-"/>
        </attvalues>
      </edge>
      <edge id="1437" label="-" source="106" target="330" weight="0.8909932">
        <attvalues>
          <attvalue for="att1" value="-"/>
        </attvalues>
      </edge>
      <edge id="1438" label="-" source="106" target="334" weight="0.8245222">
        <attvalues>
          <attvalue for="att1" value="-"/>
        </attvalues>
      </edge>
      <edge id="1439" label="-" source="107" target="142" weight="0.8220855">
        <attvalues>
          <attvalue for="att1" value="-"/>
        </attvalues>
      </edge>
      <edge id="1440" label="-" source="107" target="253" weight="0.8033777">
        <attvalues>
          <attvalue for="att1" value="-"/>
        </attvalues>
      </edge>
      <edge id="1441" label="-" source="109" target="122" weight="0.9295187">
        <attvalues>
          <attvalue for="att1" value="-"/>
        </attvalues>
      </edge>
      <edge id="1442" label="-" source="109" target="126" weight="0.6330319">
        <attvalues>
          <attvalue for="att1" value="-"/>
        </attvalues>
      </edge>
      <edge id="1443" label="-" source="109" target="132" weight="0.6391194">
        <attvalues>
          <attvalue for="att1" value="-"/>
        </attvalues>
      </edge>
      <edge id="1444" label="-" source="109" target="144" weight="0.526848">
        <attvalues>
          <attvalue for="att1" value="-"/>
        </attvalues>
      </edge>
      <edge id="1445" label="-" source="109" target="147" weight="0.6675094">
        <attvalues>
          <attvalue for="att1" value="-"/>
        </attvalues>
      </edge>
      <edge id="1446" label="-" source="109" target="167" weight="0.6496277">
        <attvalues>
          <attvalue for="att1" value="-"/>
        </attvalues>
      </edge>
      <edge id="1447" label="+" source="109" target="175" weight="0.6876725">
        <attvalues>
          <attvalue for="att1" value="+"/>
        </attvalues>
      </edge>
      <edge id="1448" label="-" source="109" target="196" weight="0.6097704">
        <attvalues>
          <attvalue for="att1" value="-"/>
        </attvalues>
      </edge>
      <edge id="1449" label="+" source="109" target="204" weight="0.6997109">
        <attvalues>
          <attvalue for="att1" value="+"/>
        </attvalues>
      </edge>
      <edge id="1450" label="-" source="109" target="209" weight="0.8668034">
        <attvalues>
          <attvalue for="att1" value="-"/>
        </attvalues>
      </edge>
      <edge id="1451" label="-" source="109" target="217" weight="0.6468661">
        <attvalues>
          <attvalue for="att1" value="-"/>
        </attvalues>
      </edge>
      <edge id="1452" label="-" source="109" target="222" weight="0.8800189">
        <attvalues>
          <attvalue for="att1" value="-"/>
        </attvalues>
      </edge>
      <edge id="1453" label="-" source="109" target="231" weight="0.8612002">
        <attvalues>
          <attvalue for="att1" value="-"/>
        </attvalues>
      </edge>
      <edge id="1454" label="-" source="109" target="235" weight="0.7150667">
        <attvalues>
          <attvalue for="att1" value="-"/>
        </attvalues>
      </edge>
      <edge id="1455" label="-" source="109" target="237" weight="0.6354328">
        <attvalues>
          <attvalue for="att1" value="-"/>
        </attvalues>
      </edge>
      <edge id="1456" label="-" source="109" target="263" weight="0.9022241">
        <attvalues>
          <attvalue for="att1" value="-"/>
        </attvalues>
      </edge>
      <edge id="1457" label="-" source="109" target="284" weight="0.5493177">
        <attvalues>
          <attvalue for="att1" value="-"/>
        </attvalues>
      </edge>
      <edge id="1458" label="-" source="109" target="301" weight="0.6540991">
        <attvalues>
          <attvalue for="att1" value="-"/>
        </attvalues>
      </edge>
      <edge id="1459" label="-" source="109" target="303" weight="0.6520434">
        <attvalues>
          <attvalue for="att1" value="-"/>
        </attvalues>
      </edge>
      <edge id="1460" label="-" source="109" target="308" weight="0.5997017">
        <attvalues>
          <attvalue for="att1" value="-"/>
        </attvalues>
      </edge>
      <edge id="1461" label="-" source="109" target="331" weight="0.7374688">
        <attvalues>
          <attvalue for="att1" value="-"/>
        </attvalues>
      </edge>
      <edge id="1462" label="-" source="109" target="335" weight="0.7391323">
        <attvalues>
          <attvalue for="att1" value="-"/>
        </attvalues>
      </edge>
      <edge id="1463" label="-" source="109" target="346" weight="0.9329293">
        <attvalues>
          <attvalue for="att1" value="-"/>
        </attvalues>
      </edge>
      <edge id="1464" label="-" source="109" target="369" weight="0.6950518">
        <attvalues>
          <attvalue for="att1" value="-"/>
        </attvalues>
      </edge>
      <edge id="1465" label="-" source="109" target="370" weight="0.5705373">
        <attvalues>
          <attvalue for="att1" value="-"/>
        </attvalues>
      </edge>
      <edge id="1466" label="-" source="110" target="154" weight="0.9571741">
        <attvalues>
          <attvalue for="att1" value="-"/>
        </attvalues>
      </edge>
      <edge id="1467" label="-" source="110" target="185" weight="0.9586629">
        <attvalues>
          <attvalue for="att1" value="-"/>
        </attvalues>
      </edge>
      <edge id="1468" label="-" source="110" target="213" weight="0.9600087">
        <attvalues>
          <attvalue for="att1" value="-"/>
        </attvalues>
      </edge>
      <edge id="1469" label="-" source="110" target="215" weight="0.9688433">
        <attvalues>
          <attvalue for="att1" value="-"/>
        </attvalues>
      </edge>
      <edge id="1470" label="+" source="110" target="239" weight="0.9141269">
        <attvalues>
          <attvalue for="att1" value="+"/>
        </attvalues>
      </edge>
      <edge id="1471" label="+" source="110" target="242" weight="0.8799586">
        <attvalues>
          <attvalue for="att1" value="+"/>
        </attvalues>
      </edge>
      <edge id="1472" label="+" source="110" target="256" weight="0.9340221">
        <attvalues>
          <attvalue for="att1" value="+"/>
        </attvalues>
      </edge>
      <edge id="1473" label="-" source="110" target="261" weight="0.804134">
        <attvalues>
          <attvalue for="att1" value="-"/>
        </attvalues>
      </edge>
      <edge id="1474" label="+" source="110" target="313" weight="0.9364733">
        <attvalues>
          <attvalue for="att1" value="+"/>
        </attvalues>
      </edge>
      <edge id="1475" label="+" source="110" target="360" weight="0.9310317">
        <attvalues>
          <attvalue for="att1" value="+"/>
        </attvalues>
      </edge>
      <edge id="1476" label="+" source="111" target="113" weight="0.7957054">
        <attvalues>
          <attvalue for="att1" value="+"/>
        </attvalues>
      </edge>
      <edge id="1477" label="+" source="111" target="128" weight="0.8537739">
        <attvalues>
          <attvalue for="att1" value="+"/>
        </attvalues>
      </edge>
      <edge id="1478" label="+" source="111" target="135" weight="0.9265056">
        <attvalues>
          <attvalue for="att1" value="+"/>
        </attvalues>
      </edge>
      <edge id="1479" label="+" source="111" target="145" weight="0.9148083">
        <attvalues>
          <attvalue for="att1" value="+"/>
        </attvalues>
      </edge>
      <edge id="1480" label="+" source="111" target="149" weight="0.9428054">
        <attvalues>
          <attvalue for="att1" value="+"/>
        </attvalues>
      </edge>
      <edge id="1481" label="+" source="111" target="150" weight="0.9117753">
        <attvalues>
          <attvalue for="att1" value="+"/>
        </attvalues>
      </edge>
      <edge id="1482" label="+" source="111" target="152" weight="0.8527225">
        <attvalues>
          <attvalue for="att1" value="+"/>
        </attvalues>
      </edge>
      <edge id="1483" label="+" source="111" target="154" weight="0.9188842">
        <attvalues>
          <attvalue for="att1" value="+"/>
        </attvalues>
      </edge>
      <edge id="1484" label="+" source="111" target="158" weight="0.8763134">
        <attvalues>
          <attvalue for="att1" value="+"/>
        </attvalues>
      </edge>
      <edge id="1485" label="-" source="111" target="164" weight="0.814651">
        <attvalues>
          <attvalue for="att1" value="-"/>
        </attvalues>
      </edge>
      <edge id="1486" label="+" source="111" target="189" weight="0.9072164">
        <attvalues>
          <attvalue for="att1" value="+"/>
        </attvalues>
      </edge>
      <edge id="1487" label="+" source="111" target="193" weight="0.8541621">
        <attvalues>
          <attvalue for="att1" value="+"/>
        </attvalues>
      </edge>
      <edge id="1488" label="+" source="111" target="201" weight="0.8629287">
        <attvalues>
          <attvalue for="att1" value="+"/>
        </attvalues>
      </edge>
      <edge id="1489" label="+" source="111" target="212" weight="0.8121999">
        <attvalues>
          <attvalue for="att1" value="+"/>
        </attvalues>
      </edge>
      <edge id="1490" label="+" source="111" target="229" weight="0.8808898">
        <attvalues>
          <attvalue for="att1" value="+"/>
        </attvalues>
      </edge>
      <edge id="1491" label="+" source="111" target="232" weight="0.7823339">
        <attvalues>
          <attvalue for="att1" value="+"/>
        </attvalues>
      </edge>
      <edge id="1492" label="-" source="111" target="243" weight="0.9270142">
        <attvalues>
          <attvalue for="att1" value="-"/>
        </attvalues>
      </edge>
      <edge id="1493" label="+" source="111" target="254" weight="0.8726149">
        <attvalues>
          <attvalue for="att1" value="+"/>
        </attvalues>
      </edge>
      <edge id="1494" label="+" source="111" target="262" weight="0.9488034">
        <attvalues>
          <attvalue for="att1" value="+"/>
        </attvalues>
      </edge>
      <edge id="1495" label="+" source="111" target="268" weight="0.8960427">
        <attvalues>
          <attvalue for="att1" value="+"/>
        </attvalues>
      </edge>
      <edge id="1496" label="+" source="111" target="271" weight="0.8644189">
        <attvalues>
          <attvalue for="att1" value="+"/>
        </attvalues>
      </edge>
      <edge id="1497" label="+" source="111" target="275" weight="0.8076335">
        <attvalues>
          <attvalue for="att1" value="+"/>
        </attvalues>
      </edge>
      <edge id="1498" label="+" source="111" target="297" weight="0.8960145">
        <attvalues>
          <attvalue for="att1" value="+"/>
        </attvalues>
      </edge>
      <edge id="1499" label="+" source="111" target="301" weight="0.8835775">
        <attvalues>
          <attvalue for="att1" value="+"/>
        </attvalues>
      </edge>
      <edge id="1500" label="+" source="111" target="306" weight="0.9382714">
        <attvalues>
          <attvalue for="att1" value="+"/>
        </attvalues>
      </edge>
      <edge id="1501" label="+" source="111" target="309" weight="0.9327854">
        <attvalues>
          <attvalue for="att1" value="+"/>
        </attvalues>
      </edge>
      <edge id="1502" label="+" source="111" target="315" weight="0.9398991">
        <attvalues>
          <attvalue for="att1" value="+"/>
        </attvalues>
      </edge>
      <edge id="1503" label="-" source="111" target="337" weight="0.9715501">
        <attvalues>
          <attvalue for="att1" value="-"/>
        </attvalues>
      </edge>
      <edge id="1504" label="+" source="111" target="344" weight="0.8567122">
        <attvalues>
          <attvalue for="att1" value="+"/>
        </attvalues>
      </edge>
      <edge id="1505" label="+" source="111" target="345" weight="0.8861217">
        <attvalues>
          <attvalue for="att1" value="+"/>
        </attvalues>
      </edge>
      <edge id="1506" label="+" source="111" target="356" weight="0.8898092">
        <attvalues>
          <attvalue for="att1" value="+"/>
        </attvalues>
      </edge>
      <edge id="1507" label="+" source="111" target="368" weight="0.7515328">
        <attvalues>
          <attvalue for="att1" value="+"/>
        </attvalues>
      </edge>
      <edge id="1508" label="-" source="112" target="184" weight="0.9060634">
        <attvalues>
          <attvalue for="att1" value="-"/>
        </attvalues>
      </edge>
      <edge id="1509" label="-" source="112" target="213" weight="0.9302373">
        <attvalues>
          <attvalue for="att1" value="-"/>
        </attvalues>
      </edge>
      <edge id="1510" label="+" source="112" target="240" weight="0.9322547">
        <attvalues>
          <attvalue for="att1" value="+"/>
        </attvalues>
      </edge>
      <edge id="1511" label="-" source="113" target="132" weight="0.887499">
        <attvalues>
          <attvalue for="att1" value="-"/>
        </attvalues>
      </edge>
      <edge id="1512" label="-" source="113" target="199" weight="0.7824541">
        <attvalues>
          <attvalue for="att1" value="-"/>
        </attvalues>
      </edge>
      <edge id="1513" label="-" source="113" target="207" weight="0.9385125">
        <attvalues>
          <attvalue for="att1" value="-"/>
        </attvalues>
      </edge>
      <edge id="1514" label="-" source="113" target="221" weight="0.8618188">
        <attvalues>
          <attvalue for="att1" value="-"/>
        </attvalues>
      </edge>
      <edge id="1515" label="-" source="113" target="245" weight="0.8591274">
        <attvalues>
          <attvalue for="att1" value="-"/>
        </attvalues>
      </edge>
      <edge id="1516" label="-" source="113" target="260" weight="0.9447746">
        <attvalues>
          <attvalue for="att1" value="-"/>
        </attvalues>
      </edge>
      <edge id="1517" label="-" source="113" target="301" weight="0.6687145">
        <attvalues>
          <attvalue for="att1" value="-"/>
        </attvalues>
      </edge>
      <edge id="1518" label="-" source="113" target="345" weight="0.8968797">
        <attvalues>
          <attvalue for="att1" value="-"/>
        </attvalues>
      </edge>
      <edge id="1519" label="-" source="114" target="116" weight="0.931741">
        <attvalues>
          <attvalue for="att1" value="-"/>
        </attvalues>
      </edge>
      <edge id="1520" label="+" source="114" target="156" weight="0.8653522">
        <attvalues>
          <attvalue for="att1" value="+"/>
        </attvalues>
      </edge>
      <edge id="1521" label="+" source="114" target="166" weight="0.8246741">
        <attvalues>
          <attvalue for="att1" value="+"/>
        </attvalues>
      </edge>
      <edge id="1522" label="+" source="114" target="170" weight="0.9267298">
        <attvalues>
          <attvalue for="att1" value="+"/>
        </attvalues>
      </edge>
      <edge id="1523" label="+" source="114" target="171" weight="0.8717173">
        <attvalues>
          <attvalue for="att1" value="+"/>
        </attvalues>
      </edge>
      <edge id="1524" label="+" source="114" target="173" weight="0.9585265">
        <attvalues>
          <attvalue for="att1" value="+"/>
        </attvalues>
      </edge>
      <edge id="1525" label="+" source="114" target="179" weight="0.9317733">
        <attvalues>
          <attvalue for="att1" value="+"/>
        </attvalues>
      </edge>
      <edge id="1526" label="+" source="114" target="210" weight="0.9465206">
        <attvalues>
          <attvalue for="att1" value="+"/>
        </attvalues>
      </edge>
      <edge id="1527" label="+" source="114" target="226" weight="0.7784607">
        <attvalues>
          <attvalue for="att1" value="+"/>
        </attvalues>
      </edge>
      <edge id="1528" label="+" source="114" target="233" weight="0.9139502">
        <attvalues>
          <attvalue for="att1" value="+"/>
        </attvalues>
      </edge>
      <edge id="1529" label="+" source="114" target="236" weight="0.9190458">
        <attvalues>
          <attvalue for="att1" value="+"/>
        </attvalues>
      </edge>
      <edge id="1530" label="+" source="114" target="250" weight="0.9091659">
        <attvalues>
          <attvalue for="att1" value="+"/>
        </attvalues>
      </edge>
      <edge id="1531" label="+" source="114" target="253" weight="0.9063912">
        <attvalues>
          <attvalue for="att1" value="+"/>
        </attvalues>
      </edge>
      <edge id="1532" label="-" source="114" target="264" weight="0.8127262">
        <attvalues>
          <attvalue for="att1" value="-"/>
        </attvalues>
      </edge>
      <edge id="1533" label="+" source="114" target="275" weight="0.9286633">
        <attvalues>
          <attvalue for="att1" value="+"/>
        </attvalues>
      </edge>
      <edge id="1534" label="+" source="114" target="283" weight="0.8753908">
        <attvalues>
          <attvalue for="att1" value="+"/>
        </attvalues>
      </edge>
      <edge id="1535" label="+" source="114" target="292" weight="0.9139132">
        <attvalues>
          <attvalue for="att1" value="+"/>
        </attvalues>
      </edge>
      <edge id="1536" label="+" source="114" target="318" weight="0.8873775">
        <attvalues>
          <attvalue for="att1" value="+"/>
        </attvalues>
      </edge>
      <edge id="1537" label="+" source="114" target="319" weight="0.9563439">
        <attvalues>
          <attvalue for="att1" value="+"/>
        </attvalues>
      </edge>
      <edge id="1538" label="+" source="114" target="322" weight="0.9517067">
        <attvalues>
          <attvalue for="att1" value="+"/>
        </attvalues>
      </edge>
      <edge id="1539" label="+" source="114" target="327" weight="0.8526352">
        <attvalues>
          <attvalue for="att1" value="+"/>
        </attvalues>
      </edge>
      <edge id="1540" label="+" source="114" target="330" weight="0.950094">
        <attvalues>
          <attvalue for="att1" value="+"/>
        </attvalues>
      </edge>
      <edge id="1541" label="+" source="114" target="336" weight="0.8998562">
        <attvalues>
          <attvalue for="att1" value="+"/>
        </attvalues>
      </edge>
      <edge id="1542" label="-" source="114" target="358" weight="0.8844503">
        <attvalues>
          <attvalue for="att1" value="-"/>
        </attvalues>
      </edge>
      <edge id="1543" label="+" source="114" target="365" weight="0.8766194">
        <attvalues>
          <attvalue for="att1" value="+"/>
        </attvalues>
      </edge>
      <edge id="1544" label="+" source="114" target="366" weight="0.8673069">
        <attvalues>
          <attvalue for="att1" value="+"/>
        </attvalues>
      </edge>
      <edge id="1545" label="+" source="115" target="121" weight="0.7552308">
        <attvalues>
          <attvalue for="att1" value="+"/>
        </attvalues>
      </edge>
      <edge id="1546" label="+" source="115" target="152" weight="0.8591914">
        <attvalues>
          <attvalue for="att1" value="+"/>
        </attvalues>
      </edge>
      <edge id="1547" label="+" source="115" target="176" weight="0.9653053">
        <attvalues>
[truncated: 216,303 more chars]
