# Supplementary material for: Microbial interactions mediate the fairy ring type effects on alpine meadow plant communities on the Tibetan plateau
Source: Environ Microbiome. 2026 Mar 10;21:55. doi: 10.1186/s40793-026-00873-z (PMC13088534; doi:10.1186/s40793-026-00873-z)
Supplement: Supplementary file 2 — Supplementary Material 2 [file 40793_2026_873_MOESM2_ESM.zip › co-occurrence network/bacteria/T1/Agrocybe_20out_node.csv]

ID	degree	betweenness_centrality	closeness_centrality	eigenvector_centrality	Abundance	module	Kingdom	phylum	class	order	family	genus
ASV6	17	316	0.0013405604482274	0.391039295011733	1.57429652901839	M7	Bacteria	Verrucomicrobiota	Verrucomicrobiae	Chthoniobacterales	Chthoniobacteraceae	Candidatus_Udaeobacter
ASV8	27	459	0.00144541483996732	0.714310259576266	0.96967539830843	M7	Bacteria	Gemmatimonadota	Gemmatimonadetes	Gemmatimonadales	Gemmatimonadaceae	uncultured
ASV9	19	696	0.0014488536865071	0.434725747370413	0.984049410095119	M1	Bacteria	Actinobacteriota	Thermoleophilia	Solirubrobacterales	67-14	67-14
ASV10	9	35	0.00123810410104157	0.264668936355216	1.21106753275792	M4	Bacteria	Gemmatimonadota	Gemmatimonadetes	Gemmatimonadales	Gemmatimonadaceae
ASV11	11	44	0.001246114759958	0.294556138978488	0.341782058039065	M1	Bacteria	Proteobacteria	Alphaproteobacteria	Rhizobiales	uncultured	uncultured
ASV12	26	648	0.001470358888646	0.609685815668603	0.631087565110851	M7	Bacteria	Acidobacteriota	Blastocatellia	Pyrinomonadales	Pyrinomonadaceae	RB41
ASV13	6	39	0.00120297110021124	0.132221313606489	0.401787853275563	M7	Bacteria	Acidobacteriota	Blastocatellia	Pyrinomonadales	Pyrinomonadaceae	RB41
ASV16	10	28	0.00129029286791125	0.319298182421074	0.487803765078452	M1	Bacteria	Acidobacteriota	Blastocatellia	Pyrinomonadales	Pyrinomonadaceae	RB41
ASV17	18	354	0.00137923442742622	0.367148524777777	0.863353342870376	M8	Bacteria	Proteobacteria	Gammaproteobacteria	Burkholderiales	Nitrosomonadaceae	MND1
ASV18	14	147	0.00134014659969129	0.343236024640575	0.794905667695663	M5	Bacteria	Actinobacteriota	Thermoleophilia	Gaiellales	uncultured	uncultured
ASV19	16	306	0.0014104180957317	0.35853006578734	0.869969951470598	M8	Bacteria	Gemmatimonadota	Gemmatimonadetes	Gemmatimonadales	Gemmatimonadaceae	uncultured
ASV20	14	87	0.00135845106596731	0.463204179956999	0.886625552429778	M2	Bacteria	Chloroflexi	Gitt-GS-136	Gitt-GS-136	Gitt-GS-136	Gitt-GS-136
ASV21	19	299	0.00138201590841823	0.552504976052022	0.449929384815111	M5	Bacteria	Acidobacteriota	Blastocatellia	Pyrinomonadales	Pyrinomonadaceae	RB41
ASV22	6	63	0.00122918825103415	0.146789470965905	0.478677408388491	M8	Bacteria	Acidobacteriota	Vicinamibacteria	Vicinamibacterales	Vicinamibacteraceae	Vicinamibacteraceae
ASV23	3	8	0.00106926541287582	0.0589239554939996	0.677631984229656	M5	Bacteria	Gemmatimonadota	Gemmatimonadetes	Gemmatimonadales	Gemmatimonadaceae	uncultured
ASV24	18	234	0.00141334023990759	0.453608862658092	0.544615335473464	M5	Bacteria	Actinobacteriota	Thermoleophilia	Solirubrobacterales	67-14	67-14
ASV25	16	327	0.0014090239018603	0.398821637285211	0.62173304950364	M5	Bacteria	Gemmatimonadota	Gemmatimonadetes	Gemmatimonadales	Gemmatimonadaceae	uncultured
ASV26	18	374	0.00136209503149941	0.366492702669467	0.805629136806368	M9	Bacteria	Actinobacteriota	Thermoleophilia	Gaiellales	uncultured	uncultured
ASV27	14	164	0.00132755294372385	0.340568728082415	0.620364096000146	M2	Bacteria	Actinobacteriota	Thermoleophilia	Solirubrobacterales	Solirubrobacteraceae	Solirubrobacter
ASV28	21	288	0.00138101409295153	0.49384221290447	0.932485494796836	M3	Bacteria	Actinobacteriota	MB-A2-108	MB-A2-108	MB-A2-108	MB-A2-108
ASV29	26	367	0.00144581602768246	0.703198818808668	0.507881749796368	M1	Bacteria	Chloroflexi	P2-11E	P2-11E	P2-11E	P2-11E
ASV30	24	444	0.00145408406409255	0.630300981296239	0.69565653869233	M8	Bacteria	Actinobacteriota	Thermoleophilia	Gaiellales
ASV31	11	62	0.00134642389568297	0.352744770835329	0.346345236384046	M2	Bacteria	NB1-j	NB1-j	NB1-j	NB1-j	NB1-j
ASV32	21	539	0.00144589719982253	0.620408249582557	0.371899035115939	M5	Bacteria	Methylomirabilota	Methylomirabilia	Rokubacteriales	Rokubacteriales	Rokubacteriales
ASV33	9	69	0.00122555914857465	0.197760254820298	0.495104850430422	M7	Bacteria	Gemmatimonadota	Gemmatimonadetes	Gemmatimonadales	Gemmatimonadaceae	uncultured
ASV35	18	301	0.00137776605399753	0.433648880445135	0.330374112176613	M3	Bacteria	Acidobacteriota	Vicinamibacteria	Vicinamibacterales
ASV36	14	148	0.00135668526797464	0.390595307909377	0.276072289871341	M2	Bacteria	RCP2-54	RCP2-54	RCP2-54	RCP2-54	RCP2-54
ASV38	21	739	0.00145445449755284	0.489073254115383	0.267858568850376	M5	Bacteria	Gemmatimonadota	Gemmatimonadetes	Gemmatimonadales	Gemmatimonadaceae	uncultured
ASV39	6	24	0.00115600287414603	0.172813893545195	0.337447038611334	M5	Bacteria	Acidobacteriota	Blastocatellia
ASV40	24	408	0.00143194708406863	0.600645882550894	0.341097581287318	M6	Bacteria	Gemmatimonadota	Gemmatimonadetes	Gemmatimonadales	Gemmatimonadaceae	uncultured
ASV41	30	362	0.00147339851917311	0.908991212911072	0.19530403316518	M7	Bacteria	Proteobacteria	Alphaproteobacteria	Rhizobiales	Xanthobacteraceae	Bradyrhizobium
ASV42	6	20	0.00117416079400711	0.14619554459738	0.291358937327027	M4	Bacteria	Proteobacteria	Gammaproteobacteria	Burkholderiales	Sutterellaceae	uncultured
ASV43	18	240	0.00136553991981059	0.467031780544744	0.289761824906284	M6	Bacteria	Acidobacteriota	Vicinamibacteria	Vicinamibacterales	Vicinamibacteraceae	Vicinamibacteraceae
ASV44	4	17	0.00114424140448238	0.089670466274296	0.239338704194245	M1	Bacteria	Acidobacteriota	Blastocatellia
ASV45	9	71	0.00123816980354093	0.193862470770144	0.48369690456797	M9	Bacteria	Actinobacteriota	Thermoleophilia	Gaiellales	uncultured	uncultured
ASV46	18	337	0.00134271843515159	0.344111979988373	0.220401514062575	M1	Bacteria	Acidobacteriota	Vicinamibacteria	Vicinamibacterales
ASV47	14	171	0.00127891283210074	0.303046272819289	0.209449886034621	M4	Bacteria	Chloroflexi	P2-11E	P2-11E	P2-11E	P2-11E
ASV49	16	230	0.00135214403346992	0.369103107142836	0.277213084457586	M4	Bacteria	Gemmatimonadota	Gemmatimonadetes	Gemmatimonadales	Gemmatimonadaceae
ASV50	30	1592	0.00150980994369305	0.627063442587845	0.266261456429632	M1	Bacteria	Gemmatimonadota	Gemmatimonadetes	Gemmatimonadales	Gemmatimonadaceae	uncultured
ASV51	20	352	0.00137054134210282	0.438473886221143	0.461109171760314	M3	Bacteria	Acidobacteriota	Holophagae	Subgroup_7	Subgroup_7	Subgroup_7
ASV52	27	708	0.00147655276987812	0.703165986348063	0.301854247520483	M1	Bacteria	Acidobacteriota	Vicinamibacteria	Vicinamibacterales	Vicinamibacteraceae	Vicinamibacteraceae
ASV53	16	188	0.00138042423414304	0.451875531941809	0.527731575597035	M8	Bacteria	Proteobacteria	Gammaproteobacteria	Burkholderiales	Nitrosomonadaceae	MND1
ASV54	20	673	0.00141938404720465	0.426278102179496	0.263295390505395	M1	Bacteria	Chloroflexi	P2-11E	P2-11E	P2-11E	P2-11E
ASV56	21	357	0.00145350444389176	0.581638141062379	0.285654964395801	M3	Bacteria	Actinobacteriota	MB-A2-108	MB-A2-108	MB-A2-108	MB-A2-108
ASV57	14	201	0.00133816441182906	0.382064757364161	0.324670139245387	M6	Bacteria	Methylomirabilota	Methylomirabilia	Rokubacteriales	Rokubacteriales	Rokubacteriales
ASV58	30	659	0.00148828007760869	0.835768794609461	0.256906940822422	M7	Bacteria	Acidobacteriota	Vicinamibacteria	Vicinamibacterales	Vicinamibacteraceae	Vicinamibacteraceae
ASV59	5	20	0.00118718741015939	0.128512411140146	0.222911262152314	M9	Bacteria	Gemmatimonadota	Gemmatimonadetes	Gemmatimonadales	Gemmatimonadaceae	Roseisolibacter
ASV60	12	110	0.00132041291125526	0.322365027289122	0.0869285474718851	M4	Bacteria	Acidobacteriota	Holophagae	Subgroup_7	Subgroup_7	Subgroup_7
ASV61	34	714	0.00153309919182637	0.905436335989389	0.263979867257142	M1	Bacteria	Proteobacteria	Gammaproteobacteria	Burkholderiales	Nitrosomonadaceae	MND1
ASV63	18	198	0.00138862867031816	0.463131269924347	0.208993568200123	M3	Bacteria	Methylomirabilota	Methylomirabilia	Rokubacteriales	Rokubacteriales	Rokubacteriales
ASV64	17	247	0.00133514606508972	0.339773899333744	0.181386339212989	M1	Bacteria	Actinobacteriota	Acidimicrobiia	IMCC26256	IMCC26256	IMCC26256
ASV65	19	945	0.00145516729860573	0.401563303572718	0.135526396845931	M2	Bacteria	Acidobacteriota	Blastocatellia	Pyrinomonadales	Pyrinomonadaceae	RB41
ASV66	7	37	0.00121747183091299	0.189109925911893	0.163818102584812	M4	Bacteria	Proteobacteria	Alphaproteobacteria	Rhizobiales	KF-JG30-B3	KF-JG30-B3
ASV67	32	571	0.00151043385838805	0.862055526050903	0.0880693420581303	M4	Bacteria	Actinobacteriota	Actinobacteria	Frankiales	Geodermatophilaceae	Blastococcus
ASV68	23	313	0.00144045819540585	0.54944627896178	0.2144693822141	M9	Bacteria	Actinobacteriota	Thermoleophilia	Solirubrobacterales	67-14	67-14
ASV69	6	31	0.00119352900245284	0.131893053040364	0.265348820760636	M9	Bacteria	RCP2-54	RCP2-54	RCP2-54	RCP2-54	RCP2-54
ASV70	11	132	0.00126865212152565	0.237608563678868	0.329917794342115	M8	Bacteria	Actinobacteriota	Thermoleophilia	Gaiellales	uncultured	uncultured
ASV71	18	126	0.00138292437638889	0.54245945019178	0.253712715980935	M1	Bacteria	Acidobacteriota	Blastocatellia	Pyrinomonadales	Pyrinomonadaceae	RB41
ASV73	9	341	0.00132924065296482	0.116474382160368	0.156060699398345	M8	Bacteria	Actinobacteriota	Thermoleophilia	Solirubrobacterales	67-14	67-14
ASV74	6	21	0.00115420508974773	0.142099844944305	0.197357463420422	M8	Bacteria	Acidobacteriota	Vicinamibacteria	Vicinamibacterales	Vicinamibacteraceae	Vicinamibacteraceae
ASV75	18	156	0.00134709742594809	0.4778999565171	0.0654816092504751	M1	Bacteria	Acidobacteriota	Blastocatellia	Pyrinomonadales	Pyrinomonadaceae	RB41
ASV76	10	66	0.00125198403656072	0.246785559766685	0.390151748495862	M8	Bacteria	Actinobacteriota	Thermoleophilia	Gaiellales	Gaiellaceae	Gaiella
ASV77	8	49	0.00120601015426344	0.146729931153188	0.1549199048121	M3	Bacteria	Gemmatimonadota	Gemmatimonadetes	Gemmatimonadales	Gemmatimonadaceae	Gemmatimonas
ASV78	6	27	0.00121484549446886	0.142396614844478	0.0609184309054943	M1	Bacteria	Proteobacteria	Alphaproteobacteria	Rhizobiales	Rhizobiaceae	Phyllobacterium
ASV80	7	26	0.00121809336651248	0.173333753099958	0.141458528694406	M7	Bacteria	Acidobacteriota	Blastocatellia	Pyrinomonadales	Pyrinomonadaceae	RB41
ASV81	18	184	0.00142476321012677	0.572314523127714	0.371899035115939	M1	Bacteria	Actinobacteriota	Thermoleophilia	Solirubrobacterales	Solirubrobacteraceae	Solirubrobacter
ASV82	18	532	0.00146097465588552	0.47898064204456	0.20716829686213	M3	Bacteria	Proteobacteria	Alphaproteobacteria	Rhizobiales	Rhizobiales_Incertae_Sedis	Nordella
ASV83	21	492	0.00143511518319699	0.539200848646986	0.267858568850376	M3	Bacteria	Actinobacteriota	Thermoleophilia	Gaiellales	Gaiellaceae	Gaiella
ASV84	19	377	0.00139635253865693	0.452876616034657	0.186862153226966	M4	Bacteria	Proteobacteria	Gammaproteobacteria	Burkholderiales	Comamonadaceae
ASV85	24	340	0.00145533300002548	0.663918172092003	0.246411630628966	M4	Bacteria	Proteobacteria	Alphaproteobacteria	Rhizobiales	Methyloligellaceae
ASV86	19	277	0.00140129717673331	0.481814888553738	0.122977656397234	M4	Bacteria	Proteobacteria	Gammaproteobacteria	Burkholderiales	TRA3-20	TRA3-20
ASV87	12	285	0.0014108964207334	0.275392734199561	0.23591632043551	M1	Bacteria	Proteobacteria	Alphaproteobacteria	Rhizobiales	Xanthobacteraceae
ASV88	26	1109	0.0015165109096544	0.561855806641316	0.179789226792245	M5	Bacteria	Acidobacteriota	Blastocatellia	Pyrinomonadales	Pyrinomonadaceae	RB41
ASV89	25	380	0.00146421309963216	0.67742800970907	0.199182734758414	M7	Bacteria	Chloroflexi	KD4-96	KD4-96	KD4-96	KD4-96
ASV91	32	482	0.00147631418725108	0.942918059030297	0.200323529344659	M5	Bacteria	Acidobacteriota	Subgroup_5	Subgroup_5	Subgroup_5	Subgroup_5
ASV92	6	25	0.00127950962695918	0.231600806536072	0.264892502926138	M1	Bacteria	Acidobacteriota	Holophagae	Subgroup_7	Subgroup_7	Subgroup_7
ASV93	5	29	0.00119858918932506	0.155423879494499	0.0924043614858621	M8	Bacteria	Acidobacteriota	Blastocatellia	Pyrinomonadales	Pyrinomonadaceae	RB41
ASV94	21	1251	0.00158830270820495	0.441572862638653	0.155148063729349	M2	Bacteria	Acidobacteriota	Vicinamibacteria	Vicinamibacterales	Vicinamibacteraceae	Vicinamibacteraceae
ASV95	9	144	0.0012787701726711	0.164784567631174	0.124118450983479	M1	Bacteria	Acidobacteriota	Vicinamibacteria	Vicinamibacterales	Vicinamibacteraceae	Vicinamibacteraceae
ASV96	7	12	0.00122190743243348	0.230907005410657	0.0814527334579081	M3	Bacteria	Proteobacteria	Gammaproteobacteria	Burkholderiales	Nitrosomonadaceae	Ellin6067
ASV97	4	6	0.00114712286785632	0.126687043483979	0.167468645260797	M2	Bacteria	Gemmatimonadota	Gemmatimonadetes	Gemmatimonadales	Gemmatimonadaceae	uncultured
ASV98	4	4	0.00110694507591644	0.141748519043489	0.14054589302541	M1	Bacteria	Acidobacteriota	Blastocatellia	Elev-16S-573	Elev-16S-573	Elev-16S-573
ASV99	31	1148	0.00151035039946656	0.756580224622237	0.192109808323694	M1	Bacteria	Proteobacteria	Alphaproteobacteria	Rhizobiales	Hyphomicrobiaceae	Pedomicrobium
ASV100	11	164	0.00130066578172064	0.202404206340973	0.163818102584812	M5	Bacteria	Actinobacteriota	Thermoleophilia	Solirubrobacterales	67-14	67-14
ASV101	14	107	0.00132677480098465	0.388203847404899	0.184808722971724	M8	Bacteria	Methylomirabilota	Methylomirabilia	Rokubacteriales	Rokubacteriales	Rokubacteriales
ASV102	21	226	0.00140665274800167	0.585997395009018	0.296150274589257	M3	Bacteria	Actinobacteriota	Thermoleophilia	Gaiellales	uncultured	uncultured
ASV104	11	57	0.00121752064393163	0.257684928652416	0.164046261502061	M6	Bacteria	Acidobacteriota	Blastocatellia	Pyrinomonadales	Pyrinomonadaceae	RB41
ASV105	13	73	0.00128852432478337	0.344952201217361	0.122293179645487	M2	Bacteria	Actinobacteriota	Rubrobacteria	Rubrobacterales	Rubrobacteriaceae	Rubrobacter
ASV106	24	937	0.00152855053929915	0.600476114949991	0.154463586977602	M1	Bacteria	Proteobacteria	Gammaproteobacteria	Steroidobacterales	Steroidobacteraceae
ASV107	20	743	0.00154988669574633	0.523716322342524	0.175226048447264	M1	Bacteria	Acidobacteriota	Vicinamibacteria	Vicinamibacterales	Vicinamibacteraceae
ASV108	20	393	0.00144682702641173	0.467965044703396	0.277669402292084	M9	Bacteria	Gemmatimonadota	Gemmatimonadetes	Gemmatimonadales	Gemmatimonadaceae	Gemmatimonas
ASV110	21	210	0.00143599770770812	0.639738967597423	0.189143742399456	M3	Bacteria	Acidobacteriota	Vicinamibacteria	Vicinamibacterales	Vicinamibacteraceae	Vicinamibacteraceae
ASV111	10	137	0.00129222842021005	0.220786578453806	0.115220253210766	M3	Bacteria	Acidobacteriota	Vicinamibacteria	Vicinamibacterales	uncultured	uncultured
ASV112	5	77	0.00122546529496135	0.103725996653249	0.44080302812515	M1	Bacteria	Actinobacteriota	Thermoleophilia	Gaiellales
ASV113	4	9	0.00119947162449116	0.128908277026527	0.131191377418199	M2	Bacteria
ASV114	17	323	0.00138072810619511	0.38728930595956	0.348398666639288	M8	Bacteria	Actinobacteriota	Thermoleophilia	Gaiellales	Gaiellaceae	Gaiella
ASV115	24	628	0.00147527372577416	0.560161374754759	0.13347296659069	M1	Bacteria	Actinobacteriota	Thermoleophilia	Solirubrobacterales	Solirubrobacteraceae	Solirubrobacter
ASV116	20	465	0.00146419311842058	0.581206916376783	0.122977656397234	M1	Bacteria	Proteobacteria	Alphaproteobacteria	Rhizobiales	uncultured	uncultured
ASV117	14	324	0.00139427761671088	0.376696778955672	0.0780303496991725	M8	Bacteria	Acidobacteriota	Blastocatellia	Pyrinomonadales	Pyrinomonadaceae	RB41
ASV118	22	236	0.0014350674950379	0.577253761269912	0.140317734108161	M9	Bacteria	Acidobacteriota	Holophagae	Subgroup_7	Subgroup_7	Subgroup_7
ASV119	19	628	0.00153147273171879	0.469874691691304	0.209906203869119	M8	Bacteria	Chloroflexi	KD4-96	KD4-96	KD4-96	KD4-96
ASV120	12	129	0.00133736574701375	0.411270614641904	0.180017385709494	M1	Bacteria	Gemmatimonadota	Gemmatimonadetes	Gemmatimonadales	Gemmatimonadaceae	uncultured
ASV121	6	96	0.00126951630068629	0.156984217557054	0.106322055438054	M7	Bacteria	Proteobacteria	Gammaproteobacteria	Burkholderiales	Nitrosomonadaceae	MND1
ASV122	12	305	0.00133714943705857	0.257637405897648	0.175226048447264	M4	Bacteria	Actinobacteriota	Thermoleophilia	Gaiellales	uncultured	uncultured
ASV123	18	393	0.00143223152818038	0.475378965345602	0.0958267452445978	M1	Bacteria	Proteobacteria	Gammaproteobacteria	CCD24	CCD24	CCD24
ASV124	14	228	0.00130795432661986	0.31554298516369	0.112938664038276	M8	Bacteria
ASV126	6	14	0.00123778094800014	0.141464273509111	0.0946859506583526	M8	Bacteria	Acidobacteriota	Vicinamibacteria	Vicinamibacterales	Vicinamibacteraceae	Vicinamibacteraceae
ASV127	3	3	0.0010919137522266	0.0859272028546881	0.121836861810989	M1	Bacteria	Chloroflexi	KD4-96	KD4-96	KD4-96	KD4-96
ASV128	30	2394	0.00163859939257565	0.576089906552989	0.155148063729349	M1	Bacteria	Actinobacteriota	Thermoleophilia	Gaiellales	uncultured	uncultured
ASV129	15	102	0.00130634793607867	0.446007975860731	0.0978801754998392	M9	Bacteria	Planctomycetota	Phycisphaerae	Tepidisphaerales	WD2101_soil_group	WD2101_soil_group
ASV130	38	915	0.00156219809168775	1	0.0935451560721073	M6	Bacteria	Proteobacteria	Gammaproteobacteria	Burkholderiales	Comamonadaceae	Variovorax
ASV131	10	115	0.00126842653447923	0.226970567226532	0.127084516907717	M8	Bacteria	Methylomirabilota	Methylomirabilia	Rokubacteriales	Rokubacteriales	Rokubacteriales
ASV132	13	166	0.001373645734826	0.367982021669801	0.194847715330682	M1	Bacteria	Nitrospirota	Nitrospiria	Nitrospirales	Nitrospiraceae	Nitrospira
ASV133	34	685	0.00152142719897779	0.9992351142941	0.0933169971548583	M2	Bacteria	Actinobacteriota	Thermoleophilia	Solirubrobacterales	Solirubrobacteraceae	Solirubrobacter
ASV134	15	225	0.0013957478986409	0.387431293754024	0.109744439196789	M6	Bacteria	Proteobacteria	Gammaproteobacteria	Burkholderiales	TRA3-20	TRA3-20
ASV135	17	657	0.001457633814838	0.384772276204477	0.125943722321471	M2	Bacteria	Actinobacteriota	Thermoleophilia	Solirubrobacterales	67-14	67-14
ASV136	17	191	0.00140645003467022	0.476730815301106	0.138036144935671	M6	Bacteria	Bacteroidota	Bacteroidia	Cytophagales	Microscillaceae
ASV137	17	137	0.00138179890322804	0.459606828701696	0.129366106080207	M3	Bacteria	Chloroflexi	KD4-96	KD4-96	KD4-96	KD4-96
ASV138	16	433	0.00140335959862424	0.373157748383779	0.119098955	M1	Bacteria	Proteobacteria	Gammaproteobacteria	Xanthomonadales	Xanthomonadaceae
ASV139	17	217	0.00142972852618407	0.524121655702151	0.0987928111688353	M7	Bacteria	Proteobacteria	Alphaproteobacteria	Rhizobiales	Xanthobacteraceae	uncultured
ASV140	12	252	0.00135684546775011	0.227713760679607	0.282232580637065	M6	Bacteria	Actinobacteriota	Thermoleophilia	Gaiellales	Gaiellaceae	Gaiella
ASV141	5	33	0.00123050519952566	0.136161045168918	0.105181260851808	M1	Bacteria	RCP2-54	RCP2-54	RCP2-54	RCP2-54	RCP2-54
ASV142	12	184	0.00136861457010014	0.306300517140257	0.10951628027954	M8	Bacteria	Chloroflexi	TK10	TK10	TK10	TK10
ASV143	27	361	0.00149144521096013	0.791738167766098	0.30733006153446	M1	Bacteria	Actinobacteriota	Thermoleophilia	Gaiellales	Gaiellaceae	Gaiella
ASV144	19	184	0.00138161610348917	0.506864784350283	0.0734671713541916	M4	Bacteria	Acidobacteriota	Vicinamibacteria	Vicinamibacterales	Vicinamibacteraceae
ASV145	21	371	0.00147911439273872	0.527118387077892	0.125031086652475	M6	Bacteria	Acidobacteriota	Vicinamibacteria	Vicinamibacterales	uncultured	uncultured
ASV146	6	26	0.00121887292174625	0.173158727727963	0.180245544626743	M1	Bacteria	Acidobacteriota	Blastocatellia	Pyrinomonadales	Pyrinomonadaceae	RB41
ASV147	11	215	0.00136179375403769	0.29157225865279	0.16199283124682	M1	Bacteria	Actinobacteriota	Thermoleophilia	Gaiellales	Gaiellaceae	Gaiella
ASV149	7	55	0.00132841897877207	0.188143022293448	0.158114129653586	M6	Bacteria	Acidobacteriota	Holophagae	Subgroup_7	Subgroup_7	Subgroup_7
ASV150	18	437	0.00145295556115488	0.411165430653403	0.14305564111515	M2	Bacteria	Chloroflexi	P2-11E	P2-11E	P2-11E	P2-11E
ASV151	26	802	0.00153427040916743	0.638255517049933	0.317597212810667	M1	Bacteria	Acidobacteriota	Holophagae	Subgroup_7	Subgroup_7	Subgroup_7
ASV152	30	947	0.00156151639877373	0.776382853211794	0.0844187993821457	M1	Bacteria	Proteobacteria	Alphaproteobacteria	Sphingomonadales	Sphingomonadaceae
ASV153	5	34	0.00115656798049182	0.133732661535863	0.0892101366443755	M1	Bacteria	Actinobacteriota	Actinobacteria	Micrococcales	Micrococcaceae	Arthrobacter
ASV155	5	7	0.00119988219086722	0.155917016844084	0.21195963412436	M1	Bacteria	Chloroflexi	P2-11E	P2-11E	P2-11E	P2-11E
ASV156	17	443	0.00147381908190015	0.470600437964807	0.124802927735226	M2	Bacteria	Myxococcota	Polyangia	UASB-TL25	UASB-TL25	UASB-TL25
ASV157	14	476	0.00148203496866027	0.300910713287899	0.0600057952364981	M4	Bacteria	Acidobacteriota	Blastocatellia	Pyrinomonadales	Pyrinomonadaceae	RB41
ASV160	9	109	0.00127998802554388	0.20691721876832	0.0887538188098775	M9	Bacteria	Planctomycetota	Phycisphaerae	Tepidisphaerales	WD2101_soil_group	WD2101_soil_group
ASV161	2	0	0.00101715889896805	0.0657842835902716	0.162220990164069	M9	Bacteria	Acidobacteriota	Vicinamibacteria	Subgroup_17	Subgroup_17	Subgroup_17
ASV162	4	23	0.0011429626618133	0.0570557068207137	0.154691745894851	M9	Bacteria	Chloroflexi	KD4-96	KD4-96	KD4-96	KD4-96
ASV163	7	25	0.00123716918434457	0.18555415025727	0.0926325204031112	M4	Bacteria	Bacteroidota	Bacteroidia	Cytophagales	Microscillaceae	Chryseolinea
ASV164	14	292	0.00138331565407547	0.271784606409084	0.134613761176935	M3	Bacteria	Proteobacteria	Gammaproteobacteria	Gammaproteobacteria_Incertae_Sedis	Unknown_Family	Acidibacter
ASV165	18	159	0.00138718209259871	0.487790702312565	0.196216668834176	M5	Bacteria	Acidobacteriota	Holophagae	Subgroup_7	Subgroup_7	Subgroup_7
ASV166	2	7	0.00110438972930472	0.0400884260462741	0.086472229637387	M1	Bacteria	NB1-j	NB1-j	NB1-j	NB1-j	NB1-j
ASV167	6	74	0.00135819260834579	0.173083505822513	0.188002947813211	M1	Bacteria	Actinobacteriota	Thermoleophilia	Gaiellales	Gaiellaceae	Gaiella
ASV168	15	137	0.00134481378376474	0.433336501867893	0.172031823605778	M5	Bacteria	RCP2-54	RCP2-54	RCP2-54	RCP2-54	RCP2-54
ASV169	16	236	0.00140090430774856	0.354030508979481	0.106550214355303	M4	Bacteria	Proteobacteria	Alphaproteobacteria	Rhizobiales	Xanthobacteraceae
ASV170	3	15	0.00120589380801144	0.0800644770490908	0.130050582831954	M7	Bacteria	Acidobacteriota	Vicinamibacteria	Vicinamibacterales	Vicinamibacteraceae	Vicinamibacteraceae
ASV171	6	72	0.00126850198658496	0.109598770181986	0.122065020728238	M2	Bacteria	Acidobacteriota	Vicinamibacteria	Vicinamibacterales	uncultured	uncultured
ASV172	10	177	0.00132407552407997	0.278899989685638	0.0734671713541916	M7	Bacteria	Gemmatimonadota	Gemmatimonadetes	Gemmatimonadales	Gemmatimonadaceae	uncultured
ASV173	15	326	0.00138306351166237	0.375807096161846	0.206255661193134	M6	Bacteria	Actinobacteriota	Thermoleophilia	Gaiellales	Gaiellaceae	Gaiella
ASV174	23	484	0.0014723510778433	0.552732242	0.211275157372613	M4	Bacteria	Actinobacteriota	Thermoleophilia	Gaiellales	uncultured	uncultured
ASV175	10	137	0.00133077861185718	0.273102526133526	0.075292442692184	M6	Bacteria	Gemmatimonadota	Gemmatimonadetes	Gemmatimonadales	Gemmatimonadaceae	uncultured
ASV176	15	178	0.00137588702525734	0.380899646284893	0.10723469110705	M6	Bacteria	Acidobacteriota	Vicinamibacteria	Vicinamibacterales	uncultured	uncultured
ASV177	17	262	0.00138788132673255	0.480927368641156	0.0940014739066054	M9	Bacteria	Acidobacteriota	Vicinamibacteria	Vicinamibacterales	Vicinamibacteraceae	Vicinamibacteraceae
ASV179	12	81	0.00131590860220085	0.333809582688487	0.0784866675336706	M4	Bacteria	Gemmatimonadota	Gemmatimonadetes	Gemmatimonadales	Gemmatimonadaceae	uncultured
ASV180	12	92	0.00134418034645551	0.363932083938918	0.111569710534782	M3	Bacteria	Myxococcota	bacteriap25	bacteriap25	bacteriap25	bacteriap25
ASV181	20	932	0.00154324118512104	0.413589469128621	0.161536513412322	M3	Bacteria	Gemmatimonadota	Gemmatimonadetes	Gemmatimonadales	Gemmatimonadaceae	uncultured
ASV184	13	239	0.00136617202414793	0.361784637199788	0.119098955	M9	Bacteria	Acidobacteriota	Vicinamibacteria	Vicinamibacterales	Vicinamibacteraceae
ASV185	7	65	0.00124607087603856	0.179428012968597	0.0940014739066054	M5	Bacteria	Acidobacteriota	Acidobacteriae	Bryobacterales	Bryobacteraceae	Bryobacter
ASV186	19	385	0.0014362603520526	0.487636927641079	0.0867003885546361	M5	Bacteria	Myxococcota	bacteriap25	bacteriap25	bacteriap25	bacteriap25
ASV187	26	1049	0.00154271687208493	0.589924113404283	0.147162501625632	M3	Bacteria	Acidobacteriota	Vicinamibacteria	Vicinamibacterales	Vicinamibacteraceae	Vicinamibacteraceae
ASV188	20	773	0.00156257024230535	0.527830482069652	0.116589206714261	M4	Bacteria	Gemmatimonadota	S0134_terrestrial_group	S0134_terrestrial_group	S0134_terrestrial_group	S0134_terrestrial_group
ASV189	14	243	0.00137050384923834	0.325207104685862	0.168837598764291	M4	Bacteria	Chloroflexi	Anaerolineae	Anaerolineales	Anaerolineaceae	UTCFX1
ASV190	22	751	0.00150796567030279	0.53738150042195	0.142143005446153	M4	Bacteria	Methylomirabilota	Methylomirabilia	Rokubacteriales	Rokubacteriales	Rokubacteriales
ASV191	5	2	0.00113331750174386	0.127168481179756	0.114992094293517	M4	Bacteria	Gemmatimonadota	Gemmatimonadetes	Gemmatimonadales	Gemmatimonadaceae	uncultured
ASV192	19	229	0.00139986088931514	0.530017418820011	0.121152385059241	M5	Bacteria	Proteobacteria	Alphaproteobacteria	Rhizobiales	Rhizobiaceae
ASV193	25	632	0.00155277701765924	0.666312176589772	0.104268625182812	M5	Bacteria	Acidobacteriota	Blastocatellia	Blastocatellales	Blastocatellaceae	uncultured
ASV194	19	693	0.00146784240366717	0.460064392722487	0.179789226792245	M5	Bacteria	Nitrospirota	Nitrospiria	Nitrospirales	Nitrospiraceae	Nitrospira
ASV195	18	297	0.00142498141958348	0.519365425641334	0.181842657047487	M2	Bacteria	Actinobacteriota	Thermoleophilia	Gaiellales	uncultured	uncultured
ASV196	11	133	0.00127148784060778	0.269787777595016	0.0600057952364981	M3	Bacteria	Proteobacteria	Alphaproteobacteria	Sphingomonadales	Sphingomonadaceae	Altererythrobacter
ASV198	6	17	0.00128668894318442	0.228370052615196	0.117730001300506	M4	Bacteria	Chloroflexi	Anaerolineae	Anaerolineales	Anaerolineaceae	UTCFX1
ASV199	13	65	0.00132929303665831	0.3737828481233	0.0711855821817012	M5	Bacteria	Bacteroidota	Bacteroidia	Chitinophagales	Chitinophagaceae	uncultured
ASV200	19	439	0.00148010791267561	0.505214835768643	0.0978801754998392	M2	Bacteria	Acidobacteriota	Vicinamibacteria	Vicinamibacterales	Vicinamibacteraceae
ASV201	11	190	0.001321561933719	0.293194980734892	0.107006532189801	M1	Bacteria	Acidobacteriota	Vicinamibacteria	Vicinamibacterales	Vicinamibacteraceae	Vicinamibacteraceae
ASV203	10	282	0.00138252769210588	0.251154836756635	0.0627437022434866	M1	Bacteria	Proteobacteria	Alphaproteobacteria	Rhizobiales	Xanthobacteraceae	uncultured
ASV204	8	63	0.0012820520308571	0.197258496861128	0.0921762025686131	M6	Bacteria	Chloroflexi	Chloroflexia	Thermomicrobiales	JG30-KF-CM45	JG30-KF-CM45
ASV206	7	79	0.00128392193886062	0.171898546881144	0.0670787216712184	M6	Bacteria	Proteobacteria	Gammaproteobacteria	Burkholderiales	TRA3-20	TRA3-20
ASV207	10	152	0.00132621576902761	0.205142972448517	0.0711855821817012	M3	Bacteria	Proteobacteria	Alphaproteobacteria	Rhizobiales	Xanthobacteraceae
ASV208	19	244	0.00145364993228077	0.540301112672205	0.157885970736337	M3	Bacteria	Actinobacteriota	Thermoleophilia	Gaiellales	Gaiellaceae	Gaiella
ASV209	26	571	0.00150803391064472	0.726335571659353	0.120924226141992	M2	Bacteria	Acidobacteriota	Vicinamibacteria	Subgroup_17	Subgroup_17	Subgroup_17
ASV210	26	1013	0.00160837726107998	0.669048135344611	0.119327113721249	M4	Bacteria	Bacteroidota	Bacteroidia	Cytophagales	Microscillaceae	uncultured
ASV211	16	247	0.00147373541626736	0.50478771643413	0.0958267452445978	M3	Bacteria	Verrucomicrobiota	Verrucomicrobiae	Chthoniobacterales	Chthoniobacteraceae	Chthoniobacter
ASV212	13	203	0.00138002035082894	0.329883645746256	0.102671512762069	M2	Bacteria	Proteobacteria	Alphaproteobacteria	Sphingomonadales	Sphingomonadaceae	Sphingomonas
ASV214	21	258	0.00141539181966704	0.592472694433395	0.0611465898227433	M4	Bacteria	Acidobacteriota	Vicinamibacteria	Vicinamibacterales	Vicinamibacteraceae	Vicinamibacteraceae
ASV215	9	23	0.00124252639885565	0.274553531930406	0.0778021907819234	M2	Bacteria	Acidobacteriota	Blastocatellia	Pyrinomonadales	Pyrinomonadaceae	RB41
ASV216	14	247	0.00139606345607476	0.382986114672935	0.128909788245709	M2	Bacteria	Gemmatimonadota	Gemmatimonadetes	Gemmatimonadales	Gemmatimonadaceae	Gemmatimonas
ASV217	10	64	0.00127189235904571	0.246961235158628	0.0604621130709962	M3	Bacteria	Proteobacteria	Alphaproteobacteria	Rhizobiales	Xanthobacteraceae	Rhodoplanes
ASV218	9	75	0.00126315912411068	0.214959942573828	0.131647695252697	M8	Bacteria	Acidobacteriota	Holophagae	Subgroup_7	Subgroup_7	Subgroup_7
ASV219	7	60	0.00129813505515172	0.240966532776738	0.0803119388716629	M7	Bacteria	Proteobacteria	Alphaproteobacteria	Rhizobiales	uncultured	uncultured
ASV220	9	224	0.0013692328485827	0.264695310222865	0.102215194927571	M1	Bacteria	Planctomycetota	Phycisphaerae	Tepidisphaerales	WD2101_soil_group	WD2101_soil_group
ASV221	16	362	0.00144941756779557	0.420996964288661	0.0912635668996169	M1	Bacteria	Actinobacteriota	Thermoleophilia	Gaiellales	Gaiellaceae	Gaiella
ASV224	18	204	0.00141333252912531	0.519293519165843	0.0622873844089885	M4	Bacteria	Proteobacteria	Alphaproteobacteria	Rhizobiales	KF-JG30-B3	KF-JG30-B3
ASV225	11	88	0.0013759178676256	0.400012088395141	0.0784866675336706	M6	Bacteria	Actinobacteriota	Thermoleophilia	Solirubrobacterales	Solirubrobacteraceae	Solirubrobacter
ASV226	16	340	0.00148786601048775	0.415629109741822	0.135526396845931	M1	Bacteria	Myxococcota	bacteriap25	bacteriap25	bacteriap25	bacteriap25
ASV227	16	304	0.00142721110039586	0.462669445783939	0.156973335067341	M6	Bacteria	Actinobacteriota	Thermoleophilia	Gaiellales	uncultured	uncultured
ASV228	14	207	0.00142233471114556	0.383343142683026	0.096967539830843	M1	Bacteria	Proteobacteria	Alphaproteobacteria	Rhizobiales	Xanthobacteraceae
ASV230	8	59	0.001273337635651	0.202844234243808	0.0805400977889119	M3	Bacteria	Acidobacteriota	Vicinamibacteria	Vicinamibacterales	Vicinamibacteraceae
ASV232	5	21	0.00117698086195609	0.129242628623823	0.120011590472996	M1	Bacteria	Acidobacteriota	Vicinamibacteria	Vicinamibacterales	Vicinamibacteraceae	Vicinamibacteraceae
ASV233	9	30	0.0012726385830836	0.285944618348056	0.167240486343548	M1	Bacteria	NB1-j	NB1-j	NB1-j	NB1-j	NB1-j
ASV234	17	250	0.00140626753509296	0.448482935932143	0.153779110225854	M3	Bacteria	Actinobacteriota	MB-A2-108	MB-A2-108	MB-A2-108	MB-A2-108
ASV236	15	107	0.00139216898790924	0.431022603239986	0.132788489838943	M3	Bacteria	Acidobacteriota	Vicinamibacteria	Vicinamibacterales	Vicinamibacteraceae	Vicinamibacteraceae
ASV237	7	59	0.00126626237899294	0.193917757881012	0.154691745894851	M1	Bacteria	Proteobacteria	Gammaproteobacteria	Burkholderiales	TRA3-20	TRA3-20
ASV238	6	50	0.00121717180828519	0.147207529403272	0.104496784100061	M9	Bacteria	NB1-j	NB1-j	NB1-j	NB1-j	NB1-j
ASV239	10	65	0.00136525868086455	0.28549741389109	0.249377696553203	M7	Bacteria	Actinobacteriota	Thermoleophilia	Gaiellales	Gaiellaceae	Gaiella
ASV240	8	69	0.00128221124663066	0.214399756127437	0.0898946133961227	M1	Bacteria	Verrucomicrobiota	Verrucomicrobiae	Chthoniobacterales	Chthoniobacteraceae	Candidatus_Udaeobacter
ASV242	15	204	0.00140280055096306	0.442748787908838	0.145109071370391	M9	Bacteria	Actinobacteriota	Thermoleophilia	Gaiellales	uncultured	uncultured
ASV243	11	79	0.00133208015989015	0.323009281291133	0.0910354079823679	M3	Bacteria	Nitrospirota	Nitrospiria	Nitrospirales	Nitrospiraceae	Nitrospira
ASV244	1	0	0.00102657262409782	0.0207286947657605	0.0867003885546361	M2	Bacteria	Proteobacteria	Alphaproteobacteria	Sphingomonadales	Sphingomonadaceae	Altererythrobacter
ASV247	15	199	0.00141072560334627	0.4031808043818	0.0780303496991725	M1	Bacteria	Planctomycetota	OM190	OM190	OM190	OM190
ASV249	20	308	0.00144929445613054	0.596541872859103	0.0714137410989502	M2	Bacteria	Acidobacteriota	Vicinamibacteria	Vicinamibacterales	Vicinamibacteraceae	Vicinamibacteraceae
ASV250	18	302	0.00141574091522817	0.45505086210025	0.0716419000161993	M5	Bacteria	Acidobacteriota	Blastocatellia	Pyrinomonadales	Pyrinomonadaceae	RB41
ASV251	15	88	0.0013533782855923	0.443663738367804	0.122293179645487	M2	Bacteria	Acidobacteriota	Vicinamibacteria	Vicinamibacterales
ASV252	14	109	0.00135056264509898	0.40953927853516	0.0725545356851955	M1	Bacteria	Firmicutes	Bacilli	Paenibacillales	Paenibacillaceae	Paenibacillus
ASV253	19	424	0.00149677955322111	0.512261409871476	0.130278741749203	M5	Bacteria	Proteobacteria	Gammaproteobacteria	Burkholderiales	Comamonadaceae
ASV255	31	697	0.00155691221396964	0.90419140539152	0.19781378125492	M3	Bacteria	Gemmatimonadota	Gemmatimonadetes	Gemmatimonadales	Gemmatimonadaceae
ASV256	17	430	0.0014327211815118	0.451029459790786	0.0604621130709962	M6	Bacteria	Acidobacteriota	Vicinamibacteria	Vicinamibacterales	Vicinamibacteraceae	Vicinamibacteraceae
ASV257	24	500	0.00151739394734165	0.69078662614935	0.0659379270849732	M7	Bacteria	Acidobacteriota	Blastocatellia	Elev-16S-573	Elev-16S-573	Elev-16S-573
ASV258	25	400	0.0014865615583236	0.725350560220761	0.109288121362291	M2	Bacteria	Acidobacteriota	Vicinamibacteria	Vicinamibacterales	Vicinamibacteraceae	Vicinamibacteraceae
ASV261	20	218	0.00142752941874833	0.577290732545404	0.0629718611607357	M2	Bacteria	Bacteroidota	Bacteroidia	Cytophagales	Microscillaceae	Chryseolinea
ASV262	27	798	0.00154927847749694	0.726847488944489	0.132332172004445	M4	Bacteria	Actinobacteriota	Thermoleophilia	Gaiellales	Gaiellaceae	Gaiella
ASV263	16	233	0.00138862210374792	0.431904037216642	0.293412367582268	M4	Bacteria	Actinobacteriota	Thermoleophilia	Gaiellales	uncultured	uncultured
ASV264	14	334	0.00143205308714563	0.353088582547132	0.0691321519264598	M2	Bacteria	Proteobacteria	Alphaproteobacteria	Sphingomonadales	Sphingomonadaceae
ASV265	17	272	0.00143762692239079	0.49760026365818	0.0958267452445978	M7	Bacteria	Proteobacteria	Alphaproteobacteria	Rhizobiales	Xanthobacteraceae
ASV266	19	314	0.00144165082935241	0.449706707020555	0.0606902719882453	M4	Bacteria	Bacteroidota	Bacteroidia	Chitinophagales	Chitinophagaceae	Puia
ASV267	10	48	0.00122143290652037	0.222026356880699	0.113623140790023	M6	Bacteria	Actinobacteriota	Thermoleophilia	Solirubrobacterales	Solirubrobacteraceae	Solirubrobacter
ASV268	20	453	0.00146331171243483	0.487536136875632	0.117958160217755	M3	Bacteria	Acidobacteriota	Vicinamibacteria	Subgroup_17	Subgroup_17	Subgroup_17
ASV269	17	557	0.00143249798351222	0.349829045678765	0.0983364933343372	M6	Bacteria	Acidobacteriota	Vicinamibacteria	Vicinamibacterales	Vicinamibacteraceae
ASV271	26	491	0.00147733065730449	0.639456012361931	0.0698166286782069	M3	Bacteria	Methylomirabilota	Methylomirabilia	Rokubacteriales	Rokubacteriales	Rokubacteriales
ASV274	23	510	0.00153736519468247	0.685801285399031	0.191881649406445	M6	Bacteria	Acidobacteriota	Blastocatellia	45985	45985	45985
ASV275	19	247	0.00136238432747376	0.481857682599808	0.0841906404648966	M2	Bacteria	Acidobacteriota	Vicinamibacteria	Vicinamibacterales	uncultured	uncultured
ASV276	21	304	0.00144091267639965	0.565079590939699	0.116361047797012	M1	Bacteria
ASV277	17	243	0.00143174831670685	0.520367484692435	0.125715563404222	M6	Bacteria	Gemmatimonadota	AKAU4049	AKAU4049	AKAU4049	AKAU4049
ASV279	10	87	0.00132425534256914	0.34113997168745	0.161764672329571	M5	Bacteria	Acidobacteriota	Blastocatellia
ASV281	14	342	0.00144333230464497	0.31580636567065	0.0695884697609579	M3	Bacteria	Actinobacteriota	Actinobacteria	0319-7L14	0319-7L14	0319-7L14
ASV283	9	125	0.0014107408702347	0.237265694769106	0.0750642837749349	M3	Bacteria	Actinobacteriota	Acidimicrobiia	IMCC26256	IMCC26256	IMCC26256
ASV284	9	128	0.00128635991595977	0.274705615007414	0.091719884734115	M5	Bacteria	Proteobacteria	Gammaproteobacteria	Burkholderiales	Nitrosomonadaceae	MND1
ASV286	12	216	0.00144516402790793	0.336091565098147	0.0727826946024445	M5	Bacteria	Proteobacteria	Gammaproteobacteria	Gammaproteobacteria_Incertae_Sedis	Unknown_Family	Acidibacter
ASV287	15	437	0.00143238927653164	0.421410437636256	0.0933169971548583	M7	Bacteria	Proteobacteria	Alphaproteobacteria	Rhizobiales	Rhizobiaceae	Pseudaminobacter
ASV288	14	127	0.00134201169604189	0.455137160324006	0.070272946512705	M9	Bacteria	Bacteroidota	Bacteroidia	Chitinophagales	Chitinophagaceae	Terrimonas
ASV289	7	41	0.00120909921117863	0.180683630231612	0.117730001300506	M8	Bacteria	Actinobacteriota	Actinobacteria	Streptomycetales	Streptomycetaceae	Streptomyces
ASV290	9	164	0.00137972224909002	0.229870051553808	0.0636563379124828	M4	Bacteria	Planctomycetota	Phycisphaerae	Tepidisphaerales	WD2101_soil_group	WD2101_soil_group
ASV291	13	218	0.00134891594124691	0.327881655975682	0.0666224038367204	M1	Bacteria	Nitrospirota	Nitrospiria	Nitrospirales	Nitrospiraceae	Nitrospira
ASV293	14	174	0.00142544157069221	0.438365689930265	0.0924043614858621	M2	Bacteria	Acidobacteriota	Vicinamibacteria	Vicinamibacterales	Vicinamibacteraceae
ASV295	10	151	0.00133181733315637	0.264565364972571	0.0885256598926284	M3	Bacteria	Verrucomicrobiota	Verrucomicrobiae	Chthoniobacterales	Chthoniobacteraceae	Chthoniobacter
ASV296	16	93	0.0013626647623428	0.548025495989853	0.0689039930092108	M1	Bacteria	Acidobacteriota	Holophagae	Subgroup_7	Subgroup_7	Subgroup_7
ASV297	14	146	0.00133900253814476	0.401638373069825	0.075748760526682	M7	Bacteria	Actinobacteriota	Acidimicrobiia
ASV300	10	73	0.00132825658214923	0.291430695858732	0.0698166286782069	M3	Bacteria	Methylomirabilota	Methylomirabilia	Rokubacteriales	Rokubacteriales	Rokubacteriales
ASV301	14	376	0.00141942246599323	0.375763833347928	0.113623140790023	M3	Bacteria	Nitrospirota	Nitrospiria	Nitrospirales	Nitrospiraceae	Nitrospira
ASV302	9	85	0.00132082544224268	0.24242845886751	0.142371164363402	M4	Bacteria	Acidobacteriota	Holophagae	Subgroup_7	Subgroup_7	Subgroup_7
ASV303	16	276	0.00141529359639547	0.528508707887485	0.0782585086164215	M7	Bacteria	Proteobacteria	Gammaproteobacteria	Burkholderiales	Nitrosomonadaceae	Ellin6067
ASV304	17	532	0.00148913257035781	0.428362161646334	0.0803119388716629	M7	Bacteria	Acidobacteriota	Vicinamibacteria	Vicinamibacterales	Vicinamibacteraceae	Vicinamibacteraceae
ASV306	19	292	0.00148572949179006	0.532604609478159	0.0718700589334483	M4	Bacteria	MBNT15	MBNT15	MBNT15	MBNT15	MBNT15
ASV307	25	645	0.00148651384519498	0.663645605215475	0.0705011054299541	M2	Bacteria	Actinobacteriota	Actinobacteria	Streptomycetales	Streptomycetaceae	Streptomyces
ASV308	10	112	0.00136818786369722	0.323742522484685	0.0663942449194713	M4	Bacteria	Proteobacteria	Alphaproteobacteria	Rhizobiales	Xanthobacteraceae
ASV310	16	230	0.00137504780312667	0.412675402629739	0.0762050783611801	M4	Bacteria	Acidobacteriota	Blastocatellia	Pyrinomonadales	Pyrinomonadaceae	RB41
ASV311	8	61	0.00131440309727533	0.221307679308146	0.0960549041618468	M9	Bacteria	Acidobacteriota	Holophagae	Subgroup_7	Subgroup_7	Subgroup_7
ASV317	12	104	0.00134399740189495	0.395724888904377	0.0837343226303985	M7	Bacteria	NB1-j	NB1-j	NB1-j	NB1-j	NB1-j
ASV321	17	371	0.00140215485844936	0.423591047578752	0.0965112219963449	M4	Bacteria	Proteobacteria	Gammaproteobacteria	Burkholderiales	Nitrosomonadaceae	MND1
ASV325	15	198	0.00133502278367608	0.324571598863626	0.103127830596567	M3	Bacteria	Acidobacteriota	Vicinamibacteria	Vicinamibacterales	Vicinamibacteraceae
ASV327	10	141	0.0012972556023358	0.251549059901579	0.0853314350511418	M7	Bacteria	Actinobacteriota	Thermoleophilia	Solirubrobacterales	67-14	67-14
ASV331	11	143	0.00130412816756603	0.342514813457014	0.0912635668996169	M5	Bacteria	Acidobacteriota	Thermoanaerobaculia	Thermoanaerobaculales	Thermoanaerobaculaceae	Subgroup_10
ASV333	11	48	0.00131875793616945	0.359025692772172	0.0819090512924062	M4	Bacteria	Actinobacteriota	Thermoleophilia	Solirubrobacterales	Solirubrobacteraceae	Conexibacter
ASV334	9	118	0.00132195445357789	0.207630324012636	0.0830498458786514	M3	Bacteria	Actinobacteriota	Thermoleophilia	Gaiellales
ASV335	14	233	0.00138948573180626	0.346763677835281	0.0766613961956782	M4	Bacteria	Planctomycetota	Phycisphaerae	Tepidisphaerales	WD2101_soil_group	WD2101_soil_group
ASV336	9	201	0.00129185640726095	0.231420235899669	0.0709574232644521	M4	Bacteria	Proteobacteria	Gammaproteobacteria	Burkholderiales	Nitrosomonadaceae	MND1
ASV338	6	35	0.00124768061746705	0.18510711773262	0.114079458624521	M1	Bacteria	Acidobacteriota	Vicinamibacteria	Vicinamibacterales	Vicinamibacteraceae	Vicinamibacteraceae
ASV340	19	192	0.0014083940099664	0.602865905261712	0.08099641562341	M5	Bacteria	Gemmatimonadota	Gemmatimonadetes	Gemmatimonadales	Gemmatimonadaceae	Gemmatimonas
ASV341	22	368	0.00150495786110146	0.69725408590392	0.0787148264509196	M2	Bacteria	Gemmatimonadota	Gemmatimonadetes	Gemmatimonadales	Gemmatimonadaceae
ASV343	18	501	0.00154229677160124	0.513189766587794	0.0634281789952338	M4	Bacteria	Chloroflexi	KD4-96	KD4-96	KD4-96	KD4-96
ASV349	14	553	0.00148916298196367	0.294314679052717	0.086244070720138	M2	Bacteria	Proteobacteria	Gammaproteobacteria	Burkholderiales	TRA3-20	TRA3-20
ASV356	20	261	0.00145073608645426	0.649020810237254	0.0851032761338928	M7	Bacteria	Acidobacteriota	Vicinamibacteria	Vicinamibacterales	Vicinamibacteraceae	Vicinamibacteraceae
ASV358	12	168	0.00133965949390703	0.358716906758777	0.0793993032026667	M7	Bacteria	Verrucomicrobiota	Verrucomicrobiae	Chthoniobacterales	Chthoniobacteraceae	Chthoniobacter
ASV361	17	319	0.00144085500160037	0.483970639464315	0.106778373272552	M2	Bacteria	Chloroflexi	Dehalococcoidia	S085	S085	S085
ASV364	12	216	0.00134250546199433	0.277183800156274	0.086015911802889	M2	Bacteria	Proteobacteria	Gammaproteobacteria	Burkholderiales	Nitrosomonadaceae
ASV365	20	365	0.00147640947155654	0.594872898326098	0.0764332372784292	M3	Bacteria	Actinobacteriota	MB-A2-108	MB-A2-108	MB-A2-108	MB-A2-108
ASV366	15	238	0.00143226508340227	0.475797135255446	0.091491725816866	M1	Bacteria	Actinobacteriota	Thermoleophilia	uncultured	uncultured	uncultured
ASV376	24	926	0.00154127177168972	0.623947990296115	0.075292442692184	M2	Bacteria	Acidobacteriota	Blastocatellia	Pyrinomonadales	Pyrinomonadaceae	RB41
ASV378	13	195	0.00134363904315163	0.334337068468798	0.107691008941548	M4	Bacteria	Proteobacteria	Gammaproteobacteria	PLTA13	PLTA13	PLTA13
ASV383	16	342	0.00147481604229221	0.53464744825888	0.0880693420581303	M4	Bacteria	Proteobacteria	Alphaproteobacteria	Rhizobiales	Rhizobiales_Incertae_Sedis	uncultured
ASV384	16	192	0.00136215735836176	0.451910570468182	0.0773458729474253	M2	Bacteria	Acidobacteriota	Subgroup_18	Subgroup_18	Subgroup_18	Subgroup_18
ASV388	18	409	0.0014053768922016	0.419357631354518	0.0727826946024445	M3	Bacteria	Actinobacteriota	Thermoleophilia	Gaiellales	uncultured	uncultured
ASV389	10	152	0.0013615938164727	0.229239832408527	0.091719884734115	M2	Bacteria	Proteobacteria	Alphaproteobacteria	Rhizobiales	Rhizobiales_Incertae_Sedis
ASV392	18	616	0.00151616865942211	0.428215393693228	0.135298237928682	M4	Bacteria
ASV393	15	425	0.0015075681279096	0.405124740478139	0.101987036010322	M4	Bacteria	Planctomycetota	Phycisphaerae	Tepidisphaerales	WD2101_soil_group	WD2101_soil_group
ASV394	11	158	0.00132625405075622	0.321629930034785	0.0670787216712184	M3	Bacteria	Methylomirabilota	Methylomirabilia	Rokubacteriales	Rokubacteriales	Rokubacteriales
ASV396	29	1221	0.00157939380086872	0.776161057295368	0.107691008941548	M2	Bacteria	Actinobacteriota	Thermoleophilia	Gaiellales	Gaiellaceae	Gaiella
ASV401	19	303	0.00143360213000856	0.513326244733785	0.0600057952364981	M5	Bacteria	MBNT15	MBNT15	MBNT15	MBNT15	MBNT15
ASV407	27	699	0.0015317245057275	0.784024509794757	0.070044787595456	M5	Bacteria	Proteobacteria	Gammaproteobacteria	Xanthomonadales	Xanthomonadaceae	Pseudoxanthomonas
ASV411	18	315	0.00144200255090436	0.458780756202354	0.16678416850905	M2	Bacteria	Gemmatimonadota	Gemmatimonadetes	Gemmatimonadales	Gemmatimonadaceae	uncultured
ASV413	14	161	0.00140205980188272	0.45678675331544	0.0784866675336706	M4	Bacteria	Proteobacteria	Gammaproteobacteria	Burkholderiales
ASV414	15	162	0.00140083495969493	0.508135994010586	0.0632000200779847	M1	Bacteria	Chloroflexi	KD4-96	KD4-96	KD4-96	KD4-96
ASV416	23	346	0.00152513573263263	0.699104297998621	0.0803119388716629	M2	Bacteria	Acidobacteriota	Thermoanaerobaculia	Thermoanaerobaculales	Thermoanaerobaculaceae	Subgroup_10
ASV419	8	35	0.00127080898862393	0.215002486986855	0.097195698748092	M3	Bacteria	Actinobacteriota	Acidimicrobiia	IMCC26256	IMCC26256	IMCC26256
ASV420	15	135	0.00139445768704867	0.420551206179637	0.0759769194439311	M7	Bacteria	Gemmatimonadota	Gemmatimonadetes	Gemmatimonadales	Gemmatimonadaceae	uncultured
ASV425	16	147	0.00138171596795192	0.458987188935468	0.0600057952364981	M3	Bacteria	Planctomycetota	Phycisphaerae	Tepidisphaerales	WD2101_soil_group	WD2101_soil_group
ASV426	15	312	0.00141407721345786	0.405483047773448	0.105865737603556	M4	Bacteria	Actinobacteriota	Thermoleophilia	Gaiellales
ASV435	11	102	0.00134022281866827	0.310931341137163	0.0668505627539694	M6	Bacteria	Proteobacteria	Alphaproteobacteria	Rhizobiales	Rhizobiales_Incertae_Sedis
ASV437	15	209	0.00141531645835894	0.487110612341064	0.0659379270849732	M2	Bacteria	Acidobacteriota	Vicinamibacteria	Vicinamibacterales
ASV441	13	193	0.0013802011406123	0.312966218307177	0.086015911802889	M3	Bacteria	Gemmatimonadota	Gemmatimonadetes	Gemmatimonadales	Gemmatimonadaceae	Gemmatimonas
ASV446	18	337	0.0014819761607946	0.538144125963342	0.091491725816866	M5	Bacteria	Proteobacteria	Alphaproteobacteria	Rhizobiales	Rhizobiales_Incertae_Sedis	uncultured
ASV447	11	270	0.00141487448194303	0.296109840516818	0.0825935280441533	M6	Bacteria	Acidobacteriota	Blastocatellia	Elev-16S-573	Elev-16S-573	Elev-16S-573
ASV448	8	58	0.00129027080824139	0.177141605331827	0.0896664544788736	M8	Bacteria	Proteobacteria	Gammaproteobacteria	Burkholderiales	Nitrosomonadaceae	MND1
ASV453	16	551	0.00150807126874398	0.402734629028185	0.0705011054299541	M5	Bacteria	Acidobacteriota	Vicinamibacteria	Vicinamibacterales	uncultured	uncultured
ASV455	9	187	0.00135582804328854	0.235660926742773	0.0937733149893564	M3	Bacteria	Planctomycetota	Phycisphaerae	Tepidisphaerales	WD2101_soil_group	WD2101_soil_group
ASV462	18	175	0.00138437737412873	0.49811257386058	0.0609184309054943	M5	Bacteria	Acidobacteriota	Blastocatellia	Pyrinomonadales	Pyrinomonadaceae	RB41
ASV463	14	228	0.00139501471780184	0.405378644357916	0.0638844968297319	M6	Bacteria	Proteobacteria	Gammaproteobacteria	Burkholderiales	TRA3-20	TRA3-20
ASV465	24	503	0.00151967834478721	0.677491064305184	0.064797132498728	M3	Bacteria	Gemmatimonadota	S0134_terrestrial_group	S0134_terrestrial_group	S0134_terrestrial_group	S0134_terrestrial_group
ASV470	16	176	0.00141004588037044	0.460152576064842	0.0714137410989502	M5	Bacteria	Proteobacteria	Alphaproteobacteria	Rhizobiales	Hyphomicrobiaceae	Hyphomicrobium
ASV473	20	381	0.00147214862410756	0.613084413514217	0.0714137410989502	M2	Bacteria	Myxococcota	Polyangia	Haliangiales	Haliangiaceae	Haliangium
ASV479	16	331	0.00138255196136183	0.450374711505394	0.0634281789952338	M2	Bacteria	Verrucomicrobiota	Verrucomicrobiae	Chthoniobacterales	Chthoniobacteraceae	Chthoniobacter
ASV480	21	385	0.00147942004626518	0.64806702724084	0.0695884697609579	M4	Bacteria	Actinobacteriota	Thermoleophilia	Gaiellales	uncultured	uncultured
ASV482	19	269	0.00146768924116535	0.516523836039867	0.101758877093073	M5	Bacteria	Actinobacteriota	Thermoleophilia	Gaiellales	Gaiellaceae	Gaiella
ASV487	15	174	0.00140275424801885	0.434670989148799	0.10016176467233	M6	Bacteria	Actinobacteriota	Actinobacteria	Propionibacteriales	Nocardioidaceae	Nocardioides
ASV492	11	88	0.00134425691979643	0.408912019434143	0.0727826946024445	M3	Bacteria	Actinobacteriota	Thermoleophilia	Gaiellales
ASV494	11	81	0.00132699810007666	0.368866847778988	0.162449149081318	M1	Bacteria	Gemmatimonadota	Gemmatimonadetes	Gemmatimonadales	Gemmatimonadaceae	uncultured
ASV499	11	71	0.00133365095445973	0.325688566101438	0.107006532189801	M2	Bacteria	Acidobacteriota	Holophagae	Subgroup_7	Subgroup_7	Subgroup_7
ASV503	16	249	0.00141726857844978	0.42528646898175	0.0748361248576859	M6	Bacteria	Actinobacteriota	Thermoleophilia	Solirubrobacterales	67-14	67-14
ASV506	19	351	0.00142460186732054	0.669986051840188	0.0679913573402146	M5	Bacteria	Proteobacteria	Alphaproteobacteria	Sphingomonadales	Sphingomonadaceae	Ellin6055
ASV509	18	396	0.00145661712839953	0.524618794607706	0.0686758340919617	M2	Bacteria	Actinobacteriota	Thermoleophilia	Solirubrobacterales	Solirubrobacteraceae	Solirubrobacter
ASV510	11	103	0.0013189416009407	0.302170760123006	0.0889819777271265	M5	Bacteria	Acidobacteriota	Vicinamibacteria	Vicinamibacterales	Vicinamibacteraceae	Vicinamibacteraceae
ASV511	13	331	0.00141571136552977	0.377091248336191	0.103355989513816	M9	Bacteria	Gemmatimonadota	Gemmatimonadetes	Gemmatimonadales	Gemmatimonadaceae	Gemmatimonas
ASV517	23	670	0.00154615797091053	0.702484295376879	0.0841906404648966	M2	Bacteria	Actinobacteriota	Thermoleophilia	Gaiellales	Gaiellaceae	Gaiella
ASV524	8	48	0.00123070817935279	0.182990310667131	0.0853314350511418	M9	Bacteria	Gemmatimonadota	Gemmatimonadetes	Gemmatimonadales	Gemmatimonadaceae	uncultured
ASV528	17	186	0.00140310122682683	0.501950129163088	0.0951422684928506	M2	Bacteria	Chloroflexi	KD4-96	KD4-96	KD4-96	KD4-96
ASV533	15	217	0.00142148558314908	0.448596173716322	0.0675350395057165	M2	Bacteria	Acidobacteriota	Vicinamibacteria	Vicinamibacterales	uncultured	uncultured
ASV536	10	135	0.00133798452647312	0.215547382739871	0.0602339541537472	M1	Bacteria	Methylomirabilota	Methylomirabilia	Rokubacteriales	Rokubacteriales	Rokubacteriales
ASV537	13	107	0.00136115234766434	0.424294598124551	0.148987772963625	M5	Bacteria	Actinobacteriota	Thermoleophilia	Gaiellales	uncultured	uncultured
ASV549	11	102	0.00130373322559832	0.279342848506335	0.0686758340919617	M3	Bacteria	Proteobacteria	Alphaproteobacteria	Rhizobiales	KF-JG30-B3	KF-JG30-B3
ASV554	15	246	0.00140589158077611	0.417210812113528	0.0983364933343372	M3	Bacteria	Actinobacteriota	Thermoleophilia	Gaiellales	uncultured	uncultured
ASV560	9	56	0.00131081234871545	0.298064700366708	0.0600057952364981	M2	Bacteria	Firmicutes	Bacilli	Paenibacillales	Paenibacillaceae	Paenibacillus
ASV567	14	266	0.00146516521037384	0.36684993200395	0.0698166286782069	M3	Bacteria	Chloroflexi	Anaerolineae	Anaerolineales	Anaerolineaceae	uncultured
ASV569	7	39	0.00117888942087715	0.170651402791589	0.0793993032026667	M6	Bacteria	Acidobacteriota	Holophagae	Subgroup_7	Subgroup_7	Subgroup_7
ASV573	10	79	0.00130424651989913	0.309558367511813	0.0707292643472031	M2	Bacteria	Proteobacteria	Gammaproteobacteria	Nitrosococcales	Nitrosococcaceae	wb1-P19
ASV590	14	138	0.00137365884992888	0.440129044042139	0.0784866675336706	M5	Bacteria	Proteobacteria	Alphaproteobacteria	Rhizobiales	Rhizobiales_Incertae_Sedis	Nordella
ASV595	12	206	0.00144089580529436	0.348162332848239	0.143968276784146	M4	Bacteria	Chloroflexi	P2-11E	P2-11E	P2-11E	P2-11E
ASV601	25	700	0.00155343252518453	0.666917715911066	0.0958267452445978	M2	Bacteria	Actinobacteriota	Thermoleophilia	Solirubrobacterales	67-14	67-14
ASV603	17	308	0.00143030475462117	0.518682223371331	0.0775740318646744	M3	Bacteria	Verrucomicrobiota	Verrucomicrobiae	Pedosphaerales	Pedosphaeraceae	ADurb.Bin063-1
ASV627	9	73	0.00133399633900527	0.288652242969979	0.146249865956636	M7	Bacteria	Acidobacteriota	Blastocatellia	Blastocatellales	Blastocatellaceae
ASV629	11	62	0.0013108325015292	0.316822699374774	0.111341551617533	M7	Bacteria	Actinobacteriota	Thermoleophilia	Solirubrobacterales	Solirubrobacteraceae	Solirubrobacter
ASV631	11	147	0.00135333183776209	0.256947041309656	0.0693603108437089	M6	Bacteria	Actinobacteriota	MB-A2-108	MB-A2-108	MB-A2-108	MB-A2-108
ASV634	15	267	0.00145407588718451	0.453855605008622	0.0800837799544138	M2	Bacteria	Chloroflexi	Anaerolineae	Ardenticatenales	uncultured	uncultured
ASV671	13	88	0.00135674726154227	0.365712911430739	0.0604621130709962	M4	Bacteria	Actinobacteriota	Acidimicrobiia	Microtrichales	Ilumatobacteraceae	uncultured
ASV677	14	117	0.00137889598844754	0.418741803718805	0.117273683466008	M1	Bacteria	Actinobacteriota	Thermoleophilia	Gaiellales	uncultured	uncultured
ASV687	21	541	0.00150543085013974	0.621877385313962	0.0602339541537472	M6	Bacteria	Proteobacteria	Gammaproteobacteria	Burkholderiales	SC-I-84	SC-I-84
ASV696	21	575	0.00150717520954582	0.558239642637304	0.0616029076572414	M4	Bacteria	Acidobacteriota	Vicinamibacteria	Vicinamibacterales	Vicinamibacteraceae	Vicinamibacteraceae
ASV697	16	197	0.00146032486971414	0.453282974348703	0.0682195162574637	M4	Bacteria	Actinobacteriota	Thermoleophilia	Gaiellales	Gaiellaceae	Gaiella
ASV735	11	155	0.00130503079434617	0.256268062705417	0.0657097681677242	M3	Bacteria	Actinobacteriota	Thermoleophilia	Solirubrobacterales	67-14	67-14
ASV738	15	296	0.0014525565790056	0.425097968980758	0.0771177140301763	M1	Bacteria	Latescibacterota	Latescibacterota	Latescibacterota	Latescibacterota	Latescibacterota
ASV751	11	87	0.00129688540436377	0.270619958736978	0.0691321519264598	M8	Bacteria	Gemmatimonadota	Gemmatimonadetes	Gemmatimonadales	Gemmatimonadaceae	uncultured
ASV753	20	374	0.00145848801624593	0.522765851452416	0.0629718611607357	M8	Bacteria	Gemmatimonadota	Gemmatimonadetes	Gemmatimonadales	Gemmatimonadaceae
ASV773	19	192	0.00143926677423536	0.582428148903696	0.0736953302714407	M4	Bacteria	Chloroflexi	Dehalococcoidia	S085	S085	S085
ASV774	10	149	0.0012921050108837	0.235925251176091	0.0659379270849732	M6	Bacteria	Planctomycetota	Phycisphaerae	Tepidisphaerales	WD2101_soil_group	WD2101_soil_group
ASV784	16	349	0.00143497229221878	0.403430959149166	0.0768895551129272	M2	Bacteria	Actinobacteriota	Thermoleophilia	Solirubrobacterales	67-14	67-14
ASV793	14	141	0.00140772730606943	0.398085544432693	0.0725545356851955	M2	Bacteria	Actinobacteriota	Actinobacteria	Micrococcales	Microbacteriaceae	Agromyces
ASV799	19	652	0.00154262447904287	0.514315835839172	0.0805400977889119	M2	Bacteria	Actinobacteriota	MB-A2-108	MB-A2-108	MB-A2-108	MB-A2-108
ASV810	9	54	0.00126101641506434	0.237226845804952	0.0734671713541916	M6	Bacteria
ASV846	19	256	0.00149536416370852	0.579442925774035	0.0693603108437089	M3	Bacteria	Gemmatimonadota	Gemmatimonadetes	Gemmatimonadales	Gemmatimonadaceae	uncultured
ASV887	12	120	0.00135023706010092	0.36060111273748	0.0657097681677242	M2	Bacteria	Planctomycetota	Phycisphaerae	Phycisphaerales	Phycisphaeraceae	AKYG587
ASV964	10	266	0.00142264929264302	0.25448681216041	0.0851032761338928	M3	Bacteria	Chloroflexi	Dehalococcoidia	S085	S085	S085
ASV969	15	278	0.00142208816981687	0.386355707819627	0.070044787595456	M2	Bacteria	Acidobacteriota	Holophagae	Subgroup_7	Subgroup_7	Subgroup_7
ASV1010	13	234	0.00136316800465263	0.298070587537187	0.0778021907819234	M4	Bacteria	Acidobacteriota	Blastocatellia	45985	45985	45985
ASV1017	9	83	0.00134234749411442	0.27269588717645	0.0784866675336706	M2	Bacteria	Actinobacteriota	MB-A2-108	MB-A2-108	MB-A2-108	MB-A2-108
ASV1020	16	291	0.00142583822402359	0.440808163032945	0.0657097681677242	M3	Bacteria	Proteobacteria	Gammaproteobacteria	Steroidobacterales	Steroidobacteraceae	Steroidobacter
ASV1090	19	351	0.00145516309937581	0.424617011626768	0.0673068805884675	M5	Bacteria	Actinobacteriota	Thermoleophilia	Gaiellales	Gaiellaceae	Gaiella
ASV1137	12	141	0.0013440369353315	0.344182932911615	0.0602339541537472	M7	Bacteria	Chloroflexi	KD4-96	KD4-96	KD4-96	KD4-96
ASV1214	12	108	0.00138467671597312	0.43443760132593	0.0620592254917395	M1	Bacteria	Chloroflexi	KD4-96	KD4-96	KD4-96	KD4-96
ASV1246	12	158	0.00131511658432604	0.271109367181008	0.0643408146642299	M2	Bacteria	Planctomycetota	Phycisphaerae	Tepidisphaerales	WD2101_soil_group	WD2101_soil_group
ASV1281	14	307	0.00137427312256174	0.339324811937024	0.0659379270849732	M9	Bacteria	Gemmatimonadota	Gemmatimonadetes	Gemmatimonadales	Gemmatimonadaceae	uncultured
ASV1297	13	187	0.00140433918117762	0.351560422309581	0.0622873844089885	M8	Bacteria	Proteobacteria	Gammaproteobacteria	Xanthomonadales	Xanthomonadaceae	Lysobacter
ASV1300	14	242	0.00149327766283328	0.463391587254496	0.0898946133961227	M1	Bacteria	Gemmatimonadota	Gemmatimonadetes	Gemmatimonadales	Gemmatimonadaceae	uncultured
ASV1821	7	37	0.00118735167671234	0.156583762270995	0.0627437022434866	M5	Bacteria	Actinobacteriota	Thermoleophilia	Gaiellales
