# Supplementary material for: Microbial interactions mediate the fairy ring type effects on alpine meadow plant communities on the Tibetan plateau
Source: Environ Microbiome. 2026 Mar 10;21:55. doi: 10.1186/s40793-026-00873-z (PMC13088534; doi:10.1186/s40793-026-00873-z)
Supplement: Supplementary file 2 — Supplementary Material 2 [file 40793_2026_873_MOESM2_ESM.zip › co-occurrence network/bacteria/T1/Agrocybe_in_root_edge.csv]

node1	node2	label	weight
ASV1	ASV315	+	0.952747064035269
ASV1	ASV329	+	0.962936567124398
ASV1	ASV581	-	0.907412399403187
ASV1	ASV701	-	0.837290878235858
ASV2	ASV15	-	0.85729828496612
ASV2	ASV78	+	0.809506064128882
ASV2	ASV109	-	0.638202811265294
ASV2	ASV381	-	0.945992140702007
ASV2	ASV444	+	0.948314234022532
ASV3	ASV139	-	1
ASV3	ASV681	-	0.825595596532488
ASV3	ASV736	-	1
ASV3	ASV770	-	0.67558312931187
ASV3	ASV977	-	0.871654222302549
ASV3	ASV998	-	0.502104781415879
ASV3	ASV1186	-	1
ASV4	ASV792	-	0.813721223617354
ASV4	ASV935	-	1
ASV4	ASV1706	+	0.85051812800156
ASV5	ASV6	-	0.903472954564579
ASV5	ASV15	-	0.804789770742217
ASV5	ASV424	-	0.981852630643287
ASV5	ASV642	+	0.830851700934864
ASV5	ASV681	-	0.956642678949218
ASV5	ASV701	-	0.73552600852102
ASV5	ASV770	-	0.757746082931238
ASV5	ASV792	+	0.938727869224697
ASV5	ASV820	-	0.914395707340493
ASV5	ASV1239	+	0.698093896042868
ASV6	ASV37	-	0.588594359377676
ASV6	ASV294	-	0.934253875822844
ASV6	ASV424	+	0.780659781230351
ASV6	ASV464	-	0.929093302011526
ASV6	ASV926	+	0.881534851749805
ASV6	ASV998	-	0.989665701137861
ASV9	ASV41	-	0.894420859922957
ASV9	ASV78	-	0.657726631585718
ASV9	ASV197	-	0.952785364685861
ASV9	ASV458	+	1
ASV9	ASV792	-	0.742337704178634
ASV9	ASV796	+	0.950117788700719
ASV9	ASV894	+	0.680673416215827
ASV9	ASV908	-	0.749759747450916
ASV9	ASV935	-	0.78764361497114
ASV9	ASV1440	-	0.750802289090526
ASV11	ASV483	-	0.970236348355778
ASV11	ASV844	-	0.655640630496521
ASV15	ASV148	-	0.972286651449058
ASV15	ASV344	+	0.971887357848958
ASV15	ASV575	-	0.846221540890903
ASV15	ASV581	+	0.941155293498869
ASV15	ASV692	+	0.899120036052436
ASV15	ASV701	-	0.916751977552666
ASV15	ASV770	-	0.925262441913119
ASV15	ASV926	+	0.86778663981325
ASV34	ASV424	-	0.945050650691173
ASV34	ASV642	+	0.71689668794367
ASV34	ASV681	-	0.952377569721012
ASV34	ASV701	-	0.819090688886586
ASV34	ASV770	-	0.635790393668128
ASV34	ASV792	+	0.871072575971639
ASV34	ASV820	+	0.928610181189838
ASV34	ASV990	-	0.751037023070779
ASV34	ASV1158	-	0.855539026995717
ASV34	ASV1327	-	1
ASV34	ASV1348	-	0.720329091192732
ASV37	ASV72	-	0.845560074135363
ASV37	ASV458	-	0.641197884441963
ASV37	ASV642	-	0.55091786839177
ASV41	ASV736	+	1
ASV41	ASV1186	-	0.753555047100538
ASV41	ASV1188	+	0.988398804392906
ASV41	ASV1357	+	0.693940705721298
ASV41	ASV1397	-	0.774596581981307
ASV41	ASV1522	-	0.804471913302883
ASV48	ASV109	+	0.958575387728096
ASV48	ASV182	+	0.921721909007762
ASV48	ASV196	-	0.778890958370112
ASV48	ASV1075	-	0.565080144660878
ASV62	ASV183	-	0.363028198712357
ASV62	ASV278	+	0.588821528165359
ASV72	ASV692	+	0.977442537235333
ASV72	ASV1188	+	1
ASV78	ASV183	-	0.781471575523117
ASV78	ASV196	+	0.972329525334469
ASV78	ASV248	+	0.713495918084923
ASV78	ASV260	-	0.765141056286843
ASV78	ASV292	-	0.802245396311045
ASV78	ASV424	+	0.953049073415771
ASV78	ASV443	+	0.913987534800777
ASV78	ASV458	-	0.77751863986478
ASV78	ASV512	+	0.955421144033412
ASV78	ASV642	-	0.998176252465637
ASV78	ASV1664	+	0.961394340169067
ASV79	ASV424	-	0.793972578073713
ASV79	ASV464	+	0.856284609947932
ASV79	ASV575	-	0.975793698361494
ASV103	ASV183	+	0.689872586783191
ASV103	ASV197	+	0.596155198144382
ASV103	ASV213	+	0.730844033917254
ASV103	ASV344	+	0.921232425281922
ASV103	ASV575	-	0.978191889686585
ASV103	ASV977	-	0.977053782914775
ASV109	ASV213	-	0.709319100124223
ASV109	ASV344	-	0.787873232512729
ASV109	ASV575	-	0.831844167349639
ASV109	ASV770	-	1
ASV109	ASV1188	+	0.908356618402506
ASV109	ASV1239	-	0.918815646344131
ASV109	ASV1397	-	0.828189303514928
ASV109	ASV1440	+	0.951186172320178
ASV109	ASV1664	+	0.92462522965217
ASV125	ASV213	-	0.76126561318196
ASV125	ASV278	-	0.929548111606126
ASV125	ASV294	+	0.841173812223076
ASV125	ASV344	-	0.802455616648337
ASV125	ASV433	-	0.841477213099515
ASV125	ASV998	-	0.510026124734866
ASV148	ASV260	+	1
ASV148	ASV607	-	0.880401498219313
ASV148	ASV990	-	0.665147338359177
ASV182	ASV381	+	0.667272446062921
ASV182	ASV546	+	0.925900236023203
ASV182	ASV935	+	0.557116335278234
ASV197	ASV260	+	0.991635759788291
ASV197	ASV701	-	0.766638919997283
ASV197	ASV1357	-	0.986412406074469
ASV213	ASV410	+	0.816261987638069
ASV213	ASV424	-	0.956663041837735
ASV213	ASV433	-	0.747608157341541
ASV213	ASV443	-	0.754807771395225
ASV213	ASV444	+	0.925631034609957
ASV213	ASV464	+	0.943124092201295
ASV213	ASV581	-	0.794517428230949
ASV213	ASV692	-	0.932053569326981
ASV213	ASV736	+	0.936780545059407
ASV213	ASV820	-	0.799122801059877
ASV213	ASV926	-	0.832457443743872
ASV213	ASV1018	+	0.916840913636409
ASV245	ASV458	+	0.951881405662925
ASV245	ASV820	-	0.797409869775161
ASV245	ASV1186	-	0.845423740137536
ASV248	ASV607	-	0.979971260765949
ASV248	ASV701	-	0.998382056263563
ASV248	ASV844	-	0.905758358264406
ASV248	ASV990	-	0.558472261277312
ASV260	ASV433	+	0.930336433195774
ASV260	ASV443	+	0.928569557568758
ASV260	ASV581	+	0.781138911050975
ASV260	ASV977	-	0.805235935667405
ASV278	ASV512	+	1
ASV278	ASV859	-	0.837775533868364
ASV278	ASV894	+	0.94523235852287
ASV278	ASV977	+	0.753853411931367
ASV278	ASV990	-	0.775008571173373
ASV278	ASV1018	-	0.81614218845088
ASV278	ASV1357	+	0.940536994396643
ASV278	ASV1664	+	0.915273752899753
ASV292	ASV294	-	0.80653763469096
ASV292	ASV344	+	0.953383527778417
ASV292	ASV433	+	0.964811297083324
ASV292	ASV464	-	0.806938740176537
ASV292	ASV581	-	0.804860137857962
ASV292	ASV770	+	0.982719938394315
ASV292	ASV1188	-	0.766221349224416
ASV292	ASV1239	+	0.966149571245373
ASV292	ASV1348	+	0.756086861053365
ASV292	ASV1397	+	0.800145293354128
ASV292	ASV1440	-	0.926325784793152
ASV292	ASV1664	-	0.951805525477086
ASV294	ASV424	+	0.850610380983444
ASV294	ASV443	+	0.969443376430143
ASV294	ASV458	-	0.925910625160722
ASV294	ASV512	+	0.89015850477152
ASV294	ASV581	+	0.861271389216879
ASV294	ASV701	-	0.907303973481601
ASV294	ASV894	-	0.964487586410787
ASV294	ASV908	+	0.811766815204613
ASV294	ASV977	+	0.85340646828845
ASV329	ASV681	-	0.9482106322301
ASV329	ASV1018	+	0.714356986686801
ASV329	ASV1075	-	0.945558463400544
ASV329	ASV1186	-	0.843889349442329
ASV329	ASV1239	-	0.648281822053807
ASV329	ASV1327	+	0.872076007415718
ASV329	ASV1357	+	0.945903415282866
ASV344	ASV424	-	0.778013192459254
ASV344	ASV443	-	0.894636747328655
ASV344	ASV458	+	0.931082744339543
ASV344	ASV512	-	0.766441954145634
ASV344	ASV581	-	0.77487592723589
ASV344	ASV701	+	0.874424668769569
ASV344	ASV894	+	0.884960257098334
ASV344	ASV908	-	0.829324581354579
ASV344	ASV977	-	0.793487911932576
ASV344	ASV990	-	0.925504063828339
ASV410	ASV424	-	0.715695585437215
ASV410	ASV570	-	1
ASV410	ASV926	+	0.792239878880297
ASV410	ASV935	-	0.93451613557343
ASV410	ASV1018	-	0.73903102272663
ASV410	ASV1075	+	0.864287537958493
ASV410	ASV1186	+	0.926153178994778
ASV410	ASV1522	-	0.734633402104503
ASV424	ASV433	-	0.910462586948025
ASV424	ASV443	+	0.852403089863558
ASV424	ASV466	-	0.737615994542046
ASV424	ASV570	-	0.755803199303917
ASV424	ASV681	+	0.863015100479451
ASV424	ASV844	+	0.907771460450179
ASV424	ASV859	-	0.681213001681948
ASV424	ASV926	-	0.794302010852873
ASV424	ASV935	-	0.938174663283695
ASV424	ASV998	+	0.848296703014407
ASV427	ASV977	+	0.449321967059561
ASV433	ASV458	-	0.784083055355525
ASV433	ASV607	+	0.902080457277119
ASV438	ASV1075	+	0.857747837012087
ASV438	ASV1522	-	0.836602518969352
ASV438	ASV1706	-	0.906556169995477
ASV443	ASV466	-	0.983591073497815
ASV443	ASV820	+	0.810162600268624
ASV443	ASV844	-	0.9361724867368
ASV443	ASV894	-	0.734436808570257
ASV443	ASV926	-	0.760356596911277
ASV443	ASV935	+	0.916603841839728
ASV443	ASV990	+	0.947512171143896
ASV443	ASV1327	-	0.751189391965689
ASV443	ASV1440	-	0.907167866353846
ASV443	ASV1664	+	0.936104735619179
ASV444	ASV466	-	0.843337221960099
ASV444	ASV570	-	0.75670056899881
ASV444	ASV681	+	0.934046397131873
ASV444	ASV844	+	0.938595450572273
ASV444	ASV926	-	0.782754293791315
ASV444	ASV935	-	0.931503391874728
ASV444	ASV998	+	0.9442478953365
ASV444	ASV1075	+	0.895630900130298
ASV458	ASV1440	-	0.694758285693093
ASV464	ASV1075	-	0.904804017218806
ASV464	ASV1158	-	0.949974230615018
ASV483	ASV681	-	0.861448798941633
ASV483	ASV1158	-	0.997027150465539
ASV512	ASV607	+	0.892207337718075
ASV512	ASV642	-	0.920337752076082
ASV512	ASV736	-	0.696911918859574
ASV512	ASV770	+	0.798520014509307
ASV512	ASV796	+	0.852605627288483
ASV512	ASV977	-	0.870880650254514
ASV512	ASV1075	-	0.84614462464234
ASV512	ASV1186	+	0.796231790359349
ASV512	ASV1348	-	0.878738468691789
ASV512	ASV1664	-	0.883565352068447
ASV515	ASV581	+	0.885447810161648
ASV515	ASV792	+	0.837351618575282
ASV515	ASV859	-	0.903392252187817
ASV515	ASV894	-	0.81354178045173
ASV515	ASV935	+	0.833458969725697
ASV515	ASV990	+	0.810643432390535
ASV515	ASV1075	+	0.851342636997259
ASV515	ASV1348	-	1
ASV546	ASV792	+	0.874986668389308
ASV546	ASV796	-	0.976616168013283
ASV546	ASV844	-	0.743514334638825
ASV546	ASV894	-	0.759848671938375
ASV546	ASV908	+	0.939447601518515
ASV546	ASV935	+	0.953833178369855
ASV546	ASV1188	-	0.853565973300662
ASV546	ASV1357	-	0.9709352755255
ASV546	ASV1440	+	0.883001616384963
ASV570	ASV575	-	0.862834670363797
ASV570	ASV692	-	0.851231295062672
ASV570	ASV796	+	0.950463151533473
ASV570	ASV977	+	0.934204784655886
ASV570	ASV1075	-	0.882622295699646
ASV570	ASV1158	-	0.965963967992542
ASV570	ASV1239	+	0.939385686359791
ASV570	ASV1348	+	0.926639881303853
ASV570	ASV1440	+	0.933603580283285
ASV570	ASV1706	+	0.849447834123226
ASV575	ASV736	-	0.698517190310156
ASV581	ASV1239	-	0.598680388981738
ASV581	ASV1706	-	0.842734156750077
ASV607	ASV1018	+	1
ASV642	ASV736	-	0.812264067595107
ASV642	ASV770	+	0.937226926682642
ASV642	ASV844	+	0.726037491953539
ASV642	ASV859	-	0.770821374388314
ASV642	ASV908	-	0.791947697677945
ASV642	ASV1158	+	0.943064048040734
ASV642	ASV1327	+	0.91582383552166
ASV642	ASV1357	-	0.754862876827804
ASV642	ASV1664	+	0.957894070831251
ASV681	ASV770	+	0.949766669559107
ASV681	ASV859	-	0.809224740846927
ASV681	ASV1018	-	0.796624991631042
ASV681	ASV1188	+	0.958600259631053
ASV681	ASV1239	+	0.840014703489673
ASV681	ASV1357	-	0.777886383700721
ASV681	ASV1440	-	0.775919533283113
ASV681	ASV1706	-	0.813889682626275
ASV692	ASV770	-	0.89815422940693
ASV692	ASV792	-	0.863307018431116
ASV770	ASV1357	+	0.694833400159582
ASV792	ASV820	-	0.690590515895297
ASV792	ASV977	+	0.961573779481867
ASV796	ASV1188	+	0.918001700851742
ASV820	ASV1440	-	0.886220588490095
ASV844	ASV859	-	0.716612628538974
ASV844	ASV1158	-	0.815645822825521
ASV859	ASV990	+	0.904894689105543
ASV894	ASV977	-	0.842457798202934
ASV894	ASV1440	-	0.807233884520651
ASV908	ASV1706	+	0.985065207699466
ASV926	ASV1664	-	0.732766846949961
ASV926	ASV1706	+	0.9429890718206
ASV935	ASV1018	+	0.765259354734781
ASV935	ASV1075	-	0.899600786325143
ASV935	ASV1186	-	0.901806427080003
ASV935	ASV1522	+	0.837433713578559
ASV977	ASV998	+	0.982482541565813
ASV977	ASV1075	-	0.851729660884281
ASV977	ASV1239	+	0.837578045769315
ASV977	ASV1440	+	0.81983631869363
ASV977	ASV1522	-	0.807985040811451
ASV990	ASV1018	-	0.884815812466266
ASV990	ASV1357	-	0.925141070546945
ASV990	ASV1664	+	0.815297078566167
ASV990	ASV1706	+	0.972398760546579
ASV998	ASV1158	-	0.871237394275499
ASV998	ASV1188	-	0.900880673246889
ASV998	ASV1348	-	0.905459576965951
ASV998	ASV1440	-	0.768348721833286
ASV998	ASV1522	-	0.93328473750739
ASV998	ASV1706	+	0.834326865151505
ASV1018	ASV1348	-	1
ASV1075	ASV1664	+	0.851972019760599
ASV1075	ASV1706	-	0.890549004130857
ASV1158	ASV1327	-	0.770076123239523
ASV1158	ASV1348	+	0.917487440382177
ASV1158	ASV1397	+	0.895703361158103
ASV1186	ASV1348	-	0.774897118011668
ASV1186	ASV1522	-	0.895942920417303
ASV1186	ASV1706	+	0.837576981433625
ASV1188	ASV1357	-	0.751962783094283
ASV1188	ASV1706	-	0.766314214993824
ASV1327	ASV1522	+	0.901989715626873
ASV1348	ASV1397	-	0.792662034794728
ASV1348	ASV1440	-	0.904700931533741
ASV1348	ASV1706	+	0.804674044281712
ASV1357	ASV1440	+	0.835126564901468
ASV1357	ASV1706	+	0.918125115008113
ASV1397	ASV1664	+	0.845861466782933
ASV1397	ASV1706	+	0.912524948427601
ASV1440	ASV1664	-	0.828801577236866
ASV1664	ASV1706	-	0.857968439932114
