# Supplementary material for: Microbial interactions mediate the fairy ring type effects on alpine meadow plant communities on the Tibetan plateau
Source: Environ Microbiome. 2026 Mar 10;21:55. doi: 10.1186/s40793-026-00873-z (PMC13088534; doi:10.1186/s40793-026-00873-z)
Supplement: Supplementary file 2 — Supplementary Material 2 [file 40793_2026_873_MOESM2_ESM.zip › co-occurrence network/bacteria/T1/Agrocybe_in_root_network.gexf]

<?xml version="1.0" encoding="UTF-8"?>
<gexf xmlns="http://www.gexf.net/1.3" xmlns:viz="http://www.gexf.net/1.3/viz" xmlns:xsi="http://www.w3.org/2001/XMLSchema-instance" xsi:schemaLocation="http://www.gexf.net/1.3 http://www.gexf.net/1.3/gexf.xsd" version="1.3">
  <meta lastmodifieddate="2025-12-29">
    <creator>trans_network class</creator>
    <description>igraph -&gt; gexf converted file</description>
    <keywords>igraph, gexf, R, rgexf</keywords>
  </meta>
  <graph mode="static" defaultedgetype="undirected">
    <attributes class="node" mode="static">
      <attribute id="att1" title="taxa" type="string"/>
      <attribute id="att2" title="RelativeAbundance" type="float"/>
    </attributes>
    <attributes class="edge" mode="static">
      <attribute id="att1" title="label" type="string"/>
    </attributes>
    <nodes>
      <node id="1" label="ASV1">
        <attvalues>
          <attvalue for="att1" value="ASV1"/>
          <attvalue for="att2" value="41.7455943175028"/>
        </attvalues>
        <viz:color r="255" g="99" b="71" a="1"/>
        <viz:position x="-62.5097590832523" y="236.379556795247" z="0"/>
        <viz:size value="5.74712643678161"/>
      </node>
      <node id="2" label="ASV2">
        <attvalues>
          <attvalue for="att1" value="ASV2"/>
          <attvalue for="att2" value="6.09285738406041"/>
        </attvalues>
        <viz:color r="255" g="99" b="71" a="1"/>
        <viz:position x="16.4688164429874" y="87.0842937744888" z="0"/>
        <viz:size value="5.74712643678161"/>
      </node>
      <node id="3" label="ASV3">
        <attvalues>
          <attvalue for="att1" value="ASV3"/>
          <attvalue for="att2" value="11.9538869696333"/>
        </attvalues>
        <viz:color r="255" g="99" b="71" a="1"/>
        <viz:position x="4.58308467933378" y="27.8626717833109" z="0"/>
        <viz:size value="5.74712643678161"/>
      </node>
      <node id="4" label="ASV4">
        <attvalues>
          <attvalue for="att1" value="ASV4"/>
          <attvalue for="att2" value="4.06983316914033"/>
        </attvalues>
        <viz:color r="255" g="99" b="71" a="1"/>
        <viz:position x="-103.283528137406" y="-98.4939218598057" z="0"/>
        <viz:size value="5.74712643678161"/>
      </node>
      <node id="5" label="ASV5">
        <attvalues>
          <attvalue for="att1" value="ASV5"/>
          <attvalue for="att2" value="0.930394400896186"/>
        </attvalues>
        <viz:color r="255" g="99" b="71" a="1"/>
        <viz:position x="-12.100974131673" y="-5.40680635480021" z="0"/>
        <viz:size value="5.74712643678161"/>
      </node>
      <node id="6" label="ASV6">
        <attvalues>
          <attvalue for="att1" value="ASV6"/>
          <attvalue for="att2" value="0.0703264822517394"/>
        </attvalues>
        <viz:color r="255" g="99" b="71" a="1"/>
        <viz:position x="-6.96930933020545" y="-200.655800091751" z="0"/>
        <viz:size value="5.74712643678161"/>
      </node>
      <node id="7" label="ASV9">
        <attvalues>
          <attvalue for="att1" value="ASV9"/>
          <attvalue for="att2" value="0.064747345872687"/>
        </attvalues>
        <viz:color r="255" g="99" b="71" a="1"/>
        <viz:position x="-176.009980145964" y="82.3967349165131" z="0"/>
        <viz:size value="5.74712643678161"/>
      </node>
      <node id="8" label="ASV11">
        <attvalues>
          <attvalue for="att1" value="ASV11"/>
          <attvalue for="att2" value="0.0876511689024811"/>
        </attvalues>
        <viz:color r="255" g="99" b="71" a="1"/>
        <viz:position x="210.697440578915" y="-138.64553829726" z="0"/>
        <viz:size value="5.74712643678161"/>
      </node>
      <node id="9" label="ASV15">
        <attvalues>
          <attvalue for="att1" value="ASV15"/>
          <attvalue for="att2" value="1.6744750106077"/>
        </attvalues>
        <viz:color r="255" g="99" b="71" a="1"/>
        <viz:position x="30.5564309567191" y="-113.392128451117" z="0"/>
        <viz:size value="5.74712643678161"/>
      </node>
      <node id="10" label="ASV34">
        <attvalues>
          <attvalue for="att1" value="ASV34"/>
          <attvalue for="att2" value="1.19980796025306"/>
        </attvalues>
        <viz:color r="255" g="99" b="71" a="1"/>
        <viz:position x="40.6382779551495" y="-157.59681756321" z="0"/>
        <viz:size value="5.74712643678161"/>
      </node>
      <node id="11" label="ASV37">
        <attvalues>
          <attvalue for="att1" value="ASV37"/>
          <attvalue for="att2" value="1.29920467942723"/>
        </attvalues>
        <viz:color r="255" g="99" b="71" a="1"/>
        <viz:position x="181.620156923981" y="-56.2756711411928" z="0"/>
        <viz:size value="5.74712643678161"/>
      </node>
      <node id="12" label="ASV41">
        <attvalues>
          <attvalue for="att1" value="ASV41"/>
          <attvalue for="att2" value="0.30200746136081"/>
        </attvalues>
        <viz:color r="255" g="99" b="71" a="1"/>
        <viz:position x="-151.616535551128" y="-171.835603695092" z="0"/>
        <viz:size value="5.74712643678161"/>
      </node>
      <node id="13" label="ASV48">
        <attvalues>
          <attvalue for="att1" value="ASV48"/>
          <attvalue for="att2" value="1.14063975075942"/>
        </attvalues>
        <viz:color r="255" g="99" b="71" a="1"/>
        <viz:position x="-204.753827596724" y="123.862678113197" z="0"/>
        <viz:size value="5.74712643678161"/>
      </node>
      <node id="14" label="ASV62">
        <attvalues>
          <attvalue for="att1" value="ASV62"/>
          <attvalue for="att2" value="0.971503826847098"/>
        </attvalues>
        <viz:color r="255" g="99" b="71" a="1"/>
        <viz:position x="196.104571751061" y="-175.460017595143" z="0"/>
        <viz:size value="5.74712643678161"/>
      </node>
      <node id="15" label="ASV72">
        <attvalues>
          <attvalue for="att1" value="ASV72"/>
          <attvalue for="att2" value="0.871519830159343"/>
        </attvalues>
        <viz:color r="255" g="99" b="71" a="1"/>
        <viz:position x="213.924646863727" y="-250" z="0"/>
        <viz:size value="5.74712643678161"/>
      </node>
      <node id="16" label="ASV78">
        <attvalues>
          <attvalue for="att1" value="ASV78"/>
          <attvalue for="att2" value="0.464683332623706"/>
        </attvalues>
        <viz:color r="255" g="99" b="71" a="1"/>
        <viz:position x="200.716473883001" y="-160.253886224334" z="0"/>
        <viz:size value="5.74712643678161"/>
      </node>
      <node id="17" label="ASV79">
        <attvalues>
          <attvalue for="att1" value="ASV79"/>
          <attvalue for="att2" value="0.80662566490826"/>
        </attvalues>
        <viz:color r="255" g="99" b="71" a="1"/>
        <viz:position x="-86.6655032597112" y="103.462838078143" z="0"/>
        <viz:size value="5.74712643678161"/>
      </node>
      <node id="18" label="ASV103">
        <attvalues>
          <attvalue for="att1" value="ASV103"/>
          <attvalue for="att2" value="0.715304011545876"/>
        </attvalues>
        <viz:color r="255" g="99" b="71" a="1"/>
        <viz:position x="228.448669977397" y="-14.798466632218" z="0"/>
        <viz:size value="5.74712643678161"/>
      </node>
      <node id="19" label="ASV109">
        <attvalues>
          <attvalue for="att1" value="ASV109"/>
          <attvalue for="att2" value="0.71779994097861"/>
        </attvalues>
        <viz:color r="255" g="99" b="71" a="1"/>
        <viz:position x="-166.767540995368" y="220.780294588422" z="0"/>
        <viz:size value="5.74712643678161"/>
      </node>
      <node id="20" label="ASV125">
        <attvalues>
          <attvalue for="att1" value="ASV125"/>
          <attvalue for="att2" value="0.774325401661114"/>
        </attvalues>
        <viz:color r="255" g="99" b="71" a="1"/>
        <viz:position x="-5.95047477450572" y="-161.560361764351" z="0"/>
        <viz:size value="5.74712643678161"/>
      </node>
      <node id="21" label="ASV139">
        <attvalues>
          <attvalue for="att1" value="ASV139"/>
          <attvalue for="att2" value="0.0656282621430637"/>
        </attvalues>
        <viz:color r="255" g="99" b="71" a="1"/>
        <viz:position x="-178.521922457744" y="79.6077405320339" z="0"/>
        <viz:size value="5.74712643678161"/>
      </node>
      <node id="22" label="ASV148">
        <attvalues>
          <attvalue for="att1" value="ASV148"/>
          <attvalue for="att2" value="0.363965239043971"/>
        </attvalues>
        <viz:color r="255" g="99" b="71" a="1"/>
        <viz:position x="144.113630197897" y="-151.311024122921" z="0"/>
        <viz:size value="5.74712643678161"/>
      </node>
      <node id="23" label="ASV182">
        <attvalues>
          <attvalue for="att1" value="ASV182"/>
          <attvalue for="att2" value="0.502122274114716"/>
        </attvalues>
        <viz:color r="255" g="99" b="71" a="1"/>
        <viz:position x="-221.898708736042" y="180.810330641616" z="0"/>
        <viz:size value="5.74712643678161"/>
      </node>
      <node id="24" label="ASV183">
        <attvalues>
          <attvalue for="att1" value="ASV183"/>
          <attvalue for="att2" value="0.286297787872426"/>
        </attvalues>
        <viz:color r="255" g="99" b="71" a="1"/>
        <viz:position x="177.496681455994" y="-61.1600540675449" z="0"/>
        <viz:size value="5.74712643678161"/>
      </node>
      <node id="25" label="ASV196">
        <attvalues>
          <attvalue for="att1" value="ASV196"/>
          <attvalue for="att2" value="0.0772269930363569"/>
        </attvalues>
        <viz:color r="255" g="99" b="71" a="1"/>
        <viz:position x="-93.6747844932553" y="-197.660404141094" z="0"/>
        <viz:size value="5.74712643678161"/>
      </node>
      <node id="26" label="ASV197">
        <attvalues>
          <attvalue for="att1" value="ASV197"/>
          <attvalue for="att2" value="0.39876143172385"/>
        </attvalues>
        <viz:color r="255" g="99" b="71" a="1"/>
        <viz:position x="-141.138370939404" y="-200.009375906335" z="0"/>
        <viz:size value="5.74712643678161"/>
      </node>
      <node id="27" label="ASV213">
        <attvalues>
          <attvalue for="att1" value="ASV213"/>
          <attvalue for="att2" value="0.394356850371967"/>
        </attvalues>
        <viz:color r="255" g="99" b="71" a="1"/>
        <viz:position x="37.6830236309115" y="25.3065149476508" z="0"/>
        <viz:size value="5.74712643678161"/>
      </node>
      <node id="28" label="ASV245">
        <attvalues>
          <attvalue for="att1" value="ASV245"/>
          <attvalue for="att2" value="0.342529609798138"/>
        </attvalues>
        <viz:color r="255" g="99" b="71" a="1"/>
        <viz:position x="67.0610496989489" y="-184.881454840041" z="0"/>
        <viz:size value="5.74712643678161"/>
      </node>
      <node id="29" label="ASV248">
        <attvalues>
          <attvalue for="att1" value="ASV248"/>
          <attvalue for="att2" value="0.458223279974277"/>
        </attvalues>
        <viz:color r="255" g="99" b="71" a="1"/>
        <viz:position x="238.49228133067" y="217.599783360494" z="0"/>
        <viz:size value="5.74712643678161"/>
      </node>
      <node id="30" label="ASV260">
        <attvalues>
          <attvalue for="att1" value="ASV260"/>
          <attvalue for="att2" value="0.513427366251217"/>
        </attvalues>
        <viz:color r="255" g="99" b="71" a="1"/>
        <viz:position x="66.1598582485902" y="1.89922950647275" z="0"/>
        <viz:size value="5.74712643678161"/>
      </node>
      <node id="31" label="ASV278">
        <attvalues>
          <attvalue for="att1" value="ASV278"/>
          <attvalue for="att2" value="0.0828061294154093"/>
        </attvalues>
        <viz:color r="255" g="99" b="71" a="1"/>
        <viz:position x="-52.153965066209" y="-128.538034906636" z="0"/>
        <viz:size value="5.74712643678161"/>
      </node>
      <node id="32" label="ASV292">
        <attvalues>
          <attvalue for="att1" value="ASV292"/>
          <attvalue for="att2" value="0.0908811952271956"/>
        </attvalues>
        <viz:color r="255" g="99" b="71" a="1"/>
        <viz:position x="90.4530837480175" y="123.601357978734" z="0"/>
        <viz:size value="5.74712643678161"/>
      </node>
      <node id="33" label="ASV294">
        <attvalues>
          <attvalue for="att1" value="ASV294"/>
          <attvalue for="att2" value="0.30127336446883"/>
        </attvalues>
        <viz:color r="255" g="99" b="71" a="1"/>
        <viz:position x="236.409814966053" y="225.871215632169" z="0"/>
        <viz:size value="5.74712643678161"/>
      </node>
      <node id="34" label="ASV315">
        <attvalues>
          <attvalue for="att1" value="ASV315"/>
          <attvalue for="att2" value="0.322855813093059"/>
        </attvalues>
        <viz:color r="255" g="99" b="71" a="1"/>
        <viz:position x="-185.295362858951" y="-233.714468723775" z="0"/>
        <viz:size value="5.74712643678161"/>
      </node>
      <node id="35" label="ASV329">
        <attvalues>
          <attvalue for="att1" value="ASV329"/>
          <attvalue for="att2" value="0.326819936309754"/>
        </attvalues>
        <viz:color r="255" g="99" b="71" a="1"/>
        <viz:position x="133.772932996438" y="154.975975297753" z="0"/>
        <viz:size value="5.74712643678161"/>
      </node>
      <node id="36" label="ASV344">
        <attvalues>
          <attvalue for="att1" value="ASV344"/>
          <attvalue for="att2" value="0.337831389689462"/>
        </attvalues>
        <viz:color r="255" g="99" b="71" a="1"/>
        <viz:position x="18.0976190366383" y="78.1617509224377" z="0"/>
        <viz:size value="5.74712643678161"/>
      </node>
      <node id="37" label="ASV381">
        <attvalues>
          <attvalue for="att1" value="ASV381"/>
          <attvalue for="att2" value="0.14212115828744"/>
        </attvalues>
        <viz:color r="255" g="99" b="71" a="1"/>
        <viz:position x="-35.1110711146313" y="-4.99335115469773" z="0"/>
        <viz:size value="5.74712643678161"/>
      </node>
      <node id="38" label="ASV410">
        <attvalues>
          <attvalue for="att1" value="ASV410"/>
          <attvalue for="att2" value="0.119364154636042"/>
        </attvalues>
        <viz:color r="255" g="99" b="71" a="1"/>
        <viz:position x="-84.7560560957716" y="21.6470082173515" z="0"/>
        <viz:size value="5.74712643678161"/>
      </node>
      <node id="39" label="ASV424">
        <attvalues>
          <attvalue for="att1" value="ASV424"/>
          <attvalue for="att2" value="0.0728224116844734"/>
        </attvalues>
        <viz:color r="255" g="99" b="71" a="1"/>
        <viz:position x="-67.7699126495277" y="201.720902680282" z="0"/>
        <viz:size value="5.74712643678161"/>
      </node>
      <node id="40" label="ASV427">
        <attvalues>
          <attvalue for="att1" value="ASV427"/>
          <attvalue for="att2" value="0.283214580926107"/>
        </attvalues>
        <viz:color r="255" g="99" b="71" a="1"/>
        <viz:position x="12.8588255962208" y="-198.515151839178" z="0"/>
        <viz:size value="5.74712643678161"/>
      </node>
      <node id="41" label="ASV433">
        <attvalues>
          <attvalue for="att1" value="ASV433"/>
          <attvalue for="att2" value="0.0839806844425782"/>
        </attvalues>
        <viz:color r="255" g="99" b="71" a="1"/>
        <viz:position x="63.3902401781481" y="85.5158912321423" z="0"/>
        <viz:size value="5.74712643678161"/>
      </node>
      <node id="42" label="ASV438">
        <attvalues>
          <attvalue for="att1" value="ASV438"/>
          <attvalue for="att2" value="0.198206160834756"/>
        </attvalues>
        <viz:color r="255" g="99" b="71" a="1"/>
        <viz:position x="192.321843848519" y="18.8914097644558" z="0"/>
        <viz:size value="5.74712643678161"/>
      </node>
      <node id="43" label="ASV443">
        <attvalues>
          <attvalue for="att1" value="ASV443"/>
          <attvalue for="att2" value="0.231093701595486"/>
        </attvalues>
        <viz:color r="255" g="99" b="71" a="1"/>
        <viz:position x="101.419677263877" y="-184.23189580503" z="0"/>
        <viz:size value="5.74712643678161"/>
      </node>
      <node id="44" label="ASV444">
        <attvalues>
          <attvalue for="att1" value="ASV444"/>
          <attvalue for="att2" value="0.155041263586298"/>
        </attvalues>
        <viz:color r="255" g="99" b="71" a="1"/>
        <viz:position x="118.634993938464" y="-182.27810266828" z="0"/>
        <viz:size value="5.74712643678161"/>
      </node>
      <node id="45" label="ASV458">
        <attvalues>
          <attvalue for="att1" value="ASV458"/>
          <attvalue for="att2" value="0.242986071245572"/>
        </attvalues>
        <viz:color r="255" g="99" b="71" a="1"/>
        <viz:position x="182.366316530165" y="147.777097885407" z="0"/>
        <viz:size value="5.74712643678161"/>
      </node>
      <node id="46" label="ASV464">
        <attvalues>
          <attvalue for="att1" value="ASV464"/>
          <attvalue for="att2" value="0.0996903579309626"/>
        </attvalues>
        <viz:color r="255" g="99" b="71" a="1"/>
        <viz:position x="215.407400856926" y="84.8526096324097" z="0"/>
        <viz:size value="5.74712643678161"/>
      </node>
      <node id="47" label="ASV466">
        <attvalues>
          <attvalue for="att1" value="ASV466"/>
          <attvalue for="att2" value="0.172072311480248"/>
        </attvalues>
        <viz:color r="255" g="99" b="71" a="1"/>
        <viz:position x="-116.437062160249" y="-2.31545569713364" z="0"/>
        <viz:size value="5.74712643678161"/>
      </node>
      <node id="48" label="ASV483">
        <attvalues>
          <attvalue for="att1" value="ASV483"/>
          <attvalue for="att2" value="0.295106950576193"/>
        </attvalues>
        <viz:color r="255" g="99" b="71" a="1"/>
        <viz:position x="58.2705575153411" y="-31.6653767302783" z="0"/>
        <viz:size value="5.74712643678161"/>
      </node>
      <node id="49" label="ASV512">
        <attvalues>
          <attvalue for="att1" value="ASV512"/>
          <attvalue for="att2" value="0.260457577274709"/>
        </attvalues>
        <viz:color r="255" g="99" b="71" a="1"/>
        <viz:position x="85.6791672456218" y="-6.13086954203285" z="0"/>
        <viz:size value="5.74712643678161"/>
      </node>
      <node id="50" label="ASV515">
        <attvalues>
          <attvalue for="att1" value="ASV515"/>
          <attvalue for="att2" value="0.357064728259354"/>
        </attvalues>
        <viz:color r="255" g="99" b="71" a="1"/>
        <viz:position x="1.46511138876286" y="-119.075418548656" z="0"/>
        <viz:size value="5.74712643678161"/>
      </node>
      <node id="51" label="ASV546">
        <attvalues>
          <attvalue for="att1" value="ASV546"/>
          <attvalue for="att2" value="0.18748834621184"/>
        </attvalues>
        <viz:color r="255" g="99" b="71" a="1"/>
        <viz:position x="-199.034143225437" y="182.316251010439" z="0"/>
        <viz:size value="5.74712643678161"/>
      </node>
      <node id="52" label="ASV570">
        <attvalues>
          <attvalue for="att1" value="ASV570"/>
          <attvalue for="att2" value="0.0988094416605859"/>
        </attvalues>
        <viz:color r="255" g="99" b="71" a="1"/>
        <viz:position x="-99.1338075341248" y="-15.6333066377448" z="0"/>
        <viz:size value="5.74712643678161"/>
      </node>
      <node id="53" label="ASV575">
        <attvalues>
          <attvalue for="att1" value="ASV575"/>
          <attvalue for="att2" value="0.0757587992523957"/>
        </attvalues>
        <viz:color r="255" g="99" b="71" a="1"/>
        <viz:position x="-6.12025915381594" y="-247.524389945827" z="0"/>
        <viz:size value="5.74712643678161"/>
      </node>
      <node id="54" label="ASV581">
        <attvalues>
          <attvalue for="att1" value="ASV581"/>
          <attvalue for="att2" value="0.0914684727407801"/>
        </attvalues>
        <viz:color r="255" g="99" b="71" a="1"/>
        <viz:position x="-12.6934777185294" y="25.7670665199065" z="0"/>
        <viz:size value="5.74712643678161"/>
      </node>
      <node id="55" label="ASV607">
        <attvalues>
          <attvalue for="att1" value="ASV607"/>
          <attvalue for="att2" value="0.167961368885156"/>
        </attvalues>
        <viz:color r="255" g="99" b="71" a="1"/>
        <viz:position x="137.948039920359" y="92.2272936445662" z="0"/>
        <viz:size value="5.74712643678161"/>
      </node>
      <node id="56" label="ASV642">
        <attvalues>
          <attvalue for="att1" value="ASV642"/>
          <attvalue for="att2" value="0.0911748339839879"/>
        </attvalues>
        <viz:color r="255" g="99" b="71" a="1"/>
        <viz:position x="21.7523122236907" y="-71.0525334200826" z="0"/>
        <viz:size value="5.74712643678161"/>
      </node>
      <node id="57" label="ASV681">
        <attvalues>
          <attvalue for="att1" value="ASV681"/>
          <attvalue for="att2" value="0.0657750815214599"/>
        </attvalues>
        <viz:color r="255" g="99" b="71" a="1"/>
        <viz:position x="77.5220143188417" y="217.744363741924" z="0"/>
        <viz:size value="5.74712643678161"/>
      </node>
      <node id="58" label="ASV692">
        <attvalues>
          <attvalue for="att1" value="ASV692"/>
          <attvalue for="att2" value="0.0691519272245705"/>
        </attvalues>
        <viz:color r="255" g="99" b="71" a="1"/>
        <viz:position x="-107.355219109725" y="22.1424019984141" z="0"/>
        <viz:size value="5.74712643678161"/>
      </node>
      <node id="59" label="ASV701">
        <attvalues>
          <attvalue for="att1" value="ASV701"/>
          <attvalue for="att2" value="0.146819378396116"/>
        </attvalues>
        <viz:color r="255" g="99" b="71" a="1"/>
        <viz:position x="-179.776019171656" y="-8.83493085347999" z="0"/>
        <viz:size value="5.74712643678161"/>
      </node>
      <node id="60" label="ASV736">
        <attvalues>
          <attvalue for="att1" value="ASV736"/>
          <attvalue for="att2" value="0.0936707634167218"/>
        </attvalues>
        <viz:color r="255" g="99" b="71" a="1"/>
        <viz:position x="153.022009902384" y="130.43868416514" z="0"/>
        <viz:size value="5.74712643678161"/>
      </node>
      <node id="61" label="ASV770">
        <attvalues>
          <attvalue for="att1" value="ASV770"/>
          <attvalue for="att2" value="0.0772269930363569"/>
        </attvalues>
        <viz:color r="255" g="99" b="71" a="1"/>
        <viz:position x="222.872841776786" y="250" z="0"/>
        <viz:size value="5.74712643678161"/>
      </node>
      <node id="62" label="ASV792">
        <attvalues>
          <attvalue for="att1" value="ASV792"/>
          <attvalue for="att2" value="0.179119641643261"/>
        </attvalues>
        <viz:color r="255" g="99" b="71" a="1"/>
        <viz:position x="69.395917021298" y="-201.94788922354" z="0"/>
        <viz:size value="5.74712643678161"/>
      </node>
      <node id="63" label="ASV796">
        <attvalues>
          <attvalue for="att1" value="ASV796"/>
          <attvalue for="att2" value="0.149168488450454"/>
        </attvalues>
        <viz:color r="255" g="99" b="71" a="1"/>
        <viz:position x="-130.090936011711" y="237.657685706102" z="0"/>
        <viz:size value="5.74712643678161"/>
      </node>
      <node id="64" label="ASV820">
        <attvalues>
          <attvalue for="att1" value="ASV820"/>
          <attvalue for="att2" value="0.118189599608873"/>
        </attvalues>
        <viz:color r="255" g="99" b="71" a="1"/>
        <viz:position x="8.53473850024528" y="-113.44278134017" z="0"/>
        <viz:size value="5.74712643678161"/>
      </node>
      <node id="65" label="ASV844">
        <attvalues>
          <attvalue for="att1" value="ASV844"/>
          <attvalue for="att2" value="0.0845679619561627"/>
        </attvalues>
        <viz:color r="255" g="99" b="71" a="1"/>
        <viz:position x="-13.0406461143441" y="233.302181345844" z="0"/>
        <viz:size value="5.74712643678161"/>
      </node>
      <node id="66" label="ASV859">
        <attvalues>
          <attvalue for="att1" value="ASV859"/>
          <attvalue for="att2" value="0.0640132489807065"/>
        </attvalues>
        <viz:color r="255" g="99" b="71" a="1"/>
        <viz:position x="231.47537911926" y="-181.578848981679" z="0"/>
        <viz:size value="5.74712643678161"/>
      </node>
      <node id="67" label="ASV894">
        <attvalues>
          <attvalue for="att1" value="ASV894"/>
          <attvalue for="att2" value="0.197178425185983"/>
        </attvalues>
        <viz:color r="255" g="99" b="71" a="1"/>
        <viz:position x="-67.5720222519358" y="-165.115640068492" z="0"/>
        <viz:size value="5.74712643678161"/>
      </node>
      <node id="68" label="ASV908">
        <attvalues>
          <attvalue for="att1" value="ASV908"/>
          <attvalue for="att2" value="0.100718093579735"/>
        </attvalues>
        <viz:color r="255" g="99" b="71" a="1"/>
        <viz:position x="250" y="-102.336917266419" z="0"/>
        <viz:size value="5.74712643678161"/>
      </node>
      <node id="69" label="ASV926">
        <attvalues>
          <attvalue for="att1" value="ASV926"/>
          <attvalue for="att2" value="0.125824207285471"/>
        </attvalues>
        <viz:color r="255" g="99" b="71" a="1"/>
        <viz:position x="-33.9811290048087" y="-106.865040564399" z="0"/>
        <viz:size value="5.74712643678161"/>
      </node>
      <node id="70" label="ASV935">
        <attvalues>
          <attvalue for="att1" value="ASV935"/>
          <attvalue for="att2" value="0.082512490658617"/>
        </attvalues>
        <viz:color r="255" g="99" b="71" a="1"/>
        <viz:position x="-33.223493422967" y="55.2801519842264" z="0"/>
        <viz:size value="5.74712643678161"/>
      </node>
      <node id="71" label="ASV977">
        <attvalues>
          <attvalue for="att1" value="ASV977"/>
          <attvalue for="att2" value="0.067243275305421"/>
        </attvalues>
        <viz:color r="255" g="99" b="71" a="1"/>
        <viz:position x="-8.38128480463405" y="-3.19296189180579" z="0"/>
        <viz:size value="5.74712643678161"/>
      </node>
      <node id="72" label="ASV990">
        <attvalues>
          <attvalue for="att1" value="ASV990"/>
          <attvalue for="att2" value="0.173246866507417"/>
        </attvalues>
        <viz:color r="255" g="99" b="71" a="1"/>
        <viz:position x="-250" y="130.016765049551" z="0"/>
        <viz:size value="5.74712643678161"/>
      </node>
      <node id="73" label="ASV998">
        <attvalues>
          <attvalue for="att1" value="ASV998"/>
          <attvalue for="att2" value="0.0784015480635258"/>
        </attvalues>
        <viz:color r="255" g="99" b="71" a="1"/>
        <viz:position x="199.740231181275" y="-137.880799737717" z="0"/>
        <viz:size value="5.74712643678161"/>
      </node>
      <node id="74" label="ASV1018">
        <attvalues>
          <attvalue for="att1" value="ASV1018"/>
          <attvalue for="att2" value="0.164731342560442"/>
        </attvalues>
        <viz:color r="255" g="99" b="71" a="1"/>
        <viz:position x="191.714790639765" y="-14.9060973009469" z="0"/>
        <viz:size value="5.74712643678161"/>
      </node>
      <node id="75" label="ASV1075">
        <attvalues>
          <attvalue for="att1" value="ASV1075"/>
          <attvalue for="att2" value="0.0666559977918365"/>
        </attvalues>
        <viz:color r="255" g="99" b="71" a="1"/>
        <viz:position x="152.392967430623" y="139.78310533394" z="0"/>
        <viz:size value="5.74712643678161"/>
      </node>
      <node id="76" label="ASV1158">
        <attvalues>
          <attvalue for="att1" value="ASV1158"/>
          <attvalue for="att2" value="0.138303854449141"/>
        </attvalues>
        <viz:color r="255" g="99" b="71" a="1"/>
        <viz:position x="72.4979415200787" y="-247.952864352481" z="0"/>
        <viz:size value="5.74712643678161"/>
      </node>
      <node id="77" label="ASV1186">
        <attvalues>
          <attvalue for="att1" value="ASV1186"/>
          <attvalue for="att2" value="0.0707669403869278"/>
        </attvalues>
        <viz:color r="255" g="99" b="71" a="1"/>
        <viz:position x="-173.285264853056" y="131.847748921969" z="0"/>
        <viz:size value="5.74712643678161"/>
      </node>
      <node id="78" label="ASV1188">
        <attvalues>
          <attvalue for="att1" value="ASV1188"/>
          <attvalue for="att2" value="0.0779610899283375"/>
        </attvalues>
        <viz:color r="255" g="99" b="71" a="1"/>
        <viz:position x="-38.4104806733315" y="133.620161837877" z="0"/>
        <viz:size value="5.74712643678161"/>
      </node>
      <node id="79" label="ASV1239">
        <attvalues>
          <attvalue for="att1" value="ASV1239"/>
          <attvalue for="att2" value="0.0623982358183492"/>
        </attvalues>
        <viz:color r="255" g="99" b="71" a="1"/>
        <viz:position x="97.4769012802775" y="-241.074944748285" z="0"/>
        <viz:size value="5.74712643678161"/>
      </node>
      <node id="80" label="ASV1327">
        <attvalues>
          <attvalue for="att1" value="ASV1327"/>
          <attvalue for="att2" value="0.0763460767659802"/>
        </attvalues>
        <viz:color r="255" g="99" b="71" a="1"/>
        <viz:position x="-169.31354584881" y="-48.1476388203894" z="0"/>
        <viz:size value="5.74712643678161"/>
      </node>
      <node id="81" label="ASV1348">
        <attvalues>
          <attvalue for="att1" value="ASV1348"/>
          <attvalue for="att2" value="0.0941112215519102"/>
        </attvalues>
        <viz:color r="255" g="99" b="71" a="1"/>
        <viz:position x="219.018763755604" y="208.291464287692" z="0"/>
        <viz:size value="5.74712643678161"/>
      </node>
      <node id="82" label="ASV1357">
        <attvalues>
          <attvalue for="att1" value="ASV1357"/>
          <attvalue for="att2" value="0.110261353175483"/>
        </attvalues>
        <viz:color r="255" g="99" b="71" a="1"/>
        <viz:position x="96.9573302051779" y="183.669048696237" z="0"/>
        <viz:size value="5.74712643678161"/>
      </node>
      <node id="83" label="ASV1397">
        <attvalues>
          <attvalue for="att1" value="ASV1397"/>
          <attvalue for="att2" value="0.0703264822517394"/>
        </attvalues>
        <viz:color r="255" g="99" b="71" a="1"/>
        <viz:position x="-134.759113376899" y="-209.012445794662" z="0"/>
        <viz:size value="5.74712643678161"/>
      </node>
      <node id="84" label="ASV1440">
        <attvalues>
          <attvalue for="att1" value="ASV1440"/>
          <attvalue for="att2" value="0.07106057914372"/>
        </attvalues>
        <viz:color r="255" g="99" b="71" a="1"/>
        <viz:position x="232.835662417059" y="106.608678618914" z="0"/>
        <viz:size value="5.74712643678161"/>
      </node>
      <node id="85" label="ASV1522">
        <attvalues>
          <attvalue for="att1" value="ASV1522"/>
          <attvalue for="att2" value="0.0829529487938054"/>
        </attvalues>
        <viz:color r="255" g="99" b="71" a="1"/>
        <viz:position x="29.4467064804431" y="163.126271176456" z="0"/>
        <viz:size value="5.74712643678161"/>
      </node>
      <node id="86" label="ASV1664">
        <attvalues>
          <attvalue for="att1" value="ASV1664"/>
          <attvalue for="att2" value="0.0644537071158948"/>
        </attvalues>
        <viz:color r="255" g="99" b="71" a="1"/>
        <viz:position x="-164.251774223" y="82.7894381378727" z="0"/>
        <viz:size value="5.74712643678161"/>
      </node>
      <node id="87" label="ASV1706">
        <attvalues>
          <attvalue for="att1" value="ASV1706"/>
          <attvalue for="att2" value="0.0725287729276812"/>
        </attvalues>
        <viz:color r="255" g="99" b="71" a="1"/>
        <viz:position x="-139.861182675527" y="73.9434930251323" z="0"/>
        <viz:size value="5.74712643678161"/>
      </node>
    </nodes>
    <edges>
      <edge id="0" label="+" source="1" target="34" weight="0.9527471">
        <attvalues>
          <attvalue for="att1" value="+"/>
        </attvalues>
      </edge>
      <edge id="1" label="+" source="1" target="35" weight="0.9629366">
        <attvalues>
          <attvalue for="att1" value="+"/>
        </attvalues>
      </edge>
      <edge id="2" label="-" source="1" target="54" weight="0.9074124">
        <attvalues>
          <attvalue for="att1" value="-"/>
        </attvalues>
      </edge>
      <edge id="3" label="-" source="1" target="59" weight="0.8372909">
        <attvalues>
          <attvalue for="att1" value="-"/>
        </attvalues>
      </edge>
      <edge id="4" label="-" source="2" target="9" weight="0.8572983">
        <attvalues>
          <attvalue for="att1" value="-"/>
        </attvalues>
      </edge>
      <edge id="5" label="+" source="2" target="16" weight="0.8095061">
        <attvalues>
          <attvalue for="att1" value="+"/>
        </attvalues>
      </edge>
      <edge id="6" label="-" source="2" target="19" weight="0.6382028">
        <attvalues>
          <attvalue for="att1" value="-"/>
        </attvalues>
      </edge>
      <edge id="7" label="-" source="2" target="37" weight="0.9459921">
        <attvalues>
          <attvalue for="att1" value="-"/>
        </attvalues>
      </edge>
      <edge id="8" label="+" source="2" target="44" weight="0.9483142">
        <attvalues>
          <attvalue for="att1" value="+"/>
        </attvalues>
      </edge>
      <edge id="9" label="-" source="3" target="21" weight="1">
        <attvalues>
          <attvalue for="att1" value="-"/>
        </attvalues>
      </edge>
      <edge id="10" label="-" source="3" target="57" weight="0.8255956">
        <attvalues>
          <attvalue for="att1" value="-"/>
        </attvalues>
      </edge>
      <edge id="11" label="-" source="3" target="60" weight="1">
        <attvalues>
          <attvalue for="att1" value="-"/>
        </attvalues>
      </edge>
      <edge id="12" label="-" source="3" target="61" weight="0.6755831">
        <attvalues>
          <attvalue for="att1" value="-"/>
        </attvalues>
      </edge>
      <edge id="13" label="-" source="3" target="71" weight="0.8716542">
        <attvalues>
          <attvalue for="att1" value="-"/>
        </attvalues>
      </edge>
      <edge id="14" label="-" source="3" target="73" weight="0.5021048">
        <attvalues>
          <attvalue for="att1" value="-"/>
        </attvalues>
      </edge>
      <edge id="15" label="-" source="3" target="77" weight="1">
        <attvalues>
          <attvalue for="att1" value="-"/>
        </attvalues>
      </edge>
      <edge id="16" label="-" source="4" target="62" weight="0.8137212">
        <attvalues>
          <attvalue for="att1" value="-"/>
        </attvalues>
      </edge>
      <edge id="17" label="-" source="4" target="70" weight="1">
        <attvalues>
          <attvalue for="att1" value="-"/>
        </attvalues>
      </edge>
      <edge id="18" label="+" source="4" target="87" weight="0.8505181">
        <attvalues>
          <attvalue for="att1" value="+"/>
        </attvalues>
      </edge>
      <edge id="19" label="-" source="5" target="6" weight="0.903473">
        <attvalues>
          <attvalue for="att1" value="-"/>
        </attvalues>
      </edge>
      <edge id="20" label="-" source="5" target="9" weight="0.8047898">
        <attvalues>
          <attvalue for="att1" value="-"/>
        </attvalues>
      </edge>
      <edge id="21" label="-" source="5" target="39" weight="0.9818526">
        <attvalues>
          <attvalue for="att1" value="-"/>
        </attvalues>
      </edge>
      <edge id="22" label="+" source="5" target="56" weight="0.8308517">
        <attvalues>
          <attvalue for="att1" value="+"/>
        </attvalues>
      </edge>
      <edge id="23" label="-" source="5" target="57" weight="0.9566427">
        <attvalues>
          <attvalue for="att1" value="-"/>
        </attvalues>
      </edge>
      <edge id="24" label="-" source="5" target="59" weight="0.735526">
        <attvalues>
          <attvalue for="att1" value="-"/>
        </attvalues>
      </edge>
      <edge id="25" label="-" source="5" target="61" weight="0.7577461">
        <attvalues>
          <attvalue for="att1" value="-"/>
        </attvalues>
      </edge>
      <edge id="26" label="+" source="5" target="62" weight="0.9387279">
        <attvalues>
          <attvalue for="att1" value="+"/>
        </attvalues>
      </edge>
      <edge id="27" label="-" source="5" target="64" weight="0.9143957">
        <attvalues>
          <attvalue for="att1" value="-"/>
        </attvalues>
      </edge>
      <edge id="28" label="+" source="5" target="79" weight="0.6980939">
        <attvalues>
          <attvalue for="att1" value="+"/>
        </attvalues>
      </edge>
      <edge id="29" label="-" source="6" target="11" weight="0.5885944">
        <attvalues>
          <attvalue for="att1" value="-"/>
        </attvalues>
      </edge>
      <edge id="30" label="-" source="6" target="33" weight="0.9342539">
        <attvalues>
          <attvalue for="att1" value="-"/>
        </attvalues>
      </edge>
      <edge id="31" label="+" source="6" target="39" weight="0.7806598">
        <attvalues>
          <attvalue for="att1" value="+"/>
        </attvalues>
      </edge>
      <edge id="32" label="-" source="6" target="46" weight="0.9290933">
        <attvalues>
          <attvalue for="att1" value="-"/>
        </attvalues>
      </edge>
      <edge id="33" label="+" source="6" target="69" weight="0.8815349">
        <attvalues>
          <attvalue for="att1" value="+"/>
        </attvalues>
      </edge>
      <edge id="34" label="-" source="6" target="73" weight="0.9896657">
        <attvalues>
          <attvalue for="att1" value="-"/>
        </attvalues>
      </edge>
      <edge id="35" label="-" source="7" target="12" weight="0.8944209">
        <attvalues>
          <attvalue for="att1" value="-"/>
        </attvalues>
      </edge>
      <edge id="36" label="-" source="7" target="16" weight="0.6577266">
        <attvalues>
          <attvalue for="att1" value="-"/>
        </attvalues>
      </edge>
      <edge id="37" label="-" source="7" target="26" weight="0.9527854">
        <attvalues>
          <attvalue for="att1" value="-"/>
        </attvalues>
      </edge>
      <edge id="38" label="+" source="7" target="45" weight="1">
        <attvalues>
          <attvalue for="att1" value="+"/>
        </attvalues>
      </edge>
      <edge id="39" label="-" source="7" target="62" weight="0.7423377">
        <attvalues>
          <attvalue for="att1" value="-"/>
        </attvalues>
      </edge>
      <edge id="40" label="+" source="7" target="63" weight="0.9501178">
        <attvalues>
          <attvalue for="att1" value="+"/>
        </attvalues>
      </edge>
      <edge id="41" label="+" source="7" target="67" weight="0.6806734">
        <attvalues>
          <attvalue for="att1" value="+"/>
        </attvalues>
      </edge>
      <edge id="42" label="-" source="7" target="68" weight="0.7497597">
        <attvalues>
          <attvalue for="att1" value="-"/>
        </attvalues>
      </edge>
      <edge id="43" label="-" source="7" target="70" weight="0.7876436">
        <attvalues>
          <attvalue for="att1" value="-"/>
        </attvalues>
      </edge>
      <edge id="44" label="-" source="7" target="84" weight="0.7508023">
        <attvalues>
          <attvalue for="att1" value="-"/>
        </attvalues>
      </edge>
      <edge id="45" label="-" source="8" target="48" weight="0.9702363">
        <attvalues>
          <attvalue for="att1" value="-"/>
        </attvalues>
      </edge>
      <edge id="46" label="-" source="8" target="65" weight="0.6556406">
        <attvalues>
          <attvalue for="att1" value="-"/>
        </attvalues>
      </edge>
      <edge id="47" label="-" source="9" target="22" weight="0.9722867">
        <attvalues>
          <attvalue for="att1" value="-"/>
        </attvalues>
      </edge>
      <edge id="48" label="+" source="9" target="36" weight="0.9718874">
        <attvalues>
          <attvalue for="att1" value="+"/>
        </attvalues>
      </edge>
      <edge id="49" label="-" source="9" target="53" weight="0.8462215">
        <attvalues>
          <attvalue for="att1" value="-"/>
        </attvalues>
      </edge>
      <edge id="50" label="+" source="9" target="54" weight="0.9411553">
        <attvalues>
          <attvalue for="att1" value="+"/>
        </attvalues>
      </edge>
      <edge id="51" label="+" source="9" target="58" weight="0.89912">
        <attvalues>
          <attvalue for="att1" value="+"/>
        </attvalues>
      </edge>
      <edge id="52" label="-" source="9" target="59" weight="0.916752">
        <attvalues>
          <attvalue for="att1" value="-"/>
        </attvalues>
      </edge>
      <edge id="53" label="-" source="9" target="61" weight="0.9252624">
        <attvalues>
          <attvalue for="att1" value="-"/>
        </attvalues>
      </edge>
      <edge id="54" label="+" source="9" target="69" weight="0.8677866">
        <attvalues>
          <attvalue for="att1" value="+"/>
        </attvalues>
      </edge>
      <edge id="55" label="-" source="10" target="39" weight="0.9450507">
        <attvalues>
          <attvalue for="att1" value="-"/>
        </attvalues>
      </edge>
      <edge id="56" label="+" source="10" target="56" weight="0.7168967">
        <attvalues>
          <attvalue for="att1" value="+"/>
        </attvalues>
      </edge>
      <edge id="57" label="-" source="10" target="57" weight="0.9523776">
        <attvalues>
          <attvalue for="att1" value="-"/>
        </attvalues>
      </edge>
      <edge id="58" label="-" source="10" target="59" weight="0.8190907">
        <attvalues>
          <attvalue for="att1" value="-"/>
        </attvalues>
      </edge>
      <edge id="59" label="-" source="10" target="61" weight="0.6357904">
        <attvalues>
          <attvalue for="att1" value="-"/>
        </attvalues>
      </edge>
      <edge id="60" label="+" source="10" target="62" weight="0.8710726">
        <attvalues>
          <attvalue for="att1" value="+"/>
        </attvalues>
      </edge>
      <edge id="61" label="+" source="10" target="64" weight="0.9286102">
        <attvalues>
          <attvalue for="att1" value="+"/>
        </attvalues>
      </edge>
      <edge id="62" label="-" source="10" target="72" weight="0.751037">
        <attvalues>
          <attvalue for="att1" value="-"/>
        </attvalues>
      </edge>
      <edge id="63" label="-" source="10" target="76" weight="0.855539">
        <attvalues>
          <attvalue for="att1" value="-"/>
        </attvalues>
      </edge>
      <edge id="64" label="-" source="10" target="80" weight="1">
        <attvalues>
          <attvalue for="att1" value="-"/>
        </attvalues>
      </edge>
      <edge id="65" label="-" source="10" target="81" weight="0.7203291">
        <attvalues>
          <attvalue for="att1" value="-"/>
        </attvalues>
      </edge>
      <edge id="66" label="-" source="11" target="15" weight="0.8455601">
        <attvalues>
          <attvalue for="att1" value="-"/>
        </attvalues>
      </edge>
      <edge id="67" label="-" source="11" target="45" weight="0.6411979">
        <attvalues>
          <attvalue for="att1" value="-"/>
        </attvalues>
      </edge>
      <edge id="68" label="-" source="11" target="56" weight="0.5509179">
        <attvalues>
          <attvalue for="att1" value="-"/>
        </attvalues>
      </edge>
      <edge id="69" label="+" source="12" target="60" weight="1">
        <attvalues>
          <attvalue for="att1" value="+"/>
        </attvalues>
      </edge>
      <edge id="70" label="-" source="12" target="77" weight="0.753555">
        <attvalues>
          <attvalue for="att1" value="-"/>
        </attvalues>
      </edge>
      <edge id="71" label="+" source="12" target="78" weight="0.9883988">
        <attvalues>
          <attvalue for="att1" value="+"/>
        </attvalues>
      </edge>
      <edge id="72" label="+" source="12" target="82" weight="0.6939407">
        <attvalues>
          <attvalue for="att1" value="+"/>
        </attvalues>
      </edge>
      <edge id="73" label="-" source="12" target="83" weight="0.7745966">
        <attvalues>
          <attvalue for="att1" value="-"/>
        </attvalues>
      </edge>
      <edge id="74" label="-" source="12" target="85" weight="0.8044719">
        <attvalues>
          <attvalue for="att1" value="-"/>
        </attvalues>
      </edge>
      <edge id="75" label="+" source="13" target="19" weight="0.9585754">
        <attvalues>
          <attvalue for="att1" value="+"/>
        </attvalues>
      </edge>
      <edge id="76" label="+" source="13" target="23" weight="0.9217219">
        <attvalues>
          <attvalue for="att1" value="+"/>
        </attvalues>
      </edge>
      <edge id="77" label="-" source="13" target="25" weight="0.778891">
        <attvalues>
          <attvalue for="att1" value="-"/>
        </attvalues>
      </edge>
      <edge id="78" label="-" source="13" target="75" weight="0.5650801">
        <attvalues>
          <attvalue for="att1" value="-"/>
        </attvalues>
      </edge>
      <edge id="79" label="-" source="14" target="24" weight="0.3630282">
        <attvalues>
          <attvalue for="att1" value="-"/>
        </attvalues>
      </edge>
      <edge id="80" label="+" source="14" target="31" weight="0.5888215">
        <attvalues>
          <attvalue for="att1" value="+"/>
        </attvalues>
      </edge>
      <edge id="81" label="+" source="15" target="58" weight="0.9774425">
        <attvalues>
          <attvalue for="att1" value="+"/>
        </attvalues>
      </edge>
      <edge id="82" label="+" source="15" target="78" weight="1">
        <attvalues>
          <attvalue for="att1" value="+"/>
        </attvalues>
      </edge>
      <edge id="83" label="-" source="16" target="24" weight="0.7814716">
        <attvalues>
          <attvalue for="att1" value="-"/>
        </attvalues>
      </edge>
      <edge id="84" label="+" source="16" target="25" weight="0.9723295">
        <attvalues>
          <attvalue for="att1" value="+"/>
        </attvalues>
      </edge>
      <edge id="85" label="+" source="16" target="29" weight="0.7134959">
        <attvalues>
          <attvalue for="att1" value="+"/>
        </attvalues>
      </edge>
      <edge id="86" label="-" source="16" target="30" weight="0.7651411">
        <attvalues>
          <attvalue for="att1" value="-"/>
        </attvalues>
      </edge>
      <edge id="87" label="-" source="16" target="32" weight="0.8022454">
        <attvalues>
          <attvalue for="att1" value="-"/>
        </attvalues>
      </edge>
      <edge id="88" label="+" source="16" target="39" weight="0.9530491">
        <attvalues>
          <attvalue for="att1" value="+"/>
        </attvalues>
      </edge>
      <edge id="89" label="+" source="16" target="43" weight="0.9139875">
        <attvalues>
          <attvalue for="att1" value="+"/>
        </attvalues>
      </edge>
      <edge id="90" label="-" source="16" target="45" weight="0.7775186">
        <attvalues>
          <attvalue for="att1" value="-"/>
        </attvalues>
      </edge>
      <edge id="91" label="+" source="16" target="49" weight="0.9554211">
        <attvalues>
          <attvalue for="att1" value="+"/>
        </attvalues>
      </edge>
      <edge id="92" label="-" source="16" target="56" weight="0.9981763">
        <attvalues>
          <attvalue for="att1" value="-"/>
        </attvalues>
      </edge>
      <edge id="93" label="+" source="16" target="86" weight="0.9613943">
        <attvalues>
          <attvalue for="att1" value="+"/>
        </attvalues>
      </edge>
      <edge id="94" label="-" source="17" target="39" weight="0.7939726">
        <attvalues>
          <attvalue for="att1" value="-"/>
        </attvalues>
      </edge>
      <edge id="95" label="+" source="17" target="46" weight="0.8562846">
        <attvalues>
          <attvalue for="att1" value="+"/>
        </attvalues>
      </edge>
      <edge id="96" label="-" source="17" target="53" weight="0.9757937">
        <attvalues>
          <attvalue for="att1" value="-"/>
        </attvalues>
      </edge>
      <edge id="97" label="+" source="18" target="24" weight="0.6898726">
        <attvalues>
          <attvalue for="att1" value="+"/>
        </attvalues>
      </edge>
      <edge id="98" label="+" source="18" target="26" weight="0.5961552">
        <attvalues>
          <attvalue for="att1" value="+"/>
        </attvalues>
      </edge>
      <edge id="99" label="+" source="18" target="27" weight="0.730844">
        <attvalues>
          <attvalue for="att1" value="+"/>
        </attvalues>
      </edge>
      <edge id="100" label="+" source="18" target="36" weight="0.9212324">
        <attvalues>
          <attvalue for="att1" value="+"/>
        </attvalues>
      </edge>
      <edge id="101" label="-" source="18" target="53" weight="0.9781919">
        <attvalues>
          <attvalue for="att1" value="-"/>
        </attvalues>
      </edge>
      <edge id="102" label="-" source="18" target="71" weight="0.9770538">
        <attvalues>
          <attvalue for="att1" value="-"/>
        </attvalues>
      </edge>
      <edge id="103" label="-" source="19" target="27" weight="0.7093191">
        <attvalues>
          <attvalue for="att1" value="-"/>
        </attvalues>
      </edge>
      <edge id="104" label="-" source="19" target="36" weight="0.7878732">
        <attvalues>
          <attvalue for="att1" value="-"/>
        </attvalues>
      </edge>
      <edge id="105" label="-" source="19" target="53" weight="0.8318442">
        <attvalues>
          <attvalue for="att1" value="-"/>
        </attvalues>
      </edge>
      <edge id="106" label="-" source="19" target="61" weight="1">
        <attvalues>
          <attvalue for="att1" value="-"/>
        </attvalues>
      </edge>
      <edge id="107" label="+" source="19" target="78" weight="0.9083566">
        <attvalues>
          <attvalue for="att1" value="+"/>
        </attvalues>
      </edge>
      <edge id="108" label="-" source="19" target="79" weight="0.9188156">
        <attvalues>
          <attvalue for="att1" value="-"/>
        </attvalues>
      </edge>
      <edge id="109" label="-" source="19" target="83" weight="0.8281893">
        <attvalues>
          <attvalue for="att1" value="-"/>
        </attvalues>
      </edge>
      <edge id="110" label="+" source="19" target="84" weight="0.9511862">
        <attvalues>
          <attvalue for="att1" value="+"/>
        </attvalues>
      </edge>
      <edge id="111" label="+" source="19" target="86" weight="0.9246252">
        <attvalues>
          <attvalue for="att1" value="+"/>
        </attvalues>
      </edge>
      <edge id="112" label="-" source="20" target="27" weight="0.7612656">
        <attvalues>
          <attvalue for="att1" value="-"/>
        </attvalues>
      </edge>
      <edge id="113" label="-" source="20" target="31" weight="0.9295481">
        <attvalues>
          <attvalue for="att1" value="-"/>
        </attvalues>
      </edge>
      <edge id="114" label="+" source="20" target="33" weight="0.8411738">
        <attvalues>
          <attvalue for="att1" value="+"/>
        </attvalues>
      </edge>
      <edge id="115" label="-" source="20" target="36" weight="0.8024556">
        <attvalues>
          <attvalue for="att1" value="-"/>
        </attvalues>
      </edge>
      <edge id="116" label="-" source="20" target="41" weight="0.8414772">
        <attvalues>
          <attvalue for="att1" value="-"/>
        </attvalues>
      </edge>
      <edge id="117" label="-" source="20" target="73" weight="0.5100261">
        <attvalues>
          <attvalue for="att1" value="-"/>
        </attvalues>
      </edge>
      <edge id="118" label="+" source="22" target="30" weight="1">
        <attvalues>
          <attvalue for="att1" value="+"/>
        </attvalues>
      </edge>
      <edge id="119" label="-" source="22" target="55" weight="0.8804015">
        <attvalues>
          <attvalue for="att1" value="-"/>
        </attvalues>
      </edge>
      <edge id="120" label="-" source="22" target="72" weight="0.6651473">
        <attvalues>
          <attvalue for="att1" value="-"/>
        </attvalues>
      </edge>
      <edge id="121" label="+" source="23" target="37" weight="0.6672724">
        <attvalues>
          <attvalue for="att1" value="+"/>
        </attvalues>
      </edge>
      <edge id="122" label="+" source="23" target="51" weight="0.9259002">
        <attvalues>
          <attvalue for="att1" value="+"/>
        </attvalues>
      </edge>
      <edge id="123" label="+" source="23" target="70" weight="0.5571163">
        <attvalues>
          <attvalue for="att1" value="+"/>
        </attvalues>
      </edge>
      <edge id="124" label="+" source="26" target="30" weight="0.9916358">
        <attvalues>
          <attvalue for="att1" value="+"/>
        </attvalues>
      </edge>
      <edge id="125" label="-" source="26" target="59" weight="0.7666389">
        <attvalues>
          <attvalue for="att1" value="-"/>
        </attvalues>
      </edge>
      <edge id="126" label="-" source="26" target="82" weight="0.9864124">
        <attvalues>
          <attvalue for="att1" value="-"/>
        </attvalues>
      </edge>
      <edge id="127" label="+" source="27" target="38" weight="0.816262">
        <attvalues>
          <attvalue for="att1" value="+"/>
        </attvalues>
      </edge>
      <edge id="128" label="-" source="27" target="39" weight="0.956663">
        <attvalues>
          <attvalue for="att1" value="-"/>
        </attvalues>
      </edge>
      <edge id="129" label="-" source="27" target="41" weight="0.7476082">
        <attvalues>
          <attvalue for="att1" value="-"/>
        </attvalues>
      </edge>
      <edge id="130" label="-" source="27" target="43" weight="0.7548078">
        <attvalues>
          <attvalue for="att1" value="-"/>
        </attvalues>
      </edge>
      <edge id="131" label="+" source="27" target="44" weight="0.925631">
        <attvalues>
          <attvalue for="att1" value="+"/>
        </attvalues>
      </edge>
      <edge id="132" label="+" source="27" target="46" weight="0.9431241">
        <attvalues>
          <attvalue for="att1" value="+"/>
        </attvalues>
      </edge>
      <edge id="133" label="-" source="27" target="54" weight="0.7945174">
        <attvalues>
          <attvalue for="att1" value="-"/>
        </attvalues>
      </edge>
      <edge id="134" label="-" source="27" target="58" weight="0.9320536">
        <attvalues>
          <attvalue for="att1" value="-"/>
        </attvalues>
      </edge>
      <edge id="135" label="+" source="27" target="60" weight="0.9367805">
        <attvalues>
          <attvalue for="att1" value="+"/>
        </attvalues>
      </edge>
      <edge id="136" label="-" source="27" target="64" weight="0.7991228">
        <attvalues>
          <attvalue for="att1" value="-"/>
        </attvalues>
      </edge>
      <edge id="137" label="-" source="27" target="69" weight="0.8324574">
        <attvalues>
          <attvalue for="att1" value="-"/>
        </attvalues>
      </edge>
      <edge id="138" label="+" source="27" target="74" weight="0.9168409">
        <attvalues>
          <attvalue for="att1" value="+"/>
        </attvalues>
      </edge>
      <edge id="139" label="+" source="28" target="45" weight="0.9518814">
        <attvalues>
          <attvalue for="att1" value="+"/>
        </attvalues>
      </edge>
      <edge id="140" label="-" source="28" target="64" weight="0.7974099">
        <attvalues>
          <attvalue for="att1" value="-"/>
        </attvalues>
      </edge>
      <edge id="141" label="-" source="28" target="77" weight="0.8454237">
        <attvalues>
          <attvalue for="att1" value="-"/>
        </attvalues>
      </edge>
      <edge id="142" label="-" source="29" target="55" weight="0.9799713">
        <attvalues>
          <attvalue for="att1" value="-"/>
        </attvalues>
      </edge>
      <edge id="143" label="-" source="29" target="59" weight="0.9983821">
        <attvalues>
          <attvalue for="att1" value="-"/>
        </attvalues>
      </edge>
      <edge id="144" label="-" source="29" target="65" weight="0.9057584">
        <attvalues>
          <attvalue for="att1" value="-"/>
        </attvalues>
      </edge>
      <edge id="145" label="-" source="29" target="72" weight="0.5584723">
        <attvalues>
          <attvalue for="att1" value="-"/>
        </attvalues>
      </edge>
      <edge id="146" label="+" source="30" target="41" weight="0.9303364">
        <attvalues>
          <attvalue for="att1" value="+"/>
        </attvalues>
      </edge>
      <edge id="147" label="+" source="30" target="43" weight="0.9285696">
        <attvalues>
          <attvalue for="att1" value="+"/>
        </attvalues>
      </edge>
      <edge id="148" label="+" source="30" target="54" weight="0.7811389">
        <attvalues>
          <attvalue for="att1" value="+"/>
        </attvalues>
      </edge>
      <edge id="149" label="-" source="30" target="71" weight="0.8052359">
        <attvalues>
          <attvalue for="att1" value="-"/>
        </attvalues>
      </edge>
      <edge id="150" label="+" source="31" target="49" weight="1">
        <attvalues>
          <attvalue for="att1" value="+"/>
        </attvalues>
      </edge>
      <edge id="151" label="-" source="31" target="66" weight="0.8377755">
        <attvalues>
          <attvalue for="att1" value="-"/>
        </attvalues>
      </edge>
      <edge id="152" label="+" source="31" target="67" weight="0.9452324">
        <attvalues>
          <attvalue for="att1" value="+"/>
        </attvalues>
      </edge>
      <edge id="153" label="+" source="31" target="71" weight="0.7538534">
        <attvalues>
          <attvalue for="att1" value="+"/>
        </attvalues>
      </edge>
      <edge id="154" label="-" source="31" target="72" weight="0.7750086">
        <attvalues>
          <attvalue for="att1" value="-"/>
        </attvalues>
      </edge>
      <edge id="155" label="-" source="31" target="74" weight="0.8161422">
        <attvalues>
          <attvalue for="att1" value="-"/>
        </attvalues>
      </edge>
      <edge id="156" label="+" source="31" target="82" weight="0.940537">
        <attvalues>
          <attvalue for="att1" value="+"/>
        </attvalues>
      </edge>
      <edge id="157" label="+" source="31" target="86" weight="0.9152738">
        <attvalues>
          <attvalue for="att1" value="+"/>
        </attvalues>
      </edge>
      <edge id="158" label="-" source="32" target="33" weight="0.8065376">
        <attvalues>
          <attvalue for="att1" value="-"/>
        </attvalues>
      </edge>
      <edge id="159" label="+" source="32" target="36" weight="0.9533835">
        <attvalues>
          <attvalue for="att1" value="+"/>
        </attvalues>
      </edge>
      <edge id="160" label="+" source="32" target="41" weight="0.9648113">
        <attvalues>
          <attvalue for="att1" value="+"/>
        </attvalues>
      </edge>
      <edge id="161" label="-" source="32" target="46" weight="0.8069387">
        <attvalues>
          <attvalue for="att1" value="-"/>
        </attvalues>
      </edge>
      <edge id="162" label="-" source="32" target="54" weight="0.8048601">
        <attvalues>
          <attvalue for="att1" value="-"/>
        </attvalues>
      </edge>
      <edge id="163" label="+" source="32" target="61" weight="0.9827199">
        <attvalues>
          <attvalue for="att1" value="+"/>
        </attvalues>
      </edge>
      <edge id="164" label="-" source="32" target="78" weight="0.7662213">
        <attvalues>
          <attvalue for="att1" value="-"/>
        </attvalues>
      </edge>
      <edge id="165" label="+" source="32" target="79" weight="0.9661496">
        <attvalues>
          <attvalue for="att1" value="+"/>
        </attvalues>
      </edge>
      <edge id="166" label="+" source="32" target="81" weight="0.7560869">
        <attvalues>
          <attvalue for="att1" value="+"/>
        </attvalues>
      </edge>
      <edge id="167" label="+" source="32" target="83" weight="0.8001453">
        <attvalues>
          <attvalue for="att1" value="+"/>
        </attvalues>
      </edge>
      <edge id="168" label="-" source="32" target="84" weight="0.9263258">
        <attvalues>
          <attvalue for="att1" value="-"/>
        </attvalues>
      </edge>
      <edge id="169" label="-" source="32" target="86" weight="0.9518055">
        <attvalues>
          <attvalue for="att1" value="-"/>
        </attvalues>
      </edge>
      <edge id="170" label="+" source="33" target="39" weight="0.8506104">
        <attvalues>
          <attvalue for="att1" value="+"/>
        </attvalues>
      </edge>
      <edge id="171" label="+" source="33" target="43" weight="0.9694434">
        <attvalues>
          <attvalue for="att1" value="+"/>
        </attvalues>
      </edge>
      <edge id="172" label="-" source="33" target="45" weight="0.9259106">
        <attvalues>
          <attvalue for="att1" value="-"/>
        </attvalues>
      </edge>
      <edge id="173" label="+" source="33" target="49" weight="0.8901585">
        <attvalues>
          <attvalue for="att1" value="+"/>
        </attvalues>
      </edge>
      <edge id="174" label="+" source="33" target="54" weight="0.8612714">
        <attvalues>
          <attvalue for="att1" value="+"/>
        </attvalues>
      </edge>
      <edge id="175" label="-" source="33" target="59" weight="0.907304">
        <attvalues>
          <attvalue for="att1" value="-"/>
        </attvalues>
      </edge>
      <edge id="176" label="-" source="33" target="67" weight="0.9644876">
        <attvalues>
          <attvalue for="att1" value="-"/>
        </attvalues>
      </edge>
      <edge id="177" label="+" source="33" target="68" weight="0.8117668">
        <attvalues>
          <attvalue for="att1" value="+"/>
        </attvalues>
      </edge>
      <edge id="178" label="+" source="33" target="71" weight="0.8534065">
        <attvalues>
          <attvalue for="att1" value="+"/>
        </attvalues>
      </edge>
      <edge id="179" label="-" source="35" target="57" weight="0.9482106">
        <attvalues>
          <attvalue for="att1" value="-"/>
        </attvalues>
      </edge>
      <edge id="180" label="+" source="35" target="74" weight="0.714357">
        <attvalues>
          <attvalue for="att1" value="+"/>
        </attvalues>
      </edge>
      <edge id="181" label="-" source="35" target="75" weight="0.9455585">
        <attvalues>
          <attvalue for="att1" value="-"/>
        </attvalues>
      </edge>
      <edge id="182" label="-" source="35" target="77" weight="0.8438893">
        <attvalues>
          <attvalue for="att1" value="-"/>
        </attvalues>
      </edge>
      <edge id="183" label="-" source="35" target="79" weight="0.6482818">
        <attvalues>
          <attvalue for="att1" value="-"/>
        </attvalues>
      </edge>
      <edge id="184" label="+" source="35" target="80" weight="0.872076">
        <attvalues>
          <attvalue for="att1" value="+"/>
        </attvalues>
      </edge>
      <edge id="185" label="+" source="35" target="82" weight="0.9459034">
        <attvalues>
          <attvalue for="att1" value="+"/>
        </attvalues>
      </edge>
      <edge id="186" label="-" source="36" target="39" weight="0.7780132">
        <attvalues>
          <attvalue for="att1" value="-"/>
        </attvalues>
      </edge>
      <edge id="187" label="-" source="36" target="43" weight="0.8946367">
        <attvalues>
          <attvalue for="att1" value="-"/>
        </attvalues>
      </edge>
      <edge id="188" label="+" source="36" target="45" weight="0.9310827">
        <attvalues>
          <attvalue for="att1" value="+"/>
        </attvalues>
      </edge>
      <edge id="189" label="-" source="36" target="49" weight="0.766442">
        <attvalues>
          <attvalue for="att1" value="-"/>
        </attvalues>
      </edge>
      <edge id="190" label="-" source="36" target="54" weight="0.7748759">
        <attvalues>
          <attvalue for="att1" value="-"/>
        </attvalues>
      </edge>
      <edge id="191" label="+" source="36" target="59" weight="0.8744247">
        <attvalues>
          <attvalue for="att1" value="+"/>
        </attvalues>
      </edge>
      <edge id="192" label="+" source="36" target="67" weight="0.8849603">
        <attvalues>
          <attvalue for="att1" value="+"/>
        </attvalues>
      </edge>
      <edge id="193" label="-" source="36" target="68" weight="0.8293246">
        <attvalues>
          <attvalue for="att1" value="-"/>
        </attvalues>
      </edge>
      <edge id="194" label="-" source="36" target="71" weight="0.7934879">
        <attvalues>
          <attvalue for="att1" value="-"/>
        </attvalues>
      </edge>
      <edge id="195" label="-" source="36" target="72" weight="0.9255041">
        <attvalues>
          <attvalue for="att1" value="-"/>
        </attvalues>
      </edge>
      <edge id="196" label="-" source="38" target="39" weight="0.7156956">
        <attvalues>
          <attvalue for="att1" value="-"/>
        </attvalues>
      </edge>
      <edge id="197" label="-" source="38" target="52" weight="1">
        <attvalues>
          <attvalue for="att1" value="-"/>
        </attvalues>
      </edge>
      <edge id="198" label="+" source="38" target="69" weight="0.7922399">
        <attvalues>
          <attvalue for="att1" value="+"/>
        </attvalues>
      </edge>
      <edge id="199" label="-" source="38" target="70" weight="0.9345161">
        <attvalues>
          <attvalue for="att1" value="-"/>
        </attvalues>
      </edge>
      <edge id="200" label="-" source="38" target="74" weight="0.739031">
        <attvalues>
          <attvalue for="att1" value="-"/>
        </attvalues>
      </edge>
      <edge id="201" label="+" source="38" target="75" weight="0.8642875">
        <attvalues>
          <attvalue for="att1" value="+"/>
        </attvalues>
      </edge>
      <edge id="202" label="+" source="38" target="77" weight="0.9261532">
        <attvalues>
          <attvalue for="att1" value="+"/>
        </attvalues>
      </edge>
      <edge id="203" label="-" source="38" target="85" weight="0.7346334">
        <attvalues>
          <attvalue for="att1" value="-"/>
        </attvalues>
      </edge>
      <edge id="204" label="-" source="39" target="41" weight="0.9104626">
        <attvalues>
          <attvalue for="att1" value="-"/>
        </attvalues>
      </edge>
      <edge id="205" label="+" source="39" target="43" weight="0.8524031">
        <attvalues>
          <attvalue for="att1" value="+"/>
        </attvalues>
      </edge>
      <edge id="206" label="-" source="39" target="47" weight="0.737616">
        <attvalues>
          <attvalue for="att1" value="-"/>
        </attvalues>
      </edge>
      <edge id="207" label="-" source="39" target="52" weight="0.7558032">
        <attvalues>
          <attvalue for="att1" value="-"/>
        </attvalues>
      </edge>
      <edge id="208" label="+" source="39" target="57" weight="0.8630151">
        <attvalues>
          <attvalue for="att1" value="+"/>
        </attvalues>
      </edge>
      <edge id="209" label="+" source="39" target="65" weight="0.9077715">
        <attvalues>
          <attvalue for="att1" value="+"/>
        </attvalues>
      </edge>
      <edge id="210" label="-" source="39" target="66" weight="0.681213">
        <attvalues>
          <attvalue for="att1" value="-"/>
        </attvalues>
      </edge>
      <edge id="211" label="-" source="39" target="69" weight="0.794302">
        <attvalues>
          <attvalue for="att1" value="-"/>
        </attvalues>
      </edge>
      <edge id="212" label="-" source="39" target="70" weight="0.9381747">
        <attvalues>
          <attvalue for="att1" value="-"/>
        </attvalues>
      </edge>
      <edge id="213" label="+" source="39" target="73" weight="0.8482967">
        <attvalues>
          <attvalue for="att1" value="+"/>
        </attvalues>
      </edge>
      <edge id="214" label="+" source="40" target="71" weight="0.449322">
        <attvalues>
          <attvalue for="att1" value="+"/>
        </attvalues>
      </edge>
      <edge id="215" label="-" source="41" target="45" weight="0.7840831">
        <attvalues>
          <attvalue for="att1" value="-"/>
        </attvalues>
      </edge>
      <edge id="216" label="+" source="41" target="55" weight="0.9020805">
        <attvalues>
          <attvalue for="att1" value="+"/>
        </attvalues>
      </edge>
      <edge id="217" label="+" source="42" target="75" weight="0.8577478">
        <attvalues>
          <attvalue for="att1" value="+"/>
        </attvalues>
      </edge>
      <edge id="218" label="-" source="42" target="85" weight="0.8366025">
        <attvalues>
          <attvalue for="att1" value="-"/>
        </attvalues>
      </edge>
      <edge id="219" label="-" source="42" target="87" weight="0.9065562">
        <attvalues>
          <attvalue for="att1" value="-"/>
        </attvalues>
      </edge>
      <edge id="220" label="-" source="43" target="47" weight="0.9835911">
        <attvalues>
          <attvalue for="att1" value="-"/>
        </attvalues>
      </edge>
      <edge id="221" label="+" source="43" target="64" weight="0.8101626">
        <attvalues>
          <attvalue for="att1" value="+"/>
        </attvalues>
      </edge>
      <edge id="222" label="-" source="43" target="65" weight="0.9361725">
        <attvalues>
          <attvalue for="att1" value="-"/>
        </attvalues>
      </edge>
      <edge id="223" label="-" source="43" target="67" weight="0.7344368">
        <attvalues>
          <attvalue for="att1" value="-"/>
        </attvalues>
      </edge>
      <edge id="224" label="-" source="43" target="69" weight="0.7603566">
        <attvalues>
          <attvalue for="att1" value="-"/>
        </attvalues>
      </edge>
      <edge id="225" label="+" source="43" target="70" weight="0.9166038">
        <attvalues>
          <attvalue for="att1" value="+"/>
        </attvalues>
      </edge>
      <edge id="226" label="+" source="43" target="72" weight="0.9475122">
        <attvalues>
          <attvalue for="att1" value="+"/>
        </attvalues>
      </edge>
      <edge id="227" label="-" source="43" target="80" weight="0.7511894">
        <attvalues>
          <attvalue for="att1" value="-"/>
        </attvalues>
      </edge>
      <edge id="228" label="-" source="43" target="84" weight="0.9071679">
        <attvalues>
          <attvalue for="att1" value="-"/>
        </attvalues>
      </edge>
      <edge id="229" label="+" source="43" target="86" weight="0.9361047">
        <attvalues>
          <attvalue for="att1" value="+"/>
        </attvalues>
      </edge>
      <edge id="230" label="-" source="44" target="47" weight="0.8433372">
        <attvalues>
          <attvalue for="att1" value="-"/>
        </attvalues>
      </edge>
      <edge id="231" label="-" source="44" target="52" weight="0.7567006">
        <attvalues>
          <attvalue for="att1" value="-"/>
        </attvalues>
      </edge>
      <edge id="232" label="+" source="44" target="57" weight="0.9340464">
        <attvalues>
          <attvalue for="att1" value="+"/>
        </attvalues>
      </edge>
      <edge id="233" label="+" source="44" target="65" weight="0.9385955">
        <attvalues>
          <attvalue for="att1" value="+"/>
        </attvalues>
      </edge>
      <edge id="234" label="-" source="44" target="69" weight="0.7827543">
        <attvalues>
          <attvalue for="att1" value="-"/>
        </attvalues>
      </edge>
      <edge id="235" label="-" source="44" target="70" weight="0.9315034">
        <attvalues>
          <attvalue for="att1" value="-"/>
        </attvalues>
      </edge>
      <edge id="236" label="+" source="44" target="73" weight="0.9442479">
        <attvalues>
          <attvalue for="att1" value="+"/>
        </attvalues>
      </edge>
      <edge id="237" label="+" source="44" target="75" weight="0.8956309">
        <attvalues>
          <attvalue for="att1" value="+"/>
        </attvalues>
      </edge>
      <edge id="238" label="-" source="45" target="84" weight="0.6947583">
        <attvalues>
          <attvalue for="att1" value="-"/>
        </attvalues>
      </edge>
      <edge id="239" label="-" source="46" target="75" weight="0.904804">
        <attvalues>
          <attvalue for="att1" value="-"/>
        </attvalues>
      </edge>
      <edge id="240" label="-" source="46" target="76" weight="0.9499742">
        <attvalues>
          <attvalue for="att1" value="-"/>
        </attvalues>
      </edge>
      <edge id="241" label="-" source="48" target="57" weight="0.8614488">
        <attvalues>
          <attvalue for="att1" value="-"/>
        </attvalues>
      </edge>
      <edge id="242" label="-" source="48" target="76" weight="0.9970272">
        <attvalues>
          <attvalue for="att1" value="-"/>
        </attvalues>
      </edge>
      <edge id="243" label="+" source="49" target="55" weight="0.8922073">
        <attvalues>
          <attvalue for="att1" value="+"/>
        </attvalues>
      </edge>
      <edge id="244" label="-" source="49" target="56" weight="0.9203378">
        <attvalues>
          <attvalue for="att1" value="-"/>
        </attvalues>
      </edge>
      <edge id="245" label="-" source="49" target="60" weight="0.6969119">
        <attvalues>
          <attvalue for="att1" value="-"/>
        </attvalues>
      </edge>
      <edge id="246" label="+" source="49" target="61" weight="0.79852">
        <attvalues>
          <attvalue for="att1" value="+"/>
        </attvalues>
      </edge>
      <edge id="247" label="+" source="49" target="63" weight="0.8526056">
        <attvalues>
          <attvalue for="att1" value="+"/>
        </attvalues>
      </edge>
      <edge id="248" label="-" source="49" target="71" weight="0.8708807">
        <attvalues>
          <attvalue for="att1" value="-"/>
        </attvalues>
      </edge>
      <edge id="249" label="-" source="49" target="75" weight="0.8461446">
        <attvalues>
          <attvalue for="att1" value="-"/>
        </attvalues>
      </edge>
      <edge id="250" label="+" source="49" target="77" weight="0.7962318">
        <attvalues>
          <attvalue for="att1" value="+"/>
        </attvalues>
      </edge>
      <edge id="251" label="-" source="49" target="81" weight="0.8787385">
        <attvalues>
          <attvalue for="att1" value="-"/>
        </attvalues>
      </edge>
      <edge id="252" label="-" source="49" target="86" weight="0.8835654">
        <attvalues>
          <attvalue for="att1" value="-"/>
        </attvalues>
      </edge>
      <edge id="253" label="+" source="50" target="54" weight="0.8854478">
        <attvalues>
          <attvalue for="att1" value="+"/>
        </attvalues>
      </edge>
      <edge id="254" label="+" source="50" target="62" weight="0.8373516">
        <attvalues>
          <attvalue for="att1" value="+"/>
        </attvalues>
      </edge>
      <edge id="255" label="-" source="50" target="66" weight="0.9033923">
        <attvalues>
          <attvalue for="att1" value="-"/>
        </attvalues>
      </edge>
      <edge id="256" label="-" source="50" target="67" weight="0.8135418">
        <attvalues>
          <attvalue for="att1" value="-"/>
        </attvalues>
      </edge>
      <edge id="257" label="+" source="50" target="70" weight="0.833459">
        <attvalues>
          <attvalue for="att1" value="+"/>
        </attvalues>
      </edge>
      <edge id="258" label="+" source="50" target="72" weight="0.8106434">
        <attvalues>
          <attvalue for="att1" value="+"/>
        </attvalues>
      </edge>
      <edge id="259" label="+" source="50" target="75" weight="0.8513426">
        <attvalues>
          <attvalue for="att1" value="+"/>
        </attvalues>
      </edge>
      <edge id="260" label="-" source="50" target="81" weight="1">
        <attvalues>
          <attvalue for="att1" value="-"/>
        </attvalues>
      </edge>
      <edge id="261" label="+" source="51" target="62" weight="0.8749867">
        <attvalues>
          <attvalue for="att1" value="+"/>
        </attvalues>
      </edge>
      <edge id="262" label="-" source="51" target="63" weight="0.9766162">
        <attvalues>
          <attvalue for="att1" value="-"/>
        </attvalues>
      </edge>
      <edge id="263" label="-" source="51" target="65" weight="0.7435143">
        <attvalues>
          <attvalue for="att1" value="-"/>
        </attvalues>
      </edge>
      <edge id="264" label="-" source="51" target="67" weight="0.7598487">
        <attvalues>
          <attvalue for="att1" value="-"/>
        </attvalues>
      </edge>
      <edge id="265" label="+" source="51" target="68" weight="0.9394476">
        <attvalues>
          <attvalue for="att1" value="+"/>
        </attvalues>
      </edge>
      <edge id="266" label="+" source="51" target="70" weight="0.9538332">
        <attvalues>
          <attvalue for="att1" value="+"/>
        </attvalues>
      </edge>
      <edge id="267" label="-" source="51" target="78" weight="0.853566">
        <attvalues>
          <attvalue for="att1" value="-"/>
        </attvalues>
      </edge>
      <edge id="268" label="-" source="51" target="82" weight="0.9709353">
        <attvalues>
          <attvalue for="att1" value="-"/>
        </attvalues>
      </edge>
      <edge id="269" label="+" source="51" target="84" weight="0.8830016">
        <attvalues>
          <attvalue for="att1" value="+"/>
        </attvalues>
      </edge>
      <edge id="270" label="-" source="52" target="53" weight="0.8628347">
        <attvalues>
          <attvalue for="att1" value="-"/>
        </attvalues>
      </edge>
      <edge id="271" label="-" source="52" target="58" weight="0.8512313">
        <attvalues>
          <attvalue for="att1" value="-"/>
        </attvalues>
      </edge>
      <edge id="272" label="+" source="52" target="63" weight="0.9504632">
        <attvalues>
          <attvalue for="att1" value="+"/>
        </attvalues>
      </edge>
      <edge id="273" label="+" source="52" target="71" weight="0.9342048">
        <attvalues>
          <attvalue for="att1" value="+"/>
        </attvalues>
      </edge>
      <edge id="274" label="-" source="52" target="75" weight="0.8826223">
        <attvalues>
          <attvalue for="att1" value="-"/>
        </attvalues>
      </edge>
      <edge id="275" label="-" source="52" target="76" weight="0.965964">
        <attvalues>
          <attvalue for="att1" value="-"/>
        </attvalues>
      </edge>
      <edge id="276" label="+" source="52" target="79" weight="0.9393857">
        <attvalues>
          <attvalue for="att1" value="+"/>
        </attvalues>
      </edge>
      <edge id="277" label="+" source="52" target="81" weight="0.9266399">
        <attvalues>
          <attvalue for="att1" value="+"/>
        </attvalues>
      </edge>
      <edge id="278" label="+" source="52" target="84" weight="0.9336036">
        <attvalues>
          <attvalue for="att1" value="+"/>
        </attvalues>
      </edge>
      <edge id="279" label="+" source="52" target="87" weight="0.8494478">
        <attvalues>
          <attvalue for="att1" value="+"/>
        </attvalues>
      </edge>
      <edge id="280" label="-" source="53" target="60" weight="0.6985172">
        <attvalues>
          <attvalue for="att1" value="-"/>
        </attvalues>
      </edge>
      <edge id="281" label="-" source="54" target="79" weight="0.5986804">
        <attvalues>
          <attvalue for="att1" value="-"/>
        </attvalues>
      </edge>
      <edge id="282" label="-" source="54" target="87" weight="0.8427342">
        <attvalues>
          <attvalue for="att1" value="-"/>
        </attvalues>
      </edge>
      <edge id="283" label="+" source="55" target="74" weight="1">
        <attvalues>
          <attvalue for="att1" value="+"/>
        </attvalues>
      </edge>
      <edge id="284" label="-" source="56" target="60" weight="0.8122641">
        <attvalues>
          <attvalue for="att1" value="-"/>
        </attvalues>
      </edge>
      <edge id="285" label="+" source="56" target="61" weight="0.9372269">
        <attvalues>
          <attvalue for="att1" value="+"/>
        </attvalues>
      </edge>
      <edge id="286" label="+" source="56" target="65" weight="0.7260375">
        <attvalues>
          <attvalue for="att1" value="+"/>
        </attvalues>
      </edge>
      <edge id="287" label="-" source="56" target="66" weight="0.7708214">
        <attvalues>
          <attvalue for="att1" value="-"/>
        </attvalues>
      </edge>
      <edge id="288" label="-" source="56" target="68" weight="0.7919477">
        <attvalues>
          <attvalue for="att1" value="-"/>
        </attvalues>
      </edge>
      <edge id="289" label="+" source="56" target="76" weight="0.943064">
        <attvalues>
          <attvalue for="att1" value="+"/>
        </attvalues>
      </edge>
      <edge id="290" label="+" source="56" target="80" weight="0.9158238">
        <attvalues>
          <attvalue for="att1" value="+"/>
        </attvalues>
      </edge>
      <edge id="291" label="-" source="56" target="82" weight="0.7548629">
        <attvalues>
          <attvalue for="att1" value="-"/>
        </attvalues>
      </edge>
      <edge id="292" label="+" source="56" target="86" weight="0.9578941">
        <attvalues>
          <attvalue for="att1" value="+"/>
        </attvalues>
      </edge>
      <edge id="293" label="+" source="57" target="61" weight="0.9497667">
        <attvalues>
          <attvalue for="att1" value="+"/>
        </attvalues>
      </edge>
      <edge id="294" label="-" source="57" target="66" weight="0.8092247">
        <attvalues>
          <attvalue for="att1" value="-"/>
        </attvalues>
      </edge>
      <edge id="295" label="-" source="57" target="74" weight="0.796625">
        <attvalues>
          <attvalue for="att1" value="-"/>
        </attvalues>
      </edge>
      <edge id="296" label="+" source="57" target="78" weight="0.9586003">
        <attvalues>
          <attvalue for="att1" value="+"/>
        </attvalues>
      </edge>
      <edge id="297" label="+" source="57" target="79" weight="0.8400147">
        <attvalues>
          <attvalue for="att1" value="+"/>
        </attvalues>
      </edge>
      <edge id="298" label="-" source="57" target="82" weight="0.7778864">
        <attvalues>
          <attvalue for="att1" value="-"/>
        </attvalues>
      </edge>
      <edge id="299" label="-" source="57" target="84" weight="0.7759195">
        <attvalues>
          <attvalue for="att1" value="-"/>
        </attvalues>
      </edge>
      <edge id="300" label="-" source="57" target="87" weight="0.8138897">
        <attvalues>
          <attvalue for="att1" value="-"/>
        </attvalues>
      </edge>
      <edge id="301" label="-" source="58" target="61" weight="0.8981542">
        <attvalues>
          <attvalue for="att1" value="-"/>
        </attvalues>
      </edge>
      <edge id="302" label="-" source="58" target="62" weight="0.863307">
        <attvalues>
          <attvalue for="att1" value="-"/>
        </attvalues>
      </edge>
      <edge id="303" label="+" source="61" target="82" weight="0.6948334">
        <attvalues>
          <attvalue for="att1" value="+"/>
        </attvalues>
      </edge>
      <edge id="304" label="-" source="62" target="64" weight="0.6905905">
        <attvalues>
          <attvalue for="att1" value="-"/>
        </attvalues>
      </edge>
      <edge id="305" label="+" source="62" target="71" weight="0.9615738">
        <attvalues>
          <attvalue for="att1" value="+"/>
        </attvalues>
      </edge>
      <edge id="306" label="+" source="63" target="78" weight="0.9180017">
        <attvalues>
          <attvalue for="att1" value="+"/>
        </attvalues>
      </edge>
      <edge id="307" label="-" source="64" target="84" weight="0.8862206">
        <attvalues>
          <attvalue for="att1" value="-"/>
        </attvalues>
      </edge>
      <edge id="308" label="-" source="65" target="66" weight="0.7166126">
        <attvalues>
          <attvalue for="att1" value="-"/>
        </attvalues>
      </edge>
      <edge id="309" label="-" source="65" target="76" weight="0.8156458">
        <attvalues>
          <attvalue for="att1" value="-"/>
        </attvalues>
      </edge>
      <edge id="310" label="+" source="66" target="72" weight="0.9048947">
        <attvalues>
          <attvalue for="att1" value="+"/>
        </attvalues>
      </edge>
      <edge id="311" label="-" source="67" target="71" weight="0.8424578">
        <attvalues>
          <attvalue for="att1" value="-"/>
        </attvalues>
      </edge>
      <edge id="312" label="-" source="67" target="84" weight="0.8072339">
        <attvalues>
          <attvalue for="att1" value="-"/>
        </attvalues>
      </edge>
      <edge id="313" label="+" source="68" target="87" weight="0.9850652">
        <attvalues>
          <attvalue for="att1" value="+"/>
        </attvalues>
      </edge>
      <edge id="314" label="-" source="69" target="86" weight="0.7327668">
        <attvalues>
          <attvalue for="att1" value="-"/>
        </attvalues>
      </edge>
      <edge id="315" label="+" source="69" target="87" weight="0.9429891">
        <attvalues>
          <attvalue for="att1" value="+"/>
        </attvalues>
      </edge>
      <edge id="316" label="+" source="70" target="74" weight="0.7652594">
        <attvalues>
          <attvalue for="att1" value="+"/>
        </attvalues>
      </edge>
      <edge id="317" label="-" source="70" target="75" weight="0.8996008">
        <attvalues>
          <attvalue for="att1" value="-"/>
        </attvalues>
      </edge>
      <edge id="318" label="-" source="70" target="77" weight="0.9018064">
        <attvalues>
          <attvalue for="att1" value="-"/>
        </attvalues>
      </edge>
      <edge id="319" label="+" source="70" target="85" weight="0.8374337">
        <attvalues>
          <attvalue for="att1" value="+"/>
        </attvalues>
      </edge>
      <edge id="320" label="+" source="71" target="73" weight="0.9824825">
        <attvalues>
          <attvalue for="att1" value="+"/>
        </attvalues>
      </edge>
      <edge id="321" label="-" source="71" target="75" weight="0.8517297">
        <attvalues>
          <attvalue for="att1" value="-"/>
        </attvalues>
      </edge>
      <edge id="322" label="+" source="71" target="79" weight="0.837578">
        <attvalues>
          <attvalue for="att1" value="+"/>
        </attvalues>
      </edge>
      <edge id="323" label="+" source="71" target="84" weight="0.8198363">
        <attvalues>
          <attvalue for="att1" value="+"/>
        </attvalues>
      </edge>
      <edge id="324" label="-" source="71" target="85" weight="0.807985">
        <attvalues>
          <attvalue for="att1" value="-"/>
        </attvalues>
      </edge>
      <edge id="325" label="-" source="72" target="74" weight="0.8848158">
        <attvalues>
          <attvalue for="att1" value="-"/>
        </attvalues>
      </edge>
      <edge id="326" label="-" source="72" target="82" weight="0.9251411">
        <attvalues>
          <attvalue for="att1" value="-"/>
        </attvalues>
      </edge>
      <edge id="327" label="+" source="72" target="86" weight="0.8152971">
        <attvalues>
          <attvalue for="att1" value="+"/>
        </attvalues>
      </edge>
      <edge id="328" label="+" source="72" target="87" weight="0.9723988">
        <attvalues>
          <attvalue for="att1" value="+"/>
        </attvalues>
      </edge>
      <edge id="329" label="-" source="73" target="76" weight="0.8712374">
        <attvalues>
          <attvalue for="att1" value="-"/>
        </attvalues>
      </edge>
      <edge id="330" label="-" source="73" target="78" weight="0.9008807">
        <attvalues>
          <attvalue for="att1" value="-"/>
        </attvalues>
      </edge>
      <edge id="331" label="-" source="73" target="81" weight="0.9054596">
        <attvalues>
          <attvalue for="att1" value="-"/>
        </attvalues>
      </edge>
      <edge id="332" label="-" source="73" target="84" weight="0.7683487">
        <attvalues>
          <attvalue for="att1" value="-"/>
        </attvalues>
      </edge>
      <edge id="333" label="-" source="73" target="85" weight="0.9332847">
        <attvalues>
          <attvalue for="att1" value="-"/>
        </attvalues>
      </edge>
      <edge id="334" label="+" source="73" target="87" weight="0.8343269">
        <attvalues>
          <attvalue for="att1" value="+"/>
        </attvalues>
      </edge>
      <edge id="335" label="-" source="74" target="81" weight="1">
        <attvalues>
          <attvalue for="att1" value="-"/>
        </attvalues>
      </edge>
      <edge id="336" label="+" source="75" target="86" weight="0.851972">
        <attvalues>
          <attvalue for="att1" value="+"/>
        </attvalues>
      </edge>
      <edge id="337" label="-" source="75" target="87" weight="0.890549">
        <attvalues>
          <attvalue for="att1" value="-"/>
        </attvalues>
      </edge>
      <edge id="338" label="-" source="76" target="80" weight="0.7700761">
        <attvalues>
          <attvalue for="att1" value="-"/>
        </attvalues>
      </edge>
      <edge id="339" label="+" source="76" target="81" weight="0.9174874">
        <attvalues>
          <attvalue for="att1" value="+"/>
        </attvalues>
      </edge>
      <edge id="340" label="+" source="76" target="83" weight="0.8957034">
        <attvalues>
          <attvalue for="att1" value="+"/>
        </attvalues>
      </edge>
      <edge id="341" label="-" source="77" target="81" weight="0.7748971">
        <attvalues>
          <attvalue for="att1" value="-"/>
        </attvalues>
      </edge>
      <edge id="342" label="-" source="77" target="85" weight="0.8959429">
        <attvalues>
          <attvalue for="att1" value="-"/>
        </attvalues>
      </edge>
      <edge id="343" label="+" source="77" target="87" weight="0.837577">
        <attvalues>
          <attvalue for="att1" value="+"/>
        </attvalues>
      </edge>
      <edge id="344" label="-" source="78" target="82" weight="0.7519628">
        <attvalues>
          <attvalue for="att1" value="-"/>
        </attvalues>
      </edge>
      <edge id="345" label="-" source="78" target="87" weight="0.7663142">
        <attvalues>
          <attvalue for="att1" value="-"/>
        </attvalues>
      </edge>
      <edge id="346" label="+" source="80" target="85" weight="0.9019897">
        <attvalues>
          <attvalue for="att1" value="+"/>
        </attvalues>
      </edge>
      <edge id="347" label="-" source="81" target="83" weight="0.792662">
        <attvalues>
          <attvalue for="att1" value="-"/>
        </attvalues>
      </edge>
      <edge id="348" label="-" source="81" target="84" weight="0.9047009">
        <attvalues>
          <attvalue for="att1" value="-"/>
        </attvalues>
      </edge>
      <edge id="349" label="+" source="81" target="87" weight="0.804674">
        <attvalues>
          <attvalue for="att1" value="+"/>
        </attvalues>
      </edge>
      <edge id="350" label="+" source="82" target="84" weight="0.8351266">
        <attvalues>
          <attvalue for="att1" value="+"/>
        </attvalues>
      </edge>
      <edge id="351" label="+" source="82" target="87" weight="0.9181251">
        <attvalues>
          <attvalue for="att1" value="+"/>
        </attvalues>
      </edge>
      <edge id="352" label="+" source="83" target="86" weight="0.8458615">
        <attvalues>
          <attvalue for="att1" value="+"/>
        </attvalues>
      </edge>
      <edge id="353" label="+" source="83" target="87" weight="0.9125249">
        <attvalues>
          <attvalue for="att1" value="+"/>
        </attvalues>
      </edge>
      <edge id="354" label="-" source="84" target="86" weight="0.8288016">
        <attvalues>
          <attvalue for="att1" value="-"/>
        </attvalues>
      </edge>
      <edge id="355" label="-" source="86" target="87" weight="0.8579684">
        <attvalues>
          <attvalue for="att1" value="-"/>
        </attvalues>
      </edge>
    </edges>
  </graph>
</gexf>
