# Supplementary material for: Microbial interactions mediate the fairy ring type effects on alpine meadow plant communities on the Tibetan plateau
Source: Environ Microbiome. 2026 Mar 10;21:55. doi: 10.1186/s40793-026-00873-z (PMC13088534; doi:10.1186/s40793-026-00873-z)
Supplement: Supplementary file 2 — Supplementary Material 2 [file 40793_2026_873_MOESM2_ESM.zip › co-occurrence network/bacteria/T1/Agrocybe_in_root_node.csv]

name	degree	betweenness_centrality	closeness_centrality	eigenvector_centrality	Abundance	module	Kingdom	phylum	class	order	family	genus
ASV1	4	86	0.00486480594103975	0.120325722020535	41.7455943175028	M3	Bacteria	Cyanobacteria	Cyanobacteriia	Chloroplast	Chloroplast	Chloroplast
ASV2	5	50	0.00575058967836042	0.194960944497355	6.09285738406041	M5	Bacteria	Proteobacteria	Alphaproteobacteria	Rickettsiales	Mitochondria	Mitochondria
ASV3	7	105	0.00622507105700759	0.313263629285934	11.9538869696333	M6	Bacteria	Cyanobacteria	Cyanobacteriia	Chloroplast	Chloroplast	Chloroplast
ASV4	3	2	0.00521911858196854	0.184752307850077	4.06983316914033	M4	Bacteria	Proteobacteria	Alphaproteobacteria	Rickettsiales	Mitochondria	Mitochondria
ASV5	10	50	0.0064793140636913	0.512003758165119	0.930394400896186	M2	Bacteria	Firmicutes	Bacilli	Acholeplasmatales	Acholeplasmataceae	Candidatus_Phytoplasma
ASV6	7	24	0.00594054515583162	0.371555766324462	0.0703264822517394	M1	Bacteria	Verrucomicrobiota	Verrucomicrobiae	Chthoniobacterales	Chthoniobacteraceae	Candidatus_Udaeobacter
ASV9	10	115	0.00652657138396759	0.397382700042792	0.064747345872687	M7	Bacteria	Actinobacteriota	Thermoleophilia	Solirubrobacterales	67-14	67-14
ASV11	2	3	0.00468366024306322	0.0460630353918821	0.0876511689024811	M2	Bacteria	Proteobacteria	Alphaproteobacteria	Rhizobiales	uncultured	uncultured
ASV15	10	46	0.00598529711433672	0.410040461558002	1.6744750106077	M3	Bacteria	Cyanobacteria	Cyanobacteriia	Chloroplast	Chloroplast	Chloroplast
ASV34	11	95	0.00675290091151953	0.5761893183493	1.19980796025306	M2	Bacteria	Cyanobacteria	Cyanobacteriia	Chloroplast	Chloroplast	Chloroplast
ASV37	4	54	0.00575610898885048	0.0988552595589317	1.29920467942723	M2	Bacteria	Cyanobacteria	Cyanobacteriia	Chloroplast	Chloroplast	Chloroplast
ASV41	7	27	0.00586484848415264	0.277346725236225	0.30200746136081	M7	Bacteria	Proteobacteria	Alphaproteobacteria	Rhizobiales	Xanthobacteraceae	Bradyrhizobium
ASV48	4	36	0.00543103813454432	0.117605495007451	1.14063975075942	M5	Bacteria	Cyanobacteria	Cyanobacteriia	Chloroplast	Chloroplast	Chloroplast
ASV62	2	18	0.00519346210052497	0.0373715610078786	0.971503826847098	M3	Bacteria	Proteobacteria	Alphaproteobacteria	Rhizobiales	Rhizobiaceae	Allorhizobium-Neorhizobium-Pararhizobium-Rhizobium
ASV72	3	3	0.0047646875576875	0.0952842794019334	0.871519830159343	M2	Bacteria	Cyanobacteria	Cyanobacteriia	Chloroplast	Chloroplast	Chloroplast
ASV78	13	206	0.006901641705417	0.645970671336009	0.464683332623706	M5	Bacteria	Proteobacteria	Alphaproteobacteria	Rhizobiales	Rhizobiaceae	Phyllobacterium
ASV79	3	4	0.00521785162361338	0.140258704047377	0.80662566490826	M1	Bacteria	Proteobacteria	Alphaproteobacteria	Rhizobiales	Rhodomicrobiaceae	Rhodomicrobium
ASV103	6	63	0.00582629431157722	0.263658908469547	0.715304011545876	M6	Bacteria	Proteobacteria	Alphaproteobacteria	Rickettsiales	Mitochondria	Mitochondria
ASV109	11	104	0.00653228223398475	0.548872940198695	0.71779994097861	M4	Bacteria	Cyanobacteria	Cyanobacteriia	Chloroplast	Chloroplast	Chloroplast
ASV125	6	33	0.00616811007424941	0.313994325227538	0.774325401661114	M1	Bacteria	Actinobacteriota	Actinobacteria	Pseudonocardiales	Pseudonocardiaceae	Kibdelosporangium
ASV139	1	0	0.00407098600106631	0.0344520545355633	0.0656282621430637	M6	Bacteria	Proteobacteria	Alphaproteobacteria	Rhizobiales	Xanthobacteraceae	uncultured
ASV148	4	6	0.00523393474231882	0.147530180881377	0.363965239043971	M3	Bacteria	Cyanobacteria	Cyanobacteriia	Chloroplast	Chloroplast	Chloroplast
ASV182	4	51	0.0053198530106492	0.100935376349028	0.502122274114716	M5	Bacteria	Actinobacteriota	Actinobacteria	Frankiales	Cryptosporangiaceae	Cryptosporangium
ASV183	3	37	0.00526790737198611	0.0770137031494187	0.286297787872426	M5	Bacteria	Actinobacteriota	Actinobacteria	Pseudonocardiales	Pseudonocardiaceae	Pseudonocardia
ASV196	2	4	0.00471337861779499	0.0791508485630109	0.0772269930363569	M5	Bacteria	Proteobacteria	Alphaproteobacteria	Sphingomonadales	Sphingomonadaceae	Altererythrobacter
ASV197	5	35	0.00558981214798538	0.191448183246122	0.39876143172385	M7	Bacteria	Cyanobacteria	Cyanobacteriia	Chloroplast	Chloroplast	Chloroplast
ASV213	15	204	0.00702015212444869	0.667111182757695	0.394356850371967	M1	Bacteria	Actinobacteriota	Actinobacteria	Pseudonocardiales	Pseudonocardiaceae	Pseudonocardia
ASV245	3	3	0.00505388489700119	0.114836619858249	0.342529609798138	M5	Bacteria	Cyanobacteria	Cyanobacteriia	Chloroplast	Chloroplast	Chloroplast
ASV248	5	47	0.005848531720587	0.191981918453406	0.458223279974277	M1	Bacteria	Cyanobacteria	Cyanobacteriia	Chloroplast	Chloroplast	Chloroplast
ASV260	7	24	0.00602387731700102	0.335769535712346	0.513427366251217	M3	Bacteria	Cyanobacteria	Cyanobacteriia	Chloroplast	Chloroplast	Chloroplast
ASV278	10	91	0.00635943028352508	0.529620243782282	0.0828061294154093	M3	Bacteria	Proteobacteria	Alphaproteobacteria	Rhizobiales	Rhizobiaceae
ASV292	13	86	0.0065573548200723	0.742068387013603	0.0908811952271956	M4	Bacteria	Proteobacteria	Alphaproteobacteria	Caulobacterales	Caulobacteraceae	Brevundimonas
ASV294	12	19	0.00656683764750875	0.684939184674201	0.30127336446883	M1	Bacteria	Proteobacteria	Alphaproteobacteria	Rhizobiales	Beijerinckiaceae	Bosea
ASV315	1	0	0.00348989532184541	0.0126078561887614	0.322855813093059	M3	Bacteria	Proteobacteria	Gammaproteobacteria	Gammaproteobacteria_Incertae_Sedis	Unknown_Family	Acidibacter
ASV329	8	65	0.00610484124573969	0.375093408330765	0.326819936309754	M3	Bacteria	Cyanobacteria	Cyanobacteriia	Chloroplast	Chloroplast	Chloroplast
ASV344	15	118	0.00722357078407688	0.800414494436751	0.337831389689462	M3	Bacteria	Proteobacteria	Alphaproteobacteria	Rhizobiales	Rhodomicrobiaceae	Rhodomicrobium
ASV381	2	2	0.00445702157759653	0.0276905391071276	0.14212115828744	M5	Bacteria	Actinobacteriota	Actinobacteria	Pseudonocardiales	Pseudonocardiaceae	Pseudonocardia
ASV410	9	55	0.00649110803232702	0.516301719105218	0.119364154636042	M1	Bacteria	Actinobacteriota	Actinobacteria	Micromonosporales	Micromonosporaceae
ASV424	19	275	0.00739549163031492	1	0.0728224116844734	M1	Bacteria	Proteobacteria	Alphaproteobacteria	Rhizobiales	Rhizobiaceae
ASV427	1	0	0.00553148988739966	0.039731254262807	0.283214580926107	M6	Bacteria	Actinobacteriota	Actinobacteria	Micromonosporales	Micromonosporaceae
ASV433	7	32	0.00597357708089965	0.348573874774017	0.0839806844425782	M1	Bacteria	Cyanobacteria	Cyanobacteriia	Chloroplast	Chloroplast	Chloroplast
ASV438	3	0	0.0050376359262706	0.183077749687544	0.198206160834756	M4	Bacteria	Cyanobacteria	Cyanobacteriia	Chloroplast	Chloroplast	Chloroplast
ASV443	16	113	0.00695374014097447	0.93235549323904	0.231093701595486	M1	Bacteria	Actinobacteriota	Actinobacteria	Pseudonocardiales	Pseudonocardiaceae	Lechevalieria
ASV444	10	29	0.00629285856349328	0.550237489427502	0.155041263586298	M1	Bacteria	Actinobacteriota	Actinobacteria	Micrococcales	Promicromonosporaceae	Promicromonospora
ASV458	8	63	0.0061431127577548	0.368447179756456	0.242986071245572	M5	Bacteria	Actinobacteriota	Actinobacteria	Propionibacteriales	Nocardioidaceae	Nocardioides
ASV464	6	16	0.0057613738178015	0.306299676120779	0.0996903579309626	M1	Bacteria	Actinobacteriota	Actinobacteria	Pseudonocardiales	Pseudonocardiaceae	Actinophytocola
ASV466	3	0	0.00530924891027579	0.233010942716101	0.172072311480248	M1	Bacteria	Cyanobacteria	Cyanobacteriia	Chloroplast	Chloroplast	Chloroplast
ASV483	3	7	0.00483894924020861	0.133559109212295	0.295106950576193	M2	Bacteria	Actinobacteriota	Actinobacteria	Pseudonocardiales	Pseudonocardiaceae	Actinophytocola
ASV512	14	138	0.0070234455328171	0.781338752575702	0.260457577274709	M2	Bacteria	Proteobacteria	Alphaproteobacteria	Rhizobiales	Xanthobacteraceae	Pseudorhodoplanes
ASV515	8	31	0.00616377737890207	0.430721109987661	0.357064728259354	M3	Bacteria	Cyanobacteria	Cyanobacteriia	Chloroplast	Chloroplast	Chloroplast
ASV546	10	57	0.00610368830460068	0.467327816527948	0.18748834621184	M7	Bacteria	Proteobacteria	Alphaproteobacteria	Rhizobiales	Beijerinckiaceae	Bosea
ASV570	13	75	0.00673675199790197	0.75882622903023	0.0988094416605859	M4	Bacteria	Proteobacteria	Alphaproteobacteria	Rhizobiales	Rhizobiaceae
ASV575	6	18	0.00560233824061919	0.224518641450032	0.0757587992523957	M4	Bacteria	Cyanobacteria	Cyanobacteriia	Chloroplast	Chloroplast	Chloroplast
ASV581	10	127	0.00646768170647607	0.491528821836838	0.0914684727407801	M3	Bacteria	Actinobacteriota	Actinobacteria
ASV607	5	7	0.00527122064745314	0.198258330497676	0.167961368885156	M1	Bacteria	Cyanobacteria	Cyanobacteriia	Chloroplast	Chloroplast	Chloroplast
ASV642	14	147	0.00685757180825446	0.659542172184416	0.0911748339839879	M2	Bacteria	Actinobacteriota	Actinobacteria	Micromonosporales	Micromonosporaceae	uncultured
ASV681	15	129	0.00689780515693498	0.785611639835787	0.0657750815214599	M2	Bacteria	Cyanobacteria	Cyanobacteriia	Chloroplast	Chloroplast	Chloroplast
ASV692	6	19	0.00572525337276251	0.284138363880399	0.0691519272245705	M2	Bacteria	Proteobacteria	Alphaproteobacteria	Rhizobiales	Rhizobiaceae
ASV701	8	68	0.0058270563608561	0.328282679406039	0.146819378396116	M3	Bacteria	Cyanobacteria	Cyanobacteriia	Chloroplast	Chloroplast	Chloroplast
ASV736	6	25	0.00604574990324467	0.26973426374638	0.0936707634167218	M2	Bacteria	Actinobacteriota	Actinobacteria	Pseudonocardiales	Pseudonocardiaceae	Actinophytocola
ASV770	11	77	0.00663764129403181	0.583304271310328	0.0772269930363569	M2	Bacteria	Actinobacteriota	Actinobacteria	Pseudonocardiales	Pseudonocardiaceae	Lechevalieria
ASV792	9	69	0.00620610914403589	0.382446822922466	0.179119641643261	M2	Bacteria	Proteobacteria	Gammaproteobacteria	Steroidobacterales	Steroidobacteraceae	Steroidobacter
ASV796	5	3	0.00551197224390066	0.29529413251819	0.149168488450454	M7	Bacteria	Cyanobacteria	Cyanobacteriia	Chloroplast	Chloroplast	Chloroplast
ASV820	7	45	0.00608976484600873	0.378846356508456	0.118189599608873	M2	Bacteria	Actinobacteriota	Thermoleophilia	Solirubrobacterales	67-14	67-14
ASV844	9	106	0.00620903578152523	0.441179759159235	0.0845679619561627	M1	Bacteria	Actinobacteriota	Actinobacteria	Pseudonocardiales	Pseudonocardiaceae	Pseudonocardia
ASV859	7	35	0.00632968622376562	0.391811878567759	0.0640132489807065	M3	Bacteria	Proteobacteria	Gammaproteobacteria	Xanthomonadales	Xanthomonadaceae	Xanthomonas
ASV894	9	49	0.00632431266261815	0.542628316904874	0.197178425185983	M3	Bacteria	Cyanobacteria	Cyanobacteriia	Chloroplast	Chloroplast	Chloroplast
ASV908	6	7	0.00605127162380761	0.365088594243359	0.100718093579735	M7	Bacteria	Proteobacteria	Alphaproteobacteria	Rhizobiales	Rhodomicrobiaceae	Rhodomicrobium
ASV926	9	43	0.00639084468877912	0.552102584517987	0.125824207285471	M1	Bacteria	Actinobacteriota	Actinobacteria	Pseudonocardiales	Pseudonocardiaceae	Pseudonocardia
ASV935	13	133	0.00648081109083018	0.642960260599427	0.082512490658617	M1	Bacteria	Proteobacteria	Alphaproteobacteria	Rhizobiales	Rhodomicrobiaceae	Rhodomicrobium
ASV977	16	209	0.00701307749963566	0.804024852367777	0.067243275305421	M6	Bacteria	Proteobacteria	Gammaproteobacteria	Burkholderiales	Comamonadaceae
ASV990	12	121	0.0065209569406122	0.650172454938151	0.173246866507417	M3	Bacteria	Cyanobacteria	Cyanobacteriia	Chloroplast	Chloroplast	Chloroplast
ASV998	12	141	0.00681373397827782	0.672800782425159	0.0784015480635258	M6	Bacteria	Proteobacteria	Alphaproteobacteria	Rickettsiales	Mitochondria	Mitochondria
ASV1018	9	80	0.00640243567355834	0.473131364546207	0.164731342560442	M1	Bacteria	Cyanobacteria	Cyanobacteriia	Chloroplast	Chloroplast	Chloroplast
ASV1075	13	130	0.00663321569756148	0.687576904472319	0.0666559977918365	M4	Bacteria	Cyanobacteria	Cyanobacteriia	Chloroplast	Chloroplast	Chloroplast
ASV1158	10	47	0.00607793874673092	0.494432105066891	0.138303854449141	M2	Bacteria	Cyanobacteria	Cyanobacteriia	Chloroplast	Chloroplast	Chloroplast
ASV1186	10	81	0.00624243451674454	0.462922731135219	0.0707669403869278	M6	Bacteria	Actinobacteriota	Actinobacteria	Pseudonocardiales	Pseudonocardiaceae	Actinophytocola
ASV1188	10	71	0.00638768006048066	0.505078346686055	0.0779610899283375	M7	Bacteria	Proteobacteria	Alphaproteobacteria	Rhizobiales	Devosiaceae
ASV1239	8	51	0.00637675924418484	0.457762166682204	0.0623982358183492	M4	Bacteria	Actinobacteriota	Actinobacteria	Pseudonocardiales	Pseudonocardiaceae	Actinophytocola
ASV1327	6	17	0.00596057772015797	0.320404748356427	0.0763460767659802	M2	Bacteria	Proteobacteria	Alphaproteobacteria	Caulobacterales	Caulobacteraceae
ASV1348	12	50	0.00666805451484925	0.717256982870509	0.0941112215519102	M4	Bacteria	Proteobacteria	Alphaproteobacteria	Rhizobiales	Rhizobiaceae
ASV1357	12	94	0.00685509557706248	0.62889664412925	0.110261353175483	M7	Bacteria	Proteobacteria	Alphaproteobacteria	Rhizobiales	Rhodomicrobiaceae	Rhodomicrobium
ASV1397	7	19	0.00585478272365249	0.416250316216678	0.0703264822517394	M4	Bacteria	Actinobacteriota	Actinobacteria	Frankiales	Cryptosporangiaceae	Cryptosporangium
ASV1440	15	107	0.00703516765849783	0.899745974683426	0.07106057914372	M4	Bacteria	Proteobacteria	Gammaproteobacteria	Burkholderiales	Comamonadaceae
ASV1522	8	62	0.00596789945036416	0.360212472409943	0.0829529487938054	M6	Bacteria	Bacteroidota	Bacteroidia	Cytophagales	Microscillaceae	Ohtaekwangia
ASV1664	13	43	0.00677122606300251	0.864958569171044	0.0644537071158948	M4	Bacteria	Proteobacteria	Gammaproteobacteria	Gammaproteobacteria_Incertae_Sedis	Unknown_Family	Acidibacter
ASV1706	16	136	0.00679634813687312	0.853291203360016	0.0725287729276812	M4	Bacteria	Proteobacteria	Gammaproteobacteria	Burkholderiales	Comamonadaceae
