# Supplementary material for: Microbial interactions mediate the fairy ring type effects on alpine meadow plant communities on the Tibetan plateau
Source: Environ Microbiome. 2026 Mar 10;21:55. doi: 10.1186/s40793-026-00873-z (PMC13088534; doi:10.1186/s40793-026-00873-z)
Supplement: Supplementary file 2 — Supplementary Material 2 [file 40793_2026_873_MOESM2_ESM.zip › co-occurrence network/bacteria/T1/Agrocybe_on_root_edge.csv]

node1	node2	label	weight
ASV1	ASV78	+	1
ASV1	ASV79	+	0.942746072526034
ASV1	ASV109	+	0.776984583010811
ASV1	ASV125	+	0.860205290430586
ASV1	ASV1025	-	1
ASV2	ASV41	-	0.629894374549854
ASV2	ASV183	-	1
ASV2	ASV245	+	1
ASV2	ASV1025	+	0.667644718753226
ASV3	ASV7	+	0.748937387761033
ASV3	ASV62	+	0.669712354709015
ASV3	ASV72	+	0.793068848224993
ASV3	ASV125	+	0.93923882034333
ASV3	ASV148	+	0.753311934388591
ASV3	ASV915	-	0.47293502738491
ASV5	ASV15	-	1
ASV5	ASV213	+	1
ASV14	ASV15	+	0.937195041290097
ASV14	ASV410	-	1
ASV41	ASV344	-	0.619158103611966
ASV148	ASV443	-	0.835153206096783
ASV344	ASV410	+	1
