# Supplementary material for: Microbial interactions mediate the fairy ring type effects on alpine meadow plant communities on the Tibetan plateau
Source: Environ Microbiome. 2026 Mar 10;21:55. doi: 10.1186/s40793-026-00873-z (PMC13088534; doi:10.1186/s40793-026-00873-z)
Supplement: Supplementary file 2 — Supplementary Material 2 [file 40793_2026_873_MOESM2_ESM.zip › co-occurrence network/bacteria/T1/Agrocybe_on_root_network.gexf]

<?xml version="1.0" encoding="UTF-8"?>
<gexf xmlns="http://www.gexf.net/1.3" xmlns:viz="http://www.gexf.net/1.3/viz" xmlns:xsi="http://www.w3.org/2001/XMLSchema-instance" xsi:schemaLocation="http://www.gexf.net/1.3 http://www.gexf.net/1.3/gexf.xsd" version="1.3">
  <meta lastmodifieddate="2025-12-29">
    <creator>trans_network class</creator>
    <description>igraph -&gt; gexf converted file</description>
    <keywords>igraph, gexf, R, rgexf</keywords>
  </meta>
  <graph mode="static" defaultedgetype="undirected">
    <attributes class="node" mode="static">
      <attribute id="att1" title="taxa" type="string"/>
      <attribute id="att2" title="RelativeAbundance" type="float"/>
    </attributes>
    <attributes class="edge" mode="static">
      <attribute id="att1" title="label" type="string"/>
    </attributes>
    <nodes>
      <node id="1" label="ASV1">
        <attvalues>
          <attvalue for="att1" value="ASV1"/>
          <attvalue for="att2" value="60.6672199278796"/>
        </attvalues>
        <viz:color r="255" g="99" b="71" a="1"/>
        <viz:position x="102.364655440226" y="-195.686785186244" z="0"/>
        <viz:size value="21.7391304347826"/>
      </node>
      <node id="2" label="ASV2">
        <attvalues>
          <attvalue for="att1" value="ASV2"/>
          <attvalue for="att2" value="10.6381655298622"/>
        </attvalues>
        <viz:color r="255" g="99" b="71" a="1"/>
        <viz:position x="-60.9187810480022" y="231.519026956582" z="0"/>
        <viz:size value="21.7391304347826"/>
      </node>
      <node id="3" label="ASV3">
        <attvalues>
          <attvalue for="att1" value="ASV3"/>
          <attvalue for="att2" value="5.36008629565428"/>
        </attvalues>
        <viz:color r="255" g="99" b="71" a="1"/>
        <viz:position x="-204.593987938257" y="23.9842607441367" z="0"/>
        <viz:size value="21.7391304347826"/>
      </node>
      <node id="4" label="ASV5">
        <attvalues>
          <attvalue for="att1" value="ASV5"/>
          <attvalue for="att2" value="1.15873849895977"/>
        </attvalues>
        <viz:color r="255" g="99" b="71" a="1"/>
        <viz:position x="-240.987993795324" y="23.8966992308472" z="0"/>
        <viz:size value="21.7391304347826"/>
      </node>
      <node id="5" label="ASV7">
        <attvalues>
          <attvalue for="att1" value="ASV7"/>
          <attvalue for="att2" value="3.18485308295808"/>
        </attvalues>
        <viz:color r="255" g="99" b="71" a="1"/>
        <viz:position x="250" y="-123.627180122186" z="0"/>
        <viz:size value="21.7391304347826"/>
      </node>
      <node id="6" label="ASV14">
        <attvalues>
          <attvalue for="att1" value="ASV14"/>
          <attvalue for="att2" value="5.55012661170066"/>
        </attvalues>
        <viz:color r="255" g="99" b="71" a="1"/>
        <viz:position x="51.0785214208856" y="-63.5466323244547" z="0"/>
        <viz:size value="21.7391304347826"/>
      </node>
      <node id="7" label="ASV15">
        <attvalues>
          <attvalue for="att1" value="ASV15"/>
          <attvalue for="att2" value="0.116708652317886"/>
        </attvalues>
        <viz:color r="255" g="99" b="71" a="1"/>
        <viz:position x="68.0992059280909" y="40.8426035203858" z="0"/>
        <viz:size value="21.7391304347826"/>
      </node>
      <node id="8" label="ASV41">
        <attvalues>
          <attvalue for="att1" value="ASV41"/>
          <attvalue for="att2" value="0.104104772614552"/>
        </attvalues>
        <viz:color r="255" g="99" b="71" a="1"/>
        <viz:position x="-238.843588969048" y="-56.3664637727359" z="0"/>
        <viz:size value="21.7391304347826"/>
      </node>
      <node id="9" label="ASV62">
        <attvalues>
          <attvalue for="att1" value="ASV62"/>
          <attvalue for="att2" value="0.216557569448196"/>
        </attvalues>
        <viz:color r="255" g="99" b="71" a="1"/>
        <viz:position x="-1.18823501935506" y="250" z="0"/>
        <viz:size value="21.7391304347826"/>
      </node>
      <node id="10" label="ASV72">
        <attvalues>
          <attvalue for="att1" value="ASV72"/>
          <attvalue for="att2" value="0.127184604279099"/>
        </attvalues>
        <viz:color r="255" g="99" b="71" a="1"/>
        <viz:position x="-216.549842308316" y="-21.7303111482574" z="0"/>
        <viz:size value="21.7391304347826"/>
      </node>
      <node id="11" label="ASV78">
        <attvalues>
          <attvalue for="att1" value="ASV78"/>
          <attvalue for="att2" value="0.0959204351448546"/>
        </attvalues>
        <viz:color r="255" g="99" b="71" a="1"/>
        <viz:position x="-250" y="131.948457386006" z="0"/>
        <viz:size value="21.7391304347826"/>
      </node>
      <node id="12" label="ASV79">
        <attvalues>
          <attvalue for="att1" value="ASV79"/>
          <attvalue for="att2" value="0.144044339466676"/>
        </attvalues>
        <viz:color r="255" g="99" b="71" a="1"/>
        <viz:position x="-200.881898013299" y="-250" z="0"/>
        <viz:size value="21.7391304347826"/>
      </node>
      <node id="13" label="ASV109">
        <attvalues>
          <attvalue for="att1" value="ASV109"/>
          <attvalue for="att2" value="0.16990684587092"/>
        </attvalues>
        <viz:color r="255" g="99" b="71" a="1"/>
        <viz:position x="-106.095887161808" y="225.201015213009" z="0"/>
        <viz:size value="21.7391304347826"/>
      </node>
      <node id="14" label="ASV125">
        <attvalues>
          <attvalue for="att1" value="ASV125"/>
          <attvalue for="att2" value="0.160249327656677"/>
        </attvalues>
        <viz:color r="255" g="99" b="71" a="1"/>
        <viz:position x="-24.3400973081233" y="10.4048978876826" z="0"/>
        <viz:size value="21.7391304347826"/>
      </node>
      <node id="15" label="ASV148">
        <attvalues>
          <attvalue for="att1" value="ASV148"/>
          <attvalue for="att2" value="0.174490074853951"/>
        </attvalues>
        <viz:color r="255" g="99" b="71" a="1"/>
        <viz:position x="-89.7535496317783" y="46.5328443890786" z="0"/>
        <viz:size value="21.7391304347826"/>
      </node>
      <node id="16" label="ASV183">
        <attvalues>
          <attvalue for="att1" value="ASV183"/>
          <attvalue for="att2" value="0.0775875192127322"/>
        </attvalues>
        <viz:color r="255" g="99" b="71" a="1"/>
        <viz:position x="-152.451011773316" y="19.5246302361755" z="0"/>
        <viz:size value="21.7391304347826"/>
      </node>
      <node id="17" label="ASV213">
        <attvalues>
          <attvalue for="att1" value="ASV213"/>
          <attvalue for="att2" value="0.167451544630011"/>
        </attvalues>
        <viz:color r="255" g="99" b="71" a="1"/>
        <viz:position x="-134.588796138847" y="12.7102689179438" z="0"/>
        <viz:size value="21.7391304347826"/>
      </node>
      <node id="18" label="ASV245">
        <attvalues>
          <attvalue for="att1" value="ASV245"/>
          <attvalue for="att2" value="0.164341496391526"/>
        </attvalues>
        <viz:color r="255" g="99" b="71" a="1"/>
        <viz:position x="-195.116730397235" y="-215.909654215184" z="0"/>
        <viz:size value="21.7391304347826"/>
      </node>
      <node id="19" label="ASV344">
        <attvalues>
          <attvalue for="att1" value="ASV344"/>
          <attvalue for="att2" value="0.0626920250178828"/>
        </attvalues>
        <viz:color r="255" g="99" b="71" a="1"/>
        <viz:position x="63.2741261196282" y="-127.364090963916" z="0"/>
        <viz:size value="21.7391304347826"/>
      </node>
      <node id="20" label="ASV410">
        <attvalues>
          <attvalue for="att1" value="ASV410"/>
          <attvalue for="att2" value="0.115890218570916"/>
        </attvalues>
        <viz:color r="255" g="99" b="71" a="1"/>
        <viz:position x="-8.43411535955335" y="82.6342806123881" z="0"/>
        <viz:size value="21.7391304347826"/>
      </node>
      <node id="21" label="ASV443">
        <attvalues>
          <attvalue for="att1" value="ASV443"/>
          <attvalue for="att2" value="0.0610551575239433"/>
        </attvalues>
        <viz:color r="255" g="99" b="71" a="1"/>
        <viz:position x="163.149633586158" y="-188.29052428178" z="0"/>
        <viz:size value="21.7391304347826"/>
      </node>
      <node id="22" label="ASV915">
        <attvalues>
          <attvalue for="att1" value="ASV915"/>
          <attvalue for="att2" value="0.0654746997575799"/>
        </attvalues>
        <viz:color r="255" g="99" b="71" a="1"/>
        <viz:position x="-178.013046281768" y="34.1831181470066" z="0"/>
        <viz:size value="21.7391304347826"/>
      </node>
      <node id="23" label="ASV1025">
        <attvalues>
          <attvalue for="att1" value="ASV1025"/>
          <attvalue for="att2" value="0.0865902904293994"/>
        </attvalues>
        <viz:color r="255" g="99" b="71" a="1"/>
        <viz:position x="138.840455330424" y="-56.6642653508631" z="0"/>
        <viz:size value="21.7391304347826"/>
      </node>
    </nodes>
    <edges>
      <edge id="0" label="+" source="1" target="11" weight="1">
        <attvalues>
          <attvalue for="att1" value="+"/>
        </attvalues>
      </edge>
      <edge id="1" label="+" source="1" target="12" weight="0.9427461">
        <attvalues>
          <attvalue for="att1" value="+"/>
        </attvalues>
      </edge>
      <edge id="2" label="+" source="1" target="13" weight="0.7769846">
        <attvalues>
          <attvalue for="att1" value="+"/>
        </attvalues>
      </edge>
      <edge id="3" label="+" source="1" target="14" weight="0.8602053">
        <attvalues>
          <attvalue for="att1" value="+"/>
        </attvalues>
      </edge>
      <edge id="4" label="-" source="1" target="23" weight="1">
        <attvalues>
          <attvalue for="att1" value="-"/>
        </attvalues>
      </edge>
      <edge id="5" label="-" source="2" target="8" weight="0.6298944">
        <attvalues>
          <attvalue for="att1" value="-"/>
        </attvalues>
      </edge>
      <edge id="6" label="-" source="2" target="16" weight="1">
        <attvalues>
          <attvalue for="att1" value="-"/>
        </attvalues>
      </edge>
      <edge id="7" label="+" source="2" target="18" weight="1">
        <attvalues>
          <attvalue for="att1" value="+"/>
        </attvalues>
      </edge>
      <edge id="8" label="+" source="2" target="23" weight="0.6676447">
        <attvalues>
          <attvalue for="att1" value="+"/>
        </attvalues>
      </edge>
      <edge id="9" label="+" source="3" target="5" weight="0.7489374">
        <attvalues>
          <attvalue for="att1" value="+"/>
        </attvalues>
      </edge>
      <edge id="10" label="+" source="3" target="9" weight="0.6697124">
        <attvalues>
          <attvalue for="att1" value="+"/>
        </attvalues>
      </edge>
      <edge id="11" label="+" source="3" target="10" weight="0.7930688">
        <attvalues>
          <attvalue for="att1" value="+"/>
        </attvalues>
      </edge>
      <edge id="12" label="+" source="3" target="14" weight="0.9392388">
        <attvalues>
          <attvalue for="att1" value="+"/>
        </attvalues>
      </edge>
      <edge id="13" label="+" source="3" target="15" weight="0.7533119">
        <attvalues>
          <attvalue for="att1" value="+"/>
        </attvalues>
      </edge>
      <edge id="14" label="-" source="3" target="22" weight="0.472935">
        <attvalues>
          <attvalue for="att1" value="-"/>
        </attvalues>
      </edge>
      <edge id="15" label="-" source="4" target="7" weight="1">
        <attvalues>
          <attvalue for="att1" value="-"/>
        </attvalues>
      </edge>
      <edge id="16" label="+" source="4" target="17" weight="1">
        <attvalues>
          <attvalue for="att1" value="+"/>
        </attvalues>
      </edge>
      <edge id="17" label="+" source="6" target="7" weight="0.937195">
        <attvalues>
          <attvalue for="att1" value="+"/>
        </attvalues>
      </edge>
      <edge id="18" label="-" source="6" target="20" weight="1">
        <attvalues>
          <attvalue for="att1" value="-"/>
        </attvalues>
      </edge>
      <edge id="19" label="-" source="8" target="19" weight="0.6191581">
        <attvalues>
          <attvalue for="att1" value="-"/>
        </attvalues>
      </edge>
      <edge id="20" label="-" source="15" target="21" weight="0.8351532">
        <attvalues>
          <attvalue for="att1" value="-"/>
        </attvalues>
      </edge>
      <edge id="21" label="+" source="19" target="20" weight="1">
        <attvalues>
          <attvalue for="att1" value="+"/>
        </attvalues>
      </edge>
    </edges>
  </graph>
</gexf>
