# Supplementary material for: Microbial interactions mediate the fairy ring type effects on alpine meadow plant communities on the Tibetan plateau
Source: Environ Microbiome. 2026 Mar 10;21:55. doi: 10.1186/s40793-026-00873-z (PMC13088534; doi:10.1186/s40793-026-00873-z)
Supplement: Supplementary file 2 — Supplementary Material 2 [file 40793_2026_873_MOESM2_ESM.zip › co-occurrence network/bacteria/T1/Agrocybe_on_root_node.csv]

name	degree	betweenness_centrality	closeness_centrality	eigenvector_centrality	Abundance	module	Kingdom	phylum	class	order	family	genus
ASV1	5	148	0.0156703664529559	1	60.6672199278796	M3	Bacteria	Cyanobacteria	Cyanobacteriia	Chloroplast	Chloroplast	Chloroplast
ASV2	4	132	0.0149661052604413	0.333352061806045	10.6381655298622	M4	Bacteria	Proteobacteria	Alphaproteobacteria	Rickettsiales	Mitochondria	Mitochondria
ASV3	6	110	0.0127731370284094	0.54306632575437	5.36008629565428	M1	Bacteria	Cyanobacteria	Cyanobacteriia	Chloroplast	Chloroplast	Chloroplast
ASV5	2	21	0.00703087759395088	0.00494209351938433	1.15873849895977	M2	Bacteria	Firmicutes	Bacilli	Acholeplasmatales	Acholeplasmataceae	Candidatus_Phytoplasma
ASV7	1	0	0.0106363755705543	0.183855809658396	3.18485308295808	M1	Bacteria	Cyanobacteria	Cyanobacteriia	Chloroplast	Chloroplast	Chloroplast
ASV14	2	57	0.00931988688071734	0.0152595755307426	5.55012661170066	M2	Bacteria	Cyanobacteria	Cyanobacteriia	Chloroplast	Chloroplast	Chloroplast
ASV15	2	40	0.00811492319574985	0.00869877991168272	0.116708652317886	M2	Bacteria	Cyanobacteria	Cyanobacteriia	Chloroplast	Chloroplast	Chloroplast
ASV41	2	96	0.0137956341391024	0.106500587116649	0.104104772614552	M4	Bacteria	Proteobacteria	Alphaproteobacteria	Rhizobiales	Xanthobacteraceae	Bradyrhizobium
ASV62	1	0	0.010827987764706	0.164406944058913	0.216557569448196	M1	Bacteria	Proteobacteria	Alphaproteobacteria	Rhizobiales	Rhizobiaceae	Allorhizobium-Neorhizobium-Pararhizobium-Rhizobium
ASV72	1	0	0.010532552258007	0.194689592999438	0.127184604279099	M1	Bacteria	Cyanobacteria	Cyanobacteriia	Chloroplast	Chloroplast	Chloroplast
ASV78	1	0	0.0117904066149559	0.452042191848387	0.0959204351448546	M3	Bacteria	Proteobacteria	Alphaproteobacteria	Rhizobiales	Rhizobiaceae	Phyllobacterium
ASV79	1	0	0.0119599507426078	0.426161000981127	0.144044339466676	M3	Bacteria	Proteobacteria	Alphaproteobacteria	Rhizobiales	Rhodomicrobiaceae	Rhodomicrobium
ASV109	1	0	0.0124795034743529	0.351229813936612	0.16990684587092	M3	Bacteria	Cyanobacteria	Cyanobacteriia	Chloroplast	Chloroplast	Chloroplast
ASV125	2	105	0.0143192306948548	0.619421782455402	0.160249327656677	M1	Bacteria	Actinobacteriota	Actinobacteria	Pseudonocardiales	Pseudonocardiaceae	Kibdelosporangium
ASV148	2	21	0.010798875993609	0.215667693667007	0.174490074853951	M1	Bacteria	Cyanobacteria	Cyanobacteriia	Chloroplast	Chloroplast	Chloroplast
ASV183	1	0	0.0113872323750798	0.150689196675983	0.0775875192127322	M4	Bacteria	Actinobacteriota	Actinobacteria	Pseudonocardiales	Pseudonocardiaceae	Pseudonocardia
ASV213	1	0	0.00612633400036948	0.00223403478682215	0.167451544630011	M2	Bacteria	Actinobacteriota	Actinobacteria	Pseudonocardiales	Pseudonocardiaceae	Pseudonocardia
ASV245	1	0	0.0113872323750798	0.150689196675983	0.164341496391526	M4	Bacteria	Cyanobacteria	Cyanobacteriia	Chloroplast	Chloroplast	Chloroplast
ASV344	2	85	0.0126107476431492	0.0413823018894467	0.0626920250178828	M2	Bacteria	Proteobacteria	Alphaproteobacteria	Rhizobiales	Rhodomicrobiaceae	Rhodomicrobium
ASV410	2	72	0.0108345367319135	0.02560451841943	0.115890218570916	M2	Bacteria	Actinobacteriota	Actinobacteria	Micromonosporales	Micromonosporaceae
ASV443	1	0	0.00907931666340468	0.081419835158155	0.0610551575239433	M1	Bacteria	Actinobacteriota	Actinobacteria	Pseudonocardiales	Pseudonocardiaceae	Lechevalieria
ASV915	1	0	0.011335177473551	0.116100295961473	0.0654746997575799	M1	Bacteria	Actinobacteriota	Actinobacteria	Pseudonocardiales	Pseudonocardiaceae	Actinophytocola
ASV1025	2	120	0.0154285947198418	0.552649038182274	0.0865902904293994	M3	Bacteria	Proteobacteria	Gammaproteobacteria	Pseudomonadales	Pseudomonadaceae	Pseudomonas
