# Supplementary material for: Microbial interactions mediate the fairy ring type effects on alpine meadow plant communities on the Tibetan plateau
Source: Environ Microbiome. 2026 Mar 10;21:55. doi: 10.1186/s40793-026-00873-z (PMC13088534; doi:10.1186/s40793-026-00873-z)
Supplement: Supplementary file 2 — Supplementary Material 2 [file 40793_2026_873_MOESM2_ESM.zip › co-occurrence network/bacteria/T1/Agrocybe_out_root_edge.csv]

node1	node2	label	weight
ASV1	ASV48	+	0.774319552466048
ASV1	ASV90	+	0.715258338200171
ASV1	ASV197	+	0.758619435914029
ASV1	ASV433	+	0.975577568048073
ASV1	ASV1165	+	0.985212697510829
ASV3	ASV11	+	1
ASV4	ASV125	-	1
ASV4	ASV183	+	0.744678279471003
ASV4	ASV197	+	0.931620020924035
ASV5	ASV62	-	1
ASV5	ASV79	-	1
ASV6	ASV78	-	0.94914608963474
ASV11	ASV78	+	0.889716965577403
ASV15	ASV653	+	0.909913957205182
ASV41	ASV653	-	0.969083443685905
ASV48	ASV72	+	0.940349302486903
ASV78	ASV197	+	0.901669597051449
ASV79	ASV653	+	0.922098312495489
ASV90	ASV466	-	0.696783197382896
ASV109	ASV329	-	1
ASV125	ASV1385	-	0.993453640068291
ASV433	ASV607	+	0.892531727160882
