# Supplementary material for: Microbial interactions mediate the fairy ring type effects on alpine meadow plant communities on the Tibetan plateau
Source: Environ Microbiome. 2026 Mar 10;21:55. doi: 10.1186/s40793-026-00873-z (PMC13088534; doi:10.1186/s40793-026-00873-z)
Supplement: Supplementary file 2 — Supplementary Material 2 [file 40793_2026_873_MOESM2_ESM.zip › co-occurrence network/bacteria/T1/Agrocybe_out_root_network.gexf]

<?xml version="1.0" encoding="UTF-8"?>
<gexf xmlns="http://www.gexf.net/1.3" xmlns:viz="http://www.gexf.net/1.3/viz" xmlns:xsi="http://www.w3.org/2001/XMLSchema-instance" xsi:schemaLocation="http://www.gexf.net/1.3 http://www.gexf.net/1.3/gexf.xsd" version="1.3">
  <meta lastmodifieddate="2025-12-29">
    <creator>trans_network class</creator>
    <description>igraph -&gt; gexf converted file</description>
    <keywords>igraph, gexf, R, rgexf</keywords>
  </meta>
  <graph mode="static" defaultedgetype="undirected">
    <attributes class="node" mode="static">
      <attribute id="att1" title="taxa" type="string"/>
      <attribute id="att2" title="RelativeAbundance" type="float"/>
    </attributes>
    <attributes class="edge" mode="static">
      <attribute id="att1" title="label" type="string"/>
    </attributes>
    <nodes>
      <node id="1" label="ASV1">
        <attvalues>
          <attvalue for="att1" value="ASV1"/>
          <attvalue for="att2" value="61.404473844547"/>
        </attvalues>
        <viz:color r="255" g="99" b="71" a="1"/>
        <viz:position x="46.8431310103787" y="7.89593355001023" z="0"/>
        <viz:size value="20"/>
      </node>
      <node id="2" label="ASV3">
        <attvalues>
          <attvalue for="att1" value="ASV3"/>
          <attvalue for="att2" value="4.87753503351031"/>
        </attvalues>
        <viz:color r="255" g="99" b="71" a="1"/>
        <viz:position x="-24.6107494810631" y="191.787692274547" z="0"/>
        <viz:size value="20"/>
      </node>
      <node id="3" label="ASV4">
        <attvalues>
          <attvalue for="att1" value="ASV4"/>
          <attvalue for="att2" value="1.80886064931674"/>
        </attvalues>
        <viz:color r="255" g="99" b="71" a="1"/>
        <viz:position x="-27.5629760686943" y="250" z="0"/>
        <viz:size value="20"/>
      </node>
      <node id="4" label="ASV5">
        <attvalues>
          <attvalue for="att1" value="ASV5"/>
          <attvalue for="att2" value="7.46975367743059"/>
        </attvalues>
        <viz:color r="255" g="99" b="71" a="1"/>
        <viz:position x="-149.310827406891" y="-5.25887552463089" z="0"/>
        <viz:size value="20"/>
      </node>
      <node id="5" label="ASV6">
        <attvalues>
          <attvalue for="att1" value="ASV6"/>
          <attvalue for="att2" value="0.0701540604056054"/>
        </attvalues>
        <viz:color r="255" g="99" b="71" a="1"/>
        <viz:position x="-87.6896753953934" y="6.76074665306191" z="0"/>
        <viz:size value="20"/>
      </node>
      <node id="6" label="ASV11">
        <attvalues>
          <attvalue for="att1" value="ASV11"/>
          <attvalue for="att2" value="0.0710244581773871"/>
        </attvalues>
        <viz:color r="255" g="99" b="71" a="1"/>
        <viz:position x="-138.920934260314" y="-93.0929775424329" z="0"/>
        <viz:size value="20"/>
      </node>
      <node id="7" label="ASV15">
        <attvalues>
          <attvalue for="att1" value="ASV15"/>
          <attvalue for="att2" value="1.40725911741666"/>
        </attvalues>
        <viz:color r="255" g="99" b="71" a="1"/>
        <viz:position x="-88.3766712552646" y="-250" z="0"/>
        <viz:size value="20"/>
      </node>
      <node id="8" label="ASV41">
        <attvalues>
          <attvalue for="att1" value="ASV41"/>
          <attvalue for="att2" value="0.0945251980154931"/>
        </attvalues>
        <viz:color r="255" g="99" b="71" a="1"/>
        <viz:position x="-90.1614931839207" y="10.4078580043511" z="0"/>
        <viz:size value="20"/>
      </node>
      <node id="9" label="ASV48">
        <attvalues>
          <attvalue for="att1" value="ASV48"/>
          <attvalue for="att2" value="0.34345896074506"/>
        </attvalues>
        <viz:color r="255" g="99" b="71" a="1"/>
        <viz:position x="-4.4525916133264" y="52.4594105554919" z="0"/>
        <viz:size value="20"/>
      </node>
      <node id="10" label="ASV62">
        <attvalues>
          <attvalue for="att1" value="ASV62"/>
          <attvalue for="att2" value="0.0950474366785621"/>
        </attvalues>
        <viz:color r="255" g="99" b="71" a="1"/>
        <viz:position x="-7.98022582788701" y="-174.455534645992" z="0"/>
        <viz:size value="20"/>
      </node>
      <node id="11" label="ASV72">
        <attvalues>
          <attvalue for="att1" value="ASV72"/>
          <attvalue for="att2" value="0.190094873357124"/>
        </attvalues>
        <viz:color r="255" g="99" b="71" a="1"/>
        <viz:position x="-98.7971586232512" y="-225.285702927537" z="0"/>
        <viz:size value="20"/>
      </node>
      <node id="12" label="ASV78">
        <attvalues>
          <attvalue for="att1" value="ASV78"/>
          <attvalue for="att2" value="0.100966141526678"/>
        </attvalues>
        <viz:color r="255" g="99" b="71" a="1"/>
        <viz:position x="-250" y="-102.159522308511" z="0"/>
        <viz:size value="20"/>
      </node>
      <node id="13" label="ASV79">
        <attvalues>
          <attvalue for="att1" value="ASV79"/>
          <attvalue for="att2" value="0.189572634694055"/>
        </attvalues>
        <viz:color r="255" g="99" b="71" a="1"/>
        <viz:position x="-70.5898550853298" y="45.430060807594" z="0"/>
        <viz:size value="20"/>
      </node>
      <node id="14" label="ASV90">
        <attvalues>
          <attvalue for="att1" value="ASV90"/>
          <attvalue for="att2" value="0.38628253111672"/>
        </attvalues>
        <viz:color r="255" g="99" b="71" a="1"/>
        <viz:position x="45.5106336916071" y="-59.8453485735893" z="0"/>
        <viz:size value="20"/>
      </node>
      <node id="15" label="ASV109">
        <attvalues>
          <attvalue for="att1" value="ASV109"/>
          <attvalue for="att2" value="0.172164679258421"/>
        </attvalues>
        <viz:color r="255" g="99" b="71" a="1"/>
        <viz:position x="89.7421046130876" y="-189.057831997356" z="0"/>
        <viz:size value="20"/>
      </node>
      <node id="16" label="ASV125">
        <attvalues>
          <attvalue for="att1" value="ASV125"/>
          <attvalue for="att2" value="0.0896509704935155"/>
        </attvalues>
        <viz:color r="255" g="99" b="71" a="1"/>
        <viz:position x="129.174937078756" y="-119.544982526013" z="0"/>
        <viz:size value="20"/>
      </node>
      <node id="17" label="ASV183">
        <attvalues>
          <attvalue for="att1" value="ASV183"/>
          <attvalue for="att2" value="0.0710244581773871"/>
        </attvalues>
        <viz:color r="255" g="99" b="71" a="1"/>
        <viz:position x="250" y="-9.70402659226164" z="0"/>
        <viz:size value="20"/>
      </node>
      <node id="18" label="ASV197">
        <attvalues>
          <attvalue for="att1" value="ASV197"/>
          <attvalue for="att2" value="0.0908695273740099"/>
        </attvalues>
        <viz:color r="255" g="99" b="71" a="1"/>
        <viz:position x="-123.918970585283" y="21.0047582304599" z="0"/>
        <viz:size value="20"/>
      </node>
      <node id="19" label="ASV329">
        <attvalues>
          <attvalue for="att1" value="ASV329"/>
          <attvalue for="att2" value="0.173731395247628"/>
        </attvalues>
        <viz:color r="255" g="99" b="71" a="1"/>
        <viz:position x="45.481527029043" y="-5.90106631605082" z="0"/>
        <viz:size value="20"/>
      </node>
      <node id="20" label="ASV433">
        <attvalues>
          <attvalue for="att1" value="ASV433"/>
          <attvalue for="att2" value="0.0720689355035251"/>
        </attvalues>
        <viz:color r="255" g="99" b="71" a="1"/>
        <viz:position x="29.1078598450759" y="198.389309779899" z="0"/>
        <viz:size value="20"/>
      </node>
      <node id="21" label="ASV466">
        <attvalues>
          <attvalue for="att1" value="ASV466"/>
          <attvalue for="att2" value="0.0724170946122378"/>
        </attvalues>
        <viz:color r="255" g="99" b="71" a="1"/>
        <viz:position x="41.509381123434" y="181.236317667666" z="0"/>
        <viz:size value="20"/>
      </node>
      <node id="22" label="ASV607">
        <attvalues>
          <attvalue for="att1" value="ASV607"/>
          <attvalue for="att2" value="0.06945774218818"/>
        </attvalues>
        <viz:color r="255" g="99" b="71" a="1"/>
        <viz:position x="130.280885507208" y="55.9416481830671" z="0"/>
        <viz:size value="20"/>
      </node>
      <node id="23" label="ASV653">
        <attvalues>
          <attvalue for="att1" value="ASV653"/>
          <attvalue for="att2" value="0.176690747671686"/>
        </attvalues>
        <viz:color r="255" g="99" b="71" a="1"/>
        <viz:position x="189.130799187992" y="-22.5006865183297" z="0"/>
        <viz:size value="20"/>
      </node>
      <node id="24" label="ASV1165">
        <attvalues>
          <attvalue for="att1" value="ASV1165"/>
          <attvalue for="att2" value="0.0872138567325268"/>
        </attvalues>
        <viz:color r="255" g="99" b="71" a="1"/>
        <viz:position x="-241.888098595685" y="-143.153314883049" z="0"/>
        <viz:size value="20"/>
      </node>
      <node id="25" label="ASV1385">
        <attvalues>
          <attvalue for="att1" value="ASV1385"/>
          <attvalue for="att2" value="0.0973104708851945"/>
        </attvalues>
        <viz:color r="255" g="99" b="71" a="1"/>
        <viz:position x="56.8408985432855" y="-125.515673190595" z="0"/>
        <viz:size value="20"/>
      </node>
    </nodes>
    <edges>
      <edge id="0" label="+" source="1" target="9" weight="0.7743196">
        <attvalues>
          <attvalue for="att1" value="+"/>
        </attvalues>
      </edge>
      <edge id="1" label="+" source="1" target="14" weight="0.7152583">
        <attvalues>
          <attvalue for="att1" value="+"/>
        </attvalues>
      </edge>
      <edge id="2" label="+" source="1" target="18" weight="0.7586194">
        <attvalues>
          <attvalue for="att1" value="+"/>
        </attvalues>
      </edge>
      <edge id="3" label="+" source="1" target="20" weight="0.9755776">
        <attvalues>
          <attvalue for="att1" value="+"/>
        </attvalues>
      </edge>
      <edge id="4" label="+" source="1" target="24" weight="0.9852127">
        <attvalues>
          <attvalue for="att1" value="+"/>
        </attvalues>
      </edge>
      <edge id="5" label="+" source="2" target="6" weight="1">
        <attvalues>
          <attvalue for="att1" value="+"/>
        </attvalues>
      </edge>
      <edge id="6" label="-" source="3" target="16" weight="1">
        <attvalues>
          <attvalue for="att1" value="-"/>
        </attvalues>
      </edge>
      <edge id="7" label="+" source="3" target="17" weight="0.7446783">
        <attvalues>
          <attvalue for="att1" value="+"/>
        </attvalues>
      </edge>
      <edge id="8" label="+" source="3" target="18" weight="0.93162">
        <attvalues>
          <attvalue for="att1" value="+"/>
        </attvalues>
      </edge>
      <edge id="9" label="-" source="4" target="10" weight="1">
        <attvalues>
          <attvalue for="att1" value="-"/>
        </attvalues>
      </edge>
      <edge id="10" label="-" source="4" target="13" weight="1">
        <attvalues>
          <attvalue for="att1" value="-"/>
        </attvalues>
      </edge>
      <edge id="11" label="-" source="5" target="12" weight="0.9491461">
        <attvalues>
          <attvalue for="att1" value="-"/>
        </attvalues>
      </edge>
      <edge id="12" label="+" source="6" target="12" weight="0.889717">
        <attvalues>
          <attvalue for="att1" value="+"/>
        </attvalues>
      </edge>
      <edge id="13" label="+" source="7" target="23" weight="0.909914">
        <attvalues>
          <attvalue for="att1" value="+"/>
        </attvalues>
      </edge>
      <edge id="14" label="-" source="8" target="23" weight="0.9690834">
        <attvalues>
          <attvalue for="att1" value="-"/>
        </attvalues>
      </edge>
      <edge id="15" label="+" source="9" target="11" weight="0.9403493">
        <attvalues>
          <attvalue for="att1" value="+"/>
        </attvalues>
      </edge>
      <edge id="16" label="+" source="12" target="18" weight="0.9016696">
        <attvalues>
          <attvalue for="att1" value="+"/>
        </attvalues>
      </edge>
      <edge id="17" label="+" source="13" target="23" weight="0.9220983">
        <attvalues>
          <attvalue for="att1" value="+"/>
        </attvalues>
      </edge>
      <edge id="18" label="-" source="14" target="21" weight="0.6967832">
        <attvalues>
          <attvalue for="att1" value="-"/>
        </attvalues>
      </edge>
      <edge id="19" label="-" source="15" target="19" weight="1">
        <attvalues>
          <attvalue for="att1" value="-"/>
        </attvalues>
      </edge>
      <edge id="20" label="-" source="16" target="25" weight="0.9934536">
        <attvalues>
          <attvalue for="att1" value="-"/>
        </attvalues>
      </edge>
      <edge id="21" label="+" source="20" target="22" weight="0.8925317">
        <attvalues>
          <attvalue for="att1" value="+"/>
        </attvalues>
      </edge>
    </edges>
  </graph>
</gexf>
