# Supplementary material for: Microbial interactions mediate the fairy ring type effects on alpine meadow plant communities on the Tibetan plateau
Source: Environ Microbiome. 2026 Mar 10;21:55. doi: 10.1186/s40793-026-00873-z (PMC13088534; doi:10.1186/s40793-026-00873-z)
Supplement: Supplementary file 2 — Supplementary Material 2 [file 40793_2026_873_MOESM2_ESM.zip › co-occurrence network/bacteria/T1/Agrocybe_out_root_node.csv]

name	degree	betweenness_centrality	closeness_centrality	eigenvector_centrality	Abundance	module	Kingdom	phylum	class	order	family	genus
ASV1	5	81	0.033252824722732	1	61.404473844547	M1	Bacteria	Cyanobacteria	Cyanobacteriia	Chloroplast	Chloroplast	Chloroplast
ASV3	1	0	0.0156261327316517	0.132308593422717	4.87753503351031	M3	Bacteria	Cyanobacteria	Cyanobacteriia	Chloroplast	Chloroplast	Chloroplast
ASV4	3	41	0.0265261882674287	0.563073416400778	1.80886064931674	M4	Bacteria	Proteobacteria	Alphaproteobacteria	Rickettsiales	Mitochondria	Mitochondria
ASV5	2	4	0.103677521107485	8.8143040009934e-16	7.46975367743059	M2	Bacteria	Firmicutes	Bacilli	Acholeplasmatales	Acholeplasmataceae	Candidatus_Phytoplasma
ASV6	1	0	0.0193550017439134	0.243866490962112	0.0701540604056054	M3	Bacteria	Verrucomicrobiota	Verrucomicrobiae	Chthoniobacterales	Chthoniobacteraceae	Candidatus_Udaeobacter
ASV11	2	15	0.0204100956983808	0.289140639246727	0.0710244581773871	M3	Bacteria	Proteobacteria	Alphaproteobacteria	Rhizobiales	uncultured	uncultured
ASV15	1	0	0.0886136103758703	5.35076333111522e-16	1.40725911741666	M2	Bacteria	Cyanobacteria	Cyanobacteriia	Chloroplast	Chloroplast	Chloroplast
ASV41	1	0	0.086793304190037	5.50087449365613e-16	0.0945251980154931	M2	Bacteria	Proteobacteria	Alphaproteobacteria	Rhizobiales	Xanthobacteraceae	Bradyrhizobium
ASV48	2	15	0.0249135578273437	0.434834824781495	0.34345896074506	M1	Bacteria	Cyanobacteria	Cyanobacteriia	Chloroplast	Chloroplast	Chloroplast
ASV62	1	0	0.0732853481773701	4.78227835412203e-16	0.0950474366785621	M2	Bacteria	Proteobacteria	Alphaproteobacteria	Rhizobiales	Rhizobiaceae	Allorhizobium-Neorhizobium-Pararhizobium-Rhizobium
ASV72	1	0	0.0184352095006278	0.187108036219106	0.190094873357124	M1	Bacteria	Cyanobacteria	Cyanobacteriia	Chloroplast	Chloroplast	Chloroplast
ASV78	3	41	0.0267172226946819	0.561487575516505	0.100966141526678	M3	Bacteria	Proteobacteria	Alphaproteobacteria	Rhizobiales	Rhizobiaceae	Phyllobacterium
ASV79	2	6	0.130799445690289	9.84427128578536e-16	0.189572634694055	M2	Bacteria	Proteobacteria	Alphaproteobacteria	Rhizobiales	Rhodomicrobiaceae	Rhodomicrobium
ASV90	2	15	0.0253994110897537	0.364335469841142	0.38628253111672	M1	Bacteria	Proteobacteria	Alphaproteobacteria	Rickettsiales	Mitochondria	Mitochondria
ASV109	1	0	1	2.05262096504109e-16	0.172164679258421	M5	Bacteria	Cyanobacteria	Cyanobacteriia	Chloroplast	Chloroplast	Chloroplast
ASV125	2	15	0.0197244128976057	0.324775833931371	0.0896509704935155	M4	Bacteria	Actinobacteriota	Actinobacteria	Pseudonocardiales	Pseudonocardiaceae	Kibdelosporangium
ASV183	1	0	0.0204629672167237	0.191872452351252	0.0710244581773871	M4	Bacteria	Actinobacteriota	Actinobacteria	Pseudonocardiales	Pseudonocardiaceae	Pseudonocardia
ASV197	3	80	0.0341133769267444	0.818846336682685	0.0908695273740099	M3	Bacteria	Cyanobacteria	Cyanobacteriia	Chloroplast	Chloroplast	Chloroplast
ASV329	1	0	1	1.96844459926606e-16	0.173731395247628	M5	Bacteria	Cyanobacteria	Cyanobacteriia	Chloroplast	Chloroplast	Chloroplast
ASV433	2	15	0.0233889998597868	0.53578837210137	0.0720689355035251	M1	Bacteria	Cyanobacteria	Cyanobacteriia	Chloroplast	Chloroplast	Chloroplast
ASV466	1	0	0.0200711564506016	0.116165733474495	0.0724170946122378	M1	Bacteria	Cyanobacteria	Cyanobacteriia	Chloroplast	Chloroplast	Chloroplast
ASV607	1	0	0.0178116222445943	0.21882445870205	0.06945774218818	M1	Bacteria	Cyanobacteria	Cyanobacteriia	Chloroplast	Chloroplast	Chloroplast
ASV653	3	7	0.130799445690289	1.17284482912629e-15	0.176690747671686	M2	Bacteria	Cyanobacteria	Cyanobacteriia	Chloroplast	Chloroplast	Chloroplast
ASV1165	1	0	0.0222961345821564	0.45082595988393	0.0872138567325268	M1	Bacteria	Cyanobacteria	Cyanobacteriia	Chloroplast	Chloroplast	Chloroplast
ASV1385	1	0	0.0152438098303575	0.147642104690797	0.0973104708851945	M4	Bacteria	Cyanobacteria	Cyanobacteriia	Chloroplast	Chloroplast	Chloroplast
