# Supplementary material for: Microbial interactions mediate the fairy ring type effects on alpine meadow plant communities on the Tibetan plateau
Source: Environ Microbiome. 2026 Mar 10;21:55. doi: 10.1186/s40793-026-00873-z (PMC13088534; doi:10.1186/s40793-026-00873-z)
Supplement: Supplementary file 2 — Supplementary Material 2 [file 40793_2026_873_MOESM2_ESM.zip › co-occurrence network/bacteria/T3/Clitocybe_10in_edge.csv]

Source	Target	Interaction	weight
ASV3	ASV32	-	1
ASV3	ASV39	+	0.651270627284925
ASV3	ASV50	-	0.724239236444175
ASV3	ASV119	-	0.755685621011051
ASV3	ASV152	+	0.616322839734155
ASV3	ASV222	-	0.997898731249276
ASV3	ASV256	-	0.732473160952192
ASV3	ASV314	-	0.566143293015419
ASV3	ASV353	-	0.930008525644796
ASV3	ASV476	-	0.943820797233013
ASV3	ASV507	-	0.658939107306021
ASV3	ASV556	-	0.981235075116859
ASV3	ASV1035	-	0.705473263619873
ASV3	ASV1222	-	0.820768854062726
ASV4	ASV21	+	0.918472395161029
ASV4	ASV85	-	1
ASV4	ASV86	-	0.93271292836592
ASV4	ASV176	-	0.900201717393479
ASV4	ASV189	-	0.962574169752432
ASV4	ASV281	-	0.80269877916898
ASV4	ASV450	-	1
ASV4	ASV451	-	0.823374988174373
ASV4	ASV476	-	0.840559761356678
ASV5	ASV33	-	0.877174566087691
ASV5	ASV61	+	0.85301205892665
ASV5	ASV67	-	0.984175362526179
ASV5	ASV342	-	0.992617111780154
ASV5	ASV346	-	1
ASV5	ASV386	-	1
ASV5	ASV616	+	0.970715823234079
ASV5	ASV695	-	1
ASV6	ASV20	+	0.791164717201987
ASV6	ASV74	-	0.997101336368657
ASV6	ASV139	-	1
ASV6	ASV163	-	0.683948206214566
ASV6	ASV190	-	0.700095090084999
ASV6	ASV202	-	1
ASV6	ASV404	-	0.925367531513941
ASV6	ASV616	-	0.810453355078663
ASV6	ASV826	-	0.875664805381969
ASV6	ASV3052	-	0.891978614329234
ASV8	ASV56	+	0.956200503922209
ASV8	ASV85	-	0.979857926391913
ASV8	ASV86	+	0.863086615150093
ASV8	ASV89	+	0.930221580740166
ASV8	ASV184	+	0.957023664547989
ASV8	ASV200	+	0.942133157774719
ASV8	ASV218	+	0.820911500120676
ASV8	ASV231	-	0.924423691304401
ASV8	ASV382	-	0.727250175920663
ASV8	ASV475	+	0.766883646967559
ASV8	ASV553	-	0.799289149962488
ASV8	ASV655	-	0.648757486858935
ASV9	ASV22	-	0.685383336314551
ASV9	ASV51	-	0.879576620632663
ASV9	ASV75	-	0.967744105763106
ASV9	ASV80	+	0.881176534845284
ASV9	ASV86	+	0.847703799154875
ASV9	ASV89	-	0.792899234034726
ASV9	ASV92	-	0.861337397414921
ASV9	ASV105	-	0.858429360688682
ASV9	ASV133	-	0.766332023735557
ASV9	ASV170	-	0.788868632376823
ASV9	ASV186	-	0.804298611611726
ASV9	ASV211	-	0.806207491110351
ASV9	ASV238	-	0.965270535272212
ASV9	ASV451	-	0.743788092629699
ASV9	ASV825	-	0.675381807673176
ASV10	ASV89	-	0.85270529846896
ASV10	ASV180	-	0.822324499479722
ASV10	ASV189	-	0.948507431598469
ASV10	ASV211	-	0.585976104554135
ASV10	ASV257	-	0.838949749994157
ASV10	ASV553	-	0.87227935495106
ASV10	ASV1532	-	0.972158494589615
ASV11	ASV25	+	0.945392493688699
ASV11	ASV139	-	0.778259513028236
ASV11	ASV155	-	0.844197097013709
ASV11	ASV194	-	0.930531837842906
ASV11	ASV202	-	0.90206268253695
ASV11	ASV207	+	0.834623490178991
ASV11	ASV209	-	0.86759402109043
ASV11	ASV261	-	0.704138258214339
ASV11	ASV326	-	0.836195098755771
ASV11	ASV422	-	0.866190432573951
ASV12	ASV56	-	0.706518264573032
ASV12	ASV78	-	0.914500659733956
ASV12	ASV124	-	0.776144851539348
ASV12	ASV290	-	0.671852191195415
ASV12	ASV324	+	0.634302813541323
ASV13	ASV39	+	0.709600233048273
ASV13	ASV63	-	0.815620892040645
ASV13	ASV185	+	0.866926888462749
ASV13	ASV215	+	0.79956202284333
ASV13	ASV220	+	0.740609878299195
ASV13	ASV273	-	0.999584551550009
ASV13	ASV422	-	0.937131601968764
ASV13	ASV519	+	0.93975309981843
ASV13	ASV856	-	0.761038948123158
ASV16	ASV28	+	0.926562416313825
ASV16	ASV84	-	0.922584743225005
ASV16	ASV130	+	0.743653679328177
ASV16	ASV144	+	0.82969000021638
ASV16	ASV176	-	0.819731077984746
ASV16	ASV179	+	0.798222506114483
ASV16	ASV259	-	0.877180989905101
ASV16	ASV281	+	0.863298105841201
ASV16	ASV288	+	0.863493808683138
ASV16	ASV330	-	0.806312504634763
ASV16	ASV368	-	1
ASV16	ASV417	-	0.84481902944588
ASV16	ASV418	-	1
ASV16	ASV553	-	1
ASV16	ASV657	-	1
ASV16	ASV690	-	1
ASV17	ASV34	+	0.751082615452483
ASV17	ASV44	-	0.75691953527224
ASV17	ASV219	-	0.846057116138475
ASV17	ASV848	+	0.961695810368875
ASV18	ASV22	+	0.870482788792153
ASV18	ASV118	-	0.954628137158115
ASV19	ASV78	-	0.617984368483702
ASV19	ASV113	-	0.583192733425295
ASV19	ASV150	-	0.771938662617706
ASV19	ASV167	-	0.530321813067392
ASV19	ASV184	-	0.570628403870316
ASV19	ASV198	+	0.814393633748773
ASV19	ASV202	-	0.921113133224675
ASV19	ASV286	+	0.82696280833293
ASV19	ASV312	+	0.823866803967026
ASV19	ASV337	+	0.82210651829689
ASV19	ASV346	-	0.790285659624143
ASV19	ASV387	-	0.856139139285324
ASV20	ASV42	-	0.633926776719727
ASV20	ASV64	-	0.593143927408558
ASV20	ASV93	-	0.844415291507407
ASV20	ASV98	-	0.650693378899696
ASV20	ASV179	-	0.876021866636155
ASV20	ASV186	-	0.903456405763567
ASV20	ASV249	-	0.957552640794243
ASV20	ASV382	+	0.824556393445112
ASV20	ASV519	+	0.794487945652087
ASV20	ASV675	+	0.862711623545137
ASV21	ASV146	+	0.896890225232888
ASV21	ASV176	+	0.835936785557424
ASV21	ASV180	+	0.655493167196745
ASV21	ASV192	+	0.943629686551871
ASV21	ASV261	-	0.839153487590836
ASV21	ASV282	+	0.618069271523439
ASV21	ASV289	+	0.781322742118225
ASV21	ASV363	+	0.76773570435949
ASV21	ASV395	-	0.747852735133565
ASV21	ASV513	-	0.815508100340184
ASV22	ASV69	-	0.791677861796213
ASV22	ASV377	-	0.694909486221539
ASV23	ASV203	+	0.896918271677221
ASV23	ASV215	+	0.870908644522167
ASV23	ASV238	+	0.885252238369169
ASV23	ASV280	+	0.829515198004887
ASV23	ASV286	+	0.689835967694304
ASV23	ASV295	+	0.954324975528407
ASV23	ASV339	+	0.967706043764809
ASV23	ASV377	-	0.968613008783405
ASV23	ASV456	-	0.346479739644224
ASV23	ASV540	-	0.491822715855795
ASV23	ASV695	-	0.853386320843256
ASV24	ASV32	-	0.606220717086155
ASV24	ASV60	+	0.9446483501798
ASV24	ASV80	+	0.907497220912304
ASV24	ASV89	-	0.982804289265306
ASV24	ASV93	-	0.838851387410531
ASV24	ASV94	+	0.927689644469103
ASV24	ASV100	+	0.944536539595648
ASV24	ASV124	-	0.847222923636348
ASV24	ASV206	+	0.881196382048519
ASV24	ASV221	-	0.722954820251684
ASV24	ASV225	-	0.624557017301882
ASV24	ASV300	-	0.819261180059168
ASV24	ASV316	-	0.643692515342457
ASV24	ASV327	+	0.732279689588398
ASV25	ASV95	-	1
ASV25	ASV130	-	0.724231985384247
ASV25	ASV357	+	0.767616125207538
ASV25	ASV405	-	0.881766760527562
ASV25	ASV476	-	0.894082973770298
ASV25	ASV545	-	1
ASV25	ASV613	-	0.863938052506415
ASV26	ASV150	+	0.614701530846221
ASV26	ASV160	+	0.923515129831971
ASV26	ASV189	+	0.84291530981956
ASV26	ASV198	+	0.825845256405647
ASV26	ASV204	+	0.948558875608332
ASV26	ASV217	-	0.706207496728792
ASV26	ASV247	-	0.725923322664863
ASV26	ASV371	-	0.750542449143224
ASV26	ASV725	-	0.926864116295365
ASV27	ASV104	-	0.925584174878206
ASV27	ASV133	-	0.896468498336064
ASV27	ASV202	-	0.727892474631008
ASV27	ASV256	-	0.907685075503658
ASV27	ASV826	-	0.949141022055743
ASV28	ASV36	+	0.958431456419831
ASV28	ASV85	+	0.914847112390964
ASV28	ASV139	-	0.839608041530002
ASV28	ASV155	-	0.796832243422871
ASV28	ASV194	-	0.913769088855877
ASV28	ASV202	-	0.839854031496944
ASV28	ASV209	-	0.961253702905254
ASV28	ASV223	+	0.876684581004673
ASV28	ASV228	-	0.870578355914353
ASV28	ASV295	-	0.812173670479699
ASV28	ASV319	-	0.89883271225117
ASV28	ASV326	-	0.983023886250272
ASV28	ASV353	+	0.926012517859933
ASV28	ASV485	-	0.877909284902571
ASV29	ASV93	-	0.905759337335473
ASV29	ASV107	-	0.718153625705461
ASV29	ASV123	+	0.86297186311013
ASV29	ASV171	-	0.680902836593377
ASV29	ASV177	-	0.91931270667321
ASV29	ASV271	-	0.92840586385892
ASV30	ASV135	+	0.780738212057686
ASV30	ASV155	+	0.945495168361747
ASV30	ASV200	+	0.877830677909166
ASV30	ASV225	+	0.902614353343976
ASV30	ASV240	+	0.887451059180426
ASV30	ASV250	+	0.710072543952567
ASV30	ASV254	+	0.762487505093072
ASV30	ASV359	+	0.867731511088379
ASV30	ASV369	+	0.936196288016864
ASV30	ASV439	+	0.765010812917799
ASV31	ASV46	+	0.770074388108126
ASV31	ASV121	-	1
ASV31	ASV297	-	0.676985003720207
ASV31	ASV646	+	0.923961030750901
ASV31	ASV1160	+	0.890193402371384
ASV32	ASV40	+	0.896002706586415
ASV32	ASV64	+	0.903402202947249
ASV32	ASV71	+	0.859621885552315
ASV32	ASV78	+	0.790346643968082
ASV32	ASV81	+	0.858216533503096
ASV32	ASV93	+	0.907566324778568
ASV32	ASV104	+	0.700312026177908
ASV32	ASV110	-	0.906455794846602
ASV32	ASV175	+	0.811597873467455
ASV32	ASV196	+	0.687089731979052
ASV32	ASV211	+	0.824645749574677
ASV32	ASV218	-	0.922115821936608
ASV32	ASV219	+	0.89494080689005
ASV32	ASV235	+	0.689107982910284
ASV32	ASV355	-	0.969575518806693
ASV33	ASV145	-	0.702075978153586
ASV33	ASV266	+	0.796379553303503
ASV33	ASV308	+	0.623583008824779
ASV33	ASV326	+	0.669222721908219
ASV33	ASV362	+	0.75432045924305
ASV33	ASV371	+	0.694023204291925
ASV33	ASV387	+	0.57591790905156
ASV33	ASV395	+	0.628829564822692
ASV33	ASV429	+	0.872758214323686
ASV33	ASV449	+	0.721539951738756
ASV33	ASV1035	-	0.930594209988363
ASV34	ASV57	-	0.766705812563975
ASV34	ASV118	-	0.764863121801653
ASV35	ASV85	+	0.710755328524544
ASV35	ASV89	-	0.910309036569275
ASV35	ASV200	+	0.932037395305733
ASV35	ASV212	+	0.760839062905963
ASV35	ASV346	+	0.620992332717979
ASV35	ASV364	-	0.604052008495194
ASV36	ASV45	-	0.783518516260908
ASV36	ASV89	-	0.672200320935334
ASV36	ASV135	-	1
ASV36	ASV137	-	0.975057322630576
ASV38	ASV64	-	0.931124617494939
ASV38	ASV89	+	0.948217833668004
ASV38	ASV93	+	0.979757819861118
ASV38	ASV177	-	0.819716542109509
ASV38	ASV199	-	0.639951390035864
ASV38	ASV293	-	0.884558028456757
ASV38	ASV371	-	0.802946175668156
ASV39	ASV53	+	0.713435866608069
ASV39	ASV77	+	0.825527334008071
ASV39	ASV94	+	0.542521080993192
ASV39	ASV107	+	0.785689665948896
ASV39	ASV169	-	0.599966035383386
ASV40	ASV44	+	0.744528201294302
ASV40	ASV52	+	0.86186619689806
ASV40	ASV203	+	0.867573999834588
ASV40	ASV230	+	0.783290135124799
ASV40	ASV258	+	0.782728094857057
ASV40	ASV278	+	0.688194435086272
ASV40	ASV283	+	0.840953606472683
ASV40	ASV290	+	0.497788733386609
ASV40	ASV1222	+	0.841749633900908
ASV41	ASV51	-	0.702559814057767
ASV41	ASV87	-	0.70789167651648
ASV41	ASV137	-	0.955550142065643
ASV41	ASV138	-	0.958164743433352
ASV41	ASV153	-	0.923361635711587
ASV41	ASV168	+	0.971648853710088
ASV41	ASV219	-	0.834247848194737
ASV41	ASV224	-	0.908214244820594
ASV41	ASV261	-	0.836494939983804
ASV41	ASV270	-	0.796599503913552
ASV41	ASV316	-	0.959059413468138
ASV41	ASV367	-	0.901826550655613
ASV41	ASV377	-	0.951628155552042
ASV41	ASV390	+	0.720944617991004
ASV41	ASV395	-	0.931591767031518
ASV41	ASV431	+	0.845370816229199
ASV41	ASV727	-	0.949440080898647
ASV41	ASV782	-	0.909365743436725
ASV41	ASV949	+	0.823489273255304
ASV41	ASV1160	+	0.855727377609347
ASV42	ASV64	-	0.870295075832588
ASV42	ASV65	+	0.74816098023124
ASV42	ASV170	+	1
ASV42	ASV274	+	0.802532418157991
ASV42	ASV282	-	0.983881605935351
ASV42	ASV371	+	0.781017627866287
ASV42	ASV417	+	0.799663162317693
ASV42	ASV495	-	0.895901732418544
ASV42	ASV498	+	0.936996529309266
ASV42	ASV566	+	0.812154221138958
ASV42	ASV922	+	0.88556159069198
ASV42	ASV2552	+	0.94129704743725
ASV44	ASV107	-	0.877965931991838
ASV44	ASV110	+	0.905884452378057
ASV44	ASV118	+	0.924030160902312
ASV44	ASV121	-	0.942982526265835
ASV44	ASV124	+	0.76996396892466
ASV44	ASV206	-	0.76420564753147
ASV44	ASV244	-	0.822222960211953
ASV44	ASV247	-	0.813656090646127
ASV44	ASV297	-	0.827989546159429
ASV44	ASV322	+	0.692730679175093
ASV44	ASV327	+	0.770613364136082
ASV44	ASV368	-	0.840931385595402
ASV44	ASV418	+	0.740961687577286
ASV44	ASV422	+	1
ASV44	ASV476	-	0.741060008200239
ASV45	ASV88	-	0.648270405665953
ASV45	ASV744	-	0.882965360736237
ASV46	ASV60	+	0.724047180457472
ASV46	ASV101	-	0.919647011181723
ASV47	ASV119	-	0.564268932486647
ASV47	ASV138	-	0.617379576630158
ASV47	ASV266	-	0.578539054198994
ASV47	ASV281	-	0.803067967995272
ASV47	ASV382	+	0.820410113238204
ASV47	ASV535	+	0.910008170659873
ASV47	ASV727	+	0.901999635221021
ASV47	ASV826	+	0.872610269836399
ASV47	ASV1160	+	0.880383412494977
ASV49	ASV57	+	0.861708799600537
ASV49	ASV61	+	0.784086916548557
ASV49	ASV65	+	0.797404077469067
ASV49	ASV117	+	0.910327626635668
ASV49	ASV130	+	0.892942789983399
ASV49	ASV162	-	0.858727805481471
ASV49	ASV166	+	0.9318108806282
ASV49	ASV203	+	0.851776029842568
ASV49	ASV1222	-	0.844415721552091
ASV50	ASV62	-	0.850994384064999
ASV50	ASV130	+	0.709554059956568
ASV50	ASV134	-	0.901621901625014
ASV50	ASV203	+	0.707112512895646
ASV50	ASV221	+	0.685585031644559
ASV50	ASV243	+	0.737190915870792
ASV50	ASV254	+	0.951363682129844
ASV50	ASV272	+	0.823596353363095
ASV50	ASV319	+	0.849515485408493
ASV50	ASV328	+	0.949941507288706
ASV50	ASV353	+	0.920214170518125
ASV50	ASV390	+	0.975261319305267
ASV50	ASV404	-	1
ASV51	ASV101	-	0.975979697502063
ASV51	ASV649	-	0.919810016390387
ASV52	ASV138	-	0.827850409876003
ASV52	ASV146	-	0.580399998612882
ASV52	ASV254	-	0.698588551560551
ASV52	ASV259	-	0.635654150232933
ASV52	ASV339	-	0.854508491786081
ASV52	ASV359	+	0.853361591488403
ASV52	ASV407	-	0.938613017990758
ASV52	ASV2552	-	0.820390101934873
ASV53	ASV65	-	0.919049713893346
ASV53	ASV82	-	0.796565646013209
ASV53	ASV91	-	0.661239539006956
ASV53	ASV94	+	0.845780709603851
ASV53	ASV97	-	0.823687229089479
ASV53	ASV107	-	0.957305918759629
ASV53	ASV133	-	0.903376713367141
ASV53	ASV240	-	0.910739219650027
ASV53	ASV300	-	0.927938198428616
ASV54	ASV95	-	0.774473733859158
ASV54	ASV121	-	0.854891344167246
ASV54	ASV132	-	0.988055776030237
ASV54	ASV135	-	0.875663107629216
ASV54	ASV141	-	1
ASV54	ASV147	-	0.828735153700914
ASV54	ASV186	-	1
ASV54	ASV298	+	0.92053712747522
ASV54	ASV319	-	0.848292599922483
ASV54	ASV610	-	0.941162142852613
ASV56	ASV192	+	0.844233816736474
ASV56	ASV221	+	0.691756904014061
ASV56	ASV240	+	0.888937790549304
ASV56	ASV278	+	0.923543042980751
ASV56	ASV289	+	0.875840611317882
ASV56	ASV297	+	0.780167872466801
ASV56	ASV300	+	0.828220891404344
ASV56	ASV323	+	0.825016816722359
ASV56	ASV328	+	0.893805700866294
ASV56	ASV339	+	0.736476875262302
ASV56	ASV357	+	0.591439799386729
ASV56	ASV725	-	0.712000842035615
ASV57	ASV106	-	0.91907891749951
ASV57	ASV171	-	0.937403891901203
ASV57	ASV220	+	0.823898941530737
ASV57	ASV254	-	0.909289426740841
ASV57	ASV328	-	0.940598598443038
ASV57	ASV412	-	0.876686316133867
ASV58	ASV101	-	0.828031044278442
ASV58	ASV137	-	0.863223424388219
ASV58	ASV145	-	0.884004282077245
ASV58	ASV156	-	0.755933443291044
ASV58	ASV167	-	0.94189254004742
ASV58	ASV175	-	0.668498326592266
ASV58	ASV310	+	0.792177298282651
ASV58	ASV355	-	0.992195447019748
ASV58	ASV362	+	0.739727120175274
ASV58	ASV370	+	0.776990384777794
ASV58	ASV385	-	0.568804150477708
ASV58	ASV422	-	0.745571342487855
ASV58	ASV690	+	0.775836760976739
ASV58	ASV856	-	0.791649660892659
ASV58	ASV949	-	0.828267416897241
ASV59	ASV80	-	0.810403461209627
ASV59	ASV646	+	0.837586801336642
ASV59	ASV1160	+	0.755172283558945
ASV59	ASV3052	+	0.531367460476752
ASV60	ASV67	+	0.908121492362877
ASV60	ASV92	+	0.935215106633728
ASV60	ASV99	+	0.91695513150079
ASV60	ASV111	+	0.810814563411228
ASV60	ASV124	+	0.857513775979826
ASV60	ASV129	+	0.854640191311638
ASV60	ASV133	+	0.772646390523953
ASV60	ASV168	+	0.918141731535454
ASV60	ASV184	+	0.879177539612093
ASV60	ASV288	+	0.957517899970625
ASV60	ASV314	+	0.851431119393783
ASV60	ASV339	+	0.981231478252928
ASV60	ASV348	+	0.806363351144468
ASV60	ASV431	+	0.813080874824795
ASV60	ASV657	+	0.697576815226552
ASV61	ASV86	-	0.987914724325417
ASV61	ASV184	-	0.827483101577309
ASV61	ASV314	+	0.969859770209172
ASV61	ASV417	-	0.897403695748549
ASV61	ASV535	+	0.966918853835791
ASV62	ASV84	+	0.93305231611173
ASV62	ASV240	+	0.882255173550105
ASV62	ASV278	+	0.872625946792509
ASV62	ASV289	+	0.829802875728945
ASV62	ASV300	+	0.875369271898169
ASV62	ASV323	+	0.842265676406311
ASV62	ASV339	+	0.704774652859852
ASV62	ASV422	+	0.812719168265159
ASV62	ASV449	+	0.794830700815564
ASV63	ASV107	+	0.827380559040021
ASV63	ASV116	-	0.642801050270095
ASV63	ASV117	+	0.812728562754608
ASV63	ASV161	+	0.754798637088332
ASV63	ASV189	+	0.837720073951333
ASV63	ASV204	+	0.727709072717016
ASV63	ASV292	-	0.964061064805654
ASV63	ASV362	-	0.879331387868721
ASV63	ASV1532	-	0.874675579564382
ASV64	ASV123	-	0.880041350902838
ASV64	ASV138	-	0.965966662189753
ASV64	ASV144	-	0.839258112456376
ASV64	ASV201	-	0.858193966904832
ASV64	ASV319	-	0.738218598517741
ASV64	ASV439	-	0.654846589567033
ASV65	ASV107	-	0.670742902132263
ASV65	ASV209	-	0.893802438470685
ASV65	ASV353	-	0.739015418857879
ASV65	ASV451	+	0.783072139835007
ASV65	ASV485	+	0.813077367658926
ASV65	ASV3052	+	0.903825570769514
ASV66	ASV228	-	0.88378641016888
ASV67	ASV202	+	0.81758726825019
ASV67	ASV258	-	0.767073027251944
ASV67	ASV369	-	0.934195317638819
ASV67	ASV725	-	0.756687446179986
ASV68	ASV101	-	0.776418997219709
ASV68	ASV395	-	0.933529537322223
ASV69	ASV91	-	0.642089662119248
ASV69	ASV191	-	0.739396056618052
ASV69	ASV258	-	0.97867430141114
ASV69	ASV339	-	0.888170116020941
ASV69	ASV354	-	0.807187415587599
ASV69	ASV415	-	0.682004884955987
ASV69	ASV507	-	0.918717392669625
ASV69	ASV613	-	0.867595990029704
ASV69	ASV848	-	0.808667485214113
ASV69	ASV949	-	0.920085768180003
ASV70	ASV124	+	0.828885761424097
ASV70	ASV159	+	0.605276158572474
ASV70	ASV167	+	0.932993907908764
ASV70	ASV196	+	0.86881804077918
ASV70	ASV204	+	0.844779753711173
ASV70	ASV214	+	0.908220536505572
ASV70	ASV228	+	0.873554622514616
ASV70	ASV235	+	0.890472516313324
ASV70	ASV243	+	0.78988444014998
ASV70	ASV274	+	0.593702692799082
ASV70	ASV290	+	0.900854996689113
ASV70	ASV312	+	0.854800825382305
ASV70	ASV323	+	0.864064703731898
ASV70	ASV328	+	0.88146579800583
ASV70	ASV744	-	0.861755438126875
ASV71	ASV371	-	0.725605042586539
ASV73	ASV117	-	0.889202316175476
ASV74	ASV110	+	0.786984754276974
ASV74	ASV280	-	0.824681095923577
ASV75	ASV167	+	0.96384617036593
ASV75	ASV254	+	0.639883007020017
ASV75	ASV406	-	0.953201438431061
ASV75	ASV668	-	0.872933717500648
ASV75	ASV744	+	0.721358007859931
ASV76	ASV138	-	0.730218388465152
ASV76	ASV340	+	0.923993660241051
ASV76	ASV395	-	0.733942549050263
ASV76	ASV404	+	0.839403781366285
ASV76	ASV417	+	0.930231320578468
ASV76	ASV431	-	0.72937430328568
ASV76	ASV495	-	0.878244698208362
ASV76	ASV974	+	0.884756758193772
ASV76	ASV1222	+	0.860716297826574
ASV77	ASV84	-	0.86881769951954
ASV77	ASV99	+	0.703653672948708
ASV77	ASV120	-	0.875494161691328
ASV77	ASV214	-	0.908077312432272
ASV77	ASV217	-	0.838569096218016
ASV77	ASV273	-	0.949795160425481
ASV77	ASV343	+	0.671875514005844
ASV77	ASV353	+	0.805199846480376
ASV77	ASV387	-	0.957890155625424
ASV78	ASV484	+	0.905363673238279
ASV78	ASV747	+	0.787108287465208
ASV78	ASV848	+	0.89153914110863
ASV78	ASV974	-	0.717309742244507
ASV80	ASV87	-	0.81019754634597
ASV80	ASV138	+	0.809861502958529
ASV80	ASV150	-	0.860212295943756
ASV80	ASV189	-	0.919137728287703
ASV80	ASV222	+	0.845864534715081
ASV80	ASV269	+	0.933661315695679
ASV80	ASV610	-	0.95200894777864
ASV81	ASV173	+	0.640641143276635
ASV81	ASV178	-	0.939905776071632
ASV81	ASV305	+	0.827838167636518
ASV81	ASV316	+	0.857267216985952
ASV81	ASV385	+	0.907074732189182
ASV81	ASV449	+	0.850221193651269
ASV82	ASV101	+	0.807408968881472
ASV82	ASV139	+	0.755413953154331
ASV82	ASV147	+	0.819148305163975
ASV82	ASV155	-	0.541415895648068
ASV82	ASV170	-	0.867430665001899
ASV82	ASV221	+	0.672360669081379
ASV82	ASV224	+	0.634239744931012
ASV82	ASV241	-	0.583874910241543
ASV82	ASV289	-	0.759659960409442
ASV82	ASV290	-	0.679973773922399
ASV82	ASV297	+	0.723569285005582
ASV82	ASV386	+	0.814223906980488
ASV82	ASV395	+	0.731741154258107
ASV82	ASV498	-	0.747785386440356
ASV83	ASV152	-	0.62670535201666
ASV84	ASV198	-	0.858749131213652
ASV84	ASV225	-	0.952255471066866
ASV84	ASV244	-	0.93509655511419
ASV84	ASV322	-	0.877274324359728
ASV84	ASV371	+	0.922496213627763
ASV84	ASV415	-	0.951688121292916
ASV84	ASV519	-	0.826498453662917
ASV85	ASV123	-	0.847992060717414
ASV85	ASV136	-	0.939203545549601
ASV85	ASV169	+	0.973462589980879
ASV85	ASV172	-	0.906342327857076
ASV85	ASV184	-	0.759862550533487
ASV85	ASV210	-	0.930043178367692
ASV85	ASV347	-	0.924037502835188
ASV85	ASV355	+	0.810005394170878
ASV85	ASV406	-	0.758483018123446
ASV85	ASV429	-	0.747488579770385
ASV85	ASV725	-	0.729508748889507
ASV86	ASV152	-	0.923560039683965
ASV86	ASV157	+	0.515335929060309
ASV86	ASV168	-	0.637073557490003
ASV86	ASV225	+	0.403427380021805
ASV86	ASV250	-	0.725918389963474
ASV86	ASV264	-	0.917895033659542
ASV86	ASV281	-	0.697084883230317
ASV88	ASV120	-	0.884192159913926
ASV88	ASV168	-	0.650526448136847
ASV88	ASV289	+	0.846355345482084
ASV88	ASV295	-	0.565544817495304
ASV88	ASV297	+	0.784570023890113
ASV88	ASV362	+	0.663738812761801
ASV88	ASV415	+	0.737675327544066
ASV88	ASV556	+	0.838102933775071
ASV89	ASV110	-	0.802385845798837
ASV89	ASV124	-	0.871828785551443
ASV89	ASV136	-	0.879635646539511
ASV89	ASV141	-	0.664473051388786
ASV89	ASV152	-	0.832487023615039
ASV89	ASV160	-	0.859610620432111
ASV89	ASV169	-	0.610387162191828
ASV89	ASV191	-	0.583499975996688
ASV89	ASV198	-	0.739772458080435
ASV89	ASV326	-	0.7865293259087
ASV91	ASV415	-	0.75813189136292
ASV91	ASV428	-	0.765895916973847
ASV91	ASV556	+	0.824584469644296
ASV91	ASV747	-	0.840740581561082
ASV91	ASV1222	+	0.908112253314351
ASV92	ASV104	+	0.859921170747709
ASV92	ASV176	+	0.94962862326029
ASV92	ASV240	-	0.688729522690512
ASV93	ASV94	-	0.915775839369378
ASV93	ASV221	-	0.908722465611841
ASV94	ASV141	-	0.991783711530873
ASV94	ASV167	+	0.909358967776123
ASV94	ASV348	-	0.813058197875184
ASV94	ASV485	-	0.791813281265526
ASV94	ASV535	-	0.905112365267031
ASV94	ASV848	-	0.698792574058004
ASV94	ASV3052	-	0.772335630104915
ASV95	ASV139	-	0.711347673726708
ASV95	ASV147	-	0.600431504881245
ASV95	ASV214	-	0.719415219096072
ASV95	ASV218	-	0.723063895264773
ASV95	ASV229	+	0.545004239141222
ASV95	ASV250	-	0.660760699207204
ASV95	ASV278	-	0.689602202153616
ASV95	ASV281	+	0.783881822594123
ASV95	ASV324	-	0.946258097752331
ASV95	ASV328	-	0.731365393065312
ASV95	ASV370	-	0.740433275649275
ASV95	ASV377	-	0.832792427875747
ASV95	ASV386	-	0.398697319772019
ASV96	ASV111	+	0.715008380115722
ASV96	ASV124	+	0.843886377432676
ASV96	ASV150	+	0.918332213572398
ASV96	ASV160	+	0.923290536303966
ASV96	ASV161	-	0.606587092228343
ASV96	ASV169	+	0.777977718838849
ASV96	ASV190	+	0.811724969849709
ASV96	ASV210	+	0.712147274557872
ASV96	ASV252	+	0.803989403712799
ASV96	ASV270	+	0.742737925701281
ASV98	ASV289	-	1
ASV98	ASV293	+	0.93512375561309
ASV98	ASV340	-	0.837168186843288
ASV98	ASV428	+	0.876275000520916
ASV98	ASV476	-	0.837673930098169
ASV98	ASV485	-	0.90472751638741
ASV98	ASV558	+	0.865051998146948
ASV98	ASV695	-	0.895862674136241
ASV99	ASV153	-	0.883372547199502
ASV99	ASV211	-	0.921496237036519
ASV99	ASV224	-	0.847811249448115
ASV99	ASV286	-	0.900159851411131
ASV99	ASV1532	-	0.90030116665983
ASV100	ASV166	-	0.900846495666492
ASV100	ASV407	-	0.764943939009735
ASV100	ASV431	-	0.69996055117967
ASV100	ASV476	-	0.73178443345164
ASV100	ASV695	+	0.753929212821313
ASV101	ASV257	-	0.878595683853333
ASV101	ASV281	+	0.824545634151494
ASV101	ASV453	-	0.700759678738339
ASV104	ASV162	+	0.867357132581619
ASV104	ASV191	+	0.851131116819737
ASV104	ASV200	+	0.767075856342078
ASV104	ASV222	+	0.864055771196172
ASV104	ASV228	+	0.865535285293465
ASV104	ASV235	+	0.803506568424727
ASV104	ASV305	+	0.768473337333111
ASV104	ASV316	+	0.78903714755414
ASV104	ASV406	+	0.696168522119364
ASV104	ASV856	+	0.777928151357324
ASV104	ASV1222	+	0.958852304563346
ASV105	ASV131	+	0.732217588790013
ASV105	ASV450	-	0.857841481796821
ASV105	ASV476	-	0.771362089485349
ASV105	ASV540	-	0.888334669724841
ASV105	ASV782	-	0.864856314556921
ASV105	ASV826	-	0.673681371235256
ASV105	ASV1035	-	0.937561710804099
ASV106	ASV128	-	0.951642118418032
ASV106	ASV135	-	0.978387494040143
ASV106	ASV142	-	0.748039581191239
ASV106	ASV145	-	0.821538340525315
ASV106	ASV160	-	0.853205826648469
ASV106	ASV164	-	0.883205934229533
ASV106	ASV169	-	0.612954215138545
ASV106	ASV186	-	0.825005221560162
ASV106	ASV205	-	0.840084936133928
ASV106	ASV220	-	0.849878348754175
ASV106	ASV228	-	0.902019669314437
ASV106	ASV235	-	0.829551988445676
ASV106	ASV257	-	0.836770501194218
ASV106	ASV309	-	0.909619876635312
ASV106	ASV322	-	0.736319554936585
ASV107	ASV305	-	0.817584850175017
ASV107	ASV347	-	0.900199024123507
ASV107	ASV405	+	0.4634806427767
ASV107	ASV418	-	0.835560181927594
ASV107	ASV495	-	0.578598680386392
ASV110	ASV123	-	0.588466384085212
ASV110	ASV128	-	0.659966954410091
ASV110	ASV177	-	0.702218732275606
ASV110	ASV283	+	0.898033945536794
ASV110	ASV340	+	0.701651133788795
ASV110	ASV350	+	0.856753907038538
ASV110	ASV355	-	0.572768925090141
ASV110	ASV377	-	0.743086921229701
ASV110	ASV553	+	0.843837428597575
ASV110	ASV657	-	0.729489163028351
ASV111	ASV117	-	0.906894233929429
ASV111	ASV180	+	0.914869095713485
ASV111	ASV186	+	0.92819926728044
ASV111	ASV191	+	0.699099797886232
ASV111	ASV205	+	0.918547461475856
ASV111	ASV209	-	0.898549679304932
ASV111	ASV347	-	0.828251998884143
ASV113	ASV243	-	0.845123239028186
ASV115	ASV222	-	0.864309488940546
ASV115	ASV243	+	0.619797330806692
ASV115	ASV250	+	0.731160114666813
ASV115	ASV326	+	0.861734511806292
ASV115	ASV351	-	0.920871793013598
ASV115	ASV355	+	0.940184719078728
ASV115	ASV369	-	0.861772370802505
ASV115	ASV690	-	0.941868948846769
ASV116	ASV150	-	0.948913848198663
ASV116	ASV264	-	0.865346796185495
ASV116	ASV429	+	0.955647414101105
ASV116	ASV727	+	0.956848164847584
ASV117	ASV204	+	0.926415051743453
ASV117	ASV211	+	0.742106093519609
ASV117	ASV222	+	0.931189024053362
ASV117	ASV271	+	0.805288599279427
ASV117	ASV282	+	0.870091579890424
ASV117	ASV322	+	0.872805959049404
ASV117	ASV332	+	0.866233929065979
ASV117	ASV363	+	0.912764130047775
ASV117	ASV369	+	0.929813701174661
ASV117	ASV377	+	0.697544194576938
ASV117	ASV476	+	0.710610411483773
ASV117	ASV553	+	0.809871551265297
ASV117	ASV613	+	0.794519072052255
ASV118	ASV134	+	0.789452714648599
ASV118	ASV145	-	0.860088093646703
ASV118	ASV169	-	0.880715812035859
ASV118	ASV201	-	0.952792178369639
ASV118	ASV283	-	0.913547560294064
ASV118	ASV342	+	0.915008303020323
ASV118	ASV362	-	0.907668236766371
ASV118	ASV385	+	0.922686215628024
ASV119	ASV134	-	0.652469521114023
ASV119	ASV179	-	0.858328900635658
ASV119	ASV351	-	0.820179293973929
ASV120	ASV159	+	0.815497819638574
ASV120	ASV189	+	0.706295366657356
ASV120	ASV222	-	0.8718350138557
ASV120	ASV261	+	0.933017892807414
ASV120	ASV364	+	0.82447813581514
ASV120	ASV513	+	0.870767195090759
ASV121	ASV138	+	0.794168434300604
ASV121	ASV203	+	0.854990438747074
ASV121	ASV243	+	0.561427199244603
ASV121	ASV256	+	0.939376296910331
ASV121	ASV291	+	0.928257583433708
ASV121	ASV305	+	0.916682643685431
ASV121	ASV316	+	0.851427076392438
ASV121	ASV320	+	0.877386982568833
ASV121	ASV340	+	0.923896640892865
ASV121	ASV347	+	0.836458377459419
ASV121	ASV352	+	0.841406508609612
ASV121	ASV367	+	0.719260679222283
ASV121	ASV370	+	0.755422435145855
ASV121	ASV415	+	0.924469474511056
ASV121	ASV453	+	0.85783025654292
ASV121	ASV485	+	0.944678561820055
ASV121	ASV613	+	0.88498356434913
ASV122	ASV129	+	0.809686413977479
ASV122	ASV131	-	0.866143348327231
ASV122	ASV139	+	0.789301469218456
ASV122	ASV297	-	0.702346461040724
ASV122	ASV646	+	0.899050430166166
ASV126	ASV171	-	0.764725951411096
ASV126	ASV186	-	0.759663112697039
ASV126	ASV235	-	0.734660334922172
ASV126	ASV247	-	0.628399176224958
ASV126	ASV269	+	0.515101253787673
ASV126	ASV339	-	0.72313911366368
ASV126	ASV343	-	0.736800858387022
ASV126	ASV355	+	0.579774806562397
ASV126	ASV418	-	0.716233632527503
ASV126	ASV428	+	0.774059997213424
ASV126	ASV556	-	0.949993936145106
ASV126	ASV610	-	0.75833418328246
ASV126	ASV949	-	0.760227958095937
ASV126	ASV1160	-	0.828490350424987
ASV126	ASV2552	-	0.408368582899476
ASV127	ASV142	+	0.997300874744834
ASV127	ASV160	-	0.907043379852936
ASV127	ASV194	-	0.755312832781414
ASV127	ASV219	-	0.811110926872427
ASV127	ASV249	-	0.933892583546278
ASV127	ASV266	+	0.918740653683953
ASV127	ASV309	-	1
ASV127	ASV359	+	0.817704721329182
ASV127	ASV422	-	0.83662361145181
ASV127	ASV616	+	0.949128819778597
ASV128	ASV209	+	0.774188193987605
ASV128	ASV223	+	0.826619417055083
ASV128	ASV250	+	0.939739248797917
ASV128	ASV270	-	0.721996532828145
ASV128	ASV273	+	0.846992189556911
ASV128	ASV288	+	0.644450178495036
ASV128	ASV324	+	0.754825500426789
ASV128	ASV326	+	0.780477701200075
ASV128	ASV355	+	0.657887233064603
ASV128	ASV646	+	0.82468878177585
ASV129	ASV157	-	0.739240804025831
ASV129	ASV192	+	0.683912312429454
ASV129	ASV215	-	0.861252358308817
ASV129	ASV240	+	0.943178244476614
ASV129	ASV269	-	0.79099413303126
ASV129	ASV319	-	0.767318345397213
ASV129	ASV449	+	0.812882141987642
ASV132	ASV371	+	0.615680693643632
ASV132	ASV390	+	0.927712249196321
ASV132	ASV484	+	0.610848188633342
ASV132	ASV3052	+	0.803288847448956
ASV133	ASV283	+	0.899318499099018
ASV133	ASV418	+	0.929557572921999
ASV133	ASV646	+	0.790490035493412
ASV133	ASV974	+	0.834908369316434
ASV134	ASV135	+	0.824578966376703
ASV134	ASV142	+	0.643408991935777
ASV134	ASV145	+	0.722958249267238
ASV134	ASV160	+	0.934161276237242
ASV134	ASV164	+	0.878622703399912
ASV134	ASV169	+	0.845658009359397
ASV134	ASV186	+	0.558857569858066
ASV134	ASV205	+	0.805734801431926
ASV134	ASV220	+	0.760039572519883
ASV134	ASV228	+	0.820279379562508
ASV134	ASV257	+	0.857862519072312
ASV134	ASV322	+	0.798734001440927
ASV134	ASV324	-	0.795715105584378
ASV134	ASV340	+	0.861295712429166
ASV134	ASV347	+	0.870213270663544
ASV134	ASV449	-	0.853536096664255
ASV135	ASV142	-	0.991872365329255
ASV136	ASV353	+	0.648410937817169
ASV138	ASV155	-	0.939223906126426
ASV138	ASV176	-	0.90940254503131
ASV138	ASV194	-	0.922057526163701
ASV138	ASV202	-	0.965832028180936
ASV138	ASV223	+	0.860245301788983
ASV138	ASV291	-	0.940100846912254
ASV138	ASV359	-	0.853402166022719
ASV138	ASV362	+	0.88667262688925
ASV138	ASV369	-	0.901385110223411
ASV138	ASV385	-	0.799127184126291
ASV138	ASV432	-	0.810576547187947
ASV138	ASV612	-	0.873113543868075
ASV138	ASV624	-	0.850607579038289
ASV138	ASV655	-	0.674544784010641
ASV138	ASV848	+	0.646116157490071
ASV138	ASV949	-	0.920005115591089
ASV139	ASV142	-	0.805366865567122
ASV139	ASV305	-	1
ASV141	ASV610	+	0.765515191156231
ASV141	ASV856	+	0.795524391811985
ASV144	ASV359	+	0.974018500808014
ASV144	ASV417	+	0.971272169607927
ASV144	ASV456	-	0.899843213643412
ASV144	ASV461	+	0.95011416359433
ASV144	ASV519	-	0.916963124727721
ASV144	ASV545	+	0.848273628679122
ASV144	ASV649	-	0.818650234367126
ASV144	ASV856	+	0.872432080019224
ASV145	ASV166	+	0.910866791884926
ASV145	ASV214	-	0.837873712901039
ASV145	ASV220	+	0.971762041172704
ASV145	ASV386	-	0.543948472674099
ASV145	ASV519	+	0.948118708358342
ASV145	ASV803	-	0.846152251705424
ASV145	ASV848	+	0.824120481813102
ASV145	ASV1035	+	0.921367489840749
ASV145	ASV3052	-	0.628646597700852
ASV146	ASV147	+	0.834945711635914
ASV146	ASV163	-	0.831022562690937
ASV146	ASV214	+	0.907755384803866
ASV146	ASV229	-	0.8517378215786
ASV146	ASV235	-	0.8755112810404
ASV146	ASV281	-	0.943616028149257
ASV146	ASV289	+	0.7384696650524
ASV146	ASV328	+	0.761641131805847
ASV146	ASV370	+	0.934805380998748
ASV146	ASV377	+	0.945198290366741
ASV146	ASV386	+	0.74258723856156
ASV146	ASV431	-	0.855113248457545
ASV146	ASV450	+	0.703158130086249
ASV146	ASV495	+	0.961213425027149
ASV146	ASV610	-	0.845691409746504
ASV146	ASV690	-	0.890863881323927
ASV146	ASV949	-	0.797414557908469
ASV147	ASV168	-	0.844007802847114
ASV147	ASV211	-	0.721776133835809
ASV147	ASV412	-	0.577279606785528
ASV149	ASV269	-	0.955292787990469
ASV149	ASV376	-	0.838165131590906
ASV149	ASV453	-	0.838241296011421
ASV150	ASV193	+	0.919277693992887
ASV150	ASV211	-	0.924113419613452
ASV152	ASV865	-	0.955933590920085
ASV153	ASV156	-	0.831599014722334
ASV153	ASV337	-	0.859107432469491
ASV155	ASV214	-	0.730898950940879
ASV156	ASV412	-	0.880502246494687
ASV156	ASV2552	-	0.630287459325706
ASV157	ASV266	-	0.860245747025687
ASV157	ASV282	-	0.728308189340829
ASV157	ASV291	-	0.811498928719901
ASV157	ASV309	-	0.786993493925722
ASV157	ASV324	-	0.938323013089707
ASV157	ASV367	-	0.886893175466332
ASV157	ASV428	-	0.926625543106424
ASV157	ASV451	-	0.94645032503479
ASV157	ASV495	-	0.773626644737949
ASV157	ASV558	-	0.807582975512346
ASV157	ASV613	-	0.729917797705358
ASV157	ASV649	-	0.602214886616496
ASV157	ASV747	-	0.815540433064224
ASV157	ASV819	-	0.662932300326843
ASV159	ASV160	-	0.842331101199919
ASV159	ASV173	-	0.844733619713114
ASV159	ASV180	-	0.912047925951114
ASV159	ASV189	-	0.687493805687559
ASV159	ASV203	-	0.753434091578358
ASV159	ASV258	-	0.654458065587203
ASV159	ASV261	+	0.96282630496565
ASV159	ASV274	-	0.748722513292839
ASV159	ASV282	-	0.844587850409607
ASV159	ASV298	-	0.727906689805809
ASV159	ASV352	+	0.905559619952313
ASV159	ASV360	-	0.959242964799859
ASV159	ASV404	+	0.937257586840127
ASV159	ASV407	+	0.981679196868557
ASV159	ASV675	+	0.930042924671137
ASV160	ASV179	+	0.981637143115583
ASV160	ASV261	-	0.891469374905782
ASV160	ASV309	-	0.664272747432053
ASV160	ASV3052	+	0.652690242258125
ASV161	ASV192	+	0.786914528745073
ASV161	ASV198	+	0.865665428135817
ASV161	ASV205	+	0.744648134355134
ASV161	ASV235	+	0.651165132120664
ASV161	ASV249	+	0.633623045731302
ASV161	ASV261	+	0.729581342352339
ASV161	ASV281	+	0.553482332765821
ASV161	ASV288	+	0.831718855656367
ASV161	ASV362	+	0.611790200633851
ASV161	ASV376	+	0.795362443557642
ASV161	ASV382	+	0.808386922545483
ASV161	ASV417	+	0.668805024918658
ASV161	ASV566	+	0.603634708928523
ASV161	ASV649	+	0.645654162566759
ASV161	ASV657	-	0.686231212498243
ASV161	ASV747	+	0.731551481235071
ASV161	ASV825	+	0.48371411694563
ASV161	ASV1532	+	0.54686592597322
ASV162	ASV247	+	0.855803119744598
ASV162	ASV308	+	0.887902899072222
ASV162	ASV347	+	0.914740190725952
ASV162	ASV355	+	0.927187188026181
ASV162	ASV368	+	0.830318488599639
ASV162	ASV395	+	0.882486039063488
ASV162	ASV407	+	0.82774966487902
ASV162	ASV418	+	0.789340637066397
ASV162	ASV747	+	0.88584708457675
ASV162	ASV825	+	0.768302395266821
ASV162	ASV2552	+	0.869420252154336
ASV163	ASV209	+	0.835215991643232
ASV163	ASV211	-	0.893798646991721
ASV163	ASV221	+	0.780534064172255
ASV163	ASV225	+	0.934860646191277
ASV163	ASV247	+	0.773942526259978
ASV163	ASV350	-	0.886150446210183
ASV164	ASV312	-	0.672976910185519
ASV164	ASV655	-	0.521963627536766
ASV166	ASV190	-	0.688194515398617
ASV166	ASV211	-	0.583355670746057
ASV166	ASV235	-	0.791232456687391
ASV166	ASV418	-	0.794793200352737
ASV166	ASV553	-	0.800301830695455
ASV167	ASV171	-	0.714728020840855
ASV167	ASV190	-	0.782643835199732
ASV167	ASV201	+	0.784820907895674
ASV167	ASV286	-	0.942126243137087
ASV167	ASV297	-	0.976238196551923
ASV167	ASV725	-	0.451269424110535
ASV168	ASV209	-	0.83527848114207
ASV169	ASV243	+	0.93241488329386
ASV169	ASV449	-	0.946857207135491
ASV169	ASV782	-	0.867310968376526
ASV170	ASV210	-	0.818217573768335
ASV170	ASV323	-	0.676982707657528
ASV170	ASV382	-	0.855720496007412
ASV171	ASV309	-	0.906911573068147
ASV171	ASV310	-	0.927709310669788
ASV171	ASV324	-	0.922473494275897
ASV171	ASV332	-	0.762959653934383
ASV171	ASV350	-	0.790465483820031
ASV171	ASV359	-	0.707131099559463
ASV171	ASV747	+	0.742851437849103
ASV171	ASV1532	-	0.877419288679531
ASV172	ASV312	+	0.652053402956626
ASV172	ASV343	-	0.949226303118725
ASV172	ASV371	+	0.937453930387555
ASV173	ASV179	+	0.929188045917544
ASV173	ASV495	+	0.958243168639946
ASV173	ASV612	+	0.755542143767159
ASV175	ASV209	+	0.850072806645477
ASV175	ASV228	+	0.75129700557904
ASV175	ASV252	+	0.896846463448551
ASV175	ASV261	+	0.869642983714642
ASV175	ASV281	+	0.79820499390301
ASV175	ASV360	+	0.789148586655899
ASV175	ASV386	+	0.788741098310505
ASV175	ASV432	+	0.920953654499946
ASV175	ASV451	+	0.733989995210586
ASV175	ASV507	-	0.610530220054539
ASV175	ASV695	+	0.743722313143752
ASV176	ASV282	-	0.853273099788668
ASV176	ASV376	+	0.746892017439711
ASV177	ASV376	-	0.700146897295264
ASV177	ASV432	+	0.811902332227388
ASV177	ASV675	-	0.902225660429041
ASV177	ASV856	-	0.977596709721719
ASV178	ASV241	-	0.926651441581634
ASV178	ASV320	-	0.878789968375661
ASV178	ASV343	-	0.852523072955353
ASV178	ASV727	-	0.853382084124645
ASV179	ASV323	-	0.401929981855953
ASV180	ASV300	-	0.567506661725805
ASV180	ASV385	-	0.940242312523433
ASV180	ASV450	+	0.832055877982037
ASV184	ASV220	+	0.880724479087641
ASV184	ASV803	+	0.88159248563171
ASV190	ASV199	-	0.878521256550342
ASV190	ASV300	-	0.851440819984218
ASV190	ASV314	-	0.849387987195845
ASV190	ASV319	+	1
ASV190	ASV327	-	0.809040247416171
ASV190	ASV354	-	0.754745685458795
ASV191	ASV194	-	0.756575458087234
ASV191	ASV235	-	0.594452139044998
ASV191	ASV326	+	0.586760613419508
ASV191	ASV355	-	0.70103760354255
ASV191	ASV551	-	0.843756475050138
ASV191	ASV803	+	0.850366423784944
ASV191	ASV826	-	1
ASV191	ASV1222	-	0.638257319094718
ASV192	ASV258	+	0.834623203959592
ASV192	ASV328	+	0.876466928173849
ASV192	ASV351	-	0.857129693605697
ASV192	ASV456	-	0.783635871161884
ASV192	ASV513	+	0.763821450692068
ASV193	ASV217	+	0.789706709213668
ASV193	ASV273	+	0.64383118381029
ASV193	ASV350	+	0.543259156324159
ASV193	ASV362	+	0.758937115602804
ASV193	ASV922	-	0.684664679361736
ASV194	ASV203	+	0.944852078304247
ASV196	ASV290	-	0.698630148940835
ASV196	ASV330	-	0.728799689758497
ASV196	ASV453	+	0.652906808568177
ASV198	ASV269	-	0.850878513756742
ASV198	ASV612	-	0.807961710871399
ASV199	ASV230	+	0.953833899641045
ASV199	ASV292	-	0.96827083252891
ASV199	ASV351	-	0.941954942975801
ASV200	ASV230	-	0.470748282389595
ASV200	ASV376	-	0.6042630384691
ASV200	ASV428	-	0.961948387691633
ASV200	ASV727	-	0.495253434022201
ASV201	ASV308	-	0.795315805072703
ASV201	ASV326	-	0.791042159064255
ASV201	ASV369	+	0.897875063125643
ASV201	ASV376	+	0.893252877779447
ASV201	ASV377	-	0.887657844607508
ASV201	ASV395	-	0.822416153326789
ASV201	ASV412	+	0.903737899506924
ASV201	ASV415	-	0.958555749662676
ASV201	ASV453	+	0.86612486017059
ASV201	ASV825	-	0.904132280082887
ASV201	ASV2552	+	0.968406729165911
ASV202	ASV203	+	0.717842824120297
ASV202	ASV240	+	0.900600585945114
ASV202	ASV241	+	0.896086600810104
ASV202	ASV250	-	0.717362872218023
ASV202	ASV289	-	0.716184891750716
ASV202	ASV337	-	0.832032212902337
ASV202	ASV342	-	0.798967266980975
ASV202	ASV347	-	0.533830572236246
ASV202	ASV368	+	0.631751532398812
ASV202	ASV376	-	0.827073566748929
ASV202	ASV405	-	0.722587470438628
ASV202	ASV449	+	0.672284793966048
ASV202	ASV498	+	0.853198097454784
ASV202	ASV540	-	0.844054429307404
ASV202	ASV727	+	0.700401512558736
ASV203	ASV215	-	0.906422569525043
ASV203	ASV247	+	0.977240248882039
ASV203	ASV404	+	0.935758966970079
ASV203	ASV819	-	0.877410347308615
ASV204	ASV346	+	0.947574628932086
ASV204	ASV364	+	0.786098348374113
ASV204	ASV456	-	0.846736930217438
ASV204	ASV616	-	0.988573538215094
ASV204	ASV655	+	0.915569449589988
ASV204	ASV725	+	0.827093732485801
ASV204	ASV819	+	0.891819475938194
ASV204	ASV1532	-	0.896495048091516
ASV205	ASV283	-	0.978884791679982
ASV205	ASV332	-	0.92687347383873
ASV205	ASV337	-	0.852636947841761
ASV205	ASV385	+	0.704626925558889
ASV205	ASV476	+	0.813045519587994
ASV205	ASV495	+	0.834696078284626
ASV205	ASV513	+	0.689196434276747
ASV205	ASV668	+	0.821550048789005
ASV206	ASV218	-	0.829113140291489
ASV206	ASV219	-	0.665331712910308
ASV206	ASV223	+	0.791894448192869
ASV206	ASV259	-	0.780049328151514
ASV206	ASV278	-	0.909238901932791
ASV206	ASV283	-	0.917123816894421
ASV206	ASV291	-	0.916165884278133
ASV206	ASV322	+	0.743568127299366
ASV206	ASV412	-	0.706484273445454
ASV206	ASV826	-	0.635495387986341
ASV206	ASV865	+	0.921269512521708
ASV206	ASV1222	+	0.99519478355225
ASV207	ASV323	-	0.876819598017532
ASV207	ASV439	+	0.519190788096935
ASV209	ASV292	+	0.635141220449114
ASV209	ASV346	+	0.763186011081537
ASV209	ASV353	+	0.617974941789087
ASV209	ASV359	+	0.827587070891712
ASV209	ASV450	+	0.518046306496472
ASV209	ASV695	+	0.624673888302704
ASV209	ASV1035	+	0.73501815853936
ASV210	ASV668	-	0.825236338341923
ASV210	ASV725	-	0.818810194917771
ASV211	ASV249	-	0.902269067492135
ASV211	ASV407	+	0.84046566380331
ASV212	ASV219	-	0.903483240501679
ASV212	ASV330	-	0.75064311960082
ASV212	ASV347	-	0.89050231391455
ASV212	ASV368	-	0.756528621036277
ASV212	ASV431	-	0.801273565496489
ASV212	ASV449	+	0.756096548655564
ASV212	ASV453	-	0.583947705246167
ASV212	ASV616	-	0.703104616807733
ASV212	ASV668	-	0.843715612875111
ASV212	ASV782	-	0.670151003026318
ASV212	ASV949	-	0.692883169179313
ASV214	ASV369	-	0.765133424893637
ASV214	ASV613	-	0.568232539664904
ASV215	ASV270	+	0.890489573760559
ASV215	ASV355	-	0.860080219622037
ASV215	ASV407	+	0.854853489076306
ASV215	ASV974	+	0.813155568843441
ASV217	ASV273	+	0.893622956409261
ASV217	ASV364	-	0.744209298973578
ASV217	ASV385	+	0.848052661839221
ASV217	ASV453	-	0.845718203634408
ASV217	ASV646	+	0.892662496404171
ASV218	ASV498	-	0.71093583369052
ASV218	ASV655	+	0.826323521885972
ASV219	ASV655	-	0.922621007533902
ASV220	ASV314	+	0.72007945847492
ASV220	ASV826	+	0.699679990853019
ASV222	ASV476	-	0.820766936210881
ASV222	ASV782	+	0.767986105284018
ASV224	ASV747	-	0.512061231690392
ASV225	ASV258	+	0.828988066433936
ASV225	ASV319	-	0.934905664301839
ASV225	ASV655	-	0.927547634388076
ASV228	ASV270	+	0.63389222783394
ASV228	ASV342	+	0.740025218700743
ASV228	ASV359	-	0.677037599308294
ASV229	ASV293	+	0.79002486703473
ASV229	ASV340	+	0.772215921791655
ASV229	ASV803	-	0.816060242271898
ASV229	ASV2552	+	0.710642519202698
ASV230	ASV235	+	0.664130965774295
ASV230	ASV250	-	0.700742048393436
ASV230	ASV418	+	0.653215960879552
ASV230	ASV461	-	0.837613392791929
ASV230	ASV655	+	0.747327204042448
ASV231	ASV316	-	0.844919736290446
ASV231	ASV343	-	0.800596763716822
ASV231	ASV355	-	0.909388186232064
ASV231	ASV385	-	0.805194311952026
ASV231	ASV417	-	0.91452600807603
ASV231	ASV432	+	1
ASV231	ASV519	-	0.90584197736043
ASV231	ASV558	-	0.949751723663132
ASV231	ASV566	+	0.656887407408299
ASV231	ASV649	-	0.804768875815426
ASV231	ASV782	-	0.759031336169633
ASV231	ASV826	-	0.816583393517259
ASV235	ASV244	-	0.815501255118425
ASV235	ASV290	-	0.828971859749001
ASV235	ASV298	-	0.850710292788945
ASV235	ASV309	-	0.783680303335241
ASV235	ASV328	-	0.756835050374635
ASV235	ASV382	-	0.895609987083108
ASV235	ASV405	-	0.692874216338591
ASV235	ASV407	+	0.973639667005629
ASV235	ASV431	-	0.802206539427071
ASV235	ASV450	-	0.82075283851968
ASV235	ASV507	-	0.703685246134894
ASV235	ASV655	-	0.720077052247952
ASV238	ASV309	+	0.869956801639932
ASV238	ASV337	+	0.902948295175803
ASV238	ASV371	+	0.957292052443359
ASV238	ASV406	+	0.818085616678575
ASV238	ASV495	+	0.836155044381631
ASV238	ASV545	+	0.864897964869356
ASV238	ASV551	-	0.828089308406426
ASV238	ASV613	+	0.719173887824856
ASV238	ASV725	+	0.873920561166111
ASV238	ASV782	+	0.946296513793354
ASV238	ASV826	+	0.684180559530783
ASV240	ASV269	+	0.765583116469827
ASV240	ASV288	+	0.814118543055324
ASV240	ASV295	+	0.774165937958725
ASV240	ASV326	+	0.836615099438929
ASV240	ASV376	+	0.733417570701289
ASV240	ASV405	-	0.865465647785356
ASV240	ASV428	+	0.898544240486044
ASV240	ASV439	+	0.723692769548627
ASV240	ASV495	+	0.840101943081554
ASV240	ASV616	-	0.712154842074923
ASV240	ASV646	+	0.84052591371437
ASV240	ASV649	+	0.775176114137346
ASV241	ASV256	-	0.79908605563379
ASV241	ASV282	+	0.738307281635757
ASV241	ASV300	+	0.801185525097759
ASV241	ASV328	+	0.696429265713277
ASV241	ASV350	-	0.765911703018223
ASV241	ASV353	+	0.816849063595285
ASV241	ASV369	-	0.574027454660782
ASV241	ASV646	-	0.862319041964467
ASV243	ASV273	+	0.837055341577709
ASV243	ASV286	-	0.862056664938464
ASV243	ASV360	-	0.965955433031123
ASV243	ASV368	-	0.887858769829108
ASV243	ASV484	+	0.735647494582499
ASV244	ASV274	+	0.868707920017442
ASV244	ASV371	+	0.913467514172729
ASV244	ASV377	+	0.943340335007116
ASV244	ASV417	+	0.842745821616014
ASV244	ASV461	+	0.943996167775184
ASV244	ASV495	-	0.642056170016559
ASV244	ASV498	+	0.866954128218522
ASV244	ASV566	+	0.808939256536876
ASV244	ASV922	+	0.868755713995594
ASV247	ASV270	+	0.820576621489925
ASV247	ASV290	+	0.821317140796126
ASV247	ASV320	+	0.949493875825276
ASV247	ASV326	+	0.838504299786438
ASV247	ASV346	-	0.725228991905636
ASV247	ASV364	+	0.810187127063929
ASV247	ASV385	+	0.811047307316623
ASV247	ASV922	+	0.951306242380079
ASV249	ASV264	+	0.774113751305127
ASV249	ASV330	+	0.861064298692504
ASV249	ASV352	-	0.937256943560443
ASV249	ASV357	-	0.859165139933658
ASV249	ASV498	-	0.856725910047895
ASV249	ASV613	+	0.769331860725903
ASV249	ASV649	-	0.776938003559097
ASV249	ASV744	+	0.721489782048017
ASV250	ASV295	-	0.830876456677143
ASV250	ASV322	+	0.762591005529996
ASV250	ASV352	+	0.929996548727267
ASV250	ASV431	+	0.853390359463941
ASV250	ASV545	-	0.768208707943688
ASV250	ASV649	-	0.738412426166431
ASV252	ASV290	+	0.66898661588156
ASV252	ASV351	-	0.825087719368996
ASV252	ASV376	-	0.835985432387343
ASV252	ASV405	-	0.75431325165844
ASV252	ASV429	-	0.930366071363281
ASV252	ASV498	-	0.632647295370765
ASV252	ASV566	-	0.857018959113301
ASV252	ASV826	-	0.906574754019043
ASV252	ASV1035	-	0.928033404454223
ASV254	ASV278	-	0.777201575471785
ASV254	ASV283	-	0.694511375767961
ASV254	ASV290	-	0.607932606581629
ASV254	ASV309	-	0.776922112379967
ASV254	ASV314	-	0.665698763604187
ASV254	ASV324	-	0.731618628484505
ASV254	ASV326	-	0.631836712569401
ASV254	ASV359	-	0.789143836563169
ASV254	ASV368	-	0.909384789590973
ASV254	ASV376	-	0.635086262975978
ASV254	ASV412	-	0.714609950741484
ASV254	ASV498	-	0.536738166786291
ASV254	ASV624	-	0.637460451001315
ASV254	ASV649	+	0.933142438278212
ASV254	ASV727	-	0.695027004440745
ASV254	ASV1160	-	0.669803463898145
ASV256	ASV346	-	0.670123753545321
ASV256	ASV610	-	0.89044954536431
ASV257	ASV1532	-	0.530835929095881
ASV258	ASV309	-	0.669548489219838
ASV258	ASV655	-	0.760504989046781
ASV258	ASV949	-	0.421417258491078
ASV259	ASV646	+	0.6024541008138
ASV261	ASV308	-	0.92818089125276
ASV264	ASV484	+	0.724709390901812
ASV264	ASV566	+	0.703962326230214
ASV266	ASV362	-	0.807831604069822
ASV266	ASV485	-	0.818630162914157
ASV266	ASV1160	-	0.836841551063582
ASV269	ASV782	-	0.791326522180419
ASV271	ASV293	-	0.916701202992409
ASV271	ASV350	+	0.696003017269999
ASV271	ASV354	-	0.566549314411046
ASV271	ASV553	+	0.842911521494782
ASV271	ASV558	+	0.902234918197729
ASV271	ASV690	+	0.693937395465069
ASV271	ASV865	+	0.88599517054422
ASV271	ASV1160	-	0.572837156243147
ASV271	ASV1222	+	0.847772123182815
ASV272	ASV330	+	0.745461337067526
ASV272	ASV364	+	0.631421095591582
ASV272	ASV395	+	0.745101120331885
ASV272	ASV450	+	0.872254130847219
ASV272	ASV461	+	0.698165318643507
ASV272	ASV535	-	0.581600421115047
ASV272	ASV649	+	0.809314965434727
ASV273	ASV390	+	0.779093502531858
ASV273	ASV431	+	0.830632767326644
ASV273	ASV513	-	0.963846824209887
ASV274	ASV352	-	0.932318755389451
ASV274	ASV353	+	0.803708054601868
ASV274	ASV450	+	0.874747225975069
ASV274	ASV566	+	0.863142492583391
ASV274	ASV695	+	0.7825947998228
ASV274	ASV2552	+	0.719080841852861
ASV278	ASV350	-	0.903464155319762
ASV278	ASV949	+	0.705623869831985
ASV278	ASV3052	+	0.631970943621294
ASV280	ASV324	-	0.380861589437754
ASV281	ASV377	+	0.837966160304595
ASV281	ASV387	+	0.551451614651992
ASV282	ASV320	+	0.520565081909008
ASV282	ASV415	-	0.890670928428609
ASV283	ASV613	-	0.938882906233034
ASV288	ASV326	-	0.874356097825072
ASV288	ASV339	-	0.7593361671086
ASV288	ASV352	-	0.926878194379573
ASV288	ASV405	-	0.890455716596428
ASV288	ASV432	-	0.913347287330972
ASV288	ASV556	-	0.94826541488882
ASV288	ASV624	-	0.962083005994453
ASV288	ASV695	-	0.785149507782899
ASV288	ASV856	-	0.867156895027666
ASV288	ASV974	-	0.889201026705893
ASV288	ASV1532	-	0.611820944911166
ASV289	ASV300	-	0.797632356623056
ASV289	ASV337	-	0.838593578083303
ASV289	ASV354	-	0.833927456579342
ASV289	ASV363	-	0.882922260083236
ASV289	ASV369	-	0.836513648465796
ASV289	ASV405	-	0.804426924066618
ASV289	ASV545	-	0.887561318551424
ASV289	ASV612	-	0.781618910324876
ASV289	ASV616	+	0.986588723603218
ASV289	ASV690	-	0.911607595983693
ASV289	ASV744	-	0.859766911377196
ASV289	ASV949	-	0.828862843040007
ASV290	ASV308	+	0.92315398161565
ASV290	ASV310	-	0.707826508190478
ASV290	ASV312	-	0.834076288264196
ASV290	ASV369	+	0.972497282389153
ASV290	ASV370	-	0.897853250809656
ASV290	ASV382	+	0.89787535592726
ASV290	ASV484	-	0.880152083168282
ASV290	ASV507	-	0.763191306428313
ASV291	ASV297	-	0.736685948270062
ASV291	ASV327	+	1
ASV292	ASV418	-	0.79115090597632
ASV292	ASV744	+	0.871816031329841
ASV295	ASV624	+	0.684623454364214
ASV295	ASV727	+	0.775110377212182
ASV295	ASV848	-	0.549385141616106
ASV297	ASV418	-	0.915436984708839
ASV297	ASV657	+	0.82789409990805
ASV298	ASV330	+	0.80678791712312
ASV298	ASV343	+	0.86779878188993
ASV298	ASV351	-	0.698039167678794
ASV298	ASV352	+	0.731782539550526
ASV298	ASV369	-	0.923712621235312
ASV298	ASV535	+	0.773041710878818
ASV298	ASV551	+	0.695591410414353
ASV298	ASV624	-	0.749189369893332
ASV298	ASV649	-	0.720872507491425
ASV298	ASV803	+	0.654873191448429
ASV298	ASV2552	-	0.825551769942223
ASV298	ASV3052	-	0.749319733027295
ASV300	ASV352	+	0.833884332007257
ASV300	ASV407	+	0.887974795676418
ASV300	ASV417	+	0.839519437574166
ASV300	ASV428	+	0.963909828745168
ASV300	ASV495	-	0.504716528886442
ASV300	ASV519	+	0.692991084097894
ASV300	ASV610	+	0.798472998679944
ASV300	ASV725	-	0.502313892180764
ASV300	ASV865	-	0.708079065038659
ASV300	ASV1035	+	0.68376458002179
ASV300	ASV1160	+	0.840460036656404
ASV305	ASV352	-	0.691697159668117
ASV305	ASV354	+	0.826749636011695
ASV308	ASV376	+	0.799227802861626
ASV308	ASV395	+	0.802368519211556
ASV309	ASV453	+	0.74913319353022
ASV310	ASV348	-	0.785303820343923
ASV312	ASV320	+	1
ASV314	ASV782	+	0.584122842001921
ASV316	ASV382	+	1
ASV320	ASV359	+	0.997713209833057
ASV322	ASV386	-	0.89322949012182
ASV322	ASV744	-	0.586979760652139
ASV323	ASV484	-	0.701138932594738
ASV323	ASV507	-	0.721708036794662
ASV323	ASV782	+	0.908310216443101
ASV324	ASV351	-	0.599698427790638
ASV324	ASV819	+	0.9779156858789
ASV326	ASV395	-	0.889519067070271
ASV326	ASV431	-	0.880756226776098
ASV326	ASV556	-	0.924201905713559
ASV326	ASV610	+	0.921177992852145
ASV326	ASV616	-	0.898791559212602
ASV326	ASV949	-	0.908380391485431
ASV327	ASV354	-	0.916497990647736
ASV327	ASV364	-	0.621118469529611
ASV327	ASV649	-	0.855172762271907
ASV327	ASV725	+	0.743370911603381
ASV328	ASV332	-	0.755109861546586
ASV328	ASV1532	-	0.767354886461586
ASV330	ASV360	-	0.767687410587092
ASV330	ASV540	-	0.848733267457004
ASV330	ASV819	+	0.819725860789542
ASV330	ASV848	-	0.764277676175902
ASV332	ASV362	-	0.888085448281696
ASV332	ASV1035	-	0.821967652900156
ASV337	ASV439	+	0.868434902922414
ASV337	ASV1222	-	0.793861852367565
ASV339	ASV431	-	0.892131544054626
ASV339	ASV439	+	0.83266946223572
ASV339	ASV545	+	0.764927537316851
ASV342	ASV725	-	0.762964187111769
ASV346	ASV364	+	0.790787960347517
ASV346	ASV377	-	0.800365513087793
ASV346	ASV406	+	0.918260500492289
ASV346	ASV428	+	0.850699225228561
ASV346	ASV613	-	0.799931495571786
ASV348	ASV364	-	0.882181654590893
ASV348	ASV803	-	0.732912397369462
ASV351	ASV382	-	0.478092385006281
ASV351	ASV386	-	0.708609367858765
ASV351	ASV456	+	1
ASV351	ASV484	-	0.595800942015594
ASV351	ASV519	-	0.571084563610823
ASV351	ASV551	-	0.806953711486587
ASV351	ASV613	-	0.591149339335035
ASV352	ASV417	-	0.521781845913152
ASV352	ASV451	-	0.954305575767037
ASV352	ASV484	-	0.626113009628547
ASV352	ASV848	-	0.338951930794049
ASV352	ASV2552	-	0.424561222652701
ASV353	ASV461	-	0.752835575205477
ASV353	ASV556	-	0.745677282388292
ASV353	ASV727	-	0.936880196895655
ASV353	ASV974	-	0.668948048179318
ASV354	ASV355	-	0.704605648179507
ASV357	ASV376	-	0.737825249280059
ASV359	ASV362	-	0.746049119871327
ASV360	ASV387	+	0.721601444456261
ASV360	ASV407	-	0.877447836476708
ASV360	ASV485	+	0.944862135482449
ASV360	ASV1222	+	0.89153816910933
ASV362	ASV476	+	0.935846690327789
ASV362	ASV540	-	0.448162600653924
ASV363	ASV376	-	0.703331825867109
ASV364	ASV418	+	0.918434851300748
ASV364	ASV451	+	0.923535029262987
ASV364	ASV476	+	0.807750577066468
ASV367	ASV382	+	1
ASV367	ASV390	-	0.643913567131187
ASV367	ASV453	+	0.57400024627953
ASV367	ASV551	+	0.509886288345021
ASV367	ASV744	+	0.917934027317556
ASV367	ASV1222	+	0.999284654956921
ASV368	ASV390	+	0.884643406319134
ASV368	ASV407	-	0.551655114005199
ASV368	ASV412	+	0.888481538349364
ASV368	ASV422	+	0.73640752244722
ASV368	ASV450	+	0.934470540601384
ASV368	ASV624	+	0.723750267675068
ASV368	ASV649	+	0.605576910621166
ASV368	ASV690	+	0.71410057313786
ASV368	ASV922	+	0.863668090977892
ASV369	ASV382	+	0.792088604541307
ASV369	ASV429	+	0.870228752993241
ASV369	ASV449	+	0.968550629631563
ASV369	ASV456	+	0.933730935885493
ASV369	ASV495	-	0.821688828319885
ASV369	ASV612	+	0.771701214102039
ASV369	ASV675	+	0.90460130802359
ASV370	ASV461	+	0.518120520579969
ASV370	ASV556	+	0.770490656646944
ASV370	ASV646	+	0.700882797904911
ASV370	ASV727	+	0.668662007165501
ASV370	ASV974	+	0.869441718686463
ASV371	ASV376	+	0.760850371929474
ASV371	ASV377	+	0.648682392868659
ASV371	ASV422	-	0.451006711842192
ASV371	ASV540	-	0.891531893314534
ASV371	ASV725	+	0.863412521204421
ASV376	ASV412	-	0.859727130144658
ASV377	ASV558	-	0.670687180669344
ASV382	ASV551	-	0.439966554222842
ASV382	ASV826	+	0.820124070069339
ASV385	ASV690	+	0.968013140483883
ASV387	ASV553	-	0.91508680101639
ASV390	ASV417	+	0.924793128707079
ASV395	ASV450	+	0.906566783378241
ASV395	ASV475	-	0.805117667756158
ASV405	ASV456	-	0.822632055297079
ASV406	ASV646	-	0.82673350706567
ASV412	ASV507	-	0.7927154262456
ASV417	ASV450	-	0.864143120476729
ASV417	ASV540	-	0.860860332271832
ASV417	ASV782	-	0.828673915452801
ASV417	ASV826	-	0.789436054243833
ASV417	ASV1035	-	0.936383461669886
ASV418	ASV495	-	0.925362676133572
ASV418	ASV545	-	0.953071363642293
ASV418	ASV610	-	0.788629523679279
ASV418	ASV613	-	0.837810595950035
ASV418	ASV725	-	0.835810833595951
ASV418	ASV782	-	0.901472838091623
ASV422	ASV495	-	0.845559616239871
ASV422	ASV566	-	0.864061943525132
ASV422	ASV646	-	0.894338666923787
ASV422	ASV655	-	0.824166279085725
ASV422	ASV668	-	0.866246602291741
ASV422	ASV826	-	0.842181786268568
ASV428	ASV513	-	0.866616722691522
ASV428	ASV556	-	0.793434481687123
ASV428	ASV566	+	0.975113794044502
ASV428	ASV655	-	0.883036441518633
ASV428	ASV690	-	0.840005476506693
ASV428	ASV848	-	0.778696182673776
ASV429	ASV450	+	0.913076412277173
ASV429	ASV453	-	0.768047867213537
ASV429	ASV456	-	0.798145063151932
ASV429	ASV747	+	0.966374421412206
ASV429	ASV782	-	0.873657700383223
ASV429	ASV1222	+	0.962214192642556
ASV432	ASV819	+	1
ASV449	ASV556	-	0.978001783294658
ASV451	ASV865	-	0.426729578629899
ASV498	ASV819	-	0.784470698814015
ASV498	ASV949	-	0.888382855384166
ASV507	ASV649	-	0.820595878996702
ASV556	ASV826	+	0.867814602314929
ASV566	ASV825	-	0.880398122308042
ASV624	ASV922	-	0.883417556322089
