# Supplementary material for: Microbial interactions mediate the fairy ring type effects on alpine meadow plant communities on the Tibetan plateau
Source: Environ Microbiome. 2026 Mar 10;21:55. doi: 10.1186/s40793-026-00873-z (PMC13088534; doi:10.1186/s40793-026-00873-z)
Supplement: Supplementary file 2 — Supplementary Material 2 [file 40793_2026_873_MOESM2_ESM.zip › co-occurrence network/bacteria/T3/Clitocybe_10in_network.gexf]

<?xml version="1.0" encoding="UTF-8"?>
<gexf xmlns="http://www.gexf.net/1.3" xmlns:viz="http://www.gexf.net/1.3/viz" xmlns:xsi="http://www.w3.org/2001/XMLSchema-instance" xsi:schemaLocation="http://www.gexf.net/1.3 http://www.gexf.net/1.3/gexf.xsd" version="1.3">
  <meta lastmodifieddate="2025-12-29">
    <creator>trans_network class</creator>
    <description>igraph -&gt; gexf converted file</description>
    <keywords>igraph, gexf, R, rgexf</keywords>
  </meta>
  <graph mode="static" defaultedgetype="undirected">
    <attributes class="node" mode="static">
      <attribute id="att1" title="taxa" type="string"/>
      <attribute id="att2" title="RelativeAbundance" type="float"/>
    </attributes>
    <attributes class="edge" mode="static">
      <attribute id="att1" title="label" type="string"/>
    </attributes>
    <nodes>
      <node id="1" label="ASV3">
        <attvalues>
          <attvalue for="att1" value="ASV3"/>
          <attvalue for="att2" value="0.211806993991534"/>
        </attvalues>
        <viz:color r="255" g="99" b="71" a="1"/>
        <viz:position x="157.149385454379" y="140.808242877268" z="0"/>
        <viz:size value="5"/>
      </node>
      <node id="2" label="ASV4">
        <attvalues>
          <attvalue for="att1" value="ASV4"/>
          <attvalue for="att2" value="0.0669683878061468"/>
        </attvalues>
        <viz:color r="255" g="99" b="71" a="1"/>
        <viz:position x="237.941276929292" y="131.112148857497" z="0"/>
        <viz:size value="5"/>
      </node>
      <node id="3" label="ASV5">
        <attvalues>
          <attvalue for="att1" value="ASV5"/>
          <attvalue for="att2" value="0.752537790416979"/>
        </attvalues>
        <viz:color r="255" g="99" b="71" a="1"/>
        <viz:position x="-79.9342339100066" y="-133.929078826275" z="0"/>
        <viz:size value="5"/>
      </node>
      <node id="4" label="ASV6">
        <attvalues>
          <attvalue for="att1" value="ASV6"/>
          <attvalue for="att2" value="1.45897641155345"/>
        </attvalues>
        <viz:color r="255" g="99" b="71" a="1"/>
        <viz:position x="-168.646570101894" y="-205.824892705203" z="0"/>
        <viz:size value="5"/>
      </node>
      <node id="5" label="ASV8">
        <attvalues>
          <attvalue for="att1" value="ASV8"/>
          <attvalue for="att2" value="0.425794354097687"/>
        </attvalues>
        <viz:color r="255" g="99" b="71" a="1"/>
        <viz:position x="164.605640670225" y="-186.831681184" z="0"/>
        <viz:size value="5"/>
      </node>
      <node id="6" label="ASV9">
        <attvalues>
          <attvalue for="att1" value="ASV9"/>
          <attvalue for="att2" value="0.460680211931586"/>
        </attvalues>
        <viz:color r="255" g="99" b="71" a="1"/>
        <viz:position x="-208.155772610664" y="-220.886614300085" z="0"/>
        <viz:size value="5"/>
      </node>
      <node id="7" label="ASV10">
        <attvalues>
          <attvalue for="att1" value="ASV10"/>
          <attvalue for="att2" value="0.370662239485184"/>
        </attvalues>
        <viz:color r="255" g="99" b="71" a="1"/>
        <viz:position x="-178.695940982255" y="-4.98790319895707" z="0"/>
        <viz:size value="5"/>
      </node>
      <node id="8" label="ASV11">
        <attvalues>
          <attvalue for="att1" value="ASV11"/>
          <attvalue for="att2" value="1.21415244496912"/>
        </attvalues>
        <viz:color r="255" g="99" b="71" a="1"/>
        <viz:position x="-131.61739450152" y="-148.600106262966" z="0"/>
        <viz:size value="5"/>
      </node>
      <node id="9" label="ASV12">
        <attvalues>
          <attvalue for="att1" value="ASV12"/>
          <attvalue for="att2" value="0.900491205337536"/>
        </attvalues>
        <viz:color r="255" g="99" b="71" a="1"/>
        <viz:position x="129.35303015958" y="-209.304596078225" z="0"/>
        <viz:size value="5"/>
      </node>
      <node id="10" label="ASV13">
        <attvalues>
          <attvalue for="att1" value="ASV13"/>
          <attvalue for="att2" value="1.01013247281551"/>
        </attvalues>
        <viz:color r="255" g="99" b="71" a="1"/>
        <viz:position x="-182.28493120898" y="-118.892908216646" z="0"/>
        <viz:size value="5"/>
      </node>
      <node id="11" label="ASV16">
        <attvalues>
          <attvalue for="att1" value="ASV16"/>
          <attvalue for="att2" value="0.757832965266768"/>
        </attvalues>
        <viz:color r="255" g="99" b="71" a="1"/>
        <viz:position x="-80.4663496496762" y="-144.481604892483" z="0"/>
        <viz:size value="5"/>
      </node>
      <node id="12" label="ASV17">
        <attvalues>
          <attvalue for="att1" value="ASV17"/>
          <attvalue for="att2" value="0.406794020813152"/>
        </attvalues>
        <viz:color r="255" g="99" b="71" a="1"/>
        <viz:position x="156.7291848395" y="80.0343695444522" z="0"/>
        <viz:size value="5"/>
      </node>
      <node id="13" label="ASV18">
        <attvalues>
          <attvalue for="att1" value="ASV18"/>
          <attvalue for="att2" value="0.361629294153193"/>
        </attvalues>
        <viz:color r="255" g="99" b="71" a="1"/>
        <viz:position x="116.896544114753" y="234.546458700213" z="0"/>
        <viz:size value="5"/>
      </node>
      <node id="14" label="ASV19">
        <attvalues>
          <attvalue for="att1" value="ASV19"/>
          <attvalue for="att2" value="0.359760408912091"/>
        </attvalues>
        <viz:color r="255" g="99" b="71" a="1"/>
        <viz:position x="122.935674074637" y="185.460502183507" z="0"/>
        <viz:size value="5"/>
      </node>
      <node id="15" label="ASV20">
        <attvalues>
          <attvalue for="att1" value="ASV20"/>
          <attvalue for="att2" value="0.303382370805521"/>
        </attvalues>
        <viz:color r="255" g="99" b="71" a="1"/>
        <viz:position x="192.355630215008" y="-61.8741177357861" z="0"/>
        <viz:size value="5"/>
      </node>
      <node id="16" label="ASV21">
        <attvalues>
          <attvalue for="att1" value="ASV21"/>
          <attvalue for="att2" value="0.864047943136052"/>
        </attvalues>
        <viz:color r="255" g="99" b="71" a="1"/>
        <viz:position x="-52.8947362718205" y="-219.10729318121" z="0"/>
        <viz:size value="5"/>
      </node>
      <node id="17" label="ASV22">
        <attvalues>
          <attvalue for="att1" value="ASV22"/>
          <attvalue for="att2" value="0.582469233476718"/>
        </attvalues>
        <viz:color r="255" g="99" b="71" a="1"/>
        <viz:position x="6.43287742069231" y="212.903556464771" z="0"/>
        <viz:size value="5"/>
      </node>
      <node id="18" label="ASV23">
        <attvalues>
          <attvalue for="att1" value="ASV23"/>
          <attvalue for="att2" value="0.250742103181154"/>
        </attvalues>
        <viz:color r="255" g="99" b="71" a="1"/>
        <viz:position x="-130.278453613936" y="151.462881289239" z="0"/>
        <viz:size value="5"/>
      </node>
      <node id="19" label="ASV24">
        <attvalues>
          <attvalue for="att1" value="ASV24"/>
          <attvalue for="att2" value="0.431712490694509"/>
        </attvalues>
        <viz:color r="255" g="99" b="71" a="1"/>
        <viz:position x="35.3881462090586" y="-210.744679240019" z="0"/>
        <viz:size value="5"/>
      </node>
      <node id="20" label="ASV25">
        <attvalues>
          <attvalue for="att1" value="ASV25"/>
          <attvalue for="att2" value="0.200282201671406"/>
        </attvalues>
        <viz:color r="255" g="99" b="71" a="1"/>
        <viz:position x="-4.32002161758004" y="-234.738333221183" z="0"/>
        <viz:size value="5"/>
      </node>
      <node id="21" label="ASV26">
        <attvalues>
          <attvalue for="att1" value="ASV26"/>
          <attvalue for="att2" value="0.250430622307637"/>
        </attvalues>
        <viz:color r="255" g="99" b="71" a="1"/>
        <viz:position x="-20.7560564446783" y="233.210350982942" z="0"/>
        <viz:size value="5"/>
      </node>
      <node id="22" label="ASV27">
        <attvalues>
          <attvalue for="att1" value="ASV27"/>
          <attvalue for="att2" value="0.313038277884546"/>
        </attvalues>
        <viz:color r="255" g="99" b="71" a="1"/>
        <viz:position x="16.534520700856" y="16.4779021938184" z="0"/>
        <viz:size value="5"/>
      </node>
      <node id="23" label="ASV28">
        <attvalues>
          <attvalue for="att1" value="ASV28"/>
          <attvalue for="att2" value="0.138297507841531"/>
        </attvalues>
        <viz:color r="255" g="99" b="71" a="1"/>
        <viz:position x="160.610837020687" y="53.8698681013304" z="0"/>
        <viz:size value="5"/>
      </node>
      <node id="24" label="ASV29">
        <attvalues>
          <attvalue for="att1" value="ASV29"/>
          <attvalue for="att2" value="0.203085529533059"/>
        </attvalues>
        <viz:color r="255" g="99" b="71" a="1"/>
        <viz:position x="-76.6590421167041" y="-240.953005522377" z="0"/>
        <viz:size value="5"/>
      </node>
      <node id="25" label="ASV30">
        <attvalues>
          <attvalue for="att1" value="ASV30"/>
          <attvalue for="att2" value="0.182216311007423"/>
        </attvalues>
        <viz:color r="255" g="99" b="71" a="1"/>
        <viz:position x="40.3234443725407" y="-197.64912676206" z="0"/>
        <viz:size value="5"/>
      </node>
      <node id="26" label="ASV31">
        <attvalues>
          <attvalue for="att1" value="ASV31"/>
          <attvalue for="att2" value="0.453827632714213"/>
        </attvalues>
        <viz:color r="255" g="99" b="71" a="1"/>
        <viz:position x="85.7558742246962" y="-168.222023130188" z="0"/>
        <viz:size value="5"/>
      </node>
      <node id="27" label="ASV32">
        <attvalues>
          <attvalue for="att1" value="ASV32"/>
          <attvalue for="att2" value="0.407728463433703"/>
        </attvalues>
        <viz:color r="255" g="99" b="71" a="1"/>
        <viz:position x="87.2077991530138" y="-140.601712181895" z="0"/>
        <viz:size value="5"/>
      </node>
      <node id="28" label="ASV33">
        <attvalues>
          <attvalue for="att1" value="ASV33"/>
          <attvalue for="att2" value="0.256037278030943"/>
        </attvalues>
        <viz:color r="255" g="99" b="71" a="1"/>
        <viz:position x="-141.230482121682" y="141.722209357464" z="0"/>
        <viz:size value="5"/>
      </node>
      <node id="29" label="ASV34">
        <attvalues>
          <attvalue for="att1" value="ASV34"/>
          <attvalue for="att2" value="0.21429884097967"/>
        </attvalues>
        <viz:color r="255" g="99" b="71" a="1"/>
        <viz:position x="-216.694548111305" y="-163.931740946371" z="0"/>
        <viz:size value="5"/>
      </node>
      <node id="30" label="ASV35">
        <attvalues>
          <attvalue for="att1" value="ASV35"/>
          <attvalue for="att2" value="0.421745102741966"/>
        </attvalues>
        <viz:color r="255" g="99" b="71" a="1"/>
        <viz:position x="15.5123395276165" y="38.9179541382222" z="0"/>
        <viz:size value="5"/>
      </node>
      <node id="31" label="ASV36">
        <attvalues>
          <attvalue for="att1" value="ASV36"/>
          <attvalue for="att2" value="0.536058583322691"/>
        </attvalues>
        <viz:color r="255" g="99" b="71" a="1"/>
        <viz:position x="24.5493957641296" y="72.6069425061142" z="0"/>
        <viz:size value="5"/>
      </node>
      <node id="32" label="ASV38">
        <attvalues>
          <attvalue for="att1" value="ASV38"/>
          <attvalue for="att2" value="0.291857578485393"/>
        </attvalues>
        <viz:color r="255" g="99" b="71" a="1"/>
        <viz:position x="-183.923566244964" y="-208.377481707628" z="0"/>
        <viz:size value="5"/>
      </node>
      <node id="33" label="ASV39">
        <attvalues>
          <attvalue for="att1" value="ASV39"/>
          <attvalue for="att2" value="0.33733378601887"/>
        </attvalues>
        <viz:color r="255" g="99" b="71" a="1"/>
        <viz:position x="-202.270994651096" y="60.3555541528293" z="0"/>
        <viz:size value="5"/>
      </node>
      <node id="34" label="ASV40">
        <attvalues>
          <attvalue for="att1" value="ASV40"/>
          <attvalue for="att2" value="0.314907163125648"/>
        </attvalues>
        <viz:color r="255" g="99" b="71" a="1"/>
        <viz:position x="-170.036148776252" y="-189.421838257983" z="0"/>
        <viz:size value="5"/>
      </node>
      <node id="35" label="ASV41">
        <attvalues>
          <attvalue for="att1" value="ASV41"/>
          <attvalue for="att2" value="0.278463900924164"/>
        </attvalues>
        <viz:color r="255" g="99" b="71" a="1"/>
        <viz:position x="217.470697267074" y="49.8324342504579" z="0"/>
        <viz:size value="5"/>
      </node>
      <node id="36" label="ASV42">
        <attvalues>
          <attvalue for="att1" value="ASV42"/>
          <attvalue for="att2" value="0.377514818702558"/>
        </attvalues>
        <viz:color r="255" g="99" b="71" a="1"/>
        <viz:position x="186.356458476507" y="-187.869483155008" z="0"/>
        <viz:size value="5"/>
      </node>
      <node id="37" label="ASV44">
        <attvalues>
          <attvalue for="att1" value="ASV44"/>
          <attvalue for="att2" value="0.414581042651076"/>
        </attvalues>
        <viz:color r="255" g="99" b="71" a="1"/>
        <viz:position x="196.467142848018" y="222.626217662998" z="0"/>
        <viz:size value="5"/>
      </node>
      <node id="38" label="ASV45">
        <attvalues>
          <attvalue for="att1" value="ASV45"/>
          <attvalue for="att2" value="0.161658573355303"/>
        </attvalues>
        <viz:color r="255" g="99" b="71" a="1"/>
        <viz:position x="203.410487828032" y="-48.5550467982895" z="0"/>
        <viz:size value="5"/>
      </node>
      <node id="39" label="ASV46">
        <attvalues>
          <attvalue for="att1" value="ASV46"/>
          <attvalue for="att2" value="0.370350758611667"/>
        </attvalues>
        <viz:color r="255" g="99" b="71" a="1"/>
        <viz:position x="162.192689056231" y="-42.8619843186079" z="0"/>
        <viz:size value="5"/>
      </node>
      <node id="40" label="ASV47">
        <attvalues>
          <attvalue for="att1" value="ASV47"/>
          <attvalue for="att2" value="0.2993331194498"/>
        </attvalues>
        <viz:color r="255" g="99" b="71" a="1"/>
        <viz:position x="167.193727773193" y="-90.9155905340508" z="0"/>
        <viz:size value="5"/>
      </node>
      <node id="41" label="ASV49">
        <attvalues>
          <attvalue for="att1" value="ASV49"/>
          <attvalue for="att2" value="0.244201004837298"/>
        </attvalues>
        <viz:color r="255" g="99" b="71" a="1"/>
        <viz:position x="47.3923378356311" y="-93.1577218813096" z="0"/>
        <viz:size value="5"/>
      </node>
      <node id="42" label="ASV50">
        <attvalues>
          <attvalue for="att1" value="ASV50"/>
          <attvalue for="att2" value="0.18969185197183"/>
        </attvalues>
        <viz:color r="255" g="99" b="71" a="1"/>
        <viz:position x="-66.0626843908227" y="-229.071866893964" z="0"/>
        <viz:size value="5"/>
      </node>
      <node id="43" label="ASV51">
        <attvalues>
          <attvalue for="att1" value="ASV51"/>
          <attvalue for="att2" value="0.175363731790049"/>
        </attvalues>
        <viz:color r="255" g="99" b="71" a="1"/>
        <viz:position x="45.7591361826876" y="-133.359439914646" z="0"/>
        <viz:size value="5"/>
      </node>
      <node id="44" label="ASV52">
        <attvalues>
          <attvalue for="att1" value="ASV52"/>
          <attvalue for="att2" value="0.318333452734335"/>
        </attvalues>
        <viz:color r="255" g="99" b="71" a="1"/>
        <viz:position x="-17.1726863336828" y="-171.839614153838" z="0"/>
        <viz:size value="5"/>
      </node>
      <node id="45" label="ASV53">
        <attvalues>
          <attvalue for="att1" value="ASV53"/>
          <attvalue for="att2" value="0.0921983385610207"/>
        </attvalues>
        <viz:color r="255" g="99" b="71" a="1"/>
        <viz:position x="-199.328189149775" y="129.195399115712" z="0"/>
        <viz:size value="5"/>
      </node>
      <node id="46" label="ASV54">
        <attvalues>
          <attvalue for="att1" value="ASV54"/>
          <attvalue for="att2" value="0.253545431042807"/>
        </attvalues>
        <viz:color r="255" g="99" b="71" a="1"/>
        <viz:position x="92.1016220675175" y="-104.749509834629" z="0"/>
        <viz:size value="5"/>
      </node>
      <node id="47" label="ASV56">
        <attvalues>
          <attvalue for="att1" value="ASV56"/>
          <attvalue for="att2" value="0.154183032390896"/>
        </attvalues>
        <viz:color r="255" g="99" b="71" a="1"/>
        <viz:position x="-36.8795290649139" y="-164.526154970747" z="0"/>
        <viz:size value="5"/>
      </node>
      <node id="48" label="ASV57">
        <attvalues>
          <attvalue for="att1" value="ASV57"/>
          <attvalue for="att2" value="0.177544097904668"/>
        </attvalues>
        <viz:color r="255" g="99" b="71" a="1"/>
        <viz:position x="95.9262471853642" y="102.995838539757" z="0"/>
        <viz:size value="5"/>
      </node>
      <node id="49" label="ASV58">
        <attvalues>
          <attvalue for="att1" value="ASV58"/>
          <attvalue for="att2" value="0.234545097758272"/>
        </attvalues>
        <viz:color r="255" g="99" b="71" a="1"/>
        <viz:position x="-2.2363917032653" y="28.7711694368743" z="0"/>
        <viz:size value="5"/>
      </node>
      <node id="50" label="ASV59">
        <attvalues>
          <attvalue for="att1" value="ASV59"/>
          <attvalue for="att2" value="0.18657704323666"/>
        </attvalues>
        <viz:color r="255" g="99" b="71" a="1"/>
        <viz:position x="-99.5454091323752" y="94.6986344712346" z="0"/>
        <viz:size value="5"/>
      </node>
      <node id="51" label="ASV60">
        <attvalues>
          <attvalue for="att1" value="ASV60"/>
          <attvalue for="att2" value="0.308054583908275"/>
        </attvalues>
        <viz:color r="255" g="99" b="71" a="1"/>
        <viz:position x="-40.8626509233641" y="248.185274864142" z="0"/>
        <viz:size value="5"/>
      </node>
      <node id="52" label="ASV61">
        <attvalues>
          <attvalue for="att1" value="ASV61"/>
          <attvalue for="att2" value="0.252299507548739"/>
        </attvalues>
        <viz:color r="255" g="99" b="71" a="1"/>
        <viz:position x="156.888878611519" y="-96.9530664528451" z="0"/>
        <viz:size value="5"/>
      </node>
      <node id="53" label="ASV62">
        <attvalues>
          <attvalue for="att1" value="ASV62"/>
          <attvalue for="att2" value="0.0722635626559351"/>
        </attvalues>
        <viz:color r="255" g="99" b="71" a="1"/>
        <viz:position x="-125.644408629604" y="-241.281554524256" z="0"/>
        <viz:size value="5"/>
      </node>
      <node id="54" label="ASV63">
        <attvalues>
          <attvalue for="att1" value="ASV63"/>
          <attvalue for="att2" value="0.278775381797681"/>
        </attvalues>
        <viz:color r="255" g="99" b="71" a="1"/>
        <viz:position x="21.8085225946218" y="169.005042402781" z="0"/>
        <viz:size value="5"/>
      </node>
      <node id="55" label="ASV64">
        <attvalues>
          <attvalue for="att1" value="ASV64"/>
          <attvalue for="att2" value="0.248561737066535"/>
        </attvalues>
        <viz:color r="255" g="99" b="71" a="1"/>
        <viz:position x="-131.302880142457" y="-90.053044037455" z="0"/>
        <viz:size value="5"/>
      </node>
      <node id="56" label="ASV65">
        <attvalues>
          <attvalue for="att1" value="ASV65"/>
          <attvalue for="att2" value="0.402121807710398"/>
        </attvalues>
        <viz:color r="255" g="99" b="71" a="1"/>
        <viz:position x="133.868017493776" y="5.86332139823958" z="0"/>
        <viz:size value="5"/>
      </node>
      <node id="57" label="ASV66">
        <attvalues>
          <attvalue for="att1" value="ASV66"/>
          <attvalue for="att2" value="0.247938775319502"/>
        </attvalues>
        <viz:color r="255" g="99" b="71" a="1"/>
        <viz:position x="-29.7003307539722" y="-160.31449983059" z="0"/>
        <viz:size value="5"/>
      </node>
      <node id="58" label="ASV67">
        <attvalues>
          <attvalue for="att1" value="ASV67"/>
          <attvalue for="att2" value="0.275037611315477"/>
        </attvalues>
        <viz:color r="255" g="99" b="71" a="1"/>
        <viz:position x="-88.4569461874002" y="216.40046280406" z="0"/>
        <viz:size value="5"/>
      </node>
      <node id="59" label="ASV68">
        <attvalues>
          <attvalue for="att1" value="ASV68"/>
          <attvalue for="att2" value="0.196544431189203"/>
        </attvalues>
        <viz:color r="255" g="99" b="71" a="1"/>
        <viz:position x="-204.213488816842" y="23.4661769816135" z="0"/>
        <viz:size value="5"/>
      </node>
      <node id="60" label="ASV69">
        <attvalues>
          <attvalue for="att1" value="ASV69"/>
          <attvalue for="att2" value="0.116182365821827"/>
        </attvalues>
        <viz:color r="255" g="99" b="71" a="1"/>
        <viz:position x="15.4805859614958" y="-176.990436851577" z="0"/>
        <viz:size value="5"/>
      </node>
      <node id="61" label="ASV70">
        <attvalues>
          <attvalue for="att1" value="ASV70"/>
          <attvalue for="att2" value="0.0906409341934358"/>
        </attvalues>
        <viz:color r="255" g="99" b="71" a="1"/>
        <viz:position x="185.738060300591" y="-205.943550727862" z="0"/>
        <viz:size value="5"/>
      </node>
      <node id="62" label="ASV71">
        <attvalues>
          <attvalue for="att1" value="ASV71"/>
          <attvalue for="att2" value="0.191872218086448"/>
        </attvalues>
        <viz:color r="255" g="99" b="71" a="1"/>
        <viz:position x="-63.3726194777174" y="-57.2328059917834" z="0"/>
        <viz:size value="5"/>
      </node>
      <node id="63" label="ASV73">
        <attvalues>
          <attvalue for="att1" value="ASV73"/>
          <attvalue for="att2" value="0.2644472616159"/>
        </attvalues>
        <viz:color r="255" g="99" b="71" a="1"/>
        <viz:position x="28.4364469302302" y="-9.35196629007174" z="0"/>
        <viz:size value="5"/>
      </node>
      <node id="64" label="ASV74">
        <attvalues>
          <attvalue for="att1" value="ASV74"/>
          <attvalue for="att2" value="0.245446928331366"/>
        </attvalues>
        <viz:color r="255" g="99" b="71" a="1"/>
        <viz:position x="140.045958052653" y="-75.948485195222" z="0"/>
        <viz:size value="5"/>
      </node>
      <node id="65" label="ASV75">
        <attvalues>
          <attvalue for="att1" value="ASV75"/>
          <attvalue for="att2" value="0.335153419904251"/>
        </attvalues>
        <viz:color r="255" g="99" b="71" a="1"/>
        <viz:position x="34.2149653318677" y="-243.745092032465" z="0"/>
        <viz:size value="5"/>
      </node>
      <node id="66" label="ASV76">
        <attvalues>
          <attvalue for="att1" value="ASV76"/>
          <attvalue for="att2" value="0.073509486150003"/>
        </attvalues>
        <viz:color r="255" g="99" b="71" a="1"/>
        <viz:position x="16.3774747656037" y="-247.22019437988" z="0"/>
        <viz:size value="5"/>
      </node>
      <node id="67" label="ASV77">
        <attvalues>
          <attvalue for="att1" value="ASV77"/>
          <attvalue for="att2" value="0.220839939323526"/>
        </attvalues>
        <viz:color r="255" g="99" b="71" a="1"/>
        <viz:position x="94.0455047943851" y="-118.235257370139" z="0"/>
        <viz:size value="5"/>
      </node>
      <node id="68" label="ASV78">
        <attvalues>
          <attvalue for="att1" value="ASV78"/>
          <attvalue for="att2" value="0.089395010699368"/>
        </attvalues>
        <viz:color r="255" g="99" b="71" a="1"/>
        <viz:position x="-98.9573718664433" y="51.7945575211374" z="0"/>
        <viz:size value="5"/>
      </node>
      <node id="69" label="ASV80">
        <attvalues>
          <attvalue for="att1" value="ASV80"/>
          <attvalue for="att2" value="0.209315147003398"/>
        </attvalues>
        <viz:color r="255" g="99" b="71" a="1"/>
        <viz:position x="-242.264845824456" y="-201.041515912989" z="0"/>
        <viz:size value="5"/>
      </node>
      <node id="70" label="ASV81">
        <attvalues>
          <attvalue for="att1" value="ASV81"/>
          <attvalue for="att2" value="0.111198671845555"/>
        </attvalues>
        <viz:color r="255" g="99" b="71" a="1"/>
        <viz:position x="-75.9048794480309" y="76.0715420095902" z="0"/>
        <viz:size value="5"/>
      </node>
      <node id="71" label="ASV82">
        <attvalues>
          <attvalue for="att1" value="ASV82"/>
          <attvalue for="att2" value="0.155428955884964"/>
        </attvalues>
        <viz:color r="255" g="99" b="71" a="1"/>
        <viz:position x="40.0603166030133" y="-233.612848427306" z="0"/>
        <viz:size value="5"/>
      </node>
      <node id="72" label="ASV83">
        <attvalues>
          <attvalue for="att1" value="ASV83"/>
          <attvalue for="att2" value="0.158543764620134"/>
        </attvalues>
        <viz:color r="255" g="99" b="71" a="1"/>
        <viz:position x="-94.6501966037461" y="-107.831267953672" z="0"/>
        <viz:size value="5"/>
      </node>
      <node id="73" label="ASV84">
        <attvalues>
          <attvalue for="att1" value="ASV84"/>
          <attvalue for="att2" value="0.204642933900644"/>
        </attvalues>
        <viz:color r="255" g="99" b="71" a="1"/>
        <viz:position x="-60.9690723584117" y="-152.234806905174" z="0"/>
        <viz:size value="5"/>
      </node>
      <node id="74" label="ASV85">
        <attvalues>
          <attvalue for="att1" value="ASV85"/>
          <attvalue for="att2" value="0.137051584347463"/>
        </attvalues>
        <viz:color r="255" g="99" b="71" a="1"/>
        <viz:position x="177.310176755966" y="176.03498508415" z="0"/>
        <viz:size value="5"/>
      </node>
      <node id="75" label="ASV86">
        <attvalues>
          <attvalue for="att1" value="ASV86"/>
          <attvalue for="att2" value="0.240151753481577"/>
        </attvalues>
        <viz:color r="255" g="99" b="71" a="1"/>
        <viz:position x="179.469160681218" y="-237.349649732211" z="0"/>
        <viz:size value="5"/>
      </node>
      <node id="76" label="ASV87">
        <attvalues>
          <attvalue for="att1" value="ASV87"/>
          <attvalue for="att2" value="0.20090516341844"/>
        </attvalues>
        <viz:color r="255" g="99" b="71" a="1"/>
        <viz:position x="139.725838670916" y="108.965607344338" z="0"/>
        <viz:size value="5"/>
      </node>
      <node id="77" label="ASV88">
        <attvalues>
          <attvalue for="att1" value="ASV88"/>
          <attvalue for="att2" value="0.184085196248524"/>
        </attvalues>
        <viz:color r="255" g="99" b="71" a="1"/>
        <viz:position x="-57.8106583448353" y="-85.9462500351611" z="0"/>
        <viz:size value="5"/>
      </node>
      <node id="78" label="ASV89">
        <attvalues>
          <attvalue for="att1" value="ASV89"/>
          <attvalue for="att2" value="0.202774048659542"/>
        </attvalues>
        <viz:color r="255" g="99" b="71" a="1"/>
        <viz:position x="-71.8084557756753" y="156.749158755649" z="0"/>
        <viz:size value="5"/>
      </node>
      <node id="79" label="ASV91">
        <attvalues>
          <attvalue for="att1" value="ASV91"/>
          <attvalue for="att2" value="0.157609321999583"/>
        </attvalues>
        <viz:color r="255" g="99" b="71" a="1"/>
        <viz:position x="143.943175386251" y="-46.6920069213174" z="0"/>
        <viz:size value="5"/>
      </node>
      <node id="80" label="ASV92">
        <attvalues>
          <attvalue for="att1" value="ASV92"/>
          <attvalue for="att2" value="0.0950016664226733"/>
        </attvalues>
        <viz:color r="255" g="99" b="71" a="1"/>
        <viz:position x="191.366099065195" y="-217.050447104903" z="0"/>
        <viz:size value="5"/>
      </node>
      <node id="81" label="ASV93">
        <attvalues>
          <attvalue for="att1" value="ASV93"/>
          <attvalue for="att2" value="0.20713478088878"/>
        </attvalues>
        <viz:color r="255" g="99" b="71" a="1"/>
        <viz:position x="234.731592390608" y="-126.414634082096" z="0"/>
        <viz:size value="5"/>
      </node>
      <node id="82" label="ASV94">
        <attvalues>
          <attvalue for="att1" value="ASV94"/>
          <attvalue for="att2" value="0.177855578778185"/>
        </attvalues>
        <viz:color r="255" g="99" b="71" a="1"/>
        <viz:position x="143.915858242493" y="-13.1184413010569" z="0"/>
        <viz:size value="5"/>
      </node>
      <node id="83" label="ASV95">
        <attvalues>
          <attvalue for="att1" value="ASV95"/>
          <attvalue for="att2" value="0.289677212370774"/>
        </attvalues>
        <viz:color r="255" g="99" b="71" a="1"/>
        <viz:position x="84.9356309992897" y="-92.7755603345693" z="0"/>
        <viz:size value="5"/>
      </node>
      <node id="84" label="ASV96">
        <attvalues>
          <attvalue for="att1" value="ASV96"/>
          <attvalue for="att2" value="0.274414649568443"/>
        </attvalues>
        <viz:color r="255" g="99" b="71" a="1"/>
        <viz:position x="216.162702408632" y="-85.4528097247991" z="0"/>
        <viz:size value="5"/>
      </node>
      <node id="85" label="ASV97">
        <attvalues>
          <attvalue for="att1" value="ASV97"/>
          <attvalue for="att2" value="0.148576376667591"/>
        </attvalues>
        <viz:color r="255" g="99" b="71" a="1"/>
        <viz:position x="-96.9382134019267" y="201.200029785466" z="0"/>
        <viz:size value="5"/>
      </node>
      <node id="86" label="ASV98">
        <attvalues>
          <attvalue for="att1" value="ASV98"/>
          <attvalue for="att2" value="0.157609321999583"/>
        </attvalues>
        <viz:color r="255" g="99" b="71" a="1"/>
        <viz:position x="-177.496453728035" y="-200.343714219211" z="0"/>
        <viz:size value="5"/>
      </node>
      <node id="87" label="ASV99">
        <attvalues>
          <attvalue for="att1" value="ASV99"/>
          <attvalue for="att2" value="0.201528125165474"/>
        </attvalues>
        <viz:color r="255" g="99" b="71" a="1"/>
        <viz:position x="75.7643217985944" y="124.485687217936" z="0"/>
        <viz:size value="5"/>
      </node>
      <node id="88" label="ASV100">
        <attvalues>
          <attvalue for="att1" value="ASV100"/>
          <attvalue for="att2" value="0.15169118540276"/>
        </attvalues>
        <viz:color r="255" g="99" b="71" a="1"/>
        <viz:position x="-176.112975222177" y="195.03612356659" z="0"/>
        <viz:size value="5"/>
      </node>
      <node id="89" label="ASV101">
        <attvalues>
          <attvalue for="att1" value="ASV101"/>
          <attvalue for="att2" value="0.135805660853395"/>
        </attvalues>
        <viz:color r="255" g="99" b="71" a="1"/>
        <viz:position x="-142.230409812842" y="-158.668970395741" z="0"/>
        <viz:size value="5"/>
      </node>
      <node id="90" label="ASV104">
        <attvalues>
          <attvalue for="att1" value="ASV104"/>
          <attvalue for="att2" value="0.15885524549365"/>
        </attvalues>
        <viz:color r="255" g="99" b="71" a="1"/>
        <viz:position x="-20.8217611960254" y="249.093139278232" z="0"/>
        <viz:size value="5"/>
      </node>
      <node id="91" label="ASV105">
        <attvalues>
          <attvalue for="att1" value="ASV105"/>
          <attvalue for="att2" value="0.210872551370983"/>
        </attvalues>
        <viz:color r="255" g="99" b="71" a="1"/>
        <viz:position x="-1.96306266611137" y="194.862882019338" z="0"/>
        <viz:size value="5"/>
      </node>
      <node id="92" label="ASV106">
        <attvalues>
          <attvalue for="att1" value="ASV106"/>
          <attvalue for="att2" value="0.185954081489626"/>
        </attvalues>
        <viz:color r="255" g="99" b="71" a="1"/>
        <viz:position x="-50.466905946948" y="104.105621291037" z="0"/>
        <viz:size value="5"/>
      </node>
      <node id="93" label="ASV107">
        <attvalues>
          <attvalue for="att1" value="ASV107"/>
          <attvalue for="att2" value="0.142346759197251"/>
        </attvalues>
        <viz:color r="255" g="99" b="71" a="1"/>
        <viz:position x="-20.5008531143797" y="-240.409432351951" z="0"/>
        <viz:size value="5"/>
      </node>
      <node id="94" label="ASV110">
        <attvalues>
          <attvalue for="att1" value="ASV110"/>
          <attvalue for="att2" value="0.184396677122041"/>
        </attvalues>
        <viz:color r="255" g="99" b="71" a="1"/>
        <viz:position x="164.96241219215" y="37.7070449752375" z="0"/>
        <viz:size value="5"/>
      </node>
      <node id="95" label="ASV111">
        <attvalues>
          <attvalue for="att1" value="ASV111"/>
          <attvalue for="att2" value="0.209626627876915"/>
        </attvalues>
        <viz:color r="255" g="99" b="71" a="1"/>
        <viz:position x="-55.6993295143552" y="177.915516615984" z="0"/>
        <viz:size value="5"/>
      </node>
      <node id="96" label="ASV113">
        <attvalues>
          <attvalue for="att1" value="ASV113"/>
          <attvalue for="att2" value="0.17224892305488"/>
        </attvalues>
        <viz:color r="255" g="99" b="71" a="1"/>
        <viz:position x="-250" y="62.887955983079" z="0"/>
        <viz:size value="5"/>
      </node>
      <node id="97" label="ASV115">
        <attvalues>
          <attvalue for="att1" value="ASV115"/>
          <attvalue for="att2" value="0.206200338268229"/>
        </attvalues>
        <viz:color r="255" g="99" b="71" a="1"/>
        <viz:position x="71.1396265527482" y="-25.6182579323931" z="0"/>
        <viz:size value="5"/>
      </node>
      <node id="98" label="ASV116">
        <attvalues>
          <attvalue for="att1" value="ASV116"/>
          <attvalue for="att2" value="0.166642267331575"/>
        </attvalues>
        <viz:color r="255" g="99" b="71" a="1"/>
        <viz:position x="231.970557004734" y="106.951608450428" z="0"/>
        <viz:size value="5"/>
      </node>
      <node id="99" label="ASV117">
        <attvalues>
          <attvalue for="att1" value="ASV117"/>
          <attvalue for="att2" value="0.243578043090264"/>
        </attvalues>
        <viz:color r="255" g="99" b="71" a="1"/>
        <viz:position x="9.72453187671624" y="-179.267162696077" z="0"/>
        <viz:size value="5"/>
      </node>
      <node id="100" label="ASV118">
        <attvalues>
          <attvalue for="att1" value="ASV118"/>
          <attvalue for="att2" value="0.161347092481786"/>
        </attvalues>
        <viz:color r="255" g="99" b="71" a="1"/>
        <viz:position x="-58.4532433179625" y="181.238964219798" z="0"/>
        <viz:size value="5"/>
      </node>
      <node id="101" label="ASV119">
        <attvalues>
          <attvalue for="att1" value="ASV119"/>
          <attvalue for="att2" value="0.11587088494831"/>
        </attvalues>
        <viz:color r="255" g="99" b="71" a="1"/>
        <viz:position x="85.5513236572265" y="139.170563645902" z="0"/>
        <viz:size value="5"/>
      </node>
      <node id="102" label="ASV120">
        <attvalues>
          <attvalue for="att1" value="ASV120"/>
          <attvalue for="att2" value="0.0613617320828415"/>
        </attvalues>
        <viz:color r="255" g="99" b="71" a="1"/>
        <viz:position x="-138.21357931106" y="146.528416849516" z="0"/>
        <viz:size value="5"/>
      </node>
      <node id="103" label="ASV121">
        <attvalues>
          <attvalue for="att1" value="ASV121"/>
          <attvalue for="att2" value="0.179101502272253"/>
        </attvalues>
        <viz:color r="255" g="99" b="71" a="1"/>
        <viz:position x="146.968732133793" y="37.4838817977796" z="0"/>
        <viz:size value="5"/>
      </node>
      <node id="104" label="ASV122">
        <attvalues>
          <attvalue for="att1" value="ASV122"/>
          <attvalue for="att2" value="0.0900179724464019"/>
        </attvalues>
        <viz:color r="255" g="99" b="71" a="1"/>
        <viz:position x="-141.503711357468" y="-44.4995974238118" z="0"/>
        <viz:size value="5"/>
      </node>
      <node id="105" label="ASV123">
        <attvalues>
          <attvalue for="att1" value="ASV123"/>
          <attvalue for="att2" value="0.197790354683271"/>
        </attvalues>
        <viz:color r="255" g="99" b="71" a="1"/>
        <viz:position x="140.927067827561" y="-184.81125204662" z="0"/>
        <viz:size value="5"/>
      </node>
      <node id="106" label="ASV124">
        <attvalues>
          <attvalue for="att1" value="ASV124"/>
          <attvalue for="att2" value="0.190314813718864"/>
        </attvalues>
        <viz:color r="255" g="99" b="71" a="1"/>
        <viz:position x="-169.690039035652" y="-112.147036398548" z="0"/>
        <viz:size value="5"/>
      </node>
      <node id="107" label="ASV126">
        <attvalues>
          <attvalue for="att1" value="ASV126"/>
          <attvalue for="att2" value="0.176921136157634"/>
        </attvalues>
        <viz:color r="255" g="99" b="71" a="1"/>
        <viz:position x="7.44721406599797" y="127.284890234875" z="0"/>
        <viz:size value="5"/>
      </node>
      <node id="108" label="ASV127">
        <attvalues>
          <attvalue for="att1" value="ASV127"/>
          <attvalue for="att2" value="0.156363398505515"/>
        </attvalues>
        <viz:color r="255" g="99" b="71" a="1"/>
        <viz:position x="134.698173229744" y="72.3929291565586" z="0"/>
        <viz:size value="5"/>
      </node>
      <node id="109" label="ASV128">
        <attvalues>
          <attvalue for="att1" value="ASV128"/>
          <attvalue for="att2" value="0.0993623986519108"/>
        </attvalues>
        <viz:color r="255" g="99" b="71" a="1"/>
        <viz:position x="0.11267615409767" y="-97.6817457927997" z="0"/>
        <viz:size value="5"/>
      </node>
      <node id="110" label="ASV129">
        <attvalues>
          <attvalue for="att1" value="ASV129"/>
          <attvalue for="att2" value="0.145150087058904"/>
        </attvalues>
        <viz:color r="255" g="99" b="71" a="1"/>
        <viz:position x="139.864441009141" y="128.279099760615" z="0"/>
        <viz:size value="5"/>
      </node>
      <node id="111" label="ASV130">
        <attvalues>
          <attvalue for="att1" value="ASV130"/>
          <attvalue for="att2" value="0.197167392936237"/>
        </attvalues>
        <viz:color r="255" g="99" b="71" a="1"/>
        <viz:position x="-104.552628514133" y="-136.065271740025" z="0"/>
        <viz:size value="5"/>
      </node>
      <node id="112" label="ASV131">
        <attvalues>
          <attvalue for="att1" value="ASV131"/>
          <attvalue for="att2" value="0.130510486003607"/>
        </attvalues>
        <viz:color r="255" g="99" b="71" a="1"/>
        <viz:position x="-19.3844279765281" y="128.813496816237" z="0"/>
        <viz:size value="5"/>
      </node>
      <node id="113" label="ASV132">
        <attvalues>
          <attvalue for="att1" value="ASV132"/>
          <attvalue for="att2" value="0.0679028304266976"/>
        </attvalues>
        <viz:color r="255" g="99" b="71" a="1"/>
        <viz:position x="90.1738230389734" y="-206.128372297868" z="0"/>
        <viz:size value="5"/>
      </node>
      <node id="114" label="ASV133">
        <attvalues>
          <attvalue for="att1" value="ASV133"/>
          <attvalue for="att2" value="0.197478873809754"/>
        </attvalues>
        <viz:color r="255" g="99" b="71" a="1"/>
        <viz:position x="198.001228521379" y="-87.4581602280593" z="0"/>
        <viz:size value="5"/>
      </node>
      <node id="115" label="ASV134">
        <attvalues>
          <attvalue for="att1" value="ASV134"/>
          <attvalue for="att2" value="0.142658240070768"/>
        </attvalues>
        <viz:color r="255" g="99" b="71" a="1"/>
        <viz:position x="104.313197076008" y="-27.6276341870209" z="0"/>
        <viz:size value="5"/>
      </node>
      <node id="116" label="ASV135">
        <attvalues>
          <attvalue for="att1" value="ASV135"/>
          <attvalue for="att2" value="0.131444928624158"/>
        </attvalues>
        <viz:color r="255" g="99" b="71" a="1"/>
        <viz:position x="-53.3101105018976" y="-1.79305275373824" z="0"/>
        <viz:size value="5"/>
      </node>
      <node id="117" label="ASV136">
        <attvalues>
          <attvalue for="att1" value="ASV136"/>
          <attvalue for="att2" value="0.138297507841531"/>
        </attvalues>
        <viz:color r="255" g="99" b="71" a="1"/>
        <viz:position x="131.348831242944" y="-153.87164378738" z="0"/>
        <viz:size value="5"/>
      </node>
      <node id="118" label="ASV137">
        <attvalues>
          <attvalue for="att1" value="ASV137"/>
          <attvalue for="att2" value="0.128330119888988"/>
        </attvalues>
        <viz:color r="255" g="99" b="71" a="1"/>
        <viz:position x="-203.053357231782" y="207.713193593695" z="0"/>
        <viz:size value="5"/>
      </node>
      <node id="119" label="ASV138">
        <attvalues>
          <attvalue for="att1" value="ASV138"/>
          <attvalue for="att2" value="0.151068223655726"/>
        </attvalues>
        <viz:color r="255" g="99" b="71" a="1"/>
        <viz:position x="218.525950484297" y="-67.6204281317953" z="0"/>
        <viz:size value="5"/>
      </node>
      <node id="120" label="ASV139">
        <attvalues>
          <attvalue for="att1" value="ASV139"/>
          <attvalue for="att2" value="0.159478207240684"/>
        </attvalues>
        <viz:color r="255" g="99" b="71" a="1"/>
        <viz:position x="-153.162377075594" y="84.03044557036" z="0"/>
        <viz:size value="5"/>
      </node>
      <node id="121" label="ASV141">
        <attvalues>
          <attvalue for="att1" value="ASV141"/>
          <attvalue for="att2" value="0.129887524256573"/>
        </attvalues>
        <viz:color r="255" g="99" b="71" a="1"/>
        <viz:position x="-167.201138229525" y="-249.277917504058" z="0"/>
        <viz:size value="5"/>
      </node>
      <node id="122" label="ASV142">
        <attvalues>
          <attvalue for="att1" value="ASV142"/>
          <attvalue for="att2" value="0.109018305730937"/>
        </attvalues>
        <viz:color r="255" g="99" b="71" a="1"/>
        <viz:position x="185.563614997162" y="-117.806984275136" z="0"/>
        <viz:size value="5"/>
      </node>
      <node id="123" label="ASV144">
        <attvalues>
          <attvalue for="att1" value="ASV144"/>
          <attvalue for="att2" value="0.167888190825642"/>
        </attvalues>
        <viz:color r="255" g="99" b="71" a="1"/>
        <viz:position x="13.0402932186566" y="-87.1954087430265" z="0"/>
        <viz:size value="5"/>
      </node>
      <node id="124" label="ASV145">
        <attvalues>
          <attvalue for="att1" value="ASV145"/>
          <attvalue for="att2" value="0.142969720944285"/>
        </attvalues>
        <viz:color r="255" g="99" b="71" a="1"/>
        <viz:position x="215.908414840711" y="114.574519843904" z="0"/>
        <viz:size value="5"/>
      </node>
      <node id="125" label="ASV146">
        <attvalues>
          <attvalue for="att1" value="ASV146"/>
          <attvalue for="att2" value="0.128641600762505"/>
        </attvalues>
        <viz:color r="255" g="99" b="71" a="1"/>
        <viz:position x="48.9158566150173" y="100.135005356117" z="0"/>
        <viz:size value="5"/>
      </node>
      <node id="126" label="ASV147">
        <attvalues>
          <attvalue for="att1" value="ASV147"/>
          <attvalue for="att2" value="0.0669683878061468"/>
        </attvalues>
        <viz:color r="255" g="99" b="71" a="1"/>
        <viz:position x="-15.5101436635172" y="243.711068603558" z="0"/>
        <viz:size value="5"/>
      </node>
      <node id="127" label="ASV149">
        <attvalues>
          <attvalue for="att1" value="ASV149"/>
          <attvalue for="att2" value="0.101231283893013"/>
        </attvalues>
        <viz:color r="255" g="99" b="71" a="1"/>
        <viz:position x="90.3750606222233" y="-201.084891637357" z="0"/>
        <viz:size value="5"/>
      </node>
      <node id="128" label="ASV150">
        <attvalues>
          <attvalue for="att1" value="ASV150"/>
          <attvalue for="att2" value="0.0840998358495797"/>
        </attvalues>
        <viz:color r="255" g="99" b="71" a="1"/>
        <viz:position x="-43.3957220834096" y="-38.0638598735736" z="0"/>
        <viz:size value="5"/>
      </node>
      <node id="129" label="ASV152">
        <attvalues>
          <attvalue for="att1" value="ASV152"/>
          <attvalue for="att2" value="0.121477540671615"/>
        </attvalues>
        <viz:color r="255" g="99" b="71" a="1"/>
        <viz:position x="171.97751552584" y="-138.006282072268" z="0"/>
        <viz:size value="5"/>
      </node>
      <node id="130" label="ASV153">
        <attvalues>
          <attvalue for="att1" value="ASV153"/>
          <attvalue for="att2" value="0.157297841126066"/>
        </attvalues>
        <viz:color r="255" g="99" b="71" a="1"/>
        <viz:position x="-7.3994420877946" y="-6.75517638822842" z="0"/>
        <viz:size value="5"/>
      </node>
      <node id="131" label="ASV155">
        <attvalues>
          <attvalue for="att1" value="ASV155"/>
          <attvalue for="att2" value="0.065099502565045"/>
        </attvalues>
        <viz:color r="255" g="99" b="71" a="1"/>
        <viz:position x="-79.9092613378972" y="-111.029680215652" z="0"/>
        <viz:size value="5"/>
      </node>
      <node id="132" label="ASV156">
        <attvalues>
          <attvalue for="att1" value="ASV156"/>
          <attvalue for="att2" value="0.106837939616318"/>
        </attvalues>
        <viz:color r="255" g="99" b="71" a="1"/>
        <viz:position x="-2.92739976199741" y="-111.302889798475" z="0"/>
        <viz:size value="5"/>
      </node>
      <node id="133" label="ASV157">
        <attvalues>
          <attvalue for="att1" value="ASV157"/>
          <attvalue for="att2" value="0.225823633299797"/>
        </attvalues>
        <viz:color r="255" g="99" b="71" a="1"/>
        <viz:position x="103.08745235094" y="241.765116801124" z="0"/>
        <viz:size value="5"/>
      </node>
      <node id="134" label="ASV159">
        <attvalues>
          <attvalue for="att1" value="ASV159"/>
          <attvalue for="att2" value="0.192183698959965"/>
        </attvalues>
        <viz:color r="255" g="99" b="71" a="1"/>
        <viz:position x="-57.8772241023582" y="-50.2130851765822" z="0"/>
        <viz:size value="5"/>
      </node>
      <node id="135" label="ASV160">
        <attvalues>
          <attvalue for="att1" value="ASV160"/>
          <attvalue for="att2" value="0.158543764620134"/>
        </attvalues>
        <viz:color r="255" g="99" b="71" a="1"/>
        <viz:position x="57.7259613814368" y="-137.650898700181" z="0"/>
        <viz:size value="5"/>
      </node>
      <node id="136" label="ASV161">
        <attvalues>
          <attvalue for="att1" value="ASV161"/>
          <attvalue for="att2" value="0.0940672238021224"/>
        </attvalues>
        <viz:color r="255" g="99" b="71" a="1"/>
        <viz:position x="-129.385441268126" y="-150.210514527894" z="0"/>
        <viz:size value="5"/>
      </node>
      <node id="137" label="ASV162">
        <attvalues>
          <attvalue for="att1" value="ASV162"/>
          <attvalue for="att2" value="0.0619846938298754"/>
        </attvalues>
        <viz:color r="255" g="99" b="71" a="1"/>
        <viz:position x="86.9137739095235" y="-234.773815047394" z="0"/>
        <viz:size value="5"/>
      </node>
      <node id="138" label="ASV163">
        <attvalues>
          <attvalue for="att1" value="ASV163"/>
          <attvalue for="att2" value="0.146707491426489"/>
        </attvalues>
        <viz:color r="255" g="99" b="71" a="1"/>
        <viz:position x="170.812182452595" y="96.8254276562699" z="0"/>
        <viz:size value="5"/>
      </node>
      <node id="139" label="ASV164">
        <attvalues>
          <attvalue for="att1" value="ASV164"/>
          <attvalue for="att2" value="0.109641267477971"/>
        </attvalues>
        <viz:color r="255" g="99" b="71" a="1"/>
        <viz:position x="172.966978698401" y="151.989871046463" z="0"/>
        <viz:size value="5"/>
      </node>
      <node id="140" label="ASV166">
        <attvalues>
          <attvalue for="att1" value="ASV166"/>
          <attvalue for="att2" value="0.123346425912717"/>
        </attvalues>
        <viz:color r="255" g="99" b="71" a="1"/>
        <viz:position x="-163.343059061286" y="-3.88851779351765" z="0"/>
        <viz:size value="5"/>
      </node>
      <node id="141" label="ASV167">
        <attvalues>
          <attvalue for="att1" value="ASV167"/>
          <attvalue for="att2" value="0.065410983438562"/>
        </attvalues>
        <viz:color r="255" g="99" b="71" a="1"/>
        <viz:position x="-238.889036468033" y="-38.8229238342602" z="0"/>
        <viz:size value="5"/>
      </node>
      <node id="142" label="ASV168">
        <attvalues>
          <attvalue for="att1" value="ASV168"/>
          <attvalue for="att2" value="0.0626076555769093"/>
        </attvalues>
        <viz:color r="255" g="99" b="71" a="1"/>
        <viz:position x="-87.3361760045223" y="-140.25350268052" z="0"/>
        <viz:size value="5"/>
      </node>
      <node id="143" label="ASV169">
        <attvalues>
          <attvalue for="att1" value="ASV169"/>
          <attvalue for="att2" value="0.127395677268437"/>
        </attvalues>
        <viz:color r="255" g="99" b="71" a="1"/>
        <viz:position x="-53.9973462327158" y="247.799387353544" z="0"/>
        <viz:size value="5"/>
      </node>
      <node id="144" label="ASV170">
        <attvalues>
          <attvalue for="att1" value="ASV170"/>
          <attvalue for="att2" value="0.113379037960174"/>
        </attvalues>
        <viz:color r="255" g="99" b="71" a="1"/>
        <viz:position x="196.956563141208" y="-1.02079288524448" z="0"/>
        <viz:size value="5"/>
      </node>
      <node id="145" label="ASV171">
        <attvalues>
          <attvalue for="att1" value="ASV171"/>
          <attvalue for="att2" value="0.0912638959404698"/>
        </attvalues>
        <viz:color r="255" g="99" b="71" a="1"/>
        <viz:position x="32.446257289119" y="-44.3000342761804" z="0"/>
        <viz:size value="5"/>
      </node>
      <node id="146" label="ASV172">
        <attvalues>
          <attvalue for="att1" value="ASV172"/>
          <attvalue for="att2" value="0.12708419639492"/>
        </attvalues>
        <viz:color r="255" g="99" b="71" a="1"/>
        <viz:position x="27.9579124741913" y="185.265998621878" z="0"/>
        <viz:size value="5"/>
      </node>
      <node id="147" label="ASV173">
        <attvalues>
          <attvalue for="att1" value="ASV173"/>
          <attvalue for="att2" value="0.0601158085887736"/>
        </attvalues>
        <viz:color r="255" g="99" b="71" a="1"/>
        <viz:position x="27.9619039439135" y="160.161418584458" z="0"/>
        <viz:size value="5"/>
      </node>
      <node id="148" label="ASV175">
        <attvalues>
          <attvalue for="att1" value="ASV175"/>
          <attvalue for="att2" value="0.0778702183792404"/>
        </attvalues>
        <viz:color r="255" g="99" b="71" a="1"/>
        <viz:position x="-99.8640554786787" y="20.6871168580248" z="0"/>
        <viz:size value="5"/>
      </node>
      <node id="149" label="ASV176">
        <attvalues>
          <attvalue for="att1" value="ASV176"/>
          <attvalue for="att2" value="0.156986360252549"/>
        </attvalues>
        <viz:color r="255" g="99" b="71" a="1"/>
        <viz:position x="-90.1225618739004" y="198.932280158486" z="0"/>
        <viz:size value="5"/>
      </node>
      <node id="150" label="ASV177">
        <attvalues>
          <attvalue for="att1" value="ASV177"/>
          <attvalue for="att2" value="0.135494179979878"/>
        </attvalues>
        <viz:color r="255" g="99" b="71" a="1"/>
        <viz:position x="-213.218193147027" y="-217.693316768186" z="0"/>
        <viz:size value="5"/>
      </node>
      <node id="151" label="ASV178">
        <attvalues>
          <attvalue for="att1" value="ASV178"/>
          <attvalue for="att2" value="0.166642267331575"/>
        </attvalues>
        <viz:color r="255" g="99" b="71" a="1"/>
        <viz:position x="-195.87129861129" y="-35.6753394580252" z="0"/>
        <viz:size value="5"/>
      </node>
      <node id="152" label="ASV179">
        <attvalues>
          <attvalue for="att1" value="ASV179"/>
          <attvalue for="att2" value="0.168511152572676"/>
        </attvalues>
        <viz:color r="255" g="99" b="71" a="1"/>
        <viz:position x="181.887755109025" y="-120.303859065704" z="0"/>
        <viz:size value="5"/>
      </node>
      <node id="153" label="ASV180">
        <attvalues>
          <attvalue for="att1" value="ASV180"/>
          <attvalue for="att2" value="0.0669683878061468"/>
        </attvalues>
        <viz:color r="255" g="99" b="71" a="1"/>
        <viz:position x="-202.06700357969" y="-11.2814259240598" z="0"/>
        <viz:size value="5"/>
      </node>
      <node id="154" label="ASV184">
        <attvalues>
          <attvalue for="att1" value="ASV184"/>
          <attvalue for="att2" value="0.106214977869284"/>
        </attvalues>
        <viz:color r="255" g="99" b="71" a="1"/>
        <viz:position x="55.8207189830912" y="-31.427275557088" z="0"/>
        <viz:size value="5"/>
      </node>
      <node id="155" label="ASV185">
        <attvalues>
          <attvalue for="att1" value="ASV185"/>
          <attvalue for="att2" value="0.197478873809754"/>
        </attvalues>
        <viz:color r="255" g="99" b="71" a="1"/>
        <viz:position x="45.6996208711698" y="229.681015719787" z="0"/>
        <viz:size value="5"/>
      </node>
      <node id="156" label="ASV186">
        <attvalues>
          <attvalue for="att1" value="ASV186"/>
          <attvalue for="att2" value="0.134871218232844"/>
        </attvalues>
        <viz:color r="255" g="99" b="71" a="1"/>
        <viz:position x="-14.4075596767177" y="36.3578852855505" z="0"/>
        <viz:size value="5"/>
      </node>
      <node id="157" label="ASV189">
        <attvalues>
          <attvalue for="att1" value="ASV189"/>
          <attvalue for="att2" value="0.0629191364504263"/>
        </attvalues>
        <viz:color r="255" g="99" b="71" a="1"/>
        <viz:position x="82.9459248194057" y="-111.965160713989" z="0"/>
        <viz:size value="5"/>
      </node>
      <node id="158" label="ASV190">
        <attvalues>
          <attvalue for="att1" value="ASV190"/>
          <attvalue for="att2" value="0.0781816992527574"/>
        </attvalues>
        <viz:color r="255" g="99" b="71" a="1"/>
        <viz:position x="-219.267857474766" y="166.296634928361" z="0"/>
        <viz:size value="5"/>
      </node>
      <node id="159" label="ASV191">
        <attvalues>
          <attvalue for="att1" value="ASV191"/>
          <attvalue for="att2" value="0.104657573501699"/>
        </attvalues>
        <viz:color r="255" g="99" b="71" a="1"/>
        <viz:position x="250" y="30.5822019056162" z="0"/>
        <viz:size value="5"/>
      </node>
      <node id="160" label="ASV192">
        <attvalues>
          <attvalue for="att1" value="ASV192"/>
          <attvalue for="att2" value="0.0707061582883503"/>
        </attvalues>
        <viz:color r="255" g="99" b="71" a="1"/>
        <viz:position x="150.629569517521" y="190.005020298184" z="0"/>
        <viz:size value="5"/>
      </node>
      <node id="161" label="ASV193">
        <attvalues>
          <attvalue for="att1" value="ASV193"/>
          <attvalue for="att2" value="0.0934442620550885"/>
        </attvalues>
        <viz:color r="255" g="99" b="71" a="1"/>
        <viz:position x="134.190132668874" y="208.491506693075" z="0"/>
        <viz:size value="5"/>
      </node>
      <node id="162" label="ASV194">
        <attvalues>
          <attvalue for="att1" value="ASV194"/>
          <attvalue for="att2" value="0.0666569069326298"/>
        </attvalues>
        <viz:color r="255" g="99" b="71" a="1"/>
        <viz:position x="65.6087763026164" y="50.507879226443" z="0"/>
        <viz:size value="5"/>
      </node>
      <node id="163" label="ASV196">
        <attvalues>
          <attvalue for="att1" value="ASV196"/>
          <attvalue for="att2" value="0.0918868576875037"/>
        </attvalues>
        <viz:color r="255" g="99" b="71" a="1"/>
        <viz:position x="-227.12977295986" y="35.3535118416572" z="0"/>
        <viz:size value="5"/>
      </node>
      <node id="164" label="ASV198">
        <attvalues>
          <attvalue for="att1" value="ASV198"/>
          <attvalue for="att2" value="0.0763128140116556"/>
        </attvalues>
        <viz:color r="255" g="99" b="71" a="1"/>
        <viz:position x="147.002677468998" y="-250" z="0"/>
        <viz:size value="5"/>
      </node>
      <node id="165" label="ASV199">
        <attvalues>
          <attvalue for="att1" value="ASV199"/>
          <attvalue for="att2" value="0.117116808442378"/>
        </attvalues>
        <viz:color r="255" g="99" b="71" a="1"/>
        <viz:position x="17.3695707988765" y="151.080164212644" z="0"/>
        <viz:size value="5"/>
      </node>
      <node id="166" label="ASV200">
        <attvalues>
          <attvalue for="att1" value="ASV200"/>
          <attvalue for="att2" value="0.10154276476653"/>
        </attvalues>
        <viz:color r="255" g="99" b="71" a="1"/>
        <viz:position x="93.8826706137833" y="-189.088401177532" z="0"/>
        <viz:size value="5"/>
      </node>
      <node id="167" label="ASV201">
        <attvalues>
          <attvalue for="att1" value="ASV201"/>
          <attvalue for="att2" value="0.0959361090432242"/>
        </attvalues>
        <viz:color r="255" g="99" b="71" a="1"/>
        <viz:position x="34.7101617023629" y="188.095119521005" z="0"/>
        <viz:size value="5"/>
      </node>
      <node id="168" label="ASV202">
        <attvalues>
          <attvalue for="att1" value="ASV202"/>
          <attvalue for="att2" value="0.18252779188094"/>
        </attvalues>
        <viz:color r="255" g="99" b="71" a="1"/>
        <viz:position x="99.1513864280516" y="-244.660812725233" z="0"/>
        <viz:size value="5"/>
      </node>
      <node id="169" label="ASV203">
        <attvalues>
          <attvalue for="att1" value="ASV203"/>
          <attvalue for="att2" value="0.16508486296399"/>
        </attvalues>
        <viz:color r="255" g="99" b="71" a="1"/>
        <viz:position x="-151.879316998122" y="-92.5267588993449" z="0"/>
        <viz:size value="5"/>
      </node>
      <node id="170" label="ASV204">
        <attvalues>
          <attvalue for="att1" value="ASV204"/>
          <attvalue for="att2" value="0.126149753774369"/>
        </attvalues>
        <viz:color r="255" g="99" b="71" a="1"/>
        <viz:position x="118.967685286004" y="-81.1246728837803" z="0"/>
        <viz:size value="5"/>
      </node>
      <node id="171" label="ASV205">
        <attvalues>
          <attvalue for="att1" value="ASV205"/>
          <attvalue for="att2" value="0.157609321999583"/>
        </attvalues>
        <viz:color r="255" g="99" b="71" a="1"/>
        <viz:position x="-76.4251080608556" y="191.527754502544" z="0"/>
        <viz:size value="5"/>
      </node>
      <node id="172" label="ASV206">
        <attvalues>
          <attvalue for="att1" value="ASV206"/>
          <attvalue for="att2" value="0.102165726513563"/>
        </attvalues>
        <viz:color r="255" g="99" b="71" a="1"/>
        <viz:position x="-248.429172330118" y="114.834502558792" z="0"/>
        <viz:size value="5"/>
      </node>
      <node id="173" label="ASV207">
        <attvalues>
          <attvalue for="att1" value="ASV207"/>
          <attvalue for="att2" value="0.131444928624158"/>
        </attvalues>
        <viz:color r="255" g="99" b="71" a="1"/>
        <viz:position x="185.410859467735" y="171.824190518737" z="0"/>
        <viz:size value="5"/>
      </node>
      <node id="174" label="ASV209">
        <attvalues>
          <attvalue for="att1" value="ASV209"/>
          <attvalue for="att2" value="0.0788046609997913"/>
        </attvalues>
        <viz:color r="255" g="99" b="71" a="1"/>
        <viz:position x="103.406524695814" y="179.870504219583" z="0"/>
        <viz:size value="5"/>
      </node>
      <node id="175" label="ASV210">
        <attvalues>
          <attvalue for="att1" value="ASV210"/>
          <attvalue for="att2" value="0.100296841272462"/>
        </attvalues>
        <viz:color r="255" g="99" b="71" a="1"/>
        <viz:position x="216.081230211128" y="-205.051141025832" z="0"/>
        <viz:size value="5"/>
      </node>
      <node id="176" label="ASV211">
        <attvalues>
          <attvalue for="att1" value="ASV211"/>
          <attvalue for="att2" value="0.117116808442378"/>
        </attvalues>
        <viz:color r="255" g="99" b="71" a="1"/>
        <viz:position x="-201.698051610838" y="210.647598324065" z="0"/>
        <viz:size value="5"/>
      </node>
      <node id="177" label="ASV212">
        <attvalues>
          <attvalue for="att1" value="ASV212"/>
          <attvalue for="att2" value="0.0962475899167412"/>
        </attvalues>
        <viz:color r="255" g="99" b="71" a="1"/>
        <viz:position x="209.359397000143" y="219.597357435583" z="0"/>
        <viz:size value="5"/>
      </node>
      <node id="178" label="ASV214">
        <attvalues>
          <attvalue for="att1" value="ASV214"/>
          <attvalue for="att2" value="0.157297841126066"/>
        </attvalues>
        <viz:color r="255" g="99" b="71" a="1"/>
        <viz:position x="241.880706848588" y="198.168963678094" z="0"/>
        <viz:size value="5"/>
      </node>
      <node id="179" label="ASV215">
        <attvalues>
          <attvalue for="att1" value="ASV215"/>
          <attvalue for="att2" value="0.191872218086448"/>
        </attvalues>
        <viz:color r="255" g="99" b="71" a="1"/>
        <viz:position x="65.5245734320403" y="-179.248843179058" z="0"/>
        <viz:size value="5"/>
      </node>
      <node id="180" label="ASV217">
        <attvalues>
          <attvalue for="att1" value="ASV217"/>
          <attvalue for="att2" value="0.212741436612085"/>
        </attvalues>
        <viz:color r="255" g="99" b="71" a="1"/>
        <viz:position x="71.1149724558134" y="1.74674539726593" z="0"/>
        <viz:size value="5"/>
      </node>
      <node id="181" label="ASV218">
        <attvalues>
          <attvalue for="att1" value="ASV218"/>
          <attvalue for="att2" value="0.0788046609997913"/>
        </attvalues>
        <viz:color r="255" g="99" b="71" a="1"/>
        <viz:position x="-200.207800851158" y="-114.344046454338" z="0"/>
        <viz:size value="5"/>
      </node>
      <node id="182" label="ASV219">
        <attvalues>
          <attvalue for="att1" value="ASV219"/>
          <attvalue for="att2" value="0.134871218232844"/>
        </attvalues>
        <viz:color r="255" g="99" b="71" a="1"/>
        <viz:position x="-176.418647741627" y="54.9143534878799" z="0"/>
        <viz:size value="5"/>
      </node>
      <node id="183" label="ASV220">
        <attvalues>
          <attvalue for="att1" value="ASV220"/>
          <attvalue for="att2" value="0.0657224643120789"/>
        </attvalues>
        <viz:color r="255" g="99" b="71" a="1"/>
        <viz:position x="124.004598909287" y="186.267724916358" z="0"/>
        <viz:size value="5"/>
      </node>
      <node id="184" label="ASV221">
        <attvalues>
          <attvalue for="att1" value="ASV221"/>
          <attvalue for="att2" value="0.105903496995767"/>
        </attvalues>
        <viz:color r="255" g="99" b="71" a="1"/>
        <viz:position x="-127.204028945148" y="176.804162141646" z="0"/>
        <viz:size value="5"/>
      </node>
      <node id="185" label="ASV222">
        <attvalues>
          <attvalue for="att1" value="ASV222"/>
          <attvalue for="att2" value="0.103100169134114"/>
        </attvalues>
        <viz:color r="255" g="99" b="71" a="1"/>
        <viz:position x="92.7116100184129" y="-147.025583123736" z="0"/>
        <viz:size value="5"/>
      </node>
      <node id="186" label="ASV223">
        <attvalues>
          <attvalue for="att1" value="ASV223"/>
          <attvalue for="att2" value="0.17224892305488"/>
        </attvalues>
        <viz:color r="255" g="99" b="71" a="1"/>
        <viz:position x="225.39727514667" y="-189.550400250545" z="0"/>
        <viz:size value="5"/>
      </node>
      <node id="187" label="ASV224">
        <attvalues>
          <attvalue for="att1" value="ASV224"/>
          <attvalue for="att2" value="0.12708419639492"/>
        </attvalues>
        <viz:color r="255" g="99" b="71" a="1"/>
        <viz:position x="-224.164900592148" y="66.9639833283367" z="0"/>
        <viz:size value="5"/>
      </node>
      <node id="188" label="ASV225">
        <attvalues>
          <attvalue for="att1" value="ASV225"/>
          <attvalue for="att2" value="0.110575710098521"/>
        </attvalues>
        <viz:color r="255" g="99" b="71" a="1"/>
        <viz:position x="164.674313254519" y="122.425228153033" z="0"/>
        <viz:size value="5"/>
      </node>
      <node id="189" label="ASV228">
        <attvalues>
          <attvalue for="att1" value="ASV228"/>
          <attvalue for="att2" value="0.0834768741025457"/>
        </attvalues>
        <viz:color r="255" g="99" b="71" a="1"/>
        <viz:position x="-156.302529661814" y="-116.768125570681" z="0"/>
        <viz:size value="5"/>
      </node>
      <node id="190" label="ASV229">
        <attvalues>
          <attvalue for="att1" value="ASV229"/>
          <attvalue for="att2" value="0.160412649861235"/>
        </attvalues>
        <viz:color r="255" g="99" b="71" a="1"/>
        <viz:position x="-193.305964231244" y="138.23078237679" z="0"/>
        <viz:size value="5"/>
      </node>
      <node id="191" label="ASV230">
        <attvalues>
          <attvalue for="att1" value="ASV230"/>
          <attvalue for="att2" value="0.089395010699368"/>
        </attvalues>
        <viz:color r="255" g="99" b="71" a="1"/>
        <viz:position x="62.1635205210454" y="72.5274721786495" z="0"/>
        <viz:size value="5"/>
      </node>
      <node id="192" label="ASV231">
        <attvalues>
          <attvalue for="att1" value="ASV231"/>
          <attvalue for="att2" value="0.0844113167230966"/>
        </attvalues>
        <viz:color r="255" g="99" b="71" a="1"/>
        <viz:position x="-24.6738101620229" y="-220.410376839159" z="0"/>
        <viz:size value="5"/>
      </node>
      <node id="193" label="ASV235">
        <attvalues>
          <attvalue for="att1" value="ASV235"/>
          <attvalue for="att2" value="0.0884605680788171"/>
        </attvalues>
        <viz:color r="255" g="99" b="71" a="1"/>
        <viz:position x="60.6734412839983" y="-111.938880822161" z="0"/>
        <viz:size value="5"/>
      </node>
      <node id="194" label="ASV238">
        <attvalues>
          <attvalue for="att1" value="ASV238"/>
          <attvalue for="att2" value="0.0722635626559351"/>
        </attvalues>
        <viz:color r="255" g="99" b="71" a="1"/>
        <viz:position x="-168.110698882373" y="38.3244110865215" z="0"/>
        <viz:size value="5"/>
      </node>
      <node id="195" label="ASV240">
        <attvalues>
          <attvalue for="att1" value="ASV240"/>
          <attvalue for="att2" value="0.0719520817824181"/>
        </attvalues>
        <viz:color r="255" g="99" b="71" a="1"/>
        <viz:position x="-84.7406045009489" y="10.590949163055" z="0"/>
        <viz:size value="5"/>
      </node>
      <node id="196" label="ASV241">
        <attvalues>
          <attvalue for="att1" value="ASV241"/>
          <attvalue for="att2" value="0.100608322145979"/>
        </attvalues>
        <viz:color r="255" g="99" b="71" a="1"/>
        <viz:position x="206.849402771215" y="-144.017135201205" z="0"/>
        <viz:size value="5"/>
      </node>
      <node id="197" label="ASV243">
        <attvalues>
          <attvalue for="att1" value="ASV243"/>
          <attvalue for="att2" value="0.0641650599444941"/>
        </attvalues>
        <viz:color r="255" g="99" b="71" a="1"/>
        <viz:position x="229.87385942922" y="-50.5695334602631" z="0"/>
        <viz:size value="5"/>
      </node>
      <node id="198" label="ASV244">
        <attvalues>
          <attvalue for="att1" value="ASV244"/>
          <attvalue for="att2" value="0.0965590707902581"/>
        </attvalues>
        <viz:color r="255" g="99" b="71" a="1"/>
        <viz:position x="-62.727267678385" y="36.9725003849518" z="0"/>
        <viz:size value="5"/>
      </node>
      <node id="199" label="ASV247">
        <attvalues>
          <attvalue for="att1" value="ASV247"/>
          <attvalue for="att2" value="0.0641650599444941"/>
        </attvalues>
        <viz:color r="255" g="99" b="71" a="1"/>
        <viz:position x="-112.413376568921" y="-15.9844839644538" z="0"/>
        <viz:size value="5"/>
      </node>
      <node id="200" label="ASV249">
        <attvalues>
          <attvalue for="att1" value="ASV249"/>
          <attvalue for="att2" value="0.0840998358495797"/>
        </attvalues>
        <viz:color r="255" g="99" b="71" a="1"/>
        <viz:position x="80.7190930459014" y="-48.8451719439218" z="0"/>
        <viz:size value="5"/>
      </node>
      <node id="201" label="ASV250">
        <attvalues>
          <attvalue for="att1" value="ASV250"/>
          <attvalue for="att2" value="0.11587088494831"/>
        </attvalues>
        <viz:color r="255" g="99" b="71" a="1"/>
        <viz:position x="-183.555736427251" y="121.852968729384" z="0"/>
        <viz:size value="5"/>
      </node>
      <node id="202" label="ASV252">
        <attvalues>
          <attvalue for="att1" value="ASV252"/>
          <attvalue for="att2" value="0.0990509177783938"/>
        </attvalues>
        <viz:color r="255" g="99" b="71" a="1"/>
        <viz:position x="-40.4066618654822" y="-77.5761997047333" z="0"/>
        <viz:size value="5"/>
      </node>
      <node id="203" label="ASV254">
        <attvalues>
          <attvalue for="att1" value="ASV254"/>
          <attvalue for="att2" value="0.138920469588565"/>
        </attvalues>
        <viz:color r="255" g="99" b="71" a="1"/>
        <viz:position x="159.424639845487" y="-100.366749863418" z="0"/>
        <viz:size value="5"/>
      </node>
      <node id="204" label="ASV256">
        <attvalues>
          <attvalue for="att1" value="ASV256"/>
          <attvalue for="att2" value="0.111198671845555"/>
        </attvalues>
        <viz:color r="255" g="99" b="71" a="1"/>
        <viz:position x="-121.104531325602" y="-93.7643834989112" z="0"/>
        <viz:size value="5"/>
      </node>
      <node id="205" label="ASV257">
        <attvalues>
          <attvalue for="att1" value="ASV257"/>
          <attvalue for="att2" value="0.147330453173523"/>
        </attvalues>
        <viz:color r="255" g="99" b="71" a="1"/>
        <viz:position x="-114.941676334367" y="220.404975873927" z="0"/>
        <viz:size value="5"/>
      </node>
      <node id="206" label="ASV258">
        <attvalues>
          <attvalue for="att1" value="ASV258"/>
          <attvalue for="att2" value="0.0616732129563584"/>
        </attvalues>
        <viz:color r="255" g="99" b="71" a="1"/>
        <viz:position x="165.984676318696" y="23.837638824729" z="0"/>
        <viz:size value="5"/>
      </node>
      <node id="207" label="ASV259">
        <attvalues>
          <attvalue for="att1" value="ASV259"/>
          <attvalue for="att2" value="0.0747554096440708"/>
        </attvalues>
        <viz:color r="255" g="99" b="71" a="1"/>
        <viz:position x="-170.049485772445" y="235.417531382573" z="0"/>
        <viz:size value="5"/>
      </node>
      <node id="208" label="ASV261">
        <attvalues>
          <attvalue for="att1" value="ASV261"/>
          <attvalue for="att2" value="0.129887524256573"/>
        </attvalues>
        <viz:color r="255" g="99" b="71" a="1"/>
        <viz:position x="22.0673633513367" y="-186.011851136278" z="0"/>
        <viz:size value="5"/>
      </node>
      <node id="209" label="ASV264">
        <attvalues>
          <attvalue for="att1" value="ASV264"/>
          <attvalue for="att2" value="0.0990509177783938"/>
        </attvalues>
        <viz:color r="255" g="99" b="71" a="1"/>
        <viz:position x="158.418560622638" y="-97.3524822545182" z="0"/>
        <viz:size value="5"/>
      </node>
      <node id="210" label="ASV266">
        <attvalues>
          <attvalue for="att1" value="ASV266"/>
          <attvalue for="att2" value="0.126149753774369"/>
        </attvalues>
        <viz:color r="255" g="99" b="71" a="1"/>
        <viz:position x="25.5535265787918" y="-86.0123308663916" z="0"/>
        <viz:size value="5"/>
      </node>
      <node id="211" label="ASV269">
        <attvalues>
          <attvalue for="att1" value="ASV269"/>
          <attvalue for="att2" value="0.0847227975966136"/>
        </attvalues>
        <viz:color r="255" g="99" b="71" a="1"/>
        <viz:position x="11.6141668854951" y="118.867971760739" z="0"/>
        <viz:size value="5"/>
      </node>
      <node id="212" label="ASV270">
        <attvalues>
          <attvalue for="att1" value="ASV270"/>
          <attvalue for="att2" value="0.103411650007631"/>
        </attvalues>
        <viz:color r="255" g="99" b="71" a="1"/>
        <viz:position x="-17.2614081119265" y="-89.4736924077353" z="0"/>
        <viz:size value="5"/>
      </node>
      <node id="213" label="ASV271">
        <attvalues>
          <attvalue for="att1" value="ASV271"/>
          <attvalue for="att2" value="0.109952748351487"/>
        </attvalues>
        <viz:color r="255" g="99" b="71" a="1"/>
        <viz:position x="-188.65270180903" y="-247.859711937463" z="0"/>
        <viz:size value="5"/>
      </node>
      <node id="214" label="ASV272">
        <attvalues>
          <attvalue for="att1" value="ASV272"/>
          <attvalue for="att2" value="0.134559737359327"/>
        </attvalues>
        <viz:color r="255" g="99" b="71" a="1"/>
        <viz:position x="240.58757595897" y="46.7996835615957" z="0"/>
        <viz:size value="5"/>
      </node>
      <node id="215" label="ASV273">
        <attvalues>
          <attvalue for="att1" value="ASV273"/>
          <attvalue for="att2" value="0.0753783713911047"/>
        </attvalues>
        <viz:color r="255" g="99" b="71" a="1"/>
        <viz:position x="-10.0857562010654" y="80.5014633695013" z="0"/>
        <viz:size value="5"/>
      </node>
      <node id="216" label="ASV274">
        <attvalues>
          <attvalue for="att1" value="ASV274"/>
          <attvalue for="att2" value="0.0697717156677994"/>
        </attvalues>
        <viz:color r="255" g="99" b="71" a="1"/>
        <viz:position x="140.5524470708" y="-34.210425688915" z="0"/>
        <viz:size value="5"/>
      </node>
      <node id="217" label="ASV278">
        <attvalues>
          <attvalue for="att1" value="ASV278"/>
          <attvalue for="att2" value="0.0921983385610207"/>
        </attvalues>
        <viz:color r="255" g="99" b="71" a="1"/>
        <viz:position x="159.720605541134" y="12.6702416831128" z="0"/>
        <viz:size value="5"/>
      </node>
      <node id="218" label="ASV280">
        <attvalues>
          <attvalue for="att1" value="ASV280"/>
          <attvalue for="att2" value="0.0859687210906814"/>
        </attvalues>
        <viz:color r="255" g="99" b="71" a="1"/>
        <viz:position x="-40.1297058149503" y="-134.357510810995" z="0"/>
        <viz:size value="5"/>
      </node>
      <node id="219" label="ASV281">
        <attvalues>
          <attvalue for="att1" value="ASV281"/>
          <attvalue for="att2" value="0.0619846938298754"/>
        </attvalues>
        <viz:color r="255" g="99" b="71" a="1"/>
        <viz:position x="208.682920746011" y="140.315563718747" z="0"/>
        <viz:size value="5"/>
      </node>
      <node id="220" label="ASV282">
        <attvalues>
          <attvalue for="att1" value="ASV282"/>
          <attvalue for="att2" value="0.10154276476653"/>
        </attvalues>
        <viz:color r="255" g="99" b="71" a="1"/>
        <viz:position x="35.7187191113522" y="118.29040705618" z="0"/>
        <viz:size value="5"/>
      </node>
      <node id="221" label="ASV283">
        <attvalues>
          <attvalue for="att1" value="ASV283"/>
          <attvalue for="att2" value="0.0859687210906814"/>
        </attvalues>
        <viz:color r="255" g="99" b="71" a="1"/>
        <viz:position x="-13.7540899194429" y="154.788682563813" z="0"/>
        <viz:size value="5"/>
      </node>
      <node id="222" label="ASV286">
        <attvalues>
          <attvalue for="att1" value="ASV286"/>
          <attvalue for="att2" value="0.107460901363352"/>
        </attvalues>
        <viz:color r="255" g="99" b="71" a="1"/>
        <viz:position x="239.844491125157" y="59.9836753410381" z="0"/>
        <viz:size value="5"/>
      </node>
      <node id="223" label="ASV288">
        <attvalues>
          <attvalue for="att1" value="ASV288"/>
          <attvalue for="att2" value="0.0797391036203422"/>
        </attvalues>
        <viz:color r="255" g="99" b="71" a="1"/>
        <viz:position x="-188.539721980313" y="-89.8725484736489" z="0"/>
        <viz:size value="5"/>
      </node>
      <node id="224" label="ASV289">
        <attvalues>
          <attvalue for="att1" value="ASV289"/>
          <attvalue for="att2" value="0.0725750435294521"/>
        </attvalues>
        <viz:color r="255" g="99" b="71" a="1"/>
        <viz:position x="139.29684091059" y="113.782010882978" z="0"/>
        <viz:size value="5"/>
      </node>
      <node id="225" label="ASV290">
        <attvalues>
          <attvalue for="att1" value="ASV290"/>
          <attvalue for="att2" value="0.0946901855491564"/>
        </attvalues>
        <viz:color r="255" g="99" b="71" a="1"/>
        <viz:position x="-68.8114019712641" y="-218.365285330633" z="0"/>
        <viz:size value="5"/>
      </node>
      <node id="226" label="ASV291">
        <attvalues>
          <attvalue for="att1" value="ASV291"/>
          <attvalue for="att2" value="0.065410983438562"/>
        </attvalues>
        <viz:color r="255" g="99" b="71" a="1"/>
        <viz:position x="84.6208946904081" y="43.7152265371504" z="0"/>
        <viz:size value="5"/>
      </node>
      <node id="227" label="ASV292">
        <attvalues>
          <attvalue for="att1" value="ASV292"/>
          <attvalue for="att2" value="0.185642600616109"/>
        </attvalues>
        <viz:color r="255" g="99" b="71" a="1"/>
        <viz:position x="219.915381855112" y="-37.992737214603" z="0"/>
        <viz:size value="5"/>
      </node>
      <node id="228" label="ASV293">
        <attvalues>
          <attvalue for="att1" value="ASV293"/>
          <attvalue for="att2" value="0.113690518833691"/>
        </attvalues>
        <viz:color r="255" g="99" b="71" a="1"/>
        <viz:position x="-11.1644457747321" y="47.8127374077428" z="0"/>
        <viz:size value="5"/>
      </node>
      <node id="229" label="ASV295">
        <attvalues>
          <attvalue for="att1" value="ASV295"/>
          <attvalue for="att2" value="0.064788021691528"/>
        </attvalues>
        <viz:color r="255" g="99" b="71" a="1"/>
        <viz:position x="-235.485839065591" y="31.1984380306204" z="0"/>
        <viz:size value="5"/>
      </node>
      <node id="230" label="ASV297">
        <attvalues>
          <attvalue for="att1" value="ASV297"/>
          <attvalue for="att2" value="0.0844113167230966"/>
        </attvalues>
        <viz:color r="255" g="99" b="71" a="1"/>
        <viz:position x="-39.9920267271312" y="176.552363999631" z="0"/>
        <viz:size value="5"/>
      </node>
      <node id="231" label="ASV298">
        <attvalues>
          <attvalue for="att1" value="ASV298"/>
          <attvalue for="att2" value="0.0601158085887736"/>
        </attvalues>
        <viz:color r="255" g="99" b="71" a="1"/>
        <viz:position x="-85.4853995300703" y="-68.1080481716357" z="0"/>
        <viz:size value="5"/>
      </node>
      <node id="232" label="ASV300">
        <attvalues>
          <attvalue for="att1" value="ASV300"/>
          <attvalue for="att2" value="0.0607387703358075"/>
        </attvalues>
        <viz:color r="255" g="99" b="71" a="1"/>
        <viz:position x="169.11480676495" y="123.757698814588" z="0"/>
        <viz:size value="5"/>
      </node>
      <node id="233" label="ASV305">
        <attvalues>
          <attvalue for="att1" value="ASV305"/>
          <attvalue for="att2" value="0.0766242948851726"/>
        </attvalues>
        <viz:color r="255" g="99" b="71" a="1"/>
        <viz:position x="-82.2203652462329" y="98.3481430508916" z="0"/>
        <viz:size value="5"/>
      </node>
      <node id="234" label="ASV308">
        <attvalues>
          <attvalue for="att1" value="ASV308"/>
          <attvalue for="att2" value="0.0641650599444941"/>
        </attvalues>
        <viz:color r="255" g="99" b="71" a="1"/>
        <viz:position x="-227.46569675989" y="149.043273750116" z="0"/>
        <viz:size value="5"/>
      </node>
      <node id="235" label="ASV309">
        <attvalues>
          <attvalue for="att1" value="ASV309"/>
          <attvalue for="att2" value="0.0850342784701305"/>
        </attvalues>
        <viz:color r="255" g="99" b="71" a="1"/>
        <viz:position x="202.496024857103" y="-45.8553247498425" z="0"/>
        <viz:size value="5"/>
      </node>
      <node id="236" label="ASV310">
        <attvalues>
          <attvalue for="att1" value="ASV310"/>
          <attvalue for="att2" value="0.110887190972038"/>
        </attvalues>
        <viz:color r="255" g="99" b="71" a="1"/>
        <viz:position x="130.385655376341" y="42.1512842847496" z="0"/>
        <viz:size value="5"/>
      </node>
      <node id="237" label="ASV312">
        <attvalues>
          <attvalue for="att1" value="ASV312"/>
          <attvalue for="att2" value="0.0747554096440708"/>
        </attvalues>
        <viz:color r="255" g="99" b="71" a="1"/>
        <viz:position x="-161.302799334939" y="-103.763867034897" z="0"/>
        <viz:size value="5"/>
      </node>
      <node id="238" label="ASV314">
        <attvalues>
          <attvalue for="att1" value="ASV314"/>
          <attvalue for="att2" value="0.101854245640046"/>
        </attvalues>
        <viz:color r="255" g="99" b="71" a="1"/>
        <viz:position x="209.951035773359" y="-244.971639214837" z="0"/>
        <viz:size value="5"/>
      </node>
      <node id="239" label="ASV316">
        <attvalues>
          <attvalue for="att1" value="ASV316"/>
          <attvalue for="att2" value="0.0856572402171645"/>
        </attvalues>
        <viz:color r="255" g="99" b="71" a="1"/>
        <viz:position x="45.4177256474201" y="81.2069700462351" z="0"/>
        <viz:size value="5"/>
      </node>
      <node id="240" label="ASV319">
        <attvalues>
          <attvalue for="att1" value="ASV319"/>
          <attvalue for="att2" value="0.0722635626559351"/>
        </attvalues>
        <viz:color r="255" g="99" b="71" a="1"/>
        <viz:position x="-144.839216873233" y="114.839984604512" z="0"/>
        <viz:size value="5"/>
      </node>
      <node id="241" label="ASV320">
        <attvalues>
          <attvalue for="att1" value="ASV320"/>
          <attvalue for="att2" value="0.0956246281697072"/>
        </attvalues>
        <viz:color r="255" g="99" b="71" a="1"/>
        <viz:position x="-130.472864339005" y="-142.685356060409" z="0"/>
        <viz:size value="5"/>
      </node>
      <node id="242" label="ASV322">
        <attvalues>
          <attvalue for="att1" value="ASV322"/>
          <attvalue for="att2" value="0.0862802019641984"/>
        </attvalues>
        <viz:color r="255" g="99" b="71" a="1"/>
        <viz:position x="128.46344475641" y="-123.846528447354" z="0"/>
        <viz:size value="5"/>
      </node>
      <node id="243" label="ASV323">
        <attvalues>
          <attvalue for="att1" value="ASV323"/>
          <attvalue for="att2" value="0.0741324478970369"/>
        </attvalues>
        <viz:color r="255" g="99" b="71" a="1"/>
        <viz:position x="117.73689093931" y="83.0188851707197" z="0"/>
        <viz:size value="5"/>
      </node>
      <node id="244" label="ASV324">
        <attvalues>
          <attvalue for="att1" value="ASV324"/>
          <attvalue for="att2" value="0.0744439287705538"/>
        </attvalues>
        <viz:color r="255" g="99" b="71" a="1"/>
        <viz:position x="40.9676776477474" y="248.387258509679" z="0"/>
        <viz:size value="5"/>
      </node>
      <node id="245" label="ASV326">
        <attvalues>
          <attvalue for="att1" value="ASV326"/>
          <attvalue for="att2" value="0.0909524150669528"/>
        </attvalues>
        <viz:color r="255" g="99" b="71" a="1"/>
        <viz:position x="187.135887856374" y="245.487348035833" z="0"/>
        <viz:size value="5"/>
      </node>
      <node id="246" label="ASV327">
        <attvalues>
          <attvalue for="att1" value="ASV327"/>
          <attvalue for="att2" value="0.081296507987927"/>
        </attvalues>
        <viz:color r="255" g="99" b="71" a="1"/>
        <viz:position x="227.247890745529" y="35.0675295117279" z="0"/>
        <viz:size value="5"/>
      </node>
      <node id="247" label="ASV328">
        <attvalues>
          <attvalue for="att1" value="ASV328"/>
          <attvalue for="att2" value="0.145461567932421"/>
        </attvalues>
        <viz:color r="255" g="99" b="71" a="1"/>
        <viz:position x="-12.0873214276906" y="-247.114231996083" z="0"/>
        <viz:size value="5"/>
      </node>
      <node id="248" label="ASV330">
        <attvalues>
          <attvalue for="att1" value="ASV330"/>
          <attvalue for="att2" value="0.0831653932290288"/>
        </attvalues>
        <viz:color r="255" g="99" b="71" a="1"/>
        <viz:position x="0.471069887006394" y="200.542864604071" z="0"/>
        <viz:size value="5"/>
      </node>
      <node id="249" label="ASV332">
        <attvalues>
          <attvalue for="att1" value="ASV332"/>
          <attvalue for="att2" value="0.089706491572885"/>
        </attvalues>
        <viz:color r="255" g="99" b="71" a="1"/>
        <viz:position x="-91.4612338944931" y="-82.6061197120723" z="0"/>
        <viz:size value="5"/>
      </node>
      <node id="250" label="ASV337">
        <attvalues>
          <attvalue for="att1" value="ASV337"/>
          <attvalue for="att2" value="0.11275607621314"/>
        </attvalues>
        <viz:color r="255" g="99" b="71" a="1"/>
        <viz:position x="240.63626054054" y="-204.879461387862" z="0"/>
        <viz:size value="5"/>
      </node>
      <node id="251" label="ASV339">
        <attvalues>
          <attvalue for="att1" value="ASV339"/>
          <attvalue for="att2" value="0.0999853603989447"/>
        </attvalues>
        <viz:color r="255" g="99" b="71" a="1"/>
        <viz:position x="-186.576051438459" y="127.93936036628" z="0"/>
        <viz:size value="5"/>
      </node>
      <node id="252" label="ASV340">
        <attvalues>
          <attvalue for="att1" value="ASV340"/>
          <attvalue for="att2" value="0.0635420981974602"/>
        </attvalues>
        <viz:color r="255" g="99" b="71" a="1"/>
        <viz:position x="244.734583948903" y="-48.4126474975197" z="0"/>
        <viz:size value="5"/>
      </node>
      <node id="253" label="ASV342">
        <attvalues>
          <attvalue for="att1" value="ASV342"/>
          <attvalue for="att2" value="0.0710176391618673"/>
        </attvalues>
        <viz:color r="255" g="99" b="71" a="1"/>
        <viz:position x="-160.713914868882" y="-149.753193705563" z="0"/>
        <viz:size value="5"/>
      </node>
      <node id="254" label="ASV343">
        <attvalues>
          <attvalue for="att1" value="ASV343"/>
          <attvalue for="att2" value="0.0682143113002146"/>
        </attvalues>
        <viz:color r="255" g="99" b="71" a="1"/>
        <viz:position x="237.475633463801" y="3.77414909222773" z="0"/>
        <viz:size value="5"/>
      </node>
      <node id="255" label="ASV346">
        <attvalues>
          <attvalue for="att1" value="ASV346"/>
          <attvalue for="att2" value="0.0766242948851726"/>
        </attvalues>
        <viz:color r="255" g="99" b="71" a="1"/>
        <viz:position x="-90.7444358986367" y="-14.8604681994732" z="0"/>
        <viz:size value="5"/>
      </node>
      <node id="256" label="ASV347">
        <attvalues>
          <attvalue for="att1" value="ASV347"/>
          <attvalue for="att2" value="0.0738209670235199"/>
        </attvalues>
        <viz:color r="255" g="99" b="71" a="1"/>
        <viz:position x="-90.1597766691644" y="-201.624982552712" z="0"/>
        <viz:size value="5"/>
      </node>
      <node id="257" label="ASV348">
        <attvalues>
          <attvalue for="att1" value="ASV348"/>
          <attvalue for="att2" value="0.100608322145979"/>
        </attvalues>
        <viz:color r="255" g="99" b="71" a="1"/>
        <viz:position x="-17.7134562442725" y="-129.543852325873" z="0"/>
        <viz:size value="5"/>
      </node>
      <node id="258" label="ASV350">
        <attvalues>
          <attvalue for="att1" value="ASV350"/>
          <attvalue for="att2" value="0.112444595339623"/>
        </attvalues>
        <viz:color r="255" g="99" b="71" a="1"/>
        <viz:position x="143.318410865853" y="236.686995728917" z="0"/>
        <viz:size value="5"/>
      </node>
      <node id="259" label="ASV351">
        <attvalues>
          <attvalue for="att1" value="ASV351"/>
          <attvalue for="att2" value="0.0784931801262743"/>
        </attvalues>
        <viz:color r="255" g="99" b="71" a="1"/>
        <viz:position x="96.2123956088014" y="-171.420518809269" z="0"/>
        <viz:size value="5"/>
      </node>
      <node id="260" label="ASV352">
        <attvalues>
          <attvalue for="att1" value="ASV352"/>
          <attvalue for="att2" value="0.0707061582883503"/>
        </attvalues>
        <viz:color r="255" g="99" b="71" a="1"/>
        <viz:position x="151.806813702699" y="-32.9775208149203" z="0"/>
        <viz:size value="5"/>
      </node>
      <node id="261" label="ASV353">
        <attvalues>
          <attvalue for="att1" value="ASV353"/>
          <attvalue for="att2" value="0.0753783713911047"/>
        </attvalues>
        <viz:color r="255" g="99" b="71" a="1"/>
        <viz:position x="23.6942544690042" y="-150.137142411125" z="0"/>
        <viz:size value="5"/>
      </node>
      <node id="262" label="ASV354">
        <attvalues>
          <attvalue for="att1" value="ASV354"/>
          <attvalue for="att2" value="0.0788046609997913"/>
        </attvalues>
        <viz:color r="255" g="99" b="71" a="1"/>
        <viz:position x="114.274835533775" y="56.4451160625019" z="0"/>
        <viz:size value="5"/>
      </node>
      <node id="263" label="ASV355">
        <attvalues>
          <attvalue for="att1" value="ASV355"/>
          <attvalue for="att2" value="0.08098502711441"/>
        </attvalues>
        <viz:color r="255" g="99" b="71" a="1"/>
        <viz:position x="241.783393377654" y="210.455811426101" z="0"/>
        <viz:size value="5"/>
      </node>
      <node id="264" label="ASV357">
        <attvalues>
          <attvalue for="att1" value="ASV357"/>
          <attvalue for="att2" value="0.106837939616318"/>
        </attvalues>
        <viz:color r="255" g="99" b="71" a="1"/>
        <viz:position x="-199.209249553075" y="71.2297188033746" z="0"/>
        <viz:size value="5"/>
      </node>
      <node id="265" label="ASV359">
        <attvalues>
          <attvalue for="att1" value="ASV359"/>
          <attvalue for="att2" value="0.0859687210906814"/>
        </attvalues>
        <viz:color r="255" g="99" b="71" a="1"/>
        <viz:position x="-42.0154119492378" y="-120.271729695685" z="0"/>
        <viz:size value="5"/>
      </node>
      <node id="266" label="ASV360">
        <attvalues>
          <attvalue for="att1" value="ASV360"/>
          <attvalue for="att2" value="0.0616732129563584"/>
        </attvalues>
        <viz:color r="255" g="99" b="71" a="1"/>
        <viz:position x="-226.313160608846" y="-118.753196605534" z="0"/>
        <viz:size value="5"/>
      </node>
      <node id="267" label="ASV362">
        <attvalues>
          <attvalue for="att1" value="ASV362"/>
          <attvalue for="att2" value="0.10559201612225"/>
        </attvalues>
        <viz:color r="255" g="99" b="71" a="1"/>
        <viz:position x="236.975866588448" y="-99.305281269099" z="0"/>
        <viz:size value="5"/>
      </node>
      <node id="268" label="ASV363">
        <attvalues>
          <attvalue for="att1" value="ASV363"/>
          <attvalue for="att2" value="0.15885524549365"/>
        </attvalues>
        <viz:color r="255" g="99" b="71" a="1"/>
        <viz:position x="-42.2695740926961" y="34.4096335544665" z="0"/>
        <viz:size value="5"/>
      </node>
      <node id="269" label="ASV364">
        <attvalues>
          <attvalue for="att1" value="ASV364"/>
          <attvalue for="att2" value="0.0629191364504263"/>
        </attvalues>
        <viz:color r="255" g="99" b="71" a="1"/>
        <viz:position x="-81.1763080343052" y="-175.491256996249" z="0"/>
        <viz:size value="5"/>
      </node>
      <node id="270" label="ASV367">
        <attvalues>
          <attvalue for="att1" value="ASV367"/>
          <attvalue for="att2" value="0.097493513410809"/>
        </attvalues>
        <viz:color r="255" g="99" b="71" a="1"/>
        <viz:position x="54.9821216659871" y="-19.6697454174863" z="0"/>
        <viz:size value="5"/>
      </node>
      <node id="271" label="ASV368">
        <attvalues>
          <attvalue for="att1" value="ASV368"/>
          <attvalue for="att2" value="0.0613617320828415"/>
        </attvalues>
        <viz:color r="255" g="99" b="71" a="1"/>
        <viz:position x="14.8707006199788" y="-115.971277284858" z="0"/>
        <viz:size value="5"/>
      </node>
      <node id="272" label="ASV369">
        <attvalues>
          <attvalue for="att1" value="ASV369"/>
          <attvalue for="att2" value="0.0828539123555118"/>
        </attvalues>
        <viz:color r="255" g="99" b="71" a="1"/>
        <viz:position x="-227.785143038144" y="-145.578503323363" z="0"/>
        <viz:size value="5"/>
      </node>
      <node id="273" label="ASV370">
        <attvalues>
          <attvalue for="att1" value="ASV370"/>
          <attvalue for="att2" value="0.0685257921737316"/>
        </attvalues>
        <viz:color r="255" g="99" b="71" a="1"/>
        <viz:position x="-16.6044771308852" y="-210.214159210316" z="0"/>
        <viz:size value="5"/>
      </node>
      <node id="274" label="ASV371">
        <attvalues>
          <attvalue for="att1" value="ASV371"/>
          <attvalue for="att2" value="0.0725750435294521"/>
        </attvalues>
        <viz:color r="255" g="99" b="71" a="1"/>
        <viz:position x="199.578612895445" y="11.49144857145" z="0"/>
        <viz:size value="5"/>
      </node>
      <node id="275" label="ASV376">
        <attvalues>
          <attvalue for="att1" value="ASV376"/>
          <attvalue for="att2" value="0.0707061582883503"/>
        </attvalues>
        <viz:color r="255" g="99" b="71" a="1"/>
        <viz:position x="170.396602301758" y="-185.670092440572" z="0"/>
        <viz:size value="5"/>
      </node>
      <node id="276" label="ASV377">
        <attvalues>
          <attvalue for="att1" value="ASV377"/>
          <attvalue for="att2" value="0.0990509177783938"/>
        </attvalues>
        <viz:color r="255" g="99" b="71" a="1"/>
        <viz:position x="187.853879139632" y="9.07708345833385" z="0"/>
        <viz:size value="5"/>
      </node>
      <node id="277" label="ASV382">
        <attvalues>
          <attvalue for="att1" value="ASV382"/>
          <attvalue for="att2" value="0.0822309506084779"/>
        </attvalues>
        <viz:color r="255" g="99" b="71" a="1"/>
        <viz:position x="-147.202439910807" y="-219.841650258264" z="0"/>
        <viz:size value="5"/>
      </node>
      <node id="278" label="ASV385">
        <attvalues>
          <attvalue for="att1" value="ASV385"/>
          <attvalue for="att2" value="0.0912638959404698"/>
        </attvalues>
        <viz:color r="255" g="99" b="71" a="1"/>
        <viz:position x="249.136788834109" y="183.721922374129" z="0"/>
        <viz:size value="5"/>
      </node>
      <node id="279" label="ASV386">
        <attvalues>
          <attvalue for="att1" value="ASV386"/>
          <attvalue for="att2" value="0.0616732129563584"/>
        </attvalues>
        <viz:color r="255" g="99" b="71" a="1"/>
        <viz:position x="-236.829024611832" y="-241.802677746012" z="0"/>
        <viz:size value="5"/>
      </node>
      <node id="280" label="ASV387">
        <attvalues>
          <attvalue for="att1" value="ASV387"/>
          <attvalue for="att2" value="0.0844113167230966"/>
        </attvalues>
        <viz:color r="255" g="99" b="71" a="1"/>
        <viz:position x="153.554980096681" y="-245.703898713969" z="0"/>
        <viz:size value="5"/>
      </node>
      <node id="281" label="ASV390">
        <attvalues>
          <attvalue for="att1" value="ASV390"/>
          <attvalue for="att2" value="0.0601158085887736"/>
        </attvalues>
        <viz:color r="255" g="99" b="71" a="1"/>
        <viz:position x="207.312057928685" y="-111.68203302475" z="0"/>
        <viz:size value="5"/>
      </node>
      <node id="282" label="ASV395">
        <attvalues>
          <attvalue for="att1" value="ASV395"/>
          <attvalue for="att2" value="0.0844113167230966"/>
        </attvalues>
        <viz:color r="255" g="99" b="71" a="1"/>
        <viz:position x="-128.989377608274" y="-220.914372216772" z="0"/>
        <viz:size value="5"/>
      </node>
      <node id="283" label="ASV404">
        <attvalues>
          <attvalue for="att1" value="ASV404"/>
          <attvalue for="att2" value="0.327989359813361"/>
        </attvalues>
        <viz:color r="255" g="99" b="71" a="1"/>
        <viz:position x="170.988121149532" y="218.692838584677" z="0"/>
        <viz:size value="5"/>
      </node>
      <node id="284" label="ASV405">
        <attvalues>
          <attvalue for="att1" value="ASV405"/>
          <attvalue for="att2" value="0.0682143113002146"/>
        </attvalues>
        <viz:color r="255" g="99" b="71" a="1"/>
        <viz:position x="-145.695979326338" y="-184.058602907755" z="0"/>
        <viz:size value="5"/>
      </node>
      <node id="285" label="ASV406">
        <attvalues>
          <attvalue for="att1" value="ASV406"/>
          <attvalue for="att2" value="0.0616732129563584"/>
        </attvalues>
        <viz:color r="255" g="99" b="71" a="1"/>
        <viz:position x="223.585091615565" y="-36.2754128770845" z="0"/>
        <viz:size value="5"/>
      </node>
      <node id="286" label="ASV407">
        <attvalues>
          <attvalue for="att1" value="ASV407"/>
          <attvalue for="att2" value="0.0657224643120789"/>
        </attvalues>
        <viz:color r="255" g="99" b="71" a="1"/>
        <viz:position x="71.8013167603436" y="-126.828953155047" z="0"/>
        <viz:size value="5"/>
      </node>
      <node id="287" label="ASV412">
        <attvalues>
          <attvalue for="att1" value="ASV412"/>
          <attvalue for="att2" value="0.0990509177783938"/>
        </attvalues>
        <viz:color r="255" g="99" b="71" a="1"/>
        <viz:position x="-54.1002410922358" y="-224.774007890441" z="0"/>
        <viz:size value="5"/>
      </node>
      <node id="288" label="ASV415">
        <attvalues>
          <attvalue for="att1" value="ASV415"/>
          <attvalue for="att2" value="0.0601158085887736"/>
        </attvalues>
        <viz:color r="255" g="99" b="71" a="1"/>
        <viz:position x="119.324617332521" y="-195.766941141541" z="0"/>
        <viz:size value="5"/>
      </node>
      <node id="289" label="ASV417">
        <attvalues>
          <attvalue for="att1" value="ASV417"/>
          <attvalue for="att2" value="0.0697717156677994"/>
        </attvalues>
        <viz:color r="255" g="99" b="71" a="1"/>
        <viz:position x="-237.03741103845" y="178.334846439717" z="0"/>
        <viz:size value="5"/>
      </node>
      <node id="290" label="ASV418">
        <attvalues>
          <attvalue for="att1" value="ASV418"/>
          <attvalue for="att2" value="0.112133114466106"/>
        </attvalues>
        <viz:color r="255" g="99" b="71" a="1"/>
        <viz:position x="-132.618056487388" y="-52.5654435777346" z="0"/>
        <viz:size value="5"/>
      </node>
      <node id="291" label="ASV422">
        <attvalues>
          <attvalue for="att1" value="ASV422"/>
          <attvalue for="att2" value="0.081607988861444"/>
        </attvalues>
        <viz:color r="255" g="99" b="71" a="1"/>
        <viz:position x="-110.213265236973" y="-193.638672151431" z="0"/>
        <viz:size value="5"/>
      </node>
      <node id="292" label="ASV428">
        <attvalues>
          <attvalue for="att1" value="ASV428"/>
          <attvalue for="att2" value="0.0750668905175878"/>
        </attvalues>
        <viz:color r="255" g="99" b="71" a="1"/>
        <viz:position x="-23.8273725290003" y="-165.810044166759" z="0"/>
        <viz:size value="5"/>
      </node>
      <node id="293" label="ASV429">
        <attvalues>
          <attvalue for="att1" value="ASV429"/>
          <attvalue for="att2" value="0.120543098051064"/>
        </attvalues>
        <viz:color r="255" g="99" b="71" a="1"/>
        <viz:position x="208.745512583876" y="-201.690685436711" z="0"/>
        <viz:size value="5"/>
      </node>
      <node id="294" label="ASV431">
        <attvalues>
          <attvalue for="att1" value="ASV431"/>
          <attvalue for="att2" value="0.0632306173239432"/>
        </attvalues>
        <viz:color r="255" g="99" b="71" a="1"/>
        <viz:position x="-177.361239254306" y="-191.020317877426" z="0"/>
        <viz:size value="5"/>
      </node>
      <node id="295" label="ASV432">
        <attvalues>
          <attvalue for="att1" value="ASV432"/>
          <attvalue for="att2" value="0.0984279560313599"/>
        </attvalues>
        <viz:color r="255" g="99" b="71" a="1"/>
        <viz:position x="-176.703690861988" y="65.9989273785159" z="0"/>
        <viz:size value="5"/>
      </node>
      <node id="296" label="ASV439">
        <attvalues>
          <attvalue for="att1" value="ASV439"/>
          <attvalue for="att2" value="0.148576376667591"/>
        </attvalues>
        <viz:color r="255" g="99" b="71" a="1"/>
        <viz:position x="175.733437054278" y="-62.3921457624932" z="0"/>
        <viz:size value="5"/>
      </node>
      <node id="297" label="ASV449">
        <attvalues>
          <attvalue for="att1" value="ASV449"/>
          <attvalue for="att2" value="0.10154276476653"/>
        </attvalues>
        <viz:color r="255" g="99" b="71" a="1"/>
        <viz:position x="120.866212093579" y="-48.9637209635611" z="0"/>
        <viz:size value="5"/>
      </node>
      <node id="298" label="ASV450">
        <attvalues>
          <attvalue for="att1" value="ASV450"/>
          <attvalue for="att2" value="0.0713291200353842"/>
        </attvalues>
        <viz:color r="255" g="99" b="71" a="1"/>
        <viz:position x="-77.4043588507497" y="184.629333835695" z="0"/>
        <viz:size value="5"/>
      </node>
      <node id="299" label="ASV451">
        <attvalues>
          <attvalue for="att1" value="ASV451"/>
          <attvalue for="att2" value="0.104346092628182"/>
        </attvalues>
        <viz:color r="255" g="99" b="71" a="1"/>
        <viz:position x="146.633991325126" y="101.033086720051" z="0"/>
        <viz:size value="5"/>
      </node>
      <node id="300" label="ASV453">
        <attvalues>
          <attvalue for="att1" value="ASV453"/>
          <attvalue for="att2" value="0.0619846938298754"/>
        </attvalues>
        <viz:color r="255" g="99" b="71" a="1"/>
        <viz:position x="4.54270596493478" y="-40.5381376256513" z="0"/>
        <viz:size value="5"/>
      </node>
      <node id="301" label="ASV456">
        <attvalues>
          <attvalue for="att1" value="ASV456"/>
          <attvalue for="att2" value="0.0682143113002146"/>
        </attvalues>
        <viz:color r="255" g="99" b="71" a="1"/>
        <viz:position x="-220.663010985687" y="230.734201369805" z="0"/>
        <viz:size value="5"/>
      </node>
      <node id="302" label="ASV461">
        <attvalues>
          <attvalue for="att1" value="ASV461"/>
          <attvalue for="att2" value="0.161347092481786"/>
        </attvalues>
        <viz:color r="255" g="99" b="71" a="1"/>
        <viz:position x="55.6131991786698" y="245.330598890688" z="0"/>
        <viz:size value="5"/>
      </node>
      <node id="303" label="ASV475">
        <attvalues>
          <attvalue for="att1" value="ASV475"/>
          <attvalue for="att2" value="0.0825424314819948"/>
        </attvalues>
        <viz:color r="255" g="99" b="71" a="1"/>
        <viz:position x="9.56820362211101" y="-8.93897698385274" z="0"/>
        <viz:size value="5"/>
      </node>
      <node id="304" label="ASV476">
        <attvalues>
          <attvalue for="att1" value="ASV476"/>
          <attvalue for="att2" value="0.0604272894622906"/>
        </attvalues>
        <viz:color r="255" g="99" b="71" a="1"/>
        <viz:position x="230.216687190715" y="22.2759906594446" z="0"/>
        <viz:size value="5"/>
      </node>
      <node id="305" label="ASV484">
        <attvalues>
          <attvalue for="att1" value="ASV484"/>
          <attvalue for="att2" value="0.0760013331381387"/>
        </attvalues>
        <viz:color r="255" g="99" b="71" a="1"/>
        <viz:position x="238.564863606346" y="42.5598798229777" z="0"/>
        <viz:size value="5"/>
      </node>
      <node id="306" label="ASV485">
        <attvalues>
          <attvalue for="att1" value="ASV485"/>
          <attvalue for="att2" value="0.107772382236869"/>
        </attvalues>
        <viz:color r="255" g="99" b="71" a="1"/>
        <viz:position x="-177.444803536527" y="-207.221536820404" z="0"/>
        <viz:size value="5"/>
      </node>
      <node id="307" label="ASV495">
        <attvalues>
          <attvalue for="att1" value="ASV495"/>
          <attvalue for="att2" value="0.141412316576701"/>
        </attvalues>
        <viz:color r="255" g="99" b="71" a="1"/>
        <viz:position x="-27.6002308059089" y="117.173555114472" z="0"/>
        <viz:size value="5"/>
      </node>
      <node id="308" label="ASV498">
        <attvalues>
          <attvalue for="att1" value="ASV498"/>
          <attvalue for="att2" value="0.0878376063317832"/>
        </attvalues>
        <viz:color r="255" g="99" b="71" a="1"/>
        <viz:position x="162.456868776639" y="-44.8643603129059" z="0"/>
        <viz:size value="5"/>
      </node>
      <node id="309" label="ASV507">
        <attvalues>
          <attvalue for="att1" value="ASV507"/>
          <attvalue for="att2" value="0.163527458596405"/>
        </attvalues>
        <viz:color r="255" g="99" b="71" a="1"/>
        <viz:position x="-155.49537387068" y="-139.850859781967" z="0"/>
        <viz:size value="5"/>
      </node>
      <node id="310" label="ASV513">
        <attvalues>
          <attvalue for="att1" value="ASV513"/>
          <attvalue for="att2" value="0.0778702183792404"/>
        </attvalues>
        <viz:color r="255" g="99" b="71" a="1"/>
        <viz:position x="14.4553986961684" y="-136.382246560683" z="0"/>
        <viz:size value="5"/>
      </node>
      <node id="311" label="ASV519">
        <attvalues>
          <attvalue for="att1" value="ASV519"/>
          <attvalue for="att2" value="0.0635420981974602"/>
        </attvalues>
        <viz:color r="255" g="99" b="71" a="1"/>
        <viz:position x="-161.121234672251" y="234.676901082474" z="0"/>
        <viz:size value="5"/>
      </node>
      <node id="312" label="ASV535">
        <attvalues>
          <attvalue for="att1" value="ASV535"/>
          <attvalue for="att2" value="0.0629191364504263"/>
        </attvalues>
        <viz:color r="255" g="99" b="71" a="1"/>
        <viz:position x="-141.106841564643" y="37.7349457758384" z="0"/>
        <viz:size value="5"/>
      </node>
      <node id="313" label="ASV540">
        <attvalues>
          <attvalue for="att1" value="ASV540"/>
          <attvalue for="att2" value="0.0722635626559351"/>
        </attvalues>
        <viz:color r="255" g="99" b="71" a="1"/>
        <viz:position x="-229.498900307211" y="-51.5553087459795" z="0"/>
        <viz:size value="5"/>
      </node>
      <node id="314" label="ASV545">
        <attvalues>
          <attvalue for="att1" value="ASV545"/>
          <attvalue for="att2" value="0.0607387703358075"/>
        </attvalues>
        <viz:color r="255" g="99" b="71" a="1"/>
        <viz:position x="188.704584012394" y="187.276960852907" z="0"/>
        <viz:size value="5"/>
      </node>
      <node id="315" label="ASV551">
        <attvalues>
          <attvalue for="att1" value="ASV551"/>
          <attvalue for="att2" value="0.0797391036203422"/>
        </attvalues>
        <viz:color r="255" g="99" b="71" a="1"/>
        <viz:position x="133.882861455527" y="208.066090692207" z="0"/>
        <viz:size value="5"/>
      </node>
      <node id="316" label="ASV553">
        <attvalues>
          <attvalue for="att1" value="ASV553"/>
          <attvalue for="att2" value="0.0669683878061468"/>
        </attvalues>
        <viz:color r="255" g="99" b="71" a="1"/>
        <viz:position x="-65.5516029887368" y="250" z="0"/>
        <viz:size value="5"/>
      </node>
      <node id="317" label="ASV556">
        <attvalues>
          <attvalue for="att1" value="ASV556"/>
          <attvalue for="att2" value="0.0682143113002146"/>
        </attvalues>
        <viz:color r="255" g="99" b="71" a="1"/>
        <viz:position x="-130.53743793018" y="149.68514883387" z="0"/>
        <viz:size value="5"/>
      </node>
      <node id="318" label="ASV558">
        <attvalues>
          <attvalue for="att1" value="ASV558"/>
          <attvalue for="att2" value="0.0632306173239432"/>
        </attvalues>
        <viz:color r="255" g="99" b="71" a="1"/>
        <viz:position x="-145.085581639932" y="-190.090973209261" z="0"/>
        <viz:size value="5"/>
      </node>
      <node id="319" label="ASV566">
        <attvalues>
          <attvalue for="att1" value="ASV566"/>
          <attvalue for="att2" value="0.065099502565045"/>
        </attvalues>
        <viz:color r="255" g="99" b="71" a="1"/>
        <viz:position x="6.62893504383641" y="220.225567302713" z="0"/>
        <viz:size value="5"/>
      </node>
      <node id="320" label="ASV610">
        <attvalues>
          <attvalue for="att1" value="ASV610"/>
          <attvalue for="att2" value="0.0691487539207655"/>
        </attvalues>
        <viz:color r="255" g="99" b="71" a="1"/>
        <viz:position x="236.261296163808" y="66.8531492222605" z="0"/>
        <viz:size value="5"/>
      </node>
      <node id="321" label="ASV612">
        <attvalues>
          <attvalue for="att1" value="ASV612"/>
          <attvalue for="att2" value="0.119608655430513"/>
        </attvalues>
        <viz:color r="255" g="99" b="71" a="1"/>
        <viz:position x="-152.846724419332" y="141.730244387075" z="0"/>
        <viz:size value="5"/>
      </node>
      <node id="322" label="ASV613">
        <attvalues>
          <attvalue for="att1" value="ASV613"/>
          <attvalue for="att2" value="0.065099502565045"/>
        </attvalues>
        <viz:color r="255" g="99" b="71" a="1"/>
        <viz:position x="-113.771916549795" y="-31.6548808704359" z="0"/>
        <viz:size value="5"/>
      </node>
      <node id="323" label="ASV616">
        <attvalues>
          <attvalue for="att1" value="ASV616"/>
          <attvalue for="att2" value="0.0688372730472485"/>
        </attvalues>
        <viz:color r="255" g="99" b="71" a="1"/>
        <viz:position x="205.076284046198" y="-103.878675370013" z="0"/>
        <viz:size value="5"/>
      </node>
      <node id="324" label="ASV624">
        <attvalues>
          <attvalue for="att1" value="ASV624"/>
          <attvalue for="att2" value="0.0641650599444941"/>
        </attvalues>
        <viz:color r="255" g="99" b="71" a="1"/>
        <viz:position x="241.418171616561" y="-24.028008800278" z="0"/>
        <viz:size value="5"/>
      </node>
      <node id="325" label="ASV646">
        <attvalues>
          <attvalue for="att1" value="ASV646"/>
          <attvalue for="att2" value="0.073509486150003"/>
        </attvalues>
        <viz:color r="255" g="99" b="71" a="1"/>
        <viz:position x="112.673605769757" y="234.382897976277" z="0"/>
        <viz:size value="5"/>
      </node>
      <node id="326" label="ASV649">
        <attvalues>
          <attvalue for="att1" value="ASV649"/>
          <attvalue for="att2" value="0.0725750435294521"/>
        </attvalues>
        <viz:color r="255" g="99" b="71" a="1"/>
        <viz:position x="49.8296396964386" y="-50.7459505820675" z="0"/>
        <viz:size value="5"/>
      </node>
      <node id="327" label="ASV655">
        <attvalues>
          <attvalue for="att1" value="ASV655"/>
          <attvalue for="att2" value="0.0744439287705538"/>
        </attvalues>
        <viz:color r="255" g="99" b="71" a="1"/>
        <viz:position x="46.2102315805196" y="-122.009352077688" z="0"/>
        <viz:size value="5"/>
      </node>
      <node id="328" label="ASV657">
        <attvalues>
          <attvalue for="att1" value="ASV657"/>
          <attvalue for="att2" value="0.0900179724464019"/>
        </attvalues>
        <viz:color r="255" g="99" b="71" a="1"/>
        <viz:position x="-130.924528943937" y="-134.818501284799" z="0"/>
        <viz:size value="5"/>
      </node>
      <node id="329" label="ASV668">
        <attvalues>
          <attvalue for="att1" value="ASV668"/>
          <attvalue for="att2" value="0.0638535790709771"/>
        </attvalues>
        <viz:color r="255" g="99" b="71" a="1"/>
        <viz:position x="27.5774956330519" y="-74.1351324692928" z="0"/>
        <viz:size value="5"/>
      </node>
      <node id="330" label="ASV675">
        <attvalues>
          <attvalue for="att1" value="ASV675"/>
          <attvalue for="att2" value="0.0675913495531807"/>
        </attvalues>
        <viz:color r="255" g="99" b="71" a="1"/>
        <viz:position x="-168.205600974412" y="162.112905240077" z="0"/>
        <viz:size value="5"/>
      </node>
      <node id="331" label="ASV690">
        <attvalues>
          <attvalue for="att1" value="ASV690"/>
          <attvalue for="att2" value="0.0669683878061468"/>
        </attvalues>
        <viz:color r="255" g="99" b="71" a="1"/>
        <viz:position x="227.32372574524" y="-156.34347825957" z="0"/>
        <viz:size value="5"/>
      </node>
      <node id="332" label="ASV695">
        <attvalues>
          <attvalue for="att1" value="ASV695"/>
          <attvalue for="att2" value="0.0675913495531807"/>
        </attvalues>
        <viz:color r="255" g="99" b="71" a="1"/>
        <viz:position x="-51.6223087255657" y="-169.13268879335" z="0"/>
        <viz:size value="5"/>
      </node>
      <node id="333" label="ASV725">
        <attvalues>
          <attvalue for="att1" value="ASV725"/>
          <attvalue for="att2" value="0.0778702183792404"/>
        </attvalues>
        <viz:color r="255" g="99" b="71" a="1"/>
        <viz:position x="247.944391689041" y="194.660287349375" z="0"/>
        <viz:size value="5"/>
      </node>
      <node id="334" label="ASV727">
        <attvalues>
          <attvalue for="att1" value="ASV727"/>
          <attvalue for="att2" value="0.0644765408180111"/>
        </attvalues>
        <viz:color r="255" g="99" b="71" a="1"/>
        <viz:position x="-164.187250169022" y="196.409353412736" z="0"/>
        <viz:size value="5"/>
      </node>
      <node id="335" label="ASV744">
        <attvalues>
          <attvalue for="att1" value="ASV744"/>
          <attvalue for="att2" value="0.0682143113002146"/>
        </attvalues>
        <viz:color r="255" g="99" b="71" a="1"/>
        <viz:position x="-33.6769965286096" y="105.083577567059" z="0"/>
        <viz:size value="5"/>
      </node>
      <node id="336" label="ASV747">
        <attvalues>
          <attvalue for="att1" value="ASV747"/>
          <attvalue for="att2" value="0.0610502512093245"/>
        </attvalues>
        <viz:color r="255" g="99" b="71" a="1"/>
        <viz:position x="-80.1954569125083" y="80.3495643329604" z="0"/>
        <viz:size value="5"/>
      </node>
      <node id="337" label="ASV782">
        <attvalues>
          <attvalue for="att1" value="ASV782"/>
          <attvalue for="att2" value="0.0707061582883503"/>
        </attvalues>
        <viz:color r="255" g="99" b="71" a="1"/>
        <viz:position x="-7.74198647424421" y="171.859669424182" z="0"/>
        <viz:size value="5"/>
      </node>
      <node id="338" label="ASV803">
        <attvalues>
          <attvalue for="att1" value="ASV803"/>
          <attvalue for="att2" value="0.0616732129563584"/>
        </attvalues>
        <viz:color r="255" g="99" b="71" a="1"/>
        <viz:position x="108.259997437489" y="-150.159686174827" z="0"/>
        <viz:size value="5"/>
      </node>
      <node id="339" label="ASV819">
        <attvalues>
          <attvalue for="att1" value="ASV819"/>
          <attvalue for="att2" value="0.0791161418733083"/>
        </attvalues>
        <viz:color r="255" g="99" b="71" a="1"/>
        <viz:position x="136.987491774726" y="78.2286560258094" z="0"/>
        <viz:size value="5"/>
      </node>
      <node id="340" label="ASV825">
        <attvalues>
          <attvalue for="att1" value="ASV825"/>
          <attvalue for="att2" value="0.0828539123555118"/>
        </attvalues>
        <viz:color r="255" g="99" b="71" a="1"/>
        <viz:position x="-183.643095735469" y="173.728430031942" z="0"/>
        <viz:size value="5"/>
      </node>
      <node id="341" label="ASV826">
        <attvalues>
          <attvalue for="att1" value="ASV826"/>
          <attvalue for="att2" value="0.0635420981974602"/>
        </attvalues>
        <viz:color r="255" g="99" b="71" a="1"/>
        <viz:position x="83.8903196597362" y="155.076031812629" z="0"/>
        <viz:size value="5"/>
      </node>
      <node id="342" label="ASV848">
        <attvalues>
          <attvalue for="att1" value="ASV848"/>
          <attvalue for="att2" value="0.0738209670235199"/>
        </attvalues>
        <viz:color r="255" g="99" b="71" a="1"/>
        <viz:position x="205.379978205351" y="-39.6687497584424" z="0"/>
        <viz:size value="5"/>
      </node>
      <node id="343" label="ASV856">
        <attvalues>
          <attvalue for="att1" value="ASV856"/>
          <attvalue for="att2" value="0.0613617320828415"/>
        </attvalues>
        <viz:color r="255" g="99" b="71" a="1"/>
        <viz:position x="-144.910065080552" y="152.951123807351" z="0"/>
        <viz:size value="5"/>
      </node>
      <node id="344" label="ASV865">
        <attvalues>
          <attvalue for="att1" value="ASV865"/>
          <attvalue for="att2" value="0.0775587375057235"/>
        </attvalues>
        <viz:color r="255" g="99" b="71" a="1"/>
        <viz:position x="131.469142435703" y="13.4386327038343" z="0"/>
        <viz:size value="5"/>
      </node>
      <node id="345" label="ASV922">
        <attvalues>
          <attvalue for="att1" value="ASV922"/>
          <attvalue for="att2" value="0.0713291200353842"/>
        </attvalues>
        <viz:color r="255" g="99" b="71" a="1"/>
        <viz:position x="-240.636243107476" y="61.1945840367" z="0"/>
        <viz:size value="5"/>
      </node>
      <node id="346" label="ASV949">
        <attvalues>
          <attvalue for="att1" value="ASV949"/>
          <attvalue for="att2" value="0.072886524402969"/>
        </attvalues>
        <viz:color r="255" g="99" b="71" a="1"/>
        <viz:position x="-128.586901622771" y="28.1295387628896" z="0"/>
        <viz:size value="5"/>
      </node>
      <node id="347" label="ASV974">
        <attvalues>
          <attvalue for="att1" value="ASV974"/>
          <attvalue for="att2" value="0.0825424314819948"/>
        </attvalues>
        <viz:color r="255" g="99" b="71" a="1"/>
        <viz:position x="-203.402477510487" y="79.4606910954355" z="0"/>
        <viz:size value="5"/>
      </node>
      <node id="348" label="ASV1035">
        <attvalues>
          <attvalue for="att1" value="ASV1035"/>
          <attvalue for="att2" value="0.065099502565045"/>
        </attvalues>
        <viz:color r="255" g="99" b="71" a="1"/>
        <viz:position x="195.625629529158" y="94.8717532294483" z="0"/>
        <viz:size value="5"/>
      </node>
      <node id="349" label="ASV1160">
        <attvalues>
          <attvalue for="att1" value="ASV1160"/>
          <attvalue for="att2" value="0.0641650599444941"/>
        </attvalues>
        <viz:color r="255" g="99" b="71" a="1"/>
        <viz:position x="69.3394064327695" y="-160.646276513501" z="0"/>
        <viz:size value="5"/>
      </node>
      <node id="350" label="ASV1222">
        <attvalues>
          <attvalue for="att1" value="ASV1222"/>
          <attvalue for="att2" value="0.0626076555769093"/>
        </attvalues>
        <viz:color r="255" g="99" b="71" a="1"/>
        <viz:position x="-20.3928682680855" y="-55.8230584986693" z="0"/>
        <viz:size value="5"/>
      </node>
      <node id="351" label="ASV1532">
        <attvalues>
          <attvalue for="att1" value="ASV1532"/>
          <attvalue for="att2" value="0.0725750435294521"/>
        </attvalues>
        <viz:color r="255" g="99" b="71" a="1"/>
        <viz:position x="111.563203229119" y="217.468475785418" z="0"/>
        <viz:size value="5"/>
      </node>
      <node id="352" label="ASV2552">
        <attvalues>
          <attvalue for="att1" value="ASV2552"/>
          <attvalue for="att2" value="0.0844113167230966"/>
        </attvalues>
        <viz:color r="255" g="99" b="71" a="1"/>
        <viz:position x="91.3350503330744" y="-102.201863587532" z="0"/>
        <viz:size value="5"/>
      </node>
      <node id="353" label="ASV3052">
        <attvalues>
          <attvalue for="att1" value="ASV3052"/>
          <attvalue for="att2" value="0.0629191364504263"/>
        </attvalues>
        <viz:color r="255" g="99" b="71" a="1"/>
        <viz:position x="93.8561659210226" y="51.9243173786006" z="0"/>
        <viz:size value="5"/>
      </node>
    </nodes>
    <edges>
      <edge id="0" label="-" source="1" target="27" weight="1">
        <attvalues>
          <attvalue for="att1" value="-"/>
        </attvalues>
      </edge>
      <edge id="1" label="+" source="1" target="33" weight="0.6512706">
        <attvalues>
          <attvalue for="att1" value="+"/>
        </attvalues>
      </edge>
      <edge id="2" label="-" source="1" target="42" weight="0.7242392">
        <attvalues>
          <attvalue for="att1" value="-"/>
        </attvalues>
      </edge>
      <edge id="3" label="-" source="1" target="101" weight="0.7556856">
        <attvalues>
          <attvalue for="att1" value="-"/>
        </attvalues>
      </edge>
      <edge id="4" label="+" source="1" target="129" weight="0.6163228">
        <attvalues>
          <attvalue for="att1" value="+"/>
        </attvalues>
      </edge>
      <edge id="5" label="-" source="1" target="185" weight="0.9978987">
        <attvalues>
          <attvalue for="att1" value="-"/>
        </attvalues>
      </edge>
      <edge id="6" label="-" source="1" target="204" weight="0.7324732">
        <attvalues>
          <attvalue for="att1" value="-"/>
        </attvalues>
      </edge>
      <edge id="7" label="-" source="1" target="238" weight="0.5661433">
        <attvalues>
          <attvalue for="att1" value="-"/>
        </attvalues>
      </edge>
      <edge id="8" label="-" source="1" target="261" weight="0.9300085">
        <attvalues>
          <attvalue for="att1" value="-"/>
        </attvalues>
      </edge>
      <edge id="9" label="-" source="1" target="304" weight="0.9438208">
        <attvalues>
          <attvalue for="att1" value="-"/>
        </attvalues>
      </edge>
      <edge id="10" label="-" source="1" target="309" weight="0.6589391">
        <attvalues>
          <attvalue for="att1" value="-"/>
        </attvalues>
      </edge>
      <edge id="11" label="-" source="1" target="317" weight="0.9812351">
        <attvalues>
          <attvalue for="att1" value="-"/>
        </attvalues>
      </edge>
      <edge id="12" label="-" source="1" target="348" weight="0.7054733">
        <attvalues>
          <attvalue for="att1" value="-"/>
        </attvalues>
      </edge>
      <edge id="13" label="-" source="1" target="350" weight="0.8207689">
        <attvalues>
          <attvalue for="att1" value="-"/>
        </attvalues>
      </edge>
      <edge id="14" label="+" source="2" target="16" weight="0.9184724">
        <attvalues>
          <attvalue for="att1" value="+"/>
        </attvalues>
      </edge>
      <edge id="15" label="-" source="2" target="74" weight="1">
        <attvalues>
          <attvalue for="att1" value="-"/>
        </attvalues>
      </edge>
      <edge id="16" label="-" source="2" target="75" weight="0.9327129">
        <attvalues>
          <attvalue for="att1" value="-"/>
        </attvalues>
      </edge>
      <edge id="17" label="-" source="2" target="149" weight="0.9002017">
        <attvalues>
          <attvalue for="att1" value="-"/>
        </attvalues>
      </edge>
      <edge id="18" label="-" source="2" target="157" weight="0.9625742">
        <attvalues>
          <attvalue for="att1" value="-"/>
        </attvalues>
      </edge>
      <edge id="19" label="-" source="2" target="219" weight="0.8026988">
        <attvalues>
          <attvalue for="att1" value="-"/>
        </attvalues>
      </edge>
      <edge id="20" label="-" source="2" target="298" weight="1">
        <attvalues>
          <attvalue for="att1" value="-"/>
        </attvalues>
      </edge>
      <edge id="21" label="-" source="2" target="299" weight="0.823375">
        <attvalues>
          <attvalue for="att1" value="-"/>
        </attvalues>
      </edge>
      <edge id="22" label="-" source="2" target="304" weight="0.8405598">
        <attvalues>
          <attvalue for="att1" value="-"/>
        </attvalues>
      </edge>
      <edge id="23" label="-" source="3" target="28" weight="0.8771746">
        <attvalues>
          <attvalue for="att1" value="-"/>
        </attvalues>
      </edge>
      <edge id="24" label="+" source="3" target="52" weight="0.8530121">
        <attvalues>
          <attvalue for="att1" value="+"/>
        </attvalues>
      </edge>
      <edge id="25" label="-" source="3" target="58" weight="0.9841754">
        <attvalues>
          <attvalue for="att1" value="-"/>
        </attvalues>
      </edge>
      <edge id="26" label="-" source="3" target="253" weight="0.9926171">
        <attvalues>
          <attvalue for="att1" value="-"/>
        </attvalues>
      </edge>
      <edge id="27" label="-" source="3" target="255" weight="1">
        <attvalues>
          <attvalue for="att1" value="-"/>
        </attvalues>
      </edge>
      <edge id="28" label="-" source="3" target="279" weight="1">
        <attvalues>
          <attvalue for="att1" value="-"/>
        </attvalues>
      </edge>
      <edge id="29" label="+" source="3" target="323" weight="0.9707158">
        <attvalues>
          <attvalue for="att1" value="+"/>
        </attvalues>
      </edge>
      <edge id="30" label="-" source="3" target="332" weight="1">
        <attvalues>
          <attvalue for="att1" value="-"/>
        </attvalues>
      </edge>
      <edge id="31" label="+" source="4" target="15" weight="0.7911647">
        <attvalues>
          <attvalue for="att1" value="+"/>
        </attvalues>
      </edge>
      <edge id="32" label="-" source="4" target="64" weight="0.9971013">
        <attvalues>
          <attvalue for="att1" value="-"/>
        </attvalues>
      </edge>
      <edge id="33" label="-" source="4" target="120" weight="1">
        <attvalues>
          <attvalue for="att1" value="-"/>
        </attvalues>
      </edge>
      <edge id="34" label="-" source="4" target="138" weight="0.6839482">
        <attvalues>
          <attvalue for="att1" value="-"/>
        </attvalues>
      </edge>
      <edge id="35" label="-" source="4" target="158" weight="0.7000951">
        <attvalues>
          <attvalue for="att1" value="-"/>
        </attvalues>
      </edge>
      <edge id="36" label="-" source="4" target="168" weight="1">
        <attvalues>
          <attvalue for="att1" value="-"/>
        </attvalues>
      </edge>
      <edge id="37" label="-" source="4" target="283" weight="0.9253675">
        <attvalues>
          <attvalue for="att1" value="-"/>
        </attvalues>
      </edge>
      <edge id="38" label="-" source="4" target="323" weight="0.8104534">
        <attvalues>
          <attvalue for="att1" value="-"/>
        </attvalues>
      </edge>
      <edge id="39" label="-" source="4" target="341" weight="0.8756648">
        <attvalues>
          <attvalue for="att1" value="-"/>
        </attvalues>
      </edge>
      <edge id="40" label="-" source="4" target="353" weight="0.8919786">
        <attvalues>
          <attvalue for="att1" value="-"/>
        </attvalues>
      </edge>
      <edge id="41" label="+" source="5" target="47" weight="0.9562005">
        <attvalues>
          <attvalue for="att1" value="+"/>
        </attvalues>
      </edge>
      <edge id="42" label="-" source="5" target="74" weight="0.9798579">
        <attvalues>
          <attvalue for="att1" value="-"/>
        </attvalues>
      </edge>
      <edge id="43" label="+" source="5" target="75" weight="0.8630866">
        <attvalues>
          <attvalue for="att1" value="+"/>
        </attvalues>
      </edge>
      <edge id="44" label="+" source="5" target="78" weight="0.9302216">
        <attvalues>
          <attvalue for="att1" value="+"/>
        </attvalues>
      </edge>
      <edge id="45" label="+" source="5" target="154" weight="0.9570237">
        <attvalues>
          <attvalue for="att1" value="+"/>
        </attvalues>
      </edge>
      <edge id="46" label="+" source="5" target="166" weight="0.9421332">
        <attvalues>
          <attvalue for="att1" value="+"/>
        </attvalues>
      </edge>
      <edge id="47" label="+" source="5" target="181" weight="0.8209115">
        <attvalues>
          <attvalue for="att1" value="+"/>
        </attvalues>
      </edge>
      <edge id="48" label="-" source="5" target="192" weight="0.9244237">
        <attvalues>
          <attvalue for="att1" value="-"/>
        </attvalues>
      </edge>
      <edge id="49" label="-" source="5" target="277" weight="0.7272502">
        <attvalues>
          <attvalue for="att1" value="-"/>
        </attvalues>
      </edge>
      <edge id="50" label="+" source="5" target="303" weight="0.7668836">
        <attvalues>
          <attvalue for="att1" value="+"/>
        </attvalues>
      </edge>
      <edge id="51" label="-" source="5" target="316" weight="0.7992891">
        <attvalues>
          <attvalue for="att1" value="-"/>
        </attvalues>
      </edge>
      <edge id="52" label="-" source="5" target="327" weight="0.6487575">
        <attvalues>
          <attvalue for="att1" value="-"/>
        </attvalues>
      </edge>
      <edge id="53" label="-" source="6" target="17" weight="0.6853833">
        <attvalues>
          <attvalue for="att1" value="-"/>
        </attvalues>
      </edge>
      <edge id="54" label="-" source="6" target="43" weight="0.8795766">
        <attvalues>
          <attvalue for="att1" value="-"/>
        </attvalues>
      </edge>
      <edge id="55" label="-" source="6" target="65" weight="0.9677441">
        <attvalues>
          <attvalue for="att1" value="-"/>
        </attvalues>
      </edge>
      <edge id="56" label="+" source="6" target="69" weight="0.8811765">
        <attvalues>
          <attvalue for="att1" value="+"/>
        </attvalues>
      </edge>
      <edge id="57" label="+" source="6" target="75" weight="0.8477038">
        <attvalues>
          <attvalue for="att1" value="+"/>
        </attvalues>
      </edge>
      <edge id="58" label="-" source="6" target="78" weight="0.7928992">
        <attvalues>
          <attvalue for="att1" value="-"/>
        </attvalues>
      </edge>
      <edge id="59" label="-" source="6" target="80" weight="0.8613374">
        <attvalues>
          <attvalue for="att1" value="-"/>
        </attvalues>
      </edge>
      <edge id="60" label="-" source="6" target="91" weight="0.8584294">
        <attvalues>
          <attvalue for="att1" value="-"/>
        </attvalues>
      </edge>
      <edge id="61" label="-" source="6" target="114" weight="0.766332">
        <attvalues>
          <attvalue for="att1" value="-"/>
        </attvalues>
      </edge>
      <edge id="62" label="-" source="6" target="144" weight="0.7888686">
        <attvalues>
          <attvalue for="att1" value="-"/>
        </attvalues>
      </edge>
      <edge id="63" label="-" source="6" target="156" weight="0.8042986">
        <attvalues>
          <attvalue for="att1" value="-"/>
        </attvalues>
      </edge>
      <edge id="64" label="-" source="6" target="176" weight="0.8062075">
        <attvalues>
          <attvalue for="att1" value="-"/>
        </attvalues>
      </edge>
      <edge id="65" label="-" source="6" target="194" weight="0.9652705">
        <attvalues>
          <attvalue for="att1" value="-"/>
        </attvalues>
      </edge>
      <edge id="66" label="-" source="6" target="299" weight="0.7437881">
        <attvalues>
          <attvalue for="att1" value="-"/>
        </attvalues>
      </edge>
      <edge id="67" label="-" source="6" target="340" weight="0.6753818">
        <attvalues>
          <attvalue for="att1" value="-"/>
        </attvalues>
      </edge>
      <edge id="68" label="-" source="7" target="78" weight="0.8527053">
        <attvalues>
          <attvalue for="att1" value="-"/>
        </attvalues>
      </edge>
      <edge id="69" label="-" source="7" target="153" weight="0.8223245">
        <attvalues>
          <attvalue for="att1" value="-"/>
        </attvalues>
      </edge>
      <edge id="70" label="-" source="7" target="157" weight="0.9485074">
        <attvalues>
          <attvalue for="att1" value="-"/>
        </attvalues>
      </edge>
      <edge id="71" label="-" source="7" target="176" weight="0.5859761">
        <attvalues>
          <attvalue for="att1" value="-"/>
        </attvalues>
      </edge>
      <edge id="72" label="-" source="7" target="205" weight="0.8389497">
        <attvalues>
          <attvalue for="att1" value="-"/>
        </attvalues>
      </edge>
      <edge id="73" label="-" source="7" target="316" weight="0.8722794">
        <attvalues>
          <attvalue for="att1" value="-"/>
        </attvalues>
      </edge>
      <edge id="74" label="-" source="7" target="351" weight="0.9721585">
        <attvalues>
          <attvalue for="att1" value="-"/>
        </attvalues>
      </edge>
      <edge id="75" label="+" source="8" target="20" weight="0.9453925">
        <attvalues>
          <attvalue for="att1" value="+"/>
        </attvalues>
      </edge>
      <edge id="76" label="-" source="8" target="120" weight="0.7782595">
        <attvalues>
          <attvalue for="att1" value="-"/>
        </attvalues>
      </edge>
      <edge id="77" label="-" source="8" target="131" weight="0.8441971">
        <attvalues>
          <attvalue for="att1" value="-"/>
        </attvalues>
      </edge>
      <edge id="78" label="-" source="8" target="162" weight="0.9305318">
        <attvalues>
          <attvalue for="att1" value="-"/>
        </attvalues>
      </edge>
      <edge id="79" label="-" source="8" target="168" weight="0.9020627">
        <attvalues>
          <attvalue for="att1" value="-"/>
        </attvalues>
      </edge>
      <edge id="80" label="+" source="8" target="173" weight="0.8346235">
        <attvalues>
          <attvalue for="att1" value="+"/>
        </attvalues>
      </edge>
      <edge id="81" label="-" source="8" target="174" weight="0.867594">
        <attvalues>
          <attvalue for="att1" value="-"/>
        </attvalues>
      </edge>
      <edge id="82" label="-" source="8" target="208" weight="0.7041383">
        <attvalues>
          <attvalue for="att1" value="-"/>
        </attvalues>
      </edge>
      <edge id="83" label="-" source="8" target="245" weight="0.8361951">
        <attvalues>
          <attvalue for="att1" value="-"/>
        </attvalues>
      </edge>
      <edge id="84" label="-" source="8" target="291" weight="0.8661904">
        <attvalues>
          <attvalue for="att1" value="-"/>
        </attvalues>
      </edge>
      <edge id="85" label="-" source="9" target="47" weight="0.7065183">
        <attvalues>
          <attvalue for="att1" value="-"/>
        </attvalues>
      </edge>
      <edge id="86" label="-" source="9" target="68" weight="0.9145007">
        <attvalues>
          <attvalue for="att1" value="-"/>
        </attvalues>
      </edge>
      <edge id="87" label="-" source="9" target="106" weight="0.7761449">
        <attvalues>
          <attvalue for="att1" value="-"/>
        </attvalues>
      </edge>
      <edge id="88" label="-" source="9" target="225" weight="0.6718522">
        <attvalues>
          <attvalue for="att1" value="-"/>
        </attvalues>
      </edge>
      <edge id="89" label="+" source="9" target="244" weight="0.6343028">
        <attvalues>
          <attvalue for="att1" value="+"/>
        </attvalues>
      </edge>
      <edge id="90" label="+" source="10" target="33" weight="0.7096002">
        <attvalues>
          <attvalue for="att1" value="+"/>
        </attvalues>
      </edge>
      <edge id="91" label="-" source="10" target="54" weight="0.8156209">
        <attvalues>
          <attvalue for="att1" value="-"/>
        </attvalues>
      </edge>
      <edge id="92" label="+" source="10" target="155" weight="0.8669269">
        <attvalues>
          <attvalue for="att1" value="+"/>
        </attvalues>
      </edge>
      <edge id="93" label="+" source="10" target="179" weight="0.799562">
        <attvalues>
          <attvalue for="att1" value="+"/>
        </attvalues>
      </edge>
      <edge id="94" label="+" source="10" target="183" weight="0.7406099">
        <attvalues>
          <attvalue for="att1" value="+"/>
        </attvalues>
      </edge>
      <edge id="95" label="-" source="10" target="215" weight="0.9995846">
        <attvalues>
          <attvalue for="att1" value="-"/>
        </attvalues>
      </edge>
      <edge id="96" label="-" source="10" target="291" weight="0.9371316">
        <attvalues>
          <attvalue for="att1" value="-"/>
        </attvalues>
      </edge>
      <edge id="97" label="+" source="10" target="311" weight="0.9397531">
        <attvalues>
          <attvalue for="att1" value="+"/>
        </attvalues>
      </edge>
      <edge id="98" label="-" source="10" target="343" weight="0.7610389">
        <attvalues>
          <attvalue for="att1" value="-"/>
        </attvalues>
      </edge>
      <edge id="99" label="+" source="11" target="23" weight="0.9265624">
        <attvalues>
          <attvalue for="att1" value="+"/>
        </attvalues>
      </edge>
      <edge id="100" label="-" source="11" target="73" weight="0.9225847">
        <attvalues>
          <attvalue for="att1" value="-"/>
        </attvalues>
      </edge>
      <edge id="101" label="+" source="11" target="111" weight="0.7436537">
        <attvalues>
          <attvalue for="att1" value="+"/>
        </attvalues>
      </edge>
      <edge id="102" label="+" source="11" target="123" weight="0.82969">
        <attvalues>
          <attvalue for="att1" value="+"/>
        </attvalues>
      </edge>
      <edge id="103" label="-" source="11" target="149" weight="0.8197311">
        <attvalues>
          <attvalue for="att1" value="-"/>
        </attvalues>
      </edge>
      <edge id="104" label="+" source="11" target="152" weight="0.7982225">
        <attvalues>
          <attvalue for="att1" value="+"/>
        </attvalues>
      </edge>
      <edge id="105" label="-" source="11" target="207" weight="0.877181">
        <attvalues>
          <attvalue for="att1" value="-"/>
        </attvalues>
      </edge>
      <edge id="106" label="+" source="11" target="219" weight="0.8632981">
        <attvalues>
          <attvalue for="att1" value="+"/>
        </attvalues>
      </edge>
      <edge id="107" label="+" source="11" target="223" weight="0.8634938">
        <attvalues>
          <attvalue for="att1" value="+"/>
        </attvalues>
      </edge>
      <edge id="108" label="-" source="11" target="248" weight="0.8063125">
        <attvalues>
          <attvalue for="att1" value="-"/>
        </attvalues>
      </edge>
      <edge id="109" label="-" source="11" target="271" weight="1">
        <attvalues>
          <attvalue for="att1" value="-"/>
        </attvalues>
      </edge>
      <edge id="110" label="-" source="11" target="289" weight="0.844819">
        <attvalues>
          <attvalue for="att1" value="-"/>
        </attvalues>
      </edge>
      <edge id="111" label="-" source="11" target="290" weight="1">
        <attvalues>
          <attvalue for="att1" value="-"/>
        </attvalues>
      </edge>
      <edge id="112" label="-" source="11" target="316" weight="1">
        <attvalues>
          <attvalue for="att1" value="-"/>
        </attvalues>
      </edge>
      <edge id="113" label="-" source="11" target="328" weight="1">
        <attvalues>
          <attvalue for="att1" value="-"/>
        </attvalues>
      </edge>
      <edge id="114" label="-" source="11" target="331" weight="1">
        <attvalues>
          <attvalue for="att1" value="-"/>
        </attvalues>
      </edge>
      <edge id="115" label="+" source="12" target="29" weight="0.7510826">
        <attvalues>
          <attvalue for="att1" value="+"/>
        </attvalues>
      </edge>
      <edge id="116" label="-" source="12" target="37" weight="0.7569195">
        <attvalues>
          <attvalue for="att1" value="-"/>
        </attvalues>
      </edge>
      <edge id="117" label="-" source="12" target="182" weight="0.8460571">
        <attvalues>
          <attvalue for="att1" value="-"/>
        </attvalues>
      </edge>
      <edge id="118" label="+" source="12" target="342" weight="0.9616958">
        <attvalues>
          <attvalue for="att1" value="+"/>
        </attvalues>
      </edge>
      <edge id="119" label="+" source="13" target="17" weight="0.8704828">
        <attvalues>
          <attvalue for="att1" value="+"/>
        </attvalues>
      </edge>
      <edge id="120" label="-" source="13" target="100" weight="0.9546281">
        <attvalues>
          <attvalue for="att1" value="-"/>
        </attvalues>
      </edge>
      <edge id="121" label="-" source="14" target="68" weight="0.6179844">
        <attvalues>
          <attvalue for="att1" value="-"/>
        </attvalues>
      </edge>
      <edge id="122" label="-" source="14" target="96" weight="0.5831927">
        <attvalues>
          <attvalue for="att1" value="-"/>
        </attvalues>
      </edge>
      <edge id="123" label="-" source="14" target="128" weight="0.7719387">
        <attvalues>
          <attvalue for="att1" value="-"/>
        </attvalues>
      </edge>
      <edge id="124" label="-" source="14" target="141" weight="0.5303218">
        <attvalues>
          <attvalue for="att1" value="-"/>
        </attvalues>
      </edge>
      <edge id="125" label="-" source="14" target="154" weight="0.5706284">
        <attvalues>
          <attvalue for="att1" value="-"/>
        </attvalues>
      </edge>
      <edge id="126" label="+" source="14" target="164" weight="0.8143936">
        <attvalues>
          <attvalue for="att1" value="+"/>
        </attvalues>
      </edge>
      <edge id="127" label="-" source="14" target="168" weight="0.9211131">
        <attvalues>
          <attvalue for="att1" value="-"/>
        </attvalues>
      </edge>
      <edge id="128" label="+" source="14" target="222" weight="0.8269628">
        <attvalues>
          <attvalue for="att1" value="+"/>
        </attvalues>
      </edge>
      <edge id="129" label="+" source="14" target="237" weight="0.8238668">
        <attvalues>
          <attvalue for="att1" value="+"/>
        </attvalues>
      </edge>
      <edge id="130" label="+" source="14" target="250" weight="0.8221065">
        <attvalues>
          <attvalue for="att1" value="+"/>
        </attvalues>
      </edge>
      <edge id="131" label="-" source="14" target="255" weight="0.7902857">
        <attvalues>
          <attvalue for="att1" value="-"/>
        </attvalues>
      </edge>
      <edge id="132" label="-" source="14" target="280" weight="0.8561391">
        <attvalues>
          <attvalue for="att1" value="-"/>
        </attvalues>
      </edge>
      <edge id="133" label="-" source="15" target="36" weight="0.6339268">
        <attvalues>
          <attvalue for="att1" value="-"/>
        </attvalues>
      </edge>
      <edge id="134" label="-" source="15" target="55" weight="0.5931439">
        <attvalues>
          <attvalue for="att1" value="-"/>
        </attvalues>
      </edge>
      <edge id="135" label="-" source="15" target="81" weight="0.8444153">
        <attvalues>
          <attvalue for="att1" value="-"/>
        </attvalues>
      </edge>
      <edge id="136" label="-" source="15" target="86" weight="0.6506934">
        <attvalues>
          <attvalue for="att1" value="-"/>
        </attvalues>
      </edge>
      <edge id="137" label="-" source="15" target="152" weight="0.8760219">
        <attvalues>
          <attvalue for="att1" value="-"/>
        </attvalues>
      </edge>
      <edge id="138" label="-" source="15" target="156" weight="0.9034564">
        <attvalues>
          <attvalue for="att1" value="-"/>
        </attvalues>
      </edge>
      <edge id="139" label="-" source="15" target="200" weight="0.9575526">
        <attvalues>
          <attvalue for="att1" value="-"/>
        </attvalues>
      </edge>
      <edge id="140" label="+" source="15" target="277" weight="0.8245564">
        <attvalues>
          <attvalue for="att1" value="+"/>
        </attvalues>
      </edge>
      <edge id="141" label="+" source="15" target="311" weight="0.7944879">
        <attvalues>
          <attvalue for="att1" value="+"/>
        </attvalues>
      </edge>
      <edge id="142" label="+" source="15" target="330" weight="0.8627116">
        <attvalues>
          <attvalue for="att1" value="+"/>
        </attvalues>
      </edge>
      <edge id="143" label="+" source="16" target="125" weight="0.8968902">
        <attvalues>
          <attvalue for="att1" value="+"/>
        </attvalues>
      </edge>
      <edge id="144" label="+" source="16" target="149" weight="0.8359368">
        <attvalues>
          <attvalue for="att1" value="+"/>
        </attvalues>
      </edge>
      <edge id="145" label="+" source="16" target="153" weight="0.6554932">
        <attvalues>
          <attvalue for="att1" value="+"/>
        </attvalues>
      </edge>
      <edge id="146" label="+" source="16" target="160" weight="0.9436297">
        <attvalues>
          <attvalue for="att1" value="+"/>
        </attvalues>
      </edge>
      <edge id="147" label="-" source="16" target="208" weight="0.8391535">
        <attvalues>
          <attvalue for="att1" value="-"/>
        </attvalues>
      </edge>
      <edge id="148" label="+" source="16" target="220" weight="0.6180693">
        <attvalues>
          <attvalue for="att1" value="+"/>
        </attvalues>
      </edge>
      <edge id="149" label="+" source="16" target="224" weight="0.7813227">
        <attvalues>
          <attvalue for="att1" value="+"/>
        </attvalues>
      </edge>
      <edge id="150" label="+" source="16" target="268" weight="0.7677357">
        <attvalues>
          <attvalue for="att1" value="+"/>
        </attvalues>
      </edge>
      <edge id="151" label="-" source="16" target="282" weight="0.7478527">
        <attvalues>
          <attvalue for="att1" value="-"/>
        </attvalues>
      </edge>
      <edge id="152" label="-" source="16" target="310" weight="0.8155081">
        <attvalues>
          <attvalue for="att1" value="-"/>
        </attvalues>
      </edge>
      <edge id="153" label="-" source="17" target="60" weight="0.7916779">
        <attvalues>
          <attvalue for="att1" value="-"/>
        </attvalues>
      </edge>
      <edge id="154" label="-" source="17" target="276" weight="0.6949095">
        <attvalues>
          <attvalue for="att1" value="-"/>
        </attvalues>
      </edge>
      <edge id="155" label="+" source="18" target="169" weight="0.8969183">
        <attvalues>
          <attvalue for="att1" value="+"/>
        </attvalues>
      </edge>
      <edge id="156" label="+" source="18" target="179" weight="0.8709086">
        <attvalues>
          <attvalue for="att1" value="+"/>
        </attvalues>
      </edge>
      <edge id="157" label="+" source="18" target="194" weight="0.8852522">
        <attvalues>
          <attvalue for="att1" value="+"/>
        </attvalues>
      </edge>
      <edge id="158" label="+" source="18" target="218" weight="0.8295152">
        <attvalues>
          <attvalue for="att1" value="+"/>
        </attvalues>
      </edge>
      <edge id="159" label="+" source="18" target="222" weight="0.689836">
        <attvalues>
          <attvalue for="att1" value="+"/>
        </attvalues>
      </edge>
      <edge id="160" label="+" source="18" target="229" weight="0.954325">
        <attvalues>
          <attvalue for="att1" value="+"/>
        </attvalues>
      </edge>
      <edge id="161" label="+" source="18" target="251" weight="0.967706">
        <attvalues>
          <attvalue for="att1" value="+"/>
        </attvalues>
      </edge>
      <edge id="162" label="-" source="18" target="276" weight="0.968613">
        <attvalues>
          <attvalue for="att1" value="-"/>
        </attvalues>
      </edge>
      <edge id="163" label="-" source="18" target="301" weight="0.3464797">
        <attvalues>
          <attvalue for="att1" value="-"/>
        </attvalues>
      </edge>
      <edge id="164" label="-" source="18" target="313" weight="0.4918227">
        <attvalues>
          <attvalue for="att1" value="-"/>
        </attvalues>
      </edge>
      <edge id="165" label="-" source="18" target="332" weight="0.8533863">
        <attvalues>
          <attvalue for="att1" value="-"/>
        </attvalues>
      </edge>
      <edge id="166" label="-" source="19" target="27" weight="0.6062207">
        <attvalues>
          <attvalue for="att1" value="-"/>
        </attvalues>
      </edge>
      <edge id="167" label="+" source="19" target="51" weight="0.9446484">
        <attvalues>
          <attvalue for="att1" value="+"/>
        </attvalues>
      </edge>
      <edge id="168" label="+" source="19" target="69" weight="0.9074972">
        <attvalues>
          <attvalue for="att1" value="+"/>
        </attvalues>
      </edge>
      <edge id="169" label="-" source="19" target="78" weight="0.9828043">
        <attvalues>
          <attvalue for="att1" value="-"/>
        </attvalues>
      </edge>
      <edge id="170" label="-" source="19" target="81" weight="0.8388514">
        <attvalues>
          <attvalue for="att1" value="-"/>
        </attvalues>
      </edge>
      <edge id="171" label="+" source="19" target="82" weight="0.9276896">
        <attvalues>
          <attvalue for="att1" value="+"/>
        </attvalues>
      </edge>
      <edge id="172" label="+" source="19" target="88" weight="0.9445365">
        <attvalues>
          <attvalue for="att1" value="+"/>
        </attvalues>
      </edge>
      <edge id="173" label="-" source="19" target="106" weight="0.8472229">
        <attvalues>
          <attvalue for="att1" value="-"/>
        </attvalues>
      </edge>
      <edge id="174" label="+" source="19" target="172" weight="0.8811964">
        <attvalues>
          <attvalue for="att1" value="+"/>
        </attvalues>
      </edge>
      <edge id="175" label="-" source="19" target="184" weight="0.7229548">
        <attvalues>
          <attvalue for="att1" value="-"/>
        </attvalues>
      </edge>
      <edge id="176" label="-" source="19" target="188" weight="0.624557">
        <attvalues>
          <attvalue for="att1" value="-"/>
        </attvalues>
      </edge>
      <edge id="177" label="-" source="19" target="232" weight="0.8192612">
        <attvalues>
          <attvalue for="att1" value="-"/>
        </attvalues>
      </edge>
      <edge id="178" label="-" source="19" target="239" weight="0.6436925">
        <attvalues>
          <attvalue for="att1" value="-"/>
        </attvalues>
      </edge>
      <edge id="179" label="+" source="19" target="246" weight="0.7322797">
        <attvalues>
          <attvalue for="att1" value="+"/>
        </attvalues>
      </edge>
      <edge id="180" label="-" source="20" target="83" weight="1">
        <attvalues>
          <attvalue for="att1" value="-"/>
        </attvalues>
      </edge>
      <edge id="181" label="-" source="20" target="111" weight="0.724232">
        <attvalues>
          <attvalue for="att1" value="-"/>
        </attvalues>
      </edge>
      <edge id="182" label="+" source="20" target="264" weight="0.7676161">
        <attvalues>
          <attvalue for="att1" value="+"/>
        </attvalues>
      </edge>
      <edge id="183" label="-" source="20" target="284" weight="0.8817668">
        <attvalues>
          <attvalue for="att1" value="-"/>
        </attvalues>
      </edge>
      <edge id="184" label="-" source="20" target="304" weight="0.894083">
        <attvalues>
          <attvalue for="att1" value="-"/>
        </attvalues>
      </edge>
      <edge id="185" label="-" source="20" target="314" weight="1">
        <attvalues>
          <attvalue for="att1" value="-"/>
        </attvalues>
      </edge>
      <edge id="186" label="-" source="20" target="322" weight="0.8639381">
        <attvalues>
          <attvalue for="att1" value="-"/>
        </attvalues>
      </edge>
      <edge id="187" label="+" source="21" target="128" weight="0.6147015">
        <attvalues>
          <attvalue for="att1" value="+"/>
        </attvalues>
      </edge>
      <edge id="188" label="+" source="21" target="135" weight="0.9235151">
        <attvalues>
          <attvalue for="att1" value="+"/>
        </attvalues>
      </edge>
      <edge id="189" label="+" source="21" target="157" weight="0.8429153">
        <attvalues>
          <attvalue for="att1" value="+"/>
        </attvalues>
      </edge>
      <edge id="190" label="+" source="21" target="164" weight="0.8258453">
        <attvalues>
          <attvalue for="att1" value="+"/>
        </attvalues>
      </edge>
      <edge id="191" label="+" source="21" target="170" weight="0.9485589">
        <attvalues>
          <attvalue for="att1" value="+"/>
        </attvalues>
      </edge>
      <edge id="192" label="-" source="21" target="180" weight="0.7062075">
        <attvalues>
          <attvalue for="att1" value="-"/>
        </attvalues>
      </edge>
      <edge id="193" label="-" source="21" target="199" weight="0.7259233">
        <attvalues>
          <attvalue for="att1" value="-"/>
        </attvalues>
      </edge>
      <edge id="194" label="-" source="21" target="274" weight="0.7505424">
        <attvalues>
          <attvalue for="att1" value="-"/>
        </attvalues>
      </edge>
      <edge id="195" label="-" source="21" target="333" weight="0.9268641">
        <attvalues>
          <attvalue for="att1" value="-"/>
        </attvalues>
      </edge>
      <edge id="196" label="-" source="22" target="90" weight="0.9255842">
        <attvalues>
          <attvalue for="att1" value="-"/>
        </attvalues>
      </edge>
      <edge id="197" label="-" source="22" target="114" weight="0.8964685">
        <attvalues>
          <attvalue for="att1" value="-"/>
        </attvalues>
      </edge>
      <edge id="198" label="-" source="22" target="168" weight="0.7278925">
        <attvalues>
          <attvalue for="att1" value="-"/>
        </attvalues>
      </edge>
      <edge id="199" label="-" source="22" target="204" weight="0.9076851">
        <attvalues>
          <attvalue for="att1" value="-"/>
        </attvalues>
      </edge>
      <edge id="200" label="-" source="22" target="341" weight="0.949141">
        <attvalues>
          <attvalue for="att1" value="-"/>
        </attvalues>
      </edge>
      <edge id="201" label="+" source="23" target="31" weight="0.9584315">
        <attvalues>
          <attvalue for="att1" value="+"/>
        </attvalues>
      </edge>
      <edge id="202" label="+" source="23" target="74" weight="0.9148471">
        <attvalues>
          <attvalue for="att1" value="+"/>
        </attvalues>
      </edge>
      <edge id="203" label="-" source="23" target="120" weight="0.839608">
        <attvalues>
          <attvalue for="att1" value="-"/>
        </attvalues>
      </edge>
      <edge id="204" label="-" source="23" target="131" weight="0.7968322">
        <attvalues>
          <attvalue for="att1" value="-"/>
        </attvalues>
      </edge>
      <edge id="205" label="-" source="23" target="162" weight="0.9137691">
        <attvalues>
          <attvalue for="att1" value="-"/>
        </attvalues>
      </edge>
      <edge id="206" label="-" source="23" target="168" weight="0.839854">
        <attvalues>
          <attvalue for="att1" value="-"/>
        </attvalues>
      </edge>
      <edge id="207" label="-" source="23" target="174" weight="0.9612537">
        <attvalues>
          <attvalue for="att1" value="-"/>
        </attvalues>
      </edge>
      <edge id="208" label="+" source="23" target="186" weight="0.8766846">
        <attvalues>
          <attvalue for="att1" value="+"/>
        </attvalues>
      </edge>
      <edge id="209" label="-" source="23" target="189" weight="0.8705784">
        <attvalues>
          <attvalue for="att1" value="-"/>
        </attvalues>
      </edge>
      <edge id="210" label="-" source="23" target="229" weight="0.8121737">
        <attvalues>
          <attvalue for="att1" value="-"/>
        </attvalues>
      </edge>
      <edge id="211" label="-" source="23" target="240" weight="0.8988327">
        <attvalues>
          <attvalue for="att1" value="-"/>
        </attvalues>
      </edge>
      <edge id="212" label="-" source="23" target="245" weight="0.9830239">
        <attvalues>
          <attvalue for="att1" value="-"/>
        </attvalues>
      </edge>
      <edge id="213" label="+" source="23" target="261" weight="0.9260125">
        <attvalues>
          <attvalue for="att1" value="+"/>
        </attvalues>
      </edge>
      <edge id="214" label="-" source="23" target="306" weight="0.8779093">
        <attvalues>
          <attvalue for="att1" value="-"/>
        </attvalues>
      </edge>
      <edge id="215" label="-" source="24" target="81" weight="0.9057593">
        <attvalues>
          <attvalue for="att1" value="-"/>
        </attvalues>
      </edge>
      <edge id="216" label="-" source="24" target="93" weight="0.7181536">
        <attvalues>
          <attvalue for="att1" value="-"/>
        </attvalues>
      </edge>
      <edge id="217" label="+" source="24" target="105" weight="0.8629719">
        <attvalues>
          <attvalue for="att1" value="+"/>
        </attvalues>
      </edge>
      <edge id="218" label="-" source="24" target="145" weight="0.6809028">
        <attvalues>
          <attvalue for="att1" value="-"/>
        </attvalues>
      </edge>
      <edge id="219" label="-" source="24" target="150" weight="0.9193127">
        <attvalues>
          <attvalue for="att1" value="-"/>
        </attvalues>
      </edge>
      <edge id="220" label="-" source="24" target="213" weight="0.9284059">
        <attvalues>
          <attvalue for="att1" value="-"/>
        </attvalues>
      </edge>
      <edge id="221" label="+" source="25" target="116" weight="0.7807382">
        <attvalues>
          <attvalue for="att1" value="+"/>
        </attvalues>
      </edge>
      <edge id="222" label="+" source="25" target="131" weight="0.9454952">
        <attvalues>
          <attvalue for="att1" value="+"/>
        </attvalues>
      </edge>
      <edge id="223" label="+" source="25" target="166" weight="0.8778307">
        <attvalues>
          <attvalue for="att1" value="+"/>
        </attvalues>
      </edge>
      <edge id="224" label="+" source="25" target="188" weight="0.9026144">
        <attvalues>
          <attvalue for="att1" value="+"/>
        </attvalues>
      </edge>
      <edge id="225" label="+" source="25" target="195" weight="0.8874511">
        <attvalues>
          <attvalue for="att1" value="+"/>
        </attvalues>
      </edge>
      <edge id="226" label="+" source="25" target="201" weight="0.7100725">
        <attvalues>
          <attvalue for="att1" value="+"/>
        </attvalues>
      </edge>
      <edge id="227" label="+" source="25" target="203" weight="0.7624875">
        <attvalues>
          <attvalue for="att1" value="+"/>
        </attvalues>
      </edge>
      <edge id="228" label="+" source="25" target="265" weight="0.8677315">
        <attvalues>
          <attvalue for="att1" value="+"/>
        </attvalues>
      </edge>
      <edge id="229" label="+" source="25" target="272" weight="0.9361963">
        <attvalues>
          <attvalue for="att1" value="+"/>
        </attvalues>
      </edge>
      <edge id="230" label="+" source="25" target="296" weight="0.7650108">
        <attvalues>
          <attvalue for="att1" value="+"/>
        </attvalues>
      </edge>
      <edge id="231" label="+" source="26" target="39" weight="0.7700744">
        <attvalues>
          <attvalue for="att1" value="+"/>
        </attvalues>
      </edge>
      <edge id="232" label="-" source="26" target="103" weight="1">
        <attvalues>
          <attvalue for="att1" value="-"/>
        </attvalues>
      </edge>
      <edge id="233" label="-" source="26" target="230" weight="0.676985">
        <attvalues>
          <attvalue for="att1" value="-"/>
        </attvalues>
      </edge>
      <edge id="234" label="+" source="26" target="325" weight="0.923961">
        <attvalues>
          <attvalue for="att1" value="+"/>
        </attvalues>
      </edge>
      <edge id="235" label="+" source="26" target="349" weight="0.8901934">
        <attvalues>
          <attvalue for="att1" value="+"/>
        </attvalues>
      </edge>
      <edge id="236" label="+" source="27" target="34" weight="0.8960027">
        <attvalues>
          <attvalue for="att1" value="+"/>
        </attvalues>
      </edge>
      <edge id="237" label="+" source="27" target="55" weight="0.9034022">
        <attvalues>
          <attvalue for="att1" value="+"/>
        </attvalues>
      </edge>
      <edge id="238" label="+" source="27" target="62" weight="0.8596219">
        <attvalues>
          <attvalue for="att1" value="+"/>
        </attvalues>
      </edge>
      <edge id="239" label="+" source="27" target="68" weight="0.7903466">
        <attvalues>
          <attvalue for="att1" value="+"/>
        </attvalues>
      </edge>
      <edge id="240" label="+" source="27" target="70" weight="0.8582165">
        <attvalues>
          <attvalue for="att1" value="+"/>
        </attvalues>
      </edge>
      <edge id="241" label="+" source="27" target="81" weight="0.9075663">
        <attvalues>
          <attvalue for="att1" value="+"/>
        </attvalues>
      </edge>
      <edge id="242" label="+" source="27" target="90" weight="0.700312">
        <attvalues>
          <attvalue for="att1" value="+"/>
        </attvalues>
      </edge>
      <edge id="243" label="-" source="27" target="94" weight="0.9064558">
        <attvalues>
          <attvalue for="att1" value="-"/>
        </attvalues>
      </edge>
      <edge id="244" label="+" source="27" target="148" weight="0.8115979">
        <attvalues>
          <attvalue for="att1" value="+"/>
        </attvalues>
      </edge>
      <edge id="245" label="+" source="27" target="163" weight="0.6870897">
        <attvalues>
          <attvalue for="att1" value="+"/>
        </attvalues>
      </edge>
      <edge id="246" label="+" source="27" target="176" weight="0.8246457">
        <attvalues>
          <attvalue for="att1" value="+"/>
        </attvalues>
      </edge>
      <edge id="247" label="-" source="27" target="181" weight="0.9221158">
        <attvalues>
          <attvalue for="att1" value="-"/>
        </attvalues>
      </edge>
      <edge id="248" label="+" source="27" target="182" weight="0.8949408">
        <attvalues>
          <attvalue for="att1" value="+"/>
        </attvalues>
      </edge>
      <edge id="249" label="+" source="27" target="193" weight="0.689108">
        <attvalues>
          <attvalue for="att1" value="+"/>
        </attvalues>
      </edge>
      <edge id="250" label="-" source="27" target="263" weight="0.9695755">
        <attvalues>
          <attvalue for="att1" value="-"/>
        </attvalues>
      </edge>
      <edge id="251" label="-" source="28" target="124" weight="0.702076">
        <attvalues>
          <attvalue for="att1" value="-"/>
        </attvalues>
      </edge>
      <edge id="252" label="+" source="28" target="210" weight="0.7963796">
        <attvalues>
          <attvalue for="att1" value="+"/>
        </attvalues>
      </edge>
      <edge id="253" label="+" source="28" target="234" weight="0.623583">
        <attvalues>
          <attvalue for="att1" value="+"/>
        </attvalues>
      </edge>
      <edge id="254" label="+" source="28" target="245" weight="0.6692227">
        <attvalues>
          <attvalue for="att1" value="+"/>
        </attvalues>
      </edge>
      <edge id="255" label="+" source="28" target="267" weight="0.7543205">
        <attvalues>
          <attvalue for="att1" value="+"/>
        </attvalues>
      </edge>
      <edge id="256" label="+" source="28" target="274" weight="0.6940232">
        <attvalues>
          <attvalue for="att1" value="+"/>
        </attvalues>
      </edge>
      <edge id="257" label="+" source="28" target="280" weight="0.5759179">
        <attvalues>
          <attvalue for="att1" value="+"/>
        </attvalues>
      </edge>
      <edge id="258" label="+" source="28" target="282" weight="0.6288296">
        <attvalues>
          <attvalue for="att1" value="+"/>
        </attvalues>
      </edge>
      <edge id="259" label="+" source="28" target="293" weight="0.8727582">
        <attvalues>
          <attvalue for="att1" value="+"/>
        </attvalues>
      </edge>
      <edge id="260" label="+" source="28" target="297" weight="0.72154">
        <attvalues>
          <attvalue for="att1" value="+"/>
        </attvalues>
      </edge>
      <edge id="261" label="-" source="28" target="348" weight="0.9305942">
        <attvalues>
          <attvalue for="att1" value="-"/>
        </attvalues>
      </edge>
      <edge id="262" label="-" source="29" target="48" weight="0.7667058">
        <attvalues>
          <attvalue for="att1" value="-"/>
        </attvalues>
      </edge>
      <edge id="263" label="-" source="29" target="100" weight="0.7648631">
        <attvalues>
          <attvalue for="att1" value="-"/>
        </attvalues>
      </edge>
      <edge id="264" label="+" source="30" target="74" weight="0.7107553">
        <attvalues>
          <attvalue for="att1" value="+"/>
        </attvalues>
      </edge>
      <edge id="265" label="-" source="30" target="78" weight="0.910309">
        <attvalues>
          <attvalue for="att1" value="-"/>
        </attvalues>
      </edge>
      <edge id="266" label="+" source="30" target="166" weight="0.9320374">
        <attvalues>
          <attvalue for="att1" value="+"/>
        </attvalues>
      </edge>
      <edge id="267" label="+" source="30" target="177" weight="0.7608391">
        <attvalues>
          <attvalue for="att1" value="+"/>
        </attvalues>
      </edge>
      <edge id="268" label="+" source="30" target="255" weight="0.6209923">
        <attvalues>
          <attvalue for="att1" value="+"/>
        </attvalues>
      </edge>
      <edge id="269" label="-" source="30" target="269" weight="0.604052">
        <attvalues>
          <attvalue for="att1" value="-"/>
        </attvalues>
      </edge>
      <edge id="270" label="-" source="31" target="38" weight="0.7835185">
        <attvalues>
          <attvalue for="att1" value="-"/>
        </attvalues>
      </edge>
      <edge id="271" label="-" source="31" target="78" weight="0.6722003">
        <attvalues>
          <attvalue for="att1" value="-"/>
        </attvalues>
      </edge>
      <edge id="272" label="-" source="31" target="116" weight="1">
        <attvalues>
          <attvalue for="att1" value="-"/>
        </attvalues>
      </edge>
      <edge id="273" label="-" source="31" target="118" weight="0.9750573">
        <attvalues>
          <attvalue for="att1" value="-"/>
        </attvalues>
      </edge>
      <edge id="274" label="-" source="32" target="55" weight="0.9311246">
        <attvalues>
          <attvalue for="att1" value="-"/>
        </attvalues>
      </edge>
      <edge id="275" label="+" source="32" target="78" weight="0.9482178">
        <attvalues>
          <attvalue for="att1" value="+"/>
        </attvalues>
      </edge>
      <edge id="276" label="+" source="32" target="81" weight="0.9797578">
        <attvalues>
          <attvalue for="att1" value="+"/>
        </attvalues>
      </edge>
      <edge id="277" label="-" source="32" target="150" weight="0.8197165">
        <attvalues>
          <attvalue for="att1" value="-"/>
        </attvalues>
      </edge>
      <edge id="278" label="-" source="32" target="165" weight="0.6399514">
        <attvalues>
          <attvalue for="att1" value="-"/>
        </attvalues>
      </edge>
      <edge id="279" label="-" source="32" target="228" weight="0.884558">
        <attvalues>
          <attvalue for="att1" value="-"/>
        </attvalues>
      </edge>
      <edge id="280" label="-" source="32" target="274" weight="0.8029462">
        <attvalues>
          <attvalue for="att1" value="-"/>
        </attvalues>
      </edge>
      <edge id="281" label="+" source="33" target="45" weight="0.7134359">
        <attvalues>
          <attvalue for="att1" value="+"/>
        </attvalues>
      </edge>
      <edge id="282" label="+" source="33" target="67" weight="0.8255273">
        <attvalues>
          <attvalue for="att1" value="+"/>
        </attvalues>
      </edge>
      <edge id="283" label="+" source="33" target="82" weight="0.5425211">
        <attvalues>
          <attvalue for="att1" value="+"/>
        </attvalues>
      </edge>
      <edge id="284" label="+" source="33" target="93" weight="0.7856897">
        <attvalues>
          <attvalue for="att1" value="+"/>
        </attvalues>
      </edge>
      <edge id="285" label="-" source="33" target="143" weight="0.599966">
        <attvalues>
          <attvalue for="att1" value="-"/>
        </attvalues>
      </edge>
      <edge id="286" label="+" source="34" target="37" weight="0.7445282">
        <attvalues>
          <attvalue for="att1" value="+"/>
        </attvalues>
      </edge>
      <edge id="287" label="+" source="34" target="44" weight="0.8618662">
        <attvalues>
          <attvalue for="att1" value="+"/>
        </attvalues>
      </edge>
      <edge id="288" label="+" source="34" target="169" weight="0.867574">
        <attvalues>
          <attvalue for="att1" value="+"/>
        </attvalues>
      </edge>
      <edge id="289" label="+" source="34" target="191" weight="0.7832901">
        <attvalues>
          <attvalue for="att1" value="+"/>
        </attvalues>
      </edge>
      <edge id="290" label="+" source="34" target="206" weight="0.7827281">
        <attvalues>
          <attvalue for="att1" value="+"/>
        </attvalues>
      </edge>
      <edge id="291" label="+" source="34" target="217" weight="0.6881944">
        <attvalues>
          <attvalue for="att1" value="+"/>
        </attvalues>
      </edge>
      <edge id="292" label="+" source="34" target="221" weight="0.8409536">
        <attvalues>
          <attvalue for="att1" value="+"/>
        </attvalues>
      </edge>
      <edge id="293" label="+" source="34" target="225" weight="0.4977887">
        <attvalues>
          <attvalue for="att1" value="+"/>
        </attvalues>
      </edge>
      <edge id="294" label="+" source="34" target="350" weight="0.8417496">
        <attvalues>
          <attvalue for="att1" value="+"/>
        </attvalues>
      </edge>
      <edge id="295" label="-" source="35" target="43" weight="0.7025598">
        <attvalues>
          <attvalue for="att1" value="-"/>
        </attvalues>
      </edge>
      <edge id="296" label="-" source="35" target="76" weight="0.7078917">
        <attvalues>
          <attvalue for="att1" value="-"/>
        </attvalues>
      </edge>
      <edge id="297" label="-" source="35" target="118" weight="0.9555501">
        <attvalues>
          <attvalue for="att1" value="-"/>
        </attvalues>
      </edge>
      <edge id="298" label="-" source="35" target="119" weight="0.9581647">
        <attvalues>
          <attvalue for="att1" value="-"/>
        </attvalues>
      </edge>
      <edge id="299" label="-" source="35" target="130" weight="0.9233616">
        <attvalues>
          <attvalue for="att1" value="-"/>
        </attvalues>
      </edge>
      <edge id="300" label="+" source="35" target="142" weight="0.9716489">
        <attvalues>
          <attvalue for="att1" value="+"/>
        </attvalues>
      </edge>
      <edge id="301" label="-" source="35" target="182" weight="0.8342478">
        <attvalues>
          <attvalue for="att1" value="-"/>
        </attvalues>
      </edge>
      <edge id="302" label="-" source="35" target="187" weight="0.9082142">
        <attvalues>
          <attvalue for="att1" value="-"/>
        </attvalues>
      </edge>
      <edge id="303" label="-" source="35" target="208" weight="0.8364949">
        <attvalues>
          <attvalue for="att1" value="-"/>
        </attvalues>
      </edge>
      <edge id="304" label="-" source="35" target="212" weight="0.7965995">
        <attvalues>
          <attvalue for="att1" value="-"/>
        </attvalues>
      </edge>
      <edge id="305" label="-" source="35" target="239" weight="0.9590594">
        <attvalues>
          <attvalue for="att1" value="-"/>
        </attvalues>
      </edge>
      <edge id="306" label="-" source="35" target="270" weight="0.9018266">
        <attvalues>
          <attvalue for="att1" value="-"/>
        </attvalues>
      </edge>
      <edge id="307" label="-" source="35" target="276" weight="0.9516282">
        <attvalues>
          <attvalue for="att1" value="-"/>
        </attvalues>
      </edge>
      <edge id="308" label="+" source="35" target="281" weight="0.7209446">
        <attvalues>
          <attvalue for="att1" value="+"/>
        </attvalues>
      </edge>
      <edge id="309" label="-" source="35" target="282" weight="0.9315918">
        <attvalues>
          <attvalue for="att1" value="-"/>
        </attvalues>
      </edge>
      <edge id="310" label="+" source="35" target="294" weight="0.8453708">
        <attvalues>
          <attvalue for="att1" value="+"/>
        </attvalues>
      </edge>
      <edge id="311" label="-" source="35" target="334" weight="0.9494401">
        <attvalues>
          <attvalue for="att1" value="-"/>
        </attvalues>
      </edge>
      <edge id="312" label="-" source="35" target="337" weight="0.9093657">
        <attvalues>
          <attvalue for="att1" value="-"/>
        </attvalues>
      </edge>
      <edge id="313" label="+" source="35" target="346" weight="0.8234893">
        <attvalues>
          <attvalue for="att1" value="+"/>
        </attvalues>
      </edge>
      <edge id="314" label="+" source="35" target="349" weight="0.8557274">
        <attvalues>
          <attvalue for="att1" value="+"/>
        </attvalues>
      </edge>
      <edge id="315" label="-" source="36" target="55" weight="0.8702951">
        <attvalues>
          <attvalue for="att1" value="-"/>
        </attvalues>
      </edge>
      <edge id="316" label="+" source="36" target="56" weight="0.748161">
        <attvalues>
          <attvalue for="att1" value="+"/>
        </attvalues>
      </edge>
      <edge id="317" label="+" source="36" target="144" weight="1">
        <attvalues>
          <attvalue for="att1" value="+"/>
        </attvalues>
      </edge>
      <edge id="318" label="+" source="36" target="216" weight="0.8025324">
        <attvalues>
          <attvalue for="att1" value="+"/>
        </attvalues>
      </edge>
      <edge id="319" label="-" source="36" target="220" weight="0.9838816">
        <attvalues>
          <attvalue for="att1" value="-"/>
        </attvalues>
      </edge>
      <edge id="320" label="+" source="36" target="274" weight="0.7810176">
        <attvalues>
          <attvalue for="att1" value="+"/>
        </attvalues>
      </edge>
      <edge id="321" label="+" source="36" target="289" weight="0.7996632">
        <attvalues>
          <attvalue for="att1" value="+"/>
        </attvalues>
      </edge>
      <edge id="322" label="-" source="36" target="307" weight="0.8959017">
        <attvalues>
          <attvalue for="att1" value="-"/>
        </attvalues>
      </edge>
      <edge id="323" label="+" source="36" target="308" weight="0.9369965">
        <attvalues>
          <attvalue for="att1" value="+"/>
        </attvalues>
      </edge>
      <edge id="324" label="+" source="36" target="319" weight="0.8121542">
        <attvalues>
          <attvalue for="att1" value="+"/>
        </attvalues>
      </edge>
      <edge id="325" label="+" source="36" target="345" weight="0.8855616">
        <attvalues>
          <attvalue for="att1" value="+"/>
        </attvalues>
      </edge>
      <edge id="326" label="+" source="36" target="352" weight="0.941297">
        <attvalues>
          <attvalue for="att1" value="+"/>
        </attvalues>
      </edge>
      <edge id="327" label="-" source="37" target="93" weight="0.8779659">
        <attvalues>
          <attvalue for="att1" value="-"/>
        </attvalues>
      </edge>
      <edge id="328" label="+" source="37" target="94" weight="0.9058845">
        <attvalues>
          <attvalue for="att1" value="+"/>
        </attvalues>
      </edge>
      <edge id="329" label="+" source="37" target="100" weight="0.9240302">
        <attvalues>
          <attvalue for="att1" value="+"/>
        </attvalues>
      </edge>
      <edge id="330" label="-" source="37" target="103" weight="0.9429825">
        <attvalues>
          <attvalue for="att1" value="-"/>
        </attvalues>
      </edge>
      <edge id="331" label="+" source="37" target="106" weight="0.769964">
        <attvalues>
          <attvalue for="att1" value="+"/>
        </attvalues>
      </edge>
      <edge id="332" label="-" source="37" target="172" weight="0.7642056">
        <attvalues>
          <attvalue for="att1" value="-"/>
        </attvalues>
      </edge>
      <edge id="333" label="-" source="37" target="198" weight="0.822223">
        <attvalues>
          <attvalue for="att1" value="-"/>
        </attvalues>
      </edge>
      <edge id="334" label="-" source="37" target="199" weight="0.8136561">
        <attvalues>
          <attvalue for="att1" value="-"/>
        </attvalues>
      </edge>
      <edge id="335" label="-" source="37" target="230" weight="0.8279895">
        <attvalues>
          <attvalue for="att1" value="-"/>
        </attvalues>
      </edge>
      <edge id="336" label="+" source="37" target="242" weight="0.6927307">
        <attvalues>
          <attvalue for="att1" value="+"/>
        </attvalues>
      </edge>
      <edge id="337" label="+" source="37" target="246" weight="0.7706134">
        <attvalues>
          <attvalue for="att1" value="+"/>
        </attvalues>
      </edge>
      <edge id="338" label="-" source="37" target="271" weight="0.8409314">
        <attvalues>
          <attvalue for="att1" value="-"/>
        </attvalues>
      </edge>
      <edge id="339" label="+" source="37" target="290" weight="0.7409617">
        <attvalues>
          <attvalue for="att1" value="+"/>
        </attvalues>
      </edge>
      <edge id="340" label="+" source="37" target="291" weight="1">
        <attvalues>
          <attvalue for="att1" value="+"/>
        </attvalues>
      </edge>
      <edge id="341" label="-" source="37" target="304" weight="0.74106">
        <attvalues>
          <attvalue for="att1" value="-"/>
        </attvalues>
      </edge>
      <edge id="342" label="-" source="38" target="77" weight="0.6482704">
        <attvalues>
          <attvalue for="att1" value="-"/>
        </attvalues>
      </edge>
      <edge id="343" label="-" source="38" target="335" weight="0.8829654">
        <attvalues>
          <attvalue for="att1" value="-"/>
        </attvalues>
      </edge>
      <edge id="344" label="+" source="39" target="51" weight="0.7240472">
        <attvalues>
          <attvalue for="att1" value="+"/>
        </attvalues>
      </edge>
      <edge id="345" label="-" source="39" target="89" weight="0.919647">
        <attvalues>
          <attvalue for="att1" value="-"/>
        </attvalues>
      </edge>
      <edge id="346" label="-" source="40" target="101" weight="0.5642689">
        <attvalues>
          <attvalue for="att1" value="-"/>
        </attvalues>
      </edge>
      <edge id="347" label="-" source="40" target="119" weight="0.6173796">
        <attvalues>
          <attvalue for="att1" value="-"/>
        </attvalues>
      </edge>
      <edge id="348" label="-" source="40" target="210" weight="0.5785391">
        <attvalues>
          <attvalue for="att1" value="-"/>
        </attvalues>
      </edge>
      <edge id="349" label="-" source="40" target="219" weight="0.803068">
        <attvalues>
          <attvalue for="att1" value="-"/>
        </attvalues>
      </edge>
      <edge id="350" label="+" source="40" target="277" weight="0.8204101">
        <attvalues>
          <attvalue for="att1" value="+"/>
        </attvalues>
      </edge>
      <edge id="351" label="+" source="40" target="312" weight="0.9100082">
        <attvalues>
          <attvalue for="att1" value="+"/>
        </attvalues>
      </edge>
      <edge id="352" label="+" source="40" target="334" weight="0.9019996">
        <attvalues>
          <attvalue for="att1" value="+"/>
        </attvalues>
      </edge>
      <edge id="353" label="+" source="40" target="341" weight="0.8726103">
        <attvalues>
          <attvalue for="att1" value="+"/>
        </attvalues>
      </edge>
      <edge id="354" label="+" source="40" target="349" weight="0.8803834">
        <attvalues>
          <attvalue for="att1" value="+"/>
        </attvalues>
      </edge>
      <edge id="355" label="+" source="41" target="48" weight="0.8617088">
        <attvalues>
          <attvalue for="att1" value="+"/>
        </attvalues>
      </edge>
      <edge id="356" label="+" source="41" target="52" weight="0.7840869">
        <attvalues>
          <attvalue for="att1" value="+"/>
        </attvalues>
      </edge>
      <edge id="357" label="+" source="41" target="56" weight="0.7974041">
        <attvalues>
          <attvalue for="att1" value="+"/>
        </attvalues>
      </edge>
      <edge id="358" label="+" source="41" target="99" weight="0.9103276">
        <attvalues>
          <attvalue for="att1" value="+"/>
        </attvalues>
      </edge>
      <edge id="359" label="+" source="41" target="111" weight="0.8929428">
        <attvalues>
          <attvalue for="att1" value="+"/>
        </attvalues>
      </edge>
      <edge id="360" label="-" source="41" target="137" weight="0.8587278">
        <attvalues>
          <attvalue for="att1" value="-"/>
        </attvalues>
      </edge>
      <edge id="361" label="+" source="41" target="140" weight="0.9318109">
        <attvalues>
          <attvalue for="att1" value="+"/>
        </attvalues>
      </edge>
      <edge id="362" label="+" source="41" target="169" weight="0.851776">
        <attvalues>
          <attvalue for="att1" value="+"/>
        </attvalues>
      </edge>
      <edge id="363" label="-" source="41" target="350" weight="0.8444157">
        <attvalues>
          <attvalue for="att1" value="-"/>
        </attvalues>
      </edge>
      <edge id="364" label="-" source="42" target="53" weight="0.8509944">
        <attvalues>
          <attvalue for="att1" value="-"/>
        </attvalues>
      </edge>
      <edge id="365" label="+" source="42" target="111" weight="0.7095541">
        <attvalues>
          <attvalue for="att1" value="+"/>
        </attvalues>
      </edge>
      <edge id="366" label="-" source="42" target="115" weight="0.9016219">
        <attvalues>
          <attvalue for="att1" value="-"/>
        </attvalues>
      </edge>
      <edge id="367" label="+" source="42" target="169" weight="0.7071125">
        <attvalues>
          <attvalue for="att1" value="+"/>
        </attvalues>
      </edge>
      <edge id="368" label="+" source="42" target="184" weight="0.685585">
        <attvalues>
          <attvalue for="att1" value="+"/>
        </attvalues>
      </edge>
      <edge id="369" label="+" source="42" target="197" weight="0.7371909">
        <attvalues>
          <attvalue for="att1" value="+"/>
        </attvalues>
      </edge>
      <edge id="370" label="+" source="42" target="203" weight="0.9513637">
        <attvalues>
          <attvalue for="att1" value="+"/>
        </attvalues>
      </edge>
      <edge id="371" label="+" source="42" target="214" weight="0.8235964">
        <attvalues>
          <attvalue for="att1" value="+"/>
        </attvalues>
      </edge>
      <edge id="372" label="+" source="42" target="240" weight="0.8495155">
        <attvalues>
          <attvalue for="att1" value="+"/>
        </attvalues>
      </edge>
      <edge id="373" label="+" source="42" target="247" weight="0.9499415">
        <attvalues>
          <attvalue for="att1" value="+"/>
        </attvalues>
      </edge>
      <edge id="374" label="+" source="42" target="261" weight="0.9202142">
        <attvalues>
          <attvalue for="att1" value="+"/>
        </attvalues>
      </edge>
      <edge id="375" label="+" source="42" target="281" weight="0.9752613">
        <attvalues>
          <attvalue for="att1" value="+"/>
        </attvalues>
      </edge>
      <edge id="376" label="-" source="42" target="283" weight="1">
        <attvalues>
          <attvalue for="att1" value="-"/>
        </attvalues>
      </edge>
      <edge id="377" label="-" source="43" target="89" weight="0.9759797">
        <attvalues>
          <attvalue for="att1" value="-"/>
        </attvalues>
      </edge>
      <edge id="378" label="-" source="43" target="326" weight="0.91981">
        <attvalues>
          <attvalue for="att1" value="-"/>
        </attvalues>
      </edge>
      <edge id="379" label="-" source="44" target="119" weight="0.8278504">
        <attvalues>
          <attvalue for="att1" value="-"/>
        </attvalues>
      </edge>
      <edge id="380" label="-" source="44" target="125" weight="0.5804">
        <attvalues>
          <attvalue for="att1" value="-"/>
        </attvalues>
      </edge>
      <edge id="381" label="-" source="44" target="203" weight="0.6985886">
        <attvalues>
          <attvalue for="att1" value="-"/>
        </attvalues>
      </edge>
      <edge id="382" label="-" source="44" target="207" weight="0.6356542">
        <attvalues>
          <attvalue for="att1" value="-"/>
        </attvalues>
      </edge>
      <edge id="383" label="-" source="44" target="251" weight="0.8545085">
        <attvalues>
          <attvalue for="att1" value="-"/>
        </attvalues>
      </edge>
      <edge id="384" label="+" source="44" target="265" weight="0.8533616">
        <attvalues>
          <attvalue for="att1" value="+"/>
        </attvalues>
      </edge>
      <edge id="385" label="-" source="44" target="286" weight="0.938613">
        <attvalues>
          <attvalue for="att1" value="-"/>
        </attvalues>
      </edge>
      <edge id="386" label="-" source="44" target="352" weight="0.8203901">
        <attvalues>
          <attvalue for="att1" value="-"/>
        </attvalues>
      </edge>
      <edge id="387" label="-" source="45" target="56" weight="0.9190497">
        <attvalues>
          <attvalue for="att1" value="-"/>
        </attvalues>
      </edge>
      <edge id="388" label="-" source="45" target="71" weight="0.7965656">
        <attvalues>
          <attvalue for="att1" value="-"/>
        </attvalues>
      </edge>
      <edge id="389" label="-" source="45" target="79" weight="0.6612395">
        <attvalues>
          <attvalue for="att1" value="-"/>
        </attvalues>
      </edge>
      <edge id="390" label="+" source="45" target="82" weight="0.8457807">
        <attvalues>
          <attvalue for="att1" value="+"/>
        </attvalues>
      </edge>
      <edge id="391" label="-" source="45" target="85" weight="0.8236872">
        <attvalues>
          <attvalue for="att1" value="-"/>
        </attvalues>
      </edge>
      <edge id="392" label="-" source="45" target="93" weight="0.9573059">
        <attvalues>
          <attvalue for="att1" value="-"/>
        </attvalues>
      </edge>
      <edge id="393" label="-" source="45" target="114" weight="0.9033767">
        <attvalues>
          <attvalue for="att1" value="-"/>
        </attvalues>
      </edge>
      <edge id="394" label="-" source="45" target="195" weight="0.9107392">
        <attvalues>
          <attvalue for="att1" value="-"/>
        </attvalues>
      </edge>
      <edge id="395" label="-" source="45" target="232" weight="0.9279382">
        <attvalues>
          <attvalue for="att1" value="-"/>
        </attvalues>
      </edge>
      <edge id="396" label="-" source="46" target="83" weight="0.7744737">
        <attvalues>
          <attvalue for="att1" value="-"/>
        </attvalues>
      </edge>
      <edge id="397" label="-" source="46" target="103" weight="0.8548913">
        <attvalues>
          <attvalue for="att1" value="-"/>
        </attvalues>
      </edge>
      <edge id="398" label="-" source="46" target="113" weight="0.9880558">
        <attvalues>
          <attvalue for="att1" value="-"/>
        </attvalues>
      </edge>
      <edge id="399" label="-" source="46" target="116" weight="0.8756631">
        <attvalues>
          <attvalue for="att1" value="-"/>
        </attvalues>
      </edge>
      <edge id="400" label="-" source="46" target="121" weight="1">
        <attvalues>
          <attvalue for="att1" value="-"/>
        </attvalues>
      </edge>
      <edge id="401" label="-" source="46" target="126" weight="0.8287352">
        <attvalues>
          <attvalue for="att1" value="-"/>
        </attvalues>
      </edge>
      <edge id="402" label="-" source="46" target="156" weight="1">
        <attvalues>
          <attvalue for="att1" value="-"/>
        </attvalues>
      </edge>
      <edge id="403" label="+" source="46" target="231" weight="0.9205371">
        <attvalues>
          <attvalue for="att1" value="+"/>
        </attvalues>
      </edge>
      <edge id="404" label="-" source="46" target="240" weight="0.8482926">
        <attvalues>
          <attvalue for="att1" value="-"/>
        </attvalues>
      </edge>
      <edge id="405" label="-" source="46" target="320" weight="0.9411621">
        <attvalues>
          <attvalue for="att1" value="-"/>
        </attvalues>
      </edge>
      <edge id="406" label="+" source="47" target="160" weight="0.8442338">
        <attvalues>
          <attvalue for="att1" value="+"/>
        </attvalues>
      </edge>
      <edge id="407" label="+" source="47" target="184" weight="0.6917569">
        <attvalues>
          <attvalue for="att1" value="+"/>
        </attvalues>
      </edge>
      <edge id="408" label="+" source="47" target="195" weight="0.8889378">
        <attvalues>
          <attvalue for="att1" value="+"/>
        </attvalues>
      </edge>
      <edge id="409" label="+" source="47" target="217" weight="0.923543">
        <attvalues>
          <attvalue for="att1" value="+"/>
        </attvalues>
      </edge>
      <edge id="410" label="+" source="47" target="224" weight="0.8758406">
        <attvalues>
          <attvalue for="att1" value="+"/>
        </attvalues>
      </edge>
      <edge id="411" label="+" source="47" target="230" weight="0.7801679">
        <attvalues>
          <attvalue for="att1" value="+"/>
        </attvalues>
      </edge>
      <edge id="412" label="+" source="47" target="232" weight="0.8282209">
        <attvalues>
          <attvalue for="att1" value="+"/>
        </attvalues>
      </edge>
      <edge id="413" label="+" source="47" target="243" weight="0.8250168">
        <attvalues>
          <attvalue for="att1" value="+"/>
        </attvalues>
      </edge>
      <edge id="414" label="+" source="47" target="247" weight="0.8938057">
        <attvalues>
          <attvalue for="att1" value="+"/>
        </attvalues>
      </edge>
      <edge id="415" label="+" source="47" target="251" weight="0.7364769">
        <attvalues>
          <attvalue for="att1" value="+"/>
        </attvalues>
      </edge>
      <edge id="416" label="+" source="47" target="264" weight="0.5914398">
        <attvalues>
          <attvalue for="att1" value="+"/>
        </attvalues>
      </edge>
      <edge id="417" label="-" source="47" target="333" weight="0.7120008">
        <attvalues>
          <attvalue for="att1" value="-"/>
        </attvalues>
      </edge>
      <edge id="418" label="-" source="48" target="92" weight="0.9190789">
        <attvalues>
          <attvalue for="att1" value="-"/>
        </attvalues>
      </edge>
      <edge id="419" label="-" source="48" target="145" weight="0.9374039">
        <attvalues>
          <attvalue for="att1" value="-"/>
        </attvalues>
      </edge>
      <edge id="420" label="+" source="48" target="183" weight="0.8238989">
        <attvalues>
          <attvalue for="att1" value="+"/>
        </attvalues>
      </edge>
      <edge id="421" label="-" source="48" target="203" weight="0.9092894">
        <attvalues>
          <attvalue for="att1" value="-"/>
        </attvalues>
      </edge>
      <edge id="422" label="-" source="48" target="247" weight="0.9405986">
        <attvalues>
          <attvalue for="att1" value="-"/>
        </attvalues>
      </edge>
      <edge id="423" label="-" source="48" target="287" weight="0.8766863">
        <attvalues>
          <attvalue for="att1" value="-"/>
        </attvalues>
      </edge>
      <edge id="424" label="-" source="49" target="89" weight="0.828031">
        <attvalues>
          <attvalue for="att1" value="-"/>
        </attvalues>
      </edge>
      <edge id="425" label="-" source="49" target="118" weight="0.8632234">
        <attvalues>
          <attvalue for="att1" value="-"/>
        </attvalues>
      </edge>
      <edge id="426" label="-" source="49" target="124" weight="0.8840043">
        <attvalues>
          <attvalue for="att1" value="-"/>
        </attvalues>
      </edge>
      <edge id="427" label="-" source="49" target="132" weight="0.7559334">
        <attvalues>
          <attvalue for="att1" value="-"/>
        </attvalues>
      </edge>
      <edge id="428" label="-" source="49" target="141" weight="0.9418925">
        <attvalues>
          <attvalue for="att1" value="-"/>
        </attvalues>
      </edge>
      <edge id="429" label="-" source="49" target="148" weight="0.6684983">
        <attvalues>
          <attvalue for="att1" value="-"/>
        </attvalues>
      </edge>
      <edge id="430" label="+" source="49" target="236" weight="0.7921773">
        <attvalues>
          <attvalue for="att1" value="+"/>
        </attvalues>
      </edge>
      <edge id="431" label="-" source="49" target="263" weight="0.9921954">
        <attvalues>
          <attvalue for="att1" value="-"/>
        </attvalues>
      </edge>
      <edge id="432" label="+" source="49" target="267" weight="0.7397271">
        <attvalues>
          <attvalue for="att1" value="+"/>
        </attvalues>
      </edge>
      <edge id="433" label="+" source="49" target="273" weight="0.7769904">
        <attvalues>
          <attvalue for="att1" value="+"/>
        </attvalues>
      </edge>
      <edge id="434" label="-" source="49" target="278" weight="0.5688042">
        <attvalues>
          <attvalue for="att1" value="-"/>
        </attvalues>
      </edge>
      <edge id="435" label="-" source="49" target="291" weight="0.7455713">
        <attvalues>
          <attvalue for="att1" value="-"/>
        </attvalues>
      </edge>
      <edge id="436" label="+" source="49" target="331" weight="0.7758368">
        <attvalues>
          <attvalue for="att1" value="+"/>
        </attvalues>
      </edge>
      <edge id="437" label="-" source="49" target="343" weight="0.7916497">
        <attvalues>
          <attvalue for="att1" value="-"/>
        </attvalues>
      </edge>
      <edge id="438" label="-" source="49" target="346" weight="0.8282674">
        <attvalues>
          <attvalue for="att1" value="-"/>
        </attvalues>
      </edge>
      <edge id="439" label="-" source="50" target="69" weight="0.8104035">
        <attvalues>
          <attvalue for="att1" value="-"/>
        </attvalues>
      </edge>
      <edge id="440" label="+" source="50" target="325" weight="0.8375868">
        <attvalues>
          <attvalue for="att1" value="+"/>
        </attvalues>
      </edge>
      <edge id="441" label="+" source="50" target="349" weight="0.7551723">
        <attvalues>
          <attvalue for="att1" value="+"/>
        </attvalues>
      </edge>
      <edge id="442" label="+" source="50" target="353" weight="0.5313675">
        <attvalues>
          <attvalue for="att1" value="+"/>
        </attvalues>
      </edge>
      <edge id="443" label="+" source="51" target="58" weight="0.9081215">
        <attvalues>
          <attvalue for="att1" value="+"/>
        </attvalues>
      </edge>
      <edge id="444" label="+" source="51" target="80" weight="0.9352151">
        <attvalues>
          <attvalue for="att1" value="+"/>
        </attvalues>
      </edge>
      <edge id="445" label="+" source="51" target="87" weight="0.9169551">
        <attvalues>
          <attvalue for="att1" value="+"/>
        </attvalues>
      </edge>
      <edge id="446" label="+" source="51" target="95" weight="0.8108146">
        <attvalues>
          <attvalue for="att1" value="+"/>
        </attvalues>
      </edge>
      <edge id="447" label="+" source="51" target="106" weight="0.8575138">
        <attvalues>
          <attvalue for="att1" value="+"/>
        </attvalues>
      </edge>
      <edge id="448" label="+" source="51" target="110" weight="0.8546402">
        <attvalues>
          <attvalue for="att1" value="+"/>
        </attvalues>
      </edge>
      <edge id="449" label="+" source="51" target="114" weight="0.7726464">
        <attvalues>
          <attvalue for="att1" value="+"/>
        </attvalues>
      </edge>
      <edge id="450" label="+" source="51" target="142" weight="0.9181417">
        <attvalues>
          <attvalue for="att1" value="+"/>
        </attvalues>
      </edge>
      <edge id="451" label="+" source="51" target="154" weight="0.8791775">
        <attvalues>
          <attvalue for="att1" value="+"/>
        </attvalues>
      </edge>
      <edge id="452" label="+" source="51" target="223" weight="0.9575179">
        <attvalues>
          <attvalue for="att1" value="+"/>
        </attvalues>
      </edge>
      <edge id="453" label="+" source="51" target="238" weight="0.8514311">
        <attvalues>
          <attvalue for="att1" value="+"/>
        </attvalues>
      </edge>
      <edge id="454" label="+" source="51" target="251" weight="0.9812315">
        <attvalues>
          <attvalue for="att1" value="+"/>
        </attvalues>
      </edge>
      <edge id="455" label="+" source="51" target="257" weight="0.8063634">
        <attvalues>
          <attvalue for="att1" value="+"/>
        </attvalues>
      </edge>
      <edge id="456" label="+" source="51" target="294" weight="0.8130809">
        <attvalues>
          <attvalue for="att1" value="+"/>
        </attvalues>
      </edge>
      <edge id="457" label="+" source="51" target="328" weight="0.6975768">
        <attvalues>
          <attvalue for="att1" value="+"/>
        </attvalues>
      </edge>
      <edge id="458" label="-" source="52" target="75" weight="0.9879147">
        <attvalues>
          <attvalue for="att1" value="-"/>
        </attvalues>
      </edge>
      <edge id="459" label="-" source="52" target="154" weight="0.8274831">
        <attvalues>
          <attvalue for="att1" value="-"/>
        </attvalues>
      </edge>
      <edge id="460" label="+" source="52" target="238" weight="0.9698598">
        <attvalues>
          <attvalue for="att1" value="+"/>
        </attvalues>
      </edge>
      <edge id="461" label="-" source="52" target="289" weight="0.8974037">
        <attvalues>
          <attvalue for="att1" value="-"/>
        </attvalues>
      </edge>
      <edge id="462" label="+" source="52" target="312" weight="0.9669189">
        <attvalues>
          <attvalue for="att1" value="+"/>
        </attvalues>
      </edge>
      <edge id="463" label="+" source="53" target="73" weight="0.9330523">
        <attvalues>
          <attvalue for="att1" value="+"/>
        </attvalues>
      </edge>
      <edge id="464" label="+" source="53" target="195" weight="0.8822552">
        <attvalues>
          <attvalue for="att1" value="+"/>
        </attvalues>
      </edge>
      <edge id="465" label="+" source="53" target="217" weight="0.8726259">
        <attvalues>
          <attvalue for="att1" value="+"/>
        </attvalues>
      </edge>
      <edge id="466" label="+" source="53" target="224" weight="0.8298029">
        <attvalues>
          <attvalue for="att1" value="+"/>
        </attvalues>
      </edge>
      <edge id="467" label="+" source="53" target="232" weight="0.8753693">
        <attvalues>
          <attvalue for="att1" value="+"/>
        </attvalues>
      </edge>
      <edge id="468" label="+" source="53" target="243" weight="0.8422657">
        <attvalues>
          <attvalue for="att1" value="+"/>
        </attvalues>
      </edge>
      <edge id="469" label="+" source="53" target="251" weight="0.7047747">
        <attvalues>
          <attvalue for="att1" value="+"/>
        </attvalues>
      </edge>
      <edge id="470" label="+" source="53" target="291" weight="0.8127192">
        <attvalues>
          <attvalue for="att1" value="+"/>
        </attvalues>
      </edge>
      <edge id="471" label="+" source="53" target="297" weight="0.7948307">
        <attvalues>
          <attvalue for="att1" value="+"/>
        </attvalues>
      </edge>
      <edge id="472" label="+" source="54" target="93" weight="0.8273806">
        <attvalues>
          <attvalue for="att1" value="+"/>
        </attvalues>
      </edge>
      <edge id="473" label="-" source="54" target="98" weight="0.6428011">
        <attvalues>
          <attvalue for="att1" value="-"/>
        </attvalues>
      </edge>
      <edge id="474" label="+" source="54" target="99" weight="0.8127286">
        <attvalues>
          <attvalue for="att1" value="+"/>
        </attvalues>
      </edge>
      <edge id="475" label="+" source="54" target="136" weight="0.7547986">
        <attvalues>
          <attvalue for="att1" value="+"/>
        </attvalues>
      </edge>
      <edge id="476" label="+" source="54" target="157" weight="0.8377201">
        <attvalues>
          <attvalue for="att1" value="+"/>
        </attvalues>
      </edge>
      <edge id="477" label="+" source="54" target="170" weight="0.7277091">
        <attvalues>
          <attvalue for="att1" value="+"/>
        </attvalues>
      </edge>
      <edge id="478" label="-" source="54" target="227" weight="0.9640611">
        <attvalues>
          <attvalue for="att1" value="-"/>
        </attvalues>
      </edge>
      <edge id="479" label="-" source="54" target="267" weight="0.8793314">
        <attvalues>
          <attvalue for="att1" value="-"/>
        </attvalues>
      </edge>
      <edge id="480" label="-" source="54" target="351" weight="0.8746756">
        <attvalues>
          <attvalue for="att1" value="-"/>
        </attvalues>
      </edge>
      <edge id="481" label="-" source="55" target="105" weight="0.8800414">
        <attvalues>
          <attvalue for="att1" value="-"/>
        </attvalues>
      </edge>
      <edge id="482" label="-" source="55" target="119" weight="0.9659667">
        <attvalues>
          <attvalue for="att1" value="-"/>
        </attvalues>
      </edge>
      <edge id="483" label="-" source="55" target="123" weight="0.8392581">
        <attvalues>
          <attvalue for="att1" value="-"/>
        </attvalues>
      </edge>
      <edge id="484" label="-" source="55" target="167" weight="0.858194">
        <attvalues>
          <attvalue for="att1" value="-"/>
        </attvalues>
      </edge>
      <edge id="485" label="-" source="55" target="240" weight="0.7382186">
        <attvalues>
          <attvalue for="att1" value="-"/>
        </attvalues>
      </edge>
      <edge id="486" label="-" source="55" target="296" weight="0.6548466">
        <attvalues>
          <attvalue for="att1" value="-"/>
        </attvalues>
      </edge>
      <edge id="487" label="-" source="56" target="93" weight="0.6707429">
        <attvalues>
          <attvalue for="att1" value="-"/>
        </attvalues>
      </edge>
      <edge id="488" label="-" source="56" target="174" weight="0.8938024">
        <attvalues>
          <attvalue for="att1" value="-"/>
        </attvalues>
      </edge>
      <edge id="489" label="-" source="56" target="261" weight="0.7390154">
        <attvalues>
          <attvalue for="att1" value="-"/>
        </attvalues>
      </edge>
      <edge id="490" label="+" source="56" target="299" weight="0.7830721">
        <attvalues>
          <attvalue for="att1" value="+"/>
        </attvalues>
      </edge>
      <edge id="491" label="+" source="56" target="306" weight="0.8130774">
        <attvalues>
          <attvalue for="att1" value="+"/>
        </attvalues>
      </edge>
      <edge id="492" label="+" source="56" target="353" weight="0.9038256">
        <attvalues>
          <attvalue for="att1" value="+"/>
        </attvalues>
      </edge>
      <edge id="493" label="-" source="57" target="189" weight="0.8837864">
        <attvalues>
          <attvalue for="att1" value="-"/>
        </attvalues>
      </edge>
      <edge id="494" label="+" source="58" target="168" weight="0.8175873">
        <attvalues>
          <attvalue for="att1" value="+"/>
        </attvalues>
      </edge>
      <edge id="495" label="-" source="58" target="206" weight="0.767073">
        <attvalues>
          <attvalue for="att1" value="-"/>
        </attvalues>
      </edge>
      <edge id="496" label="-" source="58" target="272" weight="0.9341953">
        <attvalues>
          <attvalue for="att1" value="-"/>
        </attvalues>
      </edge>
      <edge id="497" label="-" source="58" target="333" weight="0.7566874">
        <attvalues>
          <attvalue for="att1" value="-"/>
        </attvalues>
      </edge>
      <edge id="498" label="-" source="59" target="89" weight="0.776419">
        <attvalues>
          <attvalue for="att1" value="-"/>
        </attvalues>
      </edge>
      <edge id="499" label="-" source="59" target="282" weight="0.9335295">
        <attvalues>
          <attvalue for="att1" value="-"/>
        </attvalues>
      </edge>
      <edge id="500" label="-" source="60" target="79" weight="0.6420897">
        <attvalues>
          <attvalue for="att1" value="-"/>
        </attvalues>
      </edge>
      <edge id="501" label="-" source="60" target="159" weight="0.7393961">
        <attvalues>
          <attvalue for="att1" value="-"/>
        </attvalues>
      </edge>
      <edge id="502" label="-" source="60" target="206" weight="0.9786743">
        <attvalues>
          <attvalue for="att1" value="-"/>
        </attvalues>
      </edge>
      <edge id="503" label="-" source="60" target="251" weight="0.8881701">
        <attvalues>
          <attvalue for="att1" value="-"/>
        </attvalues>
      </edge>
      <edge id="504" label="-" source="60" target="262" weight="0.8071874">
        <attvalues>
          <attvalue for="att1" value="-"/>
        </attvalues>
      </edge>
      <edge id="505" label="-" source="60" target="288" weight="0.6820049">
        <attvalues>
          <attvalue for="att1" value="-"/>
        </attvalues>
      </edge>
      <edge id="506" label="-" source="60" target="309" weight="0.9187174">
        <attvalues>
          <attvalue for="att1" value="-"/>
        </attvalues>
      </edge>
      <edge id="507" label="-" source="60" target="322" weight="0.867596">
        <attvalues>
          <attvalue for="att1" value="-"/>
        </attvalues>
      </edge>
      <edge id="508" label="-" source="60" target="342" weight="0.8086675">
        <attvalues>
          <attvalue for="att1" value="-"/>
        </attvalues>
      </edge>
      <edge id="509" label="-" source="60" target="346" weight="0.9200858">
        <attvalues>
          <attvalue for="att1" value="-"/>
        </attvalues>
      </edge>
      <edge id="510" label="+" source="61" target="106" weight="0.8288858">
        <attvalues>
          <attvalue for="att1" value="+"/>
        </attvalues>
      </edge>
      <edge id="511" label="+" source="61" target="134" weight="0.6052762">
        <attvalues>
          <attvalue for="att1" value="+"/>
        </attvalues>
      </edge>
      <edge id="512" label="+" source="61" target="141" weight="0.9329939">
        <attvalues>
          <attvalue for="att1" value="+"/>
        </attvalues>
      </edge>
      <edge id="513" label="+" source="61" target="163" weight="0.868818">
        <attvalues>
          <attvalue for="att1" value="+"/>
        </attvalues>
      </edge>
      <edge id="514" label="+" source="61" target="170" weight="0.8447798">
        <attvalues>
          <attvalue for="att1" value="+"/>
        </attvalues>
      </edge>
      <edge id="515" label="+" source="61" target="178" weight="0.9082205">
        <attvalues>
          <attvalue for="att1" value="+"/>
        </attvalues>
      </edge>
      <edge id="516" label="+" source="61" target="189" weight="0.8735546">
        <attvalues>
          <attvalue for="att1" value="+"/>
        </attvalues>
      </edge>
      <edge id="517" label="+" source="61" target="193" weight="0.8904725">
        <attvalues>
          <attvalue for="att1" value="+"/>
        </attvalues>
      </edge>
      <edge id="518" label="+" source="61" target="197" weight="0.7898844">
        <attvalues>
          <attvalue for="att1" value="+"/>
        </attvalues>
      </edge>
      <edge id="519" label="+" source="61" target="216" weight="0.5937027">
        <attvalues>
          <attvalue for="att1" value="+"/>
        </attvalues>
      </edge>
      <edge id="520" label="+" source="61" target="225" weight="0.900855">
        <attvalues>
          <attvalue for="att1" value="+"/>
        </attvalues>
      </edge>
      <edge id="521" label="+" source="61" target="237" weight="0.8548008">
        <attvalues>
          <attvalue for="att1" value="+"/>
        </attvalues>
      </edge>
      <edge id="522" label="+" source="61" target="243" weight="0.8640647">
        <attvalues>
          <attvalue for="att1" value="+"/>
        </attvalues>
      </edge>
      <edge id="523" label="+" source="61" target="247" weight="0.8814658">
        <attvalues>
          <attvalue for="att1" value="+"/>
        </attvalues>
      </edge>
      <edge id="524" label="-" source="61" target="335" weight="0.8617554">
        <attvalues>
          <attvalue for="att1" value="-"/>
        </attvalues>
      </edge>
      <edge id="525" label="-" source="62" target="274" weight="0.725605">
        <attvalues>
          <attvalue for="att1" value="-"/>
        </attvalues>
      </edge>
      <edge id="526" label="-" source="63" target="99" weight="0.8892023">
        <attvalues>
          <attvalue for="att1" value="-"/>
        </attvalues>
      </edge>
      <edge id="527" label="+" source="64" target="94" weight="0.7869848">
        <attvalues>
          <attvalue for="att1" value="+"/>
        </attvalues>
      </edge>
      <edge id="528" label="-" source="64" target="218" weight="0.8246811">
        <attvalues>
          <attvalue for="att1" value="-"/>
        </attvalues>
      </edge>
      <edge id="529" label="+" source="65" target="141" weight="0.9638462">
        <attvalues>
          <attvalue for="att1" value="+"/>
        </attvalues>
      </edge>
      <edge id="530" label="+" source="65" target="203" weight="0.639883">
        <attvalues>
          <attvalue for="att1" value="+"/>
        </attvalues>
      </edge>
      <edge id="531" label="-" source="65" target="285" weight="0.9532014">
        <attvalues>
          <attvalue for="att1" value="-"/>
        </attvalues>
      </edge>
      <edge id="532" label="-" source="65" target="329" weight="0.8729337">
        <attvalues>
          <attvalue for="att1" value="-"/>
        </attvalues>
      </edge>
      <edge id="533" label="+" source="65" target="335" weight="0.721358">
        <attvalues>
          <attvalue for="att1" value="+"/>
        </attvalues>
      </edge>
      <edge id="534" label="-" source="66" target="119" weight="0.7302184">
        <attvalues>
          <attvalue for="att1" value="-"/>
        </attvalues>
      </edge>
      <edge id="535" label="+" source="66" target="252" weight="0.9239937">
        <attvalues>
          <attvalue for="att1" value="+"/>
        </attvalues>
      </edge>
      <edge id="536" label="-" source="66" target="282" weight="0.7339425">
        <attvalues>
          <attvalue for="att1" value="-"/>
        </attvalues>
      </edge>
      <edge id="537" label="+" source="66" target="283" weight="0.8394038">
        <attvalues>
          <attvalue for="att1" value="+"/>
        </attvalues>
      </edge>
      <edge id="538" label="+" source="66" target="289" weight="0.9302313">
        <attvalues>
          <attvalue for="att1" value="+"/>
        </attvalues>
      </edge>
      <edge id="539" label="-" source="66" target="294" weight="0.7293743">
        <attvalues>
          <attvalue for="att1" value="-"/>
        </attvalues>
      </edge>
      <edge id="540" label="-" source="66" target="307" weight="0.8782447">
        <attvalues>
          <attvalue for="att1" value="-"/>
        </attvalues>
      </edge>
      <edge id="541" label="+" source="66" target="347" weight="0.8847568">
        <attvalues>
          <attvalue for="att1" value="+"/>
        </attvalues>
      </edge>
      <edge id="542" label="+" source="66" target="350" weight="0.8607163">
        <attvalues>
          <attvalue for="att1" value="+"/>
        </attvalues>
      </edge>
      <edge id="543" label="-" source="67" target="73" weight="0.8688177">
        <attvalues>
          <attvalue for="att1" value="-"/>
        </attvalues>
      </edge>
      <edge id="544" label="+" source="67" target="87" weight="0.7036537">
        <attvalues>
          <attvalue for="att1" value="+"/>
        </attvalues>
      </edge>
      <edge id="545" label="-" source="67" target="102" weight="0.8754942">
        <attvalues>
          <attvalue for="att1" value="-"/>
        </attvalues>
      </edge>
      <edge id="546" label="-" source="67" target="178" weight="0.9080773">
        <attvalues>
          <attvalue for="att1" value="-"/>
        </attvalues>
      </edge>
      <edge id="547" label="-" source="67" target="180" weight="0.8385691">
        <attvalues>
          <attvalue for="att1" value="-"/>
        </attvalues>
      </edge>
      <edge id="548" label="-" source="67" target="215" weight="0.9497952">
        <attvalues>
          <attvalue for="att1" value="-"/>
        </attvalues>
      </edge>
      <edge id="549" label="+" source="67" target="254" weight="0.6718755">
        <attvalues>
          <attvalue for="att1" value="+"/>
        </attvalues>
      </edge>
      <edge id="550" label="+" source="67" target="261" weight="0.8051998">
        <attvalues>
          <attvalue for="att1" value="+"/>
        </attvalues>
      </edge>
      <edge id="551" label="-" source="67" target="280" weight="0.9578902">
        <attvalues>
          <attvalue for="att1" value="-"/>
        </attvalues>
      </edge>
      <edge id="552" label="+" source="68" target="305" weight="0.9053637">
        <attvalues>
          <attvalue for="att1" value="+"/>
        </attvalues>
      </edge>
      <edge id="553" label="+" source="68" target="336" weight="0.7871083">
        <attvalues>
          <attvalue for="att1" value="+"/>
        </attvalues>
      </edge>
      <edge id="554" label="+" source="68" target="342" weight="0.8915391">
        <attvalues>
          <attvalue for="att1" value="+"/>
        </attvalues>
      </edge>
      <edge id="555" label="-" source="68" target="347" weight="0.7173097">
        <attvalues>
          <attvalue for="att1" value="-"/>
        </attvalues>
      </edge>
      <edge id="556" label="-" source="69" target="76" weight="0.8101975">
        <attvalues>
          <attvalue for="att1" value="-"/>
        </attvalues>
      </edge>
      <edge id="557" label="+" source="69" target="119" weight="0.8098615">
        <attvalues>
          <attvalue for="att1" value="+"/>
        </attvalues>
      </edge>
      <edge id="558" label="-" source="69" target="128" weight="0.8602123">
        <attvalues>
          <attvalue for="att1" value="-"/>
        </attvalues>
      </edge>
      <edge id="559" label="-" source="69" target="157" weight="0.9191377">
        <attvalues>
          <attvalue for="att1" value="-"/>
        </attvalues>
      </edge>
      <edge id="560" label="+" source="69" target="185" weight="0.8458645">
        <attvalues>
          <attvalue for="att1" value="+"/>
        </attvalues>
      </edge>
      <edge id="561" label="+" source="69" target="211" weight="0.9336613">
        <attvalues>
          <attvalue for="att1" value="+"/>
        </attvalues>
      </edge>
      <edge id="562" label="-" source="69" target="320" weight="0.9520089">
        <attvalues>
          <attvalue for="att1" value="-"/>
        </attvalues>
      </edge>
      <edge id="563" label="+" source="70" target="147" weight="0.6406411">
        <attvalues>
          <attvalue for="att1" value="+"/>
        </attvalues>
      </edge>
      <edge id="564" label="-" source="70" target="151" weight="0.9399058">
        <attvalues>
          <attvalue for="att1" value="-"/>
        </attvalues>
      </edge>
      <edge id="565" label="+" source="70" target="233" weight="0.8278382">
        <attvalues>
          <attvalue for="att1" value="+"/>
        </attvalues>
      </edge>
      <edge id="566" label="+" source="70" target="239" weight="0.8572672">
        <attvalues>
          <attvalue for="att1" value="+"/>
        </attvalues>
      </edge>
      <edge id="567" label="+" source="70" target="278" weight="0.9070747">
        <attvalues>
          <attvalue for="att1" value="+"/>
        </attvalues>
      </edge>
      <edge id="568" label="+" source="70" target="297" weight="0.8502212">
        <attvalues>
          <attvalue for="att1" value="+"/>
        </attvalues>
      </edge>
      <edge id="569" label="+" source="71" target="89" weight="0.807409">
        <attvalues>
          <attvalue for="att1" value="+"/>
        </attvalues>
      </edge>
      <edge id="570" label="+" source="71" target="120" weight="0.755414">
        <attvalues>
          <attvalue for="att1" value="+"/>
        </attvalues>
      </edge>
      <edge id="571" label="+" source="71" target="126" weight="0.8191483">
        <attvalues>
          <attvalue for="att1" value="+"/>
        </attvalues>
      </edge>
      <edge id="572" label="-" source="71" target="131" weight="0.5414159">
        <attvalues>
          <attvalue for="att1" value="-"/>
        </attvalues>
      </edge>
      <edge id="573" label="-" source="71" target="144" weight="0.8674307">
        <attvalues>
          <attvalue for="att1" value="-"/>
        </attvalues>
      </edge>
      <edge id="574" label="+" source="71" target="184" weight="0.6723607">
        <attvalues>
          <attvalue for="att1" value="+"/>
        </attvalues>
      </edge>
      <edge id="575" label="+" source="71" target="187" weight="0.6342397">
        <attvalues>
          <attvalue for="att1" value="+"/>
        </attvalues>
      </edge>
      <edge id="576" label="-" source="71" target="196" weight="0.5838749">
        <attvalues>
          <attvalue for="att1" value="-"/>
        </attvalues>
      </edge>
      <edge id="577" label="-" source="71" target="224" weight="0.75966">
        <attvalues>
          <attvalue for="att1" value="-"/>
        </attvalues>
      </edge>
      <edge id="578" label="-" source="71" target="225" weight="0.6799738">
        <attvalues>
          <attvalue for="att1" value="-"/>
        </attvalues>
      </edge>
      <edge id="579" label="+" source="71" target="230" weight="0.7235693">
        <attvalues>
          <attvalue for="att1" value="+"/>
        </attvalues>
      </edge>
      <edge id="580" label="+" source="71" target="279" weight="0.8142239">
        <attvalues>
          <attvalue for="att1" value="+"/>
        </attvalues>
      </edge>
      <edge id="581" label="+" source="71" target="282" weight="0.7317412">
        <attvalues>
          <attvalue for="att1" value="+"/>
        </attvalues>
      </edge>
      <edge id="582" label="-" source="71" target="308" weight="0.7477854">
        <attvalues>
          <attvalue for="att1" value="-"/>
        </attvalues>
      </edge>
      <edge id="583" label="-" source="72" target="129" weight="0.6267054">
        <attvalues>
          <attvalue for="att1" value="-"/>
        </attvalues>
      </edge>
      <edge id="584" label="-" source="73" target="164" weight="0.8587491">
        <attvalues>
          <attvalue for="att1" value="-"/>
        </attvalues>
      </edge>
      <edge id="585" label="-" source="73" target="188" weight="0.9522555">
        <attvalues>
          <attvalue for="att1" value="-"/>
        </attvalues>
      </edge>
      <edge id="586" label="-" source="73" target="198" weight="0.9350966">
        <attvalues>
          <attvalue for="att1" value="-"/>
        </attvalues>
      </edge>
      <edge id="587" label="-" source="73" target="242" weight="0.8772743">
        <attvalues>
          <attvalue for="att1" value="-"/>
        </attvalues>
      </edge>
      <edge id="588" label="+" source="73" target="274" weight="0.9224962">
        <attvalues>
          <attvalue for="att1" value="+"/>
        </attvalues>
      </edge>
      <edge id="589" label="-" source="73" target="288" weight="0.9516881">
        <attvalues>
          <attvalue for="att1" value="-"/>
        </attvalues>
      </edge>
      <edge id="590" label="-" source="73" target="311" weight="0.8264985">
        <attvalues>
          <attvalue for="att1" value="-"/>
        </attvalues>
      </edge>
      <edge id="591" label="-" source="74" target="105" weight="0.8479921">
        <attvalues>
          <attvalue for="att1" value="-"/>
        </attvalues>
      </edge>
      <edge id="592" label="-" source="74" target="117" weight="0.9392035">
        <attvalues>
          <attvalue for="att1" value="-"/>
        </attvalues>
      </edge>
      <edge id="593" label="+" source="74" target="143" weight="0.9734626">
        <attvalues>
          <attvalue for="att1" value="+"/>
        </attvalues>
      </edge>
      <edge id="594" label="-" source="74" target="146" weight="0.9063423">
        <attvalues>
          <attvalue for="att1" value="-"/>
        </attvalues>
      </edge>
      <edge id="595" label="-" source="74" target="154" weight="0.7598626">
        <attvalues>
          <attvalue for="att1" value="-"/>
        </attvalues>
      </edge>
      <edge id="596" label="-" source="74" target="175" weight="0.9300432">
        <attvalues>
          <attvalue for="att1" value="-"/>
        </attvalues>
      </edge>
      <edge id="597" label="-" source="74" target="256" weight="0.9240375">
        <attvalues>
          <attvalue for="att1" value="-"/>
        </attvalues>
      </edge>
      <edge id="598" label="+" source="74" target="263" weight="0.8100054">
        <attvalues>
          <attvalue for="att1" value="+"/>
        </attvalues>
      </edge>
      <edge id="599" label="-" source="74" target="285" weight="0.758483">
        <attvalues>
          <attvalue for="att1" value="-"/>
        </attvalues>
      </edge>
      <edge id="600" label="-" source="74" target="293" weight="0.7474886">
        <attvalues>
          <attvalue for="att1" value="-"/>
        </attvalues>
      </edge>
      <edge id="601" label="-" source="74" target="333" weight="0.7295087">
        <attvalues>
          <attvalue for="att1" value="-"/>
        </attvalues>
      </edge>
      <edge id="602" label="-" source="75" target="129" weight="0.92356">
        <attvalues>
          <attvalue for="att1" value="-"/>
        </attvalues>
      </edge>
      <edge id="603" label="+" source="75" target="133" weight="0.5153359">
        <attvalues>
          <attvalue for="att1" value="+"/>
        </attvalues>
      </edge>
      <edge id="604" label="-" source="75" target="142" weight="0.6370736">
        <attvalues>
          <attvalue for="att1" value="-"/>
        </attvalues>
      </edge>
      <edge id="605" label="+" source="75" target="188" weight="0.4034274">
        <attvalues>
          <attvalue for="att1" value="+"/>
        </attvalues>
      </edge>
      <edge id="606" label="-" source="75" target="201" weight="0.7259184">
        <attvalues>
          <attvalue for="att1" value="-"/>
        </attvalues>
      </edge>
      <edge id="607" label="-" source="75" target="209" weight="0.917895">
        <attvalues>
          <attvalue for="att1" value="-"/>
        </attvalues>
      </edge>
      <edge id="608" label="-" source="75" target="219" weight="0.6970849">
        <attvalues>
          <attvalue for="att1" value="-"/>
        </attvalues>
      </edge>
      <edge id="609" label="-" source="77" target="102" weight="0.8841922">
        <attvalues>
          <attvalue for="att1" value="-"/>
        </attvalues>
      </edge>
      <edge id="610" label="-" source="77" target="142" weight="0.6505264">
        <attvalues>
          <attvalue for="att1" value="-"/>
        </attvalues>
      </edge>
      <edge id="611" label="+" source="77" target="224" weight="0.8463553">
        <attvalues>
          <attvalue for="att1" value="+"/>
        </attvalues>
      </edge>
      <edge id="612" label="-" source="77" target="229" weight="0.5655448">
        <attvalues>
          <attvalue for="att1" value="-"/>
        </attvalues>
      </edge>
      <edge id="613" label="+" source="77" target="230" weight="0.78457">
        <attvalues>
          <attvalue for="att1" value="+"/>
        </attvalues>
      </edge>
      <edge id="614" label="+" source="77" target="267" weight="0.6637388">
        <attvalues>
          <attvalue for="att1" value="+"/>
        </attvalues>
      </edge>
      <edge id="615" label="+" source="77" target="288" weight="0.7376753">
        <attvalues>
          <attvalue for="att1" value="+"/>
        </attvalues>
      </edge>
      <edge id="616" label="+" source="77" target="317" weight="0.8381029">
        <attvalues>
          <attvalue for="att1" value="+"/>
        </attvalues>
      </edge>
      <edge id="617" label="-" source="78" target="94" weight="0.8023858">
        <attvalues>
          <attvalue for="att1" value="-"/>
        </attvalues>
      </edge>
      <edge id="618" label="-" source="78" target="106" weight="0.8718288">
        <attvalues>
          <attvalue for="att1" value="-"/>
        </attvalues>
      </edge>
      <edge id="619" label="-" source="78" target="117" weight="0.8796356">
        <attvalues>
          <attvalue for="att1" value="-"/>
        </attvalues>
      </edge>
      <edge id="620" label="-" source="78" target="121" weight="0.6644731">
        <attvalues>
          <attvalue for="att1" value="-"/>
        </attvalues>
      </edge>
      <edge id="621" label="-" source="78" target="129" weight="0.832487">
        <attvalues>
          <attvalue for="att1" value="-"/>
        </attvalues>
      </edge>
      <edge id="622" label="-" source="78" target="135" weight="0.8596106">
        <attvalues>
          <attvalue for="att1" value="-"/>
        </attvalues>
      </edge>
      <edge id="623" label="-" source="78" target="143" weight="0.6103872">
        <attvalues>
          <attvalue for="att1" value="-"/>
        </attvalues>
      </edge>
      <edge id="624" label="-" source="78" target="159" weight="0.5835">
        <attvalues>
          <attvalue for="att1" value="-"/>
        </attvalues>
      </edge>
      <edge id="625" label="-" source="78" target="164" weight="0.7397725">
        <attvalues>
          <attvalue for="att1" value="-"/>
        </attvalues>
      </edge>
      <edge id="626" label="-" source="78" target="245" weight="0.7865293">
        <attvalues>
          <attvalue for="att1" value="-"/>
        </attvalues>
      </edge>
      <edge id="627" label="-" source="79" target="288" weight="0.7581319">
        <attvalues>
          <attvalue for="att1" value="-"/>
        </attvalues>
      </edge>
      <edge id="628" label="-" source="79" target="292" weight="0.7658959">
        <attvalues>
          <attvalue for="att1" value="-"/>
        </attvalues>
      </edge>
      <edge id="629" label="+" source="79" target="317" weight="0.8245845">
        <attvalues>
          <attvalue for="att1" value="+"/>
        </attvalues>
      </edge>
      <edge id="630" label="-" source="79" target="336" weight="0.8407406">
        <attvalues>
          <attvalue for="att1" value="-"/>
        </attvalues>
      </edge>
      <edge id="631" label="+" source="79" target="350" weight="0.9081123">
        <attvalues>
          <attvalue for="att1" value="+"/>
        </attvalues>
      </edge>
      <edge id="632" label="+" source="80" target="90" weight="0.8599212">
        <attvalues>
          <attvalue for="att1" value="+"/>
        </attvalues>
      </edge>
      <edge id="633" label="+" source="80" target="149" weight="0.9496286">
        <attvalues>
          <attvalue for="att1" value="+"/>
        </attvalues>
      </edge>
      <edge id="634" label="-" source="80" target="195" weight="0.6887295">
        <attvalues>
          <attvalue for="att1" value="-"/>
        </attvalues>
      </edge>
      <edge id="635" label="-" source="81" target="82" weight="0.9157758">
        <attvalues>
          <attvalue for="att1" value="-"/>
        </attvalues>
      </edge>
      <edge id="636" label="-" source="81" target="184" weight="0.9087225">
        <attvalues>
          <attvalue for="att1" value="-"/>
        </attvalues>
      </edge>
      <edge id="637" label="-" source="82" target="121" weight="0.9917837">
        <attvalues>
          <attvalue for="att1" value="-"/>
        </attvalues>
      </edge>
      <edge id="638" label="+" source="82" target="141" weight="0.909359">
        <attvalues>
          <attvalue for="att1" value="+"/>
        </attvalues>
      </edge>
      <edge id="639" label="-" source="82" target="257" weight="0.8130582">
        <attvalues>
          <attvalue for="att1" value="-"/>
        </attvalues>
      </edge>
      <edge id="640" label="-" source="82" target="306" weight="0.7918133">
        <attvalues>
          <attvalue for="att1" value="-"/>
        </attvalues>
      </edge>
      <edge id="641" label="-" source="82" target="312" weight="0.9051124">
        <attvalues>
          <attvalue for="att1" value="-"/>
        </attvalues>
      </edge>
      <edge id="642" label="-" source="82" target="342" weight="0.6987926">
        <attvalues>
          <attvalue for="att1" value="-"/>
        </attvalues>
      </edge>
      <edge id="643" label="-" source="82" target="353" weight="0.7723356">
        <attvalues>
          <attvalue for="att1" value="-"/>
        </attvalues>
      </edge>
      <edge id="644" label="-" source="83" target="120" weight="0.7113477">
        <attvalues>
          <attvalue for="att1" value="-"/>
        </attvalues>
      </edge>
      <edge id="645" label="-" source="83" target="126" weight="0.6004315">
        <attvalues>
          <attvalue for="att1" value="-"/>
        </attvalues>
      </edge>
      <edge id="646" label="-" source="83" target="178" weight="0.7194152">
        <attvalues>
          <attvalue for="att1" value="-"/>
        </attvalues>
      </edge>
      <edge id="647" label="-" source="83" target="181" weight="0.7230639">
        <attvalues>
          <attvalue for="att1" value="-"/>
        </attvalues>
      </edge>
      <edge id="648" label="+" source="83" target="190" weight="0.5450042">
        <attvalues>
          <attvalue for="att1" value="+"/>
        </attvalues>
      </edge>
      <edge id="649" label="-" source="83" target="201" weight="0.6607607">
        <attvalues>
          <attvalue for="att1" value="-"/>
        </attvalues>
      </edge>
      <edge id="650" label="-" source="83" target="217" weight="0.6896022">
        <attvalues>
          <attvalue for="att1" value="-"/>
        </attvalues>
      </edge>
      <edge id="651" label="+" source="83" target="219" weight="0.7838818">
        <attvalues>
          <attvalue for="att1" value="+"/>
        </attvalues>
      </edge>
      <edge id="652" label="-" source="83" target="244" weight="0.9462581">
        <attvalues>
          <attvalue for="att1" value="-"/>
        </attvalues>
      </edge>
      <edge id="653" label="-" source="83" target="247" weight="0.7313654">
        <attvalues>
          <attvalue for="att1" value="-"/>
        </attvalues>
      </edge>
      <edge id="654" label="-" source="83" target="273" weight="0.7404333">
        <attvalues>
          <attvalue for="att1" value="-"/>
        </attvalues>
      </edge>
      <edge id="655" label="-" source="83" target="276" weight="0.8327924">
        <attvalues>
          <attvalue for="att1" value="-"/>
        </attvalues>
      </edge>
      <edge id="656" label="-" source="83" target="279" weight="0.3986973">
        <attvalues>
          <attvalue for="att1" value="-"/>
        </attvalues>
      </edge>
      <edge id="657" label="+" source="84" target="95" weight="0.7150084">
        <attvalues>
          <attvalue for="att1" value="+"/>
        </attvalues>
      </edge>
      <edge id="658" label="+" source="84" target="106" weight="0.8438864">
        <attvalues>
          <attvalue for="att1" value="+"/>
        </attvalues>
      </edge>
      <edge id="659" label="+" source="84" target="128" weight="0.9183322">
        <attvalues>
          <attvalue for="att1" value="+"/>
        </attvalues>
      </edge>
      <edge id="660" label="+" source="84" target="135" weight="0.9232905">
        <attvalues>
          <attvalue for="att1" value="+"/>
        </attvalues>
      </edge>
      <edge id="661" label="-" source="84" target="136" weight="0.6065871">
        <attvalues>
          <attvalue for="att1" value="-"/>
        </attvalues>
      </edge>
      <edge id="662" label="+" source="84" target="143" weight="0.7779777">
        <attvalues>
          <attvalue for="att1" value="+"/>
        </attvalues>
      </edge>
      <edge id="663" label="+" source="84" target="158" weight="0.811725">
        <attvalues>
          <attvalue for="att1" value="+"/>
        </attvalues>
      </edge>
      <edge id="664" label="+" source="84" target="175" weight="0.7121473">
        <attvalues>
          <attvalue for="att1" value="+"/>
        </attvalues>
      </edge>
      <edge id="665" label="+" source="84" target="202" weight="0.8039894">
        <attvalues>
          <attvalue for="att1" value="+"/>
        </attvalues>
      </edge>
      <edge id="666" label="+" source="84" target="212" weight="0.7427379">
        <attvalues>
          <attvalue for="att1" value="+"/>
        </attvalues>
      </edge>
      <edge id="667" label="-" source="86" target="224" weight="1">
        <attvalues>
          <attvalue for="att1" value="-"/>
        </attvalues>
      </edge>
      <edge id="668" label="+" source="86" target="228" weight="0.9351238">
        <attvalues>
          <attvalue for="att1" value="+"/>
        </attvalues>
      </edge>
      <edge id="669" label="-" source="86" target="252" weight="0.8371682">
        <attvalues>
          <attvalue for="att1" value="-"/>
        </attvalues>
      </edge>
      <edge id="670" label="+" source="86" target="292" weight="0.876275">
        <attvalues>
          <attvalue for="att1" value="+"/>
        </attvalues>
      </edge>
      <edge id="671" label="-" source="86" target="304" weight="0.8376739">
        <attvalues>
          <attvalue for="att1" value="-"/>
        </attvalues>
      </edge>
      <edge id="672" label="-" source="86" target="306" weight="0.9047275">
        <attvalues>
          <attvalue for="att1" value="-"/>
        </attvalues>
      </edge>
      <edge id="673" label="+" source="86" target="318" weight="0.865052">
        <attvalues>
          <attvalue for="att1" value="+"/>
        </attvalues>
      </edge>
      <edge id="674" label="-" source="86" target="332" weight="0.8958627">
        <attvalues>
          <attvalue for="att1" value="-"/>
        </attvalues>
      </edge>
      <edge id="675" label="-" source="87" target="130" weight="0.8833725">
        <attvalues>
          <attvalue for="att1" value="-"/>
        </attvalues>
      </edge>
      <edge id="676" label="-" source="87" target="176" weight="0.9214962">
        <attvalues>
          <attvalue for="att1" value="-"/>
        </attvalues>
      </edge>
      <edge id="677" label="-" source="87" target="187" weight="0.8478112">
        <attvalues>
          <attvalue for="att1" value="-"/>
        </attvalues>
      </edge>
      <edge id="678" label="-" source="87" target="222" weight="0.9001599">
        <attvalues>
          <attvalue for="att1" value="-"/>
        </attvalues>
      </edge>
      <edge id="679" label="-" source="87" target="351" weight="0.9003012">
        <attvalues>
          <attvalue for="att1" value="-"/>
        </attvalues>
      </edge>
      <edge id="680" label="-" source="88" target="140" weight="0.9008465">
        <attvalues>
          <attvalue for="att1" value="-"/>
        </attvalues>
      </edge>
      <edge id="681" label="-" source="88" target="286" weight="0.7649439">
        <attvalues>
          <attvalue for="att1" value="-"/>
        </attvalues>
      </edge>
      <edge id="682" label="-" source="88" target="294" weight="0.6999606">
        <attvalues>
          <attvalue for="att1" value="-"/>
        </attvalues>
      </edge>
      <edge id="683" label="-" source="88" target="304" weight="0.7317844">
        <attvalues>
          <attvalue for="att1" value="-"/>
        </attvalues>
      </edge>
      <edge id="684" label="+" source="88" target="332" weight="0.7539292">
        <attvalues>
          <attvalue for="att1" value="+"/>
        </attvalues>
      </edge>
      <edge id="685" label="-" source="89" target="205" weight="0.8785957">
        <attvalues>
          <attvalue for="att1" value="-"/>
        </attvalues>
      </edge>
      <edge id="686" label="+" source="89" target="219" weight="0.8245456">
        <attvalues>
          <attvalue for="att1" value="+"/>
        </attvalues>
      </edge>
      <edge id="687" label="-" source="89" target="300" weight="0.7007597">
        <attvalues>
          <attvalue for="att1" value="-"/>
        </attvalues>
      </edge>
      <edge id="688" label="+" source="90" target="137" weight="0.8673571">
        <attvalues>
          <attvalue for="att1" value="+"/>
        </attvalues>
      </edge>
      <edge id="689" label="+" source="90" target="159" weight="0.8511311">
        <attvalues>
          <attvalue for="att1" value="+"/>
        </attvalues>
      </edge>
      <edge id="690" label="+" source="90" target="166" weight="0.7670759">
        <attvalues>
          <attvalue for="att1" value="+"/>
        </attvalues>
      </edge>
      <edge id="691" label="+" source="90" target="185" weight="0.8640558">
        <attvalues>
          <attvalue for="att1" value="+"/>
        </attvalues>
      </edge>
      <edge id="692" label="+" source="90" target="189" weight="0.8655353">
        <attvalues>
          <attvalue for="att1" value="+"/>
        </attvalues>
      </edge>
      <edge id="693" label="+" source="90" target="193" weight="0.8035066">
        <attvalues>
          <attvalue for="att1" value="+"/>
        </attvalues>
      </edge>
      <edge id="694" label="+" source="90" target="233" weight="0.7684733">
        <attvalues>
          <attvalue for="att1" value="+"/>
        </attvalues>
      </edge>
      <edge id="695" label="+" source="90" target="239" weight="0.7890371">
        <attvalues>
          <attvalue for="att1" value="+"/>
        </attvalues>
      </edge>
      <edge id="696" label="+" source="90" target="285" weight="0.6961685">
        <attvalues>
          <attvalue for="att1" value="+"/>
        </attvalues>
      </edge>
      <edge id="697" label="+" source="90" target="343" weight="0.7779282">
        <attvalues>
          <attvalue for="att1" value="+"/>
        </attvalues>
      </edge>
      <edge id="698" label="+" source="90" target="350" weight="0.9588523">
        <attvalues>
          <attvalue for="att1" value="+"/>
        </attvalues>
      </edge>
      <edge id="699" label="+" source="91" target="112" weight="0.7322176">
        <attvalues>
          <attvalue for="att1" value="+"/>
        </attvalues>
      </edge>
      <edge id="700" label="-" source="91" target="298" weight="0.8578415">
        <attvalues>
          <attvalue for="att1" value="-"/>
        </attvalues>
      </edge>
      <edge id="701" label="-" source="91" target="304" weight="0.7713621">
        <attvalues>
          <attvalue for="att1" value="-"/>
        </attvalues>
      </edge>
      <edge id="702" label="-" source="91" target="313" weight="0.8883347">
        <attvalues>
          <attvalue for="att1" value="-"/>
        </attvalues>
      </edge>
      <edge id="703" label="-" source="91" target="337" weight="0.8648563">
        <attvalues>
          <attvalue for="att1" value="-"/>
        </attvalues>
      </edge>
      <edge id="704" label="-" source="91" target="341" weight="0.6736814">
        <attvalues>
          <attvalue for="att1" value="-"/>
        </attvalues>
      </edge>
      <edge id="705" label="-" source="91" target="348" weight="0.9375617">
        <attvalues>
          <attvalue for="att1" value="-"/>
        </attvalues>
      </edge>
      <edge id="706" label="-" source="92" target="109" weight="0.9516421">
        <attvalues>
          <attvalue for="att1" value="-"/>
        </attvalues>
      </edge>
      <edge id="707" label="-" source="92" target="116" weight="0.9783875">
        <attvalues>
          <attvalue for="att1" value="-"/>
        </attvalues>
      </edge>
      <edge id="708" label="-" source="92" target="122" weight="0.7480396">
        <attvalues>
          <attvalue for="att1" value="-"/>
        </attvalues>
      </edge>
      <edge id="709" label="-" source="92" target="124" weight="0.8215383">
        <attvalues>
          <attvalue for="att1" value="-"/>
        </attvalues>
      </edge>
      <edge id="710" label="-" source="92" target="135" weight="0.8532058">
        <attvalues>
          <attvalue for="att1" value="-"/>
        </attvalues>
      </edge>
      <edge id="711" label="-" source="92" target="139" weight="0.8832059">
        <attvalues>
          <attvalue for="att1" value="-"/>
        </attvalues>
      </edge>
      <edge id="712" label="-" source="92" target="143" weight="0.6129542">
        <attvalues>
          <attvalue for="att1" value="-"/>
        </attvalues>
      </edge>
      <edge id="713" label="-" source="92" target="156" weight="0.8250052">
        <attvalues>
          <attvalue for="att1" value="-"/>
        </attvalues>
      </edge>
      <edge id="714" label="-" source="92" target="171" weight="0.8400849">
        <attvalues>
          <attvalue for="att1" value="-"/>
        </attvalues>
      </edge>
      <edge id="715" label="-" source="92" target="183" weight="0.8498783">
        <attvalues>
          <attvalue for="att1" value="-"/>
        </attvalues>
      </edge>
      <edge id="716" label="-" source="92" target="189" weight="0.9020197">
        <attvalues>
          <attvalue for="att1" value="-"/>
        </attvalues>
      </edge>
      <edge id="717" label="-" source="92" target="193" weight="0.829552">
        <attvalues>
          <attvalue for="att1" value="-"/>
        </attvalues>
      </edge>
      <edge id="718" label="-" source="92" target="205" weight="0.8367705">
        <attvalues>
          <attvalue for="att1" value="-"/>
        </attvalues>
      </edge>
      <edge id="719" label="-" source="92" target="235" weight="0.9096199">
        <attvalues>
          <attvalue for="att1" value="-"/>
        </attvalues>
      </edge>
      <edge id="720" label="-" source="92" target="242" weight="0.7363196">
        <attvalues>
          <attvalue for="att1" value="-"/>
        </attvalues>
      </edge>
      <edge id="721" label="-" source="93" target="233" weight="0.8175849">
        <attvalues>
          <attvalue for="att1" value="-"/>
        </attvalues>
      </edge>
      <edge id="722" label="-" source="93" target="256" weight="0.900199">
        <attvalues>
          <attvalue for="att1" value="-"/>
        </attvalues>
      </edge>
      <edge id="723" label="+" source="93" target="284" weight="0.4634806">
        <attvalues>
          <attvalue for="att1" value="+"/>
        </attvalues>
      </edge>
      <edge id="724" label="-" source="93" target="290" weight="0.8355602">
        <attvalues>
          <attvalue for="att1" value="-"/>
        </attvalues>
      </edge>
      <edge id="725" label="-" source="93" target="307" weight="0.5785987">
        <attvalues>
          <attvalue for="att1" value="-"/>
        </attvalues>
      </edge>
      <edge id="726" label="-" source="94" target="105" weight="0.5884664">
        <attvalues>
          <attvalue for="att1" value="-"/>
        </attvalues>
      </edge>
      <edge id="727" label="-" source="94" target="109" weight="0.659967">
        <attvalues>
          <attvalue for="att1" value="-"/>
        </attvalues>
      </edge>
      <edge id="728" label="-" source="94" target="150" weight="0.7022187">
        <attvalues>
          <attvalue for="att1" value="-"/>
        </attvalues>
      </edge>
      <edge id="729" label="+" source="94" target="221" weight="0.8980339">
        <attvalues>
          <attvalue for="att1" value="+"/>
        </attvalues>
      </edge>
      <edge id="730" label="+" source="94" target="252" weight="0.7016511">
        <attvalues>
          <attvalue for="att1" value="+"/>
        </attvalues>
      </edge>
      <edge id="731" label="+" source="94" target="258" weight="0.8567539">
        <attvalues>
          <attvalue for="att1" value="+"/>
        </attvalues>
      </edge>
      <edge id="732" label="-" source="94" target="263" weight="0.5727689">
        <attvalues>
          <attvalue for="att1" value="-"/>
        </attvalues>
      </edge>
      <edge id="733" label="-" source="94" target="276" weight="0.7430869">
        <attvalues>
          <attvalue for="att1" value="-"/>
        </attvalues>
      </edge>
      <edge id="734" label="+" source="94" target="316" weight="0.8438374">
        <attvalues>
          <attvalue for="att1" value="+"/>
        </attvalues>
      </edge>
      <edge id="735" label="-" source="94" target="328" weight="0.7294892">
        <attvalues>
          <attvalue for="att1" value="-"/>
        </attvalues>
      </edge>
      <edge id="736" label="-" source="95" target="99" weight="0.9068942">
        <attvalues>
          <attvalue for="att1" value="-"/>
        </attvalues>
      </edge>
      <edge id="737" label="+" source="95" target="153" weight="0.9148691">
        <attvalues>
          <attvalue for="att1" value="+"/>
        </attvalues>
      </edge>
      <edge id="738" label="+" source="95" target="156" weight="0.9281993">
        <attvalues>
          <attvalue for="att1" value="+"/>
        </attvalues>
      </edge>
      <edge id="739" label="+" source="95" target="159" weight="0.6990998">
        <attvalues>
          <attvalue for="att1" value="+"/>
        </attvalues>
      </edge>
      <edge id="740" label="+" source="95" target="171" weight="0.9185475">
        <attvalues>
          <attvalue for="att1" value="+"/>
        </attvalues>
      </edge>
      <edge id="741" label="-" source="95" target="174" weight="0.8985497">
        <attvalues>
          <attvalue for="att1" value="-"/>
        </attvalues>
      </edge>
      <edge id="742" label="-" source="95" target="256" weight="0.828252">
        <attvalues>
          <attvalue for="att1" value="-"/>
        </attvalues>
      </edge>
      <edge id="743" label="-" source="96" target="197" weight="0.8451232">
        <attvalues>
          <attvalue for="att1" value="-"/>
        </attvalues>
      </edge>
      <edge id="744" label="-" source="97" target="185" weight="0.8643095">
        <attvalues>
          <attvalue for="att1" value="-"/>
        </attvalues>
      </edge>
      <edge id="745" label="+" source="97" target="197" weight="0.6197973">
        <attvalues>
          <attvalue for="att1" value="+"/>
        </attvalues>
      </edge>
      <edge id="746" label="+" source="97" target="201" weight="0.7311601">
        <attvalues>
          <attvalue for="att1" value="+"/>
        </attvalues>
      </edge>
      <edge id="747" label="+" source="97" target="245" weight="0.8617345">
        <attvalues>
          <attvalue for="att1" value="+"/>
        </attvalues>
      </edge>
      <edge id="748" label="-" source="97" target="259" weight="0.9208718">
        <attvalues>
          <attvalue for="att1" value="-"/>
        </attvalues>
      </edge>
      <edge id="749" label="+" source="97" target="263" weight="0.9401847">
        <attvalues>
          <attvalue for="att1" value="+"/>
        </attvalues>
      </edge>
      <edge id="750" label="-" source="97" target="272" weight="0.8617724">
        <attvalues>
          <attvalue for="att1" value="-"/>
        </attvalues>
      </edge>
      <edge id="751" label="-" source="97" target="331" weight="0.9418689">
        <attvalues>
          <attvalue for="att1" value="-"/>
        </attvalues>
      </edge>
      <edge id="752" label="-" source="98" target="128" weight="0.9489138">
        <attvalues>
          <attvalue for="att1" value="-"/>
        </attvalues>
      </edge>
      <edge id="753" label="-" source="98" target="209" weight="0.8653468">
        <attvalues>
          <attvalue for="att1" value="-"/>
        </attvalues>
      </edge>
      <edge id="754" label="+" source="98" target="293" weight="0.9556474">
        <attvalues>
          <attvalue for="att1" value="+"/>
        </attvalues>
      </edge>
      <edge id="755" label="+" source="98" target="334" weight="0.9568482">
        <attvalues>
          <attvalue for="att1" value="+"/>
        </attvalues>
      </edge>
      <edge id="756" label="+" source="99" target="170" weight="0.9264151">
        <attvalues>
          <attvalue for="att1" value="+"/>
        </attvalues>
      </edge>
      <edge id="757" label="+" source="99" target="176" weight="0.7421061">
        <attvalues>
          <attvalue for="att1" value="+"/>
        </attvalues>
      </edge>
      <edge id="758" label="+" source="99" target="185" weight="0.931189">
        <attvalues>
          <attvalue for="att1" value="+"/>
        </attvalues>
      </edge>
      <edge id="759" label="+" source="99" target="213" weight="0.8052886">
        <attvalues>
          <attvalue for="att1" value="+"/>
        </attvalues>
      </edge>
      <edge id="760" label="+" source="99" target="220" weight="0.8700916">
        <attvalues>
          <attvalue for="att1" value="+"/>
        </attvalues>
      </edge>
      <edge id="761" label="+" source="99" target="242" weight="0.872806">
        <attvalues>
          <attvalue for="att1" value="+"/>
        </attvalues>
      </edge>
      <edge id="762" label="+" source="99" target="249" weight="0.8662339">
        <attvalues>
          <attvalue for="att1" value="+"/>
        </attvalues>
      </edge>
      <edge id="763" label="+" source="99" target="268" weight="0.9127641">
        <attvalues>
          <attvalue for="att1" value="+"/>
        </attvalues>
      </edge>
      <edge id="764" label="+" source="99" target="272" weight="0.9298137">
        <attvalues>
          <attvalue for="att1" value="+"/>
        </attvalues>
      </edge>
      <edge id="765" label="+" source="99" target="276" weight="0.6975442">
        <attvalues>
          <attvalue for="att1" value="+"/>
        </attvalues>
      </edge>
      <edge id="766" label="+" source="99" target="304" weight="0.7106104">
        <attvalues>
          <attvalue for="att1" value="+"/>
        </attvalues>
      </edge>
      <edge id="767" label="+" source="99" target="316" weight="0.8098716">
        <attvalues>
          <attvalue for="att1" value="+"/>
        </attvalues>
      </edge>
      <edge id="768" label="+" source="99" target="322" weight="0.7945191">
        <attvalues>
          <attvalue for="att1" value="+"/>
        </attvalues>
      </edge>
      <edge id="769" label="+" source="100" target="115" weight="0.7894527">
        <attvalues>
          <attvalue for="att1" value="+"/>
        </attvalues>
      </edge>
      <edge id="770" label="-" source="100" target="124" weight="0.8600881">
        <attvalues>
          <attvalue for="att1" value="-"/>
        </attvalues>
      </edge>
      <edge id="771" label="-" source="100" target="143" weight="0.8807158">
        <attvalues>
          <attvalue for="att1" value="-"/>
        </attvalues>
      </edge>
      <edge id="772" label="-" source="100" target="167" weight="0.9527922">
        <attvalues>
          <attvalue for="att1" value="-"/>
        </attvalues>
      </edge>
      <edge id="773" label="-" source="100" target="221" weight="0.9135476">
        <attvalues>
          <attvalue for="att1" value="-"/>
        </attvalues>
      </edge>
      <edge id="774" label="+" source="100" target="253" weight="0.9150083">
        <attvalues>
          <attvalue for="att1" value="+"/>
        </attvalues>
      </edge>
      <edge id="775" label="-" source="100" target="267" weight="0.9076682">
        <attvalues>
          <attvalue for="att1" value="-"/>
        </attvalues>
      </edge>
      <edge id="776" label="+" source="100" target="278" weight="0.9226862">
        <attvalues>
          <attvalue for="att1" value="+"/>
        </attvalues>
      </edge>
      <edge id="777" label="-" source="101" target="115" weight="0.6524695">
        <attvalues>
          <attvalue for="att1" value="-"/>
        </attvalues>
      </edge>
      <edge id="778" label="-" source="101" target="152" weight="0.8583289">
        <attvalues>
          <attvalue for="att1" value="-"/>
        </attvalues>
      </edge>
      <edge id="779" label="-" source="101" target="259" weight="0.8201793">
        <attvalues>
          <attvalue for="att1" value="-"/>
        </attvalues>
      </edge>
      <edge id="780" label="+" source="102" target="134" weight="0.8154978">
        <attvalues>
          <attvalue for="att1" value="+"/>
        </attvalues>
      </edge>
      <edge id="781" label="+" source="102" target="157" weight="0.7062954">
        <attvalues>
          <attvalue for="att1" value="+"/>
        </attvalues>
      </edge>
      <edge id="782" label="-" source="102" target="185" weight="0.871835">
        <attvalues>
          <attvalue for="att1" value="-"/>
        </attvalues>
      </edge>
      <edge id="783" label="+" source="102" target="208" weight="0.9330179">
        <attvalues>
          <attvalue for="att1" value="+"/>
        </attvalues>
      </edge>
      <edge id="784" label="+" source="102" target="269" weight="0.8244781">
        <attvalues>
          <attvalue for="att1" value="+"/>
        </attvalues>
      </edge>
      <edge id="785" label="+" source="102" target="310" weight="0.8707672">
        <attvalues>
          <attvalue for="att1" value="+"/>
        </attvalues>
      </edge>
      <edge id="786" label="+" source="103" target="119" weight="0.7941684">
        <attvalues>
          <attvalue for="att1" value="+"/>
        </attvalues>
      </edge>
      <edge id="787" label="+" source="103" target="169" weight="0.8549904">
        <attvalues>
          <attvalue for="att1" value="+"/>
        </attvalues>
      </edge>
      <edge id="788" label="+" source="103" target="197" weight="0.5614272">
        <attvalues>
          <attvalue for="att1" value="+"/>
        </attvalues>
      </edge>
      <edge id="789" label="+" source="103" target="204" weight="0.9393763">
        <attvalues>
          <attvalue for="att1" value="+"/>
        </attvalues>
      </edge>
      <edge id="790" label="+" source="103" target="226" weight="0.9282576">
        <attvalues>
          <attvalue for="att1" value="+"/>
        </attvalues>
      </edge>
      <edge id="791" label="+" source="103" target="233" weight="0.9166826">
        <attvalues>
          <attvalue for="att1" value="+"/>
        </attvalues>
      </edge>
      <edge id="792" label="+" source="103" target="239" weight="0.8514271">
        <attvalues>
          <attvalue for="att1" value="+"/>
        </attvalues>
      </edge>
      <edge id="793" label="+" source="103" target="241" weight="0.877387">
        <attvalues>
          <attvalue for="att1" value="+"/>
        </attvalues>
      </edge>
      <edge id="794" label="+" source="103" target="252" weight="0.9238966">
        <attvalues>
          <attvalue for="att1" value="+"/>
        </attvalues>
      </edge>
      <edge id="795" label="+" source="103" target="256" weight="0.8364584">
        <attvalues>
          <attvalue for="att1" value="+"/>
        </attvalues>
      </edge>
      <edge id="796" label="+" source="103" target="260" weight="0.8414065">
        <attvalues>
          <attvalue for="att1" value="+"/>
        </attvalues>
      </edge>
      <edge id="797" label="+" source="103" target="270" weight="0.7192607">
        <attvalues>
          <attvalue for="att1" value="+"/>
        </attvalues>
      </edge>
      <edge id="798" label="+" source="103" target="273" weight="0.7554224">
        <attvalues>
          <attvalue for="att1" value="+"/>
        </attvalues>
      </edge>
      <edge id="799" label="+" source="103" target="288" weight="0.9244695">
        <attvalues>
          <attvalue for="att1" value="+"/>
        </attvalues>
      </edge>
      <edge id="800" label="+" source="103" target="300" weight="0.8578303">
        <attvalues>
          <attvalue for="att1" value="+"/>
        </attvalues>
      </edge>
      <edge id="801" label="+" source="103" target="306" weight="0.9446786">
        <attvalues>
          <attvalue for="att1" value="+"/>
        </attvalues>
      </edge>
      <edge id="802" label="+" source="103" target="322" weight="0.8849836">
        <attvalues>
          <attvalue for="att1" value="+"/>
        </attvalues>
      </edge>
      <edge id="803" label="+" source="104" target="110" weight="0.8096864">
        <attvalues>
          <attvalue for="att1" value="+"/>
        </attvalues>
      </edge>
      <edge id="804" label="-" source="104" target="112" weight="0.8661433">
        <attvalues>
          <attvalue for="att1" value="-"/>
        </attvalues>
      </edge>
      <edge id="805" label="+" source="104" target="120" weight="0.7893015">
        <attvalues>
          <attvalue for="att1" value="+"/>
        </attvalues>
      </edge>
      <edge id="806" label="-" source="104" target="230" weight="0.7023465">
        <attvalues>
          <attvalue for="att1" value="-"/>
        </attvalues>
      </edge>
      <edge id="807" label="+" source="104" target="325" weight="0.8990504">
        <attvalues>
          <attvalue for="att1" value="+"/>
        </attvalues>
      </edge>
      <edge id="808" label="-" source="107" target="145" weight="0.764726">
        <attvalues>
          <attvalue for="att1" value="-"/>
        </attvalues>
      </edge>
      <edge id="809" label="-" source="107" target="156" weight="0.7596631">
        <attvalues>
          <attvalue for="att1" value="-"/>
        </attvalues>
      </edge>
      <edge id="810" label="-" source="107" target="193" weight="0.7346603">
        <attvalues>
          <attvalue for="att1" value="-"/>
        </attvalues>
      </edge>
      <edge id="811" label="-" source="107" target="199" weight="0.6283992">
        <attvalues>
          <attvalue for="att1" value="-"/>
        </attvalues>
      </edge>
      <edge id="812" label="+" source="107" target="211" weight="0.5151013">
        <attvalues>
          <attvalue for="att1" value="+"/>
        </attvalues>
      </edge>
      <edge id="813" label="-" source="107" target="251" weight="0.7231391">
        <attvalues>
          <attvalue for="att1" value="-"/>
        </attvalues>
      </edge>
      <edge id="814" label="-" source="107" target="254" weight="0.7368009">
        <attvalues>
          <attvalue for="att1" value="-"/>
        </attvalues>
      </edge>
      <edge id="815" label="+" source="107" target="263" weight="0.5797748">
        <attvalues>
          <attvalue for="att1" value="+"/>
        </attvalues>
      </edge>
      <edge id="816" label="-" source="107" target="290" weight="0.7162336">
        <attvalues>
          <attvalue for="att1" value="-"/>
        </attvalues>
      </edge>
      <edge id="817" label="+" source="107" target="292" weight="0.77406">
        <attvalues>
          <attvalue for="att1" value="+"/>
        </attvalues>
      </edge>
      <edge id="818" label="-" source="107" target="317" weight="0.9499939">
        <attvalues>
          <attvalue for="att1" value="-"/>
        </attvalues>
      </edge>
      <edge id="819" label="-" source="107" target="320" weight="0.7583342">
        <attvalues>
          <attvalue for="att1" value="-"/>
        </attvalues>
      </edge>
      <edge id="820" label="-" source="107" target="346" weight="0.760228">
        <attvalues>
          <attvalue for="att1" value="-"/>
        </attvalues>
      </edge>
      <edge id="821" label="-" source="107" target="349" weight="0.8284904">
        <attvalues>
          <attvalue for="att1" value="-"/>
        </attvalues>
      </edge>
      <edge id="822" label="-" source="107" target="352" weight="0.4083686">
        <attvalues>
          <attvalue for="att1" value="-"/>
        </attvalues>
      </edge>
      <edge id="823" label="+" source="108" target="122" weight="0.9973009">
        <attvalues>
          <attvalue for="att1" value="+"/>
        </attvalues>
      </edge>
      <edge id="824" label="-" source="108" target="135" weight="0.9070434">
        <attvalues>
          <attvalue for="att1" value="-"/>
        </attvalues>
      </edge>
      <edge id="825" label="-" source="108" target="162" weight="0.7553128">
        <attvalues>
          <attvalue for="att1" value="-"/>
        </attvalues>
      </edge>
      <edge id="826" label="-" source="108" target="182" weight="0.8111109">
        <attvalues>
          <attvalue for="att1" value="-"/>
        </attvalues>
      </edge>
      <edge id="827" label="-" source="108" target="200" weight="0.9338926">
        <attvalues>
          <attvalue for="att1" value="-"/>
        </attvalues>
      </edge>
      <edge id="828" label="+" source="108" target="210" weight="0.9187407">
        <attvalues>
          <attvalue for="att1" value="+"/>
        </attvalues>
      </edge>
      <edge id="829" label="-" source="108" target="235" weight="1">
        <attvalues>
          <attvalue for="att1" value="-"/>
        </attvalues>
      </edge>
      <edge id="830" label="+" source="108" target="265" weight="0.8177047">
        <attvalues>
          <attvalue for="att1" value="+"/>
        </attvalues>
      </edge>
      <edge id="831" label="-" source="108" target="291" weight="0.8366236">
        <attvalues>
          <attvalue for="att1" value="-"/>
        </attvalues>
      </edge>
      <edge id="832" label="+" source="108" target="323" weight="0.9491288">
        <attvalues>
          <attvalue for="att1" value="+"/>
        </attvalues>
      </edge>
      <edge id="833" label="+" source="109" target="174" weight="0.7741882">
        <attvalues>
          <attvalue for="att1" value="+"/>
        </attvalues>
      </edge>
      <edge id="834" label="+" source="109" target="186" weight="0.8266194">
        <attvalues>
          <attvalue for="att1" value="+"/>
        </attvalues>
      </edge>
      <edge id="835" label="+" source="109" target="201" weight="0.9397392">
        <attvalues>
          <attvalue for="att1" value="+"/>
        </attvalues>
      </edge>
      <edge id="836" label="-" source="109" target="212" weight="0.7219965">
        <attvalues>
          <attvalue for="att1" value="-"/>
        </attvalues>
      </edge>
      <edge id="837" label="+" source="109" target="215" weight="0.8469922">
        <attvalues>
          <attvalue for="att1" value="+"/>
        </attvalues>
      </edge>
      <edge id="838" label="+" source="109" target="223" weight="0.6444502">
        <attvalues>
          <attvalue for="att1" value="+"/>
        </attvalues>
      </edge>
      <edge id="839" label="+" source="109" target="244" weight="0.7548255">
        <attvalues>
          <attvalue for="att1" value="+"/>
        </attvalues>
      </edge>
      <edge id="840" label="+" source="109" target="245" weight="0.7804777">
        <attvalues>
          <attvalue for="att1" value="+"/>
        </attvalues>
      </edge>
      <edge id="841" label="+" source="109" target="263" weight="0.6578872">
        <attvalues>
          <attvalue for="att1" value="+"/>
        </attvalues>
      </edge>
      <edge id="842" label="+" source="109" target="325" weight="0.8246888">
        <attvalues>
          <attvalue for="att1" value="+"/>
        </attvalues>
      </edge>
      <edge id="843" label="-" source="110" target="133" weight="0.7392408">
        <attvalues>
          <attvalue for="att1" value="-"/>
        </attvalues>
      </edge>
      <edge id="844" label="+" source="110" target="160" weight="0.6839123">
        <attvalues>
          <attvalue for="att1" value="+"/>
        </attvalues>
      </edge>
      <edge id="845" label="-" source="110" target="179" weight="0.8612524">
        <attvalues>
          <attvalue for="att1" value="-"/>
        </attvalues>
      </edge>
      <edge id="846" label="+" source="110" target="195" weight="0.9431782">
        <attvalues>
          <attvalue for="att1" value="+"/>
        </attvalues>
      </edge>
      <edge id="847" label="-" source="110" target="211" weight="0.7909941">
        <attvalues>
          <attvalue for="att1" value="-"/>
        </attvalues>
      </edge>
      <edge id="848" label="-" source="110" target="240" weight="0.7673183">
        <attvalues>
          <attvalue for="att1" value="-"/>
        </attvalues>
      </edge>
      <edge id="849" label="+" source="110" target="297" weight="0.8128821">
        <attvalues>
          <attvalue for="att1" value="+"/>
        </attvalues>
      </edge>
      <edge id="850" label="+" source="113" target="274" weight="0.6156807">
        <attvalues>
          <attvalue for="att1" value="+"/>
        </attvalues>
      </edge>
      <edge id="851" label="+" source="113" target="281" weight="0.9277122">
        <attvalues>
          <attvalue for="att1" value="+"/>
        </attvalues>
      </edge>
      <edge id="852" label="+" source="113" target="305" weight="0.6108482">
        <attvalues>
          <attvalue for="att1" value="+"/>
        </attvalues>
      </edge>
      <edge id="853" label="+" source="113" target="353" weight="0.8032888">
        <attvalues>
          <attvalue for="att1" value="+"/>
        </attvalues>
      </edge>
      <edge id="854" label="+" source="114" target="221" weight="0.8993185">
        <attvalues>
          <attvalue for="att1" value="+"/>
        </attvalues>
      </edge>
      <edge id="855" label="+" source="114" target="290" weight="0.9295576">
        <attvalues>
          <attvalue for="att1" value="+"/>
        </attvalues>
      </edge>
      <edge id="856" label="+" source="114" target="325" weight="0.79049">
        <attvalues>
          <attvalue for="att1" value="+"/>
        </attvalues>
      </edge>
      <edge id="857" label="+" source="114" target="347" weight="0.8349084">
        <attvalues>
          <attvalue for="att1" value="+"/>
        </attvalues>
      </edge>
      <edge id="858" label="+" source="115" target="116" weight="0.824579">
        <attvalues>
          <attvalue for="att1" value="+"/>
        </attvalues>
      </edge>
      <edge id="859" label="+" source="115" target="122" weight="0.643409">
        <attvalues>
          <attvalue for="att1" value="+"/>
        </attvalues>
      </edge>
      <edge id="860" label="+" source="115" target="124" weight="0.7229582">
        <attvalues>
          <attvalue for="att1" value="+"/>
        </attvalues>
      </edge>
      <edge id="861" label="+" source="115" target="135" weight="0.9341613">
        <attvalues>
          <attvalue for="att1" value="+"/>
        </attvalues>
      </edge>
      <edge id="862" label="+" source="115" target="139" weight="0.8786227">
        <attvalues>
          <attvalue for="att1" value="+"/>
        </attvalues>
      </edge>
      <edge id="863" label="+" source="115" target="143" weight="0.845658">
        <attvalues>
          <attvalue for="att1" value="+"/>
        </attvalues>
      </edge>
      <edge id="864" label="+" source="115" target="156" weight="0.5588576">
        <attvalues>
          <attvalue for="att1" value="+"/>
        </attvalues>
      </edge>
      <edge id="865" label="+" source="115" target="171" weight="0.8057348">
        <attvalues>
          <attvalue for="att1" value="+"/>
        </attvalues>
      </edge>
      <edge id="866" label="+" source="115" target="183" weight="0.7600396">
        <attvalues>
          <attvalue for="att1" value="+"/>
        </attvalues>
      </edge>
      <edge id="867" label="+" source="115" target="189" weight="0.8202794">
        <attvalues>
          <attvalue for="att1" value="+"/>
        </attvalues>
      </edge>
      <edge id="868" label="+" source="115" target="205" weight="0.8578625">
        <attvalues>
          <attvalue for="att1" value="+"/>
        </attvalues>
      </edge>
      <edge id="869" label="+" source="115" target="242" weight="0.798734">
        <attvalues>
          <attvalue for="att1" value="+"/>
        </attvalues>
      </edge>
      <edge id="870" label="-" source="115" target="244" weight="0.7957151">
        <attvalues>
          <attvalue for="att1" value="-"/>
        </attvalues>
      </edge>
      <edge id="871" label="+" source="115" target="252" weight="0.8612957">
        <attvalues>
          <attvalue for="att1" value="+"/>
        </attvalues>
      </edge>
      <edge id="872" label="+" source="115" target="256" weight="0.8702133">
        <attvalues>
          <attvalue for="att1" value="+"/>
        </attvalues>
      </edge>
      <edge id="873" label="-" source="115" target="297" weight="0.8535361">
        <attvalues>
          <attvalue for="att1" value="-"/>
        </attvalues>
      </edge>
      <edge id="874" label="-" source="116" target="122" weight="0.9918724">
        <attvalues>
          <attvalue for="att1" value="-"/>
        </attvalues>
      </edge>
      <edge id="875" label="+" source="117" target="261" weight="0.6484109">
        <attvalues>
          <attvalue for="att1" value="+"/>
        </attvalues>
      </edge>
      <edge id="876" label="-" source="119" target="131" weight="0.9392239">
        <attvalues>
          <attvalue for="att1" value="-"/>
        </attvalues>
      </edge>
      <edge id="877" label="-" source="119" target="149" weight="0.9094025">
        <attvalues>
          <attvalue for="att1" value="-"/>
        </attvalues>
      </edge>
      <edge id="878" label="-" source="119" target="162" weight="0.9220575">
        <attvalues>
          <attvalue for="att1" value="-"/>
        </attvalues>
      </edge>
      <edge id="879" label="-" source="119" target="168" weight="0.965832">
        <attvalues>
          <attvalue for="att1" value="-"/>
        </attvalues>
      </edge>
      <edge id="880" label="+" source="119" target="186" weight="0.8602453">
        <attvalues>
          <attvalue for="att1" value="+"/>
        </attvalues>
      </edge>
      <edge id="881" label="-" source="119" target="226" weight="0.9401008">
        <attvalues>
          <attvalue for="att1" value="-"/>
        </attvalues>
      </edge>
      <edge id="882" label="-" source="119" target="265" weight="0.8534022">
        <attvalues>
          <attvalue for="att1" value="-"/>
        </attvalues>
      </edge>
      <edge id="883" label="+" source="119" target="267" weight="0.8866726">
        <attvalues>
          <attvalue for="att1" value="+"/>
        </attvalues>
      </edge>
      <edge id="884" label="-" source="119" target="272" weight="0.9013851">
        <attvalues>
          <attvalue for="att1" value="-"/>
        </attvalues>
      </edge>
      <edge id="885" label="-" source="119" target="278" weight="0.7991272">
        <attvalues>
          <attvalue for="att1" value="-"/>
        </attvalues>
      </edge>
      <edge id="886" label="-" source="119" target="295" weight="0.8105765">
        <attvalues>
          <attvalue for="att1" value="-"/>
        </attvalues>
      </edge>
      <edge id="887" label="-" source="119" target="321" weight="0.8731135">
        <attvalues>
          <attvalue for="att1" value="-"/>
        </attvalues>
      </edge>
      <edge id="888" label="-" source="119" target="324" weight="0.8506076">
        <attvalues>
          <attvalue for="att1" value="-"/>
        </attvalues>
      </edge>
      <edge id="889" label="-" source="119" target="327" weight="0.6745448">
        <attvalues>
          <attvalue for="att1" value="-"/>
        </attvalues>
      </edge>
      <edge id="890" label="+" source="119" target="342" weight="0.6461162">
        <attvalues>
          <attvalue for="att1" value="+"/>
        </attvalues>
      </edge>
      <edge id="891" label="-" source="119" target="346" weight="0.9200051">
        <attvalues>
          <attvalue for="att1" value="-"/>
        </attvalues>
      </edge>
      <edge id="892" label="-" source="120" target="122" weight="0.8053669">
        <attvalues>
          <attvalue for="att1" value="-"/>
        </attvalues>
      </edge>
      <edge id="893" label="-" source="120" target="233" weight="1">
        <attvalues>
          <attvalue for="att1" value="-"/>
        </attvalues>
      </edge>
      <edge id="894" label="+" source="121" target="320" weight="0.7655152">
        <attvalues>
          <attvalue for="att1" value="+"/>
        </attvalues>
      </edge>
      <edge id="895" label="+" source="121" target="343" weight="0.7955244">
        <attvalues>
          <attvalue for="att1" value="+"/>
        </attvalues>
      </edge>
      <edge id="896" label="+" source="123" target="265" weight="0.9740185">
        <attvalues>
          <attvalue for="att1" value="+"/>
        </attvalues>
      </edge>
      <edge id="897" label="+" source="123" target="289" weight="0.9712722">
        <attvalues>
          <attvalue for="att1" value="+"/>
        </attvalues>
      </edge>
      <edge id="898" label="-" source="123" target="301" weight="0.8998432">
        <attvalues>
          <attvalue for="att1" value="-"/>
        </attvalues>
      </edge>
      <edge id="899" label="+" source="123" target="302" weight="0.9501142">
        <attvalues>
          <attvalue for="att1" value="+"/>
        </attvalues>
      </edge>
      <edge id="900" label="-" source="123" target="311" weight="0.9169631">
        <attvalues>
          <attvalue for="att1" value="-"/>
        </attvalues>
      </edge>
      <edge id="901" label="+" source="123" target="314" weight="0.8482736">
        <attvalues>
          <attvalue for="att1" value="+"/>
        </attvalues>
      </edge>
      <edge id="902" label="-" source="123" target="326" weight="0.8186502">
        <attvalues>
          <attvalue for="att1" value="-"/>
        </attvalues>
      </edge>
      <edge id="903" label="+" source="123" target="343" weight="0.8724321">
        <attvalues>
          <attvalue for="att1" value="+"/>
        </attvalues>
      </edge>
      <edge id="904" label="+" source="124" target="140" weight="0.9108668">
        <attvalues>
          <attvalue for="att1" value="+"/>
        </attvalues>
      </edge>
      <edge id="905" label="-" source="124" target="178" weight="0.8378737">
        <attvalues>
          <attvalue for="att1" value="-"/>
        </attvalues>
      </edge>
      <edge id="906" label="+" source="124" target="183" weight="0.971762">
        <attvalues>
          <attvalue for="att1" value="+"/>
        </attvalues>
      </edge>
      <edge id="907" label="-" source="124" target="279" weight="0.5439485">
        <attvalues>
          <attvalue for="att1" value="-"/>
        </attvalues>
      </edge>
      <edge id="908" label="+" source="124" target="311" weight="0.9481187">
        <attvalues>
          <attvalue for="att1" value="+"/>
        </attvalues>
      </edge>
      <edge id="909" label="-" source="124" target="338" weight="0.8461523">
        <attvalues>
          <attvalue for="att1" value="-"/>
        </attvalues>
      </edge>
      <edge id="910" label="+" source="124" target="342" weight="0.8241205">
        <attvalues>
          <attvalue for="att1" value="+"/>
        </attvalues>
      </edge>
      <edge id="911" label="+" source="124" target="348" weight="0.9213675">
        <attvalues>
          <attvalue for="att1" value="+"/>
        </attvalues>
      </edge>
      <edge id="912" label="-" source="124" target="353" weight="0.6286466">
        <attvalues>
          <attvalue for="att1" value="-"/>
        </attvalues>
      </edge>
      <edge id="913" label="+" source="125" target="126" weight="0.8349457">
        <attvalues>
          <attvalue for="att1" value="+"/>
        </attvalues>
      </edge>
      <edge id="914" label="-" source="125" target="138" weight="0.8310226">
        <attvalues>
          <attvalue for="att1" value="-"/>
        </attvalues>
      </edge>
      <edge id="915" label="+" source="125" target="178" weight="0.9077554">
        <attvalues>
          <attvalue for="att1" value="+"/>
        </attvalues>
      </edge>
      <edge id="916" label="-" source="125" target="190" weight="0.8517378">
        <attvalues>
          <attvalue for="att1" value="-"/>
        </attvalues>
      </edge>
      <edge id="917" label="-" source="125" target="193" weight="0.8755113">
        <attvalues>
          <attvalue for="att1" value="-"/>
        </attvalues>
      </edge>
      <edge id="918" label="-" source="125" target="219" weight="0.943616">
        <attvalues>
          <attvalue for="att1" value="-"/>
        </attvalues>
      </edge>
      <edge id="919" label="+" source="125" target="224" weight="0.7384697">
        <attvalues>
          <attvalue for="att1" value="+"/>
        </attvalues>
      </edge>
      <edge id="920" label="+" source="125" target="247" weight="0.7616411">
        <attvalues>
          <attvalue for="att1" value="+"/>
        </attvalues>
      </edge>
      <edge id="921" label="+" source="125" target="273" weight="0.9348054">
        <attvalues>
          <attvalue for="att1" value="+"/>
        </attvalues>
      </edge>
      <edge id="922" label="+" source="125" target="276" weight="0.9451983">
        <attvalues>
          <attvalue for="att1" value="+"/>
        </attvalues>
      </edge>
      <edge id="923" label="+" source="125" target="279" weight="0.7425872">
        <attvalues>
          <attvalue for="att1" value="+"/>
        </attvalues>
      </edge>
      <edge id="924" label="-" source="125" target="294" weight="0.8551132">
        <attvalues>
          <attvalue for="att1" value="-"/>
        </attvalues>
      </edge>
      <edge id="925" label="+" source="125" target="298" weight="0.7031581">
        <attvalues>
          <attvalue for="att1" value="+"/>
        </attvalues>
      </edge>
      <edge id="926" label="+" source="125" target="307" weight="0.9612134">
        <attvalues>
          <attvalue for="att1" value="+"/>
        </attvalues>
      </edge>
      <edge id="927" label="-" source="125" target="320" weight="0.8456914">
        <attvalues>
          <attvalue for="att1" value="-"/>
        </attvalues>
      </edge>
      <edge id="928" label="-" source="125" target="331" weight="0.8908639">
        <attvalues>
          <attvalue for="att1" value="-"/>
        </attvalues>
      </edge>
      <edge id="929" label="-" source="125" target="346" weight="0.7974146">
        <attvalues>
          <attvalue for="att1" value="-"/>
        </attvalues>
      </edge>
      <edge id="930" label="-" source="126" target="142" weight="0.8440078">
        <attvalues>
          <attvalue for="att1" value="-"/>
        </attvalues>
      </edge>
      <edge id="931" label="-" source="126" target="176" weight="0.7217761">
        <attvalues>
          <attvalue for="att1" value="-"/>
        </attvalues>
      </edge>
      <edge id="932" label="-" source="126" target="287" weight="0.5772796">
        <attvalues>
          <attvalue for="att1" value="-"/>
        </attvalues>
      </edge>
      <edge id="933" label="-" source="127" target="211" weight="0.9552928">
        <attvalues>
          <attvalue for="att1" value="-"/>
        </attvalues>
      </edge>
      <edge id="934" label="-" source="127" target="275" weight="0.8381651">
        <attvalues>
          <attvalue for="att1" value="-"/>
        </attvalues>
      </edge>
      <edge id="935" label="-" source="127" target="300" weight="0.8382413">
        <attvalues>
          <attvalue for="att1" value="-"/>
        </attvalues>
      </edge>
      <edge id="936" label="+" source="128" target="161" weight="0.9192777">
        <attvalues>
          <attvalue for="att1" value="+"/>
        </attvalues>
      </edge>
      <edge id="937" label="-" source="128" target="176" weight="0.9241134">
        <attvalues>
          <attvalue for="att1" value="-"/>
        </attvalues>
      </edge>
      <edge id="938" label="-" source="129" target="344" weight="0.9559336">
        <attvalues>
          <attvalue for="att1" value="-"/>
        </attvalues>
      </edge>
      <edge id="939" label="-" source="130" target="132" weight="0.831599">
        <attvalues>
          <attvalue for="att1" value="-"/>
        </attvalues>
      </edge>
      <edge id="940" label="-" source="130" target="250" weight="0.8591074">
        <attvalues>
          <attvalue for="att1" value="-"/>
        </attvalues>
      </edge>
      <edge id="941" label="-" source="131" target="178" weight="0.730899">
        <attvalues>
          <attvalue for="att1" value="-"/>
        </attvalues>
      </edge>
      <edge id="942" label="-" source="132" target="287" weight="0.8805022">
        <attvalues>
          <attvalue for="att1" value="-"/>
        </attvalues>
      </edge>
      <edge id="943" label="-" source="132" target="352" weight="0.6302875">
        <attvalues>
          <attvalue for="att1" value="-"/>
        </attvalues>
      </edge>
      <edge id="944" label="-" source="133" target="210" weight="0.8602457">
        <attvalues>
          <attvalue for="att1" value="-"/>
        </attvalues>
      </edge>
      <edge id="945" label="-" source="133" target="220" weight="0.7283082">
        <attvalues>
          <attvalue for="att1" value="-"/>
        </attvalues>
      </edge>
      <edge id="946" label="-" source="133" target="226" weight="0.8114989">
        <attvalues>
          <attvalue for="att1" value="-"/>
        </attvalues>
      </edge>
      <edge id="947" label="-" source="133" target="235" weight="0.7869935">
        <attvalues>
          <attvalue for="att1" value="-"/>
        </attvalues>
      </edge>
      <edge id="948" label="-" source="133" target="244" weight="0.938323">
        <attvalues>
          <attvalue for="att1" value="-"/>
        </attvalues>
      </edge>
      <edge id="949" label="-" source="133" target="270" weight="0.8868932">
        <attvalues>
          <attvalue for="att1" value="-"/>
        </attvalues>
      </edge>
      <edge id="950" label="-" source="133" target="292" weight="0.9266255">
        <attvalues>
          <attvalue for="att1" value="-"/>
        </attvalues>
      </edge>
      <edge id="951" label="-" source="133" target="299" weight="0.9464503">
        <attvalues>
          <attvalue for="att1" value="-"/>
        </attvalues>
      </edge>
      <edge id="952" label="-" source="133" target="307" weight="0.7736266">
        <attvalues>
          <attvalue for="att1" value="-"/>
        </attvalues>
      </edge>
      <edge id="953" label="-" source="133" target="318" weight="0.807583">
        <attvalues>
          <attvalue for="att1" value="-"/>
        </attvalues>
      </edge>
      <edge id="954" label="-" source="133" target="322" weight="0.7299178">
        <attvalues>
          <attvalue for="att1" value="-"/>
        </attvalues>
      </edge>
      <edge id="955" label="-" source="133" target="326" weight="0.6022149">
        <attvalues>
          <attvalue for="att1" value="-"/>
        </attvalues>
      </edge>
      <edge id="956" label="-" source="133" target="336" weight="0.8155404">
        <attvalues>
          <attvalue for="att1" value="-"/>
        </attvalues>
      </edge>
      <edge id="957" label="-" source="133" target="339" weight="0.6629323">
        <attvalues>
          <attvalue for="att1" value="-"/>
        </attvalues>
      </edge>
      <edge id="958" label="-" source="134" target="135" weight="0.8423311">
        <attvalues>
          <attvalue for="att1" value="-"/>
        </attvalues>
      </edge>
      <edge id="959" label="-" source="134" target="147" weight="0.8447336">
        <attvalues>
          <attvalue for="att1" value="-"/>
        </attvalues>
      </edge>
      <edge id="960" label="-" source="134" target="153" weight="0.9120479">
        <attvalues>
          <attvalue for="att1" value="-"/>
        </attvalues>
      </edge>
      <edge id="961" label="-" source="134" target="157" weight="0.6874938">
        <attvalues>
          <attvalue for="att1" value="-"/>
        </attvalues>
      </edge>
      <edge id="962" label="-" source="134" target="169" weight="0.7534341">
        <attvalues>
          <attvalue for="att1" value="-"/>
        </attvalues>
      </edge>
      <edge id="963" label="-" source="134" target="206" weight="0.6544581">
        <attvalues>
          <attvalue for="att1" value="-"/>
        </attvalues>
      </edge>
      <edge id="964" label="+" source="134" target="208" weight="0.9628263">
        <attvalues>
          <attvalue for="att1" value="+"/>
        </attvalues>
      </edge>
      <edge id="965" label="-" source="134" target="216" weight="0.7487225">
        <attvalues>
          <attvalue for="att1" value="-"/>
        </attvalues>
      </edge>
      <edge id="966" label="-" source="134" target="220" weight="0.8445879">
        <attvalues>
          <attvalue for="att1" value="-"/>
        </attvalues>
      </edge>
      <edge id="967" label="-" source="134" target="231" weight="0.7279067">
        <attvalues>
          <attvalue for="att1" value="-"/>
        </attvalues>
      </edge>
      <edge id="968" label="+" source="134" target="260" weight="0.9055596">
        <attvalues>
          <attvalue for="att1" value="+"/>
        </attvalues>
      </edge>
      <edge id="969" label="-" source="134" target="266" weight="0.959243">
        <attvalues>
          <attvalue for="att1" value="-"/>
        </attvalues>
      </edge>
      <edge id="970" label="+" source="134" target="283" weight="0.9372576">
        <attvalues>
          <attvalue for="att1" value="+"/>
        </attvalues>
      </edge>
      <edge id="971" label="+" source="134" target="286" weight="0.9816792">
        <attvalues>
          <attvalue for="att1" value="+"/>
        </attvalues>
      </edge>
      <edge id="972" label="+" source="134" target="330" weight="0.9300429">
        <attvalues>
          <attvalue for="att1" value="+"/>
        </attvalues>
      </edge>
      <edge id="973" label="+" source="135" target="152" weight="0.9816371">
        <attvalues>
          <attvalue for="att1" value="+"/>
        </attvalues>
      </edge>
      <edge id="974" label="-" source="135" target="208" weight="0.8914694">
        <attvalues>
          <attvalue for="att1" value="-"/>
        </attvalues>
      </edge>
      <edge id="975" label="-" source="135" target="235" weight="0.6642727">
        <attvalues>
          <attvalue for="att1" value="-"/>
        </attvalues>
      </edge>
      <edge id="976" label="+" source="135" target="353" weight="0.6526902">
        <attvalues>
          <attvalue for="att1" value="+"/>
        </attvalues>
      </edge>
      <edge id="977" label="+" source="136" target="160" weight="0.7869145">
        <attvalues>
          <attvalue for="att1" value="+"/>
        </attvalues>
      </edge>
      <edge id="978" label="+" source="136" target="164" weight="0.8656654">
        <attvalues>
          <attvalue for="att1" value="+"/>
        </attvalues>
      </edge>
      <edge id="979" label="+" source="136" target="171" weight="0.7446481">
        <attvalues>
          <attvalue for="att1" value="+"/>
        </attvalues>
      </edge>
      <edge id="980" label="+" source="136" target="193" weight="0.6511651">
        <attvalues>
          <attvalue for="att1" value="+"/>
        </attvalues>
      </edge>
      <edge id="981" label="+" source="136" target="200" weight="0.633623">
        <attvalues>
          <attvalue for="att1" value="+"/>
        </attvalues>
      </edge>
      <edge id="982" label="+" source="136" target="208" weight="0.7295813">
        <attvalues>
          <attvalue for="att1" value="+"/>
        </attvalues>
      </edge>
      <edge id="983" label="+" source="136" target="219" weight="0.5534823">
        <attvalues>
          <attvalue for="att1" value="+"/>
        </attvalues>
      </edge>
      <edge id="984" label="+" source="136" target="223" weight="0.8317189">
        <attvalues>
          <attvalue for="att1" value="+"/>
        </attvalues>
      </edge>
      <edge id="985" label="+" source="136" target="267" weight="0.6117902">
        <attvalues>
          <attvalue for="att1" value="+"/>
        </attvalues>
      </edge>
      <edge id="986" label="+" source="136" target="275" weight="0.7953624">
        <attvalues>
          <attvalue for="att1" value="+"/>
        </attvalues>
      </edge>
      <edge id="987" label="+" source="136" target="277" weight="0.8083869">
        <attvalues>
          <attvalue for="att1" value="+"/>
        </attvalues>
      </edge>
      <edge id="988" label="+" source="136" target="289" weight="0.668805">
        <attvalues>
          <attvalue for="att1" value="+"/>
        </attvalues>
      </edge>
      <edge id="989" label="+" source="136" target="319" weight="0.6036347">
        <attvalues>
          <attvalue for="att1" value="+"/>
        </attvalues>
      </edge>
      <edge id="990" label="+" source="136" target="326" weight="0.6456542">
        <attvalues>
          <attvalue for="att1" value="+"/>
        </attvalues>
      </edge>
      <edge id="991" label="-" source="136" target="328" weight="0.6862312">
        <attvalues>
          <attvalue for="att1" value="-"/>
        </attvalues>
      </edge>
      <edge id="992" label="+" source="136" target="336" weight="0.7315515">
        <attvalues>
          <attvalue for="att1" value="+"/>
        </attvalues>
      </edge>
      <edge id="993" label="+" source="136" target="340" weight="0.4837141">
        <attvalues>
          <attvalue for="att1" value="+"/>
        </attvalues>
      </edge>
      <edge id="994" label="+" source="136" target="351" weight="0.5468659">
        <attvalues>
          <attvalue for="att1" value="+"/>
        </attvalues>
      </edge>
      <edge id="995" label="+" source="137" target="199" weight="0.8558031">
        <attvalues>
          <attvalue for="att1" value="+"/>
        </attvalues>
      </edge>
      <edge id="996" label="+" source="137" target="234" weight="0.8879029">
        <attvalues>
          <attvalue for="att1" value="+"/>
        </attvalues>
      </edge>
      <edge id="997" label="+" source="137" target="256" weight="0.9147402">
        <attvalues>
          <attvalue for="att1" value="+"/>
        </attvalues>
      </edge>
      <edge id="998" label="+" source="137" target="263" weight="0.9271872">
        <attvalues>
          <attvalue for="att1" value="+"/>
        </attvalues>
      </edge>
      <edge id="999" label="+" source="137" target="271" weight="0.8303185">
        <attvalues>
          <attvalue for="att1" value="+"/>
        </attvalues>
      </edge>
      <edge id="1000" label="+" source="137" target="282" weight="0.882486">
        <attvalues>
          <attvalue for="att1" value="+"/>
        </attvalues>
      </edge>
      <edge id="1001" label="+" source="137" target="286" weight="0.8277497">
        <attvalues>
          <attvalue for="att1" value="+"/>
        </attvalues>
      </edge>
      <edge id="1002" label="+" source="137" target="290" weight="0.7893406">
        <attvalues>
          <attvalue for="att1" value="+"/>
        </attvalues>
      </edge>
      <edge id="1003" label="+" source="137" target="336" weight="0.8858471">
        <attvalues>
          <attvalue for="att1" value="+"/>
        </attvalues>
      </edge>
      <edge id="1004" label="+" source="137" target="340" weight="0.7683024">
        <attvalues>
          <attvalue for="att1" value="+"/>
        </attvalues>
      </edge>
      <edge id="1005" label="+" source="137" target="352" weight="0.8694203">
        <attvalues>
          <attvalue for="att1" value="+"/>
        </attvalues>
      </edge>
      <edge id="1006" label="+" source="138" target="174" weight="0.835216">
        <attvalues>
          <attvalue for="att1" value="+"/>
        </attvalues>
      </edge>
      <edge id="1007" label="-" source="138" target="176" weight="0.8937986">
        <attvalues>
          <attvalue for="att1" value="-"/>
        </attvalues>
      </edge>
      <edge id="1008" label="+" source="138" target="184" weight="0.7805341">
        <attvalues>
          <attvalue for="att1" value="+"/>
        </attvalues>
      </edge>
      <edge id="1009" label="+" source="138" target="188" weight="0.9348606">
        <attvalues>
          <attvalue for="att1" value="+"/>
        </attvalues>
      </edge>
      <edge id="1010" label="+" source="138" target="199" weight="0.7739425">
        <attvalues>
          <attvalue for="att1" value="+"/>
        </attvalues>
      </edge>
      <edge id="1011" label="-" source="138" target="258" weight="0.8861504">
        <attvalues>
          <attvalue for="att1" value="-"/>
        </attvalues>
      </edge>
      <edge id="1012" label="-" source="139" target="237" weight="0.6729769">
        <attvalues>
          <attvalue for="att1" value="-"/>
        </attvalues>
      </edge>
      <edge id="1013" label="-" source="139" target="327" weight="0.5219636">
        <attvalues>
          <attvalue for="att1" value="-"/>
        </attvalues>
      </edge>
      <edge id="1014" label="-" source="140" target="158" weight="0.6881945">
        <attvalues>
          <attvalue for="att1" value="-"/>
        </attvalues>
      </edge>
      <edge id="1015" label="-" source="140" target="176" weight="0.5833557">
        <attvalues>
          <attvalue for="att1" value="-"/>
        </attvalues>
      </edge>
      <edge id="1016" label="-" source="140" target="193" weight="0.7912325">
        <attvalues>
          <attvalue for="att1" value="-"/>
        </attvalues>
      </edge>
      <edge id="1017" label="-" source="140" target="290" weight="0.7947932">
        <attvalues>
          <attvalue for="att1" value="-"/>
        </attvalues>
      </edge>
      <edge id="1018" label="-" source="140" target="316" weight="0.8003018">
        <attvalues>
          <attvalue for="att1" value="-"/>
        </attvalues>
      </edge>
      <edge id="1019" label="-" source="141" target="145" weight="0.714728">
        <attvalues>
          <attvalue for="att1" value="-"/>
        </attvalues>
      </edge>
      <edge id="1020" label="-" source="141" target="158" weight="0.7826438">
        <attvalues>
          <attvalue for="att1" value="-"/>
        </attvalues>
      </edge>
      <edge id="1021" label="+" source="141" target="167" weight="0.7848209">
        <attvalues>
          <attvalue for="att1" value="+"/>
        </attvalues>
      </edge>
      <edge id="1022" label="-" source="141" target="222" weight="0.9421262">
        <attvalues>
          <attvalue for="att1" value="-"/>
        </attvalues>
      </edge>
      <edge id="1023" label="-" source="141" target="230" weight="0.9762382">
        <attvalues>
          <attvalue for="att1" value="-"/>
        </attvalues>
      </edge>
      <edge id="1024" label="-" source="141" target="333" weight="0.4512694">
        <attvalues>
          <attvalue for="att1" value="-"/>
        </attvalues>
      </edge>
      <edge id="1025" label="-" source="142" target="174" weight="0.8352785">
        <attvalues>
          <attvalue for="att1" value="-"/>
        </attvalues>
      </edge>
      <edge id="1026" label="+" source="143" target="197" weight="0.9324149">
        <attvalues>
          <attvalue for="att1" value="+"/>
        </attvalues>
      </edge>
      <edge id="1027" label="-" source="143" target="297" weight="0.9468572">
        <attvalues>
          <attvalue for="att1" value="-"/>
        </attvalues>
      </edge>
      <edge id="1028" label="-" source="143" target="337" weight="0.867311">
        <attvalues>
          <attvalue for="att1" value="-"/>
        </attvalues>
      </edge>
      <edge id="1029" label="-" source="144" target="175" weight="0.8182176">
        <attvalues>
          <attvalue for="att1" value="-"/>
        </attvalues>
      </edge>
      <edge id="1030" label="-" source="144" target="243" weight="0.6769827">
        <attvalues>
          <attvalue for="att1" value="-"/>
        </attvalues>
      </edge>
      <edge id="1031" label="-" source="144" target="277" weight="0.8557205">
        <attvalues>
          <attvalue for="att1" value="-"/>
        </attvalues>
      </edge>
      <edge id="1032" label="-" source="145" target="235" weight="0.9069116">
        <attvalues>
          <attvalue for="att1" value="-"/>
        </attvalues>
      </edge>
      <edge id="1033" label="-" source="145" target="236" weight="0.9277093">
        <attvalues>
          <attvalue for="att1" value="-"/>
        </attvalues>
      </edge>
      <edge id="1034" label="-" source="145" target="244" weight="0.9224735">
        <attvalues>
          <attvalue for="att1" value="-"/>
        </attvalues>
      </edge>
      <edge id="1035" label="-" source="145" target="249" weight="0.7629597">
        <attvalues>
          <attvalue for="att1" value="-"/>
        </attvalues>
      </edge>
      <edge id="1036" label="-" source="145" target="258" weight="0.7904655">
        <attvalues>
          <attvalue for="att1" value="-"/>
        </attvalues>
      </edge>
      <edge id="1037" label="-" source="145" target="265" weight="0.7071311">
        <attvalues>
          <attvalue for="att1" value="-"/>
        </attvalues>
      </edge>
      <edge id="1038" label="+" source="145" target="336" weight="0.7428514">
        <attvalues>
          <attvalue for="att1" value="+"/>
        </attvalues>
      </edge>
      <edge id="1039" label="-" source="145" target="351" weight="0.8774193">
        <attvalues>
          <attvalue for="att1" value="-"/>
        </attvalues>
      </edge>
      <edge id="1040" label="+" source="146" target="237" weight="0.6520534">
        <attvalues>
          <attvalue for="att1" value="+"/>
        </attvalues>
      </edge>
      <edge id="1041" label="-" source="146" target="254" weight="0.9492263">
        <attvalues>
          <attvalue for="att1" value="-"/>
        </attvalues>
      </edge>
      <edge id="1042" label="+" source="146" target="274" weight="0.9374539">
        <attvalues>
          <attvalue for="att1" value="+"/>
        </attvalues>
      </edge>
      <edge id="1043" label="+" source="147" target="152" weight="0.929188">
        <attvalues>
          <attvalue for="att1" value="+"/>
        </attvalues>
      </edge>
      <edge id="1044" label="+" source="147" target="307" weight="0.9582432">
        <attvalues>
          <attvalue for="att1" value="+"/>
        </attvalues>
      </edge>
      <edge id="1045" label="+" source="147" target="321" weight="0.7555421">
        <attvalues>
          <attvalue for="att1" value="+"/>
        </attvalues>
      </edge>
      <edge id="1046" label="+" source="148" target="174" weight="0.8500728">
        <attvalues>
          <attvalue for="att1" value="+"/>
        </attvalues>
      </edge>
      <edge id="1047" label="+" source="148" target="189" weight="0.751297">
        <attvalues>
          <attvalue for="att1" value="+"/>
        </attvalues>
      </edge>
      <edge id="1048" label="+" source="148" target="202" weight="0.8968465">
        <attvalues>
          <attvalue for="att1" value="+"/>
        </attvalues>
      </edge>
      <edge id="1049" label="+" source="148" target="208" weight="0.869643">
        <attvalues>
          <attvalue for="att1" value="+"/>
        </attvalues>
      </edge>
      <edge id="1050" label="+" source="148" target="219" weight="0.798205">
        <attvalues>
          <attvalue for="att1" value="+"/>
        </attvalues>
      </edge>
      <edge id="1051" label="+" source="148" target="266" weight="0.7891486">
        <attvalues>
          <attvalue for="att1" value="+"/>
        </attvalues>
      </edge>
      <edge id="1052" label="+" source="148" target="279" weight="0.7887411">
        <attvalues>
          <attvalue for="att1" value="+"/>
        </attvalues>
      </edge>
      <edge id="1053" label="+" source="148" target="295" weight="0.9209537">
        <attvalues>
          <attvalue for="att1" value="+"/>
        </attvalues>
      </edge>
      <edge id="1054" label="+" source="148" target="299" weight="0.73399">
        <attvalues>
          <attvalue for="att1" value="+"/>
        </attvalues>
      </edge>
      <edge id="1055" label="-" source="148" target="309" weight="0.6105302">
        <attvalues>
          <attvalue for="att1" value="-"/>
        </attvalues>
      </edge>
      <edge id="1056" label="+" source="148" target="332" weight="0.7437223">
        <attvalues>
          <attvalue for="att1" value="+"/>
        </attvalues>
      </edge>
      <edge id="1057" label="-" source="149" target="220" weight="0.8532731">
        <attvalues>
          <attvalue for="att1" value="-"/>
        </attvalues>
      </edge>
      <edge id="1058" label="+" source="149" target="275" weight="0.746892">
        <attvalues>
          <attvalue for="att1" value="+"/>
        </attvalues>
      </edge>
      <edge id="1059" label="-" source="150" target="275" weight="0.7001469">
        <attvalues>
          <attvalue for="att1" value="-"/>
        </attvalues>
      </edge>
      <edge id="1060" label="+" source="150" target="295" weight="0.8119023">
        <attvalues>
          <attvalue for="att1" value="+"/>
        </attvalues>
      </edge>
      <edge id="1061" label="-" source="150" target="330" weight="0.9022257">
        <attvalues>
          <attvalue for="att1" value="-"/>
        </attvalues>
      </edge>
      <edge id="1062" label="-" source="150" target="343" weight="0.9775967">
        <attvalues>
          <attvalue for="att1" value="-"/>
        </attvalues>
      </edge>
      <edge id="1063" label="-" source="151" target="196" weight="0.9266514">
        <attvalues>
          <attvalue for="att1" value="-"/>
        </attvalues>
      </edge>
      <edge id="1064" label="-" source="151" target="241" weight="0.87879">
        <attvalues>
          <attvalue for="att1" value="-"/>
        </attvalues>
      </edge>
      <edge id="1065" label="-" source="151" target="254" weight="0.8525231">
        <attvalues>
          <attvalue for="att1" value="-"/>
        </attvalues>
      </edge>
      <edge id="1066" label="-" source="151" target="334" weight="0.8533821">
        <attvalues>
          <attvalue for="att1" value="-"/>
        </attvalues>
      </edge>
      <edge id="1067" label="-" source="152" target="243" weight="0.40193">
        <attvalues>
          <attvalue for="att1" value="-"/>
        </attvalues>
      </edge>
      <edge id="1068" label="-" source="153" target="232" weight="0.5675067">
        <attvalues>
          <attvalue for="att1" value="-"/>
        </attvalues>
      </edge>
      <edge id="1069" label="-" source="153" target="278" weight="0.9402423">
        <attvalues>
          <attvalue for="att1" value="-"/>
        </attvalues>
      </edge>
      <edge id="1070" label="+" source="153" target="298" weight="0.8320559">
        <attvalues>
          <attvalue for="att1" value="+"/>
        </attvalues>
      </edge>
      <edge id="1071" label="+" source="154" target="183" weight="0.8807245">
        <attvalues>
          <attvalue for="att1" value="+"/>
        </attvalues>
      </edge>
      <edge id="1072" label="+" source="154" target="338" weight="0.8815925">
        <attvalues>
          <attvalue for="att1" value="+"/>
        </attvalues>
      </edge>
      <edge id="1073" label="-" source="158" target="165" weight="0.8785213">
        <attvalues>
          <attvalue for="att1" value="-"/>
        </attvalues>
      </edge>
      <edge id="1074" label="-" source="158" target="232" weight="0.8514408">
        <attvalues>
          <attvalue for="att1" value="-"/>
        </attvalues>
      </edge>
      <edge id="1075" label="-" source="158" target="238" weight="0.849388">
        <attvalues>
          <attvalue for="att1" value="-"/>
        </attvalues>
      </edge>
      <edge id="1076" label="+" source="158" target="240" weight="1">
        <attvalues>
          <attvalue for="att1" value="+"/>
        </attvalues>
      </edge>
      <edge id="1077" label="-" source="158" target="246" weight="0.8090402">
        <attvalues>
          <attvalue for="att1" value="-"/>
        </attvalues>
      </edge>
      <edge id="1078" label="-" source="158" target="262" weight="0.7547457">
        <attvalues>
          <attvalue for="att1" value="-"/>
        </attvalues>
      </edge>
      <edge id="1079" label="-" source="159" target="162" weight="0.7565755">
        <attvalues>
          <attvalue for="att1" value="-"/>
        </attvalues>
      </edge>
      <edge id="1080" label="-" source="159" target="193" weight="0.5944521">
        <attvalues>
          <attvalue for="att1" value="-"/>
        </attvalues>
      </edge>
      <edge id="1081" label="+" source="159" target="245" weight="0.5867606">
        <attvalues>
          <attvalue for="att1" value="+"/>
        </attvalues>
      </edge>
      <edge id="1082" label="-" source="159" target="263" weight="0.7010376">
        <attvalues>
          <attvalue for="att1" value="-"/>
        </attvalues>
      </edge>
      <edge id="1083" label="-" source="159" target="315" weight="0.8437565">
        <attvalues>
          <attvalue for="att1" value="-"/>
        </attvalues>
      </edge>
      <edge id="1084" label="+" source="159" target="338" weight="0.8503664">
        <attvalues>
          <attvalue for="att1" value="+"/>
        </attvalues>
      </edge>
      <edge id="1085" label="-" source="159" target="341" weight="1">
        <attvalues>
          <attvalue for="att1" value="-"/>
        </attvalues>
      </edge>
      <edge id="1086" label="-" source="159" target="350" weight="0.6382573">
        <attvalues>
          <attvalue for="att1" value="-"/>
        </attvalues>
      </edge>
      <edge id="1087" label="+" source="160" target="206" weight="0.8346232">
        <attvalues>
          <attvalue for="att1" value="+"/>
        </attvalues>
      </edge>
      <edge id="1088" label="+" source="160" target="247" weight="0.8764669">
        <attvalues>
          <attvalue for="att1" value="+"/>
        </attvalues>
      </edge>
      <edge id="1089" label="-" source="160" target="259" weight="0.8571297">
        <attvalues>
          <attvalue for="att1" value="-"/>
        </attvalues>
      </edge>
      <edge id="1090" label="-" source="160" target="301" weight="0.7836359">
        <attvalues>
          <attvalue for="att1" value="-"/>
        </attvalues>
      </edge>
      <edge id="1091" label="+" source="160" target="310" weight="0.7638215">
        <attvalues>
          <attvalue for="att1" value="+"/>
        </attvalues>
      </edge>
      <edge id="1092" label="+" source="161" target="180" weight="0.7897067">
        <attvalues>
          <attvalue for="att1" value="+"/>
        </attvalues>
      </edge>
      <edge id="1093" label="+" source="161" target="215" weight="0.6438312">
        <attvalues>
          <attvalue for="att1" value="+"/>
        </attvalues>
      </edge>
      <edge id="1094" label="+" source="161" target="258" weight="0.5432592">
        <attvalues>
          <attvalue for="att1" value="+"/>
        </attvalues>
      </edge>
      <edge id="1095" label="+" source="161" target="267" weight="0.7589371">
        <attvalues>
          <attvalue for="att1" value="+"/>
        </attvalues>
      </edge>
      <edge id="1096" label="-" source="161" target="345" weight="0.6846647">
        <attvalues>
          <attvalue for="att1" value="-"/>
        </attvalues>
      </edge>
      <edge id="1097" label="+" source="162" target="169" weight="0.9448521">
        <attvalues>
          <attvalue for="att1" value="+"/>
        </attvalues>
      </edge>
      <edge id="1098" label="-" source="163" target="225" weight="0.6986301">
        <attvalues>
          <attvalue for="att1" value="-"/>
        </attvalues>
      </edge>
      <edge id="1099" label="-" source="163" target="248" weight="0.7287997">
        <attvalues>
          <attvalue for="att1" value="-"/>
        </attvalues>
      </edge>
      <edge id="1100" label="+" source="163" target="300" weight="0.6529068">
        <attvalues>
          <attvalue for="att1" value="+"/>
        </attvalues>
      </edge>
      <edge id="1101" label="-" source="164" target="211" weight="0.8508785">
        <attvalues>
          <attvalue for="att1" value="-"/>
        </attvalues>
      </edge>
      <edge id="1102" label="-" source="164" target="321" weight="0.8079617">
        <attvalues>
          <attvalue for="att1" value="-"/>
        </attvalues>
      </edge>
      <edge id="1103" label="+" source="165" target="191" weight="0.9538339">
        <attvalues>
          <attvalue for="att1" value="+"/>
        </attvalues>
      </edge>
      <edge id="1104" label="-" source="165" target="227" weight="0.9682708">
        <attvalues>
          <attvalue for="att1" value="-"/>
        </attvalues>
      </edge>
      <edge id="1105" label="-" source="165" target="259" weight="0.9419549">
        <attvalues>
          <attvalue for="att1" value="-"/>
        </attvalues>
      </edge>
      <edge id="1106" label="-" source="166" target="191" weight="0.4707483">
        <attvalues>
          <attvalue for="att1" value="-"/>
        </attvalues>
      </edge>
      <edge id="1107" label="-" source="166" target="275" weight="0.604263">
        <attvalues>
          <attvalue for="att1" value="-"/>
        </attvalues>
      </edge>
      <edge id="1108" label="-" source="166" target="292" weight="0.9619484">
        <attvalues>
          <attvalue for="att1" value="-"/>
        </attvalues>
      </edge>
      <edge id="1109" label="-" source="166" target="334" weight="0.4952534">
        <attvalues>
          <attvalue for="att1" value="-"/>
        </attvalues>
      </edge>
      <edge id="1110" label="-" source="167" target="234" weight="0.7953158">
        <attvalues>
          <attvalue for="att1" value="-"/>
        </attvalues>
      </edge>
      <edge id="1111" label="-" source="167" target="245" weight="0.7910422">
        <attvalues>
          <attvalue for="att1" value="-"/>
        </attvalues>
      </edge>
      <edge id="1112" label="+" source="167" target="272" weight="0.8978751">
        <attvalues>
          <attvalue for="att1" value="+"/>
        </attvalues>
      </edge>
      <edge id="1113" label="+" source="167" target="275" weight="0.8932529">
        <attvalues>
          <attvalue for="att1" value="+"/>
        </attvalues>
      </edge>
      <edge id="1114" label="-" source="167" target="276" weight="0.8876578">
        <attvalues>
          <attvalue for="att1" value="-"/>
        </attvalues>
      </edge>
      <edge id="1115" label="-" source="167" target="282" weight="0.8224162">
        <attvalues>
          <attvalue for="att1" value="-"/>
        </attvalues>
      </edge>
      <edge id="1116" label="+" source="167" target="287" weight="0.9037379">
        <attvalues>
          <attvalue for="att1" value="+"/>
        </attvalues>
      </edge>
      <edge id="1117" label="-" source="167" target="288" weight="0.9585557">
        <attvalues>
          <attvalue for="att1" value="-"/>
        </attvalues>
      </edge>
      <edge id="1118" label="+" source="167" target="300" weight="0.8661249">
        <attvalues>
          <attvalue for="att1" value="+"/>
        </attvalues>
      </edge>
      <edge id="1119" label="-" source="167" target="340" weight="0.9041323">
        <attvalues>
          <attvalue for="att1" value="-"/>
        </attvalues>
      </edge>
      <edge id="1120" label="+" source="167" target="352" weight="0.9684067">
        <attvalues>
          <attvalue for="att1" value="+"/>
        </attvalues>
      </edge>
      <edge id="1121" label="+" source="168" target="169" weight="0.7178428">
        <attvalues>
          <attvalue for="att1" value="+"/>
        </attvalues>
      </edge>
      <edge id="1122" label="+" source="168" target="195" weight="0.9006006">
        <attvalues>
          <attvalue for="att1" value="+"/>
        </attvalues>
      </edge>
      <edge id="1123" label="+" source="168" target="196" weight="0.8960866">
        <attvalues>
          <attvalue for="att1" value="+"/>
        </attvalues>
      </edge>
      <edge id="1124" label="-" source="168" target="201" weight="0.7173629">
        <attvalues>
          <attvalue for="att1" value="-"/>
        </attvalues>
      </edge>
      <edge id="1125" label="-" source="168" target="224" weight="0.7161849">
        <attvalues>
          <attvalue for="att1" value="-"/>
        </attvalues>
      </edge>
      <edge id="1126" label="-" source="168" target="250" weight="0.8320322">
        <attvalues>
          <attvalue for="att1" value="-"/>
        </attvalues>
      </edge>
      <edge id="1127" label="-" source="168" target="253" weight="0.7989673">
        <attvalues>
          <attvalue for="att1" value="-"/>
        </attvalues>
      </edge>
      <edge id="1128" label="-" source="168" target="256" weight="0.5338306">
        <attvalues>
          <attvalue for="att1" value="-"/>
        </attvalues>
      </edge>
      <edge id="1129" label="+" source="168" target="271" weight="0.6317515">
        <attvalues>
          <attvalue for="att1" value="+"/>
        </attvalues>
      </edge>
      <edge id="1130" label="-" source="168" target="275" weight="0.8270736">
        <attvalues>
          <attvalue for="att1" value="-"/>
        </attvalues>
      </edge>
      <edge id="1131" label="-" source="168" target="284" weight="0.7225875">
        <attvalues>
          <attvalue for="att1" value="-"/>
        </attvalues>
      </edge>
      <edge id="1132" label="+" source="168" target="297" weight="0.6722848">
        <attvalues>
          <attvalue for="att1" value="+"/>
        </attvalues>
      </edge>
      <edge id="1133" label="+" source="168" target="308" weight="0.8531981">
        <attvalues>
          <attvalue for="att1" value="+"/>
        </attvalues>
      </edge>
      <edge id="1134" label="-" source="168" target="313" weight="0.8440544">
        <attvalues>
          <attvalue for="att1" value="-"/>
        </attvalues>
      </edge>
      <edge id="1135" label="+" source="168" target="334" weight="0.7004015">
        <attvalues>
          <attvalue for="att1" value="+"/>
        </attvalues>
      </edge>
      <edge id="1136" label="-" source="169" target="179" weight="0.9064226">
        <attvalues>
          <attvalue for="att1" value="-"/>
        </attvalues>
      </edge>
      <edge id="1137" label="+" source="169" target="199" weight="0.9772402">
        <attvalues>
          <attvalue for="att1" value="+"/>
        </attvalues>
      </edge>
      <edge id="1138" label="+" source="169" target="283" weight="0.935759">
        <attvalues>
          <attvalue for="att1" value="+"/>
        </attvalues>
      </edge>
      <edge id="1139" label="-" source="169" target="339" weight="0.8774103">
        <attvalues>
          <attvalue for="att1" value="-"/>
        </attvalues>
      </edge>
      <edge id="1140" label="+" source="170" target="255" weight="0.9475746">
        <attvalues>
          <attvalue for="att1" value="+"/>
        </attvalues>
      </edge>
      <edge id="1141" label="+" source="170" target="269" weight="0.7860983">
        <attvalues>
          <attvalue for="att1" value="+"/>
        </attvalues>
      </edge>
      <edge id="1142" label="-" source="170" target="301" weight="0.8467369">
        <attvalues>
          <attvalue for="att1" value="-"/>
        </attvalues>
      </edge>
      <edge id="1143" label="-" source="170" target="323" weight="0.9885735">
        <attvalues>
          <attvalue for="att1" value="-"/>
        </attvalues>
      </edge>
      <edge id="1144" label="+" source="170" target="327" weight="0.9155694">
        <attvalues>
          <attvalue for="att1" value="+"/>
        </attvalues>
      </edge>
      <edge id="1145" label="+" source="170" target="333" weight="0.8270937">
        <attvalues>
          <attvalue for="att1" value="+"/>
        </attvalues>
      </edge>
      <edge id="1146" label="+" source="170" target="339" weight="0.8918195">
        <attvalues>
          <attvalue for="att1" value="+"/>
        </attvalues>
      </edge>
      <edge id="1147" label="-" source="170" target="351" weight="0.896495">
        <attvalues>
          <attvalue for="att1" value="-"/>
        </attvalues>
      </edge>
      <edge id="1148" label="-" source="171" target="221" weight="0.9788848">
        <attvalues>
          <attvalue for="att1" value="-"/>
        </attvalues>
      </edge>
      <edge id="1149" label="-" source="171" target="249" weight="0.9268735">
        <attvalues>
          <attvalue for="att1" value="-"/>
        </attvalues>
      </edge>
      <edge id="1150" label="-" source="171" target="250" weight="0.8526369">
        <attvalues>
          <attvalue for="att1" value="-"/>
        </attvalues>
      </edge>
      <edge id="1151" label="+" source="171" target="278" weight="0.7046269">
        <attvalues>
          <attvalue for="att1" value="+"/>
        </attvalues>
      </edge>
      <edge id="1152" label="+" source="171" target="304" weight="0.8130455">
        <attvalues>
          <attvalue for="att1" value="+"/>
        </attvalues>
      </edge>
      <edge id="1153" label="+" source="171" target="307" weight="0.8346961">
        <attvalues>
          <attvalue for="att1" value="+"/>
        </attvalues>
      </edge>
      <edge id="1154" label="+" source="171" target="310" weight="0.6891964">
        <attvalues>
          <attvalue for="att1" value="+"/>
        </attvalues>
      </edge>
      <edge id="1155" label="+" source="171" target="329" weight="0.82155">
        <attvalues>
          <attvalue for="att1" value="+"/>
        </attvalues>
      </edge>
      <edge id="1156" label="-" source="172" target="181" weight="0.8291131">
        <attvalues>
          <attvalue for="att1" value="-"/>
        </attvalues>
      </edge>
      <edge id="1157" label="-" source="172" target="182" weight="0.6653317">
        <attvalues>
          <attvalue for="att1" value="-"/>
        </attvalues>
      </edge>
      <edge id="1158" label="+" source="172" target="186" weight="0.7918944">
        <attvalues>
          <attvalue for="att1" value="+"/>
        </attvalues>
      </edge>
      <edge id="1159" label="-" source="172" target="207" weight="0.7800493">
        <attvalues>
          <attvalue for="att1" value="-"/>
        </attvalues>
      </edge>
      <edge id="1160" label="-" source="172" target="217" weight="0.9092389">
        <attvalues>
          <attvalue for="att1" value="-"/>
        </attvalues>
      </edge>
      <edge id="1161" label="-" source="172" target="221" weight="0.9171238">
        <attvalues>
          <attvalue for="att1" value="-"/>
        </attvalues>
      </edge>
      <edge id="1162" label="-" source="172" target="226" weight="0.9161659">
        <attvalues>
          <attvalue for="att1" value="-"/>
        </attvalues>
      </edge>
      <edge id="1163" label="+" source="172" target="242" weight="0.7435681">
        <attvalues>
          <attvalue for="att1" value="+"/>
        </attvalues>
      </edge>
      <edge id="1164" label="-" source="172" target="287" weight="0.7064843">
        <attvalues>
          <attvalue for="att1" value="-"/>
        </attvalues>
      </edge>
      <edge id="1165" label="-" source="172" target="341" weight="0.6354954">
        <attvalues>
          <attvalue for="att1" value="-"/>
        </attvalues>
      </edge>
      <edge id="1166" label="+" source="172" target="344" weight="0.9212695">
        <attvalues>
          <attvalue for="att1" value="+"/>
        </attvalues>
      </edge>
      <edge id="1167" label="+" source="172" target="350" weight="0.9951948">
        <attvalues>
          <attvalue for="att1" value="+"/>
        </attvalues>
      </edge>
      <edge id="1168" label="-" source="173" target="243" weight="0.8768196">
        <attvalues>
          <attvalue for="att1" value="-"/>
        </attvalues>
      </edge>
      <edge id="1169" label="+" source="173" target="296" weight="0.5191908">
        <attvalues>
          <attvalue for="att1" value="+"/>
        </attvalues>
      </edge>
      <edge id="1170" label="+" source="174" target="227" weight="0.6351412">
        <attvalues>
          <attvalue for="att1" value="+"/>
        </attvalues>
      </edge>
      <edge id="1171" label="+" source="174" target="255" weight="0.763186">
        <attvalues>
          <attvalue for="att1" value="+"/>
        </attvalues>
      </edge>
      <edge id="1172" label="+" source="174" target="261" weight="0.6179749">
        <attvalues>
          <attvalue for="att1" value="+"/>
        </attvalues>
      </edge>
      <edge id="1173" label="+" source="174" target="265" weight="0.8275871">
        <attvalues>
          <attvalue for="att1" value="+"/>
        </attvalues>
      </edge>
      <edge id="1174" label="+" source="174" target="298" weight="0.5180463">
        <attvalues>
          <attvalue for="att1" value="+"/>
        </attvalues>
      </edge>
      <edge id="1175" label="+" source="174" target="332" weight="0.6246739">
        <attvalues>
          <attvalue for="att1" value="+"/>
        </attvalues>
      </edge>
      <edge id="1176" label="+" source="174" target="348" weight="0.7350182">
        <attvalues>
          <attvalue for="att1" value="+"/>
        </attvalues>
      </edge>
      <edge id="1177" label="-" source="175" target="329" weight="0.8252363">
        <attvalues>
          <attvalue for="att1" value="-"/>
        </attvalues>
      </edge>
      <edge id="1178" label="-" source="175" target="333" weight="0.8188102">
        <attvalues>
          <attvalue for="att1" value="-"/>
        </attvalues>
      </edge>
      <edge id="1179" label="-" source="176" target="200" weight="0.9022691">
        <attvalues>
          <attvalue for="att1" value="-"/>
        </attvalues>
      </edge>
      <edge id="1180" label="+" source="176" target="286" weight="0.8404657">
        <attvalues>
          <attvalue for="att1" value="+"/>
        </attvalues>
      </edge>
      <edge id="1181" label="-" source="177" target="182" weight="0.9034832">
        <attvalues>
          <attvalue for="att1" value="-"/>
        </attvalues>
      </edge>
      <edge id="1182" label="-" source="177" target="248" weight="0.7506431">
        <attvalues>
          <attvalue for="att1" value="-"/>
        </attvalues>
      </edge>
      <edge id="1183" label="-" source="177" target="256" weight="0.8905023">
        <attvalues>
          <attvalue for="att1" value="-"/>
        </attvalues>
      </edge>
      <edge id="1184" label="-" source="177" target="271" weight="0.7565286">
        <attvalues>
          <attvalue for="att1" value="-"/>
        </attvalues>
      </edge>
      <edge id="1185" label="-" source="177" target="294" weight="0.8012736">
        <attvalues>
          <attvalue for="att1" value="-"/>
        </attvalues>
      </edge>
      <edge id="1186" label="+" source="177" target="297" weight="0.7560965">
        <attvalues>
          <attvalue for="att1" value="+"/>
        </attvalues>
      </edge>
      <edge id="1187" label="-" source="177" target="300" weight="0.5839477">
        <attvalues>
          <attvalue for="att1" value="-"/>
        </attvalues>
      </edge>
      <edge id="1188" label="-" source="177" target="323" weight="0.7031046">
        <attvalues>
          <attvalue for="att1" value="-"/>
        </attvalues>
      </edge>
      <edge id="1189" label="-" source="177" target="329" weight="0.8437156">
        <attvalues>
          <attvalue for="att1" value="-"/>
        </attvalues>
      </edge>
      <edge id="1190" label="-" source="177" target="337" weight="0.670151">
        <attvalues>
          <attvalue for="att1" value="-"/>
        </attvalues>
      </edge>
      <edge id="1191" label="-" source="177" target="346" weight="0.6928832">
        <attvalues>
          <attvalue for="att1" value="-"/>
        </attvalues>
      </edge>
      <edge id="1192" label="-" source="178" target="272" weight="0.7651334">
        <attvalues>
          <attvalue for="att1" value="-"/>
        </attvalues>
      </edge>
      <edge id="1193" label="-" source="178" target="322" weight="0.5682325">
        <attvalues>
          <attvalue for="att1" value="-"/>
        </attvalues>
      </edge>
      <edge id="1194" label="+" source="179" target="212" weight="0.8904896">
        <attvalues>
          <attvalue for="att1" value="+"/>
        </attvalues>
      </edge>
      <edge id="1195" label="-" source="179" target="263" weight="0.8600802">
        <attvalues>
          <attvalue for="att1" value="-"/>
        </attvalues>
      </edge>
      <edge id="1196" label="+" source="179" target="286" weight="0.8548535">
        <attvalues>
          <attvalue for="att1" value="+"/>
        </attvalues>
      </edge>
      <edge id="1197" label="+" source="179" target="347" weight="0.8131556">
        <attvalues>
          <attvalue for="att1" value="+"/>
        </attvalues>
      </edge>
      <edge id="1198" label="+" source="180" target="215" weight="0.893623">
        <attvalues>
          <attvalue for="att1" value="+"/>
        </attvalues>
      </edge>
      <edge id="1199" label="-" source="180" target="269" weight="0.7442093">
        <attvalues>
          <attvalue for="att1" value="-"/>
        </attvalues>
      </edge>
      <edge id="1200" label="+" source="180" target="278" weight="0.8480527">
        <attvalues>
          <attvalue for="att1" value="+"/>
        </attvalues>
      </edge>
      <edge id="1201" label="-" source="180" target="300" weight="0.8457182">
        <attvalues>
          <attvalue for="att1" value="-"/>
        </attvalues>
      </edge>
      <edge id="1202" label="+" source="180" target="325" weight="0.8926625">
        <attvalues>
          <attvalue for="att1" value="+"/>
        </attvalues>
      </edge>
      <edge id="1203" label="-" source="181" target="308" weight="0.7109358">
        <attvalues>
          <attvalue for="att1" value="-"/>
        </attvalues>
      </edge>
      <edge id="1204" label="+" source="181" target="327" weight="0.8263235">
        <attvalues>
          <attvalue for="att1" value="+"/>
        </attvalues>
      </edge>
      <edge id="1205" label="-" source="182" target="327" weight="0.922621">
        <attvalues>
          <attvalue for="att1" value="-"/>
        </attvalues>
      </edge>
      <edge id="1206" label="+" source="183" target="238" weight="0.7200795">
        <attvalues>
          <attvalue for="att1" value="+"/>
        </attvalues>
      </edge>
      <edge id="1207" label="+" source="183" target="341" weight="0.69968">
        <attvalues>
          <attvalue for="att1" value="+"/>
        </attvalues>
      </edge>
      <edge id="1208" label="-" source="185" target="304" weight="0.8207669">
        <attvalues>
          <attvalue for="att1" value="-"/>
        </attvalues>
      </edge>
      <edge id="1209" label="+" source="185" target="337" weight="0.7679861">
        <attvalues>
          <attvalue for="att1" value="+"/>
        </attvalues>
      </edge>
      <edge id="1210" label="-" source="187" target="336" weight="0.5120612">
        <attvalues>
          <attvalue for="att1" value="-"/>
        </attvalues>
      </edge>
      <edge id="1211" label="+" source="188" target="206" weight="0.8289881">
        <attvalues>
          <attvalue for="att1" value="+"/>
        </attvalues>
      </edge>
      <edge id="1212" label="-" source="188" target="240" weight="0.9349057">
        <attvalues>
          <attvalue for="att1" value="-"/>
        </attvalues>
      </edge>
      <edge id="1213" label="-" source="188" target="327" weight="0.9275476">
        <attvalues>
          <attvalue for="att1" value="-"/>
        </attvalues>
      </edge>
      <edge id="1214" label="+" source="189" target="212" weight="0.6338922">
        <attvalues>
          <attvalue for="att1" value="+"/>
        </attvalues>
      </edge>
      <edge id="1215" label="+" source="189" target="253" weight="0.7400252">
        <attvalues>
          <attvalue for="att1" value="+"/>
        </attvalues>
      </edge>
      <edge id="1216" label="-" source="189" target="265" weight="0.6770376">
        <attvalues>
          <attvalue for="att1" value="-"/>
        </attvalues>
      </edge>
      <edge id="1217" label="+" source="190" target="228" weight="0.7900249">
        <attvalues>
          <attvalue for="att1" value="+"/>
        </attvalues>
      </edge>
      <edge id="1218" label="+" source="190" target="252" weight="0.7722159">
        <attvalues>
          <attvalue for="att1" value="+"/>
        </attvalues>
      </edge>
      <edge id="1219" label="-" source="190" target="338" weight="0.8160602">
        <attvalues>
          <attvalue for="att1" value="-"/>
        </attvalues>
      </edge>
      <edge id="1220" label="+" source="190" target="352" weight="0.7106425">
        <attvalues>
          <attvalue for="att1" value="+"/>
        </attvalues>
      </edge>
      <edge id="1221" label="+" source="191" target="193" weight="0.664131">
        <attvalues>
          <attvalue for="att1" value="+"/>
        </attvalues>
      </edge>
      <edge id="1222" label="-" source="191" target="201" weight="0.700742">
        <attvalues>
          <attvalue for="att1" value="-"/>
        </attvalues>
      </edge>
      <edge id="1223" label="+" source="191" target="290" weight="0.653216">
        <attvalues>
          <attvalue for="att1" value="+"/>
        </attvalues>
      </edge>
      <edge id="1224" label="-" source="191" target="302" weight="0.8376134">
        <attvalues>
          <attvalue for="att1" value="-"/>
        </attvalues>
      </edge>
      <edge id="1225" label="+" source="191" target="327" weight="0.7473272">
        <attvalues>
          <attvalue for="att1" value="+"/>
        </attvalues>
      </edge>
      <edge id="1226" label="-" source="192" target="239" weight="0.8449197">
        <attvalues>
          <attvalue for="att1" value="-"/>
        </attvalues>
      </edge>
      <edge id="1227" label="-" source="192" target="254" weight="0.8005968">
        <attvalues>
          <attvalue for="att1" value="-"/>
        </attvalues>
      </edge>
      <edge id="1228" label="-" source="192" target="263" weight="0.9093882">
        <attvalues>
          <attvalue for="att1" value="-"/>
        </attvalues>
      </edge>
      <edge id="1229" label="-" source="192" target="278" weight="0.8051943">
        <attvalues>
          <attvalue for="att1" value="-"/>
        </attvalues>
      </edge>
      <edge id="1230" label="-" source="192" target="289" weight="0.914526">
        <attvalues>
          <attvalue for="att1" value="-"/>
        </attvalues>
      </edge>
      <edge id="1231" label="+" source="192" target="295" weight="1">
        <attvalues>
          <attvalue for="att1" value="+"/>
        </attvalues>
      </edge>
      <edge id="1232" label="-" source="192" target="311" weight="0.905842">
        <attvalues>
          <attvalue for="att1" value="-"/>
        </attvalues>
      </edge>
      <edge id="1233" label="-" source="192" target="318" weight="0.9497517">
        <attvalues>
          <attvalue for="att1" value="-"/>
        </attvalues>
      </edge>
      <edge id="1234" label="+" source="192" target="319" weight="0.6568874">
        <attvalues>
          <attvalue for="att1" value="+"/>
        </attvalues>
      </edge>
      <edge id="1235" label="-" source="192" target="326" weight="0.8047689">
        <attvalues>
          <attvalue for="att1" value="-"/>
        </attvalues>
      </edge>
      <edge id="1236" label="-" source="192" target="337" weight="0.7590313">
        <attvalues>
          <attvalue for="att1" value="-"/>
        </attvalues>
      </edge>
      <edge id="1237" label="-" source="192" target="341" weight="0.8165834">
        <attvalues>
          <attvalue for="att1" value="-"/>
        </attvalues>
      </edge>
      <edge id="1238" label="-" source="193" target="198" weight="0.8155013">
        <attvalues>
          <attvalue for="att1" value="-"/>
        </attvalues>
      </edge>
      <edge id="1239" label="-" source="193" target="225" weight="0.8289719">
        <attvalues>
          <attvalue for="att1" value="-"/>
        </attvalues>
      </edge>
      <edge id="1240" label="-" source="193" target="231" weight="0.8507103">
        <attvalues>
          <attvalue for="att1" value="-"/>
        </attvalues>
      </edge>
      <edge id="1241" label="-" source="193" target="235" weight="0.7836803">
        <attvalues>
          <attvalue for="att1" value="-"/>
        </attvalues>
      </edge>
      <edge id="1242" label="-" source="193" target="247" weight="0.7568351">
        <attvalues>
          <attvalue for="att1" value="-"/>
        </attvalues>
      </edge>
      <edge id="1243" label="-" source="193" target="277" weight="0.89561">
        <attvalues>
          <attvalue for="att1" value="-"/>
        </attvalues>
      </edge>
      <edge id="1244" label="-" source="193" target="284" weight="0.6928742">
        <attvalues>
          <attvalue for="att1" value="-"/>
        </attvalues>
      </edge>
      <edge id="1245" label="+" source="193" target="286" weight="0.9736397">
        <attvalues>
          <attvalue for="att1" value="+"/>
        </attvalues>
      </edge>
      <edge id="1246" label="-" source="193" target="294" weight="0.8022065">
        <attvalues>
          <attvalue for="att1" value="-"/>
        </attvalues>
      </edge>
      <edge id="1247" label="-" source="193" target="298" weight="0.8207528">
        <attvalues>
          <attvalue for="att1" value="-"/>
        </attvalues>
      </edge>
      <edge id="1248" label="-" source="193" target="309" weight="0.7036852">
        <attvalues>
          <attvalue for="att1" value="-"/>
        </attvalues>
      </edge>
      <edge id="1249" label="-" source="193" target="327" weight="0.7200771">
        <attvalues>
          <attvalue for="att1" value="-"/>
        </attvalues>
      </edge>
      <edge id="1250" label="+" source="194" target="235" weight="0.8699568">
        <attvalues>
          <attvalue for="att1" value="+"/>
        </attvalues>
      </edge>
      <edge id="1251" label="+" source="194" target="250" weight="0.9029483">
        <attvalues>
          <attvalue for="att1" value="+"/>
        </attvalues>
      </edge>
      <edge id="1252" label="+" source="194" target="274" weight="0.9572921">
        <attvalues>
          <attvalue for="att1" value="+"/>
        </attvalues>
      </edge>
      <edge id="1253" label="+" source="194" target="285" weight="0.8180856">
        <attvalues>
          <attvalue for="att1" value="+"/>
        </attvalues>
      </edge>
      <edge id="1254" label="+" source="194" target="307" weight="0.836155">
        <attvalues>
          <attvalue for="att1" value="+"/>
        </attvalues>
      </edge>
      <edge id="1255" label="+" source="194" target="314" weight="0.864898">
        <attvalues>
          <attvalue for="att1" value="+"/>
        </attvalues>
      </edge>
      <edge id="1256" label="-" source="194" target="315" weight="0.8280893">
        <attvalues>
          <attvalue for="att1" value="-"/>
        </attvalues>
      </edge>
      <edge id="1257" label="+" source="194" target="322" weight="0.7191739">
        <attvalues>
          <attvalue for="att1" value="+"/>
        </attvalues>
      </edge>
      <edge id="1258" label="+" source="194" target="333" weight="0.8739206">
        <attvalues>
          <attvalue for="att1" value="+"/>
        </attvalues>
      </edge>
      <edge id="1259" label="+" source="194" target="337" weight="0.9462965">
        <attvalues>
          <attvalue for="att1" value="+"/>
        </attvalues>
      </edge>
      <edge id="1260" label="+" source="194" target="341" weight="0.6841806">
        <attvalues>
          <attvalue for="att1" value="+"/>
        </attvalues>
      </edge>
      <edge id="1261" label="+" source="195" target="211" weight="0.7655831">
        <attvalues>
          <attvalue for="att1" value="+"/>
        </attvalues>
      </edge>
      <edge id="1262" label="+" source="195" target="223" weight="0.8141185">
        <attvalues>
          <attvalue for="att1" value="+"/>
        </attvalues>
      </edge>
      <edge id="1263" label="+" source="195" target="229" weight="0.7741659">
        <attvalues>
          <attvalue for="att1" value="+"/>
        </attvalues>
      </edge>
      <edge id="1264" label="+" source="195" target="245" weight="0.8366151">
        <attvalues>
          <attvalue for="att1" value="+"/>
        </attvalues>
      </edge>
      <edge id="1265" label="+" source="195" target="275" weight="0.7334176">
        <attvalues>
          <attvalue for="att1" value="+"/>
        </attvalues>
      </edge>
      <edge id="1266" label="-" source="195" target="284" weight="0.8654656">
        <attvalues>
          <attvalue for="att1" value="-"/>
        </attvalues>
      </edge>
      <edge id="1267" label="+" source="195" target="292" weight="0.8985442">
        <attvalues>
          <attvalue for="att1" value="+"/>
        </attvalues>
      </edge>
      <edge id="1268" label="+" source="195" target="296" weight="0.7236928">
        <attvalues>
          <attvalue for="att1" value="+"/>
        </attvalues>
      </edge>
      <edge id="1269" label="+" source="195" target="307" weight="0.8401019">
        <attvalues>
          <attvalue for="att1" value="+"/>
        </attvalues>
      </edge>
      <edge id="1270" label="-" source="195" target="323" weight="0.7121548">
        <attvalues>
          <attvalue for="att1" value="-"/>
        </attvalues>
      </edge>
      <edge id="1271" label="+" source="195" target="325" weight="0.8405259">
        <attvalues>
          <attvalue for="att1" value="+"/>
        </attvalues>
      </edge>
      <edge id="1272" label="+" source="195" target="326" weight="0.7751761">
        <attvalues>
          <attvalue for="att1" value="+"/>
        </attvalues>
      </edge>
      <edge id="1273" label="-" source="196" target="204" weight="0.7990861">
        <attvalues>
          <attvalue for="att1" value="-"/>
        </attvalues>
      </edge>
      <edge id="1274" label="+" source="196" target="220" weight="0.7383073">
        <attvalues>
          <attvalue for="att1" value="+"/>
        </attvalues>
      </edge>
      <edge id="1275" label="+" source="196" target="232" weight="0.8011855">
        <attvalues>
          <attvalue for="att1" value="+"/>
        </attvalues>
      </edge>
      <edge id="1276" label="+" source="196" target="247" weight="0.6964293">
        <attvalues>
          <attvalue for="att1" value="+"/>
        </attvalues>
      </edge>
      <edge id="1277" label="-" source="196" target="258" weight="0.7659117">
        <attvalues>
          <attvalue for="att1" value="-"/>
        </attvalues>
      </edge>
      <edge id="1278" label="+" source="196" target="261" weight="0.8168491">
        <attvalues>
          <attvalue for="att1" value="+"/>
        </attvalues>
      </edge>
      <edge id="1279" label="-" source="196" target="272" weight="0.5740275">
        <attvalues>
          <attvalue for="att1" value="-"/>
        </attvalues>
      </edge>
      <edge id="1280" label="-" source="196" target="325" weight="0.862319">
        <attvalues>
          <attvalue for="att1" value="-"/>
        </attvalues>
      </edge>
      <edge id="1281" label="+" source="197" target="215" weight="0.8370553">
        <attvalues>
          <attvalue for="att1" value="+"/>
        </attvalues>
      </edge>
      <edge id="1282" label="-" source="197" target="222" weight="0.8620567">
        <attvalues>
          <attvalue for="att1" value="-"/>
        </attvalues>
      </edge>
      <edge id="1283" label="-" source="197" target="266" weight="0.9659554">
        <attvalues>
          <attvalue for="att1" value="-"/>
        </attvalues>
      </edge>
      <edge id="1284" label="-" source="197" target="271" weight="0.8878588">
        <attvalues>
          <attvalue for="att1" value="-"/>
        </attvalues>
      </edge>
      <edge id="1285" label="+" source="197" target="305" weight="0.7356475">
        <attvalues>
          <attvalue for="att1" value="+"/>
        </attvalues>
      </edge>
      <edge id="1286" label="+" source="198" target="216" weight="0.8687079">
        <attvalues>
          <attvalue for="att1" value="+"/>
        </attvalues>
      </edge>
      <edge id="1287" label="+" source="198" target="274" weight="0.9134675">
        <attvalues>
          <attvalue for="att1" value="+"/>
        </attvalues>
      </edge>
      <edge id="1288" label="+" source="198" target="276" weight="0.9433403">
        <attvalues>
          <attvalue for="att1" value="+"/>
        </attvalues>
      </edge>
      <edge id="1289" label="+" source="198" target="289" weight="0.8427458">
        <attvalues>
          <attvalue for="att1" value="+"/>
        </attvalues>
      </edge>
      <edge id="1290" label="+" source="198" target="302" weight="0.9439962">
        <attvalues>
          <attvalue for="att1" value="+"/>
        </attvalues>
      </edge>
      <edge id="1291" label="-" source="198" target="307" weight="0.6420562">
        <attvalues>
          <attvalue for="att1" value="-"/>
        </attvalues>
      </edge>
      <edge id="1292" label="+" source="198" target="308" weight="0.8669541">
        <attvalues>
          <attvalue for="att1" value="+"/>
        </attvalues>
      </edge>
      <edge id="1293" label="+" source="198" target="319" weight="0.8089393">
        <attvalues>
          <attvalue for="att1" value="+"/>
        </attvalues>
      </edge>
      <edge id="1294" label="+" source="198" target="345" weight="0.8687557">
        <attvalues>
          <attvalue for="att1" value="+"/>
        </attvalues>
      </edge>
      <edge id="1295" label="+" source="199" target="212" weight="0.8205766">
        <attvalues>
          <attvalue for="att1" value="+"/>
        </attvalues>
      </edge>
      <edge id="1296" label="+" source="199" target="225" weight="0.8213171">
        <attvalues>
          <attvalue for="att1" value="+"/>
        </attvalues>
      </edge>
      <edge id="1297" label="+" source="199" target="241" weight="0.9494939">
        <attvalues>
          <attvalue for="att1" value="+"/>
        </attvalues>
      </edge>
      <edge id="1298" label="+" source="199" target="245" weight="0.8385043">
        <attvalues>
          <attvalue for="att1" value="+"/>
        </attvalues>
      </edge>
      <edge id="1299" label="-" source="199" target="255" weight="0.725229">
        <attvalues>
          <attvalue for="att1" value="-"/>
        </attvalues>
      </edge>
      <edge id="1300" label="+" source="199" target="269" weight="0.8101871">
        <attvalues>
          <attvalue for="att1" value="+"/>
        </attvalues>
      </edge>
      <edge id="1301" label="+" source="199" target="278" weight="0.8110473">
        <attvalues>
          <attvalue for="att1" value="+"/>
        </attvalues>
      </edge>
      <edge id="1302" label="+" source="199" target="345" weight="0.9513062">
        <attvalues>
          <attvalue for="att1" value="+"/>
        </attvalues>
      </edge>
      <edge id="1303" label="+" source="200" target="209" weight="0.7741138">
        <attvalues>
          <attvalue for="att1" value="+"/>
        </attvalues>
      </edge>
      <edge id="1304" label="+" source="200" target="248" weight="0.8610643">
        <attvalues>
          <attvalue for="att1" value="+"/>
        </attvalues>
      </edge>
      <edge id="1305" label="-" source="200" target="260" weight="0.9372569">
        <attvalues>
          <attvalue for="att1" value="-"/>
        </attvalues>
      </edge>
      <edge id="1306" label="-" source="200" target="264" weight="0.8591651">
        <attvalues>
          <attvalue for="att1" value="-"/>
        </attvalues>
      </edge>
      <edge id="1307" label="-" source="200" target="308" weight="0.8567259">
        <attvalues>
          <attvalue for="att1" value="-"/>
        </attvalues>
      </edge>
      <edge id="1308" label="+" source="200" target="322" weight="0.7693319">
        <attvalues>
          <attvalue for="att1" value="+"/>
        </attvalues>
      </edge>
      <edge id="1309" label="-" source="200" target="326" weight="0.776938">
        <attvalues>
          <attvalue for="att1" value="-"/>
        </attvalues>
      </edge>
      <edge id="1310" label="+" source="200" target="335" weight="0.7214898">
        <attvalues>
          <attvalue for="att1" value="+"/>
        </attvalues>
      </edge>
      <edge id="1311" label="-" source="201" target="229" weight="0.8308765">
        <attvalues>
          <attvalue for="att1" value="-"/>
        </attvalues>
      </edge>
      <edge id="1312" label="+" source="201" target="242" weight="0.762591">
        <attvalues>
          <attvalue for="att1" value="+"/>
        </attvalues>
      </edge>
      <edge id="1313" label="+" source="201" target="260" weight="0.9299965">
        <attvalues>
          <attvalue for="att1" value="+"/>
        </attvalues>
      </edge>
      <edge id="1314" label="+" source="201" target="294" weight="0.8533904">
        <attvalues>
          <attvalue for="att1" value="+"/>
        </attvalues>
      </edge>
      <edge id="1315" label="-" source="201" target="314" weight="0.7682087">
        <attvalues>
          <attvalue for="att1" value="-"/>
        </attvalues>
      </edge>
      <edge id="1316" label="-" source="201" target="326" weight="0.7384124">
        <attvalues>
          <attvalue for="att1" value="-"/>
        </attvalues>
      </edge>
      <edge id="1317" label="+" source="202" target="225" weight="0.6689866">
        <attvalues>
          <attvalue for="att1" value="+"/>
        </attvalues>
      </edge>
      <edge id="1318" label="-" source="202" target="259" weight="0.8250877">
        <attvalues>
          <attvalue for="att1" value="-"/>
        </attvalues>
      </edge>
      <edge id="1319" label="-" source="202" target="275" weight="0.8359854">
        <attvalues>
          <attvalue for="att1" value="-"/>
        </attvalues>
      </edge>
      <edge id="1320" label="-" source="202" target="284" weight="0.7543133">
        <attvalues>
          <attvalue for="att1" value="-"/>
        </attvalues>
      </edge>
      <edge id="1321" label="-" source="202" target="293" weight="0.9303661">
        <attvalues>
          <attvalue for="att1" value="-"/>
        </attvalues>
      </edge>
      <edge id="1322" label="-" source="202" target="308" weight="0.6326473">
        <attvalues>
          <attvalue for="att1" value="-"/>
        </attvalues>
      </edge>
      <edge id="1323" label="-" source="202" target="319" weight="0.857019">
        <attvalues>
          <attvalue for="att1" value="-"/>
        </attvalues>
      </edge>
      <edge id="1324" label="-" source="202" target="341" weight="0.9065748">
        <attvalues>
          <attvalue for="att1" value="-"/>
        </attvalues>
      </edge>
      <edge id="1325" label="-" source="202" target="348" weight="0.9280334">
        <attvalues>
          <attvalue for="att1" value="-"/>
        </attvalues>
      </edge>
      <edge id="1326" label="-" source="203" target="217" weight="0.7772016">
        <attvalues>
          <attvalue for="att1" value="-"/>
        </attvalues>
      </edge>
      <edge id="1327" label="-" source="203" target="221" weight="0.6945114">
        <attvalues>
          <attvalue for="att1" value="-"/>
        </attvalues>
      </edge>
      <edge id="1328" label="-" source="203" target="225" weight="0.6079326">
        <attvalues>
          <attvalue for="att1" value="-"/>
        </attvalues>
      </edge>
      <edge id="1329" label="-" source="203" target="235" weight="0.7769221">
        <attvalues>
          <attvalue for="att1" value="-"/>
        </attvalues>
      </edge>
      <edge id="1330" label="-" source="203" target="238" weight="0.6656988">
        <attvalues>
          <attvalue for="att1" value="-"/>
        </attvalues>
      </edge>
      <edge id="1331" label="-" source="203" target="244" weight="0.7316186">
        <attvalues>
          <attvalue for="att1" value="-"/>
        </attvalues>
      </edge>
      <edge id="1332" label="-" source="203" target="245" weight="0.6318367">
        <attvalues>
          <attvalue for="att1" value="-"/>
        </attvalues>
      </edge>
      <edge id="1333" label="-" source="203" target="265" weight="0.7891438">
        <attvalues>
          <attvalue for="att1" value="-"/>
        </attvalues>
      </edge>
      <edge id="1334" label="-" source="203" target="271" weight="0.9093848">
        <attvalues>
          <attvalue for="att1" value="-"/>
        </attvalues>
      </edge>
      <edge id="1335" label="-" source="203" target="275" weight="0.6350863">
        <attvalues>
          <attvalue for="att1" value="-"/>
        </attvalues>
      </edge>
      <edge id="1336" label="-" source="203" target="287" weight="0.71461">
        <attvalues>
          <attvalue for="att1" value="-"/>
        </attvalues>
      </edge>
      <edge id="1337" label="-" source="203" target="308" weight="0.5367382">
        <attvalues>
          <attvalue for="att1" value="-"/>
        </attvalues>
      </edge>
      <edge id="1338" label="-" source="203" target="324" weight="0.6374605">
        <attvalues>
          <attvalue for="att1" value="-"/>
        </attvalues>
      </edge>
      <edge id="1339" label="+" source="203" target="326" weight="0.9331424">
        <attvalues>
          <attvalue for="att1" value="+"/>
        </attvalues>
      </edge>
      <edge id="1340" label="-" source="203" target="334" weight="0.695027">
        <attvalues>
          <attvalue for="att1" value="-"/>
        </attvalues>
      </edge>
      <edge id="1341" label="-" source="203" target="349" weight="0.6698035">
        <attvalues>
          <attvalue for="att1" value="-"/>
        </attvalues>
      </edge>
      <edge id="1342" label="-" source="204" target="255" weight="0.6701238">
        <attvalues>
          <attvalue for="att1" value="-"/>
        </attvalues>
      </edge>
      <edge id="1343" label="-" source="204" target="320" weight="0.8904495">
        <attvalues>
          <attvalue for="att1" value="-"/>
        </attvalues>
      </edge>
      <edge id="1344" label="-" source="205" target="351" weight="0.5308359">
        <attvalues>
          <attvalue for="att1" value="-"/>
        </attvalues>
      </edge>
      <edge id="1345" label="-" source="206" target="235" weight="0.6695485">
        <attvalues>
          <attvalue for="att1" value="-"/>
        </attvalues>
      </edge>
      <edge id="1346" label="-" source="206" target="327" weight="0.760505">
        <attvalues>
          <attvalue for="att1" value="-"/>
        </attvalues>
      </edge>
      <edge id="1347" label="-" source="206" target="346" weight="0.4214173">
        <attvalues>
          <attvalue for="att1" value="-"/>
        </attvalues>
      </edge>
      <edge id="1348" label="+" source="207" target="325" weight="0.6024541">
        <attvalues>
          <attvalue for="att1" value="+"/>
        </attvalues>
      </edge>
      <edge id="1349" label="-" source="208" target="234" weight="0.9281809">
        <attvalues>
          <attvalue for="att1" value="-"/>
        </attvalues>
      </edge>
      <edge id="1350" label="+" source="209" target="305" weight="0.7247094">
        <attvalues>
          <attvalue for="att1" value="+"/>
        </attvalues>
      </edge>
      <edge id="1351" label="+" source="209" target="319" weight="0.7039623">
        <attvalues>
          <attvalue for="att1" value="+"/>
        </attvalues>
      </edge>
      <edge id="1352" label="-" source="210" target="267" weight="0.8078316">
        <attvalues>
          <attvalue for="att1" value="-"/>
        </attvalues>
      </edge>
      <edge id="1353" label="-" source="210" target="306" weight="0.8186302">
        <attvalues>
          <attvalue for="att1" value="-"/>
        </attvalues>
      </edge>
      <edge id="1354" label="-" source="210" target="349" weight="0.8368416">
        <attvalues>
          <attvalue for="att1" value="-"/>
        </attvalues>
      </edge>
      <edge id="1355" label="-" source="211" target="337" weight="0.7913265">
        <attvalues>
          <attvalue for="att1" value="-"/>
        </attvalues>
      </edge>
      <edge id="1356" label="-" source="213" target="228" weight="0.9167012">
        <attvalues>
          <attvalue for="att1" value="-"/>
        </attvalues>
      </edge>
      <edge id="1357" label="+" source="213" target="258" weight="0.696003">
        <attvalues>
          <attvalue for="att1" value="+"/>
        </attvalues>
      </edge>
      <edge id="1358" label="-" source="213" target="262" weight="0.5665493">
        <attvalues>
          <attvalue for="att1" value="-"/>
        </attvalues>
      </edge>
      <edge id="1359" label="+" source="213" target="316" weight="0.8429115">
        <attvalues>
          <attvalue for="att1" value="+"/>
        </attvalues>
      </edge>
      <edge id="1360" label="+" source="213" target="318" weight="0.9022349">
        <attvalues>
          <attvalue for="att1" value="+"/>
        </attvalues>
      </edge>
      <edge id="1361" label="+" source="213" target="331" weight="0.6939374">
        <attvalues>
          <attvalue for="att1" value="+"/>
        </attvalues>
      </edge>
      <edge id="1362" label="+" source="213" target="344" weight="0.8859952">
        <attvalues>
          <attvalue for="att1" value="+"/>
        </attvalues>
      </edge>
      <edge id="1363" label="-" source="213" target="349" weight="0.5728372">
        <attvalues>
          <attvalue for="att1" value="-"/>
        </attvalues>
      </edge>
      <edge id="1364" label="+" source="213" target="350" weight="0.8477721">
        <attvalues>
          <attvalue for="att1" value="+"/>
        </attvalues>
      </edge>
      <edge id="1365" label="+" source="214" target="248" weight="0.7454613">
        <attvalues>
          <attvalue for="att1" value="+"/>
        </attvalues>
      </edge>
      <edge id="1366" label="+" source="214" target="269" weight="0.6314211">
        <attvalues>
          <attvalue for="att1" value="+"/>
        </attvalues>
      </edge>
      <edge id="1367" label="+" source="214" target="282" weight="0.7451011">
        <attvalues>
          <attvalue for="att1" value="+"/>
        </attvalues>
      </edge>
      <edge id="1368" label="+" source="214" target="298" weight="0.8722541">
        <attvalues>
          <attvalue for="att1" value="+"/>
        </attvalues>
      </edge>
      <edge id="1369" label="+" source="214" target="302" weight="0.6981653">
        <attvalues>
          <attvalue for="att1" value="+"/>
        </attvalues>
      </edge>
      <edge id="1370" label="-" source="214" target="312" weight="0.5816004">
        <attvalues>
          <attvalue for="att1" value="-"/>
        </attvalues>
      </edge>
      <edge id="1371" label="+" source="214" target="326" weight="0.809315">
        <attvalues>
          <attvalue for="att1" value="+"/>
        </attvalues>
      </edge>
      <edge id="1372" label="+" source="215" target="281" weight="0.7790935">
        <attvalues>
          <attvalue for="att1" value="+"/>
        </attvalues>
      </edge>
      <edge id="1373" label="+" source="215" target="294" weight="0.8306328">
        <attvalues>
          <attvalue for="att1" value="+"/>
        </attvalues>
      </edge>
      <edge id="1374" label="-" source="215" target="310" weight="0.9638468">
        <attvalues>
          <attvalue for="att1" value="-"/>
        </attvalues>
      </edge>
      <edge id="1375" label="-" source="216" target="260" weight="0.9323188">
        <attvalues>
          <attvalue for="att1" value="-"/>
        </attvalues>
      </edge>
      <edge id="1376" label="+" source="216" target="261" weight="0.8037081">
        <attvalues>
          <attvalue for="att1" value="+"/>
        </attvalues>
      </edge>
      <edge id="1377" label="+" source="216" target="298" weight="0.8747472">
        <attvalues>
          <attvalue for="att1" value="+"/>
        </attvalues>
      </edge>
      <edge id="1378" label="+" source="216" target="319" weight="0.8631425">
        <attvalues>
          <attvalue for="att1" value="+"/>
        </attvalues>
      </edge>
      <edge id="1379" label="+" source="216" target="332" weight="0.7825948">
        <attvalues>
          <attvalue for="att1" value="+"/>
        </attvalues>
      </edge>
      <edge id="1380" label="+" source="216" target="352" weight="0.7190808">
        <attvalues>
          <attvalue for="att1" value="+"/>
        </attvalues>
      </edge>
      <edge id="1381" label="-" source="217" target="258" weight="0.9034642">
        <attvalues>
          <attvalue for="att1" value="-"/>
        </attvalues>
      </edge>
      <edge id="1382" label="+" source="217" target="346" weight="0.7056239">
        <attvalues>
          <attvalue for="att1" value="+"/>
        </attvalues>
      </edge>
      <edge id="1383" label="+" source="217" target="353" weight="0.6319709">
        <attvalues>
          <attvalue for="att1" value="+"/>
        </attvalues>
      </edge>
      <edge id="1384" label="-" source="218" target="244" weight="0.3808616">
        <attvalues>
          <attvalue for="att1" value="-"/>
        </attvalues>
      </edge>
      <edge id="1385" label="+" source="219" target="276" weight="0.8379662">
        <attvalues>
          <attvalue for="att1" value="+"/>
        </attvalues>
      </edge>
      <edge id="1386" label="+" source="219" target="280" weight="0.5514516">
        <attvalues>
          <attvalue for="att1" value="+"/>
        </attvalues>
      </edge>
      <edge id="1387" label="+" source="220" target="241" weight="0.5205651">
        <attvalues>
          <attvalue for="att1" value="+"/>
        </attvalues>
      </edge>
      <edge id="1388" label="-" source="220" target="288" weight="0.8906709">
        <attvalues>
          <attvalue for="att1" value="-"/>
        </attvalues>
      </edge>
      <edge id="1389" label="-" source="221" target="322" weight="0.9388829">
        <attvalues>
          <attvalue for="att1" value="-"/>
        </attvalues>
      </edge>
      <edge id="1390" label="-" source="223" target="245" weight="0.8743561">
        <attvalues>
          <attvalue for="att1" value="-"/>
        </attvalues>
      </edge>
      <edge id="1391" label="-" source="223" target="251" weight="0.7593362">
        <attvalues>
          <attvalue for="att1" value="-"/>
        </attvalues>
      </edge>
      <edge id="1392" label="-" source="223" target="260" weight="0.9268782">
        <attvalues>
          <attvalue for="att1" value="-"/>
        </attvalues>
      </edge>
      <edge id="1393" label="-" source="223" target="284" weight="0.8904557">
        <attvalues>
          <attvalue for="att1" value="-"/>
        </attvalues>
      </edge>
      <edge id="1394" label="-" source="223" target="295" weight="0.9133473">
        <attvalues>
          <attvalue for="att1" value="-"/>
        </attvalues>
      </edge>
      <edge id="1395" label="-" source="223" target="317" weight="0.9482654">
        <attvalues>
          <attvalue for="att1" value="-"/>
        </attvalues>
      </edge>
      <edge id="1396" label="-" source="223" target="324" weight="0.962083">
        <attvalues>
          <attvalue for="att1" value="-"/>
        </attvalues>
      </edge>
      <edge id="1397" label="-" source="223" target="332" weight="0.7851495">
        <attvalues>
          <attvalue for="att1" value="-"/>
        </attvalues>
      </edge>
      <edge id="1398" label="-" source="223" target="343" weight="0.8671569">
        <attvalues>
          <attvalue for="att1" value="-"/>
        </attvalues>
      </edge>
      <edge id="1399" label="-" source="223" target="347" weight="0.889201">
        <attvalues>
          <attvalue for="att1" value="-"/>
        </attvalues>
      </edge>
      <edge id="1400" label="-" source="223" target="351" weight="0.6118209">
        <attvalues>
          <attvalue for="att1" value="-"/>
        </attvalues>
      </edge>
      <edge id="1401" label="-" source="224" target="232" weight="0.7976324">
        <attvalues>
          <attvalue for="att1" value="-"/>
        </attvalues>
      </edge>
      <edge id="1402" label="-" source="224" target="250" weight="0.8385936">
        <attvalues>
          <attvalue for="att1" value="-"/>
        </attvalues>
      </edge>
      <edge id="1403" label="-" source="224" target="262" weight="0.8339275">
        <attvalues>
          <attvalue for="att1" value="-"/>
        </attvalues>
      </edge>
      <edge id="1404" label="-" source="224" target="268" weight="0.8829223">
        <attvalues>
          <attvalue for="att1" value="-"/>
        </attvalues>
      </edge>
      <edge id="1405" label="-" source="224" target="272" weight="0.8365136">
        <attvalues>
          <attvalue for="att1" value="-"/>
        </attvalues>
      </edge>
      <edge id="1406" label="-" source="224" target="284" weight="0.8044269">
        <attvalues>
          <attvalue for="att1" value="-"/>
        </attvalues>
      </edge>
      <edge id="1407" label="-" source="224" target="314" weight="0.8875613">
        <attvalues>
          <attvalue for="att1" value="-"/>
        </attvalues>
      </edge>
      <edge id="1408" label="-" source="224" target="321" weight="0.7816189">
        <attvalues>
          <attvalue for="att1" value="-"/>
        </attvalues>
      </edge>
      <edge id="1409" label="+" source="224" target="323" weight="0.9865887">
        <attvalues>
          <attvalue for="att1" value="+"/>
        </attvalues>
      </edge>
      <edge id="1410" label="-" source="224" target="331" weight="0.9116076">
        <attvalues>
          <attvalue for="att1" value="-"/>
        </attvalues>
      </edge>
      <edge id="1411" label="-" source="224" target="335" weight="0.8597669">
        <attvalues>
          <attvalue for="att1" value="-"/>
        </attvalues>
      </edge>
      <edge id="1412" label="-" source="224" target="346" weight="0.8288628">
        <attvalues>
          <attvalue for="att1" value="-"/>
        </attvalues>
      </edge>
      <edge id="1413" label="+" source="225" target="234" weight="0.923154">
        <attvalues>
          <attvalue for="att1" value="+"/>
        </attvalues>
      </edge>
      <edge id="1414" label="-" source="225" target="236" weight="0.7078265">
        <attvalues>
          <attvalue for="att1" value="-"/>
        </attvalues>
      </edge>
      <edge id="1415" label="-" source="225" target="237" weight="0.8340763">
        <attvalues>
          <attvalue for="att1" value="-"/>
        </attvalues>
      </edge>
      <edge id="1416" label="+" source="225" target="272" weight="0.9724973">
        <attvalues>
          <attvalue for="att1" value="+"/>
        </attvalues>
      </edge>
      <edge id="1417" label="-" source="225" target="273" weight="0.8978533">
        <attvalues>
          <attvalue for="att1" value="-"/>
        </attvalues>
      </edge>
      <edge id="1418" label="+" source="225" target="277" weight="0.8978754">
        <attvalues>
          <attvalue for="att1" value="+"/>
        </attvalues>
      </edge>
      <edge id="1419" label="-" source="225" target="305" weight="0.8801521">
        <attvalues>
          <attvalue for="att1" value="-"/>
        </attvalues>
      </edge>
      <edge id="1420" label="-" source="225" target="309" weight="0.7631913">
        <attvalues>
          <attvalue for="att1" value="-"/>
        </attvalues>
      </edge>
      <edge id="1421" label="-" source="226" target="230" weight="0.7366859">
        <attvalues>
          <attvalue for="att1" value="-"/>
        </attvalues>
      </edge>
      <edge id="1422" label="+" source="226" target="246" weight="1">
        <attvalues>
          <attvalue for="att1" value="+"/>
        </attvalues>
      </edge>
      <edge id="1423" label="-" source="227" target="290" weight="0.7911509">
        <attvalues>
          <attvalue for="att1" value="-"/>
        </attvalues>
      </edge>
      <edge id="1424" label="+" source="227" target="335" weight="0.871816">
        <attvalues>
          <attvalue for="att1" value="+"/>
        </attvalues>
      </edge>
      <edge id="1425" label="+" source="229" target="324" weight="0.6846235">
        <attvalues>
          <attvalue for="att1" value="+"/>
        </attvalues>
      </edge>
      <edge id="1426" label="+" source="229" target="334" weight="0.7751104">
        <attvalues>
          <attvalue for="att1" value="+"/>
        </attvalues>
      </edge>
      <edge id="1427" label="-" source="229" target="342" weight="0.5493851">
        <attvalues>
          <attvalue for="att1" value="-"/>
        </attvalues>
      </edge>
      <edge id="1428" label="-" source="230" target="290" weight="0.915437">
        <attvalues>
          <attvalue for="att1" value="-"/>
        </attvalues>
      </edge>
      <edge id="1429" label="+" source="230" target="328" weight="0.8278941">
        <attvalues>
          <attvalue for="att1" value="+"/>
        </attvalues>
      </edge>
      <edge id="1430" label="+" source="231" target="248" weight="0.8067879">
        <attvalues>
          <attvalue for="att1" value="+"/>
        </attvalues>
      </edge>
      <edge id="1431" label="+" source="231" target="254" weight="0.8677988">
        <attvalues>
          <attvalue for="att1" value="+"/>
        </attvalues>
      </edge>
      <edge id="1432" label="-" source="231" target="259" weight="0.6980392">
        <attvalues>
          <attvalue for="att1" value="-"/>
        </attvalues>
      </edge>
      <edge id="1433" label="+" source="231" target="260" weight="0.7317825">
        <attvalues>
          <attvalue for="att1" value="+"/>
        </attvalues>
      </edge>
      <edge id="1434" label="-" source="231" target="272" weight="0.9237126">
        <attvalues>
          <attvalue for="att1" value="-"/>
        </attvalues>
      </edge>
      <edge id="1435" label="+" source="231" target="312" weight="0.7730417">
        <attvalues>
          <attvalue for="att1" value="+"/>
        </attvalues>
      </edge>
      <edge id="1436" label="+" source="231" target="315" weight="0.6955914">
        <attvalues>
          <attvalue for="att1" value="+"/>
        </attvalues>
      </edge>
      <edge id="1437" label="-" source="231" target="324" weight="0.7491894">
        <attvalues>
          <attvalue for="att1" value="-"/>
        </attvalues>
      </edge>
      <edge id="1438" label="-" source="231" target="326" weight="0.7208725">
        <attvalues>
          <attvalue for="att1" value="-"/>
        </attvalues>
      </edge>
      <edge id="1439" label="+" source="231" target="338" weight="0.6548732">
        <attvalues>
          <attvalue for="att1" value="+"/>
        </attvalues>
      </edge>
      <edge id="1440" label="-" source="231" target="352" weight="0.8255518">
        <attvalues>
          <attvalue for="att1" value="-"/>
        </attvalues>
      </edge>
      <edge id="1441" label="-" source="231" target="353" weight="0.7493197">
        <attvalues>
          <attvalue for="att1" value="-"/>
        </attvalues>
      </edge>
      <edge id="1442" label="+" source="232" target="260" weight="0.8338843">
        <attvalues>
          <attvalue for="att1" value="+"/>
        </attvalues>
      </edge>
      <edge id="1443" label="+" source="232" target="286" weight="0.8879748">
        <attvalues>
          <attvalue for="att1" value="+"/>
        </attvalues>
      </edge>
      <edge id="1444" label="+" source="232" target="289" weight="0.8395194">
        <attvalues>
          <attvalue for="att1" value="+"/>
        </attvalues>
      </edge>
      <edge id="1445" label="+" source="232" target="292" weight="0.9639098">
        <attvalues>
          <attvalue for="att1" value="+"/>
        </attvalues>
      </edge>
      <edge id="1446" label="-" source="232" target="307" weight="0.5047165">
        <attvalues>
          <attvalue for="att1" value="-"/>
        </attvalues>
      </edge>
      <edge id="1447" label="+" source="232" target="311" weight="0.6929911">
        <attvalues>
          <attvalue for="att1" value="+"/>
        </attvalues>
      </edge>
      <edge id="1448" label="+" source="232" target="320" weight="0.798473">
        <attvalues>
          <attvalue for="att1" value="+"/>
        </attvalues>
      </edge>
      <edge id="1449" label="-" source="232" target="333" weight="0.5023139">
        <attvalues>
          <attvalue for="att1" value="-"/>
        </attvalues>
      </edge>
      <edge id="1450" label="-" source="232" target="344" weight="0.7080791">
        <attvalues>
          <attvalue for="att1" value="-"/>
        </attvalues>
      </edge>
      <edge id="1451" label="+" source="232" target="348" weight="0.6837646">
        <attvalues>
          <attvalue for="att1" value="+"/>
        </attvalues>
      </edge>
      <edge id="1452" label="+" source="232" target="349" weight="0.84046">
        <attvalues>
          <attvalue for="att1" value="+"/>
        </attvalues>
      </edge>
      <edge id="1453" label="-" source="233" target="260" weight="0.6916972">
        <attvalues>
          <attvalue for="att1" value="-"/>
        </attvalues>
      </edge>
      <edge id="1454" label="+" source="233" target="262" weight="0.8267496">
        <attvalues>
          <attvalue for="att1" value="+"/>
        </attvalues>
      </edge>
      <edge id="1455" label="+" source="234" target="275" weight="0.7992278">
        <attvalues>
          <attvalue for="att1" value="+"/>
        </attvalues>
      </edge>
      <edge id="1456" label="+" source="234" target="282" weight="0.8023685">
        <attvalues>
          <attvalue for="att1" value="+"/>
        </attvalues>
      </edge>
      <edge id="1457" label="+" source="235" target="300" weight="0.7491332">
        <attvalues>
          <attvalue for="att1" value="+"/>
        </attvalues>
      </edge>
      <edge id="1458" label="-" source="236" target="257" weight="0.7853038">
        <attvalues>
          <attvalue for="att1" value="-"/>
        </attvalues>
      </edge>
      <edge id="1459" label="+" source="237" target="241" weight="1">
        <attvalues>
          <attvalue for="att1" value="+"/>
        </attvalues>
      </edge>
      <edge id="1460" label="+" source="238" target="337" weight="0.5841228">
        <attvalues>
          <attvalue for="att1" value="+"/>
        </attvalues>
      </edge>
      <edge id="1461" label="+" source="239" target="277" weight="1">
        <attvalues>
          <attvalue for="att1" value="+"/>
        </attvalues>
      </edge>
      <edge id="1462" label="+" source="241" target="265" weight="0.9977132">
        <attvalues>
          <attvalue for="att1" value="+"/>
        </attvalues>
      </edge>
      <edge id="1463" label="-" source="242" target="279" weight="0.8932295">
        <attvalues>
          <attvalue for="att1" value="-"/>
        </attvalues>
      </edge>
      <edge id="1464" label="-" source="242" target="335" weight="0.5869798">
        <attvalues>
          <attvalue for="att1" value="-"/>
        </attvalues>
      </edge>
      <edge id="1465" label="-" source="243" target="305" weight="0.7011389">
        <attvalues>
          <attvalue for="att1" value="-"/>
        </attvalues>
      </edge>
      <edge id="1466" label="-" source="243" target="309" weight="0.721708">
        <attvalues>
          <attvalue for="att1" value="-"/>
        </attvalues>
      </edge>
      <edge id="1467" label="+" source="243" target="337" weight="0.9083102">
        <attvalues>
          <attvalue for="att1" value="+"/>
        </attvalues>
      </edge>
      <edge id="1468" label="-" source="244" target="259" weight="0.5996984">
        <attvalues>
          <attvalue for="att1" value="-"/>
        </attvalues>
      </edge>
      <edge id="1469" label="+" source="244" target="339" weight="0.9779157">
        <attvalues>
          <attvalue for="att1" value="+"/>
        </attvalues>
      </edge>
      <edge id="1470" label="-" source="245" target="282" weight="0.8895191">
        <attvalues>
          <attvalue for="att1" value="-"/>
        </attvalues>
      </edge>
      <edge id="1471" label="-" source="245" target="294" weight="0.8807562">
        <attvalues>
          <attvalue for="att1" value="-"/>
        </attvalues>
      </edge>
      <edge id="1472" label="-" source="245" target="317" weight="0.9242019">
        <attvalues>
          <attvalue for="att1" value="-"/>
        </attvalues>
      </edge>
      <edge id="1473" label="+" source="245" target="320" weight="0.921178">
        <attvalues>
          <attvalue for="att1" value="+"/>
        </attvalues>
      </edge>
      <edge id="1474" label="-" source="245" target="323" weight="0.8987916">
        <attvalues>
          <attvalue for="att1" value="-"/>
        </attvalues>
      </edge>
      <edge id="1475" label="-" source="245" target="346" weight="0.9083804">
        <attvalues>
          <attvalue for="att1" value="-"/>
        </attvalues>
      </edge>
      <edge id="1476" label="-" source="246" target="262" weight="0.916498">
        <attvalues>
          <attvalue for="att1" value="-"/>
        </attvalues>
      </edge>
      <edge id="1477" label="-" source="246" target="269" weight="0.6211185">
        <attvalues>
          <attvalue for="att1" value="-"/>
        </attvalues>
      </edge>
      <edge id="1478" label="-" source="246" target="326" weight="0.8551728">
        <attvalues>
          <attvalue for="att1" value="-"/>
        </attvalues>
      </edge>
      <edge id="1479" label="+" source="246" target="333" weight="0.7433709">
        <attvalues>
          <attvalue for="att1" value="+"/>
        </attvalues>
      </edge>
      <edge id="1480" label="-" source="247" target="249" weight="0.7551099">
        <attvalues>
          <attvalue for="att1" value="-"/>
        </attvalues>
      </edge>
      <edge id="1481" label="-" source="247" target="351" weight="0.7673549">
        <attvalues>
          <attvalue for="att1" value="-"/>
        </attvalues>
      </edge>
      <edge id="1482" label="-" source="248" target="266" weight="0.7676874">
        <attvalues>
          <attvalue for="att1" value="-"/>
        </attvalues>
      </edge>
      <edge id="1483" label="-" source="248" target="313" weight="0.8487333">
        <attvalues>
          <attvalue for="att1" value="-"/>
        </attvalues>
      </edge>
      <edge id="1484" label="+" source="248" target="339" weight="0.8197259">
        <attvalues>
          <attvalue for="att1" value="+"/>
        </attvalues>
      </edge>
      <edge id="1485" label="-" source="248" target="342" weight="0.7642777">
        <attvalues>
          <attvalue for="att1" value="-"/>
        </attvalues>
      </edge>
      <edge id="1486" label="-" source="249" target="267" weight="0.8880854">
        <attvalues>
          <attvalue for="att1" value="-"/>
        </attvalues>
      </edge>
      <edge id="1487" label="-" source="249" target="348" weight="0.8219677">
        <attvalues>
          <attvalue for="att1" value="-"/>
        </attvalues>
      </edge>
      <edge id="1488" label="+" source="250" target="296" weight="0.8684349">
        <attvalues>
          <attvalue for="att1" value="+"/>
        </attvalues>
      </edge>
      <edge id="1489" label="-" source="250" target="350" weight="0.7938619">
        <attvalues>
          <attvalue for="att1" value="-"/>
        </attvalues>
      </edge>
      <edge id="1490" label="-" source="251" target="294" weight="0.8921315">
        <attvalues>
          <attvalue for="att1" value="-"/>
        </attvalues>
      </edge>
      <edge id="1491" label="+" source="251" target="296" weight="0.8326695">
        <attvalues>
          <attvalue for="att1" value="+"/>
        </attvalues>
      </edge>
      <edge id="1492" label="+" source="251" target="314" weight="0.7649275">
        <attvalues>
          <attvalue for="att1" value="+"/>
        </attvalues>
      </edge>
      <edge id="1493" label="-" source="253" target="333" weight="0.7629642">
        <attvalues>
          <attvalue for="att1" value="-"/>
        </attvalues>
      </edge>
      <edge id="1494" label="+" source="255" target="269" weight="0.790788">
        <attvalues>
          <attvalue for="att1" value="+"/>
        </attvalues>
      </edge>
      <edge id="1495" label="-" source="255" target="276" weight="0.8003655">
        <attvalues>
          <attvalue for="att1" value="-"/>
        </attvalues>
      </edge>
      <edge id="1496" label="+" source="255" target="285" weight="0.9182605">
        <attvalues>
          <attvalue for="att1" value="+"/>
        </attvalues>
      </edge>
      <edge id="1497" label="+" source="255" target="292" weight="0.8506992">
        <attvalues>
          <attvalue for="att1" value="+"/>
        </attvalues>
      </edge>
      <edge id="1498" label="-" source="255" target="322" weight="0.7999315">
        <attvalues>
          <attvalue for="att1" value="-"/>
        </attvalues>
      </edge>
      <edge id="1499" label="-" source="257" target="269" weight="0.8821817">
        <attvalues>
          <attvalue for="att1" value="-"/>
        </attvalues>
      </edge>
      <edge id="1500" label="-" source="257" target="338" weight="0.7329124">
        <attvalues>
          <attvalue for="att1" value="-"/>
        </attvalues>
      </edge>
      <edge id="1501" label="-" source="259" target="277" weight="0.4780924">
        <attvalues>
          <attvalue for="att1" value="-"/>
        </attvalues>
      </edge>
      <edge id="1502" label="-" source="259" target="279" weight="0.7086094">
        <attvalues>
          <attvalue for="att1" value="-"/>
        </attvalues>
      </edge>
      <edge id="1503" label="+" source="259" target="301" weight="1">
        <attvalues>
          <attvalue for="att1" value="+"/>
        </attvalues>
      </edge>
      <edge id="1504" label="-" source="259" target="305" weight="0.5958009">
        <attvalues>
          <attvalue for="att1" value="-"/>
        </attvalues>
      </edge>
      <edge id="1505" label="-" source="259" target="311" weight="0.5710846">
        <attvalues>
          <attvalue for="att1" value="-"/>
        </attvalues>
      </edge>
      <edge id="1506" label="-" source="259" target="315" weight="0.8069537">
        <attvalues>
          <attvalue for="att1" value="-"/>
        </attvalues>
      </edge>
      <edge id="1507" label="-" source="259" target="322" weight="0.5911493">
        <attvalues>
          <attvalue for="att1" value="-"/>
        </attvalues>
      </edge>
      <edge id="1508" label="-" source="260" target="289" weight="0.5217818">
        <attvalues>
          <attvalue for="att1" value="-"/>
        </attvalues>
      </edge>
      <edge id="1509" label="-" source="260" target="299" weight="0.9543056">
        <attvalues>
          <attvalue for="att1" value="-"/>
        </attvalues>
      </edge>
      <edge id="1510" label="-" source="260" target="305" weight="0.626113">
        <attvalues>
          <attvalue for="att1" value="-"/>
        </attvalues>
      </edge>
      <edge id="1511" label="-" source="260" target="342" weight="0.3389519">
        <attvalues>
          <attvalue for="att1" value="-"/>
        </attvalues>
      </edge>
      <edge id="1512" label="-" source="260" target="352" weight="0.4245612">
        <attvalues>
          <attvalue for="att1" value="-"/>
        </attvalues>
      </edge>
      <edge id="1513" label="-" source="261" target="302" weight="0.7528356">
        <attvalues>
          <attvalue for="att1" value="-"/>
        </attvalues>
      </edge>
      <edge id="1514" label="-" source="261" target="317" weight="0.7456773">
        <attvalues>
          <attvalue for="att1" value="-"/>
        </attvalues>
      </edge>
      <edge id="1515" label="-" source="261" target="334" weight="0.9368802">
        <attvalues>
          <attvalue for="att1" value="-"/>
        </attvalues>
      </edge>
      <edge id="1516" label="-" source="261" target="347" weight="0.668948">
        <attvalues>
          <attvalue for="att1" value="-"/>
        </attvalues>
      </edge>
      <edge id="1517" label="-" source="262" target="263" weight="0.7046056">
        <attvalues>
          <attvalue for="att1" value="-"/>
        </attvalues>
      </edge>
      <edge id="1518" label="-" source="264" target="275" weight="0.7378252">
        <attvalues>
          <attvalue for="att1" value="-"/>
        </attvalues>
      </edge>
      <edge id="1519" label="-" source="265" target="267" weight="0.7460491">
        <attvalues>
          <attvalue for="att1" value="-"/>
        </attvalues>
      </edge>
      <edge id="1520" label="+" source="266" target="280" weight="0.7216014">
        <attvalues>
          <attvalue for="att1" value="+"/>
        </attvalues>
      </edge>
      <edge id="1521" label="-" source="266" target="286" weight="0.8774478">
        <attvalues>
          <attvalue for="att1" value="-"/>
        </attvalues>
      </edge>
      <edge id="1522" label="+" source="266" target="306" weight="0.9448621">
        <attvalues>
          <attvalue for="att1" value="+"/>
        </attvalues>
      </edge>
      <edge id="1523" label="+" source="266" target="350" weight="0.8915382">
        <attvalues>
          <attvalue for="att1" value="+"/>
        </attvalues>
      </edge>
      <edge id="1524" label="+" source="267" target="304" weight="0.9358467">
        <attvalues>
          <attvalue for="att1" value="+"/>
        </attvalues>
      </edge>
      <edge id="1525" label="-" source="267" target="313" weight="0.4481626">
        <attvalues>
          <attvalue for="att1" value="-"/>
        </attvalues>
      </edge>
      <edge id="1526" label="-" source="268" target="275" weight="0.7033318">
        <attvalues>
          <attvalue for="att1" value="-"/>
        </attvalues>
      </edge>
      <edge id="1527" label="+" source="269" target="290" weight="0.9184349">
        <attvalues>
          <attvalue for="att1" value="+"/>
        </attvalues>
      </edge>
      <edge id="1528" label="+" source="269" target="299" weight="0.923535">
        <attvalues>
          <attvalue for="att1" value="+"/>
        </attvalues>
      </edge>
      <edge id="1529" label="+" source="269" target="304" weight="0.8077506">
        <attvalues>
          <attvalue for="att1" value="+"/>
        </attvalues>
      </edge>
      <edge id="1530" label="+" source="270" target="277" weight="1">
        <attvalues>
          <attvalue for="att1" value="+"/>
        </attvalues>
      </edge>
      <edge id="1531" label="-" source="270" target="281" weight="0.6439136">
        <attvalues>
          <attvalue for="att1" value="-"/>
        </attvalues>
      </edge>
      <edge id="1532" label="+" source="270" target="300" weight="0.5740002">
        <attvalues>
          <attvalue for="att1" value="+"/>
        </attvalues>
      </edge>
      <edge id="1533" label="+" source="270" target="315" weight="0.5098863">
        <attvalues>
          <attvalue for="att1" value="+"/>
        </attvalues>
      </edge>
      <edge id="1534" label="+" source="270" target="335" weight="0.917934">
        <attvalues>
          <attvalue for="att1" value="+"/>
        </attvalues>
      </edge>
      <edge id="1535" label="+" source="270" target="350" weight="0.9992847">
        <attvalues>
          <attvalue for="att1" value="+"/>
        </attvalues>
      </edge>
      <edge id="1536" label="+" source="271" target="281" weight="0.8846434">
        <attvalues>
          <attvalue for="att1" value="+"/>
        </attvalues>
      </edge>
      <edge id="1537" label="-" source="271" target="286" weight="0.5516551">
        <attvalues>
          <attvalue for="att1" value="-"/>
        </attvalues>
      </edge>
      <edge id="1538" label="+" source="271" target="287" weight="0.8884815">
        <attvalues>
          <attvalue for="att1" value="+"/>
        </attvalues>
      </edge>
      <edge id="1539" label="+" source="271" target="291" weight="0.7364075">
        <attvalues>
          <attvalue for="att1" value="+"/>
        </attvalues>
      </edge>
      <edge id="1540" label="+" source="271" target="298" weight="0.9344705">
        <attvalues>
          <attvalue for="att1" value="+"/>
        </attvalues>
      </edge>
      <edge id="1541" label="+" source="271" target="324" weight="0.7237503">
        <attvalues>
          <attvalue for="att1" value="+"/>
        </attvalues>
      </edge>
      <edge id="1542" label="+" source="271" target="326" weight="0.6055769">
        <attvalues>
          <attvalue for="att1" value="+"/>
        </attvalues>
      </edge>
      <edge id="1543" label="+" source="271" target="331" weight="0.7141006">
        <attvalues>
          <attvalue for="att1" value="+"/>
        </attvalues>
      </edge>
      <edge id="1544" label="+" source="271" target="345" weight="0.8636681">
        <attvalues>
          <attvalue for="att1" value="+"/>
        </attvalues>
      </edge>
      <edge id="1545" label="+" source="272" target="277" weight="0.7920886">
        <attvalues>
          <attvalue for="att1" value="+"/>
        </attvalues>
      </edge>
      <edge id="1546" label="+" source="272" target="293" weight="0.8702288">
        <attvalues>
          <attvalue for="att1" value="+"/>
        </attvalues>
      </edge>
      <edge id="1547" label="+" source="272" target="297" weight="0.9685506">
        <attvalues>
          <attvalue for="att1" value="+"/>
        </attvalues>
      </edge>
      <edge id="1548" label="+" source="272" target="301" weight="0.9337309">
        <attvalues>
          <attvalue for="att1" value="+"/>
        </attvalues>
      </edge>
      <edge id="1549" label="-" source="272" target="307" weight="0.8216888">
        <attvalues>
          <attvalue for="att1" value="-"/>
        </attvalues>
      </edge>
      <edge id="1550" label="+" source="272" target="321" weight="0.7717012">
        <attvalues>
          <attvalue for="att1" value="+"/>
        </attvalues>
      </edge>
      <edge id="1551" label="+" source="272" target="330" weight="0.9046013">
        <attvalues>
          <attvalue for="att1" value="+"/>
        </attvalues>
      </edge>
      <edge id="1552" label="+" source="273" target="302" weight="0.5181205">
        <attvalues>
          <attvalue for="att1" value="+"/>
        </attvalues>
      </edge>
      <edge id="1553" label="+" source="273" target="317" weight="0.7704907">
        <attvalues>
          <attvalue for="att1" value="+"/>
        </attvalues>
      </edge>
      <edge id="1554" label="+" source="273" target="325" weight="0.7008828">
        <attvalues>
          <attvalue for="att1" value="+"/>
        </attvalues>
      </edge>
      <edge id="1555" label="+" source="273" target="334" weight="0.668662">
        <attvalues>
          <attvalue for="att1" value="+"/>
        </attvalues>
      </edge>
      <edge id="1556" label="+" source="273" target="347" weight="0.8694417">
        <attvalues>
          <attvalue for="att1" value="+"/>
        </attvalues>
      </edge>
      <edge id="1557" label="+" source="274" target="275" weight="0.7608504">
        <attvalues>
          <attvalue for="att1" value="+"/>
        </attvalues>
      </edge>
      <edge id="1558" label="+" source="274" target="276" weight="0.6486824">
        <attvalues>
          <attvalue for="att1" value="+"/>
        </attvalues>
      </edge>
      <edge id="1559" label="-" source="274" target="291" weight="0.4510067">
        <attvalues>
          <attvalue for="att1" value="-"/>
        </attvalues>
      </edge>
      <edge id="1560" label="-" source="274" target="313" weight="0.8915319">
        <attvalues>
          <attvalue for="att1" value="-"/>
        </attvalues>
      </edge>
      <edge id="1561" label="+" source="274" target="333" weight="0.8634125">
        <attvalues>
          <attvalue for="att1" value="+"/>
        </attvalues>
      </edge>
      <edge id="1562" label="-" source="275" target="287" weight="0.8597271">
        <attvalues>
          <attvalue for="att1" value="-"/>
        </attvalues>
      </edge>
      <edge id="1563" label="-" source="276" target="318" weight="0.6706872">
        <attvalues>
          <attvalue for="att1" value="-"/>
        </attvalues>
      </edge>
      <edge id="1564" label="-" source="277" target="315" weight="0.4399666">
        <attvalues>
          <attvalue for="att1" value="-"/>
        </attvalues>
      </edge>
      <edge id="1565" label="+" source="277" target="341" weight="0.8201241">
        <attvalues>
          <attvalue for="att1" value="+"/>
        </attvalues>
      </edge>
      <edge id="1566" label="+" source="278" target="331" weight="0.9680131">
        <attvalues>
          <attvalue for="att1" value="+"/>
        </attvalues>
      </edge>
      <edge id="1567" label="-" source="280" target="316" weight="0.9150868">
        <attvalues>
          <attvalue for="att1" value="-"/>
        </attvalues>
      </edge>
      <edge id="1568" label="+" source="281" target="289" weight="0.9247931">
        <attvalues>
          <attvalue for="att1" value="+"/>
        </attvalues>
      </edge>
      <edge id="1569" label="+" source="282" target="298" weight="0.9065668">
        <attvalues>
          <attvalue for="att1" value="+"/>
        </attvalues>
      </edge>
      <edge id="1570" label="-" source="282" target="303" weight="0.8051177">
        <attvalues>
          <attvalue for="att1" value="-"/>
        </attvalues>
      </edge>
      <edge id="1571" label="-" source="284" target="301" weight="0.8226321">
        <attvalues>
          <attvalue for="att1" value="-"/>
        </attvalues>
      </edge>
      <edge id="1572" label="-" source="285" target="325" weight="0.8267335">
        <attvalues>
          <attvalue for="att1" value="-"/>
        </attvalues>
      </edge>
      <edge id="1573" label="-" source="287" target="309" weight="0.7927154">
        <attvalues>
          <attvalue for="att1" value="-"/>
        </attvalues>
      </edge>
      <edge id="1574" label="-" source="289" target="298" weight="0.8641431">
        <attvalues>
          <attvalue for="att1" value="-"/>
        </attvalues>
      </edge>
      <edge id="1575" label="-" source="289" target="313" weight="0.8608603">
        <attvalues>
          <attvalue for="att1" value="-"/>
        </attvalues>
      </edge>
      <edge id="1576" label="-" source="289" target="337" weight="0.8286739">
        <attvalues>
          <attvalue for="att1" value="-"/>
        </attvalues>
      </edge>
      <edge id="1577" label="-" source="289" target="341" weight="0.7894361">
        <attvalues>
          <attvalue for="att1" value="-"/>
        </attvalues>
      </edge>
      <edge id="1578" label="-" source="289" target="348" weight="0.9363835">
        <attvalues>
          <attvalue for="att1" value="-"/>
        </attvalues>
      </edge>
      <edge id="1579" label="-" source="290" target="307" weight="0.9253627">
        <attvalues>
          <attvalue for="att1" value="-"/>
[truncated: 5,692 more chars]
