# Supplementary material for: Microbial interactions mediate the fairy ring type effects on alpine meadow plant communities on the Tibetan plateau
Source: Environ Microbiome. 2026 Mar 10;21:55. doi: 10.1186/s40793-026-00873-z (PMC13088534; doi:10.1186/s40793-026-00873-z)
Supplement: Supplementary file 2 — Supplementary Material 2 [file 40793_2026_873_MOESM2_ESM.zip › co-occurrence network/bacteria/T3/Clitocybe_10in_node.csv]

ID	degree	betweenness_centrality	closeness_centrality	eigenvector_centrality	Abundance	module	Kingdom	phylum	class	order	family	genus
ASV3	14	853	0.00138608672992694	0.452321378496903	0.211806993991534	M4	Bacteria	Cyanobacteria	Cyanobacteriia	Chloroplast	Chloroplast	Chloroplast
ASV4	9	104	0.00122770208969886	0.340660796911617	0.0669683878061468	M7	Bacteria	Proteobacteria	Alphaproteobacteria	Rickettsiales	Mitochondria	Mitochondria
ASV5	8	57	0.0011585458009765	0.272802607863655	0.752537790416979	M6	Bacteria	Firmicutes	Bacilli	Acholeplasmatales	Acholeplasmataceae	Candidatus_Phytoplasma
ASV6	10	290	0.00126570515724654	0.350771638257475	1.45897641155345	M1	Bacteria	Verrucomicrobiota	Verrucomicrobiae	Chthoniobacterales	Chthoniobacteraceae	Candidatus_Udaeobacter
ASV8	12	403	0.00132581739647108	0.418254558057997	0.425794354097687	M8	Bacteria	Gemmatimonadota	Gemmatimonadetes	Gemmatimonadales	Gemmatimonadaceae	uncultured
ASV9	15	793	0.0013604488740339	0.383473747598463	0.460680211931586	M3	Bacteria	Actinobacteriota	Thermoleophilia	Solirubrobacterales	67-14	67-14
ASV10	7	117	0.0012072374291025	0.183903909783631	0.370662239485184	M3	Bacteria	Gemmatimonadota	Gemmatimonadetes	Gemmatimonadales	Gemmatimonadaceae
ASV11	10	258	0.00129780448833591	0.43064397319014	1.21415244496912	M2	Bacteria	Proteobacteria	Alphaproteobacteria	Rhizobiales	uncultured	uncultured
ASV12	5	112	0.00125443580709614	0.158871570388032	0.900491205337536	M11	Bacteria	Acidobacteriota	Blastocatellia	Pyrinomonadales	Pyrinomonadaceae	RB41
ASV13	9	542	0.00123514085912688	0.230767310576128	1.01013247281551	M6	Bacteria	Acidobacteriota	Blastocatellia	Pyrinomonadales	Pyrinomonadaceae	RB41
ASV16	16	483	0.00134074019795523	0.693912176691332	0.757832965266768	M1	Bacteria	Acidobacteriota	Blastocatellia	Pyrinomonadales	Pyrinomonadaceae	RB41
ASV17	4	113	0.00113069125755124	0.124164280670765	0.406794020813152	M6	Bacteria	Proteobacteria	Gammaproteobacteria	Burkholderiales	Nitrosomonadaceae	MND1
ASV18	2	4	0.000952697289368263	0.053951397670479	0.361629294153193	M8	Bacteria	Actinobacteriota	Thermoleophilia	Gaiellales	uncultured	uncultured
ASV19	12	829	0.0013441280948665	0.292722407022756	0.359760408912091	M2	Bacteria	Gemmatimonadota	Gemmatimonadetes	Gemmatimonadales	Gemmatimonadaceae	uncultured
ASV20	11	455	0.00128976271447447	0.316055265201656	0.303382370805521	M1	Bacteria	Chloroflexi	Gitt-GS-136	Gitt-GS-136	Gitt-GS-136	Gitt-GS-136
ASV21	11	234	0.00127824559696075	0.419791673971357	0.864047943136052	M7	Bacteria	Acidobacteriota	Blastocatellia	Pyrinomonadales	Pyrinomonadaceae	RB41
ASV22	4	204	0.001181289654395	0.108128962868767	0.582469233476718	M8	Bacteria	Acidobacteriota	Vicinamibacteria	Vicinamibacterales	Vicinamibacteraceae	Vicinamibacteraceae
ASV23	11	496	0.00132674715777832	0.337233434452954	0.250742103181154	M2	Bacteria	Gemmatimonadota	Gemmatimonadetes	Gemmatimonadales	Gemmatimonadaceae	uncultured
ASV24	14	624	0.00138089410941714	0.462458489914185	0.431712490694509	M1	Bacteria	Actinobacteriota	Thermoleophilia	Solirubrobacterales	67-14	67-14
ASV25	8	95	0.00119749364468928	0.291819358457622	0.200282201671406	M2	Bacteria	Gemmatimonadota	Gemmatimonadetes	Gemmatimonadales	Gemmatimonadaceae	uncultured
ASV26	9	263	0.0012681329445596	0.288020999283073	0.250430622307637	M3	Bacteria	Actinobacteriota	Thermoleophilia	Gaiellales	uncultured	uncultured
ASV27	5	48	0.00119766134869398	0.23829416085614	0.313038277884546	M4	Bacteria	Actinobacteriota	Thermoleophilia	Solirubrobacterales	Solirubrobacteraceae	Solirubrobacter
ASV28	15	416	0.00132316288131647	0.630519764961865	0.138297507841531	M2	Bacteria	Actinobacteriota	MB-A2-108	MB-A2-108	MB-A2-108	MB-A2-108
ASV29	6	91	0.00117992664808876	0.131471680022311	0.203085529533059	M1	Bacteria	Chloroflexi	P2-11E	P2-11E	P2-11E	P2-11E
ASV30	10	263	0.00130543696136556	0.445050568735185	0.182216311007423	M2	Bacteria	Actinobacteriota	Thermoleophilia	Gaiellales
ASV31	5	66	0.00115123934235688	0.18275864817751	0.453827632714213	M5	Bacteria	NB1-j	NB1-j	NB1-j	NB1-j	NB1-j
ASV32	17	969	0.00143194232859323	0.563758599856314	0.407728463433703	M4	Bacteria	Methylomirabilota	Methylomirabilia	Rokubacteriales	Rokubacteriales	Rokubacteriales
ASV33	12	751	0.00142829966494099	0.414290155648372	0.256037278030943	M6	Bacteria	Gemmatimonadota	Gemmatimonadetes	Gemmatimonadales	Gemmatimonadaceae	uncultured
ASV34	3	20	0.00102277450732252	0.0712529684089603	0.21429884097967	M6	Bacteria	Cyanobacteria	Cyanobacteriia	Chloroplast	Chloroplast	Chloroplast
ASV35	6	155	0.00126748085611712	0.199355160810604	0.421745102741966	M8	Bacteria	Acidobacteriota	Vicinamibacteria	Vicinamibacterales
ASV36	5	123	0.00113646421412228	0.143915727695569	0.536058583322691	M7	Bacteria	RCP2-54	RCP2-54	RCP2-54	RCP2-54	RCP2-54
ASV38	7	178	0.00117509625413247	0.188402119723062	0.291857578485393	M1	Bacteria	Gemmatimonadota	Gemmatimonadetes	Gemmatimonadales	Gemmatimonadaceae	uncultured
ASV39	7	453	0.00130045756100014	0.172429353016843	0.33733378601887	M5	Bacteria	Acidobacteriota	Blastocatellia
ASV40	10	250	0.00136480080330498	0.389319320649783	0.314907163125648	M9	Bacteria	Gemmatimonadota	Gemmatimonadetes	Gemmatimonadales	Gemmatimonadaceae	uncultured
ASV41	20	1037	0.00137867119621263	0.717914765289414	0.278463900924164	M7	Bacteria	Proteobacteria	Alphaproteobacteria	Rhizobiales	Xanthobacteraceae	Bradyrhizobium
ASV42	13	311	0.00132942123086316	0.505161289029321	0.377514818702558	M5	Bacteria	Proteobacteria	Gammaproteobacteria	Burkholderiales	Sutterellaceae	uncultured
ASV44	17	810	0.00142437557880671	0.714341777481458	0.414581042651076	M6	Bacteria	Acidobacteriota	Blastocatellia
ASV45	3	38	0.00108265323221104	0.0582090441927108	0.161658573355303	M11	Bacteria	Actinobacteriota	Thermoleophilia	Gaiellales	uncultured	uncultured
ASV46	3	31	0.00105775861651869	0.0752079519351887	0.370350758611667	M7	Bacteria	Acidobacteriota	Vicinamibacteria	Vicinamibacterales
ASV47	9	346	0.00133759024447182	0.317455392902416	0.2993331194498	M4	Bacteria	Chloroflexi	P2-11E	P2-11E	P2-11E	P2-11E
ASV49	9	184	0.00122511000695861	0.319799497222585	0.244201004837298	M1	Bacteria	Gemmatimonadota	Gemmatimonadetes	Gemmatimonadales	Gemmatimonadaceae
ASV50	14	613	0.00136795447764553	0.516658312171313	0.18969185197183	M2	Bacteria	Gemmatimonadota	Gemmatimonadetes	Gemmatimonadales	Gemmatimonadaceae	uncultured
ASV51	4	37	0.00116497435686744	0.171415529213431	0.175363731790049	M7	Bacteria	Acidobacteriota	Holophagae	Subgroup_7	Subgroup_7	Subgroup_7
ASV52	9	231	0.00136562886332176	0.419936446626951	0.318333452734335	M9	Bacteria	Acidobacteriota	Vicinamibacteria	Vicinamibacterales	Vicinamibacteraceae	Vicinamibacteraceae
ASV53	10	545	0.00127799196790067	0.359984766080751	0.0921983385610207	M5	Bacteria	Proteobacteria	Gammaproteobacteria	Burkholderiales	Nitrosomonadaceae	MND1
ASV54	10	176	0.00124716654893784	0.33467226184944	0.253545431042807	M5	Bacteria	Chloroflexi	P2-11E	P2-11E	P2-11E	P2-11E
ASV56	14	531	0.00137833914273791	0.564515033837857	0.154183032390896	M11	Bacteria	Actinobacteriota	MB-A2-108	MB-A2-108	MB-A2-108	MB-A2-108
ASV57	8	179	0.00120263935616858	0.311202571178168	0.177544097904668	M9	Bacteria	Methylomirabilota	Methylomirabilia	Rokubacteriales	Rokubacteriales	Rokubacteriales
ASV58	15	976	0.00142578919631498	0.486223551019085	0.234545097758272	M7	Bacteria	Acidobacteriota	Vicinamibacteria	Vicinamibacterales	Vicinamibacteraceae	Vicinamibacteraceae
ASV59	4	88	0.00119105071068878	0.104514863855112	0.18657704323666	M5	Bacteria	Gemmatimonadota	Gemmatimonadetes	Gemmatimonadales	Gemmatimonadaceae	Roseisolibacter
ASV60	17	695	0.00133312533099675	0.512753858185156	0.308054583908275	M2	Bacteria	Acidobacteriota	Holophagae	Subgroup_7	Subgroup_7	Subgroup_7
ASV61	7	92	0.00117861373247539	0.214757367521682	0.252299507548739	M8	Bacteria	Proteobacteria	Gammaproteobacteria	Burkholderiales	Nitrosomonadaceae	MND1
ASV62	10	142	0.00133370368493829	0.518651255982423	0.0722635626559351	M2	Bacteria	Proteobacteria	Alphaproteobacteria	Rhizobiales	Rhizobiaceae	Allorhizobium-Neorhizobium-Pararhizobium-Rhizobium
ASV63	10	406	0.00131302106606766	0.316602625152467	0.278775381797681	M3	Bacteria	Methylomirabilota	Methylomirabilia	Rokubacteriales	Rokubacteriales	Rokubacteriales
ASV64	10	387	0.00127921593065038	0.391187321389907	0.248561737066535	M1	Bacteria	Actinobacteriota	Acidimicrobiia	IMCC26256	IMCC26256	IMCC26256
ASV65	9	280	0.00127644557446589	0.288932729408924	0.402121807710398	M5	Bacteria	Acidobacteriota	Blastocatellia	Pyrinomonadales	Pyrinomonadaceae	RB41
ASV66	1	0	0.00092800119179761	0.035922737371946	0.247938775319502	M6	Bacteria	Proteobacteria	Alphaproteobacteria	Rhizobiales	KF-JG30-B3	KF-JG30-B3
ASV67	6	68	0.00125218780232314	0.317485237399791	0.275037611315477	M6	Bacteria	Actinobacteriota	Actinobacteria	Frankiales	Geodermatophilaceae	Blastococcus
ASV68	2	0	0.000997914581605016	0.0700405259642115	0.196544431189203	M7	Bacteria	Actinobacteriota	Thermoleophilia	Solirubrobacterales	67-14	67-14
ASV69	11	374	0.00131905659110523	0.355187300976585	0.116182365821827	M8	Bacteria	RCP2-54	RCP2-54	RCP2-54	RCP2-54	RCP2-54
ASV70	15	587	0.00138984155410728	0.570711519465332	0.0906409341934358	M11	Bacteria	Actinobacteriota	Thermoleophilia	Gaiellales	uncultured	uncultured
ASV71	2	8	0.00113437018952915	0.0916178549672812	0.191872218086448	M4	Bacteria	Acidobacteriota	Blastocatellia	Pyrinomonadales	Pyrinomonadaceae	RB41
ASV73	1	0	0.000963100302238814	0.056151513694814	0.2644472616159	M3	Bacteria	Actinobacteriota	Thermoleophilia	Solirubrobacterales	67-14	67-14
ASV74	3	19	0.00106926325200142	0.0793739013718877	0.245446928331366	M1	Bacteria	Acidobacteriota	Vicinamibacteria	Vicinamibacterales	Vicinamibacteraceae	Vicinamibacteraceae
ASV75	6	145	0.00126245636494859	0.190434454193537	0.335153419904251	M3	Bacteria	Acidobacteriota	Blastocatellia	Pyrinomonadales	Pyrinomonadaceae	RB41
ASV76	9	256	0.00130747382037051	0.426362249205685	0.073509486150003	M2	Bacteria	Actinobacteriota	Thermoleophilia	Gaiellales	Gaiellaceae	Gaiella
ASV77	10	305	0.00124509854752702	0.241774558820925	0.220839939323526	M10	Bacteria	Gemmatimonadota	Gemmatimonadetes	Gemmatimonadales	Gemmatimonadaceae	Gemmatimonas
ASV78	7	228	0.00127315432085915	0.179637225372928	0.089395010699368	M11	Bacteria	Proteobacteria	Alphaproteobacteria	Rhizobiales	Rhizobiaceae	Phyllobacterium
ASV80	10	270	0.00125362766102598	0.324871551839768	0.209315147003398	M3	Bacteria	Acidobacteriota	Blastocatellia	Pyrinomonadales	Pyrinomonadaceae	RB41
ASV81	7	130	0.00118415537793032	0.222021162524094	0.111198671845555	M5	Bacteria	Actinobacteriota	Thermoleophilia	Solirubrobacterales	Solirubrobacteraceae	Solirubrobacter
ASV82	15	1338	0.00143329965119285	0.436960975827904	0.155428955884964	M5	Bacteria	Proteobacteria	Alphaproteobacteria	Rhizobiales	Rhizobiales_Incertae_Sedis	Nordella
ASV83	1	0	0.0009408997971148	0.00824115965468525	0.158543764620134	M1	Bacteria	Actinobacteriota	Thermoleophilia	Gaiellales	Gaiellaceae	Gaiella
ASV84	10	136	0.00125770642490434	0.396885879579354	0.204642933900644	M4	Bacteria	Proteobacteria	Gammaproteobacteria	Burkholderiales	Comamonadaceae
ASV85	15	530	0.00132488639228266	0.441539145745659	0.137051584347463	M8	Bacteria	Proteobacteria	Alphaproteobacteria	Rhizobiales	Methyloligellaceae
ASV86	11	733	0.00137934975349419	0.288842822432111	0.240151753481577	M8	Bacteria	Proteobacteria	Gammaproteobacteria	Burkholderiales	TRA3-20	TRA3-20
ASV87	2	10	0.00106196935097452	0.0843063675220924	0.20090516341844	M3	Bacteria	Proteobacteria	Alphaproteobacteria	Rhizobiales	Xanthobacteraceae
ASV88	9	545	0.0013222682375115	0.282629426107747	0.184085196248524	M10	Bacteria	Acidobacteriota	Blastocatellia	Pyrinomonadales	Pyrinomonadaceae	RB41
ASV89	17	1296	0.00140885414358583	0.480970173977571	0.202774048659542	M1	Bacteria	Chloroflexi	KD4-96	KD4-96	KD4-96	KD4-96
ASV91	7	139	0.00121398695498797	0.249482226774466	0.157609321999583	M8	Bacteria	Acidobacteriota	Subgroup_5	Subgroup_5	Subgroup_5	Subgroup_5
ASV92	5	52	0.00120295068435046	0.236717022137145	0.0950016664226733	M2	Bacteria	Acidobacteriota	Holophagae	Subgroup_7	Subgroup_7	Subgroup_7
ASV93	7	65	0.00117148493950784	0.205611120708941	0.20713478088878	M1	Bacteria	Acidobacteriota	Blastocatellia	Pyrinomonadales	Pyrinomonadaceae	RB41
ASV94	11	433	0.00129612035063338	0.254948878705466	0.177855578778185	M5	Bacteria	Acidobacteriota	Vicinamibacteria	Vicinamibacterales	Vicinamibacteraceae	Vicinamibacteraceae
ASV95	15	1075	0.00143808069174331	0.432254820047309	0.289677212370774	M7	Bacteria	Acidobacteriota	Vicinamibacteria	Vicinamibacterales	Vicinamibacteraceae	Vicinamibacteraceae
ASV96	10	438	0.00136167420403721	0.282379796988476	0.274414649568443	M3	Bacteria	Proteobacteria	Gammaproteobacteria	Burkholderiales	Nitrosomonadaceae	Ellin6067
ASV97	1	0	0.000933191209479055	0.0324054590758833	0.148576376667591	M5	Bacteria	Gemmatimonadota	Gemmatimonadetes	Gemmatimonadales	Gemmatimonadaceae	uncultured
ASV98	9	243	0.00123538458316558	0.323427965325653	0.157609321999583	M1	Bacteria	Acidobacteriota	Blastocatellia	Elev-16S-573	Elev-16S-573	Elev-16S-573
ASV99	7	145	0.00116804362898032	0.17012372542111	0.201528125165474	M7	Bacteria	Proteobacteria	Alphaproteobacteria	Rhizobiales	Hyphomicrobiaceae	Pedomicrobium
ASV100	6	82	0.00121899854761807	0.220370356905739	0.15169118540276	M1	Bacteria	Actinobacteriota	Thermoleophilia	Solirubrobacterales	67-14	67-14
ASV101	8	363	0.00124940807737598	0.19156089226412	0.135805660853395	M7	Bacteria	Methylomirabilota	Methylomirabilia	Rokubacteriales	Rokubacteriales	Rokubacteriales
ASV104	14	537	0.00135527479330281	0.501888729283631	0.15885524549365	M4	Bacteria	Acidobacteriota	Blastocatellia	Pyrinomonadales	Pyrinomonadaceae	RB41
ASV105	8	348	0.00125374693364274	0.29157285727057	0.210872551370983	M4	Bacteria	Actinobacteriota	Rubrobacteria	Rubrobacterales	Rubrobacteriaceae	Rubrobacter
ASV106	16	332	0.00136309839904447	0.539736144140195	0.185954081489626	M6	Bacteria	Proteobacteria	Gammaproteobacteria	Steroidobacterales	Steroidobacteraceae
ASV107	11	497	0.00137407867815332	0.379126499834189	0.142346759197251	M5	Bacteria	Acidobacteriota	Vicinamibacteria	Vicinamibacterales	Vicinamibacteraceae
ASV110	14	1005	0.00138515932382636	0.423802281123574	0.184396677122041	M1	Bacteria	Acidobacteriota	Vicinamibacteria	Vicinamibacterales	Vicinamibacteraceae	Vicinamibacteraceae
ASV111	9	180	0.00130803584109676	0.343233957188748	0.209626627876915	M3	Bacteria	Acidobacteriota	Vicinamibacteria	Vicinamibacterales	uncultured	uncultured
ASV113	2	13	0.0011067880446438	0.0522247105153602	0.17224892305488	M10	Bacteria
ASV115	8	127	0.00130611647342771	0.405672249671348	0.206200338268229	M4	Bacteria	Actinobacteriota	Thermoleophilia	Solirubrobacterales	Solirubrobacteraceae	Solirubrobacter
ASV116	5	56	0.00114080606028906	0.139899301460585	0.166642267331575	M3	Bacteria	Proteobacteria	Alphaproteobacteria	Rhizobiales	uncultured	uncultured
ASV117	17	957	0.00137702459870645	0.577815462705209	0.243578043090264	M3	Bacteria	Acidobacteriota	Blastocatellia	Pyrinomonadales	Pyrinomonadaceae	RB41
ASV118	11	410	0.00127135983346471	0.418528468303644	0.161347092481786	M6	Bacteria	Acidobacteriota	Holophagae	Subgroup_7	Subgroup_7	Subgroup_7
ASV119	5	148	0.00125771193780152	0.146424980597412	0.11587088494831	M4	Bacteria	Chloroflexi	KD4-96	KD4-96	KD4-96	KD4-96
ASV120	8	137	0.00120158464876697	0.239653794078635	0.0613617320828415	M10	Bacteria	Gemmatimonadota	Gemmatimonadetes	Gemmatimonadales	Gemmatimonadaceae	uncultured
ASV121	20	923	0.00142512109070484	0.729578944671167	0.179101502272253	M5	Bacteria	Proteobacteria	Gammaproteobacteria	Burkholderiales	Nitrosomonadaceae	MND1
ASV122	5	111	0.00112241729462946	0.117724229879679	0.0900179724464019	M5	Bacteria	Actinobacteriota	Thermoleophilia	Gaiellales	uncultured	uncultured
ASV123	4	56	0.00116833070606713	0.118198314580657	0.197790354683271	M1	Bacteria	Proteobacteria	Gammaproteobacteria	CCD24	CCD24	CCD24
ASV124	7	98	0.00127405579870711	0.288027856178233	0.190314813718864	M1	Bacteria
ASV126	15	1303	0.00149686838995459	0.571070721906768	0.176921136157634	M5	Bacteria	Acidobacteriota	Vicinamibacteria	Vicinamibacterales	Vicinamibacteraceae	Vicinamibacteraceae
ASV127	10	132	0.0012338329454546	0.368737258741474	0.156363398505515	M3	Bacteria	Chloroflexi	KD4-96	KD4-96	KD4-96	KD4-96
ASV128	12	519	0.0013977073516622	0.471447961645621	0.0993623986519108	M2	Bacteria	Actinobacteriota	Thermoleophilia	Gaiellales	uncultured	uncultured
ASV129	9	323	0.00128738201691882	0.326762906866071	0.145150087058904	M2	Bacteria	Planctomycetota	Phycisphaerae	Tepidisphaerales	WD2101_soil_group	WD2101_soil_group
ASV130	4	54	0.00115084307809586	0.150766349659565	0.197167392936237	M1	Bacteria	Proteobacteria	Gammaproteobacteria	Burkholderiales	Comamonadaceae	Variovorax
ASV131	2	10	0.000982120937923213	0.0344760235924838	0.130510486003607	M5	Bacteria	Methylomirabilota	Methylomirabilia	Rokubacteriales	Rokubacteriales	Rokubacteriales
ASV132	5	121	0.00123373859580502	0.136125952073608	0.0679028304266976	M5	Bacteria	Nitrospirota	Nitrospiria	Nitrospirales	Nitrospiraceae	Nitrospira
ASV133	8	176	0.00123688653385634	0.296388647324535	0.197478873809754	M1	Bacteria	Actinobacteriota	Thermoleophilia	Solirubrobacterales	Solirubrobacteraceae	Solirubrobacter
ASV134	19	1218	0.0014103660219875	0.545735494531425	0.142658240070768	M6	Bacteria	Proteobacteria	Gammaproteobacteria	Burkholderiales	TRA3-20	TRA3-20
ASV135	6	47	0.00112363957495853	0.210843196956435	0.131444928624158	M6	Bacteria	Actinobacteriota	Thermoleophilia	Solirubrobacterales	67-14	67-14
ASV136	3	28	0.00113933557994322	0.123174596322932	0.138297507841531	M8	Bacteria	Bacteroidota	Bacteroidia	Cytophagales	Microscillaceae
ASV137	3	16	0.00106952626403906	0.136177988076874	0.128330119888988	M7	Bacteria	Chloroflexi	KD4-96	KD4-96	KD4-96	KD4-96
ASV138	23	1340	0.00148751322128269	0.978093014113911	0.151068223655726	M2	Bacteria	Proteobacteria	Gammaproteobacteria	Xanthomonadales	Xanthomonadaceae
ASV139	8	229	0.00125490976853546	0.256232283283255	0.159478207240684	M5	Bacteria	Proteobacteria	Alphaproteobacteria	Rhizobiales	Xanthobacteraceae	uncultured
ASV141	5	74	0.00117923685704701	0.158724507057884	0.129887524256573	M5	Bacteria	RCP2-54	RCP2-54	RCP2-54	RCP2-54	RCP2-54
ASV142	5	49	0.00114539611852324	0.16809641611733	0.109018305730937	M6	Bacteria	Chloroflexi	TK10	TK10	TK10	TK10
ASV144	10	137	0.00124444522811005	0.423736038976872	0.167888190825642	M9	Bacteria	Acidobacteriota	Vicinamibacteria	Vicinamibacterales	Vicinamibacteraceae
ASV145	14	577	0.00138644712911909	0.452333452151409	0.142969720944285	M6	Bacteria	Acidobacteriota	Vicinamibacteria	Vicinamibacterales	uncultured	uncultured
ASV146	19	478	0.00143958491275862	0.874637027611299	0.128641600762505	M7	Bacteria	Acidobacteriota	Blastocatellia	Pyrinomonadales	Pyrinomonadaceae	RB41
ASV147	7	227	0.00130555051114748	0.248692325547288	0.0669683878061468	M7	Bacteria	Actinobacteriota	Thermoleophilia	Gaiellales	Gaiellaceae	Gaiella
ASV149	3	12	0.00110435413883586	0.106858998654977	0.101231283893013	M3	Bacteria	Acidobacteriota	Holophagae	Subgroup_7	Subgroup_7	Subgroup_7
ASV150	7	138	0.00118803342722634	0.163290306082237	0.0840998358495797	M3	Bacteria	Chloroflexi	P2-11E	P2-11E	P2-11E	P2-11E
ASV152	5	398	0.00118646642591746	0.120324260418028	0.121477540671615	M1	Bacteria	Proteobacteria	Alphaproteobacteria	Sphingomonadales	Sphingomonadaceae
ASV153	4	30	0.00108108869391988	0.133116577178292	0.157297841126066	M7	Bacteria	Actinobacteriota	Actinobacteria	Micrococcales	Micrococcaceae	Arthrobacter
ASV155	6	126	0.00126598083337086	0.296490206283755	0.065099502565045	M2	Bacteria	Chloroflexi	P2-11E	P2-11E	P2-11E	P2-11E
ASV156	4	94	0.00119271927313933	0.112765148924882	0.106837939616318	M9	Bacteria	Myxococcota	Polyangia	UASB-TL25	UASB-TL25	UASB-TL25
ASV157	16	996	0.00143237139419411	0.524183312523622	0.225823633299797	M3	Bacteria	Acidobacteriota	Blastocatellia	Pyrinomonadales	Pyrinomonadaceae	RB41
ASV159	17	851	0.00137789455573916	0.553608905530955	0.192183698959965	M10	Bacteria	Proteobacteria	Gammaproteobacteria	Burkholderiales	Nitrosomonadaceae	Ellin6067
ASV160	11	222	0.00131384367616572	0.402473036789835	0.158543764620134	M10	Bacteria	Planctomycetota	Phycisphaerae	Tepidisphaerales	WD2101_soil_group	WD2101_soil_group
ASV161	20	2458	0.00159242080272415	0.678636419169856	0.0940672238021224	M3	Bacteria	Acidobacteriota	Vicinamibacteria	Subgroup_17	Subgroup_17	Subgroup_17
ASV162	13	239	0.00133575074539759	0.553187925142605	0.0619846938298754	M9	Bacteria	Chloroflexi	KD4-96	KD4-96	KD4-96	KD4-96
ASV163	8	147	0.00127955047360757	0.294976358511257	0.146707491426489	M8	Bacteria	Bacteroidota	Bacteroidia	Cytophagales	Microscillaceae	Chryseolinea
ASV164	4	107	0.00119952781174725	0.145214521978157	0.109641267477971	M6	Bacteria	Proteobacteria	Gammaproteobacteria	Gammaproteobacteria_Incertae_Sedis	Unknown_Family	Acidibacter
ASV166	8	221	0.00130164402452563	0.315640296232794	0.123346425912717	M1	Bacteria	NB1-j	NB1-j	NB1-j	NB1-j	NB1-j
ASV167	11	649	0.0013930245759583	0.348268387904634	0.065410983438562	M1	Bacteria	Actinobacteriota	Thermoleophilia	Gaiellales	Gaiellaceae	Gaiella
ASV168	6	155	0.00125960084995967	0.23666487727547	0.0626076555769093	M7	Bacteria	RCP2-54	RCP2-54	RCP2-54	RCP2-54	RCP2-54
ASV169	10	439	0.00135215256533331	0.378038139682677	0.127395677268437	M6	Bacteria	Proteobacteria	Alphaproteobacteria	Rhizobiales	Xanthobacteraceae
ASV170	6	137	0.00122355571901007	0.216343019213815	0.113379037960174	M5	Bacteria	Acidobacteriota	Vicinamibacteria	Vicinamibacterales	Vicinamibacteraceae	Vicinamibacteraceae
ASV171	12	480	0.00133310241547219	0.334612012734961	0.0912638959404698	M3	Bacteria	Acidobacteriota	Vicinamibacteria	Vicinamibacterales	uncultured	uncultured
ASV172	4	39	0.00110844056866955	0.126294512978656	0.12708419639492	M5	Bacteria	Gemmatimonadota	Gemmatimonadetes	Gemmatimonadales	Gemmatimonadaceae	uncultured
ASV173	5	70	0.00114115024810401	0.184469329987615	0.0601158085887736	M10	Bacteria	Actinobacteriota	Thermoleophilia	Gaiellales	Gaiellaceae	Gaiella
ASV175	13	604	0.00139253731716584	0.430473392698597	0.0778702183792404	M6	Bacteria	Gemmatimonadota	Gemmatimonadetes	Gemmatimonadales	Gemmatimonadaceae	uncultured
ASV176	7	84	0.00123664600968958	0.334151635258885	0.156986360252549	M7	Bacteria	Acidobacteriota	Vicinamibacteria	Vicinamibacterales	uncultured	uncultured
ASV177	7	201	0.00121707486761834	0.178937399969516	0.135494179979878	M1	Bacteria	Acidobacteriota	Vicinamibacteria	Vicinamibacterales	Vicinamibacteraceae	Vicinamibacteraceae
ASV178	5	40	0.00111534424633447	0.142754975487574	0.166642267331575	M5	Bacteria	Acidobacteriota	Blastocatellia	Pyrinomonadales	Pyrinomonadaceae	RB41
ASV179	6	155	0.00120881164412103	0.178736995297245	0.168511152572676	M10	Bacteria	Gemmatimonadota	Gemmatimonadetes	Gemmatimonadales	Gemmatimonadaceae	uncultured
ASV180	7	162	0.00129863003651428	0.279689963509169	0.0669683878061468	M7	Bacteria	Myxococcota	bacteriap25	bacteriap25	bacteriap25	bacteriap25
ASV184	7	200	0.00122381684701414	0.20987583895968	0.106214977869284	M8	Bacteria	Acidobacteriota	Vicinamibacteria	Vicinamibacterales	Vicinamibacteraceae
ASV185	1	0	0.000897734087650169	0.0218639429321652	0.197478873809754	M6	Bacteria	Acidobacteriota	Acidobacteriae	Bryobacterales	Bryobacteraceae	Bryobacter
ASV186	7	245	0.00129494661494644	0.265714319888818	0.134871218232844	M5	Bacteria	Myxococcota	bacteriap25	bacteriap25	bacteriap25	bacteriap25
ASV189	7	126	0.00118991353910406	0.203146143043883	0.0629191364504263	M3	Bacteria	Chloroflexi	Anaerolineae	Anaerolineales	Anaerolineaceae	UTCFX1
ASV190	10	317	0.00130500108169065	0.286021677541445	0.0781816992527574	M1	Bacteria	Methylomirabilota	Methylomirabilia	Rokubacteriales	Rokubacteriales	Rokubacteriales
ASV191	12	780	0.00145254948024349	0.44912883423862	0.104657573501699	M4	Bacteria	Gemmatimonadota	Gemmatimonadetes	Gemmatimonadales	Gemmatimonadaceae	uncultured
ASV192	9	208	0.00130634845931744	0.334554222068654	0.0707061582883503	M11	Bacteria	Proteobacteria	Alphaproteobacteria	Rhizobiales	Rhizobiaceae
ASV193	6	206	0.00121699919885558	0.12379150301579	0.0934442620550885	M10	Bacteria	Acidobacteriota	Blastocatellia	Blastocatellales	Blastocatellaceae	uncultured
ASV194	6	27	0.00120722373739861	0.3244799630052	0.0666569069326298	M2	Bacteria	Nitrospirota	Nitrospiria	Nitrospirales	Nitrospiraceae	Nitrospira
ASV196	5	110	0.00127656943580681	0.195372163753099	0.0918868576875037	M11	Bacteria	Proteobacteria	Alphaproteobacteria	Sphingomonadales	Sphingomonadaceae	Altererythrobacter
ASV198	7	227	0.00127699127842841	0.240118376619654	0.0763128140116556	M3	Bacteria	Chloroflexi	Anaerolineae	Anaerolineales	Anaerolineaceae	UTCFX1
ASV199	5	64	0.00113410461785329	0.126794366148082	0.117116808442378	M1	Bacteria	Bacteroidota	Bacteroidia	Chitinophagales	Chitinophagaceae	uncultured
ASV200	8	320	0.00133544841455014	0.286754451782232	0.10154276476653	M8	Bacteria	Acidobacteriota	Vicinamibacteria	Vicinamibacterales	Vicinamibacteraceae
ASV201	14	334	0.001378365525047	0.619316345520475	0.0959361090432242	M9	Bacteria	Acidobacteriota	Vicinamibacteria	Vicinamibacterales	Vicinamibacteraceae	Vicinamibacteraceae
ASV202	22	1390	0.00150382908361465	0.94911371499816	0.18252779188094	M2	Bacteria	Proteobacteria	Gammaproteobacteria	Burkholderiales	Nitrosomonadaceae	Ellin6067
ASV203	12	359	0.00134320015697128	0.499542219641849	0.16508486296399	M2	Bacteria	Proteobacteria	Alphaproteobacteria	Rhizobiales	Xanthobacteraceae	uncultured
ASV204	12	234	0.0013009584598211	0.463377403539016	0.126149753774369	M3	Bacteria	Chloroflexi	Chloroflexia	Thermomicrobiales	JG30-KF-CM45	JG30-KF-CM45
ASV205	12	437	0.00135949234967524	0.450987546486583	0.157609321999583	M3	Bacteria	Acidobacteriota	Vicinamibacteria	Vicinamibacterales	Vicinamibacteraceae	Vicinamibacteraceae
ASV206	14	510	0.00133105765333922	0.449858563073203	0.102165726513563	M6	Bacteria	Proteobacteria	Gammaproteobacteria	Burkholderiales	TRA3-20	TRA3-20
ASV207	3	34	0.00108641140576183	0.0783574968501698	0.131444928624158	M11	Bacteria	Proteobacteria	Alphaproteobacteria	Rhizobiales	Xanthobacteraceae
ASV209	15	833	0.00140466632025009	0.502116806358899	0.0788046609997913	M2	Bacteria	Acidobacteriota	Vicinamibacteria	Subgroup_17	Subgroup_17	Subgroup_17
ASV210	5	64	0.00116110035903219	0.141717920103461	0.100296841272462	M8	Bacteria	Bacteroidota	Bacteroidia	Cytophagales	Microscillaceae	uncultured
ASV211	11	530	0.00132779959023384	0.330903320924575	0.117116808442378	M3	Bacteria	Verrucomicrobiota	Verrucomicrobiae	Chthoniobacterales	Chthoniobacteraceae	Chthoniobacter
ASV212	12	560	0.00136515946333409	0.416726871703432	0.0962475899167412	M6	Bacteria	Proteobacteria	Alphaproteobacteria	Sphingomonadales	Sphingomonadaceae	Sphingomonas
ASV214	8	185	0.00132403591955817	0.370700029889137	0.157297841126066	M7	Bacteria	Acidobacteriota	Vicinamibacteria	Vicinamibacterales	Vicinamibacteraceae	Vicinamibacteraceae
ASV215	8	161	0.001225803922152	0.266364119660431	0.191872218086448	M2	Bacteria	Acidobacteriota	Blastocatellia	Pyrinomonadales	Pyrinomonadaceae	RB41
ASV217	8	207	0.001226422280858	0.213658358019544	0.212741436612085	M10	Bacteria	Proteobacteria	Alphaproteobacteria	Rhizobiales	Xanthobacteraceae	Rhodoplanes
ASV218	6	64	0.00125518474991057	0.247309828883317	0.0788046609997913	M4	Bacteria	Acidobacteriota	Holophagae	Subgroup_7	Subgroup_7	Subgroup_7
ASV219	7	151	0.0012201559907086	0.286438452377839	0.134871218232844	M6	Bacteria	Proteobacteria	Alphaproteobacteria	Rhizobiales	uncultured	uncultured
ASV220	8	264	0.00125955612484548	0.272000073840282	0.0657224643120789	M6	Bacteria	Planctomycetota	Phycisphaerae	Tepidisphaerales	WD2101_soil_group	WD2101_soil_group
ASV221	6	187	0.00128234671339602	0.195618063756837	0.105903496995767	M1	Bacteria	Actinobacteriota	Thermoleophilia	Gaiellales	Gaiellaceae	Gaiella
ASV222	8	110	0.00123616449923255	0.330138803824983	0.103100169134114	M4	Bacteria	Chloroflexi	Ktedonobacteria	C0119	C0119	C0119
ASV223	4	25	0.00118124395030133	0.233888526702789	0.17224892305488	M2	Bacteria	Proteobacteria	Alphaproteobacteria	Rhizobiales	Xanthobacteraceae	uncultured
ASV224	4	128	0.00123106379863077	0.132793509611142	0.12708419639492	M7	Bacteria	Proteobacteria	Alphaproteobacteria	Rhizobiales	KF-JG30-B3	KF-JG30-B3
ASV225	8	273	0.00130657060784084	0.260697372047921	0.110575710098521	M8	Bacteria	Actinobacteriota	Thermoleophilia	Solirubrobacterales	Solirubrobacteraceae	Solirubrobacter
ASV228	10	618	0.001303142487803	0.371920725852848	0.0834768741025457	M6	Bacteria	Proteobacteria	Alphaproteobacteria	Rhizobiales	Xanthobacteraceae
ASV229	6	216	0.00125896554810017	0.179473321234766	0.160412649861235	M7	Bacteria	Proteobacteria	Gammaproteobacteria	Burkholderiales	TRA3-20	TRA3-20
ASV230	8	323	0.00135817685401848	0.282494784335551	0.089395010699368	M1	Bacteria	Acidobacteriota	Vicinamibacteria	Vicinamibacterales	Vicinamibacteraceae
ASV231	13	294	0.00133069708172122	0.50757065966039	0.0844113167230966	M4	Bacteria	Chloroflexi	Chloroflexia	Thermomicrobiales	JG30-KF-CM45	JG30-KF-CM45
ASV235	22	1402	0.00158766368101786	1	0.0884605680788171	M4	Bacteria	Actinobacteriota	Actinobacteria	Pseudonocardiales	Pseudonocardiaceae	Pseudonocardia
ASV238	13	285	0.00135477844866424	0.520885079542381	0.0722635626559351	M3	Bacteria	NB1-j	NB1-j	NB1-j	NB1-j	NB1-j
ASV240	19	752	0.00143279644964818	0.881705256132733	0.0719520817824181	M2	Bacteria	Verrucomicrobiota	Verrucomicrobiae	Chthoniobacterales	Chthoniobacteraceae	Candidatus_Udaeobacter
ASV241	11	635	0.0014087837838325	0.436507263540184	0.100608322145979	M5	Bacteria	Acidobacteriota	Blastocatellia	45985	45985	45985
ASV243	11	542	0.00134969276297668	0.36343862001485	0.0641650599444941	M10	Bacteria	Nitrospirota	Nitrospiria	Nitrospirales	Nitrospiraceae	Nitrospira
ASV244	12	165	0.00136048098372673	0.588991277267255	0.0965590707902581	M4	Bacteria	Proteobacteria	Alphaproteobacteria	Sphingomonadales	Sphingomonadaceae	Altererythrobacter
ASV247	14	569	0.00141193128856654	0.575998091156563	0.0641650599444941	M9	Bacteria	Planctomycetota	OM190	OM190	OM190	OM190
ASV249	12	402	0.00137772728117442	0.419510261730521	0.0840998358495797	M11	Bacteria	Acidobacteriota	Vicinamibacteria	Vicinamibacterales	Vicinamibacteraceae	Vicinamibacteraceae
ASV250	13	578	0.00142424924394722	0.514613486222229	0.11587088494831	M2	Bacteria	Acidobacteriota	Blastocatellia	Pyrinomonadales	Pyrinomonadaceae	RB41
ASV252	11	218	0.00134747630264389	0.456599023966497	0.0990509177783938	M4	Bacteria	Firmicutes	Bacilli	Paenibacillales	Paenibacillaceae	Paenibacillus
ASV254	21	1926	0.00153986828661703	0.765048215620156	0.138920469588565	M9	Bacteria	Acidobacteriota	Blastocatellia	Pyrinomonadales	Pyrinomonadaceae	RB41
ASV256	6	105	0.00123967513470575	0.248358873940826	0.111198671845555	M5	Bacteria	Acidobacteriota	Vicinamibacteria	Vicinamibacterales	Vicinamibacteraceae	Vicinamibacteraceae
ASV257	5	84	0.0011943065156244	0.152299830496243	0.147330453173523	M6	Bacteria	Acidobacteriota	Blastocatellia	Elev-16S-573	Elev-16S-573	Elev-16S-573
ASV258	9	346	0.00136170459814463	0.294035287287224	0.0616732129563584	M8	Bacteria	Acidobacteriota	Vicinamibacteria	Vicinamibacterales	Vicinamibacteraceae	Vicinamibacteraceae
ASV259	4	70	0.00120316028904473	0.158555811468754	0.0747554096440708	M1	Bacteria	Acidobacteriota	Vicinamibacteria	Vicinamibacterales
ASV261	9	205	0.00131646145003728	0.388551306854839	0.129887524256573	M10	Bacteria	Bacteroidota	Bacteroidia	Cytophagales	Microscillaceae	Chryseolinea
ASV264	5	60	0.00117604302720441	0.126698020651016	0.0990509177783938	M8	Bacteria	Proteobacteria	Alphaproteobacteria	Sphingomonadales	Sphingomonadaceae
ASV266	7	140	0.00127946372184013	0.238108195100476	0.126149753774369	M3	Bacteria	Bacteroidota	Bacteroidia	Chitinophagales	Chitinophagaceae	Puia
ASV269	7	230	0.00131438335286144	0.246992933581912	0.0847227975966136	M3	Bacteria	Acidobacteriota	Vicinamibacteria	Vicinamibacterales	Vicinamibacteraceae
ASV270	6	197	0.00126277040950713	0.225964702224807	0.103411650007631	M9	Bacteria	Proteobacteria	Alphaproteobacteria	Rhizobiales	Xanthobacteraceae
ASV271	11	467	0.00129560674614569	0.269430645456693	0.109952748351487	M1	Bacteria	Methylomirabilota	Methylomirabilia	Rokubacteriales	Rokubacteriales	Rokubacteriales
ASV272	8	357	0.0012958282115197	0.274453945428999	0.134559737359327	M7	Bacteria	Proteobacteria	Gammaproteobacteria	Xanthomonadales	Xanthomonadaceae	Arenimonas
ASV273	9	195	0.00122049206372666	0.257894845712454	0.0753783713911047	M10	Bacteria	Proteobacteria	Gammaproteobacteria	Burkholderiales	Oxalobacteraceae	Massilia
ASV274	10	202	0.00132260164454967	0.429191499879771	0.0697717156677994	M4	Bacteria	Acidobacteriota	Blastocatellia	45985	45985	45985
ASV278	9	244	0.00135338131446831	0.364024649835786	0.0921983385610207	M8	Bacteria	Proteobacteria	Alphaproteobacteria	Rhizobiales	Rhizobiaceae
ASV280	3	112	0.00119403581571778	0.0521442847911937	0.0859687210906814	M1	Bacteria	Proteobacteria	Alphaproteobacteria	Dongiales	Dongiaceae	Dongia
ASV281	11	620	0.0014356601272743	0.430259415041476	0.0619846938298754	M7	Bacteria	Actinobacteriota	Actinobacteria	0319-7L14	0319-7L14	0319-7L14
ASV282	9	346	0.00131320833908756	0.337714173812653	0.10154276476653	M5	Bacteria	Actinobacteriota	Actinobacteria	Micrococcales	Microbacteriaceae	Agromyces
ASV283	8	106	0.00128622592740741	0.349559442992591	0.0859687210906814	M3	Bacteria	Actinobacteriota	Acidimicrobiia	IMCC26256	IMCC26256	IMCC26256
ASV286	5	54	0.00116278422604354	0.138714898853759	0.107460901363352	M1	Bacteria	Proteobacteria	Gammaproteobacteria	Gammaproteobacteria_Incertae_Sedis	Unknown_Family	Acidibacter
ASV288	16	515	0.00140516138036727	0.744883971404764	0.0797391036203422	M2	Bacteria	Bacteroidota	Bacteroidia	Chitinophagales	Chitinophagaceae	Terrimonas
ASV289	20	785	0.00144103542005551	0.890148579386373	0.0725750435294521	M2	Bacteria	Actinobacteriota	Actinobacteria	Streptomycetales	Streptomycetaceae	Streptomyces
ASV290	17	1026	0.0014677764251041	0.665783082565818	0.0946901855491564	M11	Bacteria	Planctomycetota	Phycisphaerae	Tepidisphaerales	WD2101_soil_group	WD2101_soil_group
ASV291	6	42	0.00122068009036931	0.326916612840092	0.065410983438562	M1	Bacteria	Nitrospirota	Nitrospiria	Nitrospirales	Nitrospiraceae	Nitrospira
ASV292	5	78	0.00120680484216294	0.168939114095572	0.185642600616109	M1	Bacteria	Proteobacteria	Alphaproteobacteria	Caulobacterales	Caulobacteraceae	Brevundimonas
ASV293	4	20	0.00106489679314354	0.093755123137453	0.113690518833691	M1	Bacteria	Acidobacteriota	Vicinamibacteria	Vicinamibacterales	Vicinamibacteraceae
ASV295	8	295	0.0013450780626963	0.309283094180544	0.064788021691528	M2	Bacteria	Verrucomicrobiota	Verrucomicrobiae	Chthoniobacterales	Chthoniobacteraceae	Chthoniobacter
ASV297	10	471	0.00129969480190557	0.350000906991536	0.0844113167230966	M1	Bacteria	Actinobacteriota	Acidimicrobiia
ASV298	15	687	0.00141532494176269	0.551350327827477	0.0601158085887736	M4	Bacteria	Myxococcota	Polyangia	Polyangiales	Phaselicystidaceae	Phaselicystis
ASV300	19	1371	0.00151386903949758	0.77192817171894	0.0607387703358075	M4	Bacteria	Methylomirabilota	Methylomirabilia	Rokubacteriales	Rokubacteriales	Rokubacteriales
ASV305	7	121	0.00126834212884633	0.263381225554247	0.0766242948851726	M5	Bacteria	Actinobacteriota	Thermoleophilia	Gaiellales	uncultured	uncultured
ASV308	7	62	0.00126089634546185	0.338691661067819	0.0641650599444941	M9	Bacteria	Proteobacteria	Alphaproteobacteria	Rhizobiales	Xanthobacteraceae
ASV309	10	241	0.00138114398805818	0.448532387125466	0.0850342784701305	M3	Bacteria	Acidobacteriota	Blastocatellia	Blastocatellales	Blastocatellaceae	Stenotrophobacter
ASV310	4	74	0.00119099082650436	0.13859002392497	0.110887190972038	M3	Bacteria	Acidobacteriota	Blastocatellia	Pyrinomonadales	Pyrinomonadaceae	RB41
ASV312	6	159	0.0011886969949016	0.185737492169349	0.0747554096440708	M11	Bacteria	Acidobacteriota	Blastocatellia	Blastocatellales	Blastocatellaceae	Aridibacter
ASV314	7	412	0.00135658174843186	0.236173884171765	0.101854245640046	M8	Bacteria	Proteobacteria	Gammaproteobacteria	Burkholderiales	Oxalobacteraceae
ASV316	7	101	0.0012597483612211	0.348860316667742	0.0856572402171645	M4	Bacteria	Proteobacteria	Alphaproteobacteria	Rhizobiales	KF-JG30-B3	KF-JG30-B3
ASV319	7	105	0.00121487475507541	0.257788423568727	0.0722635626559351	M1	Bacteria	Proteobacteria	Alphaproteobacteria	Sphingomonadales	Sphingomonadaceae	Ellin6055
ASV320	6	119	0.00120484642673279	0.235126539757132	0.0956246281697072	M9	Bacteria	Proteobacteria	Gammaproteobacteria	Burkholderiales	Nitrosomonadaceae	MND1
ASV322	9	319	0.00133411939770853	0.362989827496826	0.0862802019641984	M6	Bacteria	Actinobacteriota	Actinobacteria	Propionibacteriales	Nocardioidaceae	Kribbella
ASV323	9	384	0.0012825273658637	0.27998146312331	0.0741324478970369	M11	Bacteria	Actinobacteriota	Acidimicrobiia
ASV324	10	618	0.00137022657394206	0.346397970832026	0.0744439287705538	M3	Bacteria	Proteobacteria	Alphaproteobacteria	Sphingomonadales	Sphingomonadaceae	Sphingomonas
ASV326	18	777	0.00149538778353246	0.912963486926192	0.0909524150669528	M2	Bacteria	Proteobacteria	Alphaproteobacteria	Rhizobiales	Xanthobacteraceae	Rhodoplanes
ASV327	8	177	0.00130032914149199	0.29923320613203	0.081296507987927	M1	Bacteria	Actinobacteriota	Thermoleophilia	Solirubrobacterales	67-14	67-14
ASV328	11	310	0.00137266458736709	0.495527768085747	0.145461567932421	M11	Bacteria	Acidobacteriota	Blastocatellia	45985	45985	45985
ASV330	10	251	0.00131843392340225	0.324179295445572	0.0831653932290288	M11	Bacteria	Proteobacteria	Alphaproteobacteria	Sphingomonadales	Sphingomonadaceae
ASV332	6	45	0.00123041332689016	0.249140056046729	0.089706491572885	M3	Bacteria	Proteobacteria	Alphaproteobacteria	Rhizobiales	Xanthobacteraceae
ASV337	8	218	0.00128023539965497	0.362101230502902	0.11275607621314	M2	Bacteria	Acidobacteriota	Blastocatellia	Pyrinomonadales	Pyrinomonadaceae	RB41
ASV339	11	320	0.00132494137389148	0.462536781809192	0.0999853603989447	M2	Bacteria	Bacteroidota	Bacteroidia	Chitinophagales	Chitinophagaceae	Ferruginibacter
ASV340	6	133	0.00122651753799018	0.245325811830474	0.0635420981974602	M2	Bacteria	Gemmatimonadota	Gemmatimonadetes	Gemmatimonadales	Gemmatimonadaceae	Gemmatimonas
ASV342	5	80	0.00121873389632834	0.222132122699643	0.0710176391618673	M6	Bacteria	Actinobacteriota	Thermoleophilia	Solirubrobacterales	Solirubrobacteraceae	Parviterribacter
ASV343	6	152	0.0012226982947912	0.186839790587805	0.0682143113002146	M5	Bacteria	Chloroflexi	KD4-96	KD4-96	KD4-96	KD4-96
ASV346	12	477	0.00135967731234655	0.426605192785109	0.0766242948851726	M8	Bacteria	Acidobacteriota	Blastocatellia	Pyrinomonadales	Pyrinomonadaceae	RB41
ASV347	8	133	0.00134634386325283	0.382783431496606	0.0738209670235199	M6	Bacteria	Proteobacteria	Gammaproteobacteria	Burkholderiales	Comamonadaceae
ASV348	5	89	0.00115695557857417	0.128947339866165	0.100608322145979	M10	Bacteria	Acidobacteriota	Blastocatellia	Pyrinomonadales	Pyrinomonadaceae	RB41
ASV350	7	231	0.00126479876546824	0.197479968051564	0.112444595339623	M8	Bacteria	Proteobacteria	Gammaproteobacteria	Gammaproteobacteria_Incertae_Sedis	Unknown_Family	Acidibacter
ASV351	14	869	0.00142725008417407	0.377206362590896	0.0784931801262743	M4	Bacteria	Proteobacteria	Gammaproteobacteria	Nitrosococcales	Nitrosococcaceae	wb1-P19
ASV352	14	1019	0.00150361782186337	0.584886528673038	0.0707061582883503	M4	Bacteria	Actinobacteriota	Thermoleophilia	Solirubrobacterales	Solirubrobacteraceae	Solirubrobacter
ASV353	13	578	0.00134280598620907	0.446156192705883	0.0753783713911047	M2	Bacteria	Acidobacteriota	Vicinamibacteria	Vicinamibacterales	Vicinamibacteraceae	Vicinamibacteraceae
ASV354	7	181	0.0012793227384913	0.243042502098646	0.0788046609997913	M1	Bacteria	Myxococcota	Polyangia	Haliangiales	Haliangiaceae	Haliangium
ASV355	12	555	0.00140965182773152	0.474502688865001	0.08098502711441	M4	Bacteria	Latescibacterota	Latescibacterota	Latescibacterota	Latescibacterota	Latescibacterota
ASV357	4	67	0.00120624783541032	0.146642858946593	0.106837939616318	M11	Bacteria	Proteobacteria	Gammaproteobacteria	Gammaproteobacteria_Incertae_Sedis	Unknown_Family	Acidibacter
ASV359	11	430	0.00136753583796947	0.478516619792298	0.0859687210906814	M9	Bacteria	Proteobacteria	Gammaproteobacteria	Burkholderiales	Comamonadaceae
ASV360	8	87	0.00123587689367843	0.293345949242262	0.0616732129563584	M10	Bacteria	Proteobacteria	Alphaproteobacteria	Rhizobiales	Hyphomicrobiaceae	Pedomicrobium
ASV362	13	1012	0.00144905670956315	0.459379432369683	0.10559201612225	M3	Bacteria	Proteobacteria	Gammaproteobacteria	Burkholderiales	TRA3-20	TRA3-20
ASV363	4	23	0.00118629234351206	0.222873444384447	0.15885524549365	M3	Bacteria	Proteobacteria	Gammaproteobacteria	Burkholderiales	Nitrosomonadaceae	Ellin6067
ASV364	12	489	0.00132214942051434	0.369546962615576	0.0629191364504263	M10	Bacteria	Proteobacteria	Gammaproteobacteria	Burkholderiales	Nitrosomonadaceae
ASV367	9	272	0.00130321540539703	0.374074761041624	0.097493513410809	M4	Bacteria	Methylomirabilota	Methylomirabilia	Rokubacteriales	Rokubacteriales	Rokubacteriales
ASV368	16	713	0.00146607969860686	0.741477428486439	0.0613617320828415	M9	Bacteria	Proteobacteria	Gammaproteobacteria	Burkholderiales	Nitrosomonadaceae	MND1
ASV369	18	590	0.00143043946840551	0.885215962302063	0.0828539123555118	M2	Bacteria	Bacteroidota	Bacteroidia	Cytophagales	Microscillaceae
ASV370	10	486	0.00136669369666237	0.430532039158962	0.0685257921737316	M7	Bacteria	Actinobacteriota	Actinobacteria	Propionibacteriales	Propionibacteriaceae
ASV371	15	1189	0.0014446028652543	0.487452520569224	0.0725750435294521	M3	Bacteria	Actinobacteriota	Thermoleophilia	uncultured	uncultured	uncultured
ASV376	15	1096	0.0014477237982251	0.573975822953584	0.0707061582883503	M9	Bacteria	Acidobacteriota	Blastocatellia	Pyrinomonadales	Pyrinomonadaceae	RB41
ASV377	13	843	0.001421070511878	0.57332959010122	0.0990509177783938	M7	Bacteria	Proteobacteria	Alphaproteobacteria	Sphingomonadales	Sphingomonadaceae	Sphingorhabdus
ASV382	13	583	0.00142176693629189	0.569540657257617	0.0822309506084779	M4	Bacteria	Acidobacteriota	Blastocatellia	Pyrinomonadales	Pyrinomonadaceae	RB41
ASV385	10	335	0.00134024681646427	0.41299438899889	0.0912638959404698	M7	Bacteria	Proteobacteria	Gammaproteobacteria	Burkholderiales	Comamonadaceae
ASV386	8	407	0.00138479406206478	0.28715624985597	0.0616732129563584	M6	Bacteria	Actinobacteriota	Thermoleophilia	Solirubrobacterales	67-14	67-14
ASV387	6	208	0.00129324231732989	0.156663746766159	0.0844113167230966	M10	Bacteria	Bacteroidota	Bacteroidia	Chitinophagales	Chitinophagaceae	Flavitalea
ASV390	7	120	0.00124888603255434	0.319145731826429	0.0601158085887736	M2	Bacteria	Proteobacteria	Alphaproteobacteria	Rhizobiales	Xanthobacteraceae	Bradyrhizobium
ASV395	13	683	0.00136845443163691	0.527192634303677	0.0844113167230966	M7	Bacteria	Proteobacteria	Gammaproteobacteria	Burkholderiales	Comamonadaceae
ASV404	5	18	0.0011258899399239	0.238844830064961	0.327989359813361	M2	Bacteria	Proteobacteria	Alphaproteobacteria	Sphingomonadales	Sphingomonadaceae	Sphingopyxis
ASV405	9	350	0.00139636350109851	0.500634463909377	0.0682143113002146	M2	Bacteria	Actinobacteriota	Actinobacteria	Micrococcales	Microbacteriaceae	Leifsonia
ASV406	6	93	0.0012137545379109	0.217641714673826	0.0616732129563584	M3	Bacteria	Actinobacteriota	Thermoleophilia	Gaiellales	uncultured	uncultured
ASV407	10	224	0.00133879988098896	0.480367950064236	0.0657224643120789	M9	Bacteria	Proteobacteria	Gammaproteobacteria	Xanthomonadales	Xanthomonadaceae	Pseudoxanthomonas
ASV412	9	237	0.00132801661655663	0.367036925724429	0.0990509177783938	M9	Bacteria	Acidobacteriota	Blastocatellia	Pyrinomonadales	Pyrinomonadaceae	RB41
ASV415	7	104	0.00120601809818503	0.282672389674745	0.0601158085887736	M8	Bacteria	Proteobacteria	Alphaproteobacteria	Rhizobiales	Xanthobacteraceae
ASV417	16	556	0.00146006937936777	0.729626145418095	0.0697717156677994	M4	Bacteria	Planctomycetota	Phycisphaerae	Tepidisphaerales	WD2101_soil_group	WD2101_soil_group
ASV418	17	596	0.00143199368681341	0.714472151581688	0.112133114466106	M1	Bacteria	Actinobacteriota	Thermoleophilia	Solirubrobacterales	67-14	67-14
ASV422	14	756	0.00143533968532066	0.598853681804378	0.081607988861444	M6	Bacteria	Actinobacteriota	Thermoleophilia	Solirubrobacterales
ASV428	14	340	0.00137279816970091	0.62232922897075	0.0750668905175878	M8	Bacteria	Proteobacteria	Alphaproteobacteria	Rhizobiales	Devosiaceae
ASV429	11	218	0.00130899233801408	0.465850015074704	0.120543098051064	M2	Bacteria	Proteobacteria	Alphaproteobacteria	Rhizobiales	Xanthobacteraceae	Rhodoplanes
ASV431	11	329	0.00135978738520773	0.573017765979491	0.0632306173239432	M2	Bacteria	Acidobacteriota	Vicinamibacteria	Vicinamibacterales	uncultured	uncultured
ASV432	6	59	0.00120883328137401	0.305106360572294	0.0984279560313599	M3	Bacteria	Bacteroidota	Bacteroidia	Sphingobacteriales
ASV439	6	238	0.00120716517238514	0.215843860815949	0.148576376667591	M2	Bacteria	Acidobacteriota	Blastocatellia	45985	45985	45985
ASV449	10	290	0.00135819356323333	0.474729517706169	0.10154276476653	M6	Bacteria	Acidobacteriota	Blastocatellia	Pyrinomonadales	Pyrinomonadaceae	RB41
ASV450	12	346	0.00137902634688944	0.585880187740517	0.0713291200353842	M7	Bacteria	Actinobacteriota	Thermoleophilia	Solirubrobacterales	67-14	67-14
ASV451	8	282	0.00130691151591435	0.280913701135959	0.104346092628182	M3	Bacteria	Actinobacteriota	Thermoleophilia	Solirubrobacterales	Solirubrobacteraceae	Conexibacter
ASV453	10	480	0.00132797304249813	0.311054729321009	0.0619846938298754	M3	Bacteria	Acidobacteriota	Vicinamibacteria	Vicinamibacterales	uncultured	uncultured
ASV456	8	198	0.00128933782447516	0.343172656582817	0.0682143113002146	M2	Bacteria	Actinobacteriota	Thermoleophilia	Solirubrobacterales	Solirubrobacteraceae	Solirubrobacter
ASV461	6	116	0.00124415919936153	0.212650963874902	0.161347092481786	M9	Bacteria	Proteobacteria	Alphaproteobacteria	Rhizobiales	uncultured	uncultured
ASV475	2	10	0.0010741227006653	0.0814417880201585	0.0825424314819948	M7	Bacteria	Proteobacteria	Gammaproteobacteria	CCD24	CCD24	CCD24
ASV476	12	545	0.00133365669166892	0.430297641995366	0.0604272894622906	M4	Bacteria	Acidobacteriota	Blastocatellia	Pyrinomonadales	Pyrinomonadaceae	RB41
ASV484	8	402	0.00133518228136664	0.21619451261073	0.0760013331381387	M11	Bacteria	Planctomycetota	Planctomycetes	Pirellulales	Pirellulaceae	uncultured
ASV485	7	95	0.00119370667159409	0.267127989193302	0.107772382236869	M5	Bacteria	Chloroflexi	Ktedonobacteria	C0119	C0119	C0119
ASV495	14	606	0.00145584074882132	0.730561052694666	0.141412316576701	M2	Bacteria	Acidobacteriota	Vicinamibacteria	Vicinamibacterales	Vicinamibacteraceae	Vicinamibacteraceae
ASV498	10	353	0.00139805393448257	0.453348650884347	0.0878376063317832	M5	Bacteria	Proteobacteria	Alphaproteobacteria	Rhizobiales	Xanthobacteraceae	uncultured
ASV507	8	296	0.00137671247660007	0.335910063863519	0.163527458596405	M9	Bacteria	Gemmatimonadota	Longimicrobia	Longimicrobiales	Longimicrobiaceae	YC-ZSS-LKJ147
ASV513	6	81	0.00119238072790738	0.208223541754708	0.0778702183792404	M10	Bacteria	Bacteroidota	Bacteroidia	Chitinophagales	Saprospiraceae	uncultured
ASV519	8	214	0.00131704760232055	0.308578827802028	0.0635420981974602	M4	Bacteria	Acidobacteriota	Vicinamibacteria	Vicinamibacterales	uncultured	uncultured
ASV535	5	71	0.00117667795664472	0.143509830070766	0.0629191364504263	M4	Bacteria	Acidobacteriota	Vicinamibacteria	Vicinamibacterales	Vicinamibacteraceae
ASV540	7	312	0.00135229042608315	0.30269238012778	0.0722635626559351	M4	Bacteria	Actinobacteriota	Actinobacteria	Propionibacteriales	Nocardioidaceae	Marmoricola
ASV545	7	33	0.00122063207124754	0.363045141918708	0.0607387703358075	M2	Bacteria	Planctomycetota	Planctomycetes	Pirellulales	Pirellulaceae	Pir4_lineage
ASV551	6	202	0.00132680950043587	0.211964995503945	0.0797391036203422	M4	Bacteria	Bacteroidota	Bacteroidia	Sphingobacteriales	Sphingobacteriaceae	Pedobacter
ASV553	8	112	0.00122039028199646	0.288223129506234	0.0669683878061468	M1	Bacteria	Acidobacteriota	Holophagae	Subgroup_7	Subgroup_7	Subgroup_7
ASV556	11	181	0.00132673914519453	0.55623950945215	0.0682143113002146	M2	Bacteria	Acidobacteriota	Blastocatellia	Pyrinomonadales	Pyrinomonadaceae	RB41
ASV558	5	44	0.00120479279147243	0.198115212853696	0.0632306173239432	M1	Bacteria	Actinobacteriota	Thermoleophilia	Gaiellales	Gaiellaceae	Gaiella
ASV566	10	245	0.00134062186334575	0.414355130809829	0.065099502565045	M4	Bacteria	Gemmatimonadota	Gemmatimonadetes	Gemmatimonadales	Gemmatimonadaceae	Gemmatimonas
ASV610	9	141	0.00130368831250981	0.454689040885042	0.0691487539207655	M5	Bacteria	Acidobacteriota	Vicinamibacteria	Vicinamibacterales	Vicinamibacteraceae
ASV612	5	84	0.0012172906344867	0.280459433722902	0.119608655430513	M2	Bacteria	Proteobacteria	Gammaproteobacteria	Burkholderiales	Nitrosomonadaceae	Ellin6067
ASV613	12	547	0.00141690251133948	0.485965269752167	0.065099502565045	M3	Bacteria	Proteobacteria	Alphaproteobacteria	Rhizobiales	Beijerinckiaceae	uncultured
ASV616	8	128	0.00126993882148105	0.434620936364938	0.0688372730472485	M3	Bacteria	Proteobacteria	Gammaproteobacteria	Burkholderiales	Nitrosomonadaceae	Ellin6067
ASV624	7	148	0.00134079690599853	0.3765375161596	0.0641650599444941	M9	Bacteria	Proteobacteria	Alphaproteobacteria	Sphingomonadales	Sphingomonadaceae	Ellin6055
ASV646	12	496	0.00131845430095056	0.372272151407509	0.073509486150003	M5	Bacteria	Acidobacteriota	Vicinamibacteria	Vicinamibacterales	Vicinamibacteraceae
ASV649	14	809	0.00148280245899655	0.586910203647926	0.0725750435294521	M9	Bacteria	Acidobacteriota	Acidobacteriae	Bryobacterales	Bryobacteraceae	Bryobacter
ASV655	12	591	0.00139742545977765	0.47425535786674	0.0744439287705538	M8	Bacteria	Acidobacteriota	Vicinamibacteria	Vicinamibacterales	Vicinamibacteraceae	Vicinamibacteraceae
ASV657	5	187	0.00129209407338091	0.231277238327397	0.0900179724464019	M1	Bacteria	Proteobacteria	Gammaproteobacteria	Burkholderiales	Nitrosomonadaceae	Ellin6067
ASV668	5	49	0.00115439550769954	0.166560109699014	0.0638535790709771	M6	Bacteria	Proteobacteria	Gammaproteobacteria	Burkholderiales	Comamonadaceae	Polaromonas
ASV675	4	25	0.00111661076124783	0.191226785720624	0.0675913495531807	M1	Bacteria	Proteobacteria	Gammaproteobacteria	Burkholderiales	Nitrosomonadaceae	MND1
ASV690	9	122	0.00130340659895698	0.511781976542902	0.0669683878061468	M7	Bacteria	Chloroflexi	Chloroflexia	Thermomicrobiales	JG30-KF-CM45	JG30-KF-CM45
ASV695	8	214	0.0012711718014348	0.280981576265457	0.0675913495531807	M6	Bacteria	Acidobacteriota	Subgroup_22	Subgroup_22	Subgroup_22	Subgroup_22
ASV725	13	887	0.00143822144207585	0.452518579892477	0.0778702183792404	M3	Bacteria	Actinobacteriota	Thermoleophilia	Solirubrobacterales	Solirubrobacteraceae	Conexibacter
ASV727	10	506	0.00137715981760148	0.383355240368037	0.0644765408180111	M3	Bacteria	Proteobacteria	Gammaproteobacteria	Burkholderiales	Nitrosomonadaceae	Ellin6067
ASV744	8	231	0.00128075061746726	0.268006700556122	0.0682143113002146	M11	Bacteria	Gemmatimonadota	Gemmatimonadetes	Gemmatimonadales	Gemmatimonadaceae	Gemmatimonas
ASV747	8	285	0.00131608581407116	0.276704146790706	0.0610502512093245	M2	Bacteria	Proteobacteria	Gammaproteobacteria	Burkholderiales	Comamonadaceae
ASV782	13	482	0.00137386104353715	0.534120953220189	0.0707061582883503	M4	Bacteria	Proteobacteria	Gammaproteobacteria	Xanthomonadales	Xanthomonadaceae	Lysobacter
ASV803	6	133	0.00123092841408662	0.169584594931041	0.0616732129563584	M4	Bacteria	Proteobacteria	Alphaproteobacteria	Micropepsales	Micropepsaceae	uncultured
ASV819	7	76	0.0012494209609395	0.269315962160568	0.0791161418733083	M3	Bacteria	Acidobacteriota	Blastocatellia	Pyrinomonadales	Pyrinomonadaceae	RB41
ASV825	5	104	0.00133224194181556	0.211692039363477	0.0828539123555118	M9	Bacteria	Verrucomicrobiota	Verrucomicrobiae	Chthoniobacterales	Chthoniobacteraceae
ASV826	14	627	0.00138825971669088	0.562508516374017	0.0635420981974602	M4	Bacteria	Proteobacteria	Gammaproteobacteria	PLTA13	PLTA13	PLTA13
ASV848	10	815	0.00145100771914986	0.311494083374391	0.0738209670235199	M6	Bacteria	Acidobacteriota	Blastocatellia	Pyrinomonadales	Pyrinomonadaceae	RB41
ASV856	7	183	0.00122091064138008	0.247841257048786	0.0613617320828415	M1	Bacteria	Acidobacteriota	Vicinamibacteria	Vicinamibacterales	Vicinamibacteraceae	Vicinamibacteraceae
ASV865	5	149	0.00124466831553102	0.156788400943026	0.0775587375057235	M1	Bacteria	Planctomycetota	Phycisphaerae	Tepidisphaerales	WD2101_soil_group	WD2101_soil_group
ASV922	6	52	0.00117692418128886	0.280298912724266	0.0713291200353842	M9	Bacteria	Acidobacteriota	Vicinamibacteria	Vicinamibacterales	Vicinamibacteraceae	Vicinamibacteraceae
ASV949	12	444	0.00142205245600319	0.654804390037344	0.072886524402969	M8	Bacteria	Acidobacteriota	Blastocatellia	Pyrinomonadales	Pyrinomonadaceae	RB41
ASV974	7	133	0.00123405898433732	0.251937326706682	0.0825424314819948	M2	Bacteria	Bacteroidota	Bacteroidia	Chitinophagales	Chitinophagaceae	Chitinophaga
ASV1035	9	191	0.00133437380741458	0.393806134487914	0.065099502565045	M4	Bacteria	Bacteroidota	Bacteroidia	Sphingobacteriales	Sphingobacteriaceae	Pedobacter
ASV1160	9	489	0.00136755939451039	0.341346384648005	0.0641650599444941	M5	Bacteria	Proteobacteria	Alphaproteobacteria	Rhizobiales	uncultured	uncultured
ASV1222	13	364	0.0013467117340371	0.47841732979654	0.0626076555769093	M4	Bacteria	Acidobacteriota	Vicinamibacteria	Vicinamibacterales	Vicinamibacteraceae	Vicinamibacteraceae
ASV1532	9	423	0.00136275547236714	0.284785686500266	0.0725750435294521	M3	Bacteria	Bacteroidota	Bacteroidia	Chitinophagales	Chitinophagaceae	Chitinophaga
ASV2552	10	652	0.00143188663904397	0.365530170223629	0.0844113167230966	M9	Bacteria	Bacteroidota	Bacteroidia	Flavobacteriales	Flavobacteriaceae	Flavobacterium
ASV3052	9	473	0.00132544467405154	0.232351866476201	0.0629191364504263	M5	Bacteria	Proteobacteria	Gammaproteobacteria	Burkholderiales	Gallionellaceae
