# Supplementary material for: Microbial interactions mediate the fairy ring type effects on alpine meadow plant communities on the Tibetan plateau
Source: Environ Microbiome. 2026 Mar 10;21:55. doi: 10.1186/s40793-026-00873-z (PMC13088534; doi:10.1186/s40793-026-00873-z)
Supplement: Supplementary file 2 — Supplementary Material 2 [file 40793_2026_873_MOESM2_ESM.zip › co-occurrence network/bacteria/T3/Clitocybe_10on_edge.csv]

Source	Target	Interaction	weight
ASV3	ASV65	-	1
ASV3	ASV165	+	0.827242921340703
ASV3	ASV196	-	0.850820722601862
ASV3	ASV310	-	1
ASV6	ASV431	+	0.802300006533749
ASV8	ASV62	+	0.946841515929665
ASV8	ASV156	+	0.821952883145184
ASV8	ASV175	+	0.895294737810129
ASV8	ASV318	+	0.819275698876995
ASV8	ASV390	+	0.941351434987278
ASV9	ASV152	-	0.88153084114612
ASV9	ASV163	-	0.776889105928546
ASV9	ASV185	+	0.845654882850078
ASV9	ASV192	-	0.899873517932123
ASV9	ASV256	-	0.941025902171056
ASV9	ASV323	-	1
ASV9	ASV343	-	0.689673699269946
ASV9	ASV363	-	0.723444421938342
ASV9	ASV364	-	0.809542959804981
ASV9	ASV654	-	0.960383932791752
ASV9	ASV922	-	1
ASV9	ASV1151	-	0.994603239279576
ASV10	ASV186	-	0.973886535939224
ASV11	ASV21	-	1
ASV11	ASV56	-	1
ASV11	ASV141	+	0.839833932093427
ASV11	ASV264	+	0.914951022085167
ASV11	ASV574	-	0.903095409575768
ASV12	ASV127	+	0.893822692874193
ASV12	ASV825	-	0.959240888148628
ASV13	ASV59	+	0.711126800710293
ASV13	ASV64	+	0.909213536187029
ASV13	ASV82	+	0.878823369866669
ASV16	ASV107	+	0.908902148878536
ASV16	ASV179	+	0.791956511816056
ASV16	ASV214	-	0.542174298842909
ASV16	ASV333	-	1
ASV16	ASV525	-	0.69095911203062
ASV16	ASV690	-	0.878535231383079
ASV17	ASV29	-	0.754256063403083
ASV17	ASV43	-	0.773434580876733
ASV17	ASV130	+	0.810191235696215
ASV17	ASV256	-	0.75250849688309
ASV18	ASV43	-	0.974915363552248
ASV18	ASV54	-	0.950539082696946
ASV18	ASV146	+	0.686638297340233
ASV18	ASV230	-	1
ASV19	ASV865	-	0.66284604266907
ASV19	ASV929	-	0.613134534941164
ASV20	ASV95	-	0.925590330096442
ASV20	ASV135	-	0.980873013787988
ASV21	ASV218	+	0.799246886018481
ASV21	ASV229	+	0.827042225194315
ASV22	ASV309	-	0.892324703715105
ASV22	ASV354	-	0.930660494771007
ASV22	ASV429	-	0.921449443522979
ASV22	ASV431	-	0.916221504871479
ASV22	ASV449	-	0.952411437398876
ASV22	ASV946	-	0.725955479579564
ASV23	ASV38	-	0.892872004978026
ASV23	ASV50	-	0.830511851362961
ASV23	ASV96	-	0.614805188124806
ASV23	ASV205	-	0.912293271934481
ASV24	ASV51	-	1
ASV24	ASV107	+	0.891702643607977
ASV24	ASV145	-	0.896020661587933
ASV25	ASV149	-	0.884558978325983
ASV25	ASV283	+	0.844119460377863
ASV26	ASV99	+	0.90827391984375
ASV26	ASV111	+	0.879084444618739
ASV26	ASV141	+	0.877136772898468
ASV26	ASV545	-	0.910383815261999
ASV27	ASV169	+	0.884764097183211
ASV27	ASV249	+	0.928396434494133
ASV27	ASV317	+	0.814102538701946
ASV27	ASV347	-	0.855726886255349
ASV27	ASV357	-	0.75717463423766
ASV27	ASV379	-	0.951481845667926
ASV27	ASV428	-	0.70409298918812
ASV27	ASV747	-	0.722991474817335
ASV28	ASV65	+	0.775186936548215
ASV28	ASV78	-	0.946909971379229
ASV28	ASV204	+	0.702321249828911
ASV28	ASV220	+	0.892279508070313
ASV28	ASV250	+	0.769662292547561
ASV28	ASV550	-	0.723400540273606
ASV29	ASV163	+	0.781023201221888
ASV29	ASV235	+	0.854420388813163
ASV29	ASV369	-	0.634048038464097
ASV29	ASV418	-	0.977018738549152
ASV29	ASV574	-	0.792065713899556
ASV29	ASV657	-	0.807794986338981
ASV30	ASV69	-	0.988263655225038
ASV30	ASV85	-	0.707962276031074
ASV30	ASV86	-	0.869673380913172
ASV30	ASV93	-	0.627941411645328
ASV30	ASV107	-	0.847337159997685
ASV30	ASV179	-	0.873613392783775
ASV30	ASV203	-	0.802780592129786
ASV30	ASV404	-	0.909240018680316
ASV31	ASV117	+	0.869438816992188
ASV31	ASV154	-	0.935775705830683
ASV31	ASV265	-	0.849046393045173
ASV31	ASV271	-	0.678694505066873
ASV31	ASV281	-	0.808997383433726
ASV31	ASV300	-	0.897155313420286
ASV31	ASV303	-	0.817842534069023
ASV31	ASV309	-	1
ASV31	ASV364	-	0.814096449743964
ASV31	ASV367	-	1
ASV31	ASV637	-	0.827372153916946
ASV31	ASV661	-	0.626320389607529
ASV32	ASV98	-	0.912068981535157
ASV32	ASV497	+	0.77065489482641
ASV32	ASV825	+	0.894093155170817
ASV33	ASV43	+	0.98455515058098
ASV33	ASV53	+	1
ASV33	ASV60	+	0.74375186978183
ASV33	ASV82	+	0.9504460450066
ASV33	ASV254	-	0.802574455767629
ASV33	ASV397	-	0.658190250107915
ASV33	ASV412	-	0.935082972576929
ASV35	ASV41	-	0.91864939264035
ASV35	ASV308	+	0.930914095198287
ASV35	ASV361	+	0.865944631072257
ASV35	ASV362	+	0.838406583597802
ASV35	ASV532	-	0.860698522186621
ASV36	ASV89	-	0.902595360838311
ASV36	ASV136	-	0.788577170650208
ASV36	ASV159	-	0.885995161045677
ASV36	ASV180	-	0.492217283069632
ASV36	ASV285	+	0.889882139886382
ASV36	ASV317	-	0.795596655483199
ASV36	ASV593	+	0.865103023833432
ASV38	ASV225	-	0.962093048126869
ASV38	ASV452	+	0.562453472113948
ASV39	ASV49	-	0.745054082293904
ASV39	ASV80	-	0.955322639940164
ASV39	ASV138	+	0.951656284725086
ASV39	ASV146	-	0.951829391727564
ASV39	ASV223	-	0.788602375247267
ASV39	ASV273	-	0.935050841054892
ASV40	ASV259	-	0.81871809013061
ASV40	ASV428	+	0.88948900990665
ASV40	ASV484	+	0.67134966556301
ASV40	ASV488	-	0.872238373101109
ASV41	ASV75	+	0.743254713818906
ASV41	ASV99	-	0.898960812347155
ASV41	ASV107	-	0.864658435705563
ASV41	ASV133	-	0.868628329912717
ASV41	ASV246	-	0.942754049740165
ASV41	ASV270	-	0.852084361741452
ASV42	ASV214	-	0.79683199365814
ASV42	ASV235	-	0.803391938527789
ASV42	ASV292	-	0.84409235032597
ASV42	ASV300	-	0.798775235252287
ASV42	ASV495	-	0.710314532250492
ASV42	ASV661	-	0.709624065646973
ASV43	ASV135	-	0.912844246078609
ASV43	ASV175	+	0.860249519431719
ASV43	ASV375	+	0.851727399920828
ASV44	ASV106	+	0.898781558490356
ASV45	ASV202	-	0.710727390901266
ASV45	ASV203	-	0.820088844129257
ASV45	ASV397	+	0.872764196256815
ASV45	ASV440	+	0.879646169290476
ASV46	ASV131	+	0.857058247083812
ASV46	ASV280	-	0.491395481384773
ASV46	ASV335	-	0.772505711212917
ASV46	ASV342	-	0.923882508645452
ASV46	ASV675	-	0.697320695713165
ASV47	ASV137	+	0.894483601931471
ASV47	ASV144	+	0.817685542374166
ASV47	ASV203	+	0.80851728049111
ASV47	ASV206	+	0.731723264609626
ASV47	ASV223	-	0.803240070674072
ASV47	ASV1148	-	1
ASV49	ASV97	-	1
ASV49	ASV128	-	0.660566498163638
ASV49	ASV250	-	0.904736436280338
ASV49	ASV386	-	0.851047734561337
ASV49	ASV412	-	0.791812861274799
ASV49	ASV613	+	0.902383572590761
ASV49	ASV635	-	0.920908821124652
ASV50	ASV367	-	0.896312420644368
ASV50	ASV369	+	0.837570107285815
ASV50	ASV497	-	0.714059208654315
ASV50	ASV1717	-	0.831434094692705
ASV51	ASV81	-	0.915503650029919
ASV51	ASV95	-	0.77124945539879
ASV51	ASV152	-	0.909399108457311
ASV51	ASV176	-	0.5909824025179
ASV51	ASV265	-	0.538496324119182
ASV51	ASV273	-	0.825188156659714
ASV51	ASV305	-	0.462243123250592
ASV51	ASV484	-	0.734174054332044
ASV51	ASV540	-	0.858460233132243
ASV51	ASV635	+	0.634918571656697
ASV52	ASV275	-	0.908195308968198
ASV52	ASV283	-	0.969264737899527
ASV52	ASV307	-	0.849935019628538
ASV52	ASV332	-	0.964295857013758
ASV52	ASV415	-	0.842731753961567
ASV52	ASV502	-	0.882547361333198
ASV52	ASV551	+	0.835484692321924
ASV52	ASV714	-	0.824182267801356
ASV53	ASV256	-	0.944792566530931
ASV53	ASV379	+	0.673984748649058
ASV53	ASV507	+	0.913786377237454
ASV54	ASV100	-	0.884104614713457
ASV54	ASV131	-	0.932638676904531
ASV56	ASV69	-	0.631591788820729
ASV56	ASV83	-	1
ASV56	ASV212	-	1
ASV56	ASV235	-	0.946341161541239
ASV56	ASV285	-	0.888492536398102
ASV56	ASV290	-	0.935007586489926
ASV57	ASV60	+	0.774025633170279
ASV57	ASV382	+	0.821372312029058
ASV57	ASV405	+	0.897161455683175
ASV57	ASV502	-	0.881448469985794
ASV58	ASV269	+	0.90483581653503
ASV58	ASV270	+	0.833672505938418
ASV58	ASV495	-	0.933517539979902
ASV58	ASV623	-	0.711886810917469
ASV58	ASV929	-	0.792767978775956
ASV59	ASV71	-	0.973783956550494
ASV59	ASV95	-	0.868856660005325
ASV59	ASV138	-	0.958500055273338
ASV59	ASV271	-	0.911599428576095
ASV59	ASV312	-	0.983792802000217
ASV60	ASV67	-	0.930418418612264
ASV60	ASV186	+	0.844337586185174
ASV60	ASV222	+	0.817393644536798
ASV60	ASV236	-	0.718320697202803
ASV60	ASV291	-	0.63997952611529
ASV60	ASV502	-	0.598097446461368
ASV60	ASV624	-	0.786137630541642
ASV61	ASV371	-	0.818561837485225
ASV61	ASV439	-	0.748157830571427
ASV62	ASV84	+	0.747594745031429
ASV62	ASV93	-	0.75083409303898
ASV62	ASV96	-	0.657863205499205
ASV62	ASV159	+	0.764514873722489
ASV62	ASV273	+	0.949136898237152
ASV62	ASV343	-	0.559623836672147
ASV62	ASV357	-	0.899436749072914
ASV62	ASV654	+	0.859796402624837
ASV63	ASV218	+	0.72325168516669
ASV63	ASV445	+	0.787265265053218
ASV64	ASV153	+	0.652773253593908
ASV64	ASV244	+	0.580000292909637
ASV64	ASV339	-	0.85585225681372
ASV64	ASV386	-	0.913297845585548
ASV65	ASV81	-	1
ASV65	ASV117	-	0.908305488017755
ASV65	ASV152	+	0.914986547525297
ASV65	ASV297	-	0.843021883374853
ASV65	ASV311	-	0.707990913081686
ASV66	ASV161	-	0.691755669111949
ASV66	ASV202	-	0.971624696293495
ASV66	ASV243	-	0.762013635213422
ASV66	ASV268	-	0.899188743929965
ASV66	ASV288	-	0.97828035214285
ASV66	ASV360	-	0.776918752562184
ASV66	ASV587	+	0.859526800618682
ASV67	ASV145	-	0.614615548478548
ASV67	ASV193	+	0.743262544791889
ASV68	ASV210	-	0.725896693447993
ASV68	ASV644	+	0.844226240709504
ASV69	ASV261	-	0.927995079710612
ASV69	ASV333	-	0.914956959988901
ASV69	ASV360	+	0.482909267768917
ASV69	ASV429	-	0.659447520376837
ASV70	ASV326	-	0.833811943469176
ASV70	ASV395	-	0.835488594270084
ASV70	ASV654	-	0.866184354942844
ASV71	ASV87	-	0.851373585279991
ASV71	ASV347	+	0.75693962340192
ASV71	ASV417	-	0.874833299786418
ASV73	ASV74	-	0.867807949708653
ASV73	ASV382	-	0.761308704693737
ASV73	ASV690	-	0.727472592121385
ASV73	ASV1148	-	0.653706725020393
ASV74	ASV169	+	0.839201776193547
ASV74	ASV191	+	0.890574873553906
ASV74	ASV203	+	0.869608488986076
ASV74	ASV241	+	0.79733895338096
ASV74	ASV269	+	0.911539679840115
ASV74	ASV293	+	0.849593755855823
ASV75	ASV82	-	0.938905371537333
ASV75	ASV130	-	0.597890215377309
ASV75	ASV159	-	0.544026319669961
ASV75	ASV170	-	0.836139088666967
ASV75	ASV184	-	0.74278381941694
ASV76	ASV139	-	0.867614183152598
ASV76	ASV348	-	0.818702469759213
ASV76	ASV412	-	0.908686472814696
ASV76	ASV450	-	0.802288657907053
ASV76	ASV644	-	0.50877361745532
ASV76	ASV661	-	0.796937815025254
ASV77	ASV172	-	0.807793003076924
ASV77	ASV185	-	0.745396802956806
ASV77	ASV211	+	0.768637148365159
ASV77	ASV250	+	0.939139937449633
ASV77	ASV307	+	0.793180322375856
ASV77	ASV308	+	0.811980993660184
ASV77	ASV313	+	0.838539777217186
ASV77	ASV412	-	0.784749752023013
ASV77	ASV623	-	0.649237807992749
ASV78	ASV123	-	0.894068361794162
ASV78	ASV145	-	0.716226462630266
ASV78	ASV170	-	0.870183751780183
ASV78	ASV186	-	0.793429233179346
ASV78	ASV271	-	0.954753251829655
ASV78	ASV320	-	0.950218050492897
ASV78	ASV328	-	0.824178319016154
ASV80	ASV92	+	0.929267160186758
ASV80	ASV167	+	0.605586793456983
ASV80	ASV292	+	0.872948050520192
ASV80	ASV347	+	0.875986413521249
ASV80	ASV644	+	0.934888138206881
ASV81	ASV88	-	0.936468326889418
ASV81	ASV114	+	0.784213384917178
ASV81	ASV127	-	0.955513681519733
ASV81	ASV335	-	0.818869199353234
ASV81	ASV365	-	0.43237619243483
ASV82	ASV280	+	0.77671731694655
ASV82	ASV313	-	0.846062045741491
ASV82	ASV354	-	0.915051150967881
ASV82	ASV516	-	0.88657364842861
ASV82	ASV640	-	0.627465236567453
ASV83	ASV128	-	0.572603622791385
ASV84	ASV129	-	0.861610397097214
ASV84	ASV139	+	0.650640914290073
ASV84	ASV171	-	0.742387148372133
ASV84	ASV271	-	0.903480624867341
ASV84	ASV311	-	0.822546745927983
ASV84	ASV371	-	0.846991541345533
ASV84	ASV432	-	0.932639039545287
ASV84	ASV484	-	0.700444987689781
ASV85	ASV95	-	0.636889813666476
ASV85	ASV175	-	0.567660732503319
ASV87	ASV97	-	0.878756914100099
ASV87	ASV113	-	0.698538900128476
ASV87	ASV118	-	0.765969505267479
ASV87	ASV332	-	0.856975355334348
ASV87	ASV357	-	0.762439842654894
ASV87	ASV525	-	0.607934449061176
ASV87	ASV638	-	0.801983944921112
ASV87	ASV714	-	0.651833677413299
ASV87	ASV747	-	0.939391312176023
ASV88	ASV105	-	0.872766419709852
ASV88	ASV123	+	0.83946113021159
ASV88	ASV218	+	0.904921437457062
ASV88	ASV243	+	0.885759916065669
ASV88	ASV246	+	0.783951978221482
ASV88	ASV250	+	0.85877750947089
ASV88	ASV259	+	0.823373493276774
ASV88	ASV261	-	0.721128371196762
ASV89	ASV100	-	0.933646917931252
ASV89	ASV134	-	0.76874130745526
ASV89	ASV136	-	0.801916160719593
ASV89	ASV218	-	0.824997932272579
ASV89	ASV231	-	0.940491473433191
ASV89	ASV281	-	0.747018379275886
ASV89	ASV317	-	0.865473791364794
ASV89	ASV431	-	0.688030894111138
ASV89	ASV461	-	0.742668967935348
ASV89	ASV613	-	0.612669998836746
ASV89	ASV744	-	0.615940363210809
ASV91	ASV119	-	0.539007541618034
ASV91	ASV137	-	0.671604125723656
ASV91	ASV147	-	0.847186565525813
ASV91	ASV189	-	0.757762541517423
ASV91	ASV209	+	0.982844042087433
ASV91	ASV300	-	0.887240696418283
ASV91	ASV471	-	0.759679967987855
ASV91	ASV530	-	0.840681403367667
ASV91	ASV946	-	0.656085493236295
ASV92	ASV160	-	0.797770201220422
ASV92	ASV167	-	0.730898054517557
ASV92	ASV171	-	0.631291658473187
ASV93	ASV116	-	0.846737909671621
ASV93	ASV118	-	0.799788274625189
ASV93	ASV126	-	0.853622554606497
ASV93	ASV141	-	0.762065655318872
ASV93	ASV249	-	0.933061400019521
ASV93	ASV269	-	0.800535194498407
ASV93	ASV317	-	0.804515638552384
ASV93	ASV323	-	0.859727194701713
ASV93	ASV337	+	0.813334490418268
ASV93	ASV445	+	0.681658315707696
ASV93	ASV471	-	0.757523435443983
ASV93	ASV637	-	0.954166458504921
ASV94	ASV360	+	0.873319254822005
ASV94	ASV386	+	0.897514691905076
ASV94	ASV390	+	0.883274874163488
ASV95	ASV212	+	0.893837428871569
ASV95	ASV308	-	0.921496572488237
ASV95	ASV495	+	0.94906345261611
ASV96	ASV361	+	0.640007625300582
ASV96	ASV439	+	0.520013900252119
ASV96	ASV612	-	0.75353739554598
ASV97	ASV371	-	0.589681246161384
ASV97	ASV690	+	0.879728796606448
ASV97	ASV991	-	0.924979041263701
ASV98	ASV347	-	0.912449298373042
ASV98	ASV353	-	0.790997892284655
ASV98	ASV475	-	0.827182211274225
ASV98	ASV693	-	0.754596650195109
ASV98	ASV922	+	0.989196616352506
ASV99	ASV132	+	0.897217408569003
ASV99	ASV199	+	0.990083604651114
ASV99	ASV205	+	0.769276498448925
ASV99	ASV931	-	0.757367015545296
ASV100	ASV147	+	0.751667994261075
ASV100	ASV205	+	0.902017641687792
ASV100	ASV224	+	0.86963415549849
ASV100	ASV241	+	0.907576257361221
ASV100	ASV283	+	0.8640009035263
ASV100	ASV308	+	0.908135788983738
ASV100	ASV412	+	0.782204188399525
ASV100	ASV508	+	0.873077879
ASV102	ASV104	-	0.813026521519434
ASV102	ASV113	-	0.924463007384674
ASV102	ASV126	-	0.689016104014295
ASV102	ASV205	-	0.833985499832538
ASV102	ASV265	-	0.810123592714813
ASV102	ASV297	-	0.685500810588307
ASV102	ASV327	-	0.774574169117961
ASV102	ASV328	-	0.556114740201529
ASV104	ASV105	-	0.944757226925202
ASV104	ASV167	-	0.83032197639723
ASV104	ASV189	+	0.638728850449015
ASV104	ASV201	+	0.750822959554291
ASV104	ASV545	+	0.905457844900343
ASV104	ASV740	-	0.861242733747421
ASV105	ASV110	-	0.539986404716823
ASV105	ASV163	+	0.815339073096179
ASV105	ASV278	+	0.910211254938334
ASV105	ASV300	+	0.78202702561537
ASV105	ASV333	+	0.825350450802374
ASV105	ASV644	-	0.94536336732641
ASV106	ASV309	+	0.756076489478246
ASV106	ASV328	-	0.719492993054451
ASV106	ASV530	-	0.756946476779002
ASV106	ASV865	-	0.961564386892844
ASV107	ASV193	-	0.896375037330582
ASV107	ASV295	-	0.763970468869875
ASV107	ASV432	-	0.518301898664441
ASV110	ASV193	-	0.917280879317792
ASV110	ASV198	+	0.573225362920785
ASV110	ASV291	-	0.670293579766953
ASV110	ASV327	-	0.704535950951254
ASV110	ASV357	-	0.815847756650559
ASV110	ASV825	-	0.873439230945554
ASV111	ASV180	-	0.834097387886104
ASV111	ASV211	+	0.806971200837026
ASV111	ASV272	+	0.884358127864078
ASV111	ASV305	+	0.908261174252828
ASV111	ASV318	+	0.869021398413426
ASV111	ASV377	-	0.816777213876665
ASV111	ASV412	-	0.725349282638859
ASV111	ASV418	+	0.65978568211019
ASV111	ASV425	-	0.920374895094183
ASV111	ASV452	-	0.779719876685256
ASV113	ASV170	-	0.940119825663898
ASV113	ASV290	-	0.578715022527098
ASV113	ASV342	-	0.779538323812221
ASV113	ASV353	-	0.879437925769276
ASV113	ASV1109	-	0.907266503651042
ASV114	ASV230	-	0.813166119634012
ASV116	ASV119	-	0.896835576537634
ASV116	ASV145	-	0.856228317499013
ASV116	ASV161	-	0.736762433098113
ASV116	ASV177	-	0.900392824347084
ASV116	ASV178	-	0.87044230687944
ASV116	ASV185	-	1
ASV117	ASV211	+	0.879659796098759
ASV117	ASV221	-	0.937681925320558
ASV117	ASV231	-	0.868592609411568
ASV117	ASV285	-	0.90895886581446
ASV117	ASV308	+	0.881777477369418
ASV117	ASV395	-	0.861903297257844
ASV117	ASV495	-	0.694521327290554
ASV117	ASV675	-	0.596870550439921
ASV118	ASV161	-	0.700982723753977
ASV118	ASV175	-	0.945638599462208
ASV118	ASV177	-	0.80354066291742
ASV118	ASV180	+	0.642841286015513
ASV118	ASV186	-	0.699356416635069
ASV118	ASV211	-	0.41336455731746
ASV118	ASV229	-	0.685698680180109
ASV118	ASV246	+	0.992162028798629
ASV118	ASV271	-	0.706851638775299
ASV118	ASV308	-	0.786581661226242
ASV118	ASV310	-	0.720011501717087
ASV118	ASV432	-	0.724764649484404
ASV118	ASV545	+	0.841422614594165
ASV118	ASV929	+	0.94138911696996
ASV119	ASV180	-	0.864850063017702
ASV119	ASV228	+	0.851762911933562
ASV119	ASV339	+	0.86434053988798
ASV119	ASV450	-	0.904043669744794
ASV119	ASV612	-	0.926789905405191
ASV121	ASV141	-	0.629519427549508
ASV121	ASV210	+	0.911087549784303
ASV122	ASV191	-	0.784860934536889
ASV122	ASV359	-	0.621927394731117
ASV122	ASV415	-	0.88609235192233
ASV122	ASV644	-	0.75901562627874
ASV122	ASV922	-	0.471314509558765
ASV123	ASV129	-	0.698947718824385
ASV123	ASV192	-	0.735608205463744
ASV123	ASV291	-	0.712403983420018
ASV123	ASV339	-	0.702125017162531
ASV123	ASV362	-	0.765229016238955
ASV123	ASV390	-	0.69329529003837
ASV123	ASV409	-	0.758752331013627
ASV123	ASV421	-	0.80139426977486
ASV124	ASV184	-	0.970290698733321
ASV124	ASV268	-	0.506973709943449
ASV124	ASV328	-	0.802423804749638
ASV126	ASV162	-	0.789326186051334
ASV126	ASV167	-	0.559108646404859
ASV126	ASV221	-	0.708527163023831
ASV126	ASV330	-	0.841733642351005
ASV126	ASV421	-	0.833263552030683
ASV126	ASV450	-	0.836053280528363
ASV126	ASV612	-	0.895796355192193
ASV126	ASV1111	-	0.790828405489193
ASV127	ASV167	-	0.783790552846951
ASV127	ASV201	-	0.882092777000254
ASV127	ASV225	-	0.79414633646425
ASV127	ASV228	-	0.573120398985322
ASV127	ASV238	+	0.826485111247532
ASV128	ASV379	-	0.945579294378265
ASV129	ASV161	-	0.908030252264073
ASV129	ASV191	-	0.886506199367442
ASV129	ASV328	-	0.905388158418492
ASV129	ASV508	-	0.814710713214416
ASV130	ASV283	+	0.694422163407427
ASV130	ASV335	+	0.734198260324975
ASV130	ASV357	+	0.737739758316502
ASV130	ASV616	+	0.85279017853319
ASV131	ASV156	+	0.734729856864444
ASV131	ASV360	-	0.8053595833669
ASV132	ASV149	-	0.708900147816947
ASV132	ASV177	-	0.579970432578014
ASV132	ASV235	+	0.81304700744465
ASV132	ASV252	-	0.819145258228474
ASV132	ASV690	-	0.844801807185084
ASV133	ASV256	-	0.361719259380395
ASV134	ASV300	-	0.897957237085694
ASV134	ASV418	-	0.773100200710066
ASV134	ASV613	-	0.637735151091485
ASV134	ASV640	-	0.832935853742596
ASV135	ASV293	-	0.902457116641016
ASV135	ASV463	-	0.823066282542685
ASV135	ASV644	-	0.909186066508163
ASV136	ASV367	+	0.863740010507082
ASV136	ASV385	+	0.91477708118461
ASV136	ASV460	+	0.863447353058992
ASV136	ASV516	+	0.925350924586107
ASV137	ASV149	+	0.774411765764717
ASV137	ASV191	+	0.833764115923227
ASV137	ASV235	+	0.906492143948706
ASV138	ASV291	-	0.894330817243292
ASV138	ASV333	+	0.874265492896039
ASV138	ASV359	+	0.796484020122247
ASV138	ASV690	-	0.561852084336373
ASV138	ASV782	+	0.693001857928505
ASV138	ASV946	-	0.654211799319196
ASV139	ASV250	-	0.626426907238806
ASV139	ASV264	-	0.840245422201311
ASV139	ASV272	-	0.667591219358658
ASV139	ASV348	+	0.988129745282155
ASV139	ASV361	+	0.904509559594581
ASV139	ASV429	-	0.929841167770222
ASV139	ASV714	+	0.904353648821012
ASV140	ASV310	+	0.882220567741128
ASV140	ASV362	+	0.897102404119577
ASV140	ASV657	-	0.748146068297335
ASV140	ASV727	-	0.708987941379025
ASV141	ASV184	-	0.857194523351112
ASV141	ASV185	-	0.662624684214597
ASV141	ASV303	-	0.906489924778892
ASV141	ASV348	-	0.769287924178709
ASV141	ASV428	-	0.933079957873099
ASV141	ASV481	-	0.784412108863798
ASV142	ASV175	+	0.691422058180412
ASV142	ASV265	+	0.882875042516646
ASV142	ASV326	+	0.75050454459854
ASV142	ASV347	+	0.796525459055624
ASV142	ASV369	-	0.929042896907797
ASV142	ASV421	-	0.887713773768372
ASV145	ASV265	-	0.640747788112655
ASV145	ASV314	-	0.839002852665885
ASV145	ASV326	-	0.926072628959412
ASV145	ASV409	-	0.605549156836201
ASV145	ASV421	-	0.878947820575857
ASV145	ASV623	+	0.891355742095521
ASV145	ASV624	-	0.787242555509349
ASV145	ASV637	-	0.854388695416165
ASV145	ASV740	+	0.847190331839778
ASV146	ASV268	+	0.768665421252937
ASV146	ASV275	+	0.845188708901063
ASV146	ASV298	-	0.799913005686015
ASV147	ASV206	+	0.912856109868845
ASV147	ASV225	+	0.89664847319598
ASV147	ASV243	+	0.916194218595168
ASV147	ASV285	+	0.804152607901116
ASV147	ASV309	+	0.92860809192459
ASV147	ASV335	+	0.896360759330791
ASV147	ASV415	+	0.8038981146425
ASV147	ASV513	+	0.949185901286455
ASV147	ASV525	+	0.80710930124968
ASV147	ASV740	+	0.912026467897419
ASV149	ASV169	+	0.898707141578341
ASV149	ASV613	+	0.728903459955377
ASV150	ASV202	+	0.394302753371833
ASV150	ASV347	-	0.830712161627058
ASV152	ASV165	-	0.373321509883963
ASV152	ASV235	-	0.393324200900391
ASV152	ASV281	-	0.940577632937026
ASV153	ASV385	+	0.656254267508547
ASV154	ASV169	-	0.939333716889064
ASV154	ASV219	+	0.77569808788662
ASV156	ASV189	+	0.935305970879846
ASV156	ASV293	+	0.835268112070106
ASV156	ASV375	-	0.807858699749361
ASV156	ASV422	-	0.898382698144639
ASV156	ASV498	-	0.577948359284068
ASV156	ASV574	-	0.610271795794506
ASV156	ASV661	-	0.543538538321861
ASV156	ASV714	-	0.953071566925567
ASV156	ASV946	-	0.774240956352481
ASV157	ASV172	-	0.747355815112863
ASV157	ASV254	-	0.435554235942141
ASV157	ASV265	+	0.525162399168323
ASV159	ASV256	-	0.730924814629178
ASV159	ASV322	-	0.763918221810594
ASV159	ASV1148	-	0.762311219634818
ASV160	ASV397	-	0.690647274831161
ASV161	ASV271	-	0.769331687905615
ASV161	ASV314	-	0.788153688167237
ASV161	ASV377	-	0.75532423011879
ASV162	ASV229	-	0.648096178327868
ASV163	ASV164	-	0.504100082590688
ASV163	ASV185	-	0.601556644174531
ASV163	ASV214	+	0.741336598961517
ASV163	ASV231	-	0.813251520855527
ASV163	ASV238	-	0.835816930902742
ASV163	ASV313	-	0.587699594237978
ASV163	ASV332	-	0.611087738150236
ASV163	ASV409	-	0.870667371619933
ASV163	ASV475	+	0.950968667732963
ASV163	ASV661	+	0.848592105365205
ASV163	ASV714	+	0.852629093803641
ASV164	ASV210	-	0.908194450643859
ASV164	ASV266	+	0.937441944785826
ASV164	ASV285	-	0.798492642671044
ASV164	ASV295	+	0.797285032856886
ASV164	ASV371	+	0.950462735477819
ASV164	ASV500	+	0.819983493156411
ASV165	ASV171	-	0.877661024094585
ASV165	ASV214	+	0.891089116872367
ASV165	ASV297	-	0.940576287293139
ASV166	ASV185	+	0.782468542355997
ASV166	ASV191	-	0.804186448490837
ASV166	ASV471	+	0.791811606881621
ASV167	ASV371	-	0.965366401049666
ASV167	ASV387	-	0.872764209227989
ASV169	ASV180	-	0.72055100791875
ASV169	ASV196	-	0.745432963772135
ASV169	ASV206	-	0.867744030385624
ASV169	ASV212	-	0.505462802482042
ASV169	ASV277	-	0.675984407410123
ASV169	ASV431	-	0.833466317334383
ASV169	ASV452	-	0.655825007207874
ASV169	ASV548	-	0.892988471303761
ASV169	ASV574	-	0.759316014290472
ASV169	ASV616	-	0.673085678240653
ASV169	ASV714	-	0.670848421562726
ASV170	ASV175	-	0.798823090687412
ASV170	ASV309	-	0.766480072999996
ASV170	ASV825	-	0.651553939614001
ASV171	ASV201	-	0.816569568816687
ASV171	ASV218	-	0.683710384591405
ASV171	ASV236	-	0.622192468655292
ASV171	ASV266	-	0.773121054322538
ASV171	ASV293	-	0.433766164448486
ASV171	ASV343	-	0.957771887104695
ASV171	ASV350	-	0.844132688558508
ASV171	ASV495	-	0.457709940556369
ASV171	ASV532	-	0.828033177523443
ASV172	ASV179	-	0.558795341700655
ASV172	ASV326	+	0.87835347934301
ASV172	ASV422	+	0.881794917958054
ASV172	ASV425	-	0.679840660751696
ASV172	ASV481	-	0.793874089308467
ASV172	ASV623	-	0.81577494455647
ASV173	ASV219	-	0.885098820226263
ASV173	ASV295	+	0.84026324246947
ASV173	ASV343	+	0.764369285944679
ASV175	ASV211	+	0.635380928462319
ASV175	ASV212	+	0.717412135571748
ASV175	ASV320	-	0.825404008653243
ASV175	ASV330	-	0.674655847052924
ASV175	ASV395	+	0.975935901102779
ASV176	ASV211	+	0.883757058662621
ASV176	ASV354	-	0.83602983191883
ASV177	ASV231	+	0.750970088009449
ASV177	ASV256	+	0.880268548033393
ASV177	ASV285	+	0.832685654228864
ASV177	ASV369	+	0.98597410873316
ASV177	ASV532	+	0.825801125105382
ASV177	ASV540	-	0.936550280028161
ASV177	ASV616	-	0.638135589946658
ASV177	ASV913	-	0.941815425676765
ASV178	ASV212	+	0.661131629282712
ASV178	ASV275	-	0.484542098590609
ASV178	ASV359	+	0.933630132398325
ASV178	ASV367	+	0.951860959307906
ASV179	ASV303	+	0.93727913501833
ASV180	ASV201	+	0.796035155861824
ASV180	ASV351	+	0.784344057718869
ASV180	ASV385	-	0.805298855089341
ASV180	ASV395	+	0.847521340097956
ASV180	ASV452	+	0.578331730205703
ASV180	ASV481	-	0.828908705570776
ASV180	ASV587	-	0.929522144348403
ASV184	ASV313	-	0.670014640585793
ASV184	ASV404	-	0.950140468229814
ASV184	ASV421	-	0.80397780265225
ASV184	ASV495	+	0.775214341448311
ASV185	ASV229	-	0.796974848241818
ASV185	ASV310	-	0.731248260918919
ASV185	ASV347	-	0.716863899981972
ASV185	ASV348	-	0.914087052811742
ASV185	ASV397	-	0.770911884314659
ASV185	ASV497	-	0.63884016740079
ASV185	ASV551	-	0.67862057469918
ASV185	ASV1717	-	0.940988570565878
ASV186	ASV247	-	0.557750701208913
ASV186	ASV289	-	0.653884268928896
ASV186	ASV319	-	0.624684717007613
ASV186	ASV362	+	0.795129910135761
ASV186	ASV416	-	0.672829496464849
ASV186	ASV461	-	0.722602206388799
ASV188	ASV690	-	0.78987142363312
ASV189	ASV214	+	0.716079446792862
ASV189	ASV264	-	0.879345339731193
ASV189	ASV323	-	0.693476151550168
ASV191	ASV220	-	0.683511591459726
ASV192	ASV695	-	0.709291031737552
ASV193	ASV201	-	0.738856447166789
ASV193	ASV202	-	0.89811183087303
ASV193	ASV273	-	0.812957462485985
ASV193	ASV290	-	0.787548490447322
ASV193	ASV359	-	0.61612638276116
ASV193	ASV548	-	0.679045906305282
ASV193	ASV695	-	0.576058102968361
ASV196	ASV307	-	0.602106867152455
ASV196	ASV460	-	0.441191992517758
ASV199	ASV207	+	0.735434893673259
ASV199	ASV224	+	0.728714603174508
ASV199	ASV238	-	0.798537134773438
ASV199	ASV300	-	0.756096155809019
ASV199	ASV613	+	0.726117690031517
ASV199	ASV740	-	0.747727140275319
ASV200	ASV449	-	0.872184153027243
ASV200	ASV550	-	0.797332025689243
ASV200	ASV714	-	0.839380455142906
ASV201	ASV228	-	0.829026403840258
ASV201	ASV445	+	0.839689923524887
ASV201	ASV508	+	0.689122669381955
ASV202	ASV305	-	0.814380653768985
ASV202	ASV333	+	0.824090031246923
ASV202	ASV339	-	0.600696097161506
ASV202	ASV635	-	0.720533056323778
ASV203	ASV333	+	0.813789082275819
ASV203	ASV475	-	0.579364523039551
ASV204	ASV214	-	0.713273260022843
ASV204	ASV311	-	0.579530164542765
ASV204	ASV357	+	0.778754981123722
ASV204	ASV675	-	0.853702428246313
ASV204	ASV747	-	0.8846401453275
ASV205	ASV211	-	0.83743845079192
ASV205	ASV354	+	0.863226553550898
ASV206	ASV931	+	0.922658766334861
ASV207	ASV241	-	0.894255357697275
ASV207	ASV516	+	0.60388348472579
ASV209	ASV219	+	0.570982436442641
ASV209	ASV230	-	0.465863860097001
ASV209	ASV693	-	0.593692312483435
ASV209	ASV695	-	0.797634977912017
ASV210	ASV247	-	0.508761316257572
ASV210	ASV271	+	0.788812704589726
ASV210	ASV471	+	0.791812140862294
ASV210	ASV551	-	0.880475305264759
ASV210	ASV661	+	0.658110844438051
ASV211	ASV223	-	0.754468922486232
ASV211	ASV417	-	0.484386299852307
ASV211	ASV440	-	0.757077468636035
ASV211	ASV481	+	0.882732338948693
ASV211	ASV540	-	0.893488548731691
ASV211	ASV587	-	0.78729974885132
ASV211	ASV727	-	0.933779801877245
ASV211	ASV991	-	0.748960002434762
ASV212	ASV362	-	0.484604225507036
ASV212	ASV382	+	0.988602587616242
ASV212	ASV429	-	0.577893132644501
ASV212	ASV550	+	0.992853790416009
ASV212	ASV695	-	0.958847754674911
ASV215	ASV270	+	0.441855740152379
ASV215	ASV714	+	0.890840673749292
ASV217	ASV416	-	0.739853688599424
ASV217	ASV1151	-	0.801792845355348
ASV218	ASV268	-	0.822891442007314
ASV218	ASV404	+	0.698986340780787
ASV218	ASV460	+	0.694011565380062
ASV218	ASV507	+	0.851231463049331
ASV219	ASV244	+	0.824638249010367
ASV219	ASV317	-	0.456133604061713
ASV219	ASV327	-	0.968294631462508
ASV219	ASV346	+	0.961212200079718
ASV219	ASV359	+	0.766428993728671
ASV219	ASV409	-	0.457402553177392
ASV219	ASV471	+	0.573667322825518
ASV220	ASV244	-	0.493715498586958
ASV220	ASV415	+	0.841729674185408
ASV221	ASV481	+	0.628423495336828
ASV221	ASV825	+	0.752449204362639
ASV221	ASV866	+	0.741447532581729
ASV222	ASV744	+	0.722365121323753
ASV222	ASV929	+	0.70864652959129
ASV223	ASV390	+	0.883978495479339
ASV223	ASV471	+	0.914623671436953
ASV223	ASV525	+	0.764871236153206
ASV223	ASV637	+	0.895531184167722
ASV224	ASV371	+	0.876557143966133
ASV224	ASV421	+	0.775242157573065
ASV224	ASV439	-	0.788981145342741
ASV224	ASV513	-	0.86880917586725
ASV224	ASV657	+	0.838629640451246
ASV224	ASV675	+	0.890843716033815
ASV224	ASV922	+	0.891877834992484
ASV224	ASV931	-	0.823108268037326
ASV225	ASV285	+	0.920425482146036
ASV225	ASV330	-	0.940373574910802
ASV225	ASV516	+	0.826921813922036
ASV228	ASV229	+	0.844468979809639
ASV228	ASV312	+	0.942040145378793
ASV229	ASV326	-	0.953997475902557
ASV229	ASV418	-	0.890255852540442
ASV229	ASV613	-	0.775885603633711
ASV230	ASV624	+	0.721691812347255
ASV231	ASV281	-	0.391437320984034
ASV235	ASV241	+	0.504700239508899
ASV235	ASV309	+	0.899202643128198
ASV235	ASV714	-	0.483021294669739
ASV235	ASV1109	+	0.776673352367847
ASV236	ASV362	+	0.980577617885474
ASV236	ASV548	+	0.579329755311107
ASV243	ASV280	+	0.870550452530109
ASV243	ASV363	+	0.674391408869428
ASV243	ASV513	+	0.78565975893396
ASV244	ASV278	+	0.797461078997493
ASV244	ASV353	+	0.811921385950587
ASV244	ASV359	+	0.742777450879385
ASV244	ASV1151	-	0.774008327866501
ASV246	ASV286	-	0.733519175185792
ASV246	ASV386	-	0.827314722449835
ASV247	ASV285	-	0.692848572574229
ASV247	ASV657	-	0.841654987160287
ASV249	ASV385	-	0.607931418024036
ASV249	ASV624	+	0.804583817455253
ASV249	ASV635	-	0.599324024796253
ASV249	ASV644	-	0.663828367267812
ASV250	ASV288	+	0.807136570308243
ASV250	ASV313	+	0.832579507699836
ASV250	ASV508	-	0.834923274734998
ASV250	ASV946	-	0.596529427579823
ASV252	ASV498	-	0.580618978252606
ASV252	ASV525	-	0.808683617284464
ASV256	ASV369	-	0.698327209362866
ASV256	ASV545	-	0.744880795182842
ASV259	ASV320	+	0.742948164760046
ASV259	ASV690	-	0.797981706552548
ASV259	ASV1151	+	0.830512315235456
ASV261	ASV397	+	0.767745654337872
ASV261	ASV1151	-	0.89478550322887
ASV264	ASV323	-	0.78830521684924
ASV264	ASV326	+	0.803600739747398
ASV264	ASV348	-	0.878243998020086
ASV264	ASV369	-	0.922508642070754
ASV264	ASV548	-	0.920972210974293
ASV264	ASV616	-	0.928283018120517
ASV264	ASV1111	-	0.863798220284397
ASV265	ASV307	-	0.893041422037775
ASV265	ASV319	-	0.764556547774467
ASV265	ASV449	-	0.88708502638418
ASV265	ASV574	+	0.584065836285584
ASV268	ASV332	-	0.883401701980832
ASV268	ASV452	+	0.680006635477653
ASV270	ASV452	-	0.634774066545284
ASV270	ASV657	+	0.802445277445898
ASV271	ASV348	+	0.849722502823578
ASV271	ASV362	+	0.781090974967927
ASV271	ASV421	+	0.777884542322945
ASV271	ASV471	+	0.901416504056066
ASV272	ASV313	+	0.832250001083373
ASV272	ASV363	+	0.842277810923269
ASV272	ASV439	+	0.813305841892603
ASV272	ASV471	+	0.913707004698707
ASV272	ASV623	-	0.672394600867745
ASV272	ASV946	-	0.947118581827213
ASV277	ASV428	-	0.798470673308997
ASV277	ASV929	-	0.640967539642244
ASV278	ASV343	-	0.719648173408404
ASV278	ASV347	-	0.775486014970088
ASV278	ASV385	-	0.865684943527218
ASV278	ASV425	-	0.84194070559608
ASV278	ASV513	+	0.899396212807212
ASV278	ASV530	+	0.755207848503167
ASV278	ASV991	+	0.738243050144215
ASV280	ASV283	-	0.848992277541042
ASV281	ASV440	+	0.737124377367413
ASV281	ASV644	-	0.737988150842203
ASV281	ASV661	-	0.410258408331087
ASV282	ASV308	-	0.357894967251222
ASV282	ASV318	+	0.601481791613242
ASV282	ASV348	-	0.906886518825274
ASV282	ASV357	-	0.515664321151919
ASV286	ASV289	-	0.498987085810172
ASV286	ASV463	-	0.519957261823804
ASV286	ASV727	+	0.738212780307977
ASV289	ASV481	-	0.571658635917108
ASV289	ASV623	-	0.867951707020966
ASV290	ASV340	-	0.658022258601619
ASV290	ASV351	-	0.605054450373823
ASV290	ASV428	+	0.766146589858278
ASV290	ASV432	-	0.656239866109069
ASV291	ASV379	-	0.755650314467987
ASV292	ASV324	-	0.600128778539704
ASV293	ASV502	-	0.914339606302764
ASV297	ASV324	+	0.900953754894336
ASV297	ASV353	-	0.888481874055586
ASV300	ASV347	-	0.425429721132277
ASV303	ASV363	+	0.895962572285575
ASV305	ASV364	+	0.774438394473623
ASV307	ASV361	+	0.926108504611742
ASV307	ASV379	+	0.76713923411703
ASV307	ASV439	-	0.871374528206793
ASV307	ASV623	-	0.896831764597323
ASV307	ASV640	-	0.737795615637135
ASV308	ASV343	+	0.912658947374956
ASV308	ASV415	-	0.783773909628196
ASV308	ASV449	+	0.959777785814591
ASV308	ASV481	-	0.571746677610962
ASV308	ASV913	-	0.762717931417957
ASV309	ASV440	-	0.854920620707491
ASV310	ASV385	-	0.720788372347397
ASV310	ASV507	-	0.530213579628858
ASV310	ASV623	-	0.907029352620333
ASV312	ASV429	-	0.814422328707324
ASV312	ASV548	-	0.775106509389966
ASV312	ASV825	+	0.784704501620673
ASV312	ASV1111	-	0.821863346267547
ASV313	ASV530	-	0.743660877622969
ASV313	ASV727	+	0.916064764470685
ASV313	ASV1151	+	0.749128555656843
ASV314	ASV346	+	0.706466684877288
ASV314	ASV404	+	0.775304054962761
ASV317	ASV637	+	0.664334042571102
ASV318	ASV623	-	0.803731449132772
ASV319	ASV353	-	0.547265907397868
ASV319	ASV497	+	0.615647832558775
ASV319	ASV508	+	0.758173676192674
ASV319	ASV540	+	0.692059733552467
ASV322	ASV328	-	0.975916849624284
ASV323	ASV357	-	0.702427563004386
ASV323	ASV404	-	0.508384253775174
ASV323	ASV461	-	0.903797393279483
ASV323	ASV488	-	0.823159864213348
ASV323	ASV612	-	0.930973272309446
ASV323	ASV675	-	0.812055004507223
ASV324	ASV405	-	0.659779213985845
ASV324	ASV516	-	0.475961175399059
ASV324	ASV548	-	0.770946046041912
ASV324	ASV612	+	0.989217316948783
ASV324	ASV727	-	0.634647808447637
ASV324	ASV913	-	0.668770640856437
ASV326	ASV385	-	0.965571477813175
ASV326	ASV548	-	0.549303053153482
ASV326	ASV616	-	0.614871819440699
ASV326	ASV747	+	0.990965358190184
ASV326	ASV865	-	0.513960885448296
ASV327	ASV495	+	0.88221816140007
ASV327	ASV551	+	0.849847571612752
ASV327	ASV635	+	0.886995450042258
ASV327	ASV991	+	0.831624861020609
ASV328	ASV347	+	0.917439636372213
ASV328	ASV675	+	0.836260829617986
ASV330	ASV346	+	0.902522296583802
ASV330	ASV412	+	0.900856575916949
ASV330	ASV429	+	0.853931112401985
ASV330	ASV740	+	0.740027922428532
ASV330	ASV747	+	0.816845776992595
ASV335	ASV415	-	0.636070172641704
ASV335	ASV654	+	0.689639677298533
ASV335	ASV690	+	0.968224888515669
ASV335	ASV744	+	0.75100811996858
ASV337	ASV347	+	0.898183218116815
ASV337	ASV357	+	0.775829639530239
ASV337	ASV929	-	0.477613767706918
ASV339	ASV386	+	0.980128771535237
ASV339	ASV418	-	0.542765387722641
ASV339	ASV481	+	0.935327932593162
ASV339	ASV507	+	0.848382645139908
ASV339	ASV525	-	0.755304536484878
ASV339	ASV946	+	0.620768729627522
ASV340	ASV425	+	0.747442253481182
ASV340	ASV525	-	0.531347189694321
ASV340	ASV540	+	0.983646428746547
ASV340	ASV866	-	0.565924245744605
ASV342	ASV343	+	0.921576118923173
ASV342	ASV416	+	0.883291581271092
ASV342	ASV693	-	0.861388568700706
ASV343	ASV364	+	0.976700907146521
ASV343	ASV390	-	0.688537784328359
ASV343	ASV550	+	0.879004601745871
ASV343	ASV637	+	0.951700385151429
ASV346	ASV365	+	0.881550555563241
ASV346	ASV452	+	0.932463077131834
ASV346	ASV931	-	0.77769034918904
ASV347	ASV365	-	0.623096181829885
ASV347	ASV429	-	0.611679157619536
ASV348	ASV364	-	0.802061234091365
ASV348	ASV425	+	0.815404338362407
ASV348	ASV866	-	0.604409538180332
ASV350	ASV377	-	0.799485434759976
ASV351	ASV361	-	0.746107018262197
ASV351	ASV551	-	0.685119210748402
ASV353	ASV367	-	0.745087864570493
ASV353	ASV405	-	0.789766482858475
ASV353	ASV488	-	0.635056991935522
ASV353	ASV508	-	0.84108662765242
ASV353	ASV744	-	0.879094505354072
ASV360	ASV922	-	0.76784946154056
ASV361	ASV432	-	0.609108635951843
ASV361	ASV922	-	0.611978291549711
ASV362	ASV500	-	0.662753819126266
ASV362	ASV574	-	0.738383217340532
ASV362	ASV747	-	0.268653918835664
ASV362	ASV1151	-	0.583279946986654
ASV363	ASV429	-	0.364305222824951
ASV363	ASV449	-	0.442350263627691
ASV363	ASV747	+	0.904366069330305
ASV364	ASV390	-	0.629575450376296
ASV364	ASV440	+	0.851883520216884
ASV364	ASV612	-	0.638454195733648
ASV364	ASV866	-	0.541356646273866
ASV365	ASV380	-	0.61532208772566
ASV371	ASV683	+	0.927206419990853
ASV375	ASV500	-	0.706359622594633
ASV375	ASV550	+	0.736236215558515
ASV376	ASV440	-	0.78941456793629
ASV376	ASV1111	-	0.655686986165447
ASV376	ASV1717	-	0.742806895733523
ASV377	ASV440	+	0.615009266018846
ASV377	ASV450	+	0.674216650877879
ASV377	ASV690	-	0.824860179420012
ASV379	ASV747	-	0.729021304651383
ASV379	ASV913	-	0.664759495752452
ASV379	ASV1111	-	0.81078854828827
ASV380	ASV412	-	0.929571890541486
ASV380	ASV415	-	0.814262871610427
ASV380	ASV421	-	0.990882181549388
ASV382	ASV385	-	0.657080681960651
ASV382	ASV404	-	0.931778505495093
ASV386	ASV1111	+	0.975301875954661
ASV390	ASV397	+	0.900107586632509
ASV390	ASV452	+	0.835733149681238
ASV390	ASV623	+	0.711449826612079
ASV395	ASV922	+	0.977192097022163
ASV395	ASV931	+	0.837525694565838
ASV409	ASV574	-	0.525097425176929
ASV409	ASV1717	-	0.802293664044762
ASV412	ASV714	+	0.975138523710232
ASV421	ASV530	+	0.939300681891475
ASV421	ASV532	+	0.654512822292106
ASV421	ASV616	+	0.931567235982083
ASV421	ASV637	+	0.629139392628494
ASV421	ASV695	+	0.596443558296907
ASV421	ASV744	+	0.791778423190441
ASV421	ASV865	+	0.971452119753518
ASV422	ASV449	+	0.926998976360123
ASV422	ASV635	+	0.88257799893874
ASV422	ASV657	+	0.885886375512071
ASV425	ASV525	-	0.806908078598475
ASV425	ASV825	+	0.970923568308569
ASV428	ASV429	-	0.68557039973311
ASV428	ASV654	+	0.891802710335546
ASV428	ASV744	+	0.963219549957229
ASV429	ASV449	+	0.942127523281094
ASV429	ASV540	+	0.882148040227151
ASV429	ASV551	-	0.581384307950208
ASV429	ASV922	+	0.917366928291547
ASV432	ASV463	-	0.929955983910935
ASV432	ASV946	-	0.838942409183497
ASV439	ASV635	-	0.825363844668735
ASV439	ASV657	-	0.727181007730488
ASV445	ASV500	+	0.73809714696921
ASV445	ASV744	-	0.502100552665601
ASV445	ASV1109	-	0.820862380865664
ASV449	ASV500	-	0.796919905467483
ASV452	ASV516	-	0.908984686315436
ASV452	ASV616	-	0.893181479167242
ASV460	ASV548	-	0.735069128238776
ASV461	ASV661	-	0.85158473027361
ASV461	ASV714	-	0.706358832037089
ASV461	ASV1111	-	0.921823517032065
ASV463	ASV574	+	0.860820877254611
ASV463	ASV612	+	0.966716993957019
ASV471	ASV495	+	0.980668222357523
ASV471	ASV675	+	0.79288439084169
ASV471	ASV683	-	0.49691312043756
ASV495	ASV532	-	0.945313086734561
ASV495	ASV661	-	0.838009316539848
ASV497	ASV593	-	0.939218985188784
ASV497	ASV782	+	0.538798409421168
ASV498	ASV616	+	0.64689904869163
ASV498	ASV623	-	0.790618128175679
ASV498	ASV747	+	0.940028111524233
ASV500	ASV635	+	0.826509761273198
ASV500	ASV654	+	0.808686928477585
ASV507	ASV548	+	0.941952955162012
ASV507	ASV640	-	0.683876329017608
ASV507	ASV693	+	0.767516522573727
ASV513	ASV683	-	0.543133557933011
ASV516	ASV574	+	0.890837793929494
ASV525	ASV640	-	0.770826058238239
ASV530	ASV548	-	0.753754386453452
ASV530	ASV644	-	0.778647323293471
ASV530	ASV1151	-	0.791134513213405
ASV540	ASV593	+	0.921330449512609
ASV540	ASV1111	-	0.629402991305567
ASV540	ASV1717	-	0.566160388538741
ASV545	ASV661	-	0.448672291130036
ASV545	ASV922	-	0.975938555337106
ASV548	ASV640	-	0.642025924754267
ASV548	ASV727	-	0.543860316406591
ASV550	ASV593	-	0.526891165514719
ASV550	ASV747	-	0.711696020876936
ASV550	ASV866	+	0.991772330244067
ASV551	ASV913	-	0.57821445060492
ASV587	ASV637	-	0.612573629764557
ASV587	ASV695	-	0.605299284217508
ASV587	ASV744	-	0.560297547637126
ASV587	ASV946	-	0.826492845230077
ASV593	ASV929	-	0.854552059091827
ASV593	ASV931	-	0.778073672985629
ASV593	ASV1148	-	0.895664323158567
ASV613	ASV693	+	0.956303678913452
ASV616	ASV693	-	0.737273048482253
ASV616	ASV931	+	0.957280931572825
ASV624	ASV654	-	0.742395975809964
ASV624	ASV744	-	0.660486673709412
ASV635	ASV1111	-	0.825768705746032
ASV637	ASV638	+	0.967509178926173
ASV638	ASV644	-	0.82116815328962
ASV644	ASV657	+	0.856729603033565
ASV644	ASV740	-	0.732403176198418
ASV644	ASV946	-	0.721051733763141
ASV644	ASV1148	-	0.666569568669969
ASV644	ASV1151	+	0.975434953216835
