# Supplementary material for: Microbial interactions mediate the fairy ring type effects on alpine meadow plant communities on the Tibetan plateau
Source: Environ Microbiome. 2026 Mar 10;21:55. doi: 10.1186/s40793-026-00873-z (PMC13088534; doi:10.1186/s40793-026-00873-z)
Supplement: Supplementary file 2 — Supplementary Material 2 [file 40793_2026_873_MOESM2_ESM.zip › co-occurrence network/bacteria/T3/Clitocybe_10on_network.gexf]

<?xml version="1.0" encoding="UTF-8"?>
<gexf xmlns="http://www.gexf.net/1.3" xmlns:viz="http://www.gexf.net/1.3/viz" xmlns:xsi="http://www.w3.org/2001/XMLSchema-instance" xsi:schemaLocation="http://www.gexf.net/1.3 http://www.gexf.net/1.3/gexf.xsd" version="1.3">
  <meta lastmodifieddate="2025-12-29">
    <creator>trans_network class</creator>
    <description>igraph -&gt; gexf converted file</description>
    <keywords>igraph, gexf, R, rgexf</keywords>
  </meta>
  <graph mode="static" defaultedgetype="undirected">
    <attributes class="node" mode="static">
      <attribute id="att1" title="taxa" type="string"/>
      <attribute id="att2" title="RelativeAbundance" type="float"/>
    </attributes>
    <attributes class="edge" mode="static">
      <attribute id="att1" title="label" type="string"/>
    </attributes>
    <nodes>
      <node id="1" label="ASV3">
        <attvalues>
          <attvalue for="att1" value="ASV3"/>
          <attvalue for="att2" value="0.140879738979696"/>
        </attvalues>
        <viz:color r="255" g="99" b="71" a="1"/>
        <viz:position x="238.08977524914" y="72.3367859115566" z="0"/>
        <viz:size value="5"/>
      </node>
      <node id="2" label="ASV6">
        <attvalues>
          <attvalue for="att1" value="ASV6"/>
          <attvalue for="att2" value="1.62456858853166"/>
        </attvalues>
        <viz:color r="255" g="99" b="71" a="1"/>
        <viz:position x="-90.1298051747155" y="172.343685184501" z="0"/>
        <viz:size value="5"/>
      </node>
      <node id="3" label="ASV8">
        <attvalues>
          <attvalue for="att1" value="ASV8"/>
          <attvalue for="att2" value="0.525287651288604"/>
        </attvalues>
        <viz:color r="255" g="99" b="71" a="1"/>
        <viz:position x="-102.324679393254" y="-109.616713065107" z="0"/>
        <viz:size value="5"/>
      </node>
      <node id="4" label="ASV9">
        <attvalues>
          <attvalue for="att1" value="ASV9"/>
          <attvalue for="att2" value="0.5567106413956"/>
        </attvalues>
        <viz:color r="255" g="99" b="71" a="1"/>
        <viz:position x="200.691755109932" y="9.02147779498142" z="0"/>
        <viz:size value="5"/>
      </node>
      <node id="5" label="ASV10">
        <attvalues>
          <attvalue for="att1" value="ASV10"/>
          <attvalue for="att2" value="0.424210366444436"/>
        </attvalues>
        <viz:color r="255" g="99" b="71" a="1"/>
        <viz:position x="220.745001656512" y="164.307960431268" z="0"/>
        <viz:size value="5"/>
      </node>
      <node id="6" label="ASV11">
        <attvalues>
          <attvalue for="att1" value="ASV11"/>
          <attvalue for="att2" value="1.02124717847735"/>
        </attvalues>
        <viz:color r="255" g="99" b="71" a="1"/>
        <viz:position x="121.742542014745" y="-200.159113842955" z="0"/>
        <viz:size value="5"/>
      </node>
      <node id="7" label="ASV12">
        <attvalues>
          <attvalue for="att1" value="ASV12"/>
          <attvalue for="att2" value="0.856800196917405"/>
        </attvalues>
        <viz:color r="255" g="99" b="71" a="1"/>
        <viz:position x="41.0323996784098" y="206.273438915206" z="0"/>
        <viz:size value="5"/>
      </node>
      <node id="8" label="ASV13">
        <attvalues>
          <attvalue for="att1" value="ASV13"/>
          <attvalue for="att2" value="1.13175136035361"/>
        </attvalues>
        <viz:color r="255" g="99" b="71" a="1"/>
        <viz:position x="-116.199281504183" y="-77.0538671213116" z="0"/>
        <viz:size value="5"/>
      </node>
      <node id="9" label="ASV16">
        <attvalues>
          <attvalue for="att1" value="ASV16"/>
          <attvalue for="att2" value="0.90760069759038"/>
        </attvalues>
        <viz:color r="255" g="99" b="71" a="1"/>
        <viz:position x="127.685809257191" y="-6.14077180534267" z="0"/>
        <viz:size value="5"/>
      </node>
      <node id="10" label="ASV17">
        <attvalues>
          <attvalue for="att1" value="ASV17"/>
          <attvalue for="att2" value="0.515337037754723"/>
        </attvalues>
        <viz:color r="255" g="99" b="71" a="1"/>
        <viz:position x="149.27204530664" y="-242.229397297131" z="0"/>
        <viz:size value="5"/>
      </node>
      <node id="11" label="ASV18">
        <attvalues>
          <attvalue for="att1" value="ASV18"/>
          <attvalue for="att2" value="0.469773702099579"/>
        </attvalues>
        <viz:color r="255" g="99" b="71" a="1"/>
        <viz:position x="-79.1854242256989" y="-178.383738456764" z="0"/>
        <viz:size value="5"/>
      </node>
      <node id="12" label="ASV19">
        <attvalues>
          <attvalue for="att1" value="ASV19"/>
          <attvalue for="att2" value="0.439921861497934"/>
        </attvalues>
        <viz:color r="255" g="99" b="71" a="1"/>
        <viz:position x="-116.194841066395" y="-102.43311620452" z="0"/>
        <viz:size value="5"/>
      </node>
      <node id="13" label="ASV20">
        <attvalues>
          <attvalue for="att1" value="ASV20"/>
          <attvalue for="att2" value="0.366077834746495"/>
        </attvalues>
        <viz:color r="255" g="99" b="71" a="1"/>
        <viz:position x="183.636505093612" y="-118.171313044769" z="0"/>
        <viz:size value="5"/>
      </node>
      <node id="14" label="ASV21">
        <attvalues>
          <attvalue for="att1" value="ASV21"/>
          <attvalue for="att2" value="0.853657897906705"/>
        </attvalues>
        <viz:color r="255" g="99" b="71" a="1"/>
        <viz:position x="-94.5560652084974" y="110.379016352332" z="0"/>
        <viz:size value="5"/>
      </node>
      <node id="15" label="ASV22">
        <attvalues>
          <attvalue for="att1" value="ASV22"/>
          <attvalue for="att2" value="0.542570295847452"/>
        </attvalues>
        <viz:color r="255" g="99" b="71" a="1"/>
        <viz:position x="-216.454583504932" y="-88.2213517562681" z="0"/>
        <viz:size value="5"/>
      </node>
      <node id="16" label="ASV23">
        <attvalues>
          <attvalue for="att1" value="ASV23"/>
          <attvalue for="att2" value="0.311611318561037"/>
        </attvalues>
        <viz:color r="255" g="99" b="71" a="1"/>
        <viz:position x="3.43430549663353" y="80.6444610387019" z="0"/>
        <viz:size value="5"/>
      </node>
      <node id="17" label="ASV24">
        <attvalues>
          <attvalue for="att1" value="ASV24"/>
          <attvalue for="att2" value="0.436255845985451"/>
        </attvalues>
        <viz:color r="255" g="99" b="71" a="1"/>
        <viz:position x="-218.111099575779" y="-214.989668573957" z="0"/>
        <viz:size value="5"/>
      </node>
      <node id="18" label="ASV25">
        <attvalues>
          <attvalue for="att1" value="ASV25"/>
          <attvalue for="att2" value="0.227292961773933"/>
        </attvalues>
        <viz:color r="255" g="99" b="71" a="1"/>
        <viz:position x="145.145604663768" y="20.3007696445484" z="0"/>
        <viz:size value="5"/>
      </node>
      <node id="19" label="ASV26">
        <attvalues>
          <attvalue for="att1" value="ASV26"/>
          <attvalue for="att2" value="0.327322813614534"/>
        </attvalues>
        <viz:color r="255" g="99" b="71" a="1"/>
        <viz:position x="-123.725325537396" y="-237.28266510741" z="0"/>
        <viz:size value="5"/>
      </node>
      <node id="20" label="ASV27">
        <attvalues>
          <attvalue for="att1" value="ASV27"/>
          <attvalue for="att2" value="0.399595690860623"/>
        </attvalues>
        <viz:color r="255" g="99" b="71" a="1"/>
        <viz:position x="-92.5704995115875" y="-76.6186299048085" z="0"/>
        <viz:size value="5"/>
      </node>
      <node id="21" label="ASV28">
        <attvalues>
          <attvalue for="att1" value="ASV28"/>
          <attvalue for="att2" value="0.171255296083124"/>
        </attvalues>
        <viz:color r="255" g="99" b="71" a="1"/>
        <viz:position x="184.412017561355" y="101.846941928499" z="0"/>
        <viz:size value="5"/>
      </node>
      <node id="22" label="ASV29">
        <attvalues>
          <attvalue for="att1" value="ASV29"/>
          <attvalue for="att2" value="0.245099322834563"/>
        </attvalues>
        <viz:color r="255" g="99" b="71" a="1"/>
        <viz:position x="-160.711473358881" y="129.562222621857" z="0"/>
        <viz:size value="5"/>
      </node>
      <node id="23" label="ASV30">
        <attvalues>
          <attvalue for="att1" value="ASV30"/>
          <attvalue for="att2" value="0.233577559795332"/>
        </attvalues>
        <viz:color r="255" g="99" b="71" a="1"/>
        <viz:position x="54.1312347450919" y="-78.2214252430836" z="0"/>
        <viz:size value="5"/>
      </node>
      <node id="24" label="ASV31">
        <attvalues>
          <attvalue for="att1" value="ASV31"/>
          <attvalue for="att2" value="0.504862707719058"/>
        </attvalues>
        <viz:color r="255" g="99" b="71" a="1"/>
        <viz:position x="141.096597121668" y="59.6636080652264" z="0"/>
        <viz:size value="5"/>
      </node>
      <node id="25" label="ASV32">
        <attvalues>
          <attvalue for="att1" value="ASV32"/>
          <attvalue for="att2" value="0.504338991217274"/>
        </attvalues>
        <viz:color r="255" g="99" b="71" a="1"/>
        <viz:position x="128.983505956856" y="25.126193346039" z="0"/>
        <viz:size value="5"/>
      </node>
      <node id="26" label="ASV33">
        <attvalues>
          <attvalue for="att1" value="ASV33"/>
          <attvalue for="att2" value="0.280712044955825"/>
        </attvalues>
        <viz:color r="255" g="99" b="71" a="1"/>
        <viz:position x="-182.915877187068" y="237.748066468347" z="0"/>
        <viz:size value="5"/>
      </node>
      <node id="27" label="ASV35">
        <attvalues>
          <attvalue for="att1" value="ASV35"/>
          <attvalue for="att2" value="0.408498871390939"/>
        </attvalues>
        <viz:color r="255" g="99" b="71" a="1"/>
        <viz:position x="43.4917279136597" y="75.0019329555846" z="0"/>
        <viz:size value="5"/>
      </node>
      <node id="28" label="ASV36">
        <attvalues>
          <attvalue for="att1" value="ASV36"/>
          <attvalue for="att2" value="0.533667115317137"/>
        </attvalues>
        <viz:color r="255" g="99" b="71" a="1"/>
        <viz:position x="-195.663284860659" y="-68.372804698193" z="0"/>
        <viz:size value="5"/>
      </node>
      <node id="29" label="ASV38">
        <attvalues>
          <attvalue for="att1" value="ASV38"/>
          <attvalue for="att2" value="0.367125267750062"/>
        </attvalues>
        <viz:color r="255" g="99" b="71" a="1"/>
        <viz:position x="-73.3466987310978" y="103.574080123321" z="0"/>
        <viz:size value="5"/>
      </node>
      <node id="30" label="ASV39">
        <attvalues>
          <attvalue for="att1" value="ASV39"/>
          <attvalue for="att2" value="0.350366339692997"/>
        </attvalues>
        <viz:color r="255" g="99" b="71" a="1"/>
        <viz:position x="-65.61809197073" y="-107.950712839011" z="0"/>
        <viz:size value="5"/>
      </node>
      <node id="31" label="ASV40">
        <attvalues>
          <attvalue for="att1" value="ASV40"/>
          <attvalue for="att2" value="0.343558025169815"/>
        </attvalues>
        <viz:color r="255" g="99" b="71" a="1"/>
        <viz:position x="-32.7715246669797" y="14.0621864524111" z="0"/>
        <viz:size value="5"/>
      </node>
      <node id="32" label="ASV41">
        <attvalues>
          <attvalue for="att1" value="ASV41"/>
          <attvalue for="att2" value="0.300613272023588"/>
        </attvalues>
        <viz:color r="255" g="99" b="71" a="1"/>
        <viz:position x="21.7862232406414" y="-75.2443868959029" z="0"/>
        <viz:size value="5"/>
      </node>
      <node id="33" label="ASV42">
        <attvalues>
          <attvalue for="att1" value="ASV42"/>
          <attvalue for="att2" value="0.433113546974752"/>
        </attvalues>
        <viz:color r="255" g="99" b="71" a="1"/>
        <viz:position x="-111.530154664561" y="-31.2609802150937" z="0"/>
        <viz:size value="5"/>
      </node>
      <node id="34" label="ASV43">
        <attvalues>
          <attvalue for="att1" value="ASV43"/>
          <attvalue for="att2" value="0.344605458173382"/>
        </attvalues>
        <viz:color r="255" g="99" b="71" a="1"/>
        <viz:position x="-145.892667972706" y="-79.6373008714109" z="0"/>
        <viz:size value="5"/>
      </node>
      <node id="35" label="ASV44">
        <attvalues>
          <attvalue for="att1" value="ASV44"/>
          <attvalue for="att2" value="0.384931628810692"/>
        </attvalues>
        <viz:color r="255" g="99" b="71" a="1"/>
        <viz:position x="-11.3309822119506" y="139.0104947487" z="0"/>
        <viz:size value="5"/>
      </node>
      <node id="36" label="ASV45">
        <attvalues>
          <attvalue for="att1" value="ASV45"/>
          <attvalue for="att2" value="0.174921311595607"/>
        </attvalues>
        <viz:color r="255" g="99" b="71" a="1"/>
        <viz:position x="-220.595039451723" y="-193.903167945221" z="0"/>
        <viz:size value="5"/>
      </node>
      <node id="37" label="ASV46">
        <attvalues>
          <attvalue for="att1" value="ASV46"/>
          <attvalue for="att2" value="0.35560350471083"/>
        </attvalues>
        <viz:color r="255" g="99" b="71" a="1"/>
        <viz:position x="-138.710832236787" y="-21.0904754101276" z="0"/>
        <viz:size value="5"/>
      </node>
      <node id="38" label="ASV47">
        <attvalues>
          <attvalue for="att1" value="ASV47"/>
          <attvalue for="att2" value="0.330465112625234"/>
        </attvalues>
        <viz:color r="255" g="99" b="71" a="1"/>
        <viz:position x="-211.170590293757" y="-100.452324083203" z="0"/>
        <viz:size value="5"/>
      </node>
      <node id="39" label="ASV49">
        <attvalues>
          <attvalue for="att1" value="ASV49"/>
          <attvalue for="att2" value="0.283330627464741"/>
        </attvalues>
        <viz:color r="255" g="99" b="71" a="1"/>
        <viz:position x="131.584711365915" y="-90.4223469539831" z="0"/>
        <viz:size value="5"/>
      </node>
      <node id="40" label="ASV50">
        <attvalues>
          <attvalue for="att1" value="ASV50"/>
          <attvalue for="att2" value="0.215247482232918"/>
        </attvalues>
        <viz:color r="255" g="99" b="71" a="1"/>
        <viz:position x="69.1369474582642" y="-59.0902014036022" z="0"/>
        <viz:size value="5"/>
      </node>
      <node id="41" label="ASV51">
        <attvalues>
          <attvalue for="att1" value="ASV51"/>
          <attvalue for="att2" value="0.184348208627706"/>
        </attvalues>
        <viz:color r="255" g="99" b="71" a="1"/>
        <viz:position x="-154.485998567218" y="-43.9797733038904" z="0"/>
        <viz:size value="5"/>
      </node>
      <node id="42" label="ASV52">
        <attvalues>
          <attvalue for="att1" value="ASV52"/>
          <attvalue for="att2" value="0.316848483578869"/>
        </attvalues>
        <viz:color r="255" g="99" b="71" a="1"/>
        <viz:position x="-136.607473803669" y="26.3619842592224" z="0"/>
        <viz:size value="5"/>
      </node>
      <node id="43" label="ASV53">
        <attvalues>
          <attvalue for="att1" value="ASV53"/>
          <attvalue for="att2" value="0.111551614879833"/>
        </attvalues>
        <viz:color r="255" g="99" b="71" a="1"/>
        <viz:position x="60.8467893507224" y="-13.3398286589706" z="0"/>
        <viz:size value="5"/>
      </node>
      <node id="44" label="ASV54">
        <attvalues>
          <attvalue for="att1" value="ASV54"/>
          <attvalue for="att2" value="0.26552426640411"/>
        </attvalues>
        <viz:color r="255" g="99" b="71" a="1"/>
        <viz:position x="113.211997112532" y="-5.22184906964262" z="0"/>
        <viz:size value="5"/>
      </node>
      <node id="45" label="ASV56">
        <attvalues>
          <attvalue for="att1" value="ASV56"/>
          <attvalue for="att2" value="0.173350162090257"/>
        </attvalues>
        <viz:color r="255" g="99" b="71" a="1"/>
        <viz:position x="-22.7324965322988" y="200.718474583821" z="0"/>
        <viz:size value="5"/>
      </node>
      <node id="46" label="ASV57">
        <attvalues>
          <attvalue for="att1" value="ASV57"/>
          <attvalue for="att2" value="0.174921311595607"/>
        </attvalues>
        <viz:color r="255" g="99" b="71" a="1"/>
        <viz:position x="135.119596851447" y="-180.644988325446" z="0"/>
        <viz:size value="5"/>
      </node>
      <node id="47" label="ASV58">
        <attvalues>
          <attvalue for="att1" value="ASV58"/>
          <attvalue for="att2" value="0.259763384884494"/>
        </attvalues>
        <viz:color r="255" g="99" b="71" a="1"/>
        <viz:position x="-197.919631817788" y="226.570575885073" z="0"/>
        <viz:size value="5"/>
      </node>
      <node id="48" label="ASV59">
        <attvalues>
          <attvalue for="att1" value="ASV59"/>
          <attvalue for="att2" value="0.189585373645538"/>
        </attvalues>
        <viz:color r="255" g="99" b="71" a="1"/>
        <viz:position x="53.6798805651563" y="191.446081354585" z="0"/>
        <viz:size value="5"/>
      </node>
      <node id="49" label="ASV60">
        <attvalues>
          <attvalue for="att1" value="ASV60"/>
          <attvalue for="att2" value="0.207915451207952"/>
        </attvalues>
        <viz:color r="255" g="99" b="71" a="1"/>
        <viz:position x="178.450581737623" y="169.26738275518" z="0"/>
        <viz:size value="5"/>
      </node>
      <node id="50" label="ASV61">
        <attvalues>
          <attvalue for="att1" value="ASV61"/>
          <attvalue for="att2" value="0.275474879937992"/>
        </attvalues>
        <viz:color r="255" g="99" b="71" a="1"/>
        <viz:position x="101.131761788313" y="203.645287265149" z="0"/>
        <viz:size value="5"/>
      </node>
      <node id="51" label="ASV62">
        <attvalues>
          <attvalue for="att1" value="ASV62"/>
          <attvalue for="att2" value="0.102124717847735"/>
        </attvalues>
        <viz:color r="255" g="99" b="71" a="1"/>
        <viz:position x="-205.562087990226" y="-21.0877661777826" z="0"/>
        <viz:size value="5"/>
      </node>
      <node id="52" label="ASV63">
        <attvalues>
          <attvalue for="att1" value="ASV63"/>
          <attvalue for="att2" value="0.301136988525371"/>
        </attvalues>
        <viz:color r="255" g="99" b="71" a="1"/>
        <viz:position x="231.97808138678" y="152.218253012434" z="0"/>
        <viz:size value="5"/>
      </node>
      <node id="53" label="ASV64">
        <attvalues>
          <attvalue for="att1" value="ASV64"/>
          <attvalue for="att2" value="0.281235761457608"/>
        </attvalues>
        <viz:color r="255" g="99" b="71" a="1"/>
        <viz:position x="78.5660357221479" y="-91.9747354491262" z="0"/>
        <viz:size value="5"/>
      </node>
      <node id="54" label="ASV65">
        <attvalues>
          <attvalue for="att1" value="ASV65"/>
          <attvalue for="att2" value="0.319990782589569"/>
        </attvalues>
        <viz:color r="255" g="99" b="71" a="1"/>
        <viz:position x="-180.849680008328" y="2.17422578648356" z="0"/>
        <viz:size value="5"/>
      </node>
      <node id="55" label="ASV66">
        <attvalues>
          <attvalue for="att1" value="ASV66"/>
          <attvalue for="att2" value="0.235148709300681"/>
        </attvalues>
        <viz:color r="255" g="99" b="71" a="1"/>
        <viz:position x="41.0047356982439" y="240.733274646813" z="0"/>
        <viz:size value="5"/>
      </node>
      <node id="56" label="ASV67">
        <attvalues>
          <attvalue for="att1" value="ASV67"/>
          <attvalue for="att2" value="0.302708138030721"/>
        </attvalues>
        <viz:color r="255" g="99" b="71" a="1"/>
        <viz:position x="124.169863935417" y="149.296277928329" z="0"/>
        <viz:size value="5"/>
      </node>
      <node id="57" label="ASV68">
        <attvalues>
          <attvalue for="att1" value="ASV68"/>
          <attvalue for="att2" value="0.238291008311381"/>
        </attvalues>
        <viz:color r="255" g="99" b="71" a="1"/>
        <viz:position x="-58.1684853534797" y="12.9803659137051" z="0"/>
        <viz:size value="5"/>
      </node>
      <node id="58" label="ASV69">
        <attvalues>
          <attvalue for="att1" value="ASV69"/>
          <attvalue for="att2" value="0.0968875528299021"/>
        </attvalues>
        <viz:color r="255" g="99" b="71" a="1"/>
        <viz:position x="-96.5410537715635" y="67.6756807566109" z="0"/>
        <viz:size value="5"/>
      </node>
      <node id="59" label="ASV70">
        <attvalues>
          <attvalue for="att1" value="ASV70"/>
          <attvalue for="att2" value="0.0984587023352519"/>
        </attvalues>
        <viz:color r="255" g="99" b="71" a="1"/>
        <viz:position x="-115.273659617982" y="85.8087087247995" z="0"/>
        <viz:size value="5"/>
      </node>
      <node id="60" label="ASV71">
        <attvalues>
          <attvalue for="att1" value="ASV71"/>
          <attvalue for="att2" value="0.231482693788199"/>
        </attvalues>
        <viz:color r="255" g="99" b="71" a="1"/>
        <viz:position x="129.881462339183" y="46.5714100074788" z="0"/>
        <viz:size value="5"/>
      </node>
      <node id="61" label="ASV73">
        <attvalues>
          <attvalue for="att1" value="ASV73"/>
          <attvalue for="att2" value="0.257144802375578"/>
        </attvalues>
        <viz:color r="255" g="99" b="71" a="1"/>
        <viz:position x="-65.7330780361381" y="-126.404880110308" z="0"/>
        <viz:size value="5"/>
      </node>
      <node id="62" label="ASV74">
        <attvalues>
          <attvalue for="att1" value="ASV74"/>
          <attvalue for="att2" value="0.225721812268583"/>
        </attvalues>
        <viz:color r="255" g="99" b="71" a="1"/>
        <viz:position x="103.957412017506" y="148.243499709622" z="0"/>
        <viz:size value="5"/>
      </node>
      <node id="63" label="ASV75">
        <attvalues>
          <attvalue for="att1" value="ASV75"/>
          <attvalue for="att2" value="0.299042122518238"/>
        </attvalues>
        <viz:color r="255" g="99" b="71" a="1"/>
        <viz:position x="61.3042852474355" y="196.750335070993" z="0"/>
        <viz:size value="5"/>
      </node>
      <node id="64" label="ASV76">
        <attvalues>
          <attvalue for="att1" value="ASV76"/>
          <attvalue for="att2" value="0.102648434349518"/>
        </attvalues>
        <viz:color r="255" g="99" b="71" a="1"/>
        <viz:position x="219.953930837114" y="181.229197506812" z="0"/>
        <viz:size value="5"/>
      </node>
      <node id="65" label="ASV77">
        <attvalues>
          <attvalue for="att1" value="ASV77"/>
          <attvalue for="att2" value="0.273903730432642"/>
        </attvalues>
        <viz:color r="255" g="99" b="71" a="1"/>
        <viz:position x="102.996997071343" y="-161.401311798036" z="0"/>
        <viz:size value="5"/>
      </node>
      <node id="66" label="ASV78">
        <attvalues>
          <attvalue for="att1" value="ASV78"/>
          <attvalue for="att2" value="0.0932215373174193"/>
        </attvalues>
        <viz:color r="255" g="99" b="71" a="1"/>
        <viz:position x="40.5177062312062" y="-178.330911937223" z="0"/>
        <viz:size value="5"/>
      </node>
      <node id="67" label="ASV80">
        <attvalues>
          <attvalue for="att1" value="ASV80"/>
          <attvalue for="att2" value="0.228340394777499"/>
        </attvalues>
        <viz:color r="255" g="99" b="71" a="1"/>
        <viz:position x="246.698187743424" y="-79.4599956123638" z="0"/>
        <viz:size value="5"/>
      </node>
      <node id="68" label="ASV81">
        <attvalues>
          <attvalue for="att1" value="ASV81"/>
          <attvalue for="att2" value="0.111551614879833"/>
        </attvalues>
        <viz:color r="255" g="99" b="71" a="1"/>
        <viz:position x="-125.041660354939" y="210.281261167947" z="0"/>
        <viz:size value="5"/>
      </node>
      <node id="69" label="ASV82">
        <attvalues>
          <attvalue for="att1" value="ASV82"/>
          <attvalue for="att2" value="0.164970698061725"/>
        </attvalues>
        <viz:color r="255" g="99" b="71" a="1"/>
        <viz:position x="150.648009864842" y="121.676502473757" z="0"/>
        <viz:size value="5"/>
      </node>
      <node id="70" label="ASV83">
        <attvalues>
          <attvalue for="att1" value="ASV83"/>
          <attvalue for="att2" value="0.141927171983262"/>
        </attvalues>
        <viz:color r="255" g="99" b="71" a="1"/>
        <viz:position x="-193.776645811867" y="16.3628918871699" z="0"/>
        <viz:size value="5"/>
      </node>
      <node id="71" label="ASV84">
        <attvalues>
          <attvalue for="att1" value="ASV84"/>
          <attvalue for="att2" value="0.19796483767407"/>
        </attvalues>
        <viz:color r="255" g="99" b="71" a="1"/>
        <viz:position x="4.75397676665341" y="202.168455430573" z="0"/>
        <viz:size value="5"/>
      </node>
      <node id="72" label="ASV85">
        <attvalues>
          <attvalue for="att1" value="ASV85"/>
          <attvalue for="att2" value="0.158686100040326"/>
        </attvalues>
        <viz:color r="255" g="99" b="71" a="1"/>
        <viz:position x="114.63141255881" y="-52.415727328872" z="0"/>
        <viz:size value="5"/>
      </node>
      <node id="73" label="ASV86">
        <attvalues>
          <attvalue for="att1" value="ASV86"/>
          <attvalue for="att2" value="0.275998596439775"/>
        </attvalues>
        <viz:color r="255" g="99" b="71" a="1"/>
        <viz:position x="20.5392148093493" y="-215.925753877561" z="0"/>
        <viz:size value="5"/>
      </node>
      <node id="74" label="ASV87">
        <attvalues>
          <attvalue for="att1" value="ASV87"/>
          <attvalue for="att2" value="0.22362694626145"/>
        </attvalues>
        <viz:color r="255" g="99" b="71" a="1"/>
        <viz:position x="-37.4401021511338" y="150.500425433747" z="0"/>
        <viz:size value="5"/>
      </node>
      <node id="75" label="ASV88">
        <attvalues>
          <attvalue for="att1" value="ASV88"/>
          <attvalue for="att2" value="0.223103229759667"/>
        </attvalues>
        <viz:color r="255" g="99" b="71" a="1"/>
        <viz:position x="-198.727824430829" y="173.242137345428" z="0"/>
        <viz:size value="5"/>
      </node>
      <node id="76" label="ASV89">
        <attvalues>
          <attvalue for="att1" value="ASV89"/>
          <attvalue for="att2" value="0.174397595093824"/>
        </attvalues>
        <viz:color r="255" g="99" b="71" a="1"/>
        <viz:position x="165.951349352593" y="-239.767523553334" z="0"/>
        <viz:size value="5"/>
      </node>
      <node id="77" label="ASV91">
        <attvalues>
          <attvalue for="att1" value="ASV91"/>
          <attvalue for="att2" value="0.166018131065292"/>
        </attvalues>
        <viz:color r="255" g="99" b="71" a="1"/>
        <viz:position x="37.4340038014404" y="52.0829634199674" z="0"/>
        <viz:size value="5"/>
      </node>
      <node id="78" label="ASV92">
        <attvalues>
          <attvalue for="att1" value="ASV92"/>
          <attvalue for="att2" value="0.121502228413715"/>
        </attvalues>
        <viz:color r="255" g="99" b="71" a="1"/>
        <viz:position x="164.90065480326" y="-135.792843727974" z="0"/>
        <viz:size value="5"/>
      </node>
      <node id="79" label="ASV93">
        <attvalues>
          <attvalue for="att1" value="ASV93"/>
          <attvalue for="att2" value="0.262905683895194"/>
        </attvalues>
        <viz:color r="255" g="99" b="71" a="1"/>
        <viz:position x="-213.423169354526" y="-197.213218793388" z="0"/>
        <viz:size value="5"/>
      </node>
      <node id="80" label="ASV94">
        <attvalues>
          <attvalue for="att1" value="ASV94"/>
          <attvalue for="att2" value="0.208962884211519"/>
        </attvalues>
        <viz:color r="255" g="99" b="71" a="1"/>
        <viz:position x="12.3641622025094" y="-20.5182536572757" z="0"/>
        <viz:size value="5"/>
      </node>
      <node id="81" label="ASV95">
        <attvalues>
          <attvalue for="att1" value="ASV95"/>
          <attvalue for="att2" value="0.238291008311381"/>
        </attvalues>
        <viz:color r="255" g="99" b="71" a="1"/>
        <viz:position x="-230.192416967352" y="-151.909856979489" z="0"/>
        <viz:size value="5"/>
      </node>
      <node id="82" label="ASV96">
        <attvalues>
          <attvalue for="att1" value="ASV96"/>
          <attvalue for="att2" value="0.255049936368445"/>
        </attvalues>
        <viz:color r="255" g="99" b="71" a="1"/>
        <viz:position x="248.884428761663" y="92.8938748251006" z="0"/>
        <viz:size value="5"/>
      </node>
      <node id="83" label="ASV97">
        <attvalues>
          <attvalue for="att1" value="ASV97"/>
          <attvalue for="att2" value="0.178063610606307"/>
        </attvalues>
        <viz:color r="255" g="99" b="71" a="1"/>
        <viz:position x="232.506198470226" y="48.658688723811" z="0"/>
        <viz:size value="5"/>
      </node>
      <node id="84" label="ASV98">
        <attvalues>
          <attvalue for="att1" value="ASV98"/>
          <attvalue for="att2" value="0.127263109933331"/>
        </attvalues>
        <viz:color r="255" g="99" b="71" a="1"/>
        <viz:position x="-221.830057118674" y="-151.445332245054" z="0"/>
        <viz:size value="5"/>
      </node>
      <node id="85" label="ASV99">
        <attvalues>
          <attvalue for="att1" value="ASV99"/>
          <attvalue for="att2" value="0.219437214247184"/>
        </attvalues>
        <viz:color r="255" g="99" b="71" a="1"/>
        <viz:position x="245.466625612619" y="174.216365030949" z="0"/>
        <viz:size value="5"/>
      </node>
      <node id="86" label="ASV100">
        <attvalues>
          <attvalue for="att1" value="ASV100"/>
          <attvalue for="att2" value="0.158162383538543"/>
        </attvalues>
        <viz:color r="255" g="99" b="71" a="1"/>
        <viz:position x="-124.358657847782" y="6.04068130668281" z="0"/>
        <viz:size value="5"/>
      </node>
      <node id="87" label="ASV102">
        <attvalues>
          <attvalue for="att1" value="ASV102"/>
          <attvalue for="att2" value="0.0686068617336064"/>
        </attvalues>
        <viz:color r="255" g="99" b="71" a="1"/>
        <viz:position x="-42.0135408089463" y="-26.3117784900998" z="0"/>
        <viz:size value="5"/>
      </node>
      <node id="88" label="ASV104">
        <attvalues>
          <attvalue for="att1" value="ASV104"/>
          <attvalue for="att2" value="0.160257249545676"/>
        </attvalues>
        <viz:color r="255" g="99" b="71" a="1"/>
        <viz:position x="-75.0307595812342" y="-206.523338679929" z="0"/>
        <viz:size value="5"/>
      </node>
      <node id="89" label="ASV105">
        <attvalues>
          <attvalue for="att1" value="ASV105"/>
          <attvalue for="att2" value="0.215771198734701"/>
        </attvalues>
        <viz:color r="255" g="99" b="71" a="1"/>
        <viz:position x="-20.3407779328105" y="-207.996511857036" z="0"/>
        <viz:size value="5"/>
      </node>
      <node id="90" label="ASV106">
        <attvalues>
          <attvalue for="att1" value="ASV106"/>
          <attvalue for="att2" value="0.22048464725075"/>
        </attvalues>
        <viz:color r="255" g="99" b="71" a="1"/>
        <viz:position x="40.8440812802618" y="-234.214990251197" z="0"/>
        <viz:size value="5"/>
      </node>
      <node id="91" label="ASV107">
        <attvalues>
          <attvalue for="att1" value="ASV107"/>
          <attvalue for="att2" value="0.134071424456513"/>
        </attvalues>
        <viz:color r="255" g="99" b="71" a="1"/>
        <viz:position x="46.2024022745697" y="112.395211895166" z="0"/>
        <viz:size value="5"/>
      </node>
      <node id="92" label="ASV110">
        <attvalues>
          <attvalue for="att1" value="ASV110"/>
          <attvalue for="att2" value="0.162875832054592"/>
        </attvalues>
        <viz:color r="255" g="99" b="71" a="1"/>
        <viz:position x="-99.8743920229586" y="239.355198708494" z="0"/>
        <viz:size value="5"/>
      </node>
      <node id="93" label="ASV111">
        <attvalues>
          <attvalue for="att1" value="ASV111"/>
          <attvalue for="att2" value="0.211057750218652"/>
        </attvalues>
        <viz:color r="255" g="99" b="71" a="1"/>
        <viz:position x="102.161344069015" y="-25.0304515702499" z="0"/>
        <viz:size value="5"/>
      </node>
      <node id="94" label="ASV113">
        <attvalues>
          <attvalue for="att1" value="ASV113"/>
          <attvalue for="att2" value="0.188537940641972"/>
        </attvalues>
        <viz:color r="255" g="99" b="71" a="1"/>
        <viz:position x="113.816913316864" y="-201.969061290393" z="0"/>
        <viz:size value="5"/>
      </node>
      <node id="95" label="ASV114">
        <attvalues>
          <attvalue for="att1" value="ASV114"/>
          <attvalue for="att2" value="0.0638934132175571"/>
        </attvalues>
        <viz:color r="255" g="99" b="71" a="1"/>
        <viz:position x="-29.294151436319" y="34.0532805872559" z="0"/>
        <viz:size value="5"/>
      </node>
      <node id="96" label="ASV116">
        <attvalues>
          <attvalue for="att1" value="ASV116"/>
          <attvalue for="att2" value="0.216818631738267"/>
        </attvalues>
        <viz:color r="255" g="99" b="71" a="1"/>
        <viz:position x="-239.24828494071" y="-249.265507659285" z="0"/>
        <viz:size value="5"/>
      </node>
      <node id="97" label="ASV117">
        <attvalues>
          <attvalue for="att1" value="ASV117"/>
          <attvalue for="att2" value="0.160257249545676"/>
        </attvalues>
        <viz:color r="255" g="99" b="71" a="1"/>
        <viz:position x="-150.250715451049" y="-195.67713789197" z="0"/>
        <viz:size value="5"/>
      </node>
      <node id="98" label="ASV118">
        <attvalues>
          <attvalue for="att1" value="ASV118"/>
          <attvalue for="att2" value="0.20267828619012"/>
        </attvalues>
        <viz:color r="255" g="99" b="71" a="1"/>
        <viz:position x="-162.745032587323" y="247.166386877605" z="0"/>
        <viz:size value="5"/>
      </node>
      <node id="99" label="ASV119">
        <attvalues>
          <attvalue for="att1" value="ASV119"/>
          <attvalue for="att2" value="0.0958401198263356"/>
        </attvalues>
        <viz:color r="255" g="99" b="71" a="1"/>
        <viz:position x="-43.190640914602" y="-30.0458982863205" z="0"/>
        <viz:size value="5"/>
      </node>
      <node id="100" label="ASV121">
        <attvalues>
          <attvalue for="att1" value="ASV121"/>
          <attvalue for="att2" value="0.20267828619012"/>
        </attvalues>
        <viz:color r="255" g="99" b="71" a="1"/>
        <viz:position x="117.800601591285" y="-209.498936269802" z="0"/>
        <viz:size value="5"/>
      </node>
      <node id="101" label="ASV122">
        <attvalues>
          <attvalue for="att1" value="ASV122"/>
          <attvalue for="att2" value="0.128834259438681"/>
        </attvalues>
        <viz:color r="255" g="99" b="71" a="1"/>
        <viz:position x="-193.95674438945" y="239.66733240063" z="0"/>
        <viz:size value="5"/>
      </node>
      <node id="102" label="ASV123">
        <attvalues>
          <attvalue for="att1" value="ASV123"/>
          <attvalue for="att2" value="0.215771198734701"/>
        </attvalues>
        <viz:color r="255" g="99" b="71" a="1"/>
        <viz:position x="206.43687263626" y="250" z="0"/>
        <viz:size value="5"/>
      </node>
      <node id="103" label="ASV124">
        <attvalues>
          <attvalue for="att1" value="ASV124"/>
          <attvalue for="att2" value="0.186966791136622"/>
        </attvalues>
        <viz:color r="255" g="99" b="71" a="1"/>
        <viz:position x="-72.7483617822601" y="127.529303994765" z="0"/>
        <viz:size value="5"/>
      </node>
      <node id="104" label="ASV126">
        <attvalues>
          <attvalue for="att1" value="ASV126"/>
          <attvalue for="att2" value="0.208962884211519"/>
        </attvalues>
        <viz:color r="255" g="99" b="71" a="1"/>
        <viz:position x="202.536140319378" y="219.881479352582" z="0"/>
        <viz:size value="5"/>
      </node>
      <node id="105" label="ASV127">
        <attvalues>
          <attvalue for="att1" value="ASV127"/>
          <attvalue for="att2" value="0.167065564068858"/>
        </attvalues>
        <viz:color r="255" g="99" b="71" a="1"/>
        <viz:position x="71.093729600988" y="-113.787144735313" z="0"/>
        <viz:size value="5"/>
      </node>
      <node id="106" label="ASV128">
        <attvalues>
          <attvalue for="att1" value="ASV128"/>
          <attvalue for="att2" value="0.103695867353084"/>
        </attvalues>
        <viz:color r="255" g="99" b="71" a="1"/>
        <viz:position x="-135.371016232317" y="-243.484291060481" z="0"/>
        <viz:size value="5"/>
      </node>
      <node id="107" label="ASV129">
        <attvalues>
          <attvalue for="att1" value="ASV129"/>
          <attvalue for="att2" value="0.240385874318514"/>
        </attvalues>
        <viz:color r="255" g="99" b="71" a="1"/>
        <viz:position x="167.142308054624" y="177.5066195694" z="0"/>
        <viz:size value="5"/>
      </node>
      <node id="108" label="ASV130">
        <attvalues>
          <attvalue for="att1" value="ASV130"/>
          <attvalue for="att2" value="0.179111043609873"/>
        </attvalues>
        <viz:color r="255" g="99" b="71" a="1"/>
        <viz:position x="11.08191895304" y="-96.3481142302355" z="0"/>
        <viz:size value="5"/>
      </node>
      <node id="109" label="ASV131">
        <attvalues>
          <attvalue for="att1" value="ASV131"/>
          <attvalue for="att2" value="0.153448935022494"/>
        </attvalues>
        <viz:color r="255" g="99" b="71" a="1"/>
        <viz:position x="128.424759873982" y="-25.2922278099594" z="0"/>
        <viz:size value="5"/>
      </node>
      <node id="110" label="ASV132">
        <attvalues>
          <attvalue for="att1" value="ASV132"/>
          <attvalue for="att2" value="0.0769863257621384"/>
        </attvalues>
        <viz:color r="255" g="99" b="71" a="1"/>
        <viz:position x="-43.1201423277883" y="180.221002358459" z="0"/>
        <viz:size value="5"/>
      </node>
      <node id="111" label="ASV133">
        <attvalues>
          <attvalue for="att1" value="ASV133"/>
          <attvalue for="att2" value="0.228340394777499"/>
        </attvalues>
        <viz:color r="255" g="99" b="71" a="1"/>
        <viz:position x="112.222363886468" y="56.9986824600958" z="0"/>
        <viz:size value="5"/>
      </node>
      <node id="112" label="ASV134">
        <attvalues>
          <attvalue for="att1" value="ASV134"/>
          <attvalue for="att2" value="0.145069470993962"/>
        </attvalues>
        <viz:color r="255" g="99" b="71" a="1"/>
        <viz:position x="-233.828706064755" y="217.171364763158" z="0"/>
        <viz:size value="5"/>
      </node>
      <node id="113" label="ASV135">
        <attvalues>
          <attvalue for="att1" value="ASV135"/>
          <attvalue for="att2" value="0.175968744599174"/>
        </attvalues>
        <viz:color r="255" g="99" b="71" a="1"/>
        <viz:position x="-33.6936082679506" y="-82.4515741384764" z="0"/>
        <viz:size value="5"/>
      </node>
      <node id="114" label="ASV136">
        <attvalues>
          <attvalue for="att1" value="ASV136"/>
          <attvalue for="att2" value="0.147688053502878"/>
        </attvalues>
        <viz:color r="255" g="99" b="71" a="1"/>
        <viz:position x="-40.7351146833374" y="189.301210149717" z="0"/>
        <viz:size value="5"/>
      </node>
      <node id="115" label="ASV137">
        <attvalues>
          <attvalue for="att1" value="ASV137"/>
          <attvalue for="att2" value="0.127263109933331"/>
        </attvalues>
        <viz:color r="255" g="99" b="71" a="1"/>
        <viz:position x="88.3432476277714" y="-237.773169704027" z="0"/>
        <viz:size value="5"/>
      </node>
      <node id="116" label="ASV138">
        <attvalues>
          <attvalue for="att1" value="ASV138"/>
          <attvalue for="att2" value="0.170207863079558"/>
        </attvalues>
        <viz:color r="255" g="99" b="71" a="1"/>
        <viz:position x="-179.143726282046" y="-51.178076188503" z="0"/>
        <viz:size value="5"/>
      </node>
      <node id="117" label="ASV139">
        <attvalues>
          <attvalue for="att1" value="ASV139"/>
          <attvalue for="att2" value="0.169684146577775"/>
        </attvalues>
        <viz:color r="255" g="99" b="71" a="1"/>
        <viz:position x="-159.132309163429" y="205.216349543335" z="0"/>
        <viz:size value="5"/>
      </node>
      <node id="118" label="ASV140">
        <attvalues>
          <attvalue for="att1" value="ASV140"/>
          <attvalue for="att2" value="0.0612748307086408"/>
        </attvalues>
        <viz:color r="255" g="99" b="71" a="1"/>
        <viz:position x="-39.9397561486113" y="148.171310043874" z="0"/>
        <viz:size value="5"/>
      </node>
      <node id="119" label="ASV141">
        <attvalues>
          <attvalue for="att1" value="ASV141"/>
          <attvalue for="att2" value="0.107361882865567"/>
        </attvalues>
        <viz:color r="255" g="99" b="71" a="1"/>
        <viz:position x="177.022769603402" y="75.7191099917349" z="0"/>
        <viz:size value="5"/>
      </node>
      <node id="120" label="ASV142">
        <attvalues>
          <attvalue for="att1" value="ASV142"/>
          <attvalue for="att2" value="0.134071424456513"/>
        </attvalues>
        <viz:color r="255" g="99" b="71" a="1"/>
        <viz:position x="17.5050007862264" y="33.7303845199563" z="0"/>
        <viz:size value="5"/>
      </node>
      <node id="121" label="ASV144">
        <attvalues>
          <attvalue for="att1" value="ASV144"/>
          <attvalue for="att2" value="0.193775105659804"/>
        </attvalues>
        <viz:color r="255" g="99" b="71" a="1"/>
        <viz:position x="-164.366866242879" y="-50.7789946069385" z="0"/>
        <viz:size value="5"/>
      </node>
      <node id="122" label="ASV145">
        <attvalues>
          <attvalue for="att1" value="ASV145"/>
          <attvalue for="att2" value="0.115741346894099"/>
        </attvalues>
        <viz:color r="255" g="99" b="71" a="1"/>
        <viz:position x="-244.334470332482" y="78.2243438592486" z="0"/>
        <viz:size value="5"/>
      </node>
      <node id="123" label="ASV146">
        <attvalues>
          <attvalue for="att1" value="ASV146"/>
          <attvalue for="att2" value="0.149259203008228"/>
        </attvalues>
        <viz:color r="255" g="99" b="71" a="1"/>
        <viz:position x="176.035720352301" y="-209.809315304459" z="0"/>
        <viz:size value="5"/>
      </node>
      <node id="124" label="ASV147">
        <attvalues>
          <attvalue for="att1" value="ASV147"/>
          <attvalue for="att2" value="0.0827472072817542"/>
        </attvalues>
        <viz:color r="255" g="99" b="71" a="1"/>
        <viz:position x="-149.536684146832" y="135.501105354156" z="0"/>
        <viz:size value="5"/>
      </node>
      <node id="125" label="ASV149">
        <attvalues>
          <attvalue for="att1" value="ASV149"/>
          <attvalue for="att2" value="0.105790733360217"/>
        </attvalues>
        <viz:color r="255" g="99" b="71" a="1"/>
        <viz:position x="53.4098390067421" y="-186.90204902524" z="0"/>
        <viz:size value="5"/>
      </node>
      <node id="126" label="ASV150">
        <attvalues>
          <attvalue for="att1" value="ASV150"/>
          <attvalue for="att2" value="0.0984587023352519"/>
        </attvalues>
        <viz:color r="255" g="99" b="71" a="1"/>
        <viz:position x="92.5911257172513" y="58.1184522654014" z="0"/>
        <viz:size value="5"/>
      </node>
      <node id="127" label="ASV152">
        <attvalues>
          <attvalue for="att1" value="ASV152"/>
          <attvalue for="att2" value="0.172302729086691"/>
        </attvalues>
        <viz:color r="255" g="99" b="71" a="1"/>
        <viz:position x="-161.573798993273" y="170.35925816475" z="0"/>
        <viz:size value="5"/>
      </node>
      <node id="128" label="ASV153">
        <attvalues>
          <attvalue for="att1" value="ASV153"/>
          <attvalue for="att2" value="0.177539894104523"/>
        </attvalues>
        <viz:color r="255" g="99" b="71" a="1"/>
        <viz:position x="-237.017493151375" y="37.3598065542002" z="0"/>
        <viz:size value="5"/>
      </node>
      <node id="129" label="ASV154">
        <attvalues>
          <attvalue for="att1" value="ASV154"/>
          <attvalue for="att2" value="0.179111043609873"/>
        </attvalues>
        <viz:color r="255" g="99" b="71" a="1"/>
        <viz:position x="-237.423394993699" y="247.142780110077" z="0"/>
        <viz:size value="5"/>
      </node>
      <node id="130" label="ASV156">
        <attvalues>
          <attvalue for="att1" value="ASV156"/>
          <attvalue for="att2" value="0.108409315869134"/>
        </attvalues>
        <viz:color r="255" g="99" b="71" a="1"/>
        <viz:position x="-142.685762821592" y="-99.8536538416651" z="0"/>
        <viz:size value="5"/>
      </node>
      <node id="131" label="ASV157">
        <attvalues>
          <attvalue for="att1" value="ASV157"/>
          <attvalue for="att2" value="0.191680239652671"/>
        </attvalues>
        <viz:color r="255" g="99" b="71" a="1"/>
        <viz:position x="-38.0225076741841" y="-201.059692262048" z="0"/>
        <viz:size value="5"/>
      </node>
      <node id="132" label="ASV159">
        <attvalues>
          <attvalue for="att1" value="ASV159"/>
          <attvalue for="att2" value="0.19639368816872"/>
        </attvalues>
        <viz:color r="255" g="99" b="71" a="1"/>
        <viz:position x="-215.437913597712" y="114.368632746296" z="0"/>
        <viz:size value="5"/>
      </node>
      <node id="133" label="ASV160">
        <attvalues>
          <attvalue for="att1" value="ASV160"/>
          <attvalue for="att2" value="0.186443074634839"/>
        </attvalues>
        <viz:color r="255" g="99" b="71" a="1"/>
        <viz:position x="-183.656431565513" y="29.7845594235453" z="0"/>
        <viz:size value="5"/>
      </node>
      <node id="134" label="ASV161">
        <attvalues>
          <attvalue for="att1" value="ASV161"/>
          <attvalue for="att2" value="0.125691960427981"/>
        </attvalues>
        <viz:color r="255" g="99" b="71" a="1"/>
        <viz:position x="-233.395283353643" y="206.030163942189" z="0"/>
        <viz:size value="5"/>
      </node>
      <node id="135" label="ASV162">
        <attvalues>
          <attvalue for="att1" value="ASV162"/>
          <attvalue for="att2" value="0.0680831452318231"/>
        </attvalues>
        <viz:color r="255" g="99" b="71" a="1"/>
        <viz:position x="39.9262265560339" y="-63.7997023104675" z="0"/>
        <viz:size value="5"/>
      </node>
      <node id="136" label="ASV163">
        <attvalues>
          <attvalue for="att1" value="ASV163"/>
          <attvalue for="att2" value="0.129881692442247"/>
        </attvalues>
        <viz:color r="255" g="99" b="71" a="1"/>
        <viz:position x="108.288165542398" y="-188.063488551517" z="0"/>
        <viz:size value="5"/>
      </node>
      <node id="137" label="ASV164">
        <attvalues>
          <attvalue for="att1" value="ASV164"/>
          <attvalue for="att2" value="0.122549661417282"/>
        </attvalues>
        <viz:color r="255" g="99" b="71" a="1"/>
        <viz:position x="158.080945706125" y="-120.531067174598" z="0"/>
        <viz:size value="5"/>
      </node>
      <node id="138" label="ASV165">
        <attvalues>
          <attvalue for="att1" value="ASV165"/>
          <attvalue for="att2" value="0.0644171297193403"/>
        </attvalues>
        <viz:color r="255" g="99" b="71" a="1"/>
        <viz:position x="-49.2314055667235" y="17.9443839140152" z="0"/>
        <viz:size value="5"/>
      </node>
      <node id="139" label="ASV166">
        <attvalues>
          <attvalue for="att1" value="ASV166"/>
          <attvalue for="att2" value="0.111551614879833"/>
        </attvalues>
        <viz:color r="255" g="99" b="71" a="1"/>
        <viz:position x="-7.68283116216685" y="-5.91353675651757" z="0"/>
        <viz:size value="5"/>
      </node>
      <node id="140" label="ASV167">
        <attvalues>
          <attvalue for="att1" value="ASV167"/>
          <attvalue for="att2" value="0.0832709237835375"/>
        </attvalues>
        <viz:color r="255" g="99" b="71" a="1"/>
        <viz:position x="-202.087430828323" y="-165.944876788312" z="0"/>
        <viz:size value="5"/>
      </node>
      <node id="141" label="ASV169">
        <attvalues>
          <attvalue for="att1" value="ASV169"/>
          <attvalue for="att2" value="0.15292521852071"/>
        </attvalues>
        <viz:color r="255" g="99" b="71" a="1"/>
        <viz:position x="-223.089278775728" y="-135.767863617938" z="0"/>
        <viz:size value="5"/>
      </node>
      <node id="142" label="ASV170">
        <attvalues>
          <attvalue for="att1" value="ASV170"/>
          <attvalue for="att2" value="0.106314449862001"/>
        </attvalues>
        <viz:color r="255" g="99" b="71" a="1"/>
        <viz:position x="8.07344540408991" y="-90.8139289899725" z="0"/>
        <viz:size value="5"/>
      </node>
      <node id="143" label="ASV171">
        <attvalues>
          <attvalue for="att1" value="ASV171"/>
          <attvalue for="att2" value="0.120454795410149"/>
        </attvalues>
        <viz:color r="255" g="99" b="71" a="1"/>
        <viz:position x="-183.941878284289" y="205.371203917808" z="0"/>
        <viz:size value="5"/>
      </node>
      <node id="144" label="ASV172">
        <attvalues>
          <attvalue for="att1" value="ASV172"/>
          <attvalue for="att2" value="0.136166290463646"/>
        </attvalues>
        <viz:color r="255" g="99" b="71" a="1"/>
        <viz:position x="26.0518690589003" y="202.844047365374" z="0"/>
        <viz:size value="5"/>
      </node>
      <node id="145" label="ASV173">
        <attvalues>
          <attvalue for="att1" value="ASV173"/>
          <attvalue for="att2" value="0.0633696967157738"/>
        </attvalues>
        <viz:color r="255" g="99" b="71" a="1"/>
        <viz:position x="-32.2833853542136" y="103.076343065466" z="0"/>
        <viz:size value="5"/>
      </node>
      <node id="146" label="ASV175">
        <attvalues>
          <attvalue for="att1" value="ASV175"/>
          <attvalue for="att2" value="0.086413222794237"/>
        </attvalues>
        <viz:color r="255" g="99" b="71" a="1"/>
        <viz:position x="161.324053347434" y="244.757153209288" z="0"/>
        <viz:size value="5"/>
      </node>
      <node id="147" label="ASV176">
        <attvalues>
          <attvalue for="att1" value="ASV176"/>
          <attvalue for="att2" value="0.179111043609873"/>
        </attvalues>
        <viz:color r="255" g="99" b="71" a="1"/>
        <viz:position x="-71.8863615182066" y="-209.467310183895" z="0"/>
        <viz:size value="5"/>
      </node>
      <node id="148" label="ASV177">
        <attvalues>
          <attvalue for="att1" value="ASV177"/>
          <attvalue for="att2" value="0.100553568342385"/>
        </attvalues>
        <viz:color r="255" g="99" b="71" a="1"/>
        <viz:position x="103.370527377916" y="43.1103565576261" z="0"/>
        <viz:size value="5"/>
      </node>
      <node id="149" label="ASV178">
        <attvalues>
          <attvalue for="att1" value="ASV178"/>
          <attvalue for="att2" value="0.133023991452947"/>
        </attvalues>
        <viz:color r="255" g="99" b="71" a="1"/>
        <viz:position x="163.176543044443" y="-40.8425398318319" z="0"/>
        <viz:size value="5"/>
      </node>
      <node id="150" label="ASV179">
        <attvalues>
          <attvalue for="att1" value="ASV179"/>
          <attvalue for="att2" value="0.155543801029627"/>
        </attvalues>
        <viz:color r="255" g="99" b="71" a="1"/>
        <viz:position x="-130.485729795378" y="-77.0102998375272" z="0"/>
        <viz:size value="5"/>
      </node>
      <node id="151" label="ASV180">
        <attvalues>
          <attvalue for="att1" value="ASV180"/>
          <attvalue for="att2" value="0.0916503878120696"/>
        </attvalues>
        <viz:color r="255" g="99" b="71" a="1"/>
        <viz:position x="-222.413606946703" y="140.668995078102" z="0"/>
        <viz:size value="5"/>
      </node>
      <node id="152" label="ASV184">
        <attvalues>
          <attvalue for="att1" value="ASV184"/>
          <attvalue for="att2" value="0.0984587023352519"/>
        </attvalues>
        <viz:color r="255" g="99" b="71" a="1"/>
        <viz:position x="-173.225404372426" y="218.636010318963" z="0"/>
        <viz:size value="5"/>
      </node>
      <node id="153" label="ASV185">
        <attvalues>
          <attvalue for="att1" value="ASV185"/>
          <attvalue for="att2" value="0.153448935022494"/>
        </attvalues>
        <viz:color r="255" g="99" b="71" a="1"/>
        <viz:position x="-118.626112907972" y="2.42919652536511" z="0"/>
        <viz:size value="5"/>
      </node>
      <node id="154" label="ASV186">
        <attvalues>
          <attvalue for="att1" value="ASV186"/>
          <attvalue for="att2" value="0.13511885746008"/>
        </attvalues>
        <viz:color r="255" g="99" b="71" a="1"/>
        <viz:position x="154.163013652057" y="-123.621111689912" z="0"/>
        <viz:size value="5"/>
      </node>
      <node id="155" label="ASV188">
        <attvalues>
          <attvalue for="att1" value="ASV188"/>
          <attvalue for="att2" value="0.0717491607443059"/>
        </attvalues>
        <viz:color r="255" g="99" b="71" a="1"/>
        <viz:position x="103.562136400082" y="-88.1259683556924" z="0"/>
        <viz:size value="5"/>
      </node>
      <node id="156" label="ASV189">
        <attvalues>
          <attvalue for="att1" value="ASV189"/>
          <attvalue for="att2" value="0.102124717847735"/>
        </attvalues>
        <viz:color r="255" g="99" b="71" a="1"/>
        <viz:position x="180.115487229497" y="-183.977435985898" z="0"/>
        <viz:size value="5"/>
      </node>
      <node id="157" label="ASV191">
        <attvalues>
          <attvalue for="att1" value="ASV191"/>
          <attvalue for="att2" value="0.084318356787104"/>
        </attvalues>
        <viz:color r="255" g="99" b="71" a="1"/>
        <viz:position x="-67.9812779590785" y="198.377233307604" z="0"/>
        <viz:size value="5"/>
      </node>
      <node id="158" label="ASV192">
        <attvalues>
          <attvalue for="att1" value="ASV192"/>
          <attvalue for="att2" value="0.0796049082710547"/>
        </attvalues>
        <viz:color r="255" g="99" b="71" a="1"/>
        <viz:position x="118.670757445736" y="111.08408388768" z="0"/>
        <viz:size value="5"/>
      </node>
      <node id="159" label="ASV193">
        <attvalues>
          <attvalue for="att1" value="ASV193"/>
          <attvalue for="att2" value="0.127786826435114"/>
        </attvalues>
        <viz:color r="255" g="99" b="71" a="1"/>
        <viz:position x="-140.019012167183" y="-199.788058911859" z="0"/>
        <viz:size value="5"/>
      </node>
      <node id="160" label="ASV196">
        <attvalues>
          <attvalue for="att1" value="ASV196"/>
          <attvalue for="att2" value="0.144545754492178"/>
        </attvalues>
        <viz:color r="255" g="99" b="71" a="1"/>
        <viz:position x="5.08729230729256" y="98.4442454697611" z="0"/>
        <viz:size value="5"/>
      </node>
      <node id="161" label="ASV198">
        <attvalues>
          <attvalue for="att1" value="ASV198"/>
          <attvalue for="att2" value="0.0879843722995868"/>
        </attvalues>
        <viz:color r="255" g="99" b="71" a="1"/>
        <viz:position x="82.6223214330459" y="-111.428378185514" z="0"/>
        <viz:size value="5"/>
      </node>
      <node id="162" label="ASV199">
        <attvalues>
          <attvalue for="att1" value="ASV199"/>
          <attvalue for="att2" value="0.15449636802606"/>
        </attvalues>
        <viz:color r="255" g="99" b="71" a="1"/>
        <viz:position x="16.2076647366097" y="-174.045520357069" z="0"/>
        <viz:size value="5"/>
      </node>
      <node id="163" label="ASV200">
        <attvalues>
          <attvalue for="att1" value="ASV200"/>
          <attvalue for="att2" value="0.130929125445814"/>
        </attvalues>
        <viz:color r="255" g="99" b="71" a="1"/>
        <viz:position x="167.21524211344" y="161.665517428439" z="0"/>
        <viz:size value="5"/>
      </node>
      <node id="164" label="ASV201">
        <attvalues>
          <attvalue for="att1" value="ASV201"/>
          <attvalue for="att2" value="0.0848420732888873"/>
        </attvalues>
        <viz:color r="255" g="99" b="71" a="1"/>
        <viz:position x="-58.4833813697866" y="108.944411464198" z="0"/>
        <viz:size value="5"/>
      </node>
      <node id="165" label="ASV202">
        <attvalues>
          <attvalue for="att1" value="ASV202"/>
          <attvalue for="att2" value="0.193251389158021"/>
        </attvalues>
        <viz:color r="255" g="99" b="71" a="1"/>
        <viz:position x="3.51087688172353" y="-76.5463751650514" z="0"/>
        <viz:size value="5"/>
      </node>
      <node id="166" label="ASV203">
        <attvalues>
          <attvalue for="att1" value="ASV203"/>
          <attvalue for="att2" value="0.151877785517144"/>
        </attvalues>
        <viz:color r="255" g="99" b="71" a="1"/>
        <viz:position x="137.255670357948" y="33.529550090626" z="0"/>
        <viz:size value="5"/>
      </node>
      <node id="167" label="ASV204">
        <attvalues>
          <attvalue for="att1" value="ASV204"/>
          <attvalue for="att2" value="0.061798547210424"/>
        </attvalues>
        <viz:color r="255" g="99" b="71" a="1"/>
        <viz:position x="91.8938196908778" y="201.862492533588" z="0"/>
        <viz:size value="5"/>
      </node>
      <node id="168" label="ASV205">
        <attvalues>
          <attvalue for="att1" value="ASV205"/>
          <attvalue for="att2" value="0.17544502809739"/>
        </attvalues>
        <viz:color r="255" g="99" b="71" a="1"/>
        <viz:position x="8.09345204649253" y="128.676438591678" z="0"/>
        <viz:size value="5"/>
      </node>
      <node id="169" label="ASV206">
        <attvalues>
          <attvalue for="att1" value="ASV206"/>
          <attvalue for="att2" value="0.113122764385183"/>
        </attvalues>
        <viz:color r="255" g="99" b="71" a="1"/>
        <viz:position x="239.126746343308" y="-190.751197901805" z="0"/>
        <viz:size value="5"/>
      </node>
      <node id="170" label="ASV207">
        <attvalues>
          <attvalue for="att1" value="ASV207"/>
          <attvalue for="att2" value="0.168112997072425"/>
        </attvalues>
        <viz:color r="255" g="99" b="71" a="1"/>
        <viz:position x="-27.9821311748123" y="-109.419006752801" z="0"/>
        <viz:size value="5"/>
      </node>
      <node id="171" label="ASV209">
        <attvalues>
          <attvalue for="att1" value="ASV209"/>
          <attvalue for="att2" value="0.0827472072817542"/>
        </attvalues>
        <viz:color r="255" g="99" b="71" a="1"/>
        <viz:position x="-68.3416040434134" y="-135.031729797025" z="0"/>
        <viz:size value="5"/>
      </node>
      <node id="172" label="ASV210">
        <attvalues>
          <attvalue for="att1" value="ASV210"/>
          <attvalue for="att2" value="0.115217630392316"/>
        </attvalues>
        <viz:color r="255" g="99" b="71" a="1"/>
        <viz:position x="-200.653248772695" y="-22.2361564924175" z="0"/>
        <viz:size value="5"/>
      </node>
      <node id="173" label="ASV211">
        <attvalues>
          <attvalue for="att1" value="ASV211"/>
          <attvalue for="att2" value="0.173873878592041"/>
        </attvalues>
        <viz:color r="255" g="99" b="71" a="1"/>
        <viz:position x="-241.568615459327" y="236.48594796837" z="0"/>
        <viz:size value="5"/>
      </node>
      <node id="174" label="ASV212">
        <attvalues>
          <attvalue for="att1" value="ASV212"/>
          <attvalue for="att2" value="0.134071424456513"/>
        </attvalues>
        <viz:color r="255" g="99" b="71" a="1"/>
        <viz:position x="250" y="-49.6134980204407" z="0"/>
        <viz:size value="5"/>
      </node>
      <node id="175" label="ASV214">
        <attvalues>
          <attvalue for="att1" value="ASV214"/>
          <attvalue for="att2" value="0.150306636011794"/>
        </attvalues>
        <viz:color r="255" g="99" b="71" a="1"/>
        <viz:position x="-62.3126236345462" y="3.94696307230925" z="0"/>
        <viz:size value="5"/>
      </node>
      <node id="176" label="ASV215">
        <attvalues>
          <attvalue for="att1" value="ASV215"/>
          <attvalue for="att2" value="0.119931078908365"/>
        </attvalues>
        <viz:color r="255" g="99" b="71" a="1"/>
        <viz:position x="-10.383480694146" y="-143.619429156908" z="0"/>
        <viz:size value="5"/>
      </node>
      <node id="177" label="ASV217">
        <attvalues>
          <attvalue for="att1" value="ASV217"/>
          <attvalue for="att2" value="0.186443074634839"/>
        </attvalues>
        <viz:color r="255" g="99" b="71" a="1"/>
        <viz:position x="161.519412801917" y="-221.908475425485" z="0"/>
        <viz:size value="5"/>
      </node>
      <node id="178" label="ASV218">
        <attvalues>
          <attvalue for="att1" value="ASV218"/>
          <attvalue for="att2" value="0.0796049082710547"/>
        </attvalues>
        <viz:color r="255" g="99" b="71" a="1"/>
        <viz:position x="-203.754337652525" y="-187.968255780889" z="0"/>
        <viz:size value="5"/>
      </node>
      <node id="179" label="ASV219">
        <attvalues>
          <attvalue for="att1" value="ASV219"/>
          <attvalue for="att2" value="0.136166290463646"/>
        </attvalues>
        <viz:color r="255" g="99" b="71" a="1"/>
        <viz:position x="161.090928312394" y="-18.639740089685" z="0"/>
        <viz:size value="5"/>
      </node>
      <node id="180" label="ASV220">
        <attvalues>
          <attvalue for="att1" value="ASV220"/>
          <attvalue for="att2" value="0.122549661417282"/>
        </attvalues>
        <viz:color r="255" g="99" b="71" a="1"/>
        <viz:position x="202.895182034773" y="-178.366042773544" z="0"/>
        <viz:size value="5"/>
      </node>
      <node id="181" label="ASV221">
        <attvalues>
          <attvalue for="att1" value="ASV221"/>
          <attvalue for="att2" value="0.128834259438681"/>
        </attvalues>
        <viz:color r="255" g="99" b="71" a="1"/>
        <viz:position x="-194.975427232622" y="245.393074810371" z="0"/>
        <viz:size value="5"/>
      </node>
      <node id="182" label="ASV222">
        <attvalues>
          <attvalue for="att1" value="ASV222"/>
          <attvalue for="att2" value="0.1125990478834"/>
        </attvalues>
        <viz:color r="255" g="99" b="71" a="1"/>
        <viz:position x="187.967971127975" y="-125.706506068904" z="0"/>
        <viz:size value="5"/>
      </node>
      <node id="183" label="ASV223">
        <attvalues>
          <attvalue for="att1" value="ASV223"/>
          <attvalue for="att2" value="0.2220557967561"/>
        </attvalues>
        <viz:color r="255" g="99" b="71" a="1"/>
        <viz:position x="240.175292932686" y="141.266123908288" z="0"/>
        <viz:size value="5"/>
      </node>
      <node id="184" label="ASV224">
        <attvalues>
          <attvalue for="att1" value="ASV224"/>
          <attvalue for="att2" value="0.129357975940464"/>
        </attvalues>
        <viz:color r="255" g="99" b="71" a="1"/>
        <viz:position x="159.170826283832" y="142.281676750237" z="0"/>
        <viz:size value="5"/>
      </node>
      <node id="185" label="ASV225">
        <attvalues>
          <attvalue for="att1" value="ASV225"/>
          <attvalue for="att2" value="0.0602273977050743"/>
        </attvalues>
        <viz:color r="255" g="99" b="71" a="1"/>
        <viz:position x="-207.754029553068" y="237.381919124146" z="0"/>
        <viz:size value="5"/>
      </node>
      <node id="186" label="ASV228">
        <attvalues>
          <attvalue for="att1" value="ASV228"/>
          <attvalue for="att2" value="0.0796049082710547"/>
        </attvalues>
        <viz:color r="255" g="99" b="71" a="1"/>
        <viz:position x="-84.5125467052771" y="199.441908834344" z="0"/>
        <viz:size value="5"/>
      </node>
      <node id="187" label="ASV229">
        <attvalues>
          <attvalue for="att1" value="ASV229"/>
          <attvalue for="att2" value="0.134071424456513"/>
        </attvalues>
        <viz:color r="255" g="99" b="71" a="1"/>
        <viz:position x="-41.5663280683354" y="170.120552768304" z="0"/>
        <viz:size value="5"/>
      </node>
      <node id="188" label="ASV230">
        <attvalues>
          <attvalue for="att1" value="ASV230"/>
          <attvalue for="att2" value="0.082223490779971"/>
        </attvalues>
        <viz:color r="255" g="99" b="71" a="1"/>
        <viz:position x="-47.3914878701916" y="-13.0990513107267" z="0"/>
        <viz:size value="5"/>
      </node>
      <node id="189" label="ASV231">
        <attvalues>
          <attvalue for="att1" value="ASV231"/>
          <attvalue for="att2" value="0.159209816542109"/>
        </attvalues>
        <viz:color r="255" g="99" b="71" a="1"/>
        <viz:position x="118.843728818857" y="-247.052015559737" z="0"/>
        <viz:size value="5"/>
      </node>
      <node id="190" label="ASV235">
        <attvalues>
          <attvalue for="att1" value="ASV235"/>
          <attvalue for="att2" value="0.105790733360217"/>
        </attvalues>
        <viz:color r="255" g="99" b="71" a="1"/>
        <viz:position x="198.547454633158" y="114.400400684181" z="0"/>
        <viz:size value="5"/>
      </node>
      <node id="191" label="ASV236">
        <attvalues>
          <attvalue for="att1" value="ASV236"/>
          <attvalue for="att2" value="0.0633696967157738"/>
        </attvalues>
        <viz:color r="255" g="99" b="71" a="1"/>
        <viz:position x="-83.7236240802505" y="-53.1906536866045" z="0"/>
        <viz:size value="5"/>
      </node>
      <node id="192" label="ASV238">
        <attvalues>
          <attvalue for="att1" value="ASV238"/>
          <attvalue for="att2" value="0.150830352513577"/>
        </attvalues>
        <viz:color r="255" g="99" b="71" a="1"/>
        <viz:position x="224.860784779859" y="-13.8425288975257" z="0"/>
        <viz:size value="5"/>
      </node>
      <node id="193" label="ASV241">
        <attvalues>
          <attvalue for="att1" value="ASV241"/>
          <attvalue for="att2" value="0.119407362406582"/>
        </attvalues>
        <viz:color r="255" g="99" b="71" a="1"/>
        <viz:position x="-90.1346784628867" y="-32.1763533742186" z="0"/>
        <viz:size value="5"/>
      </node>
      <node id="194" label="ASV243">
        <attvalues>
          <attvalue for="att1" value="ASV243"/>
          <attvalue for="att2" value="0.0722728772460891"/>
        </attvalues>
        <viz:color r="255" g="99" b="71" a="1"/>
        <viz:position x="-51.9157906840342" y="-37.9632115151642" z="0"/>
        <viz:size value="5"/>
      </node>
      <node id="195" label="ASV244">
        <attvalues>
          <attvalue for="att1" value="ASV244"/>
          <attvalue for="att2" value="0.105790733360217"/>
        </attvalues>
        <viz:color r="255" g="99" b="71" a="1"/>
        <viz:position x="232.659538384826" y="86.6202258706528" z="0"/>
        <viz:size value="5"/>
      </node>
      <node id="196" label="ASV246">
        <attvalues>
          <attvalue for="att1" value="ASV246"/>
          <attvalue for="att2" value="0.161304682549242"/>
        </attvalues>
        <viz:color r="255" g="99" b="71" a="1"/>
        <viz:position x="88.5548203940889" y="186.823426629748" z="0"/>
        <viz:size value="5"/>
      </node>
      <node id="197" label="ASV247">
        <attvalues>
          <attvalue for="att1" value="ASV247"/>
          <attvalue for="att2" value="0.0879843722995868"/>
        </attvalues>
        <viz:color r="255" g="99" b="71" a="1"/>
        <viz:position x="-183.249625109256" y="31.4765084963329" z="0"/>
        <viz:size value="5"/>
      </node>
      <node id="198" label="ASV249">
        <attvalues>
          <attvalue for="att1" value="ASV249"/>
          <attvalue for="att2" value="0.0968875528299021"/>
        </attvalues>
        <viz:color r="255" g="99" b="71" a="1"/>
        <viz:position x="-147.342306057113" y="6.65808502145251" z="0"/>
        <viz:size value="5"/>
      </node>
      <node id="199" label="ASV250">
        <attvalues>
          <attvalue for="att1" value="ASV250"/>
          <attvalue for="att2" value="0.10788559936735"/>
        </attvalues>
        <viz:color r="255" g="99" b="71" a="1"/>
        <viz:position x="3.8775067819638" y="47.9558765412923" z="0"/>
        <viz:size value="5"/>
      </node>
      <node id="200" label="ASV252">
        <attvalues>
          <attvalue for="att1" value="ASV252"/>
          <attvalue for="att2" value="0.0738440267514389"/>
        </attvalues>
        <viz:color r="255" g="99" b="71" a="1"/>
        <viz:position x="-115.146865047194" y="-65.4005045816265" z="0"/>
        <viz:size value="5"/>
      </node>
      <node id="201" label="ASV254">
        <attvalues>
          <attvalue for="att1" value="ASV254"/>
          <attvalue for="att2" value="0.086413222794237"/>
        </attvalues>
        <viz:color r="255" g="99" b="71" a="1"/>
        <viz:position x="-246.596371909837" y="-211.90839640972" z="0"/>
        <viz:size value="5"/>
      </node>
      <node id="202" label="ASV256">
        <attvalues>
          <attvalue for="att1" value="ASV256"/>
          <attvalue for="att2" value="0.109980465374483"/>
        </attvalues>
        <viz:color r="255" g="99" b="71" a="1"/>
        <viz:position x="207.740339385071" y="-49.728252759994" z="0"/>
        <viz:size value="5"/>
      </node>
      <node id="203" label="ASV259">
        <attvalues>
          <attvalue for="att1" value="ASV259"/>
          <attvalue for="att2" value="0.0602273977050743"/>
        </attvalues>
        <viz:color r="255" g="99" b="71" a="1"/>
        <viz:position x="116.736200464788" y="-8.73668373094162" z="0"/>
        <viz:size value="5"/>
      </node>
      <node id="204" label="ASV261">
        <attvalues>
          <attvalue for="att1" value="ASV261"/>
          <attvalue for="att2" value="0.116788779897666"/>
        </attvalues>
        <viz:color r="255" g="99" b="71" a="1"/>
        <viz:position x="176.139644998259" y="-185.826538090635" z="0"/>
        <viz:size value="5"/>
      </node>
      <node id="205" label="ASV264">
        <attvalues>
          <attvalue for="att1" value="ASV264"/>
          <attvalue for="att2" value="0.124644527424415"/>
        </attvalues>
        <viz:color r="255" g="99" b="71" a="1"/>
        <viz:position x="140.897552285493" y="204.829525868769" z="0"/>
        <viz:size value="5"/>
      </node>
      <node id="206" label="ASV265">
        <attvalues>
          <attvalue for="att1" value="ASV265"/>
          <attvalue for="att2" value="0.0675594287300399"/>
        </attvalues>
        <viz:color r="255" g="99" b="71" a="1"/>
        <viz:position x="94.9189914425459" y="229.480540483866" z="0"/>
        <viz:size value="5"/>
      </node>
      <node id="207" label="ASV266">
        <attvalues>
          <attvalue for="att1" value="ASV266"/>
          <attvalue for="att2" value="0.148211770004661"/>
        </attvalues>
        <viz:color r="255" g="99" b="71" a="1"/>
        <viz:position x="-14.6383786252526" y="90.5546249774457" z="0"/>
        <viz:size value="5"/>
      </node>
      <node id="208" label="ASV268">
        <attvalues>
          <attvalue for="att1" value="ASV268"/>
          <attvalue for="att2" value="0.0607511142068575"/>
        </attvalues>
        <viz:color r="255" g="99" b="71" a="1"/>
        <viz:position x="-84.1816790607238" y="-63.5711544286023" z="0"/>
        <viz:size value="5"/>
      </node>
      <node id="209" label="ASV269">
        <attvalues>
          <attvalue for="att1" value="ASV269"/>
          <attvalue for="att2" value="0.0633696967157738"/>
        </attvalues>
        <viz:color r="255" g="99" b="71" a="1"/>
        <viz:position x="193.78916952251" y="116.905635019853" z="0"/>
        <viz:size value="5"/>
      </node>
      <node id="210" label="ASV270">
        <attvalues>
          <attvalue for="att1" value="ASV270"/>
          <attvalue for="att2" value="0.106314449862001"/>
        </attvalues>
        <viz:color r="255" g="99" b="71" a="1"/>
        <viz:position x="-193.02612509145" y="-61.3888117127256" z="0"/>
        <viz:size value="5"/>
      </node>
      <node id="211" label="ASV271">
        <attvalues>
          <attvalue for="att1" value="ASV271"/>
          <attvalue for="att2" value="0.0995061353388184"/>
        </attvalues>
        <viz:color r="255" g="99" b="71" a="1"/>
        <viz:position x="-184.177134401283" y="210.424342647467" z="0"/>
        <viz:size value="5"/>
      </node>
      <node id="212" label="ASV272">
        <attvalues>
          <attvalue for="att1" value="ASV272"/>
          <attvalue for="att2" value="0.163923265058159"/>
        </attvalues>
        <viz:color r="255" g="99" b="71" a="1"/>
        <viz:position x="-79.7126277873782" y="-207.368925113055" z="0"/>
        <viz:size value="5"/>
      </node>
      <node id="213" label="ASV273">
        <attvalues>
          <attvalue for="att1" value="ASV273"/>
          <attvalue for="att2" value="0.120454795410149"/>
        </attvalues>
        <viz:color r="255" g="99" b="71" a="1"/>
        <viz:position x="44.2861429212854" y="-140.521298025454" z="0"/>
        <viz:size value="5"/>
      </node>
      <node id="214" label="ASV275">
        <attvalues>
          <attvalue for="att1" value="ASV275"/>
          <attvalue for="att2" value="0.086413222794237"/>
        </attvalues>
        <viz:color r="255" g="99" b="71" a="1"/>
        <viz:position x="-179.487635698085" y="56.8303879617628" z="0"/>
        <viz:size value="5"/>
      </node>
      <node id="215" label="ASV277">
        <attvalues>
          <attvalue for="att1" value="ASV277"/>
          <attvalue for="att2" value="0.0686068617336064"/>
        </attvalues>
        <viz:color r="255" g="99" b="71" a="1"/>
        <viz:position x="-65.32481550073" y="-50.8211192607814" z="0"/>
        <viz:size value="5"/>
      </node>
      <node id="216" label="ASV278">
        <attvalues>
          <attvalue for="att1" value="ASV278"/>
          <attvalue for="att2" value="0.115217630392316"/>
        </attvalues>
        <viz:color r="255" g="99" b="71" a="1"/>
        <viz:position x="90.5011468500408" y="164.696086288272" z="0"/>
        <viz:size value="5"/>
      </node>
      <node id="217" label="ASV280">
        <attvalues>
          <attvalue for="att1" value="ASV280"/>
          <attvalue for="att2" value="0.0612748307086408"/>
        </attvalues>
        <viz:color r="255" g="99" b="71" a="1"/>
        <viz:position x="-238.455651382575" y="-115.335191881079" z="0"/>
        <viz:size value="5"/>
      </node>
      <node id="218" label="ASV281">
        <attvalues>
          <attvalue for="att1" value="ASV281"/>
          <attvalue for="att2" value="0.0696542947371729"/>
        </attvalues>
        <viz:color r="255" g="99" b="71" a="1"/>
        <viz:position x="-102.065165018696" y="-25.4035243808547" z="0"/>
        <viz:size value="5"/>
      </node>
      <node id="219" label="ASV282">
        <attvalues>
          <attvalue for="att1" value="ASV282"/>
          <attvalue for="att2" value="0.131452841947597"/>
        </attvalues>
        <viz:color r="255" g="99" b="71" a="1"/>
        <viz:position x="38.9033475372442" y="84.2463592245406" z="0"/>
        <viz:size value="5"/>
      </node>
      <node id="220" label="ASV283">
        <attvalues>
          <attvalue for="att1" value="ASV283"/>
          <attvalue for="att2" value="0.0811760577764045"/>
        </attvalues>
        <viz:color r="255" g="99" b="71" a="1"/>
        <viz:position x="-241.104553551662" y="185.434814553786" z="0"/>
        <viz:size value="5"/>
      </node>
      <node id="221" label="ASV285">
        <attvalues>
          <attvalue for="att1" value="ASV285"/>
          <attvalue for="att2" value="0.0649408462211236"/>
        </attvalues>
        <viz:color r="255" g="99" b="71" a="1"/>
        <viz:position x="-233.129052824256" y="137.608029633217" z="0"/>
        <viz:size value="5"/>
      </node>
      <node id="222" label="ASV286">
        <attvalues>
          <attvalue for="att1" value="ASV286"/>
          <attvalue for="att2" value="0.101077284844168"/>
        </attvalues>
        <viz:color r="255" g="99" b="71" a="1"/>
        <viz:position x="-170.76130599234" y="130.263925386136" z="0"/>
        <viz:size value="5"/>
      </node>
      <node id="223" label="ASV288">
        <attvalues>
          <attvalue for="att1" value="ASV288"/>
          <attvalue for="att2" value="0.0638934132175571"/>
        </attvalues>
        <viz:color r="255" g="99" b="71" a="1"/>
        <viz:position x="-15.6051760341137" y="61.1418188602086" z="0"/>
        <viz:size value="5"/>
      </node>
      <node id="224" label="ASV289">
        <attvalues>
          <attvalue for="att1" value="ASV289"/>
          <attvalue for="att2" value="0.0816997742781877"/>
        </attvalues>
        <viz:color r="255" g="99" b="71" a="1"/>
        <viz:position x="182.428483905357" y="103.968120341743" z="0"/>
        <viz:size value="5"/>
      </node>
      <node id="225" label="ASV290">
        <attvalues>
          <attvalue for="att1" value="ASV290"/>
          <attvalue for="att2" value="0.139832305976129"/>
        </attvalues>
        <viz:color r="255" g="99" b="71" a="1"/>
        <viz:position x="-221.433167308054" y="-75.1183501254226" z="0"/>
        <viz:size value="5"/>
      </node>
      <node id="226" label="ASV291">
        <attvalues>
          <attvalue for="att1" value="ASV291"/>
          <attvalue for="att2" value="0.0837946402853208"/>
        </attvalues>
        <viz:color r="255" g="99" b="71" a="1"/>
        <viz:position x="-211.666834680127" y="108.426078716251" z="0"/>
        <viz:size value="5"/>
      </node>
      <node id="227" label="ASV292">
        <attvalues>
          <attvalue for="att1" value="ASV292"/>
          <attvalue for="att2" value="0.132500274951163"/>
        </attvalues>
        <viz:color r="255" g="99" b="71" a="1"/>
        <viz:position x="-84.1721370129266" y="-173.746971683801" z="0"/>
        <viz:size value="5"/>
      </node>
      <node id="228" label="ASV293">
        <attvalues>
          <attvalue for="att1" value="ASV293"/>
          <attvalue for="att2" value="0.08850808880137"/>
        </attvalues>
        <viz:color r="255" g="99" b="71" a="1"/>
        <viz:position x="-84.1252502797056" y="-26.9795417640085" z="0"/>
        <viz:size value="5"/>
      </node>
      <node id="229" label="ASV295">
        <attvalues>
          <attvalue for="att1" value="ASV295"/>
          <attvalue for="att2" value="0.0937452538192026"/>
        </attvalues>
        <viz:color r="255" g="99" b="71" a="1"/>
        <viz:position x="-179.122530092247" y="-81.6142677879275" z="0"/>
        <viz:size value="5"/>
      </node>
      <node id="230" label="ASV297">
        <attvalues>
          <attvalue for="att1" value="ASV297"/>
          <attvalue for="att2" value="0.0974112693316854"/>
        </attvalues>
        <viz:color r="255" g="99" b="71" a="1"/>
        <viz:position x="2.37269849964511" y="34.0780908728513" z="0"/>
        <viz:size value="5"/>
      </node>
      <node id="231" label="ASV298">
        <attvalues>
          <attvalue for="att1" value="ASV298"/>
          <attvalue for="att2" value="0.08850808880137"/>
        </attvalues>
        <viz:color r="255" g="99" b="71" a="1"/>
        <viz:position x="191.971032768163" y="-102.920690246934" z="0"/>
        <viz:size value="5"/>
      </node>
      <node id="232" label="ASV300">
        <attvalues>
          <attvalue for="att1" value="ASV300"/>
          <attvalue for="att2" value="0.0675594287300399"/>
        </attvalues>
        <viz:color r="255" g="99" b="71" a="1"/>
        <viz:position x="167.407621077161" y="129.018331705358" z="0"/>
        <viz:size value="5"/>
      </node>
      <node id="233" label="ASV303">
        <attvalues>
          <attvalue for="att1" value="ASV303"/>
          <attvalue for="att2" value="0.0775100422639217"/>
        </attvalues>
        <viz:color r="255" g="99" b="71" a="1"/>
        <viz:position x="224.12760655638" y="-3.05675412648881" z="0"/>
        <viz:size value="5"/>
      </node>
      <node id="234" label="ASV305">
        <attvalues>
          <attvalue for="att1" value="ASV305"/>
          <attvalue for="att2" value="0.0775100422639217"/>
        </attvalues>
        <viz:color r="255" g="99" b="71" a="1"/>
        <viz:position x="-161.938498237812" y="-177.184389223268" z="0"/>
        <viz:size value="5"/>
      </node>
      <node id="235" label="ASV307">
        <attvalues>
          <attvalue for="att1" value="ASV307"/>
          <attvalue for="att2" value="0.0696542947371729"/>
        </attvalues>
        <viz:color r="255" g="99" b="71" a="1"/>
        <viz:position x="98.7209710484802" y="-133.038527500208" z="0"/>
        <viz:size value="5"/>
      </node>
      <node id="236" label="ASV308">
        <attvalues>
          <attvalue for="att1" value="ASV308"/>
          <attvalue for="att2" value="0.0754151762567887"/>
        </attvalues>
        <viz:color r="255" g="99" b="71" a="1"/>
        <viz:position x="-8.53618555335601" y="79.3861940774335" z="0"/>
        <viz:size value="5"/>
      </node>
      <node id="237" label="ASV309">
        <attvalues>
          <attvalue for="att1" value="ASV309"/>
          <attvalue for="att2" value="0.129357975940464"/>
        </attvalues>
        <viz:color r="255" g="99" b="71" a="1"/>
        <viz:position x="-173.968875011466" y="-85.0725104150742" z="0"/>
        <viz:size value="5"/>
      </node>
      <node id="238" label="ASV310">
        <attvalues>
          <attvalue for="att1" value="ASV310"/>
          <attvalue for="att2" value="0.120454795410149"/>
        </attvalues>
        <viz:color r="255" g="99" b="71" a="1"/>
        <viz:position x="218.111961174253" y="66.683005291488" z="0"/>
        <viz:size value="5"/>
      </node>
      <node id="239" label="ASV311">
        <attvalues>
          <attvalue for="att1" value="ASV311"/>
          <attvalue for="att2" value="0.0654645627229068"/>
        </attvalues>
        <viz:color r="255" g="99" b="71" a="1"/>
        <viz:position x="-121.561156020805" y="-250" z="0"/>
        <viz:size value="5"/>
      </node>
      <node id="240" label="ASV312">
        <attvalues>
          <attvalue for="att1" value="ASV312"/>
          <attvalue for="att2" value="0.0974112693316854"/>
        </attvalues>
        <viz:color r="255" g="99" b="71" a="1"/>
        <viz:position x="13.0100009939126" y="19.8953900458025" z="0"/>
        <viz:size value="5"/>
      </node>
      <node id="241" label="ASV313">
        <attvalues>
          <attvalue for="att1" value="ASV313"/>
          <attvalue for="att2" value="0.0644171297193403"/>
        </attvalues>
        <viz:color r="255" g="99" b="71" a="1"/>
        <viz:position x="-109.372329869585" y="27.731953333553" z="0"/>
        <viz:size value="5"/>
      </node>
      <node id="242" label="ASV314">
        <attvalues>
          <attvalue for="att1" value="ASV314"/>
          <attvalue for="att2" value="0.0900792383067198"/>
        </attvalues>
        <viz:color r="255" g="99" b="71" a="1"/>
        <viz:position x="106.757506727279" y="-15.207328801485" z="0"/>
        <viz:size value="5"/>
      </node>
      <node id="243" label="ASV317">
        <attvalues>
          <attvalue for="att1" value="ASV317"/>
          <attvalue for="att2" value="0.0670357122282566"/>
        </attvalues>
        <viz:color r="255" g="99" b="71" a="1"/>
        <viz:position x="151.434471583658" y="-241.769048535138" z="0"/>
        <viz:size value="5"/>
      </node>
      <node id="244" label="ASV318">
        <attvalues>
          <attvalue for="att1" value="ASV318"/>
          <attvalue for="att2" value="0.061798547210424"/>
        </attvalues>
        <viz:color r="255" g="99" b="71" a="1"/>
        <viz:position x="-22.9987119418106" y="-162.673330208464" z="0"/>
        <viz:size value="5"/>
      </node>
      <node id="245" label="ASV319">
        <attvalues>
          <attvalue for="att1" value="ASV319"/>
          <attvalue for="att2" value="0.0691305782353896"/>
        </attvalues>
        <viz:color r="255" g="99" b="71" a="1"/>
        <viz:position x="-154.116726087847" y="49.2450224077485" z="0"/>
        <viz:size value="5"/>
      </node>
      <node id="246" label="ASV320">
        <attvalues>
          <attvalue for="att1" value="ASV320"/>
          <attvalue for="att2" value="0.0979349858334686"/>
        </attvalues>
        <viz:color r="255" g="99" b="71" a="1"/>
        <viz:position x="-153.335191573037" y="-114.361604285056" z="0"/>
        <viz:size value="5"/>
      </node>
      <node id="247" label="ASV322">
        <attvalues>
          <attvalue for="att1" value="ASV322"/>
          <attvalue for="att2" value="0.0968875528299021"/>
        </attvalues>
        <viz:color r="255" g="99" b="71" a="1"/>
        <viz:position x="-76.1913317878833" y="-155.320125197227" z="0"/>
        <viz:size value="5"/>
      </node>
      <node id="248" label="ASV323">
        <attvalues>
          <attvalue for="att1" value="ASV323"/>
          <attvalue for="att2" value="0.061798547210424"/>
        </attvalues>
        <viz:color r="255" g="99" b="71" a="1"/>
        <viz:position x="97.1407406088006" y="-63.6846056982824" z="0"/>
        <viz:size value="5"/>
      </node>
      <node id="249" label="ASV324">
        <attvalues>
          <attvalue for="att1" value="ASV324"/>
          <attvalue for="att2" value="0.0827472072817542"/>
        </attvalues>
        <viz:color r="255" g="99" b="71" a="1"/>
        <viz:position x="-65.6483239855255" y="216.42585817809" z="0"/>
        <viz:size value="5"/>
      </node>
      <node id="250" label="ASV326">
        <attvalues>
          <attvalue for="att1" value="ASV326"/>
          <attvalue for="att2" value="0.125691960427981"/>
        </attvalues>
        <viz:color r="255" g="99" b="71" a="1"/>
        <viz:position x="220.268151147367" y="-228.796813361497" z="0"/>
        <viz:size value="5"/>
      </node>
      <node id="251" label="ASV327">
        <attvalues>
          <attvalue for="att1" value="ASV327"/>
          <attvalue for="att2" value="0.0722728772460891"/>
        </attvalues>
        <viz:color r="255" g="99" b="71" a="1"/>
        <viz:position x="-3.43694924784793" y="-166.969601203368" z="0"/>
        <viz:size value="5"/>
      </node>
      <node id="252" label="ASV328">
        <attvalues>
          <attvalue for="att1" value="ASV328"/>
          <attvalue for="att2" value="0.113646480886966"/>
        </attvalues>
        <viz:color r="255" g="99" b="71" a="1"/>
        <viz:position x="156.265643400954" y="-208.242064069284" z="0"/>
        <viz:size value="5"/>
      </node>
      <node id="253" label="ASV330">
        <attvalues>
          <attvalue for="att1" value="ASV330"/>
          <attvalue for="att2" value="0.106838166363784"/>
        </attvalues>
        <viz:color r="255" g="99" b="71" a="1"/>
        <viz:position x="-206.616430297375" y="-171.685679500907" z="0"/>
        <viz:size value="5"/>
      </node>
      <node id="254" label="ASV332">
        <attvalues>
          <attvalue for="att1" value="ASV332"/>
          <attvalue for="att2" value="0.188537940641972"/>
        </attvalues>
        <viz:color r="255" g="99" b="71" a="1"/>
        <viz:position x="226.205396811579" y="-146.236862438686" z="0"/>
        <viz:size value="5"/>
      </node>
      <node id="255" label="ASV333">
        <attvalues>
          <attvalue for="att1" value="ASV333"/>
          <attvalue for="att2" value="0.0670357122282566"/>
        </attvalues>
        <viz:color r="255" g="99" b="71" a="1"/>
        <viz:position x="-241.704697618615" y="-230.527554385906" z="0"/>
        <viz:size value="5"/>
      </node>
      <node id="256" label="ASV335">
        <attvalues>
          <attvalue for="att1" value="ASV335"/>
          <attvalue for="att2" value="0.0932215373174193"/>
        </attvalues>
        <viz:color r="255" g="99" b="71" a="1"/>
        <viz:position x="-226.758528146351" y="-193.888568310179" z="0"/>
        <viz:size value="5"/>
      </node>
      <node id="257" label="ASV337">
        <attvalues>
          <attvalue for="att1" value="ASV337"/>
          <attvalue for="att2" value="0.128310542936897"/>
        </attvalues>
        <viz:color r="255" g="99" b="71" a="1"/>
        <viz:position x="-68.4016469434551" y="-191.741945022703" z="0"/>
        <viz:size value="5"/>
      </node>
      <node id="258" label="ASV339">
        <attvalues>
          <attvalue for="att1" value="ASV339"/>
          <attvalue for="att2" value="0.0958401198263356"/>
        </attvalues>
        <viz:color r="255" g="99" b="71" a="1"/>
        <viz:position x="238.026417462955" y="170.331611892938" z="0"/>
        <viz:size value="5"/>
      </node>
      <node id="259" label="ASV340">
        <attvalues>
          <attvalue for="att1" value="ASV340"/>
          <attvalue for="att2" value="0.0743677432532222"/>
        </attvalues>
        <viz:color r="255" g="99" b="71" a="1"/>
        <viz:position x="-198.370663909218" y="135.008720633624" z="0"/>
        <viz:size value="5"/>
      </node>
      <node id="260" label="ASV342">
        <attvalues>
          <attvalue for="att1" value="ASV342"/>
          <attvalue for="att2" value="0.0759388927585719"/>
        </attvalues>
        <viz:color r="255" g="99" b="71" a="1"/>
        <viz:position x="-63.0979491357578" y="197.526022654195" z="0"/>
        <viz:size value="5"/>
      </node>
      <node id="261" label="ASV343">
        <attvalues>
          <attvalue for="att1" value="ASV343"/>
          <attvalue for="att2" value="0.0921741043138528"/>
        </attvalues>
        <viz:color r="255" g="99" b="71" a="1"/>
        <viz:position x="-142.584993424024" y="209.601763622149" z="0"/>
        <viz:size value="5"/>
      </node>
      <node id="262" label="ASV346">
        <attvalues>
          <attvalue for="att1" value="ASV346"/>
          <attvalue for="att2" value="0.0806523412746212"/>
        </attvalues>
        <viz:color r="255" g="99" b="71" a="1"/>
        <viz:position x="201.328092290413" y="37.1754639389045" z="0"/>
        <viz:size value="5"/>
      </node>
      <node id="263" label="ASV347">
        <attvalues>
          <attvalue for="att1" value="ASV347"/>
          <attvalue for="att2" value="0.080128624772838"/>
        </attvalues>
        <viz:color r="255" g="99" b="71" a="1"/>
        <viz:position x="-204.987967338367" y="-156.923194525174" z="0"/>
        <viz:size value="5"/>
      </node>
      <node id="264" label="ASV348">
        <attvalues>
          <attvalue for="att1" value="ASV348"/>
          <attvalue for="att2" value="0.0926978208156361"/>
        </attvalues>
        <viz:color r="255" g="99" b="71" a="1"/>
        <viz:position x="194.5705153319" y="-212.302209922462" z="0"/>
        <viz:size value="5"/>
      </node>
      <node id="265" label="ASV350">
        <attvalues>
          <attvalue for="att1" value="ASV350"/>
          <attvalue for="att2" value="0.0926978208156361"/>
        </attvalues>
        <viz:color r="255" g="99" b="71" a="1"/>
        <viz:position x="45.1578428783473" y="173.651420331419" z="0"/>
        <viz:size value="5"/>
      </node>
      <node id="266" label="ASV351">
        <attvalues>
          <attvalue for="att1" value="ASV351"/>
          <attvalue for="att2" value="0.0665119957264733"/>
        </attvalues>
        <viz:color r="255" g="99" b="71" a="1"/>
        <viz:position x="-68.8290099836246" y="-101.983058850394" z="0"/>
        <viz:size value="5"/>
      </node>
      <node id="267" label="ASV353">
        <attvalues>
          <attvalue for="att1" value="ASV353"/>
          <attvalue for="att2" value="0.0665119957264733"/>
        </attvalues>
        <viz:color r="255" g="99" b="71" a="1"/>
        <viz:position x="56.5125520424759" y="-161.121628150495" z="0"/>
        <viz:size value="5"/>
      </node>
      <node id="268" label="ASV354">
        <attvalues>
          <attvalue for="att1" value="ASV354"/>
          <attvalue for="att2" value="0.086413222794237"/>
        </attvalues>
        <viz:color r="255" g="99" b="71" a="1"/>
        <viz:position x="47.781403784852" y="100.910325616292" z="0"/>
        <viz:size value="5"/>
      </node>
      <node id="269" label="ASV357">
        <attvalues>
          <attvalue for="att1" value="ASV357"/>
          <attvalue for="att2" value="0.0764626092603552"/>
        </attvalues>
        <viz:color r="255" g="99" b="71" a="1"/>
        <viz:position x="-121.87243076838" y="21.4803549882938" z="0"/>
        <viz:size value="5"/>
      </node>
      <node id="270" label="ASV359">
        <attvalues>
          <attvalue for="att1" value="ASV359"/>
          <attvalue for="att2" value="0.0686068617336064"/>
        </attvalues>
        <viz:color r="255" g="99" b="71" a="1"/>
        <viz:position x="-200.791402706521" y="219.676773253735" z="0"/>
        <viz:size value="5"/>
      </node>
      <node id="271" label="ASV360">
        <attvalues>
          <attvalue for="att1" value="ASV360"/>
          <attvalue for="att2" value="0.0691305782353896"/>
        </attvalues>
        <viz:color r="255" g="99" b="71" a="1"/>
        <viz:position x="-105.539166399963" y="-123.753720467246" z="0"/>
        <viz:size value="5"/>
      </node>
      <node id="272" label="ASV361">
        <attvalues>
          <attvalue for="att1" value="ASV361"/>
          <attvalue for="att2" value="0.086413222794237"/>
        </attvalues>
        <viz:color r="255" g="99" b="71" a="1"/>
        <viz:position x="98.6467686782663" y="190.918186238354" z="0"/>
        <viz:size value="5"/>
      </node>
      <node id="273" label="ASV362">
        <attvalues>
          <attvalue for="att1" value="ASV362"/>
          <attvalue for="att2" value="0.114693913890533"/>
        </attvalues>
        <viz:color r="255" g="99" b="71" a="1"/>
        <viz:position x="-21.4863058635632" y="-63.3633783814051" z="0"/>
        <viz:size value="5"/>
      </node>
      <node id="274" label="ASV363">
        <attvalues>
          <attvalue for="att1" value="ASV363"/>
          <attvalue for="att2" value="0.0932215373174193"/>
        </attvalues>
        <viz:color r="255" g="99" b="71" a="1"/>
        <viz:position x="-41.0518144187184" y="46.2791733961425" z="0"/>
        <viz:size value="5"/>
      </node>
      <node id="275" label="ASV364">
        <attvalues>
          <attvalue for="att1" value="ASV364"/>
          <attvalue for="att2" value="0.0775100422639217"/>
        </attvalues>
        <viz:color r="255" g="99" b="71" a="1"/>
        <viz:position x="168.685542620886" y="-4.36489282590043" z="0"/>
        <viz:size value="5"/>
      </node>
      <node id="276" label="ASV365">
        <attvalues>
          <attvalue for="att1" value="ASV365"/>
          <attvalue for="att2" value="0.0738440267514389"/>
        </attvalues>
        <viz:color r="255" g="99" b="71" a="1"/>
        <viz:position x="-235.436112194675" y="107.629198541068" z="0"/>
        <viz:size value="5"/>
      </node>
      <node id="277" label="ASV367">
        <attvalues>
          <attvalue for="att1" value="ASV367"/>
          <attvalue for="att2" value="0.0900792383067198"/>
        </attvalues>
        <viz:color r="255" g="99" b="71" a="1"/>
        <viz:position x="14.3948628368587" y="237.944097944171" z="0"/>
        <viz:size value="5"/>
      </node>
      <node id="278" label="ASV369">
        <attvalues>
          <attvalue for="att1" value="ASV369"/>
          <attvalue for="att2" value="0.0759388927585719"/>
        </attvalues>
        <viz:color r="255" g="99" b="71" a="1"/>
        <viz:position x="-48.387304421993" y="33.4822093335379" z="0"/>
        <viz:size value="5"/>
      </node>
      <node id="279" label="ASV371">
        <attvalues>
          <attvalue for="att1" value="ASV371"/>
          <attvalue for="att2" value="0.0707017277407394"/>
        </attvalues>
        <viz:color r="255" g="99" b="71" a="1"/>
        <viz:position x="-246.124780304286" y="218.567020983665" z="0"/>
        <viz:size value="5"/>
      </node>
      <node id="280" label="ASV375">
        <attvalues>
          <attvalue for="att1" value="ASV375"/>
          <attvalue for="att2" value="0.0759388927585719"/>
        </attvalues>
        <viz:color r="255" g="99" b="71" a="1"/>
        <viz:position x="-165.13942845961" y="115.375692493621" z="0"/>
        <viz:size value="5"/>
      </node>
      <node id="281" label="ASV376">
        <attvalues>
          <attvalue for="att1" value="ASV376"/>
          <attvalue for="att2" value="0.0796049082710547"/>
        </attvalues>
        <viz:color r="255" g="99" b="71" a="1"/>
        <viz:position x="47.162391520058" y="229.995346594996" z="0"/>
        <viz:size value="5"/>
      </node>
      <node id="282" label="ASV377">
        <attvalues>
          <attvalue for="att1" value="ASV377"/>
          <attvalue for="att2" value="0.0974112693316854"/>
        </attvalues>
        <viz:color r="255" g="99" b="71" a="1"/>
        <viz:position x="27.3178510583263" y="209.559372235089" z="0"/>
        <viz:size value="5"/>
      </node>
      <node id="283" label="ASV379">
        <attvalues>
          <attvalue for="att1" value="ASV379"/>
          <attvalue for="att2" value="0.17544502809739"/>
        </attvalues>
        <viz:color r="255" g="99" b="71" a="1"/>
        <viz:position x="-58.0960365371725" y="-187.288289374508" z="0"/>
        <viz:size value="5"/>
      </node>
      <node id="284" label="ASV380">
        <attvalues>
          <attvalue for="att1" value="ASV380"/>
          <attvalue for="att2" value="0.0832709237835375"/>
        </attvalues>
        <viz:color r="255" g="99" b="71" a="1"/>
        <viz:position x="-137.048561353877" y="146.621701824105" z="0"/>
        <viz:size value="5"/>
      </node>
      <node id="285" label="ASV382">
        <attvalues>
          <attvalue for="att1" value="ASV382"/>
          <attvalue for="att2" value="0.0832709237835375"/>
        </attvalues>
        <viz:color r="255" g="99" b="71" a="1"/>
        <viz:position x="-116.271116266021" y="153.184486543088" z="0"/>
        <viz:size value="5"/>
      </node>
      <node id="286" label="ASV385">
        <attvalues>
          <attvalue for="att1" value="ASV385"/>
          <attvalue for="att2" value="0.11102789837805"/>
        </attvalues>
        <viz:color r="255" g="99" b="71" a="1"/>
        <viz:position x="208.19539641074" y="14.7382138915126" z="0"/>
        <viz:size value="5"/>
      </node>
      <node id="287" label="ASV386">
        <attvalues>
          <attvalue for="att1" value="ASV386"/>
          <attvalue for="att2" value="0.107361882865567"/>
        </attvalues>
        <viz:color r="255" g="99" b="71" a="1"/>
        <viz:position x="116.314091171047" y="160.447156050456" z="0"/>
        <viz:size value="5"/>
      </node>
      <node id="288" label="ASV387">
        <attvalues>
          <attvalue for="att1" value="ASV387"/>
          <attvalue for="att2" value="0.103172150851301"/>
        </attvalues>
        <viz:color r="255" g="99" b="71" a="1"/>
        <viz:position x="168.589895110368" y="-67.5291126678123" z="0"/>
        <viz:size value="5"/>
      </node>
      <node id="289" label="ASV390">
        <attvalues>
          <attvalue for="att1" value="ASV390"/>
          <attvalue for="att2" value="0.0796049082710547"/>
        </attvalues>
        <viz:color r="255" g="99" b="71" a="1"/>
        <viz:position x="116.341926978632" y="146.83269564065" z="0"/>
        <viz:size value="5"/>
      </node>
      <node id="290" label="ASV395">
        <attvalues>
          <attvalue for="att1" value="ASV395"/>
          <attvalue for="att2" value="0.103172150851301"/>
        </attvalues>
        <viz:color r="255" g="99" b="71" a="1"/>
        <viz:position x="-163.098787620748" y="153.46688082745" z="0"/>
        <viz:size value="5"/>
      </node>
      <node id="291" label="ASV397">
        <attvalues>
          <attvalue for="att1" value="ASV397"/>
          <attvalue for="att2" value="0.0654645627229068"/>
        </attvalues>
        <viz:color r="255" g="99" b="71" a="1"/>
        <viz:position x="178.517064415239" y="-229.860562402871" z="0"/>
        <viz:size value="5"/>
      </node>
      <node id="292" label="ASV404">
        <attvalues>
          <attvalue for="att1" value="ASV404"/>
          <attvalue for="att2" value="0.0848420732888873"/>
        </attvalues>
        <viz:color r="255" g="99" b="71" a="1"/>
        <viz:position x="232.21032267097" y="-165.781747481005" z="0"/>
        <viz:size value="5"/>
      </node>
      <node id="293" label="ASV405">
        <attvalues>
          <attvalue for="att1" value="ASV405"/>
          <attvalue for="att2" value="0.0942689703209858"/>
        </attvalues>
        <viz:color r="255" g="99" b="71" a="1"/>
        <viz:position x="240.535477663769" y="-29.3453099729822" z="0"/>
        <viz:size value="5"/>
      </node>
      <node id="294" label="ASV409">
        <attvalues>
          <attvalue for="att1" value="ASV409"/>
          <attvalue for="att2" value="0.1125990478834"/>
        </attvalues>
        <viz:color r="255" g="99" b="71" a="1"/>
        <viz:position x="-125.275946690167" y="93.4243698587032" z="0"/>
        <viz:size value="5"/>
      </node>
      <node id="295" label="ASV412">
        <attvalues>
          <attvalue for="att1" value="ASV412"/>
          <attvalue for="att2" value="0.0738440267514389"/>
        </attvalues>
        <viz:color r="255" g="99" b="71" a="1"/>
        <viz:position x="-25.093672983736" y="91.2204038451676" z="0"/>
        <viz:size value="5"/>
      </node>
      <node id="296" label="ASV415">
        <attvalues>
          <attvalue for="att1" value="ASV415"/>
          <attvalue for="att2" value="0.102124717847735"/>
        </attvalues>
        <viz:color r="255" g="99" b="71" a="1"/>
        <viz:position x="-179.981565102622" y="-199.30432880058" z="0"/>
        <viz:size value="5"/>
      </node>
      <node id="297" label="ASV416">
        <attvalues>
          <attvalue for="att1" value="ASV416"/>
          <attvalue for="att2" value="0.0696542947371729"/>
        </attvalues>
        <viz:color r="255" g="99" b="71" a="1"/>
        <viz:position x="104.105008489252" y="-14.4112042338713" z="0"/>
        <viz:size value="5"/>
      </node>
      <node id="298" label="ASV417">
        <attvalues>
          <attvalue for="att1" value="ASV417"/>
          <attvalue for="att2" value="0.113646480886966"/>
        </attvalues>
        <viz:color r="255" g="99" b="71" a="1"/>
        <viz:position x="-125.995135512768" y="154.601689400325" z="0"/>
        <viz:size value="5"/>
      </node>
      <node id="299" label="ASV418">
        <attvalues>
          <attvalue for="att1" value="ASV418"/>
          <attvalue for="att2" value="0.0754151762567887"/>
        </attvalues>
        <viz:color r="255" g="99" b="71" a="1"/>
        <viz:position x="-198.104295542828" y="17.5472398057634" z="0"/>
        <viz:size value="5"/>
      </node>
      <node id="300" label="ASV421">
        <attvalues>
          <attvalue for="att1" value="ASV421"/>
          <attvalue for="att2" value="0.0680831452318231"/>
        </attvalues>
        <viz:color r="255" g="99" b="71" a="1"/>
        <viz:position x="234.843716067528" y="16.3442768579992" z="0"/>
        <viz:size value="5"/>
      </node>
      <node id="301" label="ASV422">
        <attvalues>
          <attvalue for="att1" value="ASV422"/>
          <attvalue for="att2" value="0.0832709237835375"/>
        </attvalues>
        <viz:color r="255" g="99" b="71" a="1"/>
        <viz:position x="-96.9272145655729" y="-41.6412734459048" z="0"/>
        <viz:size value="5"/>
      </node>
      <node id="302" label="ASV425">
        <attvalues>
          <attvalue for="att1" value="ASV425"/>
          <attvalue for="att2" value="0.0717491607443059"/>
        </attvalues>
        <viz:color r="255" g="99" b="71" a="1"/>
        <viz:position x="-123.817767165523" y="171.776114584811" z="0"/>
        <viz:size value="5"/>
      </node>
      <node id="303" label="ASV428">
        <attvalues>
          <attvalue for="att1" value="ASV428"/>
          <attvalue for="att2" value="0.082223490779971"/>
        </attvalues>
        <viz:color r="255" g="99" b="71" a="1"/>
        <viz:position x="199.787328007029" y="192.351342527528" z="0"/>
        <viz:size value="5"/>
      </node>
      <node id="304" label="ASV429">
        <attvalues>
          <attvalue for="att1" value="ASV429"/>
          <attvalue for="att2" value="0.159209816542109"/>
        </attvalues>
        <viz:color r="255" g="99" b="71" a="1"/>
        <viz:position x="13.7285654477114" y="177.818418528319" z="0"/>
        <viz:size value="5"/>
      </node>
      <node id="305" label="ASV431">
        <attvalues>
          <attvalue for="att1" value="ASV431"/>
          <attvalue for="att2" value="0.0733203102496557"/>
        </attvalues>
        <viz:color r="255" g="99" b="71" a="1"/>
        <viz:position x="-157.092394547413" y="-95.8869732272817" z="0"/>
        <viz:size value="5"/>
      </node>
      <node id="306" label="ASV432">
        <attvalues>
          <attvalue for="att1" value="ASV432"/>
          <attvalue for="att2" value="0.0733203102496557"/>
        </attvalues>
        <viz:color r="255" g="99" b="71" a="1"/>
        <viz:position x="-135.894020570962" y="-180.827674011318" z="0"/>
        <viz:size value="5"/>
      </node>
      <node id="307" label="ASV439">
        <attvalues>
          <attvalue for="att1" value="ASV439"/>
          <attvalue for="att2" value="0.0806523412746212"/>
        </attvalues>
        <viz:color r="255" g="99" b="71" a="1"/>
        <viz:position x="213.442942986758" y="-149.252183615287" z="0"/>
        <viz:size value="5"/>
      </node>
      <node id="308" label="ASV440">
        <attvalues>
          <attvalue for="att1" value="ASV440"/>
          <attvalue for="att2" value="0.0816997742781877"/>
        </attvalues>
        <viz:color r="255" g="99" b="71" a="1"/>
        <viz:position x="-250" y="-246.605420236576" z="0"/>
        <viz:size value="5"/>
      </node>
      <node id="309" label="ASV445">
        <attvalues>
          <attvalue for="att1" value="ASV445"/>
          <attvalue for="att2" value="0.0612748307086408"/>
        </attvalues>
        <viz:color r="255" g="99" b="71" a="1"/>
        <viz:position x="-209.818701616947" y="-156.671286946346" z="0"/>
        <viz:size value="5"/>
      </node>
      <node id="310" label="ASV449">
        <attvalues>
          <attvalue for="att1" value="ASV449"/>
          <attvalue for="att2" value="0.0827472072817542"/>
        </attvalues>
        <viz:color r="255" g="99" b="71" a="1"/>
        <viz:position x="-32.5030371738852" y="106.48688398544" z="0"/>
        <viz:size value="5"/>
      </node>
      <node id="311" label="ASV450">
        <attvalues>
          <attvalue for="att1" value="ASV450"/>
          <attvalue for="att2" value="0.0900792383067198"/>
        </attvalues>
        <viz:color r="255" g="99" b="71" a="1"/>
        <viz:position x="179.851781484864" y="35.3723217582159" z="0"/>
        <viz:size value="5"/>
      </node>
      <node id="312" label="ASV452">
        <attvalues>
          <attvalue for="att1" value="ASV452"/>
          <attvalue for="att2" value="0.0754151762567887"/>
        </attvalues>
        <viz:color r="255" g="99" b="71" a="1"/>
        <viz:position x="-131.239825252817" y="89.0186044684547" z="0"/>
        <viz:size value="5"/>
      </node>
      <node id="313" label="ASV460">
        <attvalues>
          <attvalue for="att1" value="ASV460"/>
          <attvalue for="att2" value="0.0790811917692715"/>
        </attvalues>
        <viz:color r="255" g="99" b="71" a="1"/>
        <viz:position x="15.6954490736175" y="-82.4482394465819" z="0"/>
        <viz:size value="5"/>
      </node>
      <node id="314" label="ASV461">
        <attvalues>
          <attvalue for="att1" value="ASV461"/>
          <attvalue for="att2" value="0.0775100422639217"/>
        </attvalues>
        <viz:color r="255" g="99" b="71" a="1"/>
        <viz:position x="228.625286082867" y="-87.9213046251757" z="0"/>
        <viz:size value="5"/>
      </node>
      <node id="315" label="ASV463">
        <attvalues>
          <attvalue for="att1" value="ASV463"/>
          <attvalue for="att2" value="0.0727965937478724"/>
        </attvalues>
        <viz:color r="255" g="99" b="71" a="1"/>
        <viz:position x="40.5962475367901" y="-152.335583325125" z="0"/>
        <viz:size value="5"/>
      </node>
      <node id="316" label="ASV471">
        <attvalues>
          <attvalue for="att1" value="ASV471"/>
          <attvalue for="att2" value="0.117312496399449"/>
        </attvalues>
        <viz:color r="255" g="99" b="71" a="1"/>
        <viz:position x="168.836538954819" y="-52.278471494762" z="0"/>
        <viz:size value="5"/>
      </node>
      <node id="317" label="ASV475">
        <attvalues>
          <attvalue for="att1" value="ASV475"/>
          <attvalue for="att2" value="0.0790811917692715"/>
        </attvalues>
        <viz:color r="255" g="99" b="71" a="1"/>
        <viz:position x="-160.579594993751" y="181.712811865941" z="0"/>
        <viz:size value="5"/>
      </node>
      <node id="318" label="ASV481">
        <attvalues>
          <attvalue for="att1" value="ASV481"/>
          <attvalue for="att2" value="0.0911266713102863"/>
        </attvalues>
        <viz:color r="255" g="99" b="71" a="1"/>
        <viz:position x="241.884394171608" y="-181.342469588886" z="0"/>
        <viz:size value="5"/>
      </node>
      <node id="319" label="ASV484">
        <attvalues>
          <attvalue for="att1" value="ASV484"/>
          <attvalue for="att2" value="0.0895555218049365"/>
        </attvalues>
        <viz:color r="255" g="99" b="71" a="1"/>
        <viz:position x="-78.617195402446" y="213.915480771875" z="0"/>
        <viz:size value="5"/>
      </node>
      <node id="320" label="ASV488">
        <attvalues>
          <attvalue for="att1" value="ASV488"/>
          <attvalue for="att2" value="0.0691305782353896"/>
        </attvalues>
        <viz:color r="255" g="99" b="71" a="1"/>
        <viz:position x="119.782833297093" y="49.854407389338" z="0"/>
        <viz:size value="5"/>
      </node>
      <node id="321" label="ASV495">
        <attvalues>
          <attvalue for="att1" value="ASV495"/>
          <attvalue for="att2" value="0.0796049082710547"/>
        </attvalues>
        <viz:color r="255" g="99" b="71" a="1"/>
        <viz:position x="-60.8758365064548" y="183.011202221165" z="0"/>
        <viz:size value="5"/>
      </node>
      <node id="322" label="ASV497">
        <attvalues>
          <attvalue for="att1" value="ASV497"/>
          <attvalue for="att2" value="0.0607511142068575"/>
        </attvalues>
        <viz:color r="255" g="99" b="71" a="1"/>
        <viz:position x="-139.026351215397" y="-17.2235890672109" z="0"/>
        <viz:size value="5"/>
      </node>
      <node id="323" label="ASV498">
        <attvalues>
          <attvalue for="att1" value="ASV498"/>
          <attvalue for="att2" value="0.104743300356651"/>
        </attvalues>
        <viz:color r="255" g="99" b="71" a="1"/>
        <viz:position x="197.139193083706" y="29.8610799051063" z="0"/>
        <viz:size value="5"/>
      </node>
      <node id="324" label="ASV500">
        <attvalues>
          <attvalue for="att1" value="ASV500"/>
          <attvalue for="att2" value="0.0806523412746212"/>
        </attvalues>
        <viz:color r="255" g="99" b="71" a="1"/>
        <viz:position x="67.4350150327637" y="141.27713007691" z="0"/>
        <viz:size value="5"/>
      </node>
      <node id="325" label="ASV502">
        <attvalues>
          <attvalue for="att1" value="ASV502"/>
          <attvalue for="att2" value="0.0691305782353896"/>
        </attvalues>
        <viz:color r="255" g="99" b="71" a="1"/>
        <viz:position x="-171.531797372201" y="-207.712321834301" z="0"/>
        <viz:size value="5"/>
      </node>
      <node id="326" label="ASV507">
        <attvalues>
          <attvalue for="att1" value="ASV507"/>
          <attvalue for="att2" value="0.0738440267514389"/>
        </attvalues>
        <viz:color r="255" g="99" b="71" a="1"/>
        <viz:position x="-180.683362083577" y="-31.238471512964" z="0"/>
        <viz:size value="5"/>
      </node>
      <node id="327" label="ASV508">
        <attvalues>
          <attvalue for="att1" value="ASV508"/>
          <attvalue for="att2" value="0.0733203102496557"/>
        </attvalues>
        <viz:color r="255" g="99" b="71" a="1"/>
        <viz:position x="203.451108905553" y="-152.673877939683" z="0"/>
        <viz:size value="5"/>
      </node>
      <node id="328" label="ASV513">
        <attvalues>
          <attvalue for="att1" value="ASV513"/>
          <attvalue for="att2" value="0.0670357122282566"/>
        </attvalues>
        <viz:color r="255" g="99" b="71" a="1"/>
        <viz:position x="5.56109715784163" y="1.285387491259" z="0"/>
        <viz:size value="5"/>
      </node>
      <node id="329" label="ASV516">
        <attvalues>
          <attvalue for="att1" value="ASV516"/>
          <attvalue for="att2" value="0.0717491607443059"/>
        </attvalues>
        <viz:color r="255" g="99" b="71" a="1"/>
        <viz:position x="225.707713341265" y="-19.2909310263236" z="0"/>
        <viz:size value="5"/>
      </node>
      <node id="330" label="ASV525">
        <attvalues>
          <attvalue for="att1" value="ASV525"/>
          <attvalue for="att2" value="0.0707017277407394"/>
        </attvalues>
        <viz:color r="255" g="99" b="71" a="1"/>
        <viz:position x="203.850248178547" y="153.514077625847" z="0"/>
        <viz:size value="5"/>
      </node>
      <node id="331" label="ASV530">
        <attvalues>
          <attvalue for="att1" value="ASV530"/>
          <attvalue for="att2" value="0.061798547210424"/>
        </attvalues>
        <viz:color r="255" g="99" b="71" a="1"/>
        <viz:position x="31.0292857014186" y="-107.002897125824" z="0"/>
        <viz:size value="5"/>
      </node>
      <node id="332" label="ASV532">
        <attvalues>
          <attvalue for="att1" value="ASV532"/>
          <attvalue for="att2" value="0.0633696967157738"/>
        </attvalues>
        <viz:color r="255" g="99" b="71" a="1"/>
        <viz:position x="-81.1494521877201" y="-216.281645042809" z="0"/>
        <viz:size value="5"/>
      </node>
      <node id="333" label="ASV540">
        <attvalues>
          <attvalue for="att1" value="ASV540"/>
          <attvalue for="att2" value="0.0832709237835375"/>
        </attvalues>
        <viz:color r="255" g="99" b="71" a="1"/>
        <viz:position x="199.073377459355" y="-64.5374017699275" z="0"/>
        <viz:size value="5"/>
      </node>
      <node id="334" label="ASV545">
        <attvalues>
          <attvalue for="att1" value="ASV545"/>
          <attvalue for="att2" value="0.0717491607443059"/>
        </attvalues>
        <viz:color r="255" g="99" b="71" a="1"/>
        <viz:position x="-161.351453374428" y="-60.4691643849464" z="0"/>
        <viz:size value="5"/>
      </node>
      <node id="335" label="ASV548">
        <attvalues>
          <attvalue for="att1" value="ASV548"/>
          <attvalue for="att2" value="0.0811760577764045"/>
        </attvalues>
        <viz:color r="255" g="99" b="71" a="1"/>
        <viz:position x="223.763629315187" y="185.307512117218" z="0"/>
        <viz:size value="5"/>
      </node>
      <node id="336" label="ASV550">
        <attvalues>
          <attvalue for="att1" value="ASV550"/>
          <attvalue for="att2" value="0.0738440267514389"/>
        </attvalues>
        <viz:color r="255" g="99" b="71" a="1"/>
        <viz:position x="-166.526461469762" y="100.496281694008" z="0"/>
        <viz:size value="5"/>
      </node>
      <node id="337" label="ASV551">
        <attvalues>
          <attvalue for="att1" value="ASV551"/>
          <attvalue for="att2" value="0.11417019738875"/>
        </attvalues>
        <viz:color r="255" g="99" b="71" a="1"/>
        <viz:position x="2.32526159049752" y="-83.7230799155163" z="0"/>
        <viz:size value="5"/>
      </node>
      <node id="338" label="ASV574">
        <attvalues>
          <attvalue for="att1" value="ASV574"/>
          <attvalue for="att2" value="0.0879843722995868"/>
        </attvalues>
        <viz:color r="255" g="99" b="71" a="1"/>
        <viz:position x="77.9953910006848" y="165.01949791495" z="0"/>
        <viz:size value="5"/>
      </node>
      <node id="339" label="ASV587">
        <attvalues>
          <attvalue for="att1" value="ASV587"/>
          <attvalue for="att2" value="0.0748914597550054"/>
        </attvalues>
        <viz:color r="255" g="99" b="71" a="1"/>
        <viz:position x="-184.139170973057" y="241.136298706844" z="0"/>
        <viz:size value="5"/>
      </node>
      <node id="340" label="ASV593">
        <attvalues>
          <attvalue for="att1" value="ASV593"/>
          <attvalue for="att2" value="0.0696542947371729"/>
        </attvalues>
        <viz:color r="255" g="99" b="71" a="1"/>
        <viz:position x="-60.0445479909138" y="-116.759065643619" z="0"/>
        <viz:size value="5"/>
      </node>
      <node id="341" label="ASV612">
        <attvalues>
          <attvalue for="att1" value="ASV612"/>
          <attvalue for="att2" value="0.0979349858334686"/>
        </attvalues>
        <viz:color r="255" g="99" b="71" a="1"/>
        <viz:position x="177.434863093254" y="-228.427264027639" z="0"/>
        <viz:size value="5"/>
      </node>
      <node id="342" label="ASV613">
        <attvalues>
          <attvalue for="att1" value="ASV613"/>
          <attvalue for="att2" value="0.0670357122282566"/>
        </attvalues>
        <viz:color r="255" g="99" b="71" a="1"/>
        <viz:position x="-38.8302006280911" y="208.915908134902" z="0"/>
        <viz:size value="5"/>
      </node>
      <node id="343" label="ASV616">
        <attvalues>
          <attvalue for="att1" value="ASV616"/>
          <attvalue for="att2" value="0.0890318053031533"/>
        </attvalues>
        <viz:color r="255" g="99" b="71" a="1"/>
        <viz:position x="224.683680406413" y="-216.043300128288" z="0"/>
        <viz:size value="5"/>
      </node>
      <node id="344" label="ASV623">
        <attvalues>
          <attvalue for="att1" value="ASV623"/>
          <attvalue for="att2" value="0.0680831452318231"/>
        </attvalues>
        <viz:color r="255" g="99" b="71" a="1"/>
        <viz:position x="181.161866402336" y="99.1123655973686" z="0"/>
        <viz:size value="5"/>
      </node>
      <node id="345" label="ASV624">
        <attvalues>
          <attvalue for="att1" value="ASV624"/>
          <attvalue for="att2" value="0.061798547210424"/>
        </attvalues>
        <viz:color r="255" g="99" b="71" a="1"/>
        <viz:position x="137.906275191895" y="-8.86540351689968" z="0"/>
        <viz:size value="5"/>
      </node>
      <node id="346" label="ASV635">
        <attvalues>
          <attvalue for="att1" value="ASV635"/>
          <attvalue for="att2" value="0.0696542947371729"/>
        </attvalues>
        <viz:color r="255" g="99" b="71" a="1"/>
        <viz:position x="234.223815129134" y="-87.4882865962695" z="0"/>
        <viz:size value="5"/>
      </node>
      <node id="347" label="ASV637">
        <attvalues>
          <attvalue for="att1" value="ASV637"/>
          <attvalue for="att2" value="0.0811760577764045"/>
        </attvalues>
        <viz:color r="255" g="99" b="71" a="1"/>
        <viz:position x="127.013082404802" y="-198.195997625168" z="0"/>
        <viz:size value="5"/>
      </node>
      <node id="348" label="ASV638">
        <attvalues>
          <attvalue for="att1" value="ASV638"/>
          <attvalue for="att2" value="0.0874606557978035"/>
        </attvalues>
        <viz:color r="255" g="99" b="71" a="1"/>
        <viz:position x="214.16048479783" y="152.042558686254" z="0"/>
        <viz:size value="5"/>
      </node>
      <node id="349" label="ASV640">
        <attvalues>
          <attvalue for="att1" value="ASV640"/>
          <attvalue for="att2" value="0.078033758765705"/>
        </attvalues>
        <viz:color r="255" g="99" b="71" a="1"/>
        <viz:position x="62.1086948442416" y="-230.243734676422" z="0"/>
        <viz:size value="5"/>
      </node>
      <node id="350" label="ASV644">
        <attvalues>
          <attvalue for="att1" value="ASV644"/>
          <attvalue for="att2" value="0.0644171297193403"/>
        </attvalues>
        <viz:color r="255" g="99" b="71" a="1"/>
        <viz:position x="124.333533537829" y="-41.9928050036008" z="0"/>
        <viz:size value="5"/>
      </node>
      <node id="351" label="ASV654">
        <attvalues>
          <attvalue for="att1" value="ASV654"/>
          <attvalue for="att2" value="0.0806523412746212"/>
        </attvalues>
        <viz:color r="255" g="99" b="71" a="1"/>
        <viz:position x="-55.5476923218164" y="-36.8546476650545" z="0"/>
        <viz:size value="5"/>
      </node>
      <node id="352" label="ASV657">
        <attvalues>
          <attvalue for="att1" value="ASV657"/>
          <attvalue for="att2" value="0.0748914597550054"/>
        </attvalues>
        <viz:color r="255" g="99" b="71" a="1"/>
        <viz:position x="220.791288986306" y="30.6663123762909" z="0"/>
        <viz:size value="5"/>
      </node>
      <node id="353" label="ASV661">
        <attvalues>
          <attvalue for="att1" value="ASV661"/>
          <attvalue for="att2" value="0.0654645627229068"/>
        </attvalues>
        <viz:color r="255" g="99" b="71" a="1"/>
        <viz:position x="-206.491950356796" y="-74.5043379837865" z="0"/>
        <viz:size value="5"/>
      </node>
      <node id="354" label="ASV675">
        <attvalues>
          <attvalue for="att1" value="ASV675"/>
          <attvalue for="att2" value="0.0602273977050743"/>
        </attvalues>
        <viz:color r="255" g="99" b="71" a="1"/>
        <viz:position x="176.017924727938" y="-116.172233605123" z="0"/>
        <viz:size value="5"/>
      </node>
      <node id="355" label="ASV683">
        <attvalues>
          <attvalue for="att1" value="ASV683"/>
          <attvalue for="att2" value="0.0837946402853208"/>
        </attvalues>
        <viz:color r="255" g="99" b="71" a="1"/>
        <viz:position x="218.440941999022" y="5.87085136601644" z="0"/>
        <viz:size value="5"/>
      </node>
      <node id="356" label="ASV690">
        <attvalues>
          <attvalue for="att1" value="ASV690"/>
          <attvalue for="att2" value="0.0769863257621384"/>
        </attvalues>
        <viz:color r="255" g="99" b="71" a="1"/>
        <viz:position x="-189.907710241058" y="56.4084254921841" z="0"/>
        <viz:size value="5"/>
      </node>
      <node id="357" label="ASV693">
        <attvalues>
          <attvalue for="att1" value="ASV693"/>
          <attvalue for="att2" value="0.0890318053031533"/>
        </attvalues>
        <viz:color r="255" g="99" b="71" a="1"/>
        <viz:position x="62.2459012658839" y="59.3930069236659" z="0"/>
        <viz:size value="5"/>
      </node>
      <node id="358" label="ASV695">
        <attvalues>
          <attvalue for="att1" value="ASV695"/>
          <attvalue for="att2" value="0.0670357122282566"/>
        </attvalues>
        <viz:color r="255" g="99" b="71" a="1"/>
        <viz:position x="-70.3520878808146" y="-89.8501562166216" z="0"/>
        <viz:size value="5"/>
      </node>
      <node id="359" label="ASV714">
        <attvalues>
          <attvalue for="att1" value="ASV714"/>
          <attvalue for="att2" value="0.0811760577764045"/>
        </attvalues>
        <viz:color r="255" g="99" b="71" a="1"/>
        <viz:position x="-92.0567265014422" y="180.055187460803" z="0"/>
        <viz:size value="5"/>
      </node>
      <node id="360" label="ASV727">
        <attvalues>
          <attvalue for="att1" value="ASV727"/>
          <attvalue for="att2" value="0.0644171297193403"/>
        </attvalues>
        <viz:color r="255" g="99" b="71" a="1"/>
        <viz:position x="-62.7872967644442" y="109.140029673243" z="0"/>
        <viz:size value="5"/>
      </node>
      <node id="361" label="ASV740">
        <attvalues>
          <attvalue for="att1" value="ASV740"/>
          <attvalue for="att2" value="0.0701780112389561"/>
        </attvalues>
        <viz:color r="255" g="99" b="71" a="1"/>
        <viz:position x="161.590790334038" y="9.81650031785006" z="0"/>
        <viz:size value="5"/>
      </node>
      <node id="362" label="ASV744">
        <attvalues>
          <attvalue for="att1" value="ASV744"/>
          <attvalue for="att2" value="0.080128624772838"/>
        </attvalues>
        <viz:color r="255" g="99" b="71" a="1"/>
        <viz:position x="231.701767072669" y="-76.5356612442766" z="0"/>
        <viz:size value="5"/>
      </node>
      <node id="363" label="ASV747">
        <attvalues>
          <attvalue for="att1" value="ASV747"/>
          <attvalue for="att2" value="0.0612748307086408"/>
        </attvalues>
        <viz:color r="255" g="99" b="71" a="1"/>
        <viz:position x="112.143835708217" y="-58.8549046680687" z="0"/>
        <viz:size value="5"/>
      </node>
      <node id="364" label="ASV782">
        <attvalues>
          <attvalue for="att1" value="ASV782"/>
          <attvalue for="att2" value="0.0670357122282566"/>
        </attvalues>
        <viz:color r="255" g="99" b="71" a="1"/>
        <viz:position x="205.42364185602" y="113.215346782803" z="0"/>
        <viz:size value="5"/>
      </node>
      <node id="365" label="ASV825">
        <attvalues>
          <attvalue for="att1" value="ASV825"/>
          <attvalue for="att2" value="0.078033758765705"/>
        </attvalues>
        <viz:color r="255" g="99" b="71" a="1"/>
        <viz:position x="97.6175203241118" y="-185.902592871682" z="0"/>
        <viz:size value="5"/>
      </node>
      <node id="366" label="ASV865">
        <attvalues>
          <attvalue for="att1" value="ASV865"/>
          <attvalue for="att2" value="0.0963638363281189"/>
        </attvalues>
        <viz:color r="255" g="99" b="71" a="1"/>
        <viz:position x="108.474534883135" y="98.739102597436" z="0"/>
        <viz:size value="5"/>
      </node>
      <node id="367" label="ASV866">
        <attvalues>
          <attvalue for="att1" value="ASV866"/>
          <attvalue for="att2" value="0.0654645627229068"/>
        </attvalues>
        <viz:color r="255" g="99" b="71" a="1"/>
        <viz:position x="220.271227280131" y="44.476001487399" z="0"/>
        <viz:size value="5"/>
      </node>
      <node id="368" label="ASV913">
        <attvalues>
          <attvalue for="att1" value="ASV913"/>
          <attvalue for="att2" value="0.0696542947371729"/>
        </attvalues>
        <viz:color r="255" g="99" b="71" a="1"/>
        <viz:position x="-227.375590533276" y="72.6851068393195" z="0"/>
        <viz:size value="5"/>
      </node>
      <node id="369" label="ASV922">
        <attvalues>
          <attvalue for="att1" value="ASV922"/>
          <attvalue for="att2" value="0.0644171297193403"/>
        </attvalues>
        <viz:color r="255" g="99" b="71" a="1"/>
        <viz:position x="-164.102940263783" y="-154.543823039157" z="0"/>
        <viz:size value="5"/>
      </node>
      <node id="370" label="ASV929">
        <attvalues>
          <attvalue for="att1" value="ASV929"/>
          <attvalue for="att2" value="0.0665119957264733"/>
        </attvalues>
        <viz:color r="255" g="99" b="71" a="1"/>
        <viz:position x="-90.6708022821436" y="0.780851369752355" z="0"/>
        <viz:size value="5"/>
      </node>
      <node id="371" label="ASV931">
        <attvalues>
          <attvalue for="att1" value="ASV931"/>
          <attvalue for="att2" value="0.0654645627229068"/>
        </attvalues>
        <viz:color r="255" g="99" b="71" a="1"/>
        <viz:position x="-199.66848613901" y="-203.287232272028" z="0"/>
        <viz:size value="5"/>
      </node>
      <node id="372" label="ASV946">
        <attvalues>
          <attvalue for="att1" value="ASV946"/>
          <attvalue for="att2" value="0.0727965937478724"/>
        </attvalues>
        <viz:color r="255" g="99" b="71" a="1"/>
        <viz:position x="-38.0865526528397" y="185.304117149937" z="0"/>
        <viz:size value="5"/>
      </node>
      <node id="373" label="ASV991">
        <attvalues>
          <attvalue for="att1" value="ASV991"/>
          <attvalue for="att2" value="0.0686068617336064"/>
        </attvalues>
        <viz:color r="255" g="99" b="71" a="1"/>
        <viz:position x="92.2003344907417" y="-188.460892955809" z="0"/>
        <viz:size value="5"/>
      </node>
      <node id="374" label="ASV1109">
        <attvalues>
          <attvalue for="att1" value="ASV1109"/>
          <attvalue for="att2" value="0.0602273977050743"/>
        </attvalues>
        <viz:color r="255" g="99" b="71" a="1"/>
        <viz:position x="-20.6804351476474" y="-154.530436402388" z="0"/>
        <viz:size value="5"/>
      </node>
      <node id="375" label="ASV1111">
        <attvalues>
          <attvalue for="att1" value="ASV1111"/>
          <attvalue for="att2" value="0.0722728772460891"/>
        </attvalues>
        <viz:color r="255" g="99" b="71" a="1"/>
        <viz:position x="21.3252486005321" y="121.343033284305" z="0"/>
        <viz:size value="5"/>
      </node>
      <node id="376" label="ASV1148">
        <attvalues>
          <attvalue for="att1" value="ASV1148"/>
          <attvalue for="att2" value="0.0649408462211236"/>
        </attvalues>
        <viz:color r="255" g="99" b="71" a="1"/>
        <viz:position x="-81.1883183545464" y="-215.479363256636" z="0"/>
        <viz:size value="5"/>
      </node>
      <node id="377" label="ASV1151">
        <attvalues>
          <attvalue for="att1" value="ASV1151"/>
          <attvalue for="att2" value="0.0612748307086408"/>
        </attvalues>
        <viz:color r="255" g="99" b="71" a="1"/>
        <viz:position x="191.824391661558" y="107.946883303745" z="0"/>
        <viz:size value="5"/>
      </node>
      <node id="378" label="ASV1717">
        <attvalues>
          <attvalue for="att1" value="ASV1717"/>
          <attvalue for="att2" value="0.102124717847735"/>
        </attvalues>
        <viz:color r="255" g="99" b="71" a="1"/>
        <viz:position x="104.866944949917" y="-35.6133488689371" z="0"/>
        <viz:size value="5"/>
      </node>
    </nodes>
    <edges>
      <edge id="0" label="-" source="1" target="54" weight="1">
        <attvalues>
          <attvalue for="att1" value="-"/>
        </attvalues>
      </edge>
      <edge id="1" label="+" source="1" target="138" weight="0.8272429">
        <attvalues>
          <attvalue for="att1" value="+"/>
        </attvalues>
      </edge>
      <edge id="2" label="-" source="1" target="160" weight="0.8508207">
        <attvalues>
          <attvalue for="att1" value="-"/>
        </attvalues>
      </edge>
      <edge id="3" label="-" source="1" target="238" weight="1">
        <attvalues>
          <attvalue for="att1" value="-"/>
        </attvalues>
      </edge>
      <edge id="4" label="+" source="2" target="305" weight="0.8023">
        <attvalues>
          <attvalue for="att1" value="+"/>
        </attvalues>
      </edge>
      <edge id="5" label="+" source="3" target="51" weight="0.9468415">
        <attvalues>
          <attvalue for="att1" value="+"/>
        </attvalues>
      </edge>
      <edge id="6" label="+" source="3" target="130" weight="0.8219529">
        <attvalues>
          <attvalue for="att1" value="+"/>
        </attvalues>
      </edge>
      <edge id="7" label="+" source="3" target="146" weight="0.8952947">
        <attvalues>
          <attvalue for="att1" value="+"/>
        </attvalues>
      </edge>
      <edge id="8" label="+" source="3" target="244" weight="0.8192757">
        <attvalues>
          <attvalue for="att1" value="+"/>
        </attvalues>
      </edge>
      <edge id="9" label="+" source="3" target="289" weight="0.9413514">
        <attvalues>
          <attvalue for="att1" value="+"/>
        </attvalues>
      </edge>
      <edge id="10" label="-" source="4" target="127" weight="0.8815308">
        <attvalues>
          <attvalue for="att1" value="-"/>
        </attvalues>
      </edge>
      <edge id="11" label="-" source="4" target="136" weight="0.7768891">
        <attvalues>
          <attvalue for="att1" value="-"/>
        </attvalues>
      </edge>
      <edge id="12" label="+" source="4" target="153" weight="0.8456549">
        <attvalues>
          <attvalue for="att1" value="+"/>
        </attvalues>
      </edge>
      <edge id="13" label="-" source="4" target="158" weight="0.8998735">
        <attvalues>
          <attvalue for="att1" value="-"/>
        </attvalues>
      </edge>
      <edge id="14" label="-" source="4" target="202" weight="0.9410259">
        <attvalues>
          <attvalue for="att1" value="-"/>
        </attvalues>
      </edge>
      <edge id="15" label="-" source="4" target="248" weight="1">
        <attvalues>
          <attvalue for="att1" value="-"/>
        </attvalues>
      </edge>
      <edge id="16" label="-" source="4" target="261" weight="0.6896737">
        <attvalues>
          <attvalue for="att1" value="-"/>
        </attvalues>
      </edge>
      <edge id="17" label="-" source="4" target="274" weight="0.7234444">
        <attvalues>
          <attvalue for="att1" value="-"/>
        </attvalues>
      </edge>
      <edge id="18" label="-" source="4" target="275" weight="0.809543">
        <attvalues>
          <attvalue for="att1" value="-"/>
        </attvalues>
      </edge>
      <edge id="19" label="-" source="4" target="351" weight="0.9603839">
        <attvalues>
          <attvalue for="att1" value="-"/>
        </attvalues>
      </edge>
      <edge id="20" label="-" source="4" target="369" weight="1">
        <attvalues>
          <attvalue for="att1" value="-"/>
        </attvalues>
      </edge>
      <edge id="21" label="-" source="4" target="377" weight="0.9946032">
        <attvalues>
          <attvalue for="att1" value="-"/>
        </attvalues>
      </edge>
      <edge id="22" label="-" source="5" target="154" weight="0.9738865">
        <attvalues>
          <attvalue for="att1" value="-"/>
        </attvalues>
      </edge>
      <edge id="23" label="-" source="6" target="14" weight="1">
        <attvalues>
          <attvalue for="att1" value="-"/>
        </attvalues>
      </edge>
      <edge id="24" label="-" source="6" target="45" weight="1">
        <attvalues>
          <attvalue for="att1" value="-"/>
        </attvalues>
      </edge>
      <edge id="25" label="+" source="6" target="119" weight="0.8398339">
        <attvalues>
          <attvalue for="att1" value="+"/>
        </attvalues>
      </edge>
      <edge id="26" label="+" source="6" target="205" weight="0.914951">
        <attvalues>
          <attvalue for="att1" value="+"/>
        </attvalues>
      </edge>
      <edge id="27" label="-" source="6" target="338" weight="0.9030954">
        <attvalues>
          <attvalue for="att1" value="-"/>
        </attvalues>
      </edge>
      <edge id="28" label="+" source="7" target="105" weight="0.8938227">
        <attvalues>
          <attvalue for="att1" value="+"/>
        </attvalues>
      </edge>
      <edge id="29" label="-" source="7" target="365" weight="0.9592409">
        <attvalues>
          <attvalue for="att1" value="-"/>
        </attvalues>
      </edge>
      <edge id="30" label="+" source="8" target="48" weight="0.7111268">
        <attvalues>
          <attvalue for="att1" value="+"/>
        </attvalues>
      </edge>
      <edge id="31" label="+" source="8" target="53" weight="0.9092135">
        <attvalues>
          <attvalue for="att1" value="+"/>
        </attvalues>
      </edge>
      <edge id="32" label="+" source="8" target="69" weight="0.8788234">
        <attvalues>
          <attvalue for="att1" value="+"/>
        </attvalues>
      </edge>
      <edge id="33" label="+" source="9" target="91" weight="0.9089021">
        <attvalues>
          <attvalue for="att1" value="+"/>
        </attvalues>
      </edge>
      <edge id="34" label="+" source="9" target="150" weight="0.7919565">
        <attvalues>
          <attvalue for="att1" value="+"/>
        </attvalues>
      </edge>
      <edge id="35" label="-" source="9" target="175" weight="0.5421743">
        <attvalues>
          <attvalue for="att1" value="-"/>
        </attvalues>
      </edge>
      <edge id="36" label="-" source="9" target="255" weight="1">
        <attvalues>
          <attvalue for="att1" value="-"/>
        </attvalues>
      </edge>
      <edge id="37" label="-" source="9" target="330" weight="0.6909591">
        <attvalues>
          <attvalue for="att1" value="-"/>
        </attvalues>
      </edge>
      <edge id="38" label="-" source="9" target="356" weight="0.8785352">
        <attvalues>
          <attvalue for="att1" value="-"/>
        </attvalues>
      </edge>
      <edge id="39" label="-" source="10" target="22" weight="0.7542561">
        <attvalues>
          <attvalue for="att1" value="-"/>
        </attvalues>
      </edge>
      <edge id="40" label="-" source="10" target="34" weight="0.7734346">
        <attvalues>
          <attvalue for="att1" value="-"/>
        </attvalues>
      </edge>
      <edge id="41" label="+" source="10" target="108" weight="0.8101912">
        <attvalues>
          <attvalue for="att1" value="+"/>
        </attvalues>
      </edge>
      <edge id="42" label="-" source="10" target="202" weight="0.7525085">
        <attvalues>
          <attvalue for="att1" value="-"/>
        </attvalues>
      </edge>
      <edge id="43" label="-" source="11" target="34" weight="0.9749154">
        <attvalues>
          <attvalue for="att1" value="-"/>
        </attvalues>
      </edge>
      <edge id="44" label="-" source="11" target="44" weight="0.9505391">
        <attvalues>
          <attvalue for="att1" value="-"/>
        </attvalues>
      </edge>
      <edge id="45" label="+" source="11" target="123" weight="0.6866383">
        <attvalues>
          <attvalue for="att1" value="+"/>
        </attvalues>
      </edge>
      <edge id="46" label="-" source="11" target="188" weight="1">
        <attvalues>
          <attvalue for="att1" value="-"/>
        </attvalues>
      </edge>
      <edge id="47" label="-" source="12" target="366" weight="0.662846">
        <attvalues>
          <attvalue for="att1" value="-"/>
        </attvalues>
      </edge>
      <edge id="48" label="-" source="12" target="370" weight="0.6131345">
        <attvalues>
          <attvalue for="att1" value="-"/>
        </attvalues>
      </edge>
      <edge id="49" label="-" source="13" target="81" weight="0.9255903">
        <attvalues>
          <attvalue for="att1" value="-"/>
        </attvalues>
      </edge>
      <edge id="50" label="-" source="13" target="113" weight="0.980873">
        <attvalues>
          <attvalue for="att1" value="-"/>
        </attvalues>
      </edge>
      <edge id="51" label="+" source="14" target="178" weight="0.7992469">
        <attvalues>
          <attvalue for="att1" value="+"/>
        </attvalues>
      </edge>
      <edge id="52" label="+" source="14" target="187" weight="0.8270422">
        <attvalues>
          <attvalue for="att1" value="+"/>
        </attvalues>
      </edge>
      <edge id="53" label="-" source="15" target="237" weight="0.8923247">
        <attvalues>
          <attvalue for="att1" value="-"/>
        </attvalues>
      </edge>
      <edge id="54" label="-" source="15" target="268" weight="0.9306605">
        <attvalues>
          <attvalue for="att1" value="-"/>
        </attvalues>
      </edge>
      <edge id="55" label="-" source="15" target="304" weight="0.9214494">
        <attvalues>
          <attvalue for="att1" value="-"/>
        </attvalues>
      </edge>
      <edge id="56" label="-" source="15" target="305" weight="0.9162215">
        <attvalues>
          <attvalue for="att1" value="-"/>
        </attvalues>
      </edge>
      <edge id="57" label="-" source="15" target="310" weight="0.9524114">
        <attvalues>
          <attvalue for="att1" value="-"/>
        </attvalues>
      </edge>
      <edge id="58" label="-" source="15" target="372" weight="0.7259555">
        <attvalues>
          <attvalue for="att1" value="-"/>
        </attvalues>
      </edge>
      <edge id="59" label="-" source="16" target="29" weight="0.892872">
        <attvalues>
          <attvalue for="att1" value="-"/>
        </attvalues>
      </edge>
      <edge id="60" label="-" source="16" target="40" weight="0.8305119">
        <attvalues>
          <attvalue for="att1" value="-"/>
        </attvalues>
      </edge>
      <edge id="61" label="-" source="16" target="82" weight="0.6148052">
        <attvalues>
          <attvalue for="att1" value="-"/>
        </attvalues>
      </edge>
      <edge id="62" label="-" source="16" target="168" weight="0.9122933">
        <attvalues>
          <attvalue for="att1" value="-"/>
        </attvalues>
      </edge>
      <edge id="63" label="-" source="17" target="41" weight="1">
        <attvalues>
          <attvalue for="att1" value="-"/>
        </attvalues>
      </edge>
      <edge id="64" label="+" source="17" target="91" weight="0.8917026">
        <attvalues>
          <attvalue for="att1" value="+"/>
        </attvalues>
      </edge>
      <edge id="65" label="-" source="17" target="122" weight="0.8960207">
        <attvalues>
          <attvalue for="att1" value="-"/>
        </attvalues>
      </edge>
      <edge id="66" label="-" source="18" target="125" weight="0.884559">
        <attvalues>
          <attvalue for="att1" value="-"/>
        </attvalues>
      </edge>
      <edge id="67" label="+" source="18" target="220" weight="0.8441195">
        <attvalues>
          <attvalue for="att1" value="+"/>
        </attvalues>
      </edge>
      <edge id="68" label="+" source="19" target="85" weight="0.9082739">
        <attvalues>
          <attvalue for="att1" value="+"/>
        </attvalues>
      </edge>
      <edge id="69" label="+" source="19" target="93" weight="0.8790844">
        <attvalues>
          <attvalue for="att1" value="+"/>
        </attvalues>
      </edge>
      <edge id="70" label="+" source="19" target="119" weight="0.8771368">
        <attvalues>
          <attvalue for="att1" value="+"/>
        </attvalues>
      </edge>
      <edge id="71" label="-" source="19" target="334" weight="0.9103838">
        <attvalues>
          <attvalue for="att1" value="-"/>
        </attvalues>
      </edge>
      <edge id="72" label="+" source="20" target="141" weight="0.8847641">
        <attvalues>
          <attvalue for="att1" value="+"/>
        </attvalues>
      </edge>
      <edge id="73" label="+" source="20" target="198" weight="0.9283964">
        <attvalues>
          <attvalue for="att1" value="+"/>
        </attvalues>
      </edge>
      <edge id="74" label="+" source="20" target="243" weight="0.8141025">
        <attvalues>
          <attvalue for="att1" value="+"/>
        </attvalues>
      </edge>
      <edge id="75" label="-" source="20" target="263" weight="0.8557269">
        <attvalues>
          <attvalue for="att1" value="-"/>
        </attvalues>
      </edge>
      <edge id="76" label="-" source="20" target="269" weight="0.7571746">
        <attvalues>
          <attvalue for="att1" value="-"/>
        </attvalues>
      </edge>
      <edge id="77" label="-" source="20" target="283" weight="0.9514818">
        <attvalues>
          <attvalue for="att1" value="-"/>
        </attvalues>
      </edge>
      <edge id="78" label="-" source="20" target="303" weight="0.704093">
        <attvalues>
          <attvalue for="att1" value="-"/>
        </attvalues>
      </edge>
      <edge id="79" label="-" source="20" target="363" weight="0.7229915">
        <attvalues>
          <attvalue for="att1" value="-"/>
        </attvalues>
      </edge>
      <edge id="80" label="+" source="21" target="54" weight="0.7751869">
        <attvalues>
          <attvalue for="att1" value="+"/>
        </attvalues>
      </edge>
      <edge id="81" label="-" source="21" target="66" weight="0.94691">
        <attvalues>
          <attvalue for="att1" value="-"/>
        </attvalues>
      </edge>
      <edge id="82" label="+" source="21" target="167" weight="0.7023212">
        <attvalues>
          <attvalue for="att1" value="+"/>
        </attvalues>
      </edge>
      <edge id="83" label="+" source="21" target="180" weight="0.8922795">
        <attvalues>
          <attvalue for="att1" value="+"/>
        </attvalues>
      </edge>
      <edge id="84" label="+" source="21" target="199" weight="0.7696623">
        <attvalues>
          <attvalue for="att1" value="+"/>
        </attvalues>
      </edge>
      <edge id="85" label="-" source="21" target="336" weight="0.7234005">
        <attvalues>
          <attvalue for="att1" value="-"/>
        </attvalues>
      </edge>
      <edge id="86" label="+" source="22" target="136" weight="0.7810232">
        <attvalues>
          <attvalue for="att1" value="+"/>
        </attvalues>
      </edge>
      <edge id="87" label="+" source="22" target="190" weight="0.8544204">
        <attvalues>
          <attvalue for="att1" value="+"/>
        </attvalues>
      </edge>
      <edge id="88" label="-" source="22" target="278" weight="0.634048">
        <attvalues>
          <attvalue for="att1" value="-"/>
        </attvalues>
      </edge>
      <edge id="89" label="-" source="22" target="299" weight="0.9770187">
        <attvalues>
          <attvalue for="att1" value="-"/>
        </attvalues>
      </edge>
      <edge id="90" label="-" source="22" target="338" weight="0.7920657">
        <attvalues>
          <attvalue for="att1" value="-"/>
        </attvalues>
      </edge>
      <edge id="91" label="-" source="22" target="352" weight="0.807795">
        <attvalues>
          <attvalue for="att1" value="-"/>
        </attvalues>
      </edge>
      <edge id="92" label="-" source="23" target="58" weight="0.9882637">
        <attvalues>
          <attvalue for="att1" value="-"/>
        </attvalues>
      </edge>
      <edge id="93" label="-" source="23" target="72" weight="0.7079623">
        <attvalues>
          <attvalue for="att1" value="-"/>
        </attvalues>
      </edge>
      <edge id="94" label="-" source="23" target="73" weight="0.8696734">
        <attvalues>
          <attvalue for="att1" value="-"/>
        </attvalues>
      </edge>
      <edge id="95" label="-" source="23" target="79" weight="0.6279414">
        <attvalues>
          <attvalue for="att1" value="-"/>
        </attvalues>
      </edge>
      <edge id="96" label="-" source="23" target="91" weight="0.8473372">
        <attvalues>
          <attvalue for="att1" value="-"/>
        </attvalues>
      </edge>
      <edge id="97" label="-" source="23" target="150" weight="0.8736134">
        <attvalues>
          <attvalue for="att1" value="-"/>
        </attvalues>
      </edge>
      <edge id="98" label="-" source="23" target="166" weight="0.8027806">
        <attvalues>
          <attvalue for="att1" value="-"/>
        </attvalues>
      </edge>
      <edge id="99" label="-" source="23" target="292" weight="0.90924">
        <attvalues>
          <attvalue for="att1" value="-"/>
        </attvalues>
      </edge>
      <edge id="100" label="+" source="24" target="97" weight="0.8694388">
        <attvalues>
          <attvalue for="att1" value="+"/>
        </attvalues>
      </edge>
      <edge id="101" label="-" source="24" target="129" weight="0.9357757">
        <attvalues>
          <attvalue for="att1" value="-"/>
        </attvalues>
      </edge>
      <edge id="102" label="-" source="24" target="206" weight="0.8490464">
        <attvalues>
          <attvalue for="att1" value="-"/>
        </attvalues>
      </edge>
      <edge id="103" label="-" source="24" target="211" weight="0.6786945">
        <attvalues>
          <attvalue for="att1" value="-"/>
        </attvalues>
      </edge>
      <edge id="104" label="-" source="24" target="218" weight="0.8089974">
        <attvalues>
          <attvalue for="att1" value="-"/>
        </attvalues>
      </edge>
      <edge id="105" label="-" source="24" target="232" weight="0.8971553">
        <attvalues>
          <attvalue for="att1" value="-"/>
        </attvalues>
      </edge>
      <edge id="106" label="-" source="24" target="233" weight="0.8178425">
        <attvalues>
          <attvalue for="att1" value="-"/>
        </attvalues>
      </edge>
      <edge id="107" label="-" source="24" target="237" weight="1">
        <attvalues>
          <attvalue for="att1" value="-"/>
        </attvalues>
      </edge>
      <edge id="108" label="-" source="24" target="275" weight="0.8140964">
        <attvalues>
          <attvalue for="att1" value="-"/>
        </attvalues>
      </edge>
      <edge id="109" label="-" source="24" target="277" weight="1">
        <attvalues>
          <attvalue for="att1" value="-"/>
        </attvalues>
      </edge>
      <edge id="110" label="-" source="24" target="347" weight="0.8273722">
        <attvalues>
          <attvalue for="att1" value="-"/>
        </attvalues>
      </edge>
      <edge id="111" label="-" source="24" target="353" weight="0.6263204">
        <attvalues>
          <attvalue for="att1" value="-"/>
        </attvalues>
      </edge>
      <edge id="112" label="-" source="25" target="84" weight="0.912069">
        <attvalues>
          <attvalue for="att1" value="-"/>
        </attvalues>
      </edge>
      <edge id="113" label="+" source="25" target="322" weight="0.7706549">
        <attvalues>
          <attvalue for="att1" value="+"/>
        </attvalues>
      </edge>
      <edge id="114" label="+" source="25" target="365" weight="0.8940932">
        <attvalues>
          <attvalue for="att1" value="+"/>
        </attvalues>
      </edge>
      <edge id="115" label="+" source="26" target="34" weight="0.9845552">
        <attvalues>
          <attvalue for="att1" value="+"/>
        </attvalues>
      </edge>
      <edge id="116" label="+" source="26" target="43" weight="1">
        <attvalues>
          <attvalue for="att1" value="+"/>
        </attvalues>
      </edge>
      <edge id="117" label="+" source="26" target="49" weight="0.7437519">
        <attvalues>
          <attvalue for="att1" value="+"/>
        </attvalues>
      </edge>
      <edge id="118" label="+" source="26" target="69" weight="0.950446">
        <attvalues>
          <attvalue for="att1" value="+"/>
        </attvalues>
      </edge>
      <edge id="119" label="-" source="26" target="201" weight="0.8025745">
        <attvalues>
          <attvalue for="att1" value="-"/>
        </attvalues>
      </edge>
      <edge id="120" label="-" source="26" target="291" weight="0.6581903">
        <attvalues>
          <attvalue for="att1" value="-"/>
        </attvalues>
      </edge>
      <edge id="121" label="-" source="26" target="295" weight="0.935083">
        <attvalues>
          <attvalue for="att1" value="-"/>
        </attvalues>
      </edge>
      <edge id="122" label="-" source="27" target="32" weight="0.9186494">
        <attvalues>
          <attvalue for="att1" value="-"/>
        </attvalues>
      </edge>
      <edge id="123" label="+" source="27" target="236" weight="0.9309141">
        <attvalues>
          <attvalue for="att1" value="+"/>
        </attvalues>
      </edge>
      <edge id="124" label="+" source="27" target="272" weight="0.8659446">
        <attvalues>
          <attvalue for="att1" value="+"/>
        </attvalues>
      </edge>
      <edge id="125" label="+" source="27" target="273" weight="0.8384066">
        <attvalues>
          <attvalue for="att1" value="+"/>
        </attvalues>
      </edge>
      <edge id="126" label="-" source="27" target="332" weight="0.8606985">
        <attvalues>
          <attvalue for="att1" value="-"/>
        </attvalues>
      </edge>
      <edge id="127" label="-" source="28" target="76" weight="0.9025954">
        <attvalues>
          <attvalue for="att1" value="-"/>
        </attvalues>
      </edge>
      <edge id="128" label="-" source="28" target="114" weight="0.7885772">
        <attvalues>
          <attvalue for="att1" value="-"/>
        </attvalues>
      </edge>
      <edge id="129" label="-" source="28" target="132" weight="0.8859952">
        <attvalues>
          <attvalue for="att1" value="-"/>
        </attvalues>
      </edge>
      <edge id="130" label="-" source="28" target="151" weight="0.4922173">
        <attvalues>
          <attvalue for="att1" value="-"/>
        </attvalues>
      </edge>
      <edge id="131" label="+" source="28" target="221" weight="0.8898821">
        <attvalues>
          <attvalue for="att1" value="+"/>
        </attvalues>
      </edge>
      <edge id="132" label="-" source="28" target="243" weight="0.7955967">
        <attvalues>
          <attvalue for="att1" value="-"/>
        </attvalues>
      </edge>
      <edge id="133" label="+" source="28" target="340" weight="0.865103">
        <attvalues>
          <attvalue for="att1" value="+"/>
        </attvalues>
      </edge>
      <edge id="134" label="-" source="29" target="185" weight="0.962093">
        <attvalues>
          <attvalue for="att1" value="-"/>
        </attvalues>
      </edge>
      <edge id="135" label="+" source="29" target="312" weight="0.5624535">
        <attvalues>
          <attvalue for="att1" value="+"/>
        </attvalues>
      </edge>
      <edge id="136" label="-" source="30" target="39" weight="0.7450541">
        <attvalues>
          <attvalue for="att1" value="-"/>
        </attvalues>
      </edge>
      <edge id="137" label="-" source="30" target="67" weight="0.9553226">
        <attvalues>
          <attvalue for="att1" value="-"/>
        </attvalues>
      </edge>
      <edge id="138" label="+" source="30" target="116" weight="0.9516563">
        <attvalues>
          <attvalue for="att1" value="+"/>
        </attvalues>
      </edge>
      <edge id="139" label="-" source="30" target="123" weight="0.9518294">
        <attvalues>
          <attvalue for="att1" value="-"/>
        </attvalues>
      </edge>
      <edge id="140" label="-" source="30" target="183" weight="0.7886024">
        <attvalues>
          <attvalue for="att1" value="-"/>
        </attvalues>
      </edge>
      <edge id="141" label="-" source="30" target="213" weight="0.9350508">
        <attvalues>
          <attvalue for="att1" value="-"/>
        </attvalues>
      </edge>
      <edge id="142" label="-" source="31" target="203" weight="0.8187181">
        <attvalues>
          <attvalue for="att1" value="-"/>
        </attvalues>
      </edge>
      <edge id="143" label="+" source="31" target="303" weight="0.889489">
        <attvalues>
          <attvalue for="att1" value="+"/>
        </attvalues>
      </edge>
      <edge id="144" label="+" source="31" target="319" weight="0.6713497">
        <attvalues>
          <attvalue for="att1" value="+"/>
        </attvalues>
      </edge>
      <edge id="145" label="-" source="31" target="320" weight="0.8722384">
        <attvalues>
          <attvalue for="att1" value="-"/>
        </attvalues>
      </edge>
      <edge id="146" label="+" source="32" target="63" weight="0.7432547">
        <attvalues>
          <attvalue for="att1" value="+"/>
        </attvalues>
      </edge>
      <edge id="147" label="-" source="32" target="85" weight="0.8989608">
        <attvalues>
          <attvalue for="att1" value="-"/>
        </attvalues>
      </edge>
      <edge id="148" label="-" source="32" target="91" weight="0.8646584">
        <attvalues>
          <attvalue for="att1" value="-"/>
        </attvalues>
      </edge>
      <edge id="149" label="-" source="32" target="111" weight="0.8686283">
        <attvalues>
          <attvalue for="att1" value="-"/>
        </attvalues>
      </edge>
      <edge id="150" label="-" source="32" target="196" weight="0.942754">
        <attvalues>
          <attvalue for="att1" value="-"/>
        </attvalues>
      </edge>
      <edge id="151" label="-" source="32" target="210" weight="0.8520844">
        <attvalues>
          <attvalue for="att1" value="-"/>
        </attvalues>
      </edge>
      <edge id="152" label="-" source="33" target="175" weight="0.796832">
        <attvalues>
          <attvalue for="att1" value="-"/>
        </attvalues>
      </edge>
      <edge id="153" label="-" source="33" target="190" weight="0.8033919">
        <attvalues>
          <attvalue for="att1" value="-"/>
        </attvalues>
      </edge>
      <edge id="154" label="-" source="33" target="227" weight="0.8440924">
        <attvalues>
          <attvalue for="att1" value="-"/>
        </attvalues>
      </edge>
      <edge id="155" label="-" source="33" target="232" weight="0.7987752">
        <attvalues>
          <attvalue for="att1" value="-"/>
        </attvalues>
      </edge>
      <edge id="156" label="-" source="33" target="321" weight="0.7103145">
        <attvalues>
          <attvalue for="att1" value="-"/>
        </attvalues>
      </edge>
      <edge id="157" label="-" source="33" target="353" weight="0.7096241">
        <attvalues>
          <attvalue for="att1" value="-"/>
        </attvalues>
      </edge>
      <edge id="158" label="-" source="34" target="113" weight="0.9128442">
        <attvalues>
          <attvalue for="att1" value="-"/>
        </attvalues>
      </edge>
      <edge id="159" label="+" source="34" target="146" weight="0.8602495">
        <attvalues>
          <attvalue for="att1" value="+"/>
        </attvalues>
      </edge>
      <edge id="160" label="+" source="34" target="280" weight="0.8517274">
        <attvalues>
          <attvalue for="att1" value="+"/>
        </attvalues>
      </edge>
      <edge id="161" label="+" source="35" target="90" weight="0.8987816">
        <attvalues>
          <attvalue for="att1" value="+"/>
        </attvalues>
      </edge>
      <edge id="162" label="-" source="36" target="165" weight="0.7107274">
        <attvalues>
          <attvalue for="att1" value="-"/>
        </attvalues>
      </edge>
      <edge id="163" label="-" source="36" target="166" weight="0.8200888">
        <attvalues>
          <attvalue for="att1" value="-"/>
        </attvalues>
      </edge>
      <edge id="164" label="+" source="36" target="291" weight="0.8727642">
        <attvalues>
          <attvalue for="att1" value="+"/>
        </attvalues>
      </edge>
      <edge id="165" label="+" source="36" target="308" weight="0.8796462">
        <attvalues>
          <attvalue for="att1" value="+"/>
        </attvalues>
      </edge>
      <edge id="166" label="+" source="37" target="109" weight="0.8570582">
        <attvalues>
          <attvalue for="att1" value="+"/>
        </attvalues>
      </edge>
      <edge id="167" label="-" source="37" target="217" weight="0.4913955">
        <attvalues>
          <attvalue for="att1" value="-"/>
        </attvalues>
      </edge>
      <edge id="168" label="-" source="37" target="256" weight="0.7725057">
        <attvalues>
          <attvalue for="att1" value="-"/>
        </attvalues>
      </edge>
      <edge id="169" label="-" source="37" target="260" weight="0.9238825">
        <attvalues>
          <attvalue for="att1" value="-"/>
        </attvalues>
      </edge>
      <edge id="170" label="-" source="37" target="354" weight="0.6973207">
        <attvalues>
          <attvalue for="att1" value="-"/>
        </attvalues>
      </edge>
      <edge id="171" label="+" source="38" target="115" weight="0.8944836">
        <attvalues>
          <attvalue for="att1" value="+"/>
        </attvalues>
      </edge>
      <edge id="172" label="+" source="38" target="121" weight="0.8176855">
        <attvalues>
          <attvalue for="att1" value="+"/>
        </attvalues>
      </edge>
      <edge id="173" label="+" source="38" target="166" weight="0.8085173">
        <attvalues>
          <attvalue for="att1" value="+"/>
        </attvalues>
      </edge>
      <edge id="174" label="+" source="38" target="169" weight="0.7317233">
        <attvalues>
          <attvalue for="att1" value="+"/>
        </attvalues>
      </edge>
      <edge id="175" label="-" source="38" target="183" weight="0.8032401">
        <attvalues>
          <attvalue for="att1" value="-"/>
        </attvalues>
      </edge>
      <edge id="176" label="-" source="38" target="376" weight="1">
        <attvalues>
          <attvalue for="att1" value="-"/>
        </attvalues>
      </edge>
      <edge id="177" label="-" source="39" target="83" weight="1">
        <attvalues>
          <attvalue for="att1" value="-"/>
        </attvalues>
      </edge>
      <edge id="178" label="-" source="39" target="106" weight="0.6605665">
        <attvalues>
          <attvalue for="att1" value="-"/>
        </attvalues>
      </edge>
      <edge id="179" label="-" source="39" target="199" weight="0.9047364">
        <attvalues>
          <attvalue for="att1" value="-"/>
        </attvalues>
      </edge>
      <edge id="180" label="-" source="39" target="287" weight="0.8510477">
        <attvalues>
          <attvalue for="att1" value="-"/>
        </attvalues>
      </edge>
      <edge id="181" label="-" source="39" target="295" weight="0.7918129">
        <attvalues>
          <attvalue for="att1" value="-"/>
        </attvalues>
      </edge>
      <edge id="182" label="+" source="39" target="342" weight="0.9023836">
        <attvalues>
          <attvalue for="att1" value="+"/>
        </attvalues>
      </edge>
      <edge id="183" label="-" source="39" target="346" weight="0.9209088">
        <attvalues>
          <attvalue for="att1" value="-"/>
        </attvalues>
      </edge>
      <edge id="184" label="-" source="40" target="277" weight="0.8963124">
        <attvalues>
          <attvalue for="att1" value="-"/>
        </attvalues>
      </edge>
      <edge id="185" label="+" source="40" target="278" weight="0.8375701">
        <attvalues>
          <attvalue for="att1" value="+"/>
        </attvalues>
      </edge>
      <edge id="186" label="-" source="40" target="322" weight="0.7140592">
        <attvalues>
          <attvalue for="att1" value="-"/>
        </attvalues>
      </edge>
      <edge id="187" label="-" source="40" target="378" weight="0.8314341">
        <attvalues>
          <attvalue for="att1" value="-"/>
        </attvalues>
      </edge>
      <edge id="188" label="-" source="41" target="68" weight="0.9155037">
        <attvalues>
          <attvalue for="att1" value="-"/>
        </attvalues>
      </edge>
      <edge id="189" label="-" source="41" target="81" weight="0.7712495">
        <attvalues>
          <attvalue for="att1" value="-"/>
        </attvalues>
      </edge>
      <edge id="190" label="-" source="41" target="127" weight="0.9093991">
        <attvalues>
          <attvalue for="att1" value="-"/>
        </attvalues>
      </edge>
      <edge id="191" label="-" source="41" target="147" weight="0.5909824">
        <attvalues>
          <attvalue for="att1" value="-"/>
        </attvalues>
      </edge>
      <edge id="192" label="-" source="41" target="206" weight="0.5384963">
        <attvalues>
          <attvalue for="att1" value="-"/>
        </attvalues>
      </edge>
      <edge id="193" label="-" source="41" target="213" weight="0.8251882">
        <attvalues>
          <attvalue for="att1" value="-"/>
        </attvalues>
      </edge>
      <edge id="194" label="-" source="41" target="234" weight="0.4622431">
        <attvalues>
          <attvalue for="att1" value="-"/>
        </attvalues>
      </edge>
      <edge id="195" label="-" source="41" target="319" weight="0.7341741">
        <attvalues>
          <attvalue for="att1" value="-"/>
        </attvalues>
      </edge>
      <edge id="196" label="-" source="41" target="333" weight="0.8584602">
        <attvalues>
          <attvalue for="att1" value="-"/>
        </attvalues>
      </edge>
      <edge id="197" label="+" source="41" target="346" weight="0.6349186">
        <attvalues>
          <attvalue for="att1" value="+"/>
        </attvalues>
      </edge>
      <edge id="198" label="-" source="42" target="214" weight="0.9081953">
        <attvalues>
          <attvalue for="att1" value="-"/>
        </attvalues>
      </edge>
      <edge id="199" label="-" source="42" target="220" weight="0.9692647">
        <attvalues>
          <attvalue for="att1" value="-"/>
        </attvalues>
      </edge>
      <edge id="200" label="-" source="42" target="235" weight="0.849935">
        <attvalues>
          <attvalue for="att1" value="-"/>
        </attvalues>
      </edge>
      <edge id="201" label="-" source="42" target="254" weight="0.9642959">
        <attvalues>
          <attvalue for="att1" value="-"/>
        </attvalues>
      </edge>
      <edge id="202" label="-" source="42" target="296" weight="0.8427318">
        <attvalues>
          <attvalue for="att1" value="-"/>
        </attvalues>
      </edge>
      <edge id="203" label="-" source="42" target="325" weight="0.8825474">
        <attvalues>
          <attvalue for="att1" value="-"/>
        </attvalues>
      </edge>
      <edge id="204" label="+" source="42" target="337" weight="0.8354847">
        <attvalues>
          <attvalue for="att1" value="+"/>
        </attvalues>
      </edge>
      <edge id="205" label="-" source="42" target="359" weight="0.8241823">
        <attvalues>
          <attvalue for="att1" value="-"/>
        </attvalues>
      </edge>
      <edge id="206" label="-" source="43" target="202" weight="0.9447926">
        <attvalues>
          <attvalue for="att1" value="-"/>
        </attvalues>
      </edge>
      <edge id="207" label="+" source="43" target="283" weight="0.6739847">
        <attvalues>
          <attvalue for="att1" value="+"/>
        </attvalues>
      </edge>
      <edge id="208" label="+" source="43" target="326" weight="0.9137864">
        <attvalues>
          <attvalue for="att1" value="+"/>
        </attvalues>
      </edge>
      <edge id="209" label="-" source="44" target="86" weight="0.8841046">
        <attvalues>
          <attvalue for="att1" value="-"/>
        </attvalues>
      </edge>
      <edge id="210" label="-" source="44" target="109" weight="0.9326387">
        <attvalues>
          <attvalue for="att1" value="-"/>
        </attvalues>
      </edge>
      <edge id="211" label="-" source="45" target="58" weight="0.6315918">
        <attvalues>
          <attvalue for="att1" value="-"/>
        </attvalues>
      </edge>
      <edge id="212" label="-" source="45" target="70" weight="1">
        <attvalues>
          <attvalue for="att1" value="-"/>
        </attvalues>
      </edge>
      <edge id="213" label="-" source="45" target="174" weight="1">
        <attvalues>
          <attvalue for="att1" value="-"/>
        </attvalues>
      </edge>
      <edge id="214" label="-" source="45" target="190" weight="0.9463412">
        <attvalues>
          <attvalue for="att1" value="-"/>
        </attvalues>
      </edge>
      <edge id="215" label="-" source="45" target="221" weight="0.8884925">
        <attvalues>
          <attvalue for="att1" value="-"/>
        </attvalues>
      </edge>
      <edge id="216" label="-" source="45" target="225" weight="0.9350076">
        <attvalues>
          <attvalue for="att1" value="-"/>
        </attvalues>
      </edge>
      <edge id="217" label="+" source="46" target="49" weight="0.7740256">
        <attvalues>
          <attvalue for="att1" value="+"/>
        </attvalues>
      </edge>
      <edge id="218" label="+" source="46" target="285" weight="0.8213723">
        <attvalues>
          <attvalue for="att1" value="+"/>
        </attvalues>
      </edge>
      <edge id="219" label="+" source="46" target="293" weight="0.8971615">
        <attvalues>
          <attvalue for="att1" value="+"/>
        </attvalues>
      </edge>
      <edge id="220" label="-" source="46" target="325" weight="0.8814485">
        <attvalues>
          <attvalue for="att1" value="-"/>
        </attvalues>
      </edge>
      <edge id="221" label="+" source="47" target="209" weight="0.9048358">
        <attvalues>
          <attvalue for="att1" value="+"/>
        </attvalues>
      </edge>
      <edge id="222" label="+" source="47" target="210" weight="0.8336725">
        <attvalues>
          <attvalue for="att1" value="+"/>
        </attvalues>
      </edge>
      <edge id="223" label="-" source="47" target="321" weight="0.9335175">
        <attvalues>
          <attvalue for="att1" value="-"/>
        </attvalues>
      </edge>
      <edge id="224" label="-" source="47" target="344" weight="0.7118868">
        <attvalues>
          <attvalue for="att1" value="-"/>
        </attvalues>
      </edge>
      <edge id="225" label="-" source="47" target="370" weight="0.792768">
        <attvalues>
          <attvalue for="att1" value="-"/>
        </attvalues>
      </edge>
      <edge id="226" label="-" source="48" target="60" weight="0.973784">
        <attvalues>
          <attvalue for="att1" value="-"/>
        </attvalues>
      </edge>
      <edge id="227" label="-" source="48" target="81" weight="0.8688567">
        <attvalues>
          <attvalue for="att1" value="-"/>
        </attvalues>
      </edge>
      <edge id="228" label="-" source="48" target="116" weight="0.9585001">
        <attvalues>
          <attvalue for="att1" value="-"/>
        </attvalues>
      </edge>
      <edge id="229" label="-" source="48" target="211" weight="0.9115994">
        <attvalues>
          <attvalue for="att1" value="-"/>
        </attvalues>
      </edge>
      <edge id="230" label="-" source="48" target="240" weight="0.9837928">
        <attvalues>
          <attvalue for="att1" value="-"/>
        </attvalues>
      </edge>
      <edge id="231" label="-" source="49" target="56" weight="0.9304184">
        <attvalues>
          <attvalue for="att1" value="-"/>
        </attvalues>
      </edge>
      <edge id="232" label="+" source="49" target="154" weight="0.8443376">
        <attvalues>
          <attvalue for="att1" value="+"/>
        </attvalues>
      </edge>
      <edge id="233" label="+" source="49" target="182" weight="0.8173936">
        <attvalues>
          <attvalue for="att1" value="+"/>
        </attvalues>
      </edge>
      <edge id="234" label="-" source="49" target="191" weight="0.7183207">
        <attvalues>
          <attvalue for="att1" value="-"/>
        </attvalues>
      </edge>
      <edge id="235" label="-" source="49" target="226" weight="0.6399795">
        <attvalues>
          <attvalue for="att1" value="-"/>
        </attvalues>
      </edge>
      <edge id="236" label="-" source="49" target="325" weight="0.5980974">
        <attvalues>
          <attvalue for="att1" value="-"/>
        </attvalues>
      </edge>
      <edge id="237" label="-" source="49" target="345" weight="0.7861376">
        <attvalues>
          <attvalue for="att1" value="-"/>
        </attvalues>
      </edge>
      <edge id="238" label="-" source="50" target="279" weight="0.8185618">
        <attvalues>
          <attvalue for="att1" value="-"/>
        </attvalues>
      </edge>
      <edge id="239" label="-" source="50" target="307" weight="0.7481578">
        <attvalues>
          <attvalue for="att1" value="-"/>
        </attvalues>
      </edge>
      <edge id="240" label="+" source="51" target="71" weight="0.7475947">
        <attvalues>
          <attvalue for="att1" value="+"/>
        </attvalues>
      </edge>
      <edge id="241" label="-" source="51" target="79" weight="0.7508341">
        <attvalues>
          <attvalue for="att1" value="-"/>
        </attvalues>
      </edge>
      <edge id="242" label="-" source="51" target="82" weight="0.6578632">
        <attvalues>
          <attvalue for="att1" value="-"/>
        </attvalues>
      </edge>
      <edge id="243" label="+" source="51" target="132" weight="0.7645149">
        <attvalues>
          <attvalue for="att1" value="+"/>
        </attvalues>
      </edge>
      <edge id="244" label="+" source="51" target="213" weight="0.9491369">
        <attvalues>
          <attvalue for="att1" value="+"/>
        </attvalues>
      </edge>
      <edge id="245" label="-" source="51" target="261" weight="0.5596238">
        <attvalues>
          <attvalue for="att1" value="-"/>
        </attvalues>
      </edge>
      <edge id="246" label="-" source="51" target="269" weight="0.8994367">
        <attvalues>
          <attvalue for="att1" value="-"/>
        </attvalues>
      </edge>
      <edge id="247" label="+" source="51" target="351" weight="0.8597964">
        <attvalues>
          <attvalue for="att1" value="+"/>
        </attvalues>
      </edge>
      <edge id="248" label="+" source="52" target="178" weight="0.7232517">
        <attvalues>
          <attvalue for="att1" value="+"/>
        </attvalues>
      </edge>
      <edge id="249" label="+" source="52" target="309" weight="0.7872653">
        <attvalues>
          <attvalue for="att1" value="+"/>
        </attvalues>
      </edge>
      <edge id="250" label="+" source="53" target="128" weight="0.6527733">
        <attvalues>
          <attvalue for="att1" value="+"/>
        </attvalues>
      </edge>
      <edge id="251" label="+" source="53" target="195" weight="0.5800003">
        <attvalues>
          <attvalue for="att1" value="+"/>
        </attvalues>
      </edge>
      <edge id="252" label="-" source="53" target="258" weight="0.8558523">
        <attvalues>
          <attvalue for="att1" value="-"/>
        </attvalues>
      </edge>
      <edge id="253" label="-" source="53" target="287" weight="0.9132978">
        <attvalues>
          <attvalue for="att1" value="-"/>
        </attvalues>
      </edge>
      <edge id="254" label="-" source="54" target="68" weight="1">
        <attvalues>
          <attvalue for="att1" value="-"/>
        </attvalues>
      </edge>
      <edge id="255" label="-" source="54" target="97" weight="0.9083055">
        <attvalues>
          <attvalue for="att1" value="-"/>
        </attvalues>
      </edge>
      <edge id="256" label="+" source="54" target="127" weight="0.9149865">
        <attvalues>
          <attvalue for="att1" value="+"/>
        </attvalues>
      </edge>
      <edge id="257" label="-" source="54" target="230" weight="0.8430219">
        <attvalues>
          <attvalue for="att1" value="-"/>
        </attvalues>
      </edge>
      <edge id="258" label="-" source="54" target="239" weight="0.7079909">
        <attvalues>
          <attvalue for="att1" value="-"/>
        </attvalues>
      </edge>
      <edge id="259" label="-" source="55" target="134" weight="0.6917557">
        <attvalues>
          <attvalue for="att1" value="-"/>
        </attvalues>
      </edge>
      <edge id="260" label="-" source="55" target="165" weight="0.9716247">
        <attvalues>
          <attvalue for="att1" value="-"/>
        </attvalues>
      </edge>
      <edge id="261" label="-" source="55" target="194" weight="0.7620136">
        <attvalues>
          <attvalue for="att1" value="-"/>
        </attvalues>
      </edge>
      <edge id="262" label="-" source="55" target="208" weight="0.8991887">
        <attvalues>
          <attvalue for="att1" value="-"/>
        </attvalues>
      </edge>
      <edge id="263" label="-" source="55" target="223" weight="0.9782804">
        <attvalues>
          <attvalue for="att1" value="-"/>
        </attvalues>
      </edge>
      <edge id="264" label="-" source="55" target="271" weight="0.7769188">
        <attvalues>
          <attvalue for="att1" value="-"/>
        </attvalues>
      </edge>
      <edge id="265" label="+" source="55" target="339" weight="0.8595268">
        <attvalues>
          <attvalue for="att1" value="+"/>
        </attvalues>
      </edge>
      <edge id="266" label="-" source="56" target="122" weight="0.6146155">
        <attvalues>
          <attvalue for="att1" value="-"/>
        </attvalues>
      </edge>
      <edge id="267" label="+" source="56" target="159" weight="0.7432625">
        <attvalues>
          <attvalue for="att1" value="+"/>
        </attvalues>
      </edge>
      <edge id="268" label="-" source="57" target="172" weight="0.7258967">
        <attvalues>
          <attvalue for="att1" value="-"/>
        </attvalues>
      </edge>
      <edge id="269" label="+" source="57" target="350" weight="0.8442262">
        <attvalues>
          <attvalue for="att1" value="+"/>
        </attvalues>
      </edge>
      <edge id="270" label="-" source="58" target="204" weight="0.9279951">
        <attvalues>
          <attvalue for="att1" value="-"/>
        </attvalues>
      </edge>
      <edge id="271" label="-" source="58" target="255" weight="0.914957">
        <attvalues>
          <attvalue for="att1" value="-"/>
        </attvalues>
      </edge>
      <edge id="272" label="+" source="58" target="271" weight="0.4829093">
        <attvalues>
          <attvalue for="att1" value="+"/>
        </attvalues>
      </edge>
      <edge id="273" label="-" source="58" target="304" weight="0.6594475">
        <attvalues>
          <attvalue for="att1" value="-"/>
        </attvalues>
      </edge>
      <edge id="274" label="-" source="59" target="250" weight="0.8338119">
        <attvalues>
          <attvalue for="att1" value="-"/>
        </attvalues>
      </edge>
      <edge id="275" label="-" source="59" target="290" weight="0.8354886">
        <attvalues>
          <attvalue for="att1" value="-"/>
        </attvalues>
      </edge>
      <edge id="276" label="-" source="59" target="351" weight="0.8661844">
        <attvalues>
          <attvalue for="att1" value="-"/>
        </attvalues>
      </edge>
      <edge id="277" label="-" source="60" target="74" weight="0.8513736">
        <attvalues>
          <attvalue for="att1" value="-"/>
        </attvalues>
      </edge>
      <edge id="278" label="+" source="60" target="263" weight="0.7569396">
        <attvalues>
          <attvalue for="att1" value="+"/>
        </attvalues>
      </edge>
      <edge id="279" label="-" source="60" target="298" weight="0.8748333">
        <attvalues>
          <attvalue for="att1" value="-"/>
        </attvalues>
      </edge>
      <edge id="280" label="-" source="61" target="62" weight="0.8678079">
        <attvalues>
          <attvalue for="att1" value="-"/>
        </attvalues>
      </edge>
      <edge id="281" label="-" source="61" target="285" weight="0.7613087">
        <attvalues>
          <attvalue for="att1" value="-"/>
        </attvalues>
      </edge>
      <edge id="282" label="-" source="61" target="356" weight="0.7274726">
        <attvalues>
          <attvalue for="att1" value="-"/>
        </attvalues>
      </edge>
      <edge id="283" label="-" source="61" target="376" weight="0.6537067">
        <attvalues>
          <attvalue for="att1" value="-"/>
        </attvalues>
      </edge>
      <edge id="284" label="+" source="62" target="141" weight="0.8392018">
        <attvalues>
          <attvalue for="att1" value="+"/>
        </attvalues>
      </edge>
      <edge id="285" label="+" source="62" target="157" weight="0.8905749">
        <attvalues>
          <attvalue for="att1" value="+"/>
        </attvalues>
      </edge>
      <edge id="286" label="+" source="62" target="166" weight="0.8696085">
        <attvalues>
          <attvalue for="att1" value="+"/>
        </attvalues>
      </edge>
      <edge id="287" label="+" source="62" target="193" weight="0.797339">
        <attvalues>
          <attvalue for="att1" value="+"/>
        </attvalues>
      </edge>
      <edge id="288" label="+" source="62" target="209" weight="0.9115397">
        <attvalues>
          <attvalue for="att1" value="+"/>
        </attvalues>
      </edge>
      <edge id="289" label="+" source="62" target="228" weight="0.8495938">
        <attvalues>
          <attvalue for="att1" value="+"/>
        </attvalues>
      </edge>
      <edge id="290" label="-" source="63" target="69" weight="0.9389054">
        <attvalues>
          <attvalue for="att1" value="-"/>
        </attvalues>
      </edge>
      <edge id="291" label="-" source="63" target="108" weight="0.5978902">
        <attvalues>
          <attvalue for="att1" value="-"/>
        </attvalues>
      </edge>
      <edge id="292" label="-" source="63" target="132" weight="0.5440263">
        <attvalues>
          <attvalue for="att1" value="-"/>
        </attvalues>
      </edge>
      <edge id="293" label="-" source="63" target="142" weight="0.8361391">
        <attvalues>
          <attvalue for="att1" value="-"/>
        </attvalues>
      </edge>
      <edge id="294" label="-" source="63" target="152" weight="0.7427838">
        <attvalues>
          <attvalue for="att1" value="-"/>
        </attvalues>
      </edge>
      <edge id="295" label="-" source="64" target="117" weight="0.8676142">
        <attvalues>
          <attvalue for="att1" value="-"/>
        </attvalues>
      </edge>
      <edge id="296" label="-" source="64" target="264" weight="0.8187025">
        <attvalues>
          <attvalue for="att1" value="-"/>
        </attvalues>
      </edge>
      <edge id="297" label="-" source="64" target="295" weight="0.9086865">
        <attvalues>
          <attvalue for="att1" value="-"/>
        </attvalues>
      </edge>
      <edge id="298" label="-" source="64" target="311" weight="0.8022887">
        <attvalues>
          <attvalue for="att1" value="-"/>
        </attvalues>
      </edge>
      <edge id="299" label="-" source="64" target="350" weight="0.5087736">
        <attvalues>
          <attvalue for="att1" value="-"/>
        </attvalues>
      </edge>
      <edge id="300" label="-" source="64" target="353" weight="0.7969378">
        <attvalues>
          <attvalue for="att1" value="-"/>
        </attvalues>
      </edge>
      <edge id="301" label="-" source="65" target="144" weight="0.807793">
        <attvalues>
          <attvalue for="att1" value="-"/>
        </attvalues>
      </edge>
      <edge id="302" label="-" source="65" target="153" weight="0.7453968">
        <attvalues>
          <attvalue for="att1" value="-"/>
        </attvalues>
      </edge>
      <edge id="303" label="+" source="65" target="173" weight="0.7686371">
        <attvalues>
          <attvalue for="att1" value="+"/>
        </attvalues>
      </edge>
      <edge id="304" label="+" source="65" target="199" weight="0.9391399">
        <attvalues>
          <attvalue for="att1" value="+"/>
        </attvalues>
      </edge>
      <edge id="305" label="+" source="65" target="235" weight="0.7931803">
        <attvalues>
          <attvalue for="att1" value="+"/>
        </attvalues>
      </edge>
      <edge id="306" label="+" source="65" target="236" weight="0.811981">
        <attvalues>
          <attvalue for="att1" value="+"/>
        </attvalues>
      </edge>
      <edge id="307" label="+" source="65" target="241" weight="0.8385398">
        <attvalues>
          <attvalue for="att1" value="+"/>
        </attvalues>
      </edge>
      <edge id="308" label="-" source="65" target="295" weight="0.7847498">
        <attvalues>
          <attvalue for="att1" value="-"/>
        </attvalues>
      </edge>
      <edge id="309" label="-" source="65" target="344" weight="0.6492378">
        <attvalues>
          <attvalue for="att1" value="-"/>
        </attvalues>
      </edge>
      <edge id="310" label="-" source="66" target="102" weight="0.8940684">
        <attvalues>
          <attvalue for="att1" value="-"/>
        </attvalues>
      </edge>
      <edge id="311" label="-" source="66" target="122" weight="0.7162265">
        <attvalues>
          <attvalue for="att1" value="-"/>
        </attvalues>
      </edge>
      <edge id="312" label="-" source="66" target="142" weight="0.8701838">
        <attvalues>
          <attvalue for="att1" value="-"/>
        </attvalues>
      </edge>
      <edge id="313" label="-" source="66" target="154" weight="0.7934292">
        <attvalues>
          <attvalue for="att1" value="-"/>
        </attvalues>
      </edge>
      <edge id="314" label="-" source="66" target="211" weight="0.9547533">
        <attvalues>
          <attvalue for="att1" value="-"/>
        </attvalues>
      </edge>
      <edge id="315" label="-" source="66" target="246" weight="0.9502181">
        <attvalues>
          <attvalue for="att1" value="-"/>
        </attvalues>
      </edge>
      <edge id="316" label="-" source="66" target="252" weight="0.8241783">
        <attvalues>
          <attvalue for="att1" value="-"/>
        </attvalues>
      </edge>
      <edge id="317" label="+" source="67" target="78" weight="0.9292672">
        <attvalues>
          <attvalue for="att1" value="+"/>
        </attvalues>
      </edge>
      <edge id="318" label="+" source="67" target="140" weight="0.6055868">
        <attvalues>
          <attvalue for="att1" value="+"/>
        </attvalues>
      </edge>
      <edge id="319" label="+" source="67" target="227" weight="0.8729481">
        <attvalues>
          <attvalue for="att1" value="+"/>
        </attvalues>
      </edge>
      <edge id="320" label="+" source="67" target="263" weight="0.8759864">
        <attvalues>
          <attvalue for="att1" value="+"/>
        </attvalues>
      </edge>
      <edge id="321" label="+" source="67" target="350" weight="0.9348881">
        <attvalues>
          <attvalue for="att1" value="+"/>
        </attvalues>
      </edge>
      <edge id="322" label="-" source="68" target="75" weight="0.9364683">
        <attvalues>
          <attvalue for="att1" value="-"/>
        </attvalues>
      </edge>
      <edge id="323" label="+" source="68" target="95" weight="0.7842134">
        <attvalues>
          <attvalue for="att1" value="+"/>
        </attvalues>
      </edge>
      <edge id="324" label="-" source="68" target="105" weight="0.9555137">
        <attvalues>
          <attvalue for="att1" value="-"/>
        </attvalues>
      </edge>
      <edge id="325" label="-" source="68" target="256" weight="0.8188692">
        <attvalues>
          <attvalue for="att1" value="-"/>
        </attvalues>
      </edge>
      <edge id="326" label="-" source="68" target="276" weight="0.4323762">
        <attvalues>
          <attvalue for="att1" value="-"/>
        </attvalues>
      </edge>
      <edge id="327" label="+" source="69" target="217" weight="0.7767173">
        <attvalues>
          <attvalue for="att1" value="+"/>
        </attvalues>
      </edge>
      <edge id="328" label="-" source="69" target="241" weight="0.846062">
        <attvalues>
          <attvalue for="att1" value="-"/>
        </attvalues>
      </edge>
      <edge id="329" label="-" source="69" target="268" weight="0.9150512">
        <attvalues>
          <attvalue for="att1" value="-"/>
        </attvalues>
      </edge>
      <edge id="330" label="-" source="69" target="329" weight="0.8865736">
        <attvalues>
          <attvalue for="att1" value="-"/>
        </attvalues>
      </edge>
      <edge id="331" label="-" source="69" target="349" weight="0.6274652">
        <attvalues>
          <attvalue for="att1" value="-"/>
        </attvalues>
      </edge>
      <edge id="332" label="-" source="70" target="106" weight="0.5726036">
        <attvalues>
          <attvalue for="att1" value="-"/>
        </attvalues>
      </edge>
      <edge id="333" label="-" source="71" target="107" weight="0.8616104">
        <attvalues>
          <attvalue for="att1" value="-"/>
        </attvalues>
      </edge>
      <edge id="334" label="+" source="71" target="117" weight="0.6506409">
        <attvalues>
          <attvalue for="att1" value="+"/>
        </attvalues>
      </edge>
      <edge id="335" label="-" source="71" target="143" weight="0.7423871">
        <attvalues>
          <attvalue for="att1" value="-"/>
        </attvalues>
      </edge>
      <edge id="336" label="-" source="71" target="211" weight="0.9034806">
        <attvalues>
          <attvalue for="att1" value="-"/>
        </attvalues>
      </edge>
      <edge id="337" label="-" source="71" target="239" weight="0.8225467">
        <attvalues>
          <attvalue for="att1" value="-"/>
        </attvalues>
      </edge>
      <edge id="338" label="-" source="71" target="279" weight="0.8469915">
        <attvalues>
          <attvalue for="att1" value="-"/>
        </attvalues>
      </edge>
      <edge id="339" label="-" source="71" target="306" weight="0.932639">
        <attvalues>
          <attvalue for="att1" value="-"/>
        </attvalues>
      </edge>
      <edge id="340" label="-" source="71" target="319" weight="0.700445">
        <attvalues>
          <attvalue for="att1" value="-"/>
        </attvalues>
      </edge>
      <edge id="341" label="-" source="72" target="81" weight="0.6368898">
        <attvalues>
          <attvalue for="att1" value="-"/>
        </attvalues>
      </edge>
      <edge id="342" label="-" source="72" target="146" weight="0.5676607">
        <attvalues>
          <attvalue for="att1" value="-"/>
        </attvalues>
      </edge>
      <edge id="343" label="-" source="74" target="83" weight="0.8787569">
        <attvalues>
          <attvalue for="att1" value="-"/>
        </attvalues>
      </edge>
      <edge id="344" label="-" source="74" target="94" weight="0.6985389">
        <attvalues>
          <attvalue for="att1" value="-"/>
        </attvalues>
      </edge>
      <edge id="345" label="-" source="74" target="98" weight="0.7659695">
        <attvalues>
          <attvalue for="att1" value="-"/>
        </attvalues>
      </edge>
      <edge id="346" label="-" source="74" target="254" weight="0.8569754">
        <attvalues>
          <attvalue for="att1" value="-"/>
        </attvalues>
      </edge>
      <edge id="347" label="-" source="74" target="269" weight="0.7624398">
        <attvalues>
          <attvalue for="att1" value="-"/>
        </attvalues>
      </edge>
      <edge id="348" label="-" source="74" target="330" weight="0.6079344">
        <attvalues>
          <attvalue for="att1" value="-"/>
        </attvalues>
      </edge>
      <edge id="349" label="-" source="74" target="348" weight="0.8019839">
        <attvalues>
          <attvalue for="att1" value="-"/>
        </attvalues>
      </edge>
      <edge id="350" label="-" source="74" target="359" weight="0.6518337">
        <attvalues>
          <attvalue for="att1" value="-"/>
        </attvalues>
      </edge>
      <edge id="351" label="-" source="74" target="363" weight="0.9393913">
        <attvalues>
          <attvalue for="att1" value="-"/>
        </attvalues>
      </edge>
      <edge id="352" label="-" source="75" target="89" weight="0.8727664">
        <attvalues>
          <attvalue for="att1" value="-"/>
        </attvalues>
      </edge>
      <edge id="353" label="+" source="75" target="102" weight="0.8394611">
        <attvalues>
          <attvalue for="att1" value="+"/>
        </attvalues>
      </edge>
      <edge id="354" label="+" source="75" target="178" weight="0.9049214">
        <attvalues>
          <attvalue for="att1" value="+"/>
        </attvalues>
      </edge>
      <edge id="355" label="+" source="75" target="194" weight="0.8857599">
        <attvalues>
          <attvalue for="att1" value="+"/>
        </attvalues>
      </edge>
      <edge id="356" label="+" source="75" target="196" weight="0.783952">
        <attvalues>
          <attvalue for="att1" value="+"/>
        </attvalues>
      </edge>
      <edge id="357" label="+" source="75" target="199" weight="0.8587775">
        <attvalues>
          <attvalue for="att1" value="+"/>
        </attvalues>
      </edge>
      <edge id="358" label="+" source="75" target="203" weight="0.8233735">
        <attvalues>
          <attvalue for="att1" value="+"/>
        </attvalues>
      </edge>
      <edge id="359" label="-" source="75" target="204" weight="0.7211284">
        <attvalues>
          <attvalue for="att1" value="-"/>
        </attvalues>
      </edge>
      <edge id="360" label="-" source="76" target="86" weight="0.9336469">
        <attvalues>
          <attvalue for="att1" value="-"/>
        </attvalues>
      </edge>
      <edge id="361" label="-" source="76" target="112" weight="0.7687413">
        <attvalues>
          <attvalue for="att1" value="-"/>
        </attvalues>
      </edge>
      <edge id="362" label="-" source="76" target="114" weight="0.8019162">
        <attvalues>
          <attvalue for="att1" value="-"/>
        </attvalues>
      </edge>
      <edge id="363" label="-" source="76" target="178" weight="0.8249979">
        <attvalues>
          <attvalue for="att1" value="-"/>
        </attvalues>
      </edge>
      <edge id="364" label="-" source="76" target="189" weight="0.9404915">
        <attvalues>
          <attvalue for="att1" value="-"/>
        </attvalues>
      </edge>
      <edge id="365" label="-" source="76" target="218" weight="0.7470184">
        <attvalues>
          <attvalue for="att1" value="-"/>
        </attvalues>
      </edge>
      <edge id="366" label="-" source="76" target="243" weight="0.8654738">
        <attvalues>
          <attvalue for="att1" value="-"/>
        </attvalues>
      </edge>
      <edge id="367" label="-" source="76" target="305" weight="0.6880309">
        <attvalues>
          <attvalue for="att1" value="-"/>
        </attvalues>
      </edge>
      <edge id="368" label="-" source="76" target="314" weight="0.742669">
        <attvalues>
          <attvalue for="att1" value="-"/>
        </attvalues>
      </edge>
      <edge id="369" label="-" source="76" target="342" weight="0.61267">
        <attvalues>
          <attvalue for="att1" value="-"/>
        </attvalues>
      </edge>
      <edge id="370" label="-" source="76" target="362" weight="0.6159404">
        <attvalues>
          <attvalue for="att1" value="-"/>
        </attvalues>
      </edge>
      <edge id="371" label="-" source="77" target="99" weight="0.5390075">
        <attvalues>
          <attvalue for="att1" value="-"/>
        </attvalues>
      </edge>
      <edge id="372" label="-" source="77" target="115" weight="0.6716041">
        <attvalues>
          <attvalue for="att1" value="-"/>
        </attvalues>
      </edge>
      <edge id="373" label="-" source="77" target="124" weight="0.8471866">
        <attvalues>
          <attvalue for="att1" value="-"/>
        </attvalues>
      </edge>
      <edge id="374" label="-" source="77" target="156" weight="0.7577625">
        <attvalues>
          <attvalue for="att1" value="-"/>
        </attvalues>
      </edge>
      <edge id="375" label="+" source="77" target="171" weight="0.982844">
        <attvalues>
          <attvalue for="att1" value="+"/>
        </attvalues>
      </edge>
      <edge id="376" label="-" source="77" target="232" weight="0.8872407">
        <attvalues>
          <attvalue for="att1" value="-"/>
        </attvalues>
      </edge>
      <edge id="377" label="-" source="77" target="316" weight="0.75968">
        <attvalues>
          <attvalue for="att1" value="-"/>
        </attvalues>
      </edge>
      <edge id="378" label="-" source="77" target="331" weight="0.8406814">
        <attvalues>
          <attvalue for="att1" value="-"/>
        </attvalues>
      </edge>
      <edge id="379" label="-" source="77" target="372" weight="0.6560855">
        <attvalues>
          <attvalue for="att1" value="-"/>
        </attvalues>
      </edge>
      <edge id="380" label="-" source="78" target="133" weight="0.7977702">
        <attvalues>
          <attvalue for="att1" value="-"/>
        </attvalues>
      </edge>
      <edge id="381" label="-" source="78" target="140" weight="0.7308981">
        <attvalues>
          <attvalue for="att1" value="-"/>
        </attvalues>
      </edge>
      <edge id="382" label="-" source="78" target="143" weight="0.6312917">
        <attvalues>
          <attvalue for="att1" value="-"/>
        </attvalues>
      </edge>
      <edge id="383" label="-" source="79" target="96" weight="0.8467379">
        <attvalues>
          <attvalue for="att1" value="-"/>
        </attvalues>
      </edge>
      <edge id="384" label="-" source="79" target="98" weight="0.7997883">
        <attvalues>
          <attvalue for="att1" value="-"/>
        </attvalues>
      </edge>
      <edge id="385" label="-" source="79" target="104" weight="0.8536226">
        <attvalues>
          <attvalue for="att1" value="-"/>
        </attvalues>
      </edge>
      <edge id="386" label="-" source="79" target="119" weight="0.7620657">
        <attvalues>
          <attvalue for="att1" value="-"/>
        </attvalues>
      </edge>
      <edge id="387" label="-" source="79" target="198" weight="0.9330614">
        <attvalues>
          <attvalue for="att1" value="-"/>
        </attvalues>
      </edge>
      <edge id="388" label="-" source="79" target="209" weight="0.8005352">
        <attvalues>
          <attvalue for="att1" value="-"/>
        </attvalues>
      </edge>
      <edge id="389" label="-" source="79" target="243" weight="0.8045156">
        <attvalues>
          <attvalue for="att1" value="-"/>
        </attvalues>
      </edge>
      <edge id="390" label="-" source="79" target="248" weight="0.8597272">
        <attvalues>
          <attvalue for="att1" value="-"/>
        </attvalues>
      </edge>
      <edge id="391" label="+" source="79" target="257" weight="0.8133345">
        <attvalues>
          <attvalue for="att1" value="+"/>
        </attvalues>
      </edge>
      <edge id="392" label="+" source="79" target="309" weight="0.6816583">
        <attvalues>
          <attvalue for="att1" value="+"/>
        </attvalues>
      </edge>
      <edge id="393" label="-" source="79" target="316" weight="0.7575234">
        <attvalues>
          <attvalue for="att1" value="-"/>
        </attvalues>
      </edge>
      <edge id="394" label="-" source="79" target="347" weight="0.9541665">
        <attvalues>
          <attvalue for="att1" value="-"/>
        </attvalues>
      </edge>
      <edge id="395" label="+" source="80" target="271" weight="0.8733193">
        <attvalues>
          <attvalue for="att1" value="+"/>
        </attvalues>
      </edge>
      <edge id="396" label="+" source="80" target="287" weight="0.8975147">
        <attvalues>
          <attvalue for="att1" value="+"/>
        </attvalues>
      </edge>
      <edge id="397" label="+" source="80" target="289" weight="0.8832749">
        <attvalues>
          <attvalue for="att1" value="+"/>
        </attvalues>
      </edge>
      <edge id="398" label="+" source="81" target="174" weight="0.8938374">
        <attvalues>
          <attvalue for="att1" value="+"/>
        </attvalues>
      </edge>
      <edge id="399" label="-" source="81" target="236" weight="0.9214966">
        <attvalues>
          <attvalue for="att1" value="-"/>
        </attvalues>
      </edge>
      <edge id="400" label="+" source="81" target="321" weight="0.9490635">
        <attvalues>
          <attvalue for="att1" value="+"/>
        </attvalues>
      </edge>
      <edge id="401" label="+" source="82" target="272" weight="0.6400076">
        <attvalues>
          <attvalue for="att1" value="+"/>
        </attvalues>
      </edge>
      <edge id="402" label="+" source="82" target="307" weight="0.5200139">
        <attvalues>
          <attvalue for="att1" value="+"/>
        </attvalues>
      </edge>
      <edge id="403" label="-" source="82" target="341" weight="0.7535374">
        <attvalues>
          <attvalue for="att1" value="-"/>
        </attvalues>
      </edge>
      <edge id="404" label="-" source="83" target="279" weight="0.5896812">
        <attvalues>
          <attvalue for="att1" value="-"/>
        </attvalues>
      </edge>
      <edge id="405" label="+" source="83" target="356" weight="0.8797288">
        <attvalues>
          <attvalue for="att1" value="+"/>
        </attvalues>
      </edge>
      <edge id="406" label="-" source="83" target="373" weight="0.924979">
        <attvalues>
          <attvalue for="att1" value="-"/>
        </attvalues>
      </edge>
      <edge id="407" label="-" source="84" target="263" weight="0.9124493">
        <attvalues>
          <attvalue for="att1" value="-"/>
        </attvalues>
      </edge>
      <edge id="408" label="-" source="84" target="267" weight="0.7909979">
        <attvalues>
          <attvalue for="att1" value="-"/>
        </attvalues>
      </edge>
      <edge id="409" label="-" source="84" target="317" weight="0.8271822">
        <attvalues>
          <attvalue for="att1" value="-"/>
        </attvalues>
      </edge>
      <edge id="410" label="-" source="84" target="357" weight="0.7545967">
        <attvalues>
          <attvalue for="att1" value="-"/>
        </attvalues>
      </edge>
      <edge id="411" label="+" source="84" target="369" weight="0.9891966">
        <attvalues>
          <attvalue for="att1" value="+"/>
        </attvalues>
      </edge>
      <edge id="412" label="+" source="85" target="110" weight="0.8972174">
        <attvalues>
          <attvalue for="att1" value="+"/>
        </attvalues>
      </edge>
      <edge id="413" label="+" source="85" target="162" weight="0.9900836">
        <attvalues>
          <attvalue for="att1" value="+"/>
        </attvalues>
      </edge>
      <edge id="414" label="+" source="85" target="168" weight="0.7692765">
        <attvalues>
          <attvalue for="att1" value="+"/>
        </attvalues>
      </edge>
      <edge id="415" label="-" source="85" target="371" weight="0.757367">
        <attvalues>
          <attvalue for="att1" value="-"/>
        </attvalues>
      </edge>
      <edge id="416" label="+" source="86" target="124" weight="0.751668">
        <attvalues>
          <attvalue for="att1" value="+"/>
        </attvalues>
      </edge>
      <edge id="417" label="+" source="86" target="168" weight="0.9020176">
        <attvalues>
          <attvalue for="att1" value="+"/>
        </attvalues>
      </edge>
      <edge id="418" label="+" source="86" target="184" weight="0.8696342">
        <attvalues>
          <attvalue for="att1" value="+"/>
        </attvalues>
      </edge>
      <edge id="419" label="+" source="86" target="193" weight="0.9075763">
        <attvalues>
          <attvalue for="att1" value="+"/>
        </attvalues>
      </edge>
      <edge id="420" label="+" source="86" target="220" weight="0.8640009">
        <attvalues>
          <attvalue for="att1" value="+"/>
        </attvalues>
      </edge>
      <edge id="421" label="+" source="86" target="236" weight="0.9081358">
        <attvalues>
          <attvalue for="att1" value="+"/>
        </attvalues>
      </edge>
      <edge id="422" label="+" source="86" target="295" weight="0.7822042">
        <attvalues>
          <attvalue for="att1" value="+"/>
        </attvalues>
      </edge>
      <edge id="423" label="+" source="86" target="327" weight="0.8730779">
        <attvalues>
          <attvalue for="att1" value="+"/>
        </attvalues>
      </edge>
      <edge id="424" label="-" source="87" target="88" weight="0.8130265">
        <attvalues>
          <attvalue for="att1" value="-"/>
        </attvalues>
      </edge>
      <edge id="425" label="-" source="87" target="94" weight="0.924463">
        <attvalues>
          <attvalue for="att1" value="-"/>
        </attvalues>
      </edge>
      <edge id="426" label="-" source="87" target="104" weight="0.6890161">
        <attvalues>
          <attvalue for="att1" value="-"/>
        </attvalues>
      </edge>
      <edge id="427" label="-" source="87" target="168" weight="0.8339855">
        <attvalues>
          <attvalue for="att1" value="-"/>
        </attvalues>
      </edge>
      <edge id="428" label="-" source="87" target="206" weight="0.8101236">
        <attvalues>
          <attvalue for="att1" value="-"/>
        </attvalues>
      </edge>
      <edge id="429" label="-" source="87" target="230" weight="0.6855008">
        <attvalues>
          <attvalue for="att1" value="-"/>
        </attvalues>
      </edge>
      <edge id="430" label="-" source="87" target="251" weight="0.7745742">
        <attvalues>
          <attvalue for="att1" value="-"/>
        </attvalues>
      </edge>
      <edge id="431" label="-" source="87" target="252" weight="0.5561147">
        <attvalues>
          <attvalue for="att1" value="-"/>
        </attvalues>
      </edge>
      <edge id="432" label="-" source="88" target="89" weight="0.9447572">
        <attvalues>
          <attvalue for="att1" value="-"/>
        </attvalues>
      </edge>
      <edge id="433" label="-" source="88" target="140" weight="0.830322">
        <attvalues>
          <attvalue for="att1" value="-"/>
        </attvalues>
      </edge>
      <edge id="434" label="+" source="88" target="156" weight="0.6387289">
        <attvalues>
          <attvalue for="att1" value="+"/>
        </attvalues>
      </edge>
      <edge id="435" label="+" source="88" target="164" weight="0.750823">
        <attvalues>
          <attvalue for="att1" value="+"/>
        </attvalues>
      </edge>
      <edge id="436" label="+" source="88" target="334" weight="0.9054578">
        <attvalues>
          <attvalue for="att1" value="+"/>
        </attvalues>
      </edge>
      <edge id="437" label="-" source="88" target="361" weight="0.8612427">
        <attvalues>
          <attvalue for="att1" value="-"/>
        </attvalues>
      </edge>
      <edge id="438" label="-" source="89" target="92" weight="0.5399864">
        <attvalues>
          <attvalue for="att1" value="-"/>
        </attvalues>
      </edge>
      <edge id="439" label="+" source="89" target="136" weight="0.8153391">
        <attvalues>
          <attvalue for="att1" value="+"/>
        </attvalues>
      </edge>
      <edge id="440" label="+" source="89" target="216" weight="0.9102113">
        <attvalues>
          <attvalue for="att1" value="+"/>
        </attvalues>
      </edge>
      <edge id="441" label="+" source="89" target="232" weight="0.782027">
        <attvalues>
          <attvalue for="att1" value="+"/>
        </attvalues>
      </edge>
      <edge id="442" label="+" source="89" target="255" weight="0.8253505">
        <attvalues>
          <attvalue for="att1" value="+"/>
        </attvalues>
      </edge>
      <edge id="443" label="-" source="89" target="350" weight="0.9453634">
        <attvalues>
          <attvalue for="att1" value="-"/>
        </attvalues>
      </edge>
      <edge id="444" label="+" source="90" target="237" weight="0.7560765">
        <attvalues>
          <attvalue for="att1" value="+"/>
        </attvalues>
      </edge>
      <edge id="445" label="-" source="90" target="252" weight="0.719493">
        <attvalues>
          <attvalue for="att1" value="-"/>
        </attvalues>
      </edge>
      <edge id="446" label="-" source="90" target="331" weight="0.7569465">
        <attvalues>
          <attvalue for="att1" value="-"/>
        </attvalues>
      </edge>
      <edge id="447" label="-" source="90" target="366" weight="0.9615644">
        <attvalues>
          <attvalue for="att1" value="-"/>
        </attvalues>
      </edge>
      <edge id="448" label="-" source="91" target="159" weight="0.896375">
        <attvalues>
          <attvalue for="att1" value="-"/>
        </attvalues>
      </edge>
      <edge id="449" label="-" source="91" target="229" weight="0.7639705">
        <attvalues>
          <attvalue for="att1" value="-"/>
        </attvalues>
      </edge>
      <edge id="450" label="-" source="91" target="306" weight="0.5183019">
        <attvalues>
          <attvalue for="att1" value="-"/>
        </attvalues>
      </edge>
      <edge id="451" label="-" source="92" target="159" weight="0.9172809">
        <attvalues>
          <attvalue for="att1" value="-"/>
        </attvalues>
      </edge>
      <edge id="452" label="+" source="92" target="161" weight="0.5732254">
        <attvalues>
          <attvalue for="att1" value="+"/>
        </attvalues>
      </edge>
      <edge id="453" label="-" source="92" target="226" weight="0.6702936">
        <attvalues>
          <attvalue for="att1" value="-"/>
        </attvalues>
      </edge>
      <edge id="454" label="-" source="92" target="251" weight="0.704536">
        <attvalues>
          <attvalue for="att1" value="-"/>
        </attvalues>
      </edge>
      <edge id="455" label="-" source="92" target="269" weight="0.8158478">
        <attvalues>
          <attvalue for="att1" value="-"/>
        </attvalues>
      </edge>
      <edge id="456" label="-" source="92" target="365" weight="0.8734392">
        <attvalues>
          <attvalue for="att1" value="-"/>
        </attvalues>
      </edge>
      <edge id="457" label="-" source="93" target="151" weight="0.8340974">
        <attvalues>
          <attvalue for="att1" value="-"/>
        </attvalues>
      </edge>
      <edge id="458" label="+" source="93" target="173" weight="0.8069712">
        <attvalues>
          <attvalue for="att1" value="+"/>
        </attvalues>
      </edge>
      <edge id="459" label="+" source="93" target="212" weight="0.8843581">
        <attvalues>
          <attvalue for="att1" value="+"/>
        </attvalues>
      </edge>
      <edge id="460" label="+" source="93" target="234" weight="0.9082612">
        <attvalues>
          <attvalue for="att1" value="+"/>
        </attvalues>
      </edge>
      <edge id="461" label="+" source="93" target="244" weight="0.8690214">
        <attvalues>
          <attvalue for="att1" value="+"/>
        </attvalues>
      </edge>
      <edge id="462" label="-" source="93" target="282" weight="0.8167772">
        <attvalues>
          <attvalue for="att1" value="-"/>
        </attvalues>
      </edge>
      <edge id="463" label="-" source="93" target="295" weight="0.7253493">
        <attvalues>
          <attvalue for="att1" value="-"/>
        </attvalues>
      </edge>
      <edge id="464" label="+" source="93" target="299" weight="0.6597857">
        <attvalues>
          <attvalue for="att1" value="+"/>
        </attvalues>
      </edge>
      <edge id="465" label="-" source="93" target="302" weight="0.9203749">
        <attvalues>
          <attvalue for="att1" value="-"/>
        </attvalues>
      </edge>
      <edge id="466" label="-" source="93" target="312" weight="0.7797199">
        <attvalues>
          <attvalue for="att1" value="-"/>
        </attvalues>
      </edge>
      <edge id="467" label="-" source="94" target="142" weight="0.9401198">
        <attvalues>
          <attvalue for="att1" value="-"/>
        </attvalues>
      </edge>
      <edge id="468" label="-" source="94" target="225" weight="0.578715">
        <attvalues>
          <attvalue for="att1" value="-"/>
        </attvalues>
      </edge>
      <edge id="469" label="-" source="94" target="260" weight="0.7795383">
        <attvalues>
          <attvalue for="att1" value="-"/>
        </attvalues>
      </edge>
      <edge id="470" label="-" source="94" target="267" weight="0.8794379">
        <attvalues>
          <attvalue for="att1" value="-"/>
        </attvalues>
      </edge>
      <edge id="471" label="-" source="94" target="374" weight="0.9072665">
        <attvalues>
          <attvalue for="att1" value="-"/>
        </attvalues>
      </edge>
      <edge id="472" label="-" source="95" target="188" weight="0.8131661">
        <attvalues>
          <attvalue for="att1" value="-"/>
        </attvalues>
      </edge>
      <edge id="473" label="-" source="96" target="99" weight="0.8968356">
        <attvalues>
          <attvalue for="att1" value="-"/>
        </attvalues>
      </edge>
      <edge id="474" label="-" source="96" target="122" weight="0.8562283">
        <attvalues>
          <attvalue for="att1" value="-"/>
        </attvalues>
      </edge>
      <edge id="475" label="-" source="96" target="134" weight="0.7367624">
        <attvalues>
          <attvalue for="att1" value="-"/>
        </attvalues>
      </edge>
      <edge id="476" label="-" source="96" target="148" weight="0.9003928">
        <attvalues>
          <attvalue for="att1" value="-"/>
        </attvalues>
      </edge>
      <edge id="477" label="-" source="96" target="149" weight="0.8704423">
        <attvalues>
          <attvalue for="att1" value="-"/>
        </attvalues>
      </edge>
      <edge id="478" label="-" source="96" target="153" weight="1">
        <attvalues>
          <attvalue for="att1" value="-"/>
        </attvalues>
      </edge>
      <edge id="479" label="+" source="97" target="173" weight="0.8796598">
        <attvalues>
          <attvalue for="att1" value="+"/>
        </attvalues>
      </edge>
      <edge id="480" label="-" source="97" target="181" weight="0.9376819">
        <attvalues>
          <attvalue for="att1" value="-"/>
        </attvalues>
      </edge>
      <edge id="481" label="-" source="97" target="189" weight="0.8685926">
        <attvalues>
          <attvalue for="att1" value="-"/>
        </attvalues>
      </edge>
      <edge id="482" label="-" source="97" target="221" weight="0.9089589">
        <attvalues>
          <attvalue for="att1" value="-"/>
        </attvalues>
      </edge>
      <edge id="483" label="+" source="97" target="236" weight="0.8817775">
        <attvalues>
          <attvalue for="att1" value="+"/>
        </attvalues>
      </edge>
      <edge id="484" label="-" source="97" target="290" weight="0.8619033">
        <attvalues>
          <attvalue for="att1" value="-"/>
        </attvalues>
      </edge>
      <edge id="485" label="-" source="97" target="321" weight="0.6945213">
        <attvalues>
          <attvalue for="att1" value="-"/>
        </attvalues>
      </edge>
      <edge id="486" label="-" source="97" target="354" weight="0.5968706">
        <attvalues>
          <attvalue for="att1" value="-"/>
        </attvalues>
      </edge>
      <edge id="487" label="-" source="98" target="134" weight="0.7009827">
        <attvalues>
          <attvalue for="att1" value="-"/>
        </attvalues>
      </edge>
      <edge id="488" label="-" source="98" target="146" weight="0.9456386">
        <attvalues>
          <attvalue for="att1" value="-"/>
        </attvalues>
      </edge>
      <edge id="489" label="-" source="98" target="148" weight="0.8035407">
        <attvalues>
          <attvalue for="att1" value="-"/>
        </attvalues>
      </edge>
      <edge id="490" label="+" source="98" target="151" weight="0.6428413">
        <attvalues>
          <attvalue for="att1" value="+"/>
        </attvalues>
      </edge>
      <edge id="491" label="-" source="98" target="154" weight="0.6993564">
        <attvalues>
          <attvalue for="att1" value="-"/>
        </attvalues>
      </edge>
      <edge id="492" label="-" source="98" target="173" weight="0.4133646">
        <attvalues>
          <attvalue for="att1" value="-"/>
        </attvalues>
      </edge>
      <edge id="493" label="-" source="98" target="187" weight="0.6856987">
        <attvalues>
          <attvalue for="att1" value="-"/>
        </attvalues>
      </edge>
      <edge id="494" label="+" source="98" target="196" weight="0.992162">
        <attvalues>
          <attvalue for="att1" value="+"/>
        </attvalues>
      </edge>
      <edge id="495" label="-" source="98" target="211" weight="0.7068516">
        <attvalues>
          <attvalue for="att1" value="-"/>
        </attvalues>
      </edge>
      <edge id="496" label="-" source="98" target="236" weight="0.7865817">
        <attvalues>
          <attvalue for="att1" value="-"/>
        </attvalues>
      </edge>
      <edge id="497" label="-" source="98" target="238" weight="0.7200115">
        <attvalues>
          <attvalue for="att1" value="-"/>
        </attvalues>
      </edge>
      <edge id="498" label="-" source="98" target="306" weight="0.7247646">
        <attvalues>
          <attvalue for="att1" value="-"/>
        </attvalues>
      </edge>
      <edge id="499" label="+" source="98" target="334" weight="0.8414226">
        <attvalues>
          <attvalue for="att1" value="+"/>
        </attvalues>
      </edge>
      <edge id="500" label="+" source="98" target="370" weight="0.9413891">
        <attvalues>
          <attvalue for="att1" value="+"/>
        </attvalues>
      </edge>
      <edge id="501" label="-" source="99" target="151" weight="0.8648501">
        <attvalues>
          <attvalue for="att1" value="-"/>
        </attvalues>
      </edge>
      <edge id="502" label="+" source="99" target="186" weight="0.8517629">
        <attvalues>
          <attvalue for="att1" value="+"/>
        </attvalues>
      </edge>
      <edge id="503" label="+" source="99" target="258" weight="0.8643405">
        <attvalues>
          <attvalue for="att1" value="+"/>
        </attvalues>
      </edge>
      <edge id="504" label="-" source="99" target="311" weight="0.9040437">
        <attvalues>
          <attvalue for="att1" value="-"/>
        </attvalues>
      </edge>
      <edge id="505" label="-" source="99" target="341" weight="0.9267899">
        <attvalues>
          <attvalue for="att1" value="-"/>
        </attvalues>
      </edge>
      <edge id="506" label="-" source="100" target="119" weight="0.6295194">
        <attvalues>
          <attvalue for="att1" value="-"/>
        </attvalues>
      </edge>
      <edge id="507" label="+" source="100" target="172" weight="0.9110875">
        <attvalues>
          <attvalue for="att1" value="+"/>
        </attvalues>
      </edge>
      <edge id="508" label="-" source="101" target="157" weight="0.7848609">
        <attvalues>
          <attvalue for="att1" value="-"/>
        </attvalues>
      </edge>
      <edge id="509" label="-" source="101" target="270" weight="0.6219274">
        <attvalues>
          <attvalue for="att1" value="-"/>
        </attvalues>
      </edge>
      <edge id="510" label="-" source="101" target="296" weight="0.8860924">
        <attvalues>
          <attvalue for="att1" value="-"/>
        </attvalues>
      </edge>
      <edge id="511" label="-" source="101" target="350" weight="0.7590156">
        <attvalues>
          <attvalue for="att1" value="-"/>
        </attvalues>
      </edge>
      <edge id="512" label="-" source="101" target="369" weight="0.4713145">
        <attvalues>
          <attvalue for="att1" value="-"/>
        </attvalues>
      </edge>
      <edge id="513" label="-" source="102" target="107" weight="0.6989477">
        <attvalues>
          <attvalue for="att1" value="-"/>
        </attvalues>
      </edge>
      <edge id="514" label="-" source="102" target="158" weight="0.7356082">
        <attvalues>
          <attvalue for="att1" value="-"/>
        </attvalues>
      </edge>
      <edge id="515" label="-" source="102" target="226" weight="0.712404">
        <attvalues>
          <attvalue for="att1" value="-"/>
        </attvalues>
      </edge>
      <edge id="516" label="-" source="102" target="258" weight="0.702125">
        <attvalues>
          <attvalue for="att1" value="-"/>
        </attvalues>
      </edge>
      <edge id="517" label="-" source="102" target="273" weight="0.765229">
        <attvalues>
          <attvalue for="att1" value="-"/>
        </attvalues>
      </edge>
      <edge id="518" label="-" source="102" target="289" weight="0.6932953">
        <attvalues>
          <attvalue for="att1" value="-"/>
        </attvalues>
      </edge>
      <edge id="519" label="-" source="102" target="294" weight="0.7587523">
        <attvalues>
          <attvalue for="att1" value="-"/>
        </attvalues>
      </edge>
      <edge id="520" label="-" source="102" target="300" weight="0.8013943">
        <attvalues>
          <attvalue for="att1" value="-"/>
        </attvalues>
      </edge>
      <edge id="521" label="-" source="103" target="152" weight="0.9702907">
        <attvalues>
          <attvalue for="att1" value="-"/>
        </attvalues>
      </edge>
      <edge id="522" label="-" source="103" target="208" weight="0.5069737">
        <attvalues>
          <attvalue for="att1" value="-"/>
        </attvalues>
      </edge>
      <edge id="523" label="-" source="103" target="252" weight="0.8024238">
        <attvalues>
          <attvalue for="att1" value="-"/>
        </attvalues>
      </edge>
      <edge id="524" label="-" source="104" target="135" weight="0.7893262">
        <attvalues>
          <attvalue for="att1" value="-"/>
        </attvalues>
      </edge>
      <edge id="525" label="-" source="104" target="140" weight="0.5591086">
        <attvalues>
          <attvalue for="att1" value="-"/>
        </attvalues>
      </edge>
      <edge id="526" label="-" source="104" target="181" weight="0.7085272">
        <attvalues>
          <attvalue for="att1" value="-"/>
        </attvalues>
      </edge>
      <edge id="527" label="-" source="104" target="253" weight="0.8417336">
        <attvalues>
          <attvalue for="att1" value="-"/>
        </attvalues>
      </edge>
      <edge id="528" label="-" source="104" target="300" weight="0.8332636">
        <attvalues>
          <attvalue for="att1" value="-"/>
        </attvalues>
      </edge>
      <edge id="529" label="-" source="104" target="311" weight="0.8360533">
        <attvalues>
          <attvalue for="att1" value="-"/>
        </attvalues>
      </edge>
      <edge id="530" label="-" source="104" target="341" weight="0.8957964">
        <attvalues>
          <attvalue for="att1" value="-"/>
        </attvalues>
      </edge>
      <edge id="531" label="-" source="104" target="375" weight="0.7908284">
        <attvalues>
          <attvalue for="att1" value="-"/>
        </attvalues>
      </edge>
      <edge id="532" label="-" source="105" target="140" weight="0.7837906">
        <attvalues>
          <attvalue for="att1" value="-"/>
        </attvalues>
      </edge>
      <edge id="533" label="-" source="105" target="164" weight="0.8820928">
        <attvalues>
          <attvalue for="att1" value="-"/>
        </attvalues>
      </edge>
      <edge id="534" label="-" source="105" target="185" weight="0.7941463">
        <attvalues>
          <attvalue for="att1" value="-"/>
        </attvalues>
      </edge>
      <edge id="535" label="-" source="105" target="186" weight="0.5731204">
        <attvalues>
          <attvalue for="att1" value="-"/>
        </attvalues>
      </edge>
      <edge id="536" label="+" source="105" target="192" weight="0.8264851">
        <attvalues>
          <attvalue for="att1" value="+"/>
        </attvalues>
      </edge>
      <edge id="537" label="-" source="106" target="283" weight="0.9455793">
        <attvalues>
          <attvalue for="att1" value="-"/>
        </attvalues>
      </edge>
      <edge id="538" label="-" source="107" target="134" weight="0.9080303">
        <attvalues>
          <attvalue for="att1" value="-"/>
        </attvalues>
      </edge>
      <edge id="539" label="-" source="107" target="157" weight="0.8865062">
        <attvalues>
          <attvalue for="att1" value="-"/>
        </attvalues>
      </edge>
      <edge id="540" label="-" source="107" target="252" weight="0.9053882">
        <attvalues>
          <attvalue for="att1" value="-"/>
        </attvalues>
      </edge>
      <edge id="541" label="-" source="107" target="327" weight="0.8147107">
        <attvalues>
          <attvalue for="att1" value="-"/>
        </attvalues>
      </edge>
      <edge id="542" label="+" source="108" target="220" weight="0.6944222">
        <attvalues>
          <attvalue for="att1" value="+"/>
        </attvalues>
      </edge>
      <edge id="543" label="+" source="108" target="256" weight="0.7341983">
        <attvalues>
          <attvalue for="att1" value="+"/>
        </attvalues>
      </edge>
      <edge id="544" label="+" source="108" target="269" weight="0.7377398">
        <attvalues>
          <attvalue for="att1" value="+"/>
        </attvalues>
      </edge>
      <edge id="545" label="+" source="108" target="343" weight="0.8527902">
        <attvalues>
          <attvalue for="att1" value="+"/>
        </attvalues>
      </edge>
      <edge id="546" label="+" source="109" target="130" weight="0.7347299">
        <attvalues>
          <attvalue for="att1" value="+"/>
        </attvalues>
      </edge>
      <edge id="547" label="-" source="109" target="271" weight="0.8053596">
        <attvalues>
          <attvalue for="att1" value="-"/>
        </attvalues>
      </edge>
      <edge id="548" label="-" source="110" target="125" weight="0.7089001">
        <attvalues>
          <attvalue for="att1" value="-"/>
        </attvalues>
      </edge>
      <edge id="549" label="-" source="110" target="148" weight="0.5799704">
        <attvalues>
          <attvalue for="att1" value="-"/>
        </attvalues>
      </edge>
      <edge id="550" label="+" source="110" target="190" weight="0.813047">
        <attvalues>
          <attvalue for="att1" value="+"/>
        </attvalues>
      </edge>
      <edge id="551" label="-" source="110" target="200" weight="0.8191453">
        <attvalues>
          <attvalue for="att1" value="-"/>
        </attvalues>
      </edge>
      <edge id="552" label="-" source="110" target="356" weight="0.8448018">
        <attvalues>
          <attvalue for="att1" value="-"/>
        </attvalues>
      </edge>
      <edge id="553" label="-" source="111" target="202" weight="0.3617193">
        <attvalues>
          <attvalue for="att1" value="-"/>
        </attvalues>
      </edge>
      <edge id="554" label="-" source="112" target="232" weight="0.8979572">
        <attvalues>
          <attvalue for="att1" value="-"/>
        </attvalues>
      </edge>
      <edge id="555" label="-" source="112" target="299" weight="0.7731002">
        <attvalues>
          <attvalue for="att1" value="-"/>
        </attvalues>
      </edge>
      <edge id="556" label="-" source="112" target="342" weight="0.6377352">
        <attvalues>
          <attvalue for="att1" value="-"/>
        </attvalues>
      </edge>
      <edge id="557" label="-" source="112" target="349" weight="0.8329359">
        <attvalues>
          <attvalue for="att1" value="-"/>
        </attvalues>
      </edge>
      <edge id="558" label="-" source="113" target="228" weight="0.9024571">
        <attvalues>
          <attvalue for="att1" value="-"/>
        </attvalues>
      </edge>
      <edge id="559" label="-" source="113" target="315" weight="0.8230663">
        <attvalues>
          <attvalue for="att1" value="-"/>
        </attvalues>
      </edge>
      <edge id="560" label="-" source="113" target="350" weight="0.9091861">
        <attvalues>
          <attvalue for="att1" value="-"/>
        </attvalues>
      </edge>
      <edge id="561" label="+" source="114" target="277" weight="0.86374">
        <attvalues>
          <attvalue for="att1" value="+"/>
        </attvalues>
      </edge>
      <edge id="562" label="+" source="114" target="286" weight="0.9147771">
        <attvalues>
          <attvalue for="att1" value="+"/>
        </attvalues>
      </edge>
      <edge id="563" label="+" source="114" target="313" weight="0.8634474">
        <attvalues>
          <attvalue for="att1" value="+"/>
        </attvalues>
      </edge>
      <edge id="564" label="+" source="114" target="329" weight="0.9253509">
        <attvalues>
          <attvalue for="att1" value="+"/>
        </attvalues>
      </edge>
      <edge id="565" label="+" source="115" target="125" weight="0.7744118">
        <attvalues>
          <attvalue for="att1" value="+"/>
        </attvalues>
      </edge>
      <edge id="566" label="+" source="115" target="157" weight="0.8337641">
        <attvalues>
          <attvalue for="att1" value="+"/>
        </attvalues>
      </edge>
      <edge id="567" label="+" source="115" target="190" weight="0.9064921">
        <attvalues>
          <attvalue for="att1" value="+"/>
        </attvalues>
      </edge>
      <edge id="568" label="-" source="116" target="226" weight="0.8943308">
        <attvalues>
          <attvalue for="att1" value="-"/>
        </attvalues>
      </edge>
      <edge id="569" label="+" source="116" target="255" weight="0.8742655">
        <attvalues>
          <attvalue for="att1" value="+"/>
        </attvalues>
      </edge>
      <edge id="570" label="+" source="116" target="270" weight="0.796484">
        <attvalues>
          <attvalue for="att1" value="+"/>
        </attvalues>
      </edge>
      <edge id="571" label="-" source="116" target="356" weight="0.5618521">
        <attvalues>
          <attvalue for="att1" value="-"/>
        </attvalues>
      </edge>
      <edge id="572" label="+" source="116" target="364" weight="0.6930019">
        <attvalues>
          <attvalue for="att1" value="+"/>
        </attvalues>
      </edge>
      <edge id="573" label="-" source="116" target="372" weight="0.6542118">
        <attvalues>
          <attvalue for="att1" value="-"/>
        </attvalues>
      </edge>
      <edge id="574" label="-" source="117" target="199" weight="0.6264269">
        <attvalues>
          <attvalue for="att1" value="-"/>
        </attvalues>
      </edge>
      <edge id="575" label="-" source="117" target="205" weight="0.8402454">
        <attvalues>
          <attvalue for="att1" value="-"/>
        </attvalues>
      </edge>
      <edge id="576" label="-" source="117" target="212" weight="0.6675912">
        <attvalues>
          <attvalue for="att1" value="-"/>
        </attvalues>
      </edge>
      <edge id="577" label="+" source="117" target="264" weight="0.9881297">
        <attvalues>
          <attvalue for="att1" value="+"/>
        </attvalues>
      </edge>
      <edge id="578" label="+" source="117" target="272" weight="0.9045096">
        <attvalues>
          <attvalue for="att1" value="+"/>
        </attvalues>
      </edge>
      <edge id="579" label="-" source="117" target="304" weight="0.9298412">
        <attvalues>
          <attvalue for="att1" value="-"/>
        </attvalues>
      </edge>
      <edge id="580" label="+" source="117" target="359" weight="0.9043536">
        <attvalues>
          <attvalue for="att1" value="+"/>
        </attvalues>
      </edge>
      <edge id="581" label="+" source="118" target="238" weight="0.8822206">
        <attvalues>
          <attvalue for="att1" value="+"/>
        </attvalues>
      </edge>
      <edge id="582" label="+" source="118" target="273" weight="0.8971024">
        <attvalues>
          <attvalue for="att1" value="+"/>
        </attvalues>
      </edge>
      <edge id="583" label="-" source="118" target="352" weight="0.7481461">
        <attvalues>
          <attvalue for="att1" value="-"/>
        </attvalues>
      </edge>
      <edge id="584" label="-" source="118" target="360" weight="0.7089879">
        <attvalues>
          <attvalue for="att1" value="-"/>
        </attvalues>
      </edge>
      <edge id="585" label="-" source="119" target="152" weight="0.8571945">
        <attvalues>
          <attvalue for="att1" value="-"/>
        </attvalues>
      </edge>
      <edge id="586" label="-" source="119" target="153" weight="0.6626247">
        <attvalues>
          <attvalue for="att1" value="-"/>
        </attvalues>
      </edge>
      <edge id="587" label="-" source="119" target="233" weight="0.9064899">
        <attvalues>
          <attvalue for="att1" value="-"/>
        </attvalues>
      </edge>
      <edge id="588" label="-" source="119" target="264" weight="0.7692879">
        <attvalues>
          <attvalue for="att1" value="-"/>
        </attvalues>
      </edge>
      <edge id="589" label="-" source="119" target="303" weight="0.93308">
        <attvalues>
          <attvalue for="att1" value="-"/>
        </attvalues>
      </edge>
      <edge id="590" label="-" source="119" target="318" weight="0.7844121">
        <attvalues>
          <attvalue for="att1" value="-"/>
        </attvalues>
      </edge>
      <edge id="591" label="+" source="120" target="146" weight="0.6914221">
        <attvalues>
          <attvalue for="att1" value="+"/>
        </attvalues>
      </edge>
      <edge id="592" label="+" source="120" target="206" weight="0.882875">
        <attvalues>
          <attvalue for="att1" value="+"/>
        </attvalues>
      </edge>
      <edge id="593" label="+" source="120" target="250" weight="0.7505045">
        <attvalues>
          <attvalue for="att1" value="+"/>
        </attvalues>
      </edge>
      <edge id="594" label="+" source="120" target="263" weight="0.7965255">
        <attvalues>
          <attvalue for="att1" value="+"/>
        </attvalues>
      </edge>
      <edge id="595" label="-" source="120" target="278" weight="0.9290429">
        <attvalues>
          <attvalue for="att1" value="-"/>
        </attvalues>
      </edge>
      <edge id="596" label="-" source="120" target="300" weight="0.8877138">
        <attvalues>
          <attvalue for="att1" value="-"/>
        </attvalues>
      </edge>
      <edge id="597" label="-" source="122" target="206" weight="0.6407478">
        <attvalues>
          <attvalue for="att1" value="-"/>
        </attvalues>
      </edge>
      <edge id="598" label="-" source="122" target="242" weight="0.8390029">
        <attvalues>
          <attvalue for="att1" value="-"/>
        </attvalues>
      </edge>
      <edge id="599" label="-" source="122" target="250" weight="0.9260726">
        <attvalues>
          <attvalue for="att1" value="-"/>
        </attvalues>
      </edge>
      <edge id="600" label="-" source="122" target="294" weight="0.6055492">
        <attvalues>
          <attvalue for="att1" value="-"/>
        </attvalues>
      </edge>
      <edge id="601" label="-" source="122" target="300" weight="0.8789478">
        <attvalues>
          <attvalue for="att1" value="-"/>
        </attvalues>
      </edge>
      <edge id="602" label="+" source="122" target="344" weight="0.8913557">
        <attvalues>
          <attvalue for="att1" value="+"/>
        </attvalues>
      </edge>
      <edge id="603" label="-" source="122" target="345" weight="0.7872426">
        <attvalues>
          <attvalue for="att1" value="-"/>
        </attvalues>
      </edge>
      <edge id="604" label="-" source="122" target="347" weight="0.8543887">
        <attvalues>
          <attvalue for="att1" value="-"/>
        </attvalues>
      </edge>
      <edge id="605" label="+" source="122" target="361" weight="0.8471903">
        <attvalues>
          <attvalue for="att1" value="+"/>
        </attvalues>
      </edge>
      <edge id="606" label="+" source="123" target="208" weight="0.7686654">
        <attvalues>
          <attvalue for="att1" value="+"/>
        </attvalues>
      </edge>
      <edge id="607" label="+" source="123" target="214" weight="0.8451887">
        <attvalues>
          <attvalue for="att1" value="+"/>
        </attvalues>
      </edge>
      <edge id="608" label="-" source="123" target="231" weight="0.799913">
        <attvalues>
          <attvalue for="att1" value="-"/>
        </attvalues>
      </edge>
      <edge id="609" label="+" source="124" target="169" weight="0.9128561">
        <attvalues>
          <attvalue for="att1" value="+"/>
        </attvalues>
      </edge>
      <edge id="610" label="+" source="124" target="185" weight="0.8966485">
        <attvalues>
          <attvalue for="att1" value="+"/>
        </attvalues>
      </edge>
      <edge id="611" label="+" source="124" target="194" weight="0.9161942">
        <attvalues>
          <attvalue for="att1" value="+"/>
        </attvalues>
      </edge>
      <edge id="612" label="+" source="124" target="221" weight="0.8041526">
        <attvalues>
          <attvalue for="att1" value="+"/>
        </attvalues>
      </edge>
      <edge id="613" label="+" source="124" target="237" weight="0.9286081">
        <attvalues>
          <attvalue for="att1" value="+"/>
        </attvalues>
      </edge>
      <edge id="614" label="+" source="124" target="256" weight="0.8963608">
        <attvalues>
          <attvalue for="att1" value="+"/>
        </attvalues>
      </edge>
      <edge id="615" label="+" source="124" target="296" weight="0.8038981">
        <attvalues>
          <attvalue for="att1" value="+"/>
        </attvalues>
      </edge>
      <edge id="616" label="+" source="124" target="328" weight="0.9491859">
        <attvalues>
          <attvalue for="att1" value="+"/>
        </attvalues>
      </edge>
      <edge id="617" label="+" source="124" target="330" weight="0.8071093">
        <attvalues>
          <attvalue for="att1" value="+"/>
        </attvalues>
      </edge>
      <edge id="618" label="+" source="124" target="361" weight="0.9120265">
        <attvalues>
          <attvalue for="att1" value="+"/>
        </attvalues>
      </edge>
      <edge id="619" label="+" source="125" target="141" weight="0.8987071">
        <attvalues>
          <attvalue for="att1" value="+"/>
        </attvalues>
      </edge>
      <edge id="620" label="+" source="125" target="342" weight="0.7289035">
        <attvalues>
          <attvalue for="att1" value="+"/>
        </attvalues>
      </edge>
      <edge id="621" label="+" source="126" target="165" weight="0.3943028">
        <attvalues>
          <attvalue for="att1" value="+"/>
        </attvalues>
      </edge>
      <edge id="622" label="-" source="126" target="263" weight="0.8307122">
        <attvalues>
          <attvalue for="att1" value="-"/>
        </attvalues>
      </edge>
      <edge id="623" label="-" source="127" target="138" weight="0.3733215">
        <attvalues>
          <attvalue for="att1" value="-"/>
        </attvalues>
      </edge>
      <edge id="624" label="-" source="127" target="190" weight="0.3933242">
        <attvalues>
          <attvalue for="att1" value="-"/>
        </attvalues>
      </edge>
      <edge id="625" label="-" source="127" target="218" weight="0.9405776">
        <attvalues>
          <attvalue for="att1" value="-"/>
        </attvalues>
      </edge>
      <edge id="626" label="+" source="128" target="286" weight="0.6562543">
        <attvalues>
          <attvalue for="att1" value="+"/>
        </attvalues>
      </edge>
      <edge id="627" label="-" source="129" target="141" weight="0.9393337">
        <attvalues>
          <attvalue for="att1" value="-"/>
        </attvalues>
      </edge>
      <edge id="628" label="+" source="129" target="179" weight="0.7756981">
        <attvalues>
          <attvalue for="att1" value="+"/>
        </attvalues>
      </edge>
      <edge id="629" label="+" source="130" target="156" weight="0.935306">
        <attvalues>
          <attvalue for="att1" value="+"/>
        </attvalues>
      </edge>
      <edge id="630" label="+" source="130" target="228" weight="0.8352681">
        <attvalues>
          <attvalue for="att1" value="+"/>
        </attvalues>
      </edge>
      <edge id="631" label="-" source="130" target="280" weight="0.8078587">
        <attvalues>
          <attvalue for="att1" value="-"/>
        </attvalues>
      </edge>
      <edge id="632" label="-" source="130" target="301" weight="0.8983827">
        <attvalues>
          <attvalue for="att1" value="-"/>
        </attvalues>
      </edge>
      <edge id="633" label="-" source="130" target="323" weight="0.5779484">
        <attvalues>
          <attvalue for="att1" value="-"/>
        </attvalues>
      </edge>
      <edge id="634" label="-" source="130" target="338" weight="0.6102718">
        <attvalues>
          <attvalue for="att1" value="-"/>
        </attvalues>
      </edge>
      <edge id="635" label="-" source="130" target="353" weight="0.5435385">
        <attvalues>
          <attvalue for="att1" value="-"/>
        </attvalues>
      </edge>
      <edge id="636" label="-" source="130" target="359" weight="0.9530716">
        <attvalues>
          <attvalue for="att1" value="-"/>
        </attvalues>
      </edge>
      <edge id="637" label="-" source="130" target="372" weight="0.774241">
        <attvalues>
          <attvalue for="att1" value="-"/>
        </attvalues>
      </edge>
      <edge id="638" label="-" source="131" target="144" weight="0.7473558">
        <attvalues>
          <attvalue for="att1" value="-"/>
        </attvalues>
      </edge>
      <edge id="639" label="-" source="131" target="201" weight="0.4355542">
        <attvalues>
          <attvalue for="att1" value="-"/>
        </attvalues>
      </edge>
      <edge id="640" label="+" source="131" target="206" weight="0.5251624">
        <attvalues>
          <attvalue for="att1" value="+"/>
        </attvalues>
      </edge>
      <edge id="641" label="-" source="132" target="202" weight="0.7309248">
        <attvalues>
          <attvalue for="att1" value="-"/>
        </attvalues>
      </edge>
      <edge id="642" label="-" source="132" target="247" weight="0.7639182">
        <attvalues>
          <attvalue for="att1" value="-"/>
        </attvalues>
      </edge>
      <edge id="643" label="-" source="132" target="376" weight="0.7623112">
        <attvalues>
          <attvalue for="att1" value="-"/>
        </attvalues>
      </edge>
      <edge id="644" label="-" source="133" target="291" weight="0.6906473">
        <attvalues>
          <attvalue for="att1" value="-"/>
        </attvalues>
      </edge>
      <edge id="645" label="-" source="134" target="211" weight="0.7693317">
        <attvalues>
          <attvalue for="att1" value="-"/>
        </attvalues>
      </edge>
      <edge id="646" label="-" source="134" target="242" weight="0.7881537">
        <attvalues>
          <attvalue for="att1" value="-"/>
        </attvalues>
      </edge>
      <edge id="647" label="-" source="134" target="282" weight="0.7553242">
        <attvalues>
          <attvalue for="att1" value="-"/>
        </attvalues>
      </edge>
      <edge id="648" label="-" source="135" target="187" weight="0.6480962">
        <attvalues>
          <attvalue for="att1" value="-"/>
        </attvalues>
      </edge>
      <edge id="649" label="-" source="136" target="137" weight="0.5041001">
        <attvalues>
          <attvalue for="att1" value="-"/>
        </attvalues>
      </edge>
      <edge id="650" label="-" source="136" target="153" weight="0.6015566">
        <attvalues>
          <attvalue for="att1" value="-"/>
        </attvalues>
      </edge>
      <edge id="651" label="+" source="136" target="175" weight="0.7413366">
        <attvalues>
          <attvalue for="att1" value="+"/>
        </attvalues>
      </edge>
      <edge id="652" label="-" source="136" target="189" weight="0.8132515">
        <attvalues>
          <attvalue for="att1" value="-"/>
        </attvalues>
      </edge>
      <edge id="653" label="-" source="136" target="192" weight="0.8358169">
        <attvalues>
          <attvalue for="att1" value="-"/>
        </attvalues>
      </edge>
      <edge id="654" label="-" source="136" target="241" weight="0.5876996">
        <attvalues>
          <attvalue for="att1" value="-"/>
        </attvalues>
      </edge>
      <edge id="655" label="-" source="136" target="254" weight="0.6110877">
        <attvalues>
          <attvalue for="att1" value="-"/>
        </attvalues>
      </edge>
      <edge id="656" label="-" source="136" target="294" weight="0.8706674">
        <attvalues>
          <attvalue for="att1" value="-"/>
        </attvalues>
      </edge>
      <edge id="657" label="+" source="136" target="317" weight="0.9509687">
        <attvalues>
          <attvalue for="att1" value="+"/>
        </attvalues>
      </edge>
      <edge id="658" label="+" source="136" target="353" weight="0.8485921">
        <attvalues>
          <attvalue for="att1" value="+"/>
        </attvalues>
      </edge>
      <edge id="659" label="+" source="136" target="359" weight="0.8526291">
        <attvalues>
          <attvalue for="att1" value="+"/>
        </attvalues>
      </edge>
      <edge id="660" label="-" source="137" target="172" weight="0.9081945">
        <attvalues>
          <attvalue for="att1" value="-"/>
        </attvalues>
      </edge>
      <edge id="661" label="+" source="137" target="207" weight="0.9374419">
        <attvalues>
          <attvalue for="att1" value="+"/>
        </attvalues>
      </edge>
      <edge id="662" label="-" source="137" target="221" weight="0.7984926">
        <attvalues>
          <attvalue for="att1" value="-"/>
        </attvalues>
      </edge>
      <edge id="663" label="+" source="137" target="229" weight="0.797285">
        <attvalues>
          <attvalue for="att1" value="+"/>
        </attvalues>
      </edge>
      <edge id="664" label="+" source="137" target="279" weight="0.9504627">
        <attvalues>
          <attvalue for="att1" value="+"/>
        </attvalues>
      </edge>
      <edge id="665" label="+" source="137" target="324" weight="0.8199835">
        <attvalues>
          <attvalue for="att1" value="+"/>
        </attvalues>
      </edge>
      <edge id="666" label="-" source="138" target="143" weight="0.877661">
        <attvalues>
          <attvalue for="att1" value="-"/>
        </attvalues>
      </edge>
      <edge id="667" label="+" source="138" target="175" weight="0.8910891">
        <attvalues>
          <attvalue for="att1" value="+"/>
        </attvalues>
      </edge>
      <edge id="668" label="-" source="138" target="230" weight="0.9405763">
        <attvalues>
          <attvalue for="att1" value="-"/>
        </attvalues>
      </edge>
      <edge id="669" label="+" source="139" target="153" weight="0.7824685">
        <attvalues>
          <attvalue for="att1" value="+"/>
        </attvalues>
      </edge>
      <edge id="670" label="-" source="139" target="157" weight="0.8041864">
        <attvalues>
          <attvalue for="att1" value="-"/>
        </attvalues>
      </edge>
      <edge id="671" label="+" source="139" target="316" weight="0.7918116">
        <attvalues>
          <attvalue for="att1" value="+"/>
        </attvalues>
      </edge>
      <edge id="672" label="-" source="140" target="279" weight="0.9653664">
        <attvalues>
          <attvalue for="att1" value="-"/>
        </attvalues>
      </edge>
      <edge id="673" label="-" source="140" target="288" weight="0.8727642">
        <attvalues>
          <attvalue for="att1" value="-"/>
        </attvalues>
      </edge>
      <edge id="674" label="-" source="141" target="151" weight="0.720551">
        <attvalues>
          <attvalue for="att1" value="-"/>
        </attvalues>
      </edge>
      <edge id="675" label="-" source="141" target="160" weight="0.745433">
        <attvalues>
          <attvalue for="att1" value="-"/>
        </attvalues>
      </edge>
      <edge id="676" label="-" source="141" target="169" weight="0.867744">
        <attvalues>
          <attvalue for="att1" value="-"/>
        </attvalues>
      </edge>
      <edge id="677" label="-" source="141" target="174" weight="0.5054628">
        <attvalues>
          <attvalue for="att1" value="-"/>
        </attvalues>
      </edge>
      <edge id="678" label="-" source="141" target="215" weight="0.6759844">
        <attvalues>
          <attvalue for="att1" value="-"/>
        </attvalues>
      </edge>
      <edge id="679" label="-" source="141" target="305" weight="0.8334663">
        <attvalues>
          <attvalue for="att1" value="-"/>
        </attvalues>
      </edge>
      <edge id="680" label="-" source="141" target="312" weight="0.655825">
        <attvalues>
          <attvalue for="att1" value="-"/>
        </attvalues>
      </edge>
      <edge id="681" label="-" source="141" target="335" weight="0.8929885">
        <attvalues>
          <attvalue for="att1" value="-"/>
        </attvalues>
      </edge>
      <edge id="682" label="-" source="141" target="338" weight="0.759316">
        <attvalues>
          <attvalue for="att1" value="-"/>
        </attvalues>
      </edge>
      <edge id="683" label="-" source="141" target="343" weight="0.6730857">
        <attvalues>
          <attvalue for="att1" value="-"/>
        </attvalues>
      </edge>
      <edge id="684" label="-" source="141" target="359" weight="0.6708484">
        <attvalues>
          <attvalue for="att1" value="-"/>
        </attvalues>
      </edge>
      <edge id="685" label="-" source="142" target="146" weight="0.7988231">
        <attvalues>
          <attvalue for="att1" value="-"/>
        </attvalues>
      </edge>
      <edge id="686" label="-" source="142" target="237" weight="0.7664801">
        <attvalues>
          <attvalue for="att1" value="-"/>
        </attvalues>
      </edge>
      <edge id="687" label="-" source="142" target="365" weight="0.6515539">
        <attvalues>
          <attvalue for="att1" value="-"/>
        </attvalues>
      </edge>
      <edge id="688" label="-" source="143" target="164" weight="0.8165696">
        <attvalues>
          <attvalue for="att1" value="-"/>
        </attvalues>
      </edge>
      <edge id="689" label="-" source="143" target="178" weight="0.6837104">
        <attvalues>
          <attvalue for="att1" value="-"/>
        </attvalues>
      </edge>
      <edge id="690" label="-" source="143" target="191" weight="0.6221925">
        <attvalues>
          <attvalue for="att1" value="-"/>
        </attvalues>
      </edge>
      <edge id="691" label="-" source="143" target="207" weight="0.7731211">
        <attvalues>
          <attvalue for="att1" value="-"/>
        </attvalues>
      </edge>
      <edge id="692" label="-" source="143" target="228" weight="0.4337662">
        <attvalues>
          <attvalue for="att1" value="-"/>
        </attvalues>
      </edge>
      <edge id="693" label="-" source="143" target="261" weight="0.9577719">
        <attvalues>
          <attvalue for="att1" value="-"/>
        </attvalues>
      </edge>
      <edge id="694" label="-" source="143" target="265" weight="0.8441327">
        <attvalues>
          <attvalue for="att1" value="-"/>
        </attvalues>
      </edge>
      <edge id="695" label="-" source="143" target="321" weight="0.4577099">
        <attvalues>
          <attvalue for="att1" value="-"/>
        </attvalues>
      </edge>
      <edge id="696" label="-" source="143" target="332" weight="0.8280332">
        <attvalues>
          <attvalue for="att1" value="-"/>
        </attvalues>
      </edge>
      <edge id="697" label="-" source="144" target="150" weight="0.5587953">
        <attvalues>
          <attvalue for="att1" value="-"/>
        </attvalues>
      </edge>
      <edge id="698" label="+" source="144" target="250" weight="0.8783535">
        <attvalues>
          <attvalue for="att1" value="+"/>
        </attvalues>
      </edge>
      <edge id="699" label="+" source="144" target="301" weight="0.8817949">
        <attvalues>
          <attvalue for="att1" value="+"/>
        </attvalues>
      </edge>
      <edge id="700" label="-" source="144" target="302" weight="0.6798407">
        <attvalues>
          <attvalue for="att1" value="-"/>
        </attvalues>
      </edge>
      <edge id="701" label="-" source="144" target="318" weight="0.7938741">
        <attvalues>
          <attvalue for="att1" value="-"/>
        </attvalues>
      </edge>
      <edge id="702" label="-" source="144" target="344" weight="0.8157749">
        <attvalues>
          <attvalue for="att1" value="-"/>
        </attvalues>
      </edge>
      <edge id="703" label="-" source="145" target="179" weight="0.8850988">
        <attvalues>
          <attvalue for="att1" value="-"/>
        </attvalues>
      </edge>
      <edge id="704" label="+" source="145" target="229" weight="0.8402632">
        <attvalues>
          <attvalue for="att1" value="+"/>
        </attvalues>
      </edge>
      <edge id="705" label="+" source="145" target="261" weight="0.7643693">
        <attvalues>
          <attvalue for="att1" value="+"/>
        </attvalues>
      </edge>
      <edge id="706" label="+" source="146" target="173" weight="0.6353809">
        <attvalues>
          <attvalue for="att1" value="+"/>
        </attvalues>
      </edge>
      <edge id="707" label="+" source="146" target="174" weight="0.7174121">
        <attvalues>
          <attvalue for="att1" value="+"/>
        </attvalues>
      </edge>
      <edge id="708" label="-" source="146" target="246" weight="0.825404">
        <attvalues>
          <attvalue for="att1" value="-"/>
        </attvalues>
      </edge>
      <edge id="709" label="-" source="146" target="253" weight="0.6746558">
        <attvalues>
          <attvalue for="att1" value="-"/>
        </attvalues>
      </edge>
      <edge id="710" label="+" source="146" target="290" weight="0.9759359">
        <attvalues>
          <attvalue for="att1" value="+"/>
        </attvalues>
      </edge>
      <edge id="711" label="+" source="147" target="173" weight="0.8837571">
        <attvalues>
          <attvalue for="att1" value="+"/>
        </attvalues>
      </edge>
      <edge id="712" label="-" source="147" target="268" weight="0.8360298">
        <attvalues>
          <attvalue for="att1" value="-"/>
        </attvalues>
      </edge>
      <edge id="713" label="+" source="148" target="189" weight="0.7509701">
        <attvalues>
          <attvalue for="att1" value="+"/>
        </attvalues>
      </edge>
      <edge id="714" label="+" source="148" target="202" weight="0.8802685">
        <attvalues>
          <attvalue for="att1" value="+"/>
        </attvalues>
      </edge>
      <edge id="715" label="+" source="148" target="221" weight="0.8326857">
        <attvalues>
          <attvalue for="att1" value="+"/>
        </attvalues>
      </edge>
      <edge id="716" label="+" source="148" target="278" weight="0.9859741">
        <attvalues>
          <attvalue for="att1" value="+"/>
        </attvalues>
      </edge>
      <edge id="717" label="+" source="148" target="332" weight="0.8258011">
        <attvalues>
          <attvalue for="att1" value="+"/>
        </attvalues>
      </edge>
      <edge id="718" label="-" source="148" target="333" weight="0.9365503">
        <attvalues>
          <attvalue for="att1" value="-"/>
        </attvalues>
      </edge>
      <edge id="719" label="-" source="148" target="343" weight="0.6381356">
        <attvalues>
          <attvalue for="att1" value="-"/>
        </attvalues>
      </edge>
      <edge id="720" label="-" source="148" target="368" weight="0.9418154">
        <attvalues>
          <attvalue for="att1" value="-"/>
        </attvalues>
      </edge>
      <edge id="721" label="+" source="149" target="174" weight="0.6611316">
        <attvalues>
          <attvalue for="att1" value="+"/>
        </attvalues>
      </edge>
      <edge id="722" label="-" source="149" target="214" weight="0.4845421">
        <attvalues>
          <attvalue for="att1" value="-"/>
        </attvalues>
      </edge>
      <edge id="723" label="+" source="149" target="270" weight="0.9336301">
        <attvalues>
          <attvalue for="att1" value="+"/>
        </attvalues>
      </edge>
      <edge id="724" label="+" source="149" target="277" weight="0.951861">
        <attvalues>
          <attvalue for="att1" value="+"/>
        </attvalues>
      </edge>
      <edge id="725" label="+" source="150" target="233" weight="0.9372791">
        <attvalues>
          <attvalue for="att1" value="+"/>
        </attvalues>
      </edge>
      <edge id="726" label="+" source="151" target="164" weight="0.7960352">
        <attvalues>
          <attvalue for="att1" value="+"/>
        </attvalues>
      </edge>
      <edge id="727" label="+" source="151" target="266" weight="0.7843441">
        <attvalues>
          <attvalue for="att1" value="+"/>
        </attvalues>
      </edge>
      <edge id="728" label="-" source="151" target="286" weight="0.8052989">
        <attvalues>
          <attvalue for="att1" value="-"/>
        </attvalues>
      </edge>
      <edge id="729" label="+" source="151" target="290" weight="0.8475213">
        <attvalues>
          <attvalue for="att1" value="+"/>
        </attvalues>
      </edge>
      <edge id="730" label="+" source="151" target="312" weight="0.5783317">
        <attvalues>
          <attvalue for="att1" value="+"/>
        </attvalues>
      </edge>
      <edge id="731" label="-" source="151" target="318" weight="0.8289087">
        <attvalues>
          <attvalue for="att1" value="-"/>
        </attvalues>
      </edge>
      <edge id="732" label="-" source="151" target="339" weight="0.9295221">
        <attvalues>
          <attvalue for="att1" value="-"/>
        </attvalues>
      </edge>
      <edge id="733" label="-" source="152" target="241" weight="0.6700146">
        <attvalues>
          <attvalue for="att1" value="-"/>
        </attvalues>
      </edge>
      <edge id="734" label="-" source="152" target="292" weight="0.9501405">
        <attvalues>
          <attvalue for="att1" value="-"/>
        </attvalues>
      </edge>
      <edge id="735" label="-" source="152" target="300" weight="0.8039778">
        <attvalues>
          <attvalue for="att1" value="-"/>
        </attvalues>
      </edge>
      <edge id="736" label="+" source="152" target="321" weight="0.7752143">
        <attvalues>
          <attvalue for="att1" value="+"/>
        </attvalues>
      </edge>
      <edge id="737" label="-" source="153" target="187" weight="0.7969748">
        <attvalues>
          <attvalue for="att1" value="-"/>
        </attvalues>
      </edge>
      <edge id="738" label="-" source="153" target="238" weight="0.7312483">
        <attvalues>
          <attvalue for="att1" value="-"/>
        </attvalues>
      </edge>
      <edge id="739" label="-" source="153" target="263" weight="0.7168639">
        <attvalues>
          <attvalue for="att1" value="-"/>
        </attvalues>
      </edge>
      <edge id="740" label="-" source="153" target="264" weight="0.9140871">
        <attvalues>
          <attvalue for="att1" value="-"/>
        </attvalues>
      </edge>
      <edge id="741" label="-" source="153" target="291" weight="0.7709119">
        <attvalues>
          <attvalue for="att1" value="-"/>
        </attvalues>
      </edge>
      <edge id="742" label="-" source="153" target="322" weight="0.6388402">
        <attvalues>
          <attvalue for="att1" value="-"/>
        </attvalues>
      </edge>
      <edge id="743" label="-" source="153" target="337" weight="0.6786206">
        <attvalues>
          <attvalue for="att1" value="-"/>
        </attvalues>
      </edge>
      <edge id="744" label="-" source="153" target="378" weight="0.9409886">
        <attvalues>
          <attvalue for="att1" value="-"/>
        </attvalues>
      </edge>
      <edge id="745" label="-" source="154" target="197" weight="0.5577507">
        <attvalues>
          <attvalue for="att1" value="-"/>
        </attvalues>
      </edge>
      <edge id="746" label="-" source="154" target="224" weight="0.6538843">
        <attvalues>
          <attvalue for="att1" value="-"/>
        </attvalues>
      </edge>
      <edge id="747" label="-" source="154" target="245" weight="0.6246847">
        <attvalues>
          <attvalue for="att1" value="-"/>
        </attvalues>
      </edge>
      <edge id="748" label="+" source="154" target="273" weight="0.7951299">
        <attvalues>
          <attvalue for="att1" value="+"/>
        </attvalues>
      </edge>
      <edge id="749" label="-" source="154" target="297" weight="0.6728295">
        <attvalues>
          <attvalue for="att1" value="-"/>
        </attvalues>
      </edge>
      <edge id="750" label="-" source="154" target="314" weight="0.7226022">
        <attvalues>
          <attvalue for="att1" value="-"/>
        </attvalues>
      </edge>
      <edge id="751" label="-" source="155" target="356" weight="0.7898714">
        <attvalues>
          <attvalue for="att1" value="-"/>
        </attvalues>
      </edge>
      <edge id="752" label="+" source="156" target="175" weight="0.7160794">
        <attvalues>
          <attvalue for="att1" value="+"/>
        </attvalues>
      </edge>
      <edge id="753" label="-" source="156" target="205" weight="0.8793453">
        <attvalues>
          <attvalue for="att1" value="-"/>
        </attvalues>
      </edge>
      <edge id="754" label="-" source="156" target="248" weight="0.6934762">
        <attvalues>
          <attvalue for="att1" value="-"/>
        </attvalues>
      </edge>
      <edge id="755" label="-" source="157" target="180" weight="0.6835116">
        <attvalues>
          <attvalue for="att1" value="-"/>
        </attvalues>
      </edge>
      <edge id="756" label="-" source="158" target="358" weight="0.709291">
        <attvalues>
          <attvalue for="att1" value="-"/>
        </attvalues>
      </edge>
      <edge id="757" label="-" source="159" target="164" weight="0.7388564">
        <attvalues>
          <attvalue for="att1" value="-"/>
        </attvalues>
      </edge>
      <edge id="758" label="-" source="159" target="165" weight="0.8981118">
        <attvalues>
          <attvalue for="att1" value="-"/>
        </attvalues>
      </edge>
      <edge id="759" label="-" source="159" target="213" weight="0.8129575">
        <attvalues>
          <attvalue for="att1" value="-"/>
        </attvalues>
      </edge>
      <edge id="760" label="-" source="159" target="225" weight="0.7875485">
        <attvalues>
          <attvalue for="att1" value="-"/>
        </attvalues>
      </edge>
      <edge id="761" label="-" source="159" target="270" weight="0.6161264">
        <attvalues>
          <attvalue for="att1" value="-"/>
        </attvalues>
      </edge>
      <edge id="762" label="-" source="159" target="335" weight="0.6790459">
        <attvalues>
          <attvalue for="att1" value="-"/>
        </attvalues>
      </edge>
      <edge id="763" label="-" source="159" target="358" weight="0.5760581">
        <attvalues>
          <attvalue for="att1" value="-"/>
        </attvalues>
      </edge>
      <edge id="764" label="-" source="160" target="235" weight="0.6021069">
        <attvalues>
          <attvalue for="att1" value="-"/>
        </attvalues>
      </edge>
      <edge id="765" label="-" source="160" target="313" weight="0.441192">
        <attvalues>
          <attvalue for="att1" value="-"/>
        </attvalues>
      </edge>
      <edge id="766" label="+" source="162" target="170" weight="0.7354349">
        <attvalues>
          <attvalue for="att1" value="+"/>
        </attvalues>
      </edge>
      <edge id="767" label="+" source="162" target="184" weight="0.7287146">
        <attvalues>
          <attvalue for="att1" value="+"/>
        </attvalues>
      </edge>
      <edge id="768" label="-" source="162" target="192" weight="0.7985371">
        <attvalues>
          <attvalue for="att1" value="-"/>
        </attvalues>
      </edge>
      <edge id="769" label="-" source="162" target="232" weight="0.7560962">
        <attvalues>
          <attvalue for="att1" value="-"/>
        </attvalues>
      </edge>
      <edge id="770" label="+" source="162" target="342" weight="0.7261177">
        <attvalues>
          <attvalue for="att1" value="+"/>
        </attvalues>
      </edge>
      <edge id="771" label="-" source="162" target="361" weight="0.7477271">
        <attvalues>
          <attvalue for="att1" value="-"/>
        </attvalues>
      </edge>
      <edge id="772" label="-" source="163" target="310" weight="0.8721842">
        <attvalues>
          <attvalue for="att1" value="-"/>
        </attvalues>
      </edge>
      <edge id="773" label="-" source="163" target="336" weight="0.797332">
        <attvalues>
          <attvalue for="att1" value="-"/>
        </attvalues>
      </edge>
      <edge id="774" label="-" source="163" target="359" weight="0.8393805">
        <attvalues>
          <attvalue for="att1" value="-"/>
        </attvalues>
      </edge>
      <edge id="775" label="-" source="164" target="186" weight="0.8290264">
        <attvalues>
          <attvalue for="att1" value="-"/>
        </attvalues>
      </edge>
      <edge id="776" label="+" source="164" target="309" weight="0.8396899">
        <attvalues>
          <attvalue for="att1" value="+"/>
        </attvalues>
      </edge>
      <edge id="777" label="+" source="164" target="327" weight="0.6891227">
        <attvalues>
          <attvalue for="att1" value="+"/>
        </attvalues>
      </edge>
      <edge id="778" label="-" source="165" target="234" weight="0.8143807">
        <attvalues>
          <attvalue for="att1" value="-"/>
        </attvalues>
      </edge>
      <edge id="779" label="+" source="165" target="255" weight="0.82409">
        <attvalues>
          <attvalue for="att1" value="+"/>
        </attvalues>
      </edge>
      <edge id="780" label="-" source="165" target="258" weight="0.6006961">
        <attvalues>
          <attvalue for="att1" value="-"/>
        </attvalues>
      </edge>
      <edge id="781" label="-" source="165" target="346" weight="0.7205331">
        <attvalues>
          <attvalue for="att1" value="-"/>
        </attvalues>
      </edge>
      <edge id="782" label="+" source="166" target="255" weight="0.8137891">
        <attvalues>
          <attvalue for="att1" value="+"/>
        </attvalues>
      </edge>
      <edge id="783" label="-" source="166" target="317" weight="0.5793645">
        <attvalues>
          <attvalue for="att1" value="-"/>
        </attvalues>
      </edge>
      <edge id="784" label="-" source="167" target="175" weight="0.7132733">
        <attvalues>
          <attvalue for="att1" value="-"/>
        </attvalues>
      </edge>
      <edge id="785" label="-" source="167" target="239" weight="0.5795302">
        <attvalues>
          <attvalue for="att1" value="-"/>
        </attvalues>
      </edge>
      <edge id="786" label="+" source="167" target="269" weight="0.778755">
        <attvalues>
          <attvalue for="att1" value="+"/>
        </attvalues>
      </edge>
      <edge id="787" label="-" source="167" target="354" weight="0.8537024">
        <attvalues>
          <attvalue for="att1" value="-"/>
        </attvalues>
      </edge>
      <edge id="788" label="-" source="167" target="363" weight="0.8846401">
        <attvalues>
          <attvalue for="att1" value="-"/>
        </attvalues>
      </edge>
      <edge id="789" label="-" source="168" target="173" weight="0.8374385">
        <attvalues>
          <attvalue for="att1" value="-"/>
        </attvalues>
      </edge>
      <edge id="790" label="+" source="168" target="268" weight="0.8632266">
        <attvalues>
          <attvalue for="att1" value="+"/>
        </attvalues>
      </edge>
      <edge id="791" label="+" source="169" target="371" weight="0.9226588">
        <attvalues>
          <attvalue for="att1" value="+"/>
        </attvalues>
      </edge>
      <edge id="792" label="-" source="170" target="193" weight="0.8942554">
        <attvalues>
          <attvalue for="att1" value="-"/>
        </attvalues>
      </edge>
      <edge id="793" label="+" source="170" target="329" weight="0.6038835">
        <attvalues>
          <attvalue for="att1" value="+"/>
        </attvalues>
      </edge>
      <edge id="794" label="+" source="171" target="179" weight="0.5709824">
        <attvalues>
          <attvalue for="att1" value="+"/>
        </attvalues>
      </edge>
      <edge id="795" label="-" source="171" target="188" weight="0.4658639">
        <attvalues>
          <attvalue for="att1" value="-"/>
        </attvalues>
      </edge>
      <edge id="796" label="-" source="171" target="357" weight="0.5936923">
        <attvalues>
          <attvalue for="att1" value="-"/>
        </attvalues>
      </edge>
      <edge id="797" label="-" source="171" target="358" weight="0.797635">
        <attvalues>
          <attvalue for="att1" value="-"/>
        </attvalues>
      </edge>
      <edge id="798" label="-" source="172" target="197" weight="0.5087613">
        <attvalues>
          <attvalue for="att1" value="-"/>
        </attvalues>
      </edge>
      <edge id="799" label="+" source="172" target="211" weight="0.7888127">
        <attvalues>
          <attvalue for="att1" value="+"/>
        </attvalues>
      </edge>
      <edge id="800" label="+" source="172" target="316" weight="0.7918121">
        <attvalues>
          <attvalue for="att1" value="+"/>
        </attvalues>
      </edge>
      <edge id="801" label="-" source="172" target="337" weight="0.8804753">
        <attvalues>
          <attvalue for="att1" value="-"/>
        </attvalues>
      </edge>
      <edge id="802" label="+" source="172" target="353" weight="0.6581108">
        <attvalues>
          <attvalue for="att1" value="+"/>
        </attvalues>
      </edge>
      <edge id="803" label="-" source="173" target="183" weight="0.7544689">
        <attvalues>
          <attvalue for="att1" value="-"/>
        </attvalues>
      </edge>
      <edge id="804" label="-" source="173" target="298" weight="0.4843863">
        <attvalues>
          <attvalue for="att1" value="-"/>
        </attvalues>
      </edge>
      <edge id="805" label="-" source="173" target="308" weight="0.7570775">
        <attvalues>
          <attvalue for="att1" value="-"/>
        </attvalues>
      </edge>
      <edge id="806" label="+" source="173" target="318" weight="0.8827323">
        <attvalues>
          <attvalue for="att1" value="+"/>
        </attvalues>
      </edge>
      <edge id="807" label="-" source="173" target="333" weight="0.8934885">
        <attvalues>
          <attvalue for="att1" value="-"/>
        </attvalues>
      </edge>
      <edge id="808" label="-" source="173" target="339" weight="0.7872997">
        <attvalues>
          <attvalue for="att1" value="-"/>
        </attvalues>
      </edge>
      <edge id="809" label="-" source="173" target="360" weight="0.9337798">
        <attvalues>
          <attvalue for="att1" value="-"/>
        </attvalues>
      </edge>
      <edge id="810" label="-" source="173" target="373" weight="0.74896">
        <attvalues>
          <attvalue for="att1" value="-"/>
        </attvalues>
      </edge>
      <edge id="811" label="-" source="174" target="273" weight="0.4846042">
        <attvalues>
          <attvalue for="att1" value="-"/>
        </attvalues>
      </edge>
      <edge id="812" label="+" source="174" target="285" weight="0.9886026">
        <attvalues>
          <attvalue for="att1" value="+"/>
        </attvalues>
      </edge>
      <edge id="813" label="-" source="174" target="304" weight="0.5778931">
        <attvalues>
          <attvalue for="att1" value="-"/>
        </attvalues>
      </edge>
      <edge id="814" label="+" source="174" target="336" weight="0.9928538">
        <attvalues>
          <attvalue for="att1" value="+"/>
        </attvalues>
      </edge>
      <edge id="815" label="-" source="174" target="358" weight="0.9588478">
        <attvalues>
          <attvalue for="att1" value="-"/>
        </attvalues>
      </edge>
      <edge id="816" label="+" source="176" target="210" weight="0.4418557">
        <attvalues>
          <attvalue for="att1" value="+"/>
        </attvalues>
      </edge>
      <edge id="817" label="+" source="176" target="359" weight="0.8908407">
        <attvalues>
          <attvalue for="att1" value="+"/>
        </attvalues>
      </edge>
      <edge id="818" label="-" source="177" target="297" weight="0.7398537">
        <attvalues>
          <attvalue for="att1" value="-"/>
        </attvalues>
      </edge>
      <edge id="819" label="-" source="177" target="377" weight="0.8017928">
        <attvalues>
          <attvalue for="att1" value="-"/>
        </attvalues>
      </edge>
      <edge id="820" label="-" source="178" target="208" weight="0.8228914">
        <attvalues>
          <attvalue for="att1" value="-"/>
        </attvalues>
      </edge>
      <edge id="821" label="+" source="178" target="292" weight="0.6989863">
        <attvalues>
          <attvalue for="att1" value="+"/>
        </attvalues>
      </edge>
      <edge id="822" label="+" source="178" target="313" weight="0.6940116">
        <attvalues>
          <attvalue for="att1" value="+"/>
        </attvalues>
      </edge>
      <edge id="823" label="+" source="178" target="326" weight="0.8512315">
        <attvalues>
          <attvalue for="att1" value="+"/>
        </attvalues>
      </edge>
      <edge id="824" label="+" source="179" target="195" weight="0.8246382">
        <attvalues>
          <attvalue for="att1" value="+"/>
        </attvalues>
      </edge>
      <edge id="825" label="-" source="179" target="243" weight="0.4561336">
        <attvalues>
          <attvalue for="att1" value="-"/>
        </attvalues>
      </edge>
      <edge id="826" label="-" source="179" target="251" weight="0.9682946">
        <attvalues>
          <attvalue for="att1" value="-"/>
        </attvalues>
      </edge>
      <edge id="827" label="+" source="179" target="262" weight="0.9612122">
        <attvalues>
          <attvalue for="att1" value="+"/>
        </attvalues>
      </edge>
      <edge id="828" label="+" source="179" target="270" weight="0.766429">
        <attvalues>
          <attvalue for="att1" value="+"/>
        </attvalues>
      </edge>
      <edge id="829" label="-" source="179" target="294" weight="0.4574026">
        <attvalues>
          <attvalue for="att1" value="-"/>
        </attvalues>
      </edge>
      <edge id="830" label="+" source="179" target="316" weight="0.5736673">
        <attvalues>
          <attvalue for="att1" value="+"/>
        </attvalues>
      </edge>
      <edge id="831" label="-" source="180" target="195" weight="0.4937155">
        <attvalues>
          <attvalue for="att1" value="-"/>
        </attvalues>
      </edge>
      <edge id="832" label="+" source="180" target="296" weight="0.8417297">
        <attvalues>
          <attvalue for="att1" value="+"/>
        </attvalues>
      </edge>
      <edge id="833" label="+" source="181" target="318" weight="0.6284235">
        <attvalues>
          <attvalue for="att1" value="+"/>
        </attvalues>
      </edge>
      <edge id="834" label="+" source="181" target="365" weight="0.7524492">
        <attvalues>
          <attvalue for="att1" value="+"/>
        </attvalues>
      </edge>
      <edge id="835" label="+" source="181" target="367" weight="0.7414475">
        <attvalues>
          <attvalue for="att1" value="+"/>
        </attvalues>
      </edge>
      <edge id="836" label="+" source="182" target="362" weight="0.7223651">
        <attvalues>
          <attvalue for="att1" value="+"/>
        </attvalues>
      </edge>
      <edge id="837" label="+" source="182" target="370" weight="0.7086465">
        <attvalues>
          <attvalue for="att1" value="+"/>
        </attvalues>
      </edge>
      <edge id="838" label="+" source="183" target="289" weight="0.8839785">
        <attvalues>
          <attvalue for="att1" value="+"/>
        </attvalues>
      </edge>
      <edge id="839" label="+" source="183" target="316" weight="0.9146237">
        <attvalues>
          <attvalue for="att1" value="+"/>
        </attvalues>
      </edge>
      <edge id="840" label="+" source="183" target="330" weight="0.7648712">
        <attvalues>
          <attvalue for="att1" value="+"/>
        </attvalues>
      </edge>
      <edge id="841" label="+" source="183" target="347" weight="0.8955312">
        <attvalues>
          <attvalue for="att1" value="+"/>
        </attvalues>
      </edge>
      <edge id="842" label="+" source="184" target="279" weight="0.8765571">
        <attvalues>
          <attvalue for="att1" value="+"/>
        </attvalues>
      </edge>
      <edge id="843" label="+" source="184" target="300" weight="0.7752422">
        <attvalues>
          <attvalue for="att1" value="+"/>
        </attvalues>
      </edge>
      <edge id="844" label="-" source="184" target="307" weight="0.7889811">
        <attvalues>
          <attvalue for="att1" value="-"/>
        </attvalues>
      </edge>
      <edge id="845" label="-" source="184" target="328" weight="0.8688092">
        <attvalues>
          <attvalue for="att1" value="-"/>
        </attvalues>
      </edge>
      <edge id="846" label="+" source="184" target="352" weight="0.8386296">
        <attvalues>
          <attvalue for="att1" value="+"/>
        </attvalues>
      </edge>
      <edge id="847" label="+" source="184" target="354" weight="0.8908437">
        <attvalues>
          <attvalue for="att1" value="+"/>
        </attvalues>
      </edge>
      <edge id="848" label="+" source="184" target="369" weight="0.8918778">
        <attvalues>
          <attvalue for="att1" value="+"/>
        </attvalues>
      </edge>
      <edge id="849" label="-" source="184" target="371" weight="0.8231083">
        <attvalues>
          <attvalue for="att1" value="-"/>
        </attvalues>
      </edge>
      <edge id="850" label="+" source="185" target="221" weight="0.9204255">
        <attvalues>
          <attvalue for="att1" value="+"/>
        </attvalues>
      </edge>
      <edge id="851" label="-" source="185" target="253" weight="0.9403736">
        <attvalues>
          <attvalue for="att1" value="-"/>
        </attvalues>
      </edge>
      <edge id="852" label="+" source="185" target="329" weight="0.8269218">
        <attvalues>
          <attvalue for="att1" value="+"/>
        </attvalues>
      </edge>
      <edge id="853" label="+" source="186" target="187" weight="0.844469">
        <attvalues>
          <attvalue for="att1" value="+"/>
        </attvalues>
      </edge>
      <edge id="854" label="+" source="186" target="240" weight="0.9420401">
        <attvalues>
          <attvalue for="att1" value="+"/>
        </attvalues>
      </edge>
      <edge id="855" label="-" source="187" target="250" weight="0.9539975">
        <attvalues>
          <attvalue for="att1" value="-"/>
        </attvalues>
      </edge>
      <edge id="856" label="-" source="187" target="299" weight="0.8902559">
        <attvalues>
          <attvalue for="att1" value="-"/>
        </attvalues>
      </edge>
      <edge id="857" label="-" source="187" target="342" weight="0.7758856">
        <attvalues>
          <attvalue for="att1" value="-"/>
        </attvalues>
      </edge>
      <edge id="858" label="+" source="188" target="345" weight="0.7216918">
        <attvalues>
          <attvalue for="att1" value="+"/>
        </attvalues>
      </edge>
      <edge id="859" label="-" source="189" target="218" weight="0.3914373">
        <attvalues>
          <attvalue for="att1" value="-"/>
        </attvalues>
      </edge>
      <edge id="860" label="+" source="190" target="193" weight="0.5047002">
        <attvalues>
          <attvalue for="att1" value="+"/>
        </attvalues>
      </edge>
      <edge id="861" label="+" source="190" target="237" weight="0.8992026">
        <attvalues>
          <attvalue for="att1" value="+"/>
        </attvalues>
      </edge>
      <edge id="862" label="-" source="190" target="359" weight="0.4830213">
        <attvalues>
          <attvalue for="att1" value="-"/>
        </attvalues>
      </edge>
      <edge id="863" label="+" source="190" target="374" weight="0.7766734">
        <attvalues>
          <attvalue for="att1" value="+"/>
        </attvalues>
      </edge>
      <edge id="864" label="+" source="191" target="273" weight="0.9805776">
        <attvalues>
          <attvalue for="att1" value="+"/>
        </attvalues>
      </edge>
      <edge id="865" label="+" source="191" target="335" weight="0.5793298">
        <attvalues>
          <attvalue for="att1" value="+"/>
        </attvalues>
      </edge>
      <edge id="866" label="+" source="194" target="217" weight="0.8705505">
        <attvalues>
          <attvalue for="att1" value="+"/>
        </attvalues>
      </edge>
      <edge id="867" label="+" source="194" target="274" weight="0.6743914">
        <attvalues>
          <attvalue for="att1" value="+"/>
        </attvalues>
      </edge>
      <edge id="868" label="+" source="194" target="328" weight="0.7856598">
        <attvalues>
          <attvalue for="att1" value="+"/>
        </attvalues>
      </edge>
      <edge id="869" label="+" source="195" target="216" weight="0.7974611">
        <attvalues>
          <attvalue for="att1" value="+"/>
        </attvalues>
      </edge>
      <edge id="870" label="+" source="195" target="267" weight="0.8119214">
        <attvalues>
          <attvalue for="att1" value="+"/>
        </attvalues>
      </edge>
      <edge id="871" label="+" source="195" target="270" weight="0.7427775">
        <attvalues>
          <attvalue for="att1" value="+"/>
        </attvalues>
      </edge>
      <edge id="872" label="-" source="195" target="377" weight="0.7740083">
        <attvalues>
          <attvalue for="att1" value="-"/>
        </attvalues>
      </edge>
      <edge id="873" label="-" source="196" target="222" weight="0.7335192">
        <attvalues>
          <attvalue for="att1" value="-"/>
        </attvalues>
      </edge>
      <edge id="874" label="-" source="196" target="287" weight="0.8273147">
        <attvalues>
          <attvalue for="att1" value="-"/>
        </attvalues>
      </edge>
      <edge id="875" label="-" source="197" target="221" weight="0.6928486">
        <attvalues>
          <attvalue for="att1" value="-"/>
        </attvalues>
      </edge>
      <edge id="876" label="-" source="197" target="352" weight="0.841655">
        <attvalues>
          <attvalue for="att1" value="-"/>
        </attvalues>
      </edge>
      <edge id="877" label="-" source="198" target="286" weight="0.6079314">
        <attvalues>
          <attvalue for="att1" value="-"/>
        </attvalues>
      </edge>
      <edge id="878" label="+" source="198" target="345" weight="0.8045838">
        <attvalues>
          <attvalue for="att1" value="+"/>
        </attvalues>
      </edge>
      <edge id="879" label="-" source="198" target="346" weight="0.599324">
        <attvalues>
          <attvalue for="att1" value="-"/>
        </attvalues>
      </edge>
      <edge id="880" label="-" source="198" target="350" weight="0.6638284">
        <attvalues>
          <attvalue for="att1" value="-"/>
        </attvalues>
      </edge>
      <edge id="881" label="+" source="199" target="223" weight="0.8071366">
        <attvalues>
          <attvalue for="att1" value="+"/>
        </attvalues>
      </edge>
      <edge id="882" label="+" source="199" target="241" weight="0.8325795">
        <attvalues>
          <attvalue for="att1" value="+"/>
        </attvalues>
      </edge>
      <edge id="883" label="-" source="199" target="327" weight="0.8349233">
        <attvalues>
          <attvalue for="att1" value="-"/>
        </attvalues>
      </edge>
      <edge id="884" label="-" source="199" target="372" weight="0.5965294">
        <attvalues>
          <attvalue for="att1" value="-"/>
        </attvalues>
      </edge>
      <edge id="885" label="-" source="200" target="323" weight="0.580619">
        <attvalues>
          <attvalue for="att1" value="-"/>
        </attvalues>
      </edge>
      <edge id="886" label="-" source="200" target="330" weight="0.8086836">
        <attvalues>
          <attvalue for="att1" value="-"/>
        </attvalues>
      </edge>
      <edge id="887" label="-" source="202" target="278" weight="0.6983272">
        <attvalues>
          <attvalue for="att1" value="-"/>
        </attvalues>
      </edge>
      <edge id="888" label="-" source="202" target="334" weight="0.7448808">
        <attvalues>
          <attvalue for="att1" value="-"/>
        </attvalues>
      </edge>
      <edge id="889" label="+" source="203" target="246" weight="0.7429482">
        <attvalues>
          <attvalue for="att1" value="+"/>
        </attvalues>
      </edge>
      <edge id="890" label="-" source="203" target="356" weight="0.7979817">
        <attvalues>
          <attvalue for="att1" value="-"/>
        </attvalues>
      </edge>
      <edge id="891" label="+" source="203" target="377" weight="0.8305123">
        <attvalues>
          <attvalue for="att1" value="+"/>
        </attvalues>
      </edge>
      <edge id="892" label="+" source="204" target="291" weight="0.7677457">
        <attvalues>
          <attvalue for="att1" value="+"/>
        </attvalues>
      </edge>
      <edge id="893" label="-" source="204" target="377" weight="0.8947855">
        <attvalues>
          <attvalue for="att1" value="-"/>
        </attvalues>
      </edge>
      <edge id="894" label="-" source="205" target="248" weight="0.7883052">
        <attvalues>
          <attvalue for="att1" value="-"/>
        </attvalues>
      </edge>
      <edge id="895" label="+" source="205" target="250" weight="0.8036007">
        <attvalues>
          <attvalue for="att1" value="+"/>
        </attvalues>
      </edge>
      <edge id="896" label="-" source="205" target="264" weight="0.878244">
        <attvalues>
          <attvalue for="att1" value="-"/>
        </attvalues>
      </edge>
      <edge id="897" label="-" source="205" target="278" weight="0.9225086">
        <attvalues>
          <attvalue for="att1" value="-"/>
        </attvalues>
      </edge>
      <edge id="898" label="-" source="205" target="335" weight="0.9209722">
        <attvalues>
          <attvalue for="att1" value="-"/>
        </attvalues>
      </edge>
      <edge id="899" label="-" source="205" target="343" weight="0.928283">
        <attvalues>
          <attvalue for="att1" value="-"/>
        </attvalues>
      </edge>
      <edge id="900" label="-" source="205" target="375" weight="0.8637982">
        <attvalues>
          <attvalue for="att1" value="-"/>
        </attvalues>
      </edge>
      <edge id="901" label="-" source="206" target="235" weight="0.8930414">
        <attvalues>
          <attvalue for="att1" value="-"/>
        </attvalues>
      </edge>
      <edge id="902" label="-" source="206" target="245" weight="0.7645565">
        <attvalues>
          <attvalue for="att1" value="-"/>
        </attvalues>
      </edge>
      <edge id="903" label="-" source="206" target="310" weight="0.887085">
        <attvalues>
          <attvalue for="att1" value="-"/>
        </attvalues>
      </edge>
      <edge id="904" label="+" source="206" target="338" weight="0.5840658">
        <attvalues>
          <attvalue for="att1" value="+"/>
        </attvalues>
      </edge>
      <edge id="905" label="-" source="208" target="254" weight="0.8834017">
        <attvalues>
          <attvalue for="att1" value="-"/>
        </attvalues>
      </edge>
      <edge id="906" label="+" source="208" target="312" weight="0.6800066">
        <attvalues>
          <attvalue for="att1" value="+"/>
        </attvalues>
      </edge>
      <edge id="907" label="-" source="210" target="312" weight="0.6347741">
        <attvalues>
          <attvalue for="att1" value="-"/>
        </attvalues>
      </edge>
      <edge id="908" label="+" source="210" target="352" weight="0.8024453">
        <attvalues>
          <attvalue for="att1" value="+"/>
        </attvalues>
      </edge>
      <edge id="909" label="+" source="211" target="264" weight="0.8497225">
        <attvalues>
          <attvalue for="att1" value="+"/>
        </attvalues>
      </edge>
      <edge id="910" label="+" source="211" target="273" weight="0.781091">
        <attvalues>
          <attvalue for="att1" value="+"/>
        </attvalues>
      </edge>
      <edge id="911" label="+" source="211" target="300" weight="0.7778845">
        <attvalues>
          <attvalue for="att1" value="+"/>
        </attvalues>
      </edge>
      <edge id="912" label="+" source="211" target="316" weight="0.9014165">
        <attvalues>
          <attvalue for="att1" value="+"/>
        </attvalues>
      </edge>
      <edge id="913" label="+" source="212" target="241" weight="0.83225">
        <attvalues>
          <attvalue for="att1" value="+"/>
        </attvalues>
      </edge>
      <edge id="914" label="+" source="212" target="274" weight="0.8422778">
        <attvalues>
          <attvalue for="att1" value="+"/>
        </attvalues>
      </edge>
      <edge id="915" label="+" source="212" target="307" weight="0.8133058">
        <attvalues>
          <attvalue for="att1" value="+"/>
        </attvalues>
      </edge>
      <edge id="916" label="+" source="212" target="316" weight="0.913707">
        <attvalues>
          <attvalue for="att1" value="+"/>
        </attvalues>
      </edge>
      <edge id="917" label="-" source="212" target="344" weight="0.6723946">
        <attvalues>
          <attvalue for="att1" value="-"/>
        </attvalues>
      </edge>
      <edge id="918" label="-" source="212" target="372" weight="0.9471186">
        <attvalues>
          <attvalue for="att1" value="-"/>
        </attvalues>
      </edge>
      <edge id="919" label="-" source="215" target="303" weight="0.7984707">
        <attvalues>
          <attvalue for="att1" value="-"/>
        </attvalues>
      </edge>
      <edge id="920" label="-" source="215" target="370" weight="0.6409675">
        <attvalues>
          <attvalue for="att1" value="-"/>
        </attvalues>
      </edge>
      <edge id="921" label="-" source="216" target="261" weight="0.7196482">
        <attvalues>
          <attvalue for="att1" value="-"/>
        </attvalues>
      </edge>
      <edge id="922" label="-" source="216" target="263" weight="0.775486">
        <attvalues>
          <attvalue for="att1" value="-"/>
        </attvalues>
      </edge>
      <edge id="923" label="-" source="216" target="286" weight="0.8656849">
        <attvalues>
          <attvalue for="att1" value="-"/>
        </attvalues>
      </edge>
      <edge id="924" label="-" source="216" target="302" weight="0.8419407">
        <attvalues>
          <attvalue for="att1" value="-"/>
        </attvalues>
      </edge>
      <edge id="925" label="+" source="216" target="328" weight="0.8993962">
        <attvalues>
          <attvalue for="att1" value="+"/>
        </attvalues>
      </edge>
      <edge id="926" label="+" source="216" target="331" weight="0.7552078">
        <attvalues>
          <attvalue for="att1" value="+"/>
        </attvalues>
      </edge>
      <edge id="927" label="+" source="216" target="373" weight="0.7382431">
        <attvalues>
          <attvalue for="att1" value="+"/>
        </attvalues>
      </edge>
      <edge id="928" label="-" source="217" target="220" weight="0.8489923">
        <attvalues>
          <attvalue for="att1" value="-"/>
        </attvalues>
      </edge>
      <edge id="929" label="+" source="218" target="308" weight="0.7371244">
        <attvalues>
          <attvalue for="att1" value="+"/>
        </attvalues>
      </edge>
      <edge id="930" label="-" source="218" target="350" weight="0.7379882">
        <attvalues>
          <attvalue for="att1" value="-"/>
        </attvalues>
      </edge>
      <edge id="931" label="-" source="218" target="353" weight="0.4102584">
        <attvalues>
          <attvalue for="att1" value="-"/>
        </attvalues>
      </edge>
      <edge id="932" label="-" source="219" target="236" weight="0.357895">
        <attvalues>
          <attvalue for="att1" value="-"/>
        </attvalues>
      </edge>
      <edge id="933" label="+" source="219" target="244" weight="0.6014818">
        <attvalues>
          <attvalue for="att1" value="+"/>
        </attvalues>
      </edge>
      <edge id="934" label="-" source="219" target="264" weight="0.9068865">
        <attvalues>
          <attvalue for="att1" value="-"/>
        </attvalues>
      </edge>
      <edge id="935" label="-" source="219" target="269" weight="0.5156643">
        <attvalues>
          <attvalue for="att1" value="-"/>
        </attvalues>
      </edge>
      <edge id="936" label="-" source="222" target="224" weight="0.4989871">
        <attvalues>
          <attvalue for="att1" value="-"/>
        </attvalues>
      </edge>
      <edge id="937" label="-" source="222" target="315" weight="0.5199573">
        <attvalues>
          <attvalue for="att1" value="-"/>
        </attvalues>
      </edge>
      <edge id="938" label="+" source="222" target="360" weight="0.7382128">
        <attvalues>
          <attvalue for="att1" value="+"/>
        </attvalues>
      </edge>
      <edge id="939" label="-" source="224" target="318" weight="0.5716586">
        <attvalues>
          <attvalue for="att1" value="-"/>
        </attvalues>
      </edge>
      <edge id="940" label="-" source="224" target="344" weight="0.8679517">
        <attvalues>
          <attvalue for="att1" value="-"/>
        </attvalues>
      </edge>
      <edge id="941" label="-" source="225" target="259" weight="0.6580223">
        <attvalues>
          <attvalue for="att1" value="-"/>
        </attvalues>
      </edge>
      <edge id="942" label="-" source="225" target="266" weight="0.6050545">
        <attvalues>
          <attvalue for="att1" value="-"/>
        </attvalues>
      </edge>
      <edge id="943" label="+" source="225" target="303" weight="0.7661466">
        <attvalues>
          <attvalue for="att1" value="+"/>
        </attvalues>
      </edge>
      <edge id="944" label="-" source="225" target="306" weight="0.6562399">
        <attvalues>
          <attvalue for="att1" value="-"/>
        </attvalues>
      </edge>
      <edge id="945" label="-" source="226" target="283" weight="0.7556503">
        <attvalues>
          <attvalue for="att1" value="-"/>
        </attvalues>
      </edge>
      <edge id="946" label="-" source="227" target="249" weight="0.6001288">
        <attvalues>
          <attvalue for="att1" value="-"/>
        </attvalues>
      </edge>
      <edge id="947" label="-" source="228" target="325" weight="0.9143396">
        <attvalues>
          <attvalue for="att1" value="-"/>
        </attvalues>
      </edge>
      <edge id="948" label="+" source="230" target="249" weight="0.9009538">
        <attvalues>
          <attvalue for="att1" value="+"/>
        </attvalues>
      </edge>
      <edge id="949" label="-" source="230" target="267" weight="0.8884819">
        <attvalues>
          <attvalue for="att1" value="-"/>
        </attvalues>
      </edge>
      <edge id="950" label="-" source="232" target="263" weight="0.4254297">
        <attvalues>
          <attvalue for="att1" value="-"/>
        </attvalues>
      </edge>
      <edge id="951" label="+" source="233" target="274" weight="0.8959626">
        <attvalues>
          <attvalue for="att1" value="+"/>
        </attvalues>
      </edge>
      <edge id="952" label="+" source="234" target="275" weight="0.7744384">
        <attvalues>
          <attvalue for="att1" value="+"/>
        </attvalues>
      </edge>
      <edge id="953" label="+" source="235" target="272" weight="0.9261085">
        <attvalues>
          <attvalue for="att1" value="+"/>
        </attvalues>
      </edge>
      <edge id="954" label="+" source="235" target="283" weight="0.7671392">
        <attvalues>
          <attvalue for="att1" value="+"/>
        </attvalues>
      </edge>
      <edge id="955" label="-" source="235" target="307" weight="0.8713745">
        <attvalues>
          <attvalue for="att1" value="-"/>
        </attvalues>
      </edge>
      <edge id="956" label="-" source="235" target="344" weight="0.8968318">
        <attvalues>
          <attvalue for="att1" value="-"/>
        </attvalues>
      </edge>
      <edge id="957" label="-" source="235" target="349" weight="0.7377956">
        <attvalues>
          <attvalue for="att1" value="-"/>
        </attvalues>
      </edge>
      <edge id="958" label="+" source="236" target="261" weight="0.9126589">
        <attvalues>
          <attvalue for="att1" value="+"/>
        </attvalues>
      </edge>
      <edge id="959" label="-" source="236" target="296" weight="0.7837739">
        <attvalues>
          <attvalue for="att1" value="-"/>
        </attvalues>
      </edge>
      <edge id="960" label="+" source="236" target="310" weight="0.9597778">
        <attvalues>
          <attvalue for="att1" value="+"/>
        </attvalues>
      </edge>
      <edge id="961" label="-" source="236" target="318" weight="0.5717467">
        <attvalues>
          <attvalue for="att1" value="-"/>
        </attvalues>
      </edge>
      <edge id="962" label="-" source="236" target="368" weight="0.7627179">
        <attvalues>
          <attvalue for="att1" value="-"/>
        </attvalues>
      </edge>
      <edge id="963" label="-" source="237" target="308" weight="0.8549206">
        <attvalues>
          <attvalue for="att1" value="-"/>
        </attvalues>
      </edge>
      <edge id="964" label="-" source="238" target="286" weight="0.7207884">
        <attvalues>
          <attvalue for="att1" value="-"/>
        </attvalues>
      </edge>
      <edge id="965" label="-" source="238" target="326" weight="0.5302136">
        <attvalues>
          <attvalue for="att1" value="-"/>
        </attvalues>
      </edge>
      <edge id="966" label="-" source="238" target="344" weight="0.9070294">
        <attvalues>
          <attvalue for="att1" value="-"/>
        </attvalues>
      </edge>
      <edge id="967" label="-" source="240" target="304" weight="0.8144223">
        <attvalues>
          <attvalue for="att1" value="-"/>
        </attvalues>
      </edge>
      <edge id="968" label="-" source="240" target="335" weight="0.7751065">
        <attvalues>
          <attvalue for="att1" value="-"/>
        </attvalues>
      </edge>
      <edge id="969" label="+" source="240" target="365" weight="0.7847045">
        <attvalues>
          <attvalue for="att1" value="+"/>
        </attvalues>
      </edge>
      <edge id="970" label="-" source="240" target="375" weight="0.8218633">
        <attvalues>
          <attvalue for="att1" value="-"/>
        </attvalues>
      </edge>
      <edge id="971" label="-" source="241" target="331" weight="0.7436609">
        <attvalues>
          <attvalue for="att1" value="-"/>
        </attvalues>
      </edge>
      <edge id="972" label="+" source="241" target="360" weight="0.9160648">
        <attvalues>
          <attvalue for="att1" value="+"/>
        </attvalues>
      </edge>
      <edge id="973" label="+" source="241" target="377" weight="0.7491286">
        <attvalues>
          <attvalue for="att1" value="+"/>
        </attvalues>
      </edge>
      <edge id="974" label="+" source="242" target="262" weight="0.7064667">
        <attvalues>
          <attvalue for="att1" value="+"/>
        </attvalues>
      </edge>
      <edge id="975" label="+" source="242" target="292" weight="0.7753041">
        <attvalues>
          <attvalue for="att1" value="+"/>
        </attvalues>
      </edge>
      <edge id="976" label="+" source="243" target="347" weight="0.664334">
        <attvalues>
          <attvalue for="att1" value="+"/>
        </attvalues>
      </edge>
      <edge id="977" label="-" source="244" target="344" weight="0.8037314">
        <attvalues>
          <attvalue for="att1" value="-"/>
        </attvalues>
      </edge>
      <edge id="978" label="-" source="245" target="267" weight="0.5472659">
        <attvalues>
          <attvalue for="att1" value="-"/>
        </attvalues>
      </edge>
      <edge id="979" label="+" source="245" target="322" weight="0.6156478">
        <attvalues>
          <attvalue for="att1" value="+"/>
        </attvalues>
      </edge>
      <edge id="980" label="+" source="245" target="327" weight="0.7581737">
        <attvalues>
          <attvalue for="att1" value="+"/>
        </attvalues>
      </edge>
      <edge id="981" label="+" source="245" target="333" weight="0.6920597">
        <attvalues>
          <attvalue for="att1" value="+"/>
        </attvalues>
      </edge>
      <edge id="982" label="-" source="247" target="252" weight="0.9759168">
        <attvalues>
          <attvalue for="att1" value="-"/>
        </attvalues>
      </edge>
      <edge id="983" label="-" source="248" target="269" weight="0.7024276">
        <attvalues>
          <attvalue for="att1" value="-"/>
        </attvalues>
      </edge>
      <edge id="984" label="-" source="248" target="292" weight="0.5083843">
        <attvalues>
          <attvalue for="att1" value="-"/>
        </attvalues>
      </edge>
      <edge id="985" label="-" source="248" target="314" weight="0.9037974">
        <attvalues>
          <attvalue for="att1" value="-"/>
        </attvalues>
      </edge>
      <edge id="986" label="-" source="248" target="320" weight="0.8231599">
        <attvalues>
          <attvalue for="att1" value="-"/>
        </attvalues>
      </edge>
      <edge id="987" label="-" source="248" target="341" weight="0.9309733">
        <attvalues>
          <attvalue for="att1" value="-"/>
        </attvalues>
      </edge>
      <edge id="988" label="-" source="248" target="354" weight="0.812055">
        <attvalues>
          <attvalue for="att1" value="-"/>
        </attvalues>
      </edge>
      <edge id="989" label="-" source="249" target="293" weight="0.6597792">
        <attvalues>
          <attvalue for="att1" value="-"/>
        </attvalues>
      </edge>
      <edge id="990" label="-" source="249" target="329" weight="0.4759612">
        <attvalues>
          <attvalue for="att1" value="-"/>
        </attvalues>
      </edge>
      <edge id="991" label="-" source="249" target="335" weight="0.770946">
        <attvalues>
          <attvalue for="att1" value="-"/>
        </attvalues>
      </edge>
      <edge id="992" label="+" source="249" target="341" weight="0.9892173">
        <attvalues>
          <attvalue for="att1" value="+"/>
        </attvalues>
      </edge>
      <edge id="993" label="-" source="249" target="360" weight="0.6346478">
        <attvalues>
          <attvalue for="att1" value="-"/>
        </attvalues>
      </edge>
      <edge id="994" label="-" source="249" target="368" weight="0.6687706">
        <attvalues>
          <attvalue for="att1" value="-"/>
        </attvalues>
      </edge>
      <edge id="995" label="-" source="250" target="286" weight="0.9655715">
        <attvalues>
          <attvalue for="att1" value="-"/>
        </attvalues>
      </edge>
      <edge id="996" label="-" source="250" target="335" weight="0.5493031">
        <attvalues>
          <attvalue for="att1" value="-"/>
        </attvalues>
      </edge>
      <edge id="997" label="-" source="250" target="343" weight="0.6148718">
        <attvalues>
          <attvalue for="att1" value="-"/>
        </attvalues>
      </edge>
      <edge id="998" label="+" source="250" target="363" weight="0.9909654">
        <attvalues>
          <attvalue for="att1" value="+"/>
        </attvalues>
      </edge>
      <edge id="999" label="-" source="250" target="366" weight="0.5139609">
        <attvalues>
          <attvalue for="att1" value="-"/>
        </attvalues>
      </edge>
      <edge id="1000" label="+" source="251" target="321" weight="0.8822182">
        <attvalues>
          <attvalue for="att1" value="+"/>
        </attvalues>
      </edge>
      <edge id="1001" label="+" source="251" target="337" weight="0.8498476">
        <attvalues>
          <attvalue for="att1" value="+"/>
        </attvalues>
      </edge>
      <edge id="1002" label="+" source="251" target="346" weight="0.8869955">
        <attvalues>
          <attvalue for="att1" value="+"/>
        </attvalues>
      </edge>
      <edge id="1003" label="+" source="251" target="373" weight="0.8316249">
        <attvalues>
          <attvalue for="att1" value="+"/>
        </attvalues>
      </edge>
      <edge id="1004" label="+" source="252" target="263" weight="0.9174396">
        <attvalues>
          <attvalue for="att1" value="+"/>
        </attvalues>
      </edge>
      <edge id="1005" label="+" source="252" target="354" weight="0.8362608">
        <attvalues>
          <attvalue for="att1" value="+"/>
        </attvalues>
      </edge>
      <edge id="1006" label="+" source="253" target="262" weight="0.9025223">
        <attvalues>
          <attvalue for="att1" value="+"/>
        </attvalues>
      </edge>
      <edge id="1007" label="+" source="253" target="295" weight="0.9008566">
        <attvalues>
          <attvalue for="att1" value="+"/>
        </attvalues>
      </edge>
      <edge id="1008" label="+" source="253" target="304" weight="0.8539311">
        <attvalues>
          <attvalue for="att1" value="+"/>
        </attvalues>
      </edge>
      <edge id="1009" label="+" source="253" target="361" weight="0.7400279">
        <attvalues>
          <attvalue for="att1" value="+"/>
        </attvalues>
      </edge>
      <edge id="1010" label="+" source="253" target="363" weight="0.8168458">
        <attvalues>
          <attvalue for="att1" value="+"/>
        </attvalues>
      </edge>
      <edge id="1011" label="-" source="256" target="296" weight="0.6360702">
        <attvalues>
          <attvalue for="att1" value="-"/>
        </attvalues>
      </edge>
      <edge id="1012" label="+" source="256" target="351" weight="0.6896397">
        <attvalues>
          <attvalue for="att1" value="+"/>
        </attvalues>
      </edge>
      <edge id="1013" label="+" source="256" target="356" weight="0.9682249">
        <attvalues>
          <attvalue for="att1" value="+"/>
        </attvalues>
      </edge>
      <edge id="1014" label="+" source="256" target="362" weight="0.7510081">
        <attvalues>
          <attvalue for="att1" value="+"/>
        </attvalues>
      </edge>
      <edge id="1015" label="+" source="257" target="263" weight="0.8981832">
        <attvalues>
          <attvalue for="att1" value="+"/>
        </attvalues>
      </edge>
      <edge id="1016" label="+" source="257" target="269" weight="0.7758296">
        <attvalues>
          <attvalue for="att1" value="+"/>
        </attvalues>
      </edge>
      <edge id="1017" label="-" source="257" target="370" weight="0.4776138">
        <attvalues>
          <attvalue for="att1" value="-"/>
        </attvalues>
      </edge>
      <edge id="1018" label="+" source="258" target="287" weight="0.9801288">
        <attvalues>
          <attvalue for="att1" value="+"/>
        </attvalues>
      </edge>
      <edge id="1019" label="-" source="258" target="299" weight="0.5427654">
        <attvalues>
          <attvalue for="att1" value="-"/>
        </attvalues>
      </edge>
      <edge id="1020" label="+" source="258" target="318" weight="0.9353279">
        <attvalues>
          <attvalue for="att1" value="+"/>
        </attvalues>
      </edge>
      <edge id="1021" label="+" source="258" target="326" weight="0.8483826">
        <attvalues>
          <attvalue for="att1" value="+"/>
        </attvalues>
      </edge>
      <edge id="1022" label="-" source="258" target="330" weight="0.7553045">
        <attvalues>
          <attvalue for="att1" value="-"/>
        </attvalues>
      </edge>
      <edge id="1023" label="+" source="258" target="372" weight="0.6207687">
        <attvalues>
          <attvalue for="att1" value="+"/>
        </attvalues>
      </edge>
      <edge id="1024" label="+" source="259" target="302" weight="0.7474423">
        <attvalues>
          <attvalue for="att1" value="+"/>
        </attvalues>
      </edge>
      <edge id="1025" label="-" source="259" target="330" weight="0.5313472">
        <attvalues>
          <attvalue for="att1" value="-"/>
        </attvalues>
      </edge>
      <edge id="1026" label="+" source="259" target="333" weight="0.9836464">
        <attvalues>
          <attvalue for="att1" value="+"/>
        </attvalues>
      </edge>
      <edge id="1027" label="-" source="259" target="367" weight="0.5659242">
        <attvalues>
          <attvalue for="att1" value="-"/>
        </attvalues>
      </edge>
      <edge id="1028" label="+" source="260" target="261" weight="0.9215761">
        <attvalues>
          <attvalue for="att1" value="+"/>
        </attvalues>
      </edge>
      <edge id="1029" label="+" source="260" target="297" weight="0.8832916">
        <attvalues>
          <attvalue for="att1" value="+"/>
        </attvalues>
      </edge>
      <edge id="1030" label="-" source="260" target="357" weight="0.8613886">
        <attvalues>
          <attvalue for="att1" value="-"/>
        </attvalues>
      </edge>
      <edge id="1031" label="+" source="261" target="275" weight="0.9767009">
        <attvalues>
          <attvalue for="att1" value="+"/>
        </attvalues>
      </edge>
      <edge id="1032" label="-" source="261" target="289" weight="0.6885378">
        <attvalues>
          <attvalue for="att1" value="-"/>
        </attvalues>
      </edge>
      <edge id="1033" label="+" source="261" target="336" weight="0.8790046">
        <attvalues>
          <attvalue for="att1" value="+"/>
        </attvalues>
      </edge>
      <edge id="1034" label="+" source="261" target="347" weight="0.9517004">
        <attvalues>
          <attvalue for="att1" value="+"/>
        </attvalues>
      </edge>
      <edge id="1035" label="+" source="262" target="276" weight="0.8815506">
        <attvalues>
          <attvalue for="att1" value="+"/>
        </attvalues>
      </edge>
      <edge id="1036" label="+" source="262" target="312" weight="0.9324631">
        <attvalues>
          <attvalue for="att1" value="+"/>
        </attvalues>
      </edge>
      <edge id="1037" label="-" source="262" target="371" weight="0.7776903">
        <attvalues>
          <attvalue for="att1" value="-"/>
        </attvalues>
      </edge>
      <edge id="1038" label="-" source="263" target="276" weight="0.6230962">
        <attvalues>
          <attvalue for="att1" value="-"/>
        </attvalues>
      </edge>
      <edge id="1039" label="-" source="263" target="304" weight="0.6116792">
        <attvalues>
          <attvalue for="att1" value="-"/>
        </attvalues>
      </edge>
      <edge id="1040" label="-" source="264" target="275" weight="0.8020612">
        <attvalues>
          <attvalue for="att1" value="-"/>
        </attvalues>
      </edge>
      <edge id="1041" label="+" source="264" target="302" weight="0.8154043">
        <attvalues>
          <attvalue for="att1" value="+"/>
        </attvalues>
      </edge>
      <edge id="1042" label="-" source="264" target="367" weight="0.6044095">
        <attvalues>
          <attvalue for="att1" value="-"/>
        </attvalues>
      </edge>
      <edge id="1043" label="-" source="265" target="282" weight="0.7994854">
        <attvalues>
          <attvalue for="att1" value="-"/>
        </attvalues>
      </edge>
      <edge id="1044" label="-" source="266" target="272" weight="0.746107">
        <attvalues>
          <attvalue for="att1" value="-"/>
        </attvalues>
      </edge>
      <edge id="1045" label="-" source="266" target="337" weight="0.6851192">
        <attvalues>
          <attvalue for="att1" value="-"/>
        </attvalues>
      </edge>
      <edge id="1046" label="-" source="267" target="277" weight="0.7450879">
        <attvalues>
          <attvalue for="att1" value="-"/>
        </attvalues>
      </edge>
      <edge id="1047" label="-" source="267" target="293" weight="0.7897665">
        <attvalues>
          <attvalue for="att1" value="-"/>
        </attvalues>
      </edge>
      <edge id="1048" label="-" source="267" target="320" weight="0.635057">
        <attvalues>
          <attvalue for="att1" value="-"/>
        </attvalues>
      </edge>
      <edge id="1049" label="-" source="267" target="327" weight="0.8410866">
        <attvalues>
          <attvalue for="att1" value="-"/>
        </attvalues>
      </edge>
      <edge id="1050" label="-" source="267" target="362" weight="0.8790945">
        <attvalues>
          <attvalue for="att1" value="-"/>
        </attvalues>
      </edge>
      <edge id="1051" label="-" source="271" target="369" weight="0.7678495">
        <attvalues>
          <attvalue for="att1" value="-"/>
        </attvalues>
      </edge>
      <edge id="1052" label="-" source="272" target="306" weight="0.6091086">
        <attvalues>
          <attvalue for="att1" value="-"/>
        </attvalues>
      </edge>
      <edge id="1053" label="-" source="272" target="369" weight="0.6119783">
        <attvalues>
          <attvalue for="att1" value="-"/>
        </attvalues>
      </edge>
      <edge id="1054" label="-" source="273" target="324" weight="0.6627538">
        <attvalues>
          <attvalue for="att1" value="-"/>
        </attvalues>
      </edge>
      <edge id="1055" label="-" source="273" target="338" weight="0.7383832">
        <attvalues>
          <attvalue for="att1" value="-"/>
        </attvalues>
      </edge>
      <edge id="1056" label="-" source="273" target="363" weight="0.2686539">
        <attvalues>
          <attvalue for="att1" value="-"/>
        </attvalues>
      </edge>
      <edge id="1057" label="-" source="273" target="377" weight="0.5832799">
        <attvalues>
          <attvalue for="att1" value="-"/>
        </attvalues>
      </edge>
      <edge id="1058" label="-" source="274" target="304" weight="0.3643052">
        <attvalues>
          <attvalue for="att1" value="-"/>
        </attvalues>
      </edge>
      <edge id="1059" label="-" source="274" target="310" weight="0.4423503">
        <attvalues>
          <attvalue for="att1" value="-"/>
        </attvalues>
      </edge>
      <edge id="1060" label="+" source="274" target="363" weight="0.9043661">
        <attvalues>
          <attvalue for="att1" value="+"/>
        </attvalues>
      </edge>
      <edge id="1061" label="-" source="275" target="289" weight="0.6295755">
        <attvalues>
          <attvalue for="att1" value="-"/>
        </attvalues>
      </edge>
      <edge id="1062" label="+" source="275" target="308" weight="0.8518835">
        <attvalues>
          <attvalue for="att1" value="+"/>
        </attvalues>
      </edge>
      <edge id="1063" label="-" source="275" target="341" weight="0.6384542">
        <attvalues>
          <attvalue for="att1" value="-"/>
        </attvalues>
      </edge>
      <edge id="1064" label="-" source="275" target="367" weight="0.5413566">
        <attvalues>
          <attvalue for="att1" value="-"/>
        </attvalues>
      </edge>
      <edge id="1065" label="-" source="276" target="284" weight="0.6153221">
        <attvalues>
          <attvalue for="att1" value="-"/>
        </attvalues>
      </edge>
      <edge id="1066" label="+" source="279" target="355" weight="0.9272064">
        <attvalues>
          <attvalue for="att1" value="+"/>
        </attvalues>
      </edge>
      <edge id="1067" label="-" source="280" target="324" weight="0.7063596">
        <attvalues>
          <attvalue for="att1" value="-"/>
        </attvalues>
      </edge>
      <edge id="1068" label="+" source="280" target="336" weight="0.7362362">
        <attvalues>
          <attvalue for="att1" value="+"/>
        </attvalues>
      </edge>
      <edge id="1069" label="-" source="281" target="308" weight="0.7894146">
        <attvalues>
          <attvalue for="att1" value="-"/>
        </attvalues>
      </edge>
      <edge id="1070" label="-" source="281" target="375" weight="0.655687">
        <attvalues>
          <attvalue for="att1" value="-"/>
        </attvalues>
      </edge>
      <edge id="1071" label="-" source="281" target="378" weight="0.7428069">
        <attvalues>
          <attvalue for="att1" value="-"/>
        </attvalues>
      </edge>
      <edge id="1072" label="+" source="282" target="308" weight="0.6150093">
        <attvalues>
          <attvalue for="att1" value="+"/>
        </attvalues>
      </edge>
      <edge id="1073" label="+" source="282" target="311" weight="0.6742167">
        <attvalues>
          <attvalue for="att1" value="+"/>
        </attvalues>
      </edge>
      <edge id="1074" label="-" source="282" target="356" weight="0.8248602">
        <attvalues>
          <attvalue for="att1" value="-"/>
        </attvalues>
      </edge>
      <edge id="1075" label="-" source="283" target="363" weight="0.7290213">
        <attvalues>
          <attvalue for="att1" value="-"/>
        </attvalues>
      </edge>
      <edge id="1076" label="-" source="283" target="368" weight="0.6647595">
        <attvalues>
          <attvalue for="att1" value="-"/>
        </attvalues>
      </edge>
      <edge id="1077" label="-" source="283" target="375" weight="0.8107885">
        <attvalues>
          <attvalue for="att1" value="-"/>
        </attvalues>
      </edge>
      <edge id="1078" label="-" source="284" target="295" weight="0.9295719">
        <attvalues>
          <attvalue for="att1" value="-"/>
        </attvalues>
      </edge>
      <edge id="1079" label="-" source="284" target="296" weight="0.8142629">
        <attvalues>
          <attvalue for="att1" value="-"/>
        </attvalues>
      </edge>
      <edge id="1080" label="-" source="284" target="300" weight="0.9908822">
        <attvalues>
          <attvalue for="att1" value="-"/>
        </attvalues>
      </edge>
      <edge id="1081" label="-" source="285" target="286" weight="0.6570807">
        <attvalues>
          <attvalue for="att1" value="-"/>
        </attvalues>
      </edge>
      <edge id="1082" label="-" source="285" target="292" weight="0.9317785">
        <attvalues>
          <attvalue for="att1" value="-"/>
        </attvalues>
      </edge>
      <edge id="1083" label="+" source="287" target="375" weight="0.9753019">
        <attvalues>
          <attvalue for="att1" value="+"/>
        </attvalues>
      </edge>
      <edge id="1084" label="+" source="289" target="291" weight="0.9001076">
        <attvalues>
          <attvalue for="att1" value="+"/>
        </attvalues>
      </edge>
      <edge id="1085" label="+" source="289" target="312" weight="0.8357331">
        <attvalues>
          <attvalue for="att1" value="+"/>
        </attvalues>
      </edge>
      <edge id="1086" label="+" source="289" target="344" weight="0.7114498">
        <attvalues>
          <attvalue for="att1" value="+"/>
        </attvalues>
      </edge>
      <edge id="1087" label="+" source="290" target="369" weight="0.9771921">
        <attvalues>
          <attvalue for="att1" value="+"/>
        </attvalues>
      </edge>
      <edge id="1088" label="+" source="290" target="371" weight="0.8375257">
        <attvalues>
          <attvalue for="att1" value="+"/>
        </attvalues>
      </edge>
      <edge id="1089" label="-" source="294" target="338" weight="0.5250974">
        <attvalues>
          <attvalue for="att1" value="-"/>
        </attvalues>
      </edge>
      <edge id="1090" label="-" source="294" target="378" weight="0.8022937">
        <attvalues>
          <attvalue for="att1" value="-"/>
        </attvalues>
      </edge>
      <edge id="1091" label="+" source="295" target="359" weight="0.9751385">
        <attvalues>
          <attvalue for="att1" value="+"/>
        </attvalues>
      </edge>
      <edge id="1092" label="+" source="300" target="331" weight="0.9393007">
        <attvalues>
          <attvalue for="att1" value="+"/>
        </attvalues>
      </edge>
      <edge id="1093" label="+" source="300" target="332" weight="0.6545128">
        <attvalues>
          <attvalue for="att1" value="+"/>
        </attvalues>
      </edge>
      <edge id="1094" label="+" source="300" target="343" weight="0.9315672">
        <attvalues>
          <attvalue for="att1" value="+"/>
        </attvalues>
      </edge>
      <edge id="1095" label="+" source="300" target="347" weight="0.6291394">
        <attvalues>
          <attvalue for="att1" value="+"/>
        </attvalues>
      </edge>
      <edge id="1096" label="+" source="300" target="358" weight="0.5964436">
        <attvalues>
          <attvalue for="att1" value="+"/>
        </attvalues>
      </edge>
      <edge id="1097" label="+" source="300" target="362" weight="0.7917784">
        <attvalues>
          <attvalue for="att1" value="+"/>
        </attvalues>
      </edge>
      <edge id="1098" label="+" source="300" target="366" weight="0.9714521">
        <attvalues>
          <attvalue for="att1" value="+"/>
        </attvalues>
      </edge>
      <edge id="1099" label="+" source="301" target="310" weight="0.926999">
        <attvalues>
          <attvalue for="att1" value="+"/>
        </attvalues>
      </edge>
      <edge id="1100" label="+" source="301" target="346" weight="0.882578">
        <attvalues>
          <attvalue for="att1" value="+"/>
        </attvalues>
      </edge>
      <edge id="1101" label="+" source="301" target="352" weight="0.8858864">
        <attvalues>
          <attvalue for="att1" value="+"/>
        </attvalues>
      </edge>
      <edge id="1102" label="-" source="302" target="330" weight="0.8069081">
        <attvalues>
          <attvalue for="att1" value="-"/>
        </attvalues>
      </edge>
      <edge id="1103" label="+" source="302" target="365" weight="0.9709236">
        <attvalues>
          <attvalue for="att1" value="+"/>
        </attvalues>
      </edge>
      <edge id="1104" label="-" source="303" target="304" weight="0.6855704">
        <attvalues>
          <attvalue for="att1" value="-"/>
        </attvalues>
      </edge>
      <edge id="1105" label="+" source="303" target="351" weight="0.8918027">
        <attvalues>
          <attvalue for="att1" value="+"/>
        </attvalues>
      </edge>
      <edge id="1106" label="+" source="303" target="362" weight="0.9632195">
        <attvalues>
          <attvalue for="att1" value="+"/>
        </attvalues>
      </edge>
      <edge id="1107" label="+" source="304" target="310" weight="0.9421275">
        <attvalues>
          <attvalue for="att1" value="+"/>
        </attvalues>
      </edge>
      <edge id="1108" label="+" source="304" target="333" weight="0.882148">
        <attvalues>
          <attvalue for="att1" value="+"/>
        </attvalues>
      </edge>
      <edge id="1109" label="-" source="304" target="337" weight="0.5813843">
        <attvalues>
          <attvalue for="att1" value="-"/>
        </attvalues>
      </edge>
      <edge id="1110" label="+" source="304" target="369" weight="0.9173669">
        <attvalues>
          <attvalue for="att1" value="+"/>
        </attvalues>
      </edge>
      <edge id="1111" label="-" source="306" target="315" weight="0.929956">
        <attvalues>
          <attvalue for="att1" value="-"/>
        </attvalues>
      </edge>
      <edge id="1112" label="-" source="306" target="372" weight="0.8389424">
        <attvalues>
          <attvalue for="att1" value="-"/>
        </attvalues>
      </edge>
      <edge id="1113" label="-" source="307" target="346" weight="0.8253638">
        <attvalues>
          <attvalue for="att1" value="-"/>
        </attvalues>
      </edge>
      <edge id="1114" label="-" source="307" target="352" weight="0.727181">
        <attvalues>
          <attvalue for="att1" value="-"/>
        </attvalues>
      </edge>
      <edge id="1115" label="+" source="309" target="324" weight="0.7380971">
        <attvalues>
          <attvalue for="att1" value="+"/>
        </attvalues>
      </edge>
      <edge id="1116" label="-" source="309" target="362" weight="0.5021006">
        <attvalues>
          <attvalue for="att1" value="-"/>
        </attvalues>
      </edge>
      <edge id="1117" label="-" source="309" target="374" weight="0.8208624">
        <attvalues>
          <attvalue for="att1" value="-"/>
        </attvalues>
      </edge>
      <edge id="1118" label="-" source="310" target="324" weight="0.7969199">
        <attvalues>
          <attvalue for="att1" value="-"/>
        </attvalues>
      </edge>
      <edge id="1119" label="-" source="312" target="329" weight="0.9089847">
        <attvalues>
          <attvalue for="att1" value="-"/>
        </attvalues>
      </edge>
      <edge id="1120" label="-" source="312" target="343" weight="0.8931815">
        <attvalues>
          <attvalue for="att1" value="-"/>
        </attvalues>
      </edge>
      <edge id="1121" label="-" source="313" target="335" weight="0.7350691">
        <attvalues>
          <attvalue for="att1" value="-"/>
        </attvalues>
      </edge>
      <edge id="1122" label="-" source="314" target="353" weight="0.8515847">
        <attvalues>
          <attvalue for="att1" value="-"/>
        </attvalues>
      </edge>
      <edge id="1123" label="-" source="314" target="359" weight="0.7063588">
        <attvalues>
          <attvalue for="att1" value="-"/>
        </attvalues>
      </edge>
      <edge id="1124" label="-" source="314" target="375" weight="0.9218235">
        <attvalues>
          <attvalue for="att1" value="-"/>
        </attvalues>
      </edge>
      <edge id="1125" label="+" source="315" target="338" weight="0.8608209">
        <attvalues>
          <attvalue for="att1" value="+"/>
        </attvalues>
      </edge>
      <edge id="1126" label="+" source="315" target="341" weight="0.966717">
        <attvalues>
          <attvalue for="att1" value="+"/>
        </attvalues>
      </edge>
      <edge id="1127" label="+" source="316" target="321" weight="0.9806682">
        <attvalues>
          <attvalue for="att1" value="+"/>
        </attvalues>
      </edge>
      <edge id="1128" label="+" source="316" target="354" weight="0.7928844">
        <attvalues>
          <attvalue for="att1" value="+"/>
        </attvalues>
      </edge>
      <edge id="1129" label="-" source="316" target="355" weight="0.4969131">
        <attvalues>
          <attvalue for="att1" value="-"/>
        </attvalues>
      </edge>
      <edge id="1130" label="-" source="321" target="332" weight="0.9453131">
        <attvalues>
          <attvalue for="att1" value="-"/>
        </attvalues>
      </edge>
      <edge id="1131" label="-" source="321" target="353" weight="0.8380093">
        <attvalues>
          <attvalue for="att1" value="-"/>
        </attvalues>
      </edge>
      <edge id="1132" label="-" source="322" target="340" weight="0.939219">
        <attvalues>
          <attvalue for="att1" value="-"/>
        </attvalues>
      </edge>
      <edge id="1133" label="+" source="322" target="364" weight="0.5387984">
        <attvalues>
          <attvalue for="att1" value="+"/>
        </attvalues>
      </edge>
      <edge id="1134" label="+" source="323" target="343" weight="0.646899">
        <attvalues>
          <attvalue for="att1" value="+"/>
        </attvalues>
      </edge>
      <edge id="1135" label="-" source="323" target="344" weight="0.7906181">
        <attvalues>
          <attvalue for="att1" value="-"/>
        </attvalues>
      </edge>
      <edge id="1136" label="+" source="323" target="363" weight="0.9400281">
        <attvalues>
          <attvalue for="att1" value="+"/>
        </attvalues>
      </edge>
      <edge id="1137" label="+" source="324" target="346" weight="0.8265098">
        <attvalues>
          <attvalue for="att1" value="+"/>
        </attvalues>
      </edge>
      <edge id="1138" label="+" source="324" target="351" weight="0.8086869">
        <attvalues>
          <attvalue for="att1" value="+"/>
        </attvalues>
      </edge>
      <edge id="1139" label="+" source="326" target="335" weight="0.941953">
        <attvalues>
          <attvalue for="att1" value="+"/>
        </attvalues>
      </edge>
      <edge id="1140" label="-" source="326" target="349" weight="0.6838763">
        <attvalues>
          <attvalue for="att1" value="-"/>
        </attvalues>
      </edge>
      <edge id="1141" label="+" source="326" target="357" weight="0.7675165">
        <attvalues>
          <attvalue for="att1" value="+"/>
        </attvalues>
      </edge>
      <edge id="1142" label="-" source="328" target="355" weight="0.5431336">
        <attvalues>
          <attvalue for="att1" value="-"/>
        </attvalues>
      </edge>
      <edge id="1143" label="+" source="329" target="338" weight="0.8908378">
        <attvalues>
          <attvalue for="att1" value="+"/>
        </attvalues>
      </edge>
      <edge id="1144" label="-" source="330" target="349" weight="0.7708261">
        <attvalues>
          <attvalue for="att1" value="-"/>
        </attvalues>
      </edge>
      <edge id="1145" label="-" source="331" target="335" weight="0.7537544">
        <attvalues>
          <attvalue for="att1" value="-"/>
        </attvalues>
      </edge>
      <edge id="1146" label="-" source="331" target="350" weight="0.7786473">
        <attvalues>
          <attvalue for="att1" value="-"/>
        </attvalues>
      </edge>
      <edge id="1147" label="-" source="331" target="377" weight="0.7911345">
        <attvalues>
          <attvalue for="att1" value="-"/>
        </attvalues>
      </edge>
      <edge id="1148" label="+" source="333" target="340" weight="0.9213304">
        <attvalues>
          <attvalue for="att1" value="+"/>
        </attvalues>
      </edge>
      <edge id="1149" label="-" source="333" target="375" weight="0.629403">
        <attvalues>
          <attvalue for="att1" value="-"/>
        </attvalues>
      </edge>
      <edge id="1150" label="-" source="333" target="378" weight="0.5661604">
        <attvalues>
          <attvalue for="att1" value="-"/>
        </attvalues>
      </edge>
      <edge id="1151" label="-" source="334" target="353" weight="0.4486723">
        <attvalues>
          <attvalue for="att1" value="-"/>
        </attvalues>
      </edge>
      <edge id="1152" label="-" source="334" target="369" weight="0.9759386">
        <attvalues>
          <attvalue for="att1" value="-"/>
        </attvalues>
      </edge>
      <edge id="1153" label="-" source="335" target="349" weight="0.6420259">
        <attvalues>
          <attvalue for="att1" value="-"/>
        </attvalues>
      </edge>
      <edge id="1154" label="-" source="335" target="360" weight="0.5438603">
        <attvalues>
          <attvalue for="att1" value="-"/>
        </attvalues>
      </edge>
      <edge id="1155" label="-" source="336" target="340" weight="0.5268912">
        <attvalues>
          <attvalue for="att1" value="-"/>
        </attvalues>
      </edge>
      <edge id="1156" label="-" source="336" target="363" weight="0.711696">
        <attvalues>
          <attvalue for="att1" value="-"/>
        </attvalues>
      </edge>
      <edge id="1157" label="+" source="336" target="367" weight="0.9917723">
        <attvalues>
          <attvalue for="att1" value="+"/>
        </attvalues>
      </edge>
      <edge id="1158" label="-" source="337" target="368" weight="0.5782145">
        <attvalues>
          <attvalue for="att1" value="-"/>
        </attvalues>
      </edge>
      <edge id="1159" label="-" source="339" target="347" weight="0.6125736">
        <attvalues>
          <attvalue for="att1" value="-"/>
        </attvalues>
      </edge>
      <edge id="1160" label="-" source="339" target="358" weight="0.6052993">
        <attvalues>
          <attvalue for="att1" value="-"/>
        </attvalues>
      </edge>
      <edge id="1161" label="-" source="339" target="362" weight="0.5602975">
        <attvalues>
          <attvalue for="att1" value="-"/>
        </attvalues>
      </edge>
      <edge id="1162" label="-" source="339" target="372" weight="0.8264928">
        <attvalues>
          <attvalue for="att1" value="-"/>
        </attvalues>
      </edge>
      <edge id="1163" label="-" source="340" target="370" weight="0.8545521">
        <attvalues>
          <attvalue for="att1" value="-"/>
        </attvalues>
      </edge>
      <edge id="1164" label="-" source="340" target="371" weight="0.7780737">
        <attvalues>
          <attvalue for="att1" value="-"/>
        </attvalues>
      </edge>
      <edge id="1165" label="-" source="340" target="376" weight="0.8956643">
        <attvalues>
          <attvalue for="att1" value="-"/>
        </attvalues>
      </edge>
      <edge id="1166" label="+" source="342" target="357" weight="0.9563037">
        <attvalues>
          <attvalue for="att1" value="+"/>
        </attvalues>
      </edge>
      <edge id="1167" label="-" source="343" target="357" weight="0.737273">
        <attvalues>
          <attvalue for="att1" value="-"/>
        </attvalues>
      </edge>
      <edge id="1168" label="+" source="343" target="371" weight="0.9572809">
        <attvalues>
          <attvalue for="att1" value="+"/>
        </attvalues>
      </edge>
      <edge id="1169" label="-" source="345" target="351" weight="0.742396">
        <attvalues>
          <attvalue for="att1" value="-"/>
        </attvalues>
      </edge>
      <edge id="1170" label="-" source="345" target="362" weight="0.6604867">
        <attvalues>
          <attvalue for="att1" value="-"/>
        </attvalues>
      </edge>
      <edge id="1171" label="-" source="346" target="375" weight="0.8257687">
        <attvalues>
          <attvalue for="att1" value="-"/>
        </attvalues>
      </edge>
      <edge id="1172" label="+" source="347" target="348" weight="0.9675092">
        <attvalues>
          <attvalue for="att1" value="+"/>
        </attvalues>
      </edge>
      <edge id="1173" label="-" source="348" target="350" weight="0.8211682">
        <attvalues>
          <attvalue for="att1" value="-"/>
        </attvalues>
      </edge>
      <edge id="1174" label="+" source="350" target="352" weight="0.8567296">
        <attvalues>
          <attvalue for="att1" value="+"/>
        </attvalues>
      </edge>
      <edge id="1175" label="-" source="350" target="361" weight="0.7324032">
        <attvalues>
          <attvalue for="att1" value="-"/>
        </attvalues>
      </edge>
      <edge id="1176" label="-" source="350" target="372" weight="0.7210517">
        <attvalues>
          <attvalue for="att1" value="-"/>
        </attvalues>
      </edge>
      <edge id="1177" label="-" source="350" target="376" weight="0.6665696">
        <attvalues>
          <attvalue for="att1" value="-"/>
        </attvalues>
      </edge>
      <edge id="1178" label="+" source="350" target="377" weight="0.975435">
        <attvalues>
          <attvalue for="att1" value="+"/>
        </attvalues>
      </edge>
    </edges>
  </graph>
</gexf>
