# Supplementary material for: Microbial interactions mediate the fairy ring type effects on alpine meadow plant communities on the Tibetan plateau
Source: Environ Microbiome. 2026 Mar 10;21:55. doi: 10.1186/s40793-026-00873-z (PMC13088534; doi:10.1186/s40793-026-00873-z)
Supplement: Supplementary file 2 — Supplementary Material 2 [file 40793_2026_873_MOESM2_ESM.zip › co-occurrence network/bacteria/T3/Clitocybe_10on_node.csv]

ID	degree	betweenness_centrality	closeness_centrality	eigenvector_centrality	Abundance	module	Kingdom	phylum	class	order	family	genus
ASV3	4	43	0.00091350423731537	0.144890881238521	0.140879738979696	M2	Bacteria	Cyanobacteria	Cyanobacteriia	Chloroplast	Chloroplast	Chloroplast
ASV6	1	0	0.000765532255062582	0.0244593094551366	1.62456858853166	M12	Bacteria	Verrucomicrobiota	Verrucomicrobiae	Chthoniobacterales	Chthoniobacteraceae	Candidatus_Udaeobacter
ASV8	5	103	0.0010112331356474	0.301965260578627	0.525287651288604	M3	Bacteria	Gemmatimonadota	Gemmatimonadetes	Gemmatimonadales	Gemmatimonadaceae	uncultured
ASV9	12	860	0.00116695384237075	0.814901017709789	0.5567106413956	M3	Bacteria	Actinobacteriota	Thermoleophilia	Solirubrobacterales	67-14	67-14
ASV10	1	0	0.000822593994778678	0.0572999847261884	0.424210366444436	M1	Bacteria	Gemmatimonadota	Gemmatimonadetes	Gemmatimonadales	Gemmatimonadaceae
ASV11	5	86	0.000984956935032408	0.307239422271106	1.02124717847735	M15	Bacteria	Proteobacteria	Alphaproteobacteria	Rhizobiales	uncultured	uncultured
ASV12	2	11	0.000788178125754011	0.0576794884562391	0.856800196917405	M10	Bacteria	Acidobacteriota	Blastocatellia	Pyrinomonadales	Pyrinomonadaceae	RB41
ASV13	3	68	0.000873331643994794	0.0836303348128283	1.13175136035361	M14	Bacteria	Acidobacteriota	Blastocatellia	Pyrinomonadales	Pyrinomonadaceae	RB41
ASV16	6	357	0.00101850688865394	0.154387610594014	0.90760069759038	M13	Bacteria	Acidobacteriota	Blastocatellia	Pyrinomonadales	Pyrinomonadaceae	RB41
ASV17	4	129	0.000945197691072164	0.1300569198539	0.515337037754723	M3	Bacteria	Proteobacteria	Gammaproteobacteria	Burkholderiales	Nitrosomonadaceae	MND1
ASV18	4	140	0.000821146516729271	0.0592609362745591	0.469773702099579	M14	Bacteria	Actinobacteriota	Thermoleophilia	Gaiellales	uncultured	uncultured
ASV19	2	28	0.000892074088418123	0.0508770814886566	0.439921861497934	M1	Bacteria	Gemmatimonadota	Gemmatimonadetes	Gemmatimonadales	Gemmatimonadaceae	uncultured
ASV20	2	10	0.000809477704304737	0.0804886176029039	0.366077834746495	M3	Bacteria	Chloroflexi	Gitt-GS-136	Gitt-GS-136	Gitt-GS-136	Gitt-GS-136
ASV21	3	35	0.00092356580925263	0.141788068720174	0.853657897906705	M15	Bacteria	Acidobacteriota	Blastocatellia	Pyrinomonadales	Pyrinomonadaceae	RB41
ASV22	6	257	0.00102994384970291	0.330462786462328	0.542570295847452	M12	Bacteria	Acidobacteriota	Vicinamibacteria	Vicinamibacterales	Vicinamibacteraceae	Vicinamibacteraceae
ASV23	4	133	0.000918182660996786	0.0885282678470678	0.311611318561037	M2	Bacteria	Gemmatimonadota	Gemmatimonadetes	Gemmatimonadales	Gemmatimonadaceae	uncultured
ASV24	3	27	0.000920412513985422	0.194745387880847	0.436255845985451	M1	Bacteria	Actinobacteriota	Thermoleophilia	Solirubrobacterales	67-14	67-14
ASV25	2	8	0.000789289983165473	0.0451990501237935	0.227292961773933	M8	Bacteria	Gemmatimonadota	Gemmatimonadetes	Gemmatimonadales	Gemmatimonadaceae	uncultured
ASV26	4	47	0.000948951967097658	0.243661189088327	0.327322813614534	M8	Bacteria	Actinobacteriota	Thermoleophilia	Gaiellales	uncultured	uncultured
ASV27	8	353	0.00113573242949869	0.467810008853248	0.399595690860623	M9	Bacteria	Actinobacteriota	Thermoleophilia	Solirubrobacterales	Solirubrobacteraceae	Solirubrobacter
ASV28	6	271	0.00101102021023282	0.238468392920859	0.171255296083124	M5	Bacteria	Actinobacteriota	MB-A2-108	MB-A2-108	MB-A2-108	MB-A2-108
ASV29	7	452	0.00108415062278236	0.302004429208102	0.245099322834563	M15	Bacteria	Chloroflexi	P2-11E	P2-11E	P2-11E	P2-11E
ASV30	8	835	0.00104850934420808	0.224192442136322	0.233577559795332	M13	Bacteria	Actinobacteriota	Thermoleophilia	Gaiellales
ASV31	12	701	0.00115383644413492	0.722473290768649	0.504862707719058	M1	Bacteria	NB1-j	NB1-j	NB1-j	NB1-j	NB1-j
ASV32	3	44	0.00087995728369934	0.0879818317549179	0.504338991217274	M10	Bacteria	Methylomirabilota	Methylomirabilia	Rokubacteriales	Rokubacteriales	Rokubacteriales
ASV33	7	421	0.00099191412095466	0.22323426722183	0.280712044955825	M3	Bacteria	Gemmatimonadota	Gemmatimonadetes	Gemmatimonadales	Gemmatimonadaceae	uncultured
ASV35	5	133	0.00102167938011808	0.298266642246096	0.408498871390939	M4	Bacteria	Acidobacteriota	Vicinamibacteria	Vicinamibacterales
ASV36	7	417	0.0011087111761945	0.325673793217696	0.533667115317137	M2	Bacteria	RCP2-54	RCP2-54	RCP2-54	RCP2-54	RCP2-54
ASV38	3	108	0.000966845373357958	0.0994137002801683	0.367125267750062	M5	Bacteria	Gemmatimonadota	Gemmatimonadetes	Gemmatimonadales	Gemmatimonadaceae	uncultured
ASV39	6	408	0.000978358667034077	0.1992704849259	0.350366339692997	M7	Bacteria	Acidobacteriota	Blastocatellia
ASV40	4	108	0.000906602588541085	0.103316556413116	0.343558025169815	M1	Bacteria	Gemmatimonadota	Gemmatimonadetes	Gemmatimonadales	Gemmatimonadaceae	uncultured
ASV41	7	302	0.000961007113778757	0.185306356399994	0.300613272023588	M8	Bacteria	Proteobacteria	Alphaproteobacteria	Rhizobiales	Xanthobacteraceae	Bradyrhizobium
ASV42	6	308	0.0010704081961294	0.231567074409737	0.433113546974752	M15	Bacteria	Proteobacteria	Gammaproteobacteria	Burkholderiales	Sutterellaceae	uncultured
ASV43	6	303	0.000956150312537685	0.1856997001727	0.344605458173382	M3	Bacteria	Acidobacteriota	Vicinamibacteria	Vicinamibacterales	Vicinamibacteraceae	Vicinamibacteraceae
ASV44	1	0	0.000730737749445802	0.0265535717709802	0.384931628810692	M1	Bacteria	Acidobacteriota	Blastocatellia
ASV45	4	147	0.000942815335461211	0.117908718287343	0.174921311595607	M11	Bacteria	Actinobacteriota	Thermoleophilia	Gaiellales	uncultured	uncultured
ASV46	5	342	0.000966634140780888	0.127934568359612	0.35560350471083	M14	Bacteria	Acidobacteriota	Vicinamibacteria	Vicinamibacterales
ASV47	6	519	0.00094455199766109	0.149877577438972	0.330465112625234	M11	Bacteria	Chloroflexi	P2-11E	P2-11E	P2-11E	P2-11E
ASV49	8	634	0.00101651162304582	0.319364430901518	0.283330627464741	M6	Bacteria	Gemmatimonadota	Gemmatimonadetes	Gemmatimonadales	Gemmatimonadaceae
ASV50	5	161	0.000927613239511438	0.14521653030686	0.215247482232918	M10	Bacteria	Gemmatimonadota	Gemmatimonadetes	Gemmatimonadales	Gemmatimonadaceae	uncultured
ASV51	11	1444	0.00113862496358107	0.366878582044232	0.184348208627706	M1	Bacteria	Acidobacteriota	Holophagae	Subgroup_7	Subgroup_7	Subgroup_7
ASV52	8	439	0.00103888088376147	0.300717354075921	0.316848483578869	M8	Bacteria	Acidobacteriota	Vicinamibacteria	Vicinamibacterales	Vicinamibacteraceae	Vicinamibacteraceae
ASV53	4	105	0.000941047361662554	0.165481082023172	0.111551614879833	M3	Bacteria	Proteobacteria	Gammaproteobacteria	Burkholderiales	Nitrosomonadaceae	MND1
ASV54	3	83	0.000846223861737959	0.0974495387140166	0.26552426640411	M14	Bacteria	Chloroflexi	P2-11E	P2-11E	P2-11E	P2-11E
ASV56	7	401	0.0010182030415574	0.287848967834995	0.173350162090257	M15	Bacteria	Actinobacteriota	MB-A2-108	MB-A2-108	MB-A2-108	MB-A2-108
ASV57	4	61	0.000874863933739022	0.0683933554743717	0.174921311595607	M1	Bacteria	Methylomirabilota	Methylomirabilia	Rokubacteriales	Rokubacteriales	Rokubacteriales
ASV58	5	188	0.000990062804327424	0.219745638392519	0.259763384884494	M11	Bacteria	Acidobacteriota	Vicinamibacteria	Vicinamibacterales	Vicinamibacteraceae	Vicinamibacteraceae
ASV59	6	245	0.000983539055086564	0.290665692355215	0.189585373645538	M7	Bacteria	Gemmatimonadota	Gemmatimonadetes	Gemmatimonadales	Gemmatimonadaceae	Roseisolibacter
ASV60	9	794	0.00104395396424178	0.19718345065424	0.207915451207952	M1	Bacteria	Acidobacteriota	Holophagae	Subgroup_7	Subgroup_7	Subgroup_7
ASV61	2	14	0.000852161511003031	0.0678127030385747	0.275474879937992	M6	Bacteria	Proteobacteria	Gammaproteobacteria	Burkholderiales	Nitrosomonadaceae	MND1
ASV62	9	898	0.00112184275187286	0.427357614426537	0.102124717847735	M3	Bacteria	Proteobacteria	Alphaproteobacteria	Rhizobiales	Rhizobiaceae	Allorhizobium-Neorhizobium-Pararhizobium-Rhizobium
ASV63	2	18	0.000905294668583503	0.0600719946060765	0.301136988525371	M2	Bacteria	Methylomirabilota	Methylomirabilia	Rokubacteriales	Rokubacteriales	Rokubacteriales
ASV64	5	262	0.000965598377820644	0.130309270297964	0.281235761457608	M14	Bacteria	Actinobacteriota	Acidimicrobiia	IMCC26256	IMCC26256	IMCC26256
ASV65	7	171	0.000965046588269133	0.257744930536199	0.319990782589569	M2	Bacteria	Acidobacteriota	Blastocatellia	Pyrinomonadales	Pyrinomonadaceae	RB41
ASV66	7	354	0.00100981422727214	0.219376014981176	0.235148709300681	M4	Bacteria	Proteobacteria	Alphaproteobacteria	Rhizobiales	KF-JG30-B3	KF-JG30-B3
ASV67	3	87	0.000996877812033916	0.13954982532632	0.302708138030721	M1	Bacteria	Actinobacteriota	Actinobacteria	Frankiales	Geodermatophilaceae	Blastococcus
ASV68	2	21	0.000931136947355601	0.12330032938762	0.238291008311381	M5	Bacteria	Actinobacteriota	Thermoleophilia	Solirubrobacterales	67-14	67-14
ASV69	6	522	0.00104426227527658	0.19676701904326	0.0968875528299021	M13	Bacteria	RCP2-54	RCP2-54	RCP2-54	RCP2-54	RCP2-54
ASV70	3	38	0.000927430829207292	0.197135872382863	0.0984587023352519	M3	Bacteria	Actinobacteriota	Thermoleophilia	Gaiellales	uncultured	uncultured
ASV71	4	76	0.000994153589786635	0.188443440486672	0.231482693788199	M7	Bacteria	Acidobacteriota	Blastocatellia	Pyrinomonadales	Pyrinomonadaceae	RB41
ASV73	4	181	0.000949835380182686	0.087263268699666	0.257144802375578	M11	Bacteria	Actinobacteriota	Thermoleophilia	Solirubrobacterales	67-14	67-14
ASV74	7	456	0.00102241371686669	0.200891723258293	0.225721812268583	M11	Bacteria	Acidobacteriota	Vicinamibacteria	Vicinamibacterales	Vicinamibacteraceae	Vicinamibacteraceae
ASV75	6	463	0.00102823037151238	0.173616661024356	0.299042122518238	M2	Bacteria	Acidobacteriota	Blastocatellia	Pyrinomonadales	Pyrinomonadaceae	RB41
ASV76	6	326	0.00108710551252935	0.396816299257114	0.102648434349518	M12	Bacteria	Actinobacteriota	Thermoleophilia	Gaiellales	Gaiellaceae	Gaiella
ASV77	9	567	0.00115774569688271	0.665537451024198	0.273903730432642	M4	Bacteria	Gemmatimonadota	Gemmatimonadetes	Gemmatimonadales	Gemmatimonadaceae	Gemmatimonas
ASV78	8	348	0.0010742094620943	0.469219687003295	0.0932215373174193	M1	Bacteria	Proteobacteria	Alphaproteobacteria	Rhizobiales	Rhizobiaceae	Phyllobacterium
ASV80	6	437	0.00102190855974391	0.244092550115378	0.228340394777499	M7	Bacteria	Acidobacteriota	Blastocatellia	Pyrinomonadales	Pyrinomonadaceae	RB41
ASV81	7	653	0.00102747226704988	0.23005568225437	0.111551614879833	M2	Bacteria	Actinobacteriota	Thermoleophilia	Solirubrobacterales	Solirubrobacteraceae	Solirubrobacter
ASV82	8	600	0.00102090348959712	0.231142814520968	0.164970698061725	M2	Bacteria	Proteobacteria	Alphaproteobacteria	Rhizobiales	Rhizobiales_Incertae_Sedis	Nordella
ASV83	2	28	0.000801263869533237	0.0534314995748925	0.141927171983262	M15	Bacteria	Actinobacteriota	Thermoleophilia	Gaiellales	Gaiellaceae	Gaiella
ASV84	9	770	0.00110532013473443	0.425461890616206	0.19796483767407	M6	Bacteria	Proteobacteria	Gammaproteobacteria	Burkholderiales	Comamonadaceae
ASV85	3	201	0.00100590295551571	0.114749399622061	0.158686100040326	M13	Bacteria	Proteobacteria	Alphaproteobacteria	Rhizobiales	Methyloligellaceae
ASV86	1	0	0.000780803395967965	0.030863830722063	0.275998596439775	M13	Bacteria	Proteobacteria	Gammaproteobacteria	Burkholderiales	TRA3-20	TRA3-20
ASV87	10	1061	0.0011874429518487	0.475346242900374	0.22362694626145	M9	Bacteria	Proteobacteria	Alphaproteobacteria	Rhizobiales	Xanthobacteraceae
ASV88	9	630	0.00107349170004168	0.372080436459891	0.223103229759667	M2	Bacteria	Acidobacteriota	Blastocatellia	Pyrinomonadales	Pyrinomonadaceae	RB41
ASV89	12	1138	0.0011436796196278	0.490692348819877	0.174397595093824	M2	Bacteria	Chloroflexi	KD4-96	KD4-96	KD4-96	KD4-96
ASV91	9	825	0.00113789482382036	0.439854894925787	0.166018131065292	M5	Bacteria	Acidobacteriota	Subgroup_5	Subgroup_5	Subgroup_5	Subgroup_5
ASV92	4	227	0.000967418469254403	0.101544646972489	0.121502228413715	M7	Bacteria	Acidobacteriota	Holophagae	Subgroup_7	Subgroup_7	Subgroup_7
ASV93	14	1680	0.00120044769517868	0.868655970011594	0.262905683895194	M9	Bacteria	Acidobacteriota	Blastocatellia	Pyrinomonadales	Pyrinomonadaceae	RB41
ASV94	3	47	0.000884648889368534	0.120135628411405	0.208962884211519	M14	Bacteria	Acidobacteriota	Vicinamibacteria	Vicinamibacterales	Vicinamibacteraceae	Vicinamibacteraceae
ASV95	7	531	0.00106728290044875	0.365121818517824	0.238291008311381	M3	Bacteria	Acidobacteriota	Vicinamibacteria	Vicinamibacterales	Vicinamibacteraceae	Vicinamibacteraceae
ASV96	5	482	0.00102779273277892	0.15424646542912	0.255049936368445	M4	Bacteria	Proteobacteria	Gammaproteobacteria	Burkholderiales	Nitrosomonadaceae	Ellin6067
ASV97	5	229	0.000984334594533305	0.199688837521605	0.178063610606307	M6	Bacteria	Gemmatimonadota	Gemmatimonadetes	Gemmatimonadales	Gemmatimonadaceae	uncultured
ASV98	6	325	0.00100888286957377	0.257031461106203	0.127263109933331	M10	Bacteria	Acidobacteriota	Blastocatellia	Elev-16S-573	Elev-16S-573	Elev-16S-573
ASV99	6	166	0.000945487667921221	0.201566573245993	0.219437214247184	M8	Bacteria	Proteobacteria	Alphaproteobacteria	Rhizobiales	Hyphomicrobiaceae	Pedomicrobium
ASV100	10	807	0.00109007126917874	0.527353628133244	0.158162383538543	M2	Bacteria	Actinobacteriota	Thermoleophilia	Solirubrobacterales	67-14	67-14
ASV102	8	781	0.00109340195826278	0.319028783640944	0.0686068617336064	M1	Bacteria	Actinobacteriota	Thermoleophilia	Gaiellales	uncultured	uncultured
ASV104	7	260	0.00104753147637888	0.307754087137633	0.160257249545676	M5	Bacteria	Acidobacteriota	Blastocatellia	Pyrinomonadales	Pyrinomonadaceae	RB41
ASV105	8	573	0.00109930939382027	0.426139573865439	0.215771198734701	M5	Bacteria	Actinobacteriota	Rubrobacteria	Rubrobacterales	Rubrobacteriaceae	Rubrobacter
ASV106	5	491	0.000970366802392515	0.186636297817444	0.22048464725075	M1	Bacteria	Proteobacteria	Gammaproteobacteria	Steroidobacterales	Steroidobacteraceae
ASV107	7	476	0.00104491154258068	0.183400251054143	0.134071424456513	M13	Bacteria	Acidobacteriota	Vicinamibacteria	Vicinamibacterales	Vicinamibacteraceae
ASV110	7	743	0.00106856430262252	0.209532678318872	0.162875832054592	M3	Bacteria	Acidobacteriota	Vicinamibacteria	Vicinamibacterales	Vicinamibacteraceae	Vicinamibacteraceae
ASV111	11	801	0.00113254644144604	0.58916411488566	0.211057750218652	M4	Bacteria	Acidobacteriota	Vicinamibacteria	Vicinamibacterales	uncultured	uncultured
ASV113	7	423	0.00106025251360248	0.234987379390962	0.188537940641972	M1	Bacteria
ASV114	2	27	0.00083137884124286	0.0356437867932114	0.0638934132175571	M14	Bacteria	Actinobacteriota	Thermoleophilia	Gaiellales	Gaiellaceae	Gaiella
ASV116	7	245	0.00108362887290189	0.571791135036572	0.216818631738267	M10	Bacteria	Proteobacteria	Alphaproteobacteria	Rhizobiales	uncultured	uncultured
ASV117	10	591	0.00112554731370312	0.656162829578708	0.160257249545676	M4	Bacteria	Acidobacteriota	Blastocatellia	Pyrinomonadales	Pyrinomonadaceae	RB41
ASV118	16	3011	0.00130885400208624	1	0.20267828619012	M9	Bacteria	Acidobacteriota	Holophagae	Subgroup_7	Subgroup_7	Subgroup_7
ASV119	7	295	0.00107656588838819	0.377637890261464	0.0958401198263356	M7	Bacteria	Chloroflexi	KD4-96	KD4-96	KD4-96	KD4-96
ASV121	2	5	0.00092179613788165	0.108666863003776	0.20267828619012	M6	Bacteria	Proteobacteria	Gammaproteobacteria	Burkholderiales	Nitrosomonadaceae	MND1
ASV122	5	395	0.00105885990287118	0.192942714329017	0.128834259438681	M5	Bacteria	Actinobacteriota	Thermoleophilia	Gaiellales	uncultured	uncultured
ASV123	10	892	0.00117113562041517	0.505548026361684	0.215771198734701	M1	Bacteria	Proteobacteria	Gammaproteobacteria	CCD24	CCD24	CCD24
ASV124	3	124	0.000943877453637462	0.112354592320351	0.186966791136622	M13	Bacteria
ASV126	10	1162	0.00111801026158939	0.542643843790802	0.208962884211519	M7	Bacteria	Acidobacteriota	Vicinamibacteria	Vicinamibacterales	Vicinamibacteraceae	Vicinamibacteraceae
ASV127	7	411	0.000964229949026453	0.185184819928478	0.167065564068858	M2	Bacteria	Chloroflexi	KD4-96	KD4-96	KD4-96	KD4-96
ASV128	3	202	0.000880243268920396	0.0867800867071106	0.103695867353084	M9	Bacteria	Actinobacteriota	Thermoleophilia	Gaiellales	uncultured	uncultured
ASV129	6	227	0.00103936131760232	0.269480373884052	0.240385874318514	M11	Bacteria	Planctomycetota	Phycisphaerae	Tepidisphaerales	WD2101_soil_group	WD2101_soil_group
ASV130	6	552	0.00103878853181415	0.218474710209462	0.179111043609873	M8	Bacteria	Proteobacteria	Gammaproteobacteria	Burkholderiales	Comamonadaceae	Variovorax
ASV131	4	231	0.000959243575687063	0.0997668542047985	0.153448935022494	M14	Bacteria	Methylomirabilota	Methylomirabilia	Rokubacteriales	Rokubacteriales	Rokubacteriales
ASV132	6	438	0.00103639214278892	0.186385702455157	0.0769863257621384	M8	Bacteria	Nitrospirota	Nitrospiria	Nitrospirales	Nitrospiraceae	Nitrospira
ASV133	2	49	0.000911143465565444	0.046266311714737	0.228340394777499	M8	Bacteria	Actinobacteriota	Thermoleophilia	Solirubrobacterales	Solirubrobacteraceae	Solirubrobacter
ASV134	5	125	0.00101333648434369	0.190994897703952	0.145069470993962	M15	Bacteria	Proteobacteria	Gammaproteobacteria	Burkholderiales	TRA3-20	TRA3-20
ASV135	5	232	0.000948868201304159	0.173837609646887	0.175968744599174	M3	Bacteria	Actinobacteriota	Thermoleophilia	Solirubrobacterales	67-14	67-14
ASV136	6	134	0.00098403165081533	0.248805869701715	0.147688053502878	M2	Bacteria	Bacteroidota	Bacteroidia	Cytophagales	Microscillaceae
ASV137	5	249	0.000983948638244416	0.151268701355973	0.127263109933331	M11	Bacteria	Chloroflexi	KD4-96	KD4-96	KD4-96	KD4-96
ASV138	8	815	0.00107561500874377	0.218241791633244	0.170207863079558	M7	Bacteria	Proteobacteria	Gammaproteobacteria	Xanthomonadales	Xanthomonadaceae
ASV139	9	471	0.00112918179147489	0.642186454245022	0.169684146577775	M12	Bacteria	Proteobacteria	Alphaproteobacteria	Rhizobiales	Xanthobacteraceae	uncultured
ASV140	4	70	0.00101282968820671	0.199096754886164	0.0612748307086408	M1	Bacteria	Actinobacteriota	Thermoleophilia	Gaiellales	Gaiellaceae	Gaiella
ASV141	10	825	0.0011197078301066	0.570176647807575	0.107361882865567	M13	Bacteria	RCP2-54	RCP2-54	RCP2-54	RCP2-54	RCP2-54
ASV142	6	242	0.00110350760821343	0.481551956521759	0.134071424456513	M9	Bacteria	Chloroflexi	TK10	TK10	TK10	TK10
ASV144	1	0	0.00073198258088215	0.0193997291669683	0.193775105659804	M11	Bacteria	Acidobacteriota	Vicinamibacteria	Vicinamibacterales	Vicinamibacteraceae
ASV145	13	1152	0.00116248575228722	0.781049080552655	0.115741346894099	M1	Bacteria	Acidobacteriota	Vicinamibacteria	Vicinamibacterales	uncultured	uncultured
ASV146	5	566	0.000875307803428958	0.0664881251161957	0.149259203008228	M7	Bacteria	Acidobacteriota	Blastocatellia	Pyrinomonadales	Pyrinomonadaceae	RB41
ASV147	12	750	0.00109911919221265	0.568818923383885	0.0827472072817542	M5	Bacteria	Actinobacteriota	Thermoleophilia	Gaiellales	Gaiellaceae	Gaiella
ASV149	5	388	0.000989273207146231	0.169190627166248	0.105790733360217	M8	Bacteria	Acidobacteriota	Holophagae	Subgroup_7	Subgroup_7	Subgroup_7
ASV150	2	86	0.000993322180754009	0.0881767721853211	0.0984587023352519	M9	Bacteria	Chloroflexi	P2-11E	P2-11E	P2-11E	P2-11E
ASV152	6	692	0.00109716559439906	0.283764186087225	0.172302729086691	M2	Bacteria	Proteobacteria	Alphaproteobacteria	Sphingomonadales	Sphingomonadaceae
ASV153	2	37	0.000900895793558514	0.0547664747193992	0.177539894104523	M2	Bacteria	Actinobacteriota	Actinobacteria	Micrococcales	Micrococcaceae	Arthrobacter
ASV154	3	40	0.000989833772539319	0.244773271157579	0.179111043609873	M1	Bacteria	Actinobacteriota	Actinobacteria	Micromonosporales	Micromonosporaceae	Micromonospora
ASV156	11	1392	0.00118304838172051	0.435934132945436	0.108409315869134	M12	Bacteria	Myxococcota	Polyangia	UASB-TL25	UASB-TL25	UASB-TL25
ASV157	3	341	0.00100800507740341	0.0953246155145301	0.191680239652671	M4	Bacteria	Acidobacteriota	Blastocatellia	Pyrinomonadales	Pyrinomonadaceae	RB41
ASV159	6	556	0.00102359818131624	0.181924425206023	0.19639368816872	M2	Bacteria	Proteobacteria	Gammaproteobacteria	Burkholderiales	Nitrosomonadaceae	Ellin6067
ASV160	2	29	0.000856747239252404	0.0380377547616565	0.186443074634839	M7	Bacteria	Planctomycetota	Phycisphaerae	Tepidisphaerales	WD2101_soil_group	WD2101_soil_group
ASV161	7	459	0.00109824640958777	0.392704830923743	0.125691960427981	M11	Bacteria	Acidobacteriota	Vicinamibacteria	Subgroup_17	Subgroup_17	Subgroup_17
ASV162	2	38	0.000943517980888671	0.112602883769799	0.0680831452318231	M7	Bacteria	Chloroflexi	KD4-96	KD4-96	KD4-96	KD4-96
ASV163	14	2114	0.00122806647467901	0.654296652511419	0.129881692442247	M10	Bacteria	Bacteroidota	Bacteroidia	Cytophagales	Microscillaceae	Chryseolinea
ASV164	7	560	0.00108489218381104	0.253355248082925	0.122549661417282	M6	Bacteria	Proteobacteria	Gammaproteobacteria	Gammaproteobacteria_Incertae_Sedis	Unknown_Family	Acidibacter
ASV165	5	299	0.00102565325597968	0.143371483342622	0.0644171297193403	M2	Bacteria	Acidobacteriota	Holophagae	Subgroup_7	Subgroup_7	Subgroup_7
ASV166	3	90	0.000990661464992863	0.201521140518026	0.111551614879833	M11	Bacteria	NB1-j	NB1-j	NB1-j	NB1-j	NB1-j
ASV167	7	752	0.00101268687989177	0.187391548696963	0.0832709237835375	M7	Bacteria	Actinobacteriota	Thermoleophilia	Gaiellales	Gaiellaceae	Gaiella
ASV169	15	2659	0.00125962909625375	0.667846444944464	0.15292521852071	M8	Bacteria	Proteobacteria	Alphaproteobacteria	Rhizobiales	Xanthobacteraceae
ASV170	6	383	0.0010225389041066	0.264963356568485	0.106314449862001	M1	Bacteria	Acidobacteriota	Vicinamibacteria	Vicinamibacterales	Vicinamibacteraceae	Vicinamibacteraceae
ASV171	12	1992	0.00115879628076019	0.391807997817699	0.120454795410149	M6	Bacteria	Acidobacteriota	Vicinamibacteria	Vicinamibacterales	uncultured	uncultured
ASV172	8	501	0.0010499503912778	0.421510176912896	0.136166290463646	M4	Bacteria	Gemmatimonadota	Gemmatimonadetes	Gemmatimonadales	Gemmatimonadaceae	uncultured
ASV173	3	54	0.000941369139251675	0.137342408650917	0.0633696967157738	M5	Bacteria	Actinobacteriota	Thermoleophilia	Gaiellales	Gaiellaceae	Gaiella
ASV175	11	1337	0.0011645346613973	0.587740563554981	0.086413222794237	M3	Bacteria	Gemmatimonadota	Gemmatimonadetes	Gemmatimonadales	Gemmatimonadaceae	uncultured
ASV176	3	101	0.000994659312916256	0.16436897686133	0.179111043609873	M4	Bacteria	Acidobacteriota	Vicinamibacteria	Vicinamibacterales	uncultured	uncultured
ASV177	11	799	0.00115370221648932	0.665811796204257	0.100553568342385	M9	Bacteria	Acidobacteriota	Vicinamibacteria	Vicinamibacterales	Vicinamibacteraceae	Vicinamibacteraceae
ASV178	5	436	0.00103052801685662	0.191784511716735	0.133023991452947	M10	Bacteria	Acidobacteriota	Blastocatellia	Pyrinomonadales	Pyrinomonadaceae	RB41
ASV179	4	133	0.00095045294475315	0.124248008494285	0.155543801029627	M13	Bacteria	Gemmatimonadota	Gemmatimonadetes	Gemmatimonadales	Gemmatimonadaceae	uncultured
ASV180	12	1439	0.00123530007816332	0.674001477873082	0.0916503878120696	M4	Bacteria	Myxococcota	bacteriap25	bacteriap25	bacteriap25	bacteriap25
ASV184	7	425	0.00110103598931794	0.391614784004574	0.0984587023352519	M13	Bacteria	Acidobacteriota	Vicinamibacteria	Vicinamibacterales	Vicinamibacteraceae
ASV185	14	2280	0.00123300079709507	0.81342227360856	0.153448935022494	M10	Bacteria	Acidobacteriota	Acidobacteriae	Bryobacterales	Bryobacteraceae	Bryobacter
ASV186	10	1642	0.00117718353488882	0.371683653363915	0.13511885746008	M1	Bacteria	Myxococcota	bacteriap25	bacteriap25	bacteriap25	bacteriap25
ASV188	1	0	0.000799111050382305	0.0252743504685301	0.0717491607443059	M11	Bacteria	Gemmatimonadota	S0134_terrestrial_group	S0134_terrestrial_group	S0134_terrestrial_group	S0134_terrestrial_group
ASV189	6	280	0.0010617097268409	0.341078100766627	0.102124717847735	M12	Bacteria	Chloroflexi	Anaerolineae	Anaerolineales	Anaerolineaceae	UTCFX1
ASV191	6	217	0.00096721908638802	0.147680257623314	0.084318356787104	M11	Bacteria	Gemmatimonadota	Gemmatimonadetes	Gemmatimonadales	Gemmatimonadaceae	uncultured
ASV192	3	27	0.000991361641976247	0.205482886441896	0.0796049082710547	M3	Bacteria	Proteobacteria	Alphaproteobacteria	Rhizobiales	Rhizobiaceae
ASV193	10	1070	0.00114327660528507	0.293384343455084	0.127786826435114	M3	Bacteria	Acidobacteriota	Blastocatellia	Blastocatellales	Blastocatellaceae	uncultured
ASV196	4	303	0.0010391198922688	0.150832716679972	0.144545754492178	M2	Bacteria	Proteobacteria	Alphaproteobacteria	Sphingomonadales	Sphingomonadaceae	Altererythrobacter
ASV198	1	0	0.000868532151839375	0.0190129648582769	0.0879843722995868	M3	Bacteria	Chloroflexi	Anaerolineae	Anaerolineales	Anaerolineaceae	UTCFX1
ASV199	7	421	0.00103130982618698	0.235608580123867	0.15449636802606	M8	Bacteria	Bacteroidota	Bacteroidia	Chitinophagales	Chitinophagaceae	uncultured
ASV200	3	26	0.000955057003919832	0.188918337989966	0.130929125445814	M12	Bacteria	Acidobacteriota	Vicinamibacteria	Vicinamibacterales	Vicinamibacteraceae
ASV201	8	652	0.00111255950740016	0.318981995242411	0.0848420732888873	M2	Bacteria	Acidobacteriota	Vicinamibacteria	Vicinamibacterales	Vicinamibacteraceae	Vicinamibacteraceae
ASV202	8	683	0.00107473906051123	0.22554318907614	0.193251389158021	M4	Bacteria	Proteobacteria	Gammaproteobacteria	Burkholderiales	Nitrosomonadaceae	Ellin6067
ASV203	6	370	0.000947672692136212	0.127616221904716	0.151877785517144	M11	Bacteria	Proteobacteria	Alphaproteobacteria	Rhizobiales	Xanthobacteraceae	uncultured
ASV204	6	333	0.00102558624808431	0.229942233754651	0.061798547210424	M6	Bacteria	Chloroflexi	Chloroflexia	Thermomicrobiales	JG30-KF-CM45	JG30-KF-CM45
ASV205	6	367	0.00101805766893941	0.279575613509374	0.17544502809739	M2	Bacteria	Acidobacteriota	Vicinamibacteria	Vicinamibacterales	Vicinamibacteraceae	Vicinamibacteraceae
ASV206	4	190	0.000974284657568904	0.243336763171818	0.113122764385183	M8	Bacteria	Proteobacteria	Gammaproteobacteria	Burkholderiales	TRA3-20	TRA3-20
ASV207	3	80	0.000931853231100785	0.0711207668455775	0.168112997072425	M2	Bacteria	Proteobacteria	Alphaproteobacteria	Rhizobiales	Xanthobacteraceae
ASV209	5	547	0.00103674545490984	0.155833722268547	0.0827472072817542	M5	Bacteria	Acidobacteriota	Vicinamibacteria	Subgroup_17	Subgroup_17	Subgroup_17
ASV210	8	526	0.00109460769491515	0.359501435630264	0.115217630392316	M6	Bacteria	Bacteroidota	Bacteroidia	Cytophagales	Microscillaceae	uncultured
ASV211	15	2183	0.00126257043245304	0.795153115615534	0.173873878592041	M4	Bacteria	Verrucomicrobiota	Verrucomicrobiae	Chthoniobacterales	Chthoniobacteraceae	Chthoniobacter
ASV212	10	1794	0.00124007512507813	0.459903293006797	0.134071424456513	M3	Bacteria	Proteobacteria	Alphaproteobacteria	Sphingomonadales	Sphingomonadaceae	Sphingomonas
ASV214	6	404	0.001055117032609	0.204090190286031	0.150306636011794	M2	Bacteria	Acidobacteriota	Vicinamibacteria	Vicinamibacterales	Vicinamibacteraceae	Vicinamibacteraceae
ASV215	2	47	0.000935848763032233	0.0944528308895139	0.119931078908365	M12	Bacteria	Acidobacteriota	Blastocatellia	Pyrinomonadales	Pyrinomonadaceae	RB41
ASV217	2	24	0.000873114578392832	0.069758238056342	0.186443074634839	M5	Bacteria	Proteobacteria	Alphaproteobacteria	Rhizobiales	Xanthobacteraceae	Rhodoplanes
ASV218	9	1042	0.00109050661623002	0.284404773675299	0.0796049082710547	M2	Bacteria	Acidobacteriota	Holophagae	Subgroup_7	Subgroup_7	Subgroup_7
ASV219	10	1282	0.00115216236766011	0.313121371813243	0.136166290463646	M5	Bacteria	Proteobacteria	Alphaproteobacteria	Rhizobiales	uncultured	uncultured
ASV220	4	204	0.000964461034991927	0.11047387573094	0.122549661417282	M5	Bacteria	Planctomycetota	Phycisphaerae	Tepidisphaerales	WD2101_soil_group	WD2101_soil_group
ASV221	5	200	0.00103021201171136	0.258186730475062	0.128834259438681	M4	Bacteria	Actinobacteriota	Thermoleophilia	Gaiellales	Gaiellaceae	Gaiella
ASV222	3	74	0.00095933646641245	0.1005344193414	0.1125990478834	M1	Bacteria	Chloroflexi	Ktedonobacteria	C0119	C0119	C0119
ASV223	7	629	0.00109112300378797	0.442555307909472	0.2220557967561	M3	Bacteria	Proteobacteria	Alphaproteobacteria	Rhizobiales	Xanthobacteraceae	uncultured
ASV224	10	705	0.00109630364692388	0.54849523881803	0.129357975940464	M6	Bacteria	Proteobacteria	Alphaproteobacteria	Rhizobiales	KF-JG30-B3	KF-JG30-B3
ASV225	6	179	0.000977472113000569	0.290355701161847	0.0602273977050743	M5	Bacteria	Actinobacteriota	Thermoleophilia	Solirubrobacterales	Solirubrobacteraceae	Solirubrobacter
ASV228	5	150	0.000978536927729632	0.215420620157388	0.0796049082710547	M7	Bacteria	Proteobacteria	Alphaproteobacteria	Rhizobiales	Xanthobacteraceae
ASV229	8	762	0.00113026358897938	0.436688808421916	0.134071424456513	M15	Bacteria	Proteobacteria	Gammaproteobacteria	Burkholderiales	TRA3-20	TRA3-20
ASV230	4	313	0.000936464779136334	0.0550411266255041	0.082223490779971	M14	Bacteria	Acidobacteriota	Vicinamibacteria	Vicinamibacterales	Vicinamibacteraceae
ASV231	5	163	0.00109227725687261	0.34860583026277	0.159209816542109	M2	Bacteria	Chloroflexi	Chloroflexia	Thermomicrobiales	JG30-KF-CM45	JG30-KF-CM45
ASV235	10	1278	0.00113596291448957	0.300030675247644	0.105790733360217	M15	Bacteria	Actinobacteriota	Actinobacteria	Pseudonocardiales	Pseudonocardiaceae	Pseudonocardia
ASV236	4	373	0.00109217897572379	0.186872488085823	0.0633696967157738	M1	Bacteria	Acidobacteriota	Vicinamibacteria	Vicinamibacterales	Vicinamibacteraceae	Vicinamibacteraceae
ASV238	3	90	0.000950326612320245	0.14057832840868	0.150830352513577	M10	Bacteria	NB1-j	NB1-j	NB1-j	NB1-j	NB1-j
ASV241	4	188	0.000990115098640012	0.135156844853299	0.119407362406582	M2	Bacteria	Acidobacteriota	Blastocatellia	45985	45985	45985
ASV243	6	308	0.00102544211866696	0.247351949621852	0.0722728772460891	M5	Bacteria	Nitrospirota	Nitrospiria	Nitrospirales	Nitrospiraceae	Nitrospira
ASV244	7	720	0.00106077529707901	0.235787005314998	0.105790733360217	M5	Bacteria	Proteobacteria	Alphaproteobacteria	Sphingomonadales	Sphingomonadaceae	Altererythrobacter
ASV246	5	255	0.000997141150278127	0.274557866058913	0.161304682549242	M9	Bacteria	Actinobacteriota	Actinobacteria	Streptosporangiales	Streptosporangiaceae	Streptosporangium
ASV247	4	277	0.00106029257611805	0.153588636290315	0.0879843722995868	M5	Bacteria	Planctomycetota	OM190	OM190	OM190	OM190
ASV249	6	512	0.00111564733776429	0.367280064006936	0.0968875528299021	M9	Bacteria	Acidobacteriota	Vicinamibacteria	Vicinamibacterales	Vicinamibacteraceae	Vicinamibacteraceae
ASV250	9	789	0.00112646806031448	0.449444086580445	0.10788559936735	M4	Bacteria	Acidobacteriota	Blastocatellia	Pyrinomonadales	Pyrinomonadaceae	RB41
ASV252	3	67	0.000968997353444129	0.0925316305337961	0.0738440267514389	M8	Bacteria	Firmicutes	Bacilli	Paenibacillales	Paenibacillaceae	Paenibacillus
ASV254	2	39	0.000898282527961615	0.0349331655922091	0.086413222794237	M3	Bacteria	Acidobacteriota	Blastocatellia	Pyrinomonadales	Pyrinomonadaceae	RB41
ASV256	8	645	0.00101939459508339	0.363024639858172	0.109980465374483	M3	Bacteria	Acidobacteriota	Vicinamibacteria	Vicinamibacterales	Vicinamibacteraceae	Vicinamibacteraceae
ASV259	5	249	0.000964056175279257	0.170362232561751	0.0602273977050743	M5	Bacteria	Acidobacteriota	Vicinamibacteria	Vicinamibacterales
ASV261	4	120	0.000961506539381765	0.167557107632805	0.116788779897666	M13	Bacteria	Bacteroidota	Bacteroidia	Cytophagales	Microscillaceae	Chryseolinea
ASV264	10	401	0.00109659866151454	0.736698607955261	0.124644527424415	M12	Bacteria	Proteobacteria	Alphaproteobacteria	Sphingomonadales	Sphingomonadaceae
ASV265	10	1522	0.00119016237824453	0.517849376655515	0.0675594287300399	M1	Bacteria	Proteobacteria	Alphaproteobacteria	Rhizobiales	Xanthobacteraceae
ASV266	2	16	0.000904913664438319	0.0855469988961015	0.148211770004661	M6	Bacteria	Bacteroidota	Bacteroidia	Chitinophagales	Chitinophagaceae	Puia
ASV268	6	786	0.00103029082011733	0.164484730267072	0.0607511142068575	M4	Bacteria	Acidobacteriota	Vicinamibacteria	Subgroup_17	Subgroup_17	Subgroup_17
ASV269	3	54	0.000940137197563135	0.170540350783559	0.0633696967157738	M11	Bacteria	Acidobacteriota	Vicinamibacteria	Vicinamibacterales	Vicinamibacteraceae
ASV270	5	371	0.00100905779117376	0.151126937837745	0.106314449862001	M8	Bacteria	Proteobacteria	Alphaproteobacteria	Rhizobiales	Xanthobacteraceae
ASV271	11	717	0.00120378314093968	0.826743049607274	0.0995061353388184	M1	Bacteria	Methylomirabilota	Methylomirabilia	Rokubacteriales	Rokubacteriales	Rokubacteriales
ASV272	8	343	0.00112105807339836	0.537154566649085	0.163923265058159	M4	Bacteria	Proteobacteria	Gammaproteobacteria	Xanthomonadales	Xanthomonadaceae	Arenimonas
ASV273	4	123	0.000989820807460403	0.179382439716334	0.120454795410149	M3	Bacteria	Proteobacteria	Gammaproteobacteria	Burkholderiales	Oxalobacteraceae	Massilia
ASV275	3	154	0.000913377799345855	0.0668381810536315	0.086413222794237	M8	Bacteria	Acidobacteriota	Vicinamibacteria	Vicinamibacterales	uncultured	uncultured
ASV277	3	169	0.00101379527886481	0.146571658775337	0.0686068617336064	M1	Bacteria	Gemmatimonadota	AKAU4049	AKAU4049	AKAU4049	AKAU4049
ASV278	9	646	0.00112525975021739	0.474418846926454	0.115217630392316	M5	Bacteria	Proteobacteria	Alphaproteobacteria	Rhizobiales	Rhizobiaceae
ASV280	4	189	0.000920663517877648	0.0940901413210095	0.0612748307086408	M5	Bacteria	Proteobacteria	Alphaproteobacteria	Dongiales	Dongiaceae	Dongia
ASV281	7	624	0.00114158295815056	0.354293622235814	0.0696542947371729	M2	Bacteria	Actinobacteriota	Actinobacteria	0319-7L14	0319-7L14	0319-7L14
ASV282	4	326	0.00108730609797893	0.198440903496724	0.131452841947597	M12	Bacteria	Actinobacteriota	Actinobacteria	Micrococcales	Microbacteriaceae	Agromyces
ASV283	5	216	0.000926197350664126	0.160965510373464	0.0811760577764045	M8	Bacteria	Actinobacteriota	Acidimicrobiia	IMCC26256	IMCC26256	IMCC26256
ASV285	8	381	0.00107854796096883	0.432116597757045	0.0649408462211236	M5	Bacteria	Gemmatimonadota	Longimicrobia	Longimicrobiales	Longimicrobiaceae	Longimicrobium
ASV286	4	203	0.000982632077254741	0.0957689918034883	0.101077284844168	M4	Bacteria	Proteobacteria	Gammaproteobacteria	Gammaproteobacteria_Incertae_Sedis	Unknown_Family	Acidibacter
ASV288	2	8	0.000868793752447338	0.0913965724467701	0.0638934132175571	M4	Bacteria	Bacteroidota	Bacteroidia	Chitinophagales	Chitinophagaceae	Terrimonas
ASV289	4	287	0.00103983722494897	0.169713540476447	0.0816997742781877	M4	Bacteria	Actinobacteriota	Actinobacteria	Streptomycetales	Streptomycetaceae	Streptomyces
ASV290	7	481	0.00108554190034876	0.219994327255413	0.139832305976129	M15	Bacteria	Planctomycetota	Phycisphaerae	Tepidisphaerales	WD2101_soil_group	WD2101_soil_group
ASV291	5	423	0.00104479849770528	0.168908614188507	0.0837946402853208	M7	Bacteria	Nitrospirota	Nitrospiria	Nitrospirales	Nitrospiraceae	Nitrospira
ASV292	3	87	0.000942499312608585	0.0877323785321689	0.132500274951163	M7	Bacteria	Proteobacteria	Alphaproteobacteria	Caulobacterales	Caulobacteraceae	Brevundimonas
ASV293	5	450	0.0010586339103837	0.149693641652849	0.08850808880137	M1	Bacteria	Acidobacteriota	Vicinamibacteria	Vicinamibacterales	Vicinamibacteraceae
ASV295	3	56	0.000904553409367224	0.0724228561423634	0.0937452538192026	M5	Bacteria	Verrucomicrobiota	Verrucomicrobiae	Chthoniobacterales	Chthoniobacteraceae	Chthoniobacter
ASV297	5	164	0.000976445212770814	0.163920311854537	0.0974112693316854	M2	Bacteria	Actinobacteriota	Acidimicrobiia
ASV298	1	0	0.000692893832061285	0.00841898096822385	0.08850808880137	M7	Bacteria	Myxococcota	Polyangia	Polyangiales	Phaselicystidaceae	Phaselicystis
ASV300	7	597	0.00113083902056231	0.339709442067549	0.0675594287300399	M15	Bacteria	Methylomirabilota	Methylomirabilia	Rokubacteriales	Rokubacteriales	Rokubacteriales
ASV303	4	58	0.000961498626910443	0.246714831789914	0.0775100422639217	M13	Bacteria	Proteobacteria	Gammaproteobacteria	Burkholderiales	Nitrosomonadaceae	Ellin6067
ASV305	4	245	0.00103724864250355	0.210273148941521	0.0775100422639217	M4	Bacteria	Actinobacteriota	Thermoleophilia	Gaiellales	uncultured	uncultured
ASV307	9	581	0.00110308748614406	0.448361292810459	0.0696542947371729	M4	Bacteria	Actinobacteriota	Actinobacteria	Streptomycetales	Streptomycetaceae	Streptomyces
ASV308	12	1124	0.00118730779600918	0.776083703624362	0.0754151762567887	M4	Bacteria	Proteobacteria	Alphaproteobacteria	Rhizobiales	Xanthobacteraceae
ASV309	7	375	0.00102404119511321	0.384714867992816	0.129357975940464	M1	Bacteria	Acidobacteriota	Blastocatellia	Blastocatellales	Blastocatellaceae	Stenotrophobacter
ASV310	7	598	0.00113979833387326	0.410630768236263	0.120454795410149	M2	Bacteria	Acidobacteriota	Blastocatellia	Pyrinomonadales	Pyrinomonadaceae	RB41
ASV311	3	65	0.000926753334756164	0.105378601198647	0.0654645627229068	M6	Bacteria	Acidobacteriota	Holophagae	Subgroup_7	Subgroup_7	Subgroup_7
ASV312	6	326	0.00104816161280296	0.318306790387563	0.0974112693316854	M7	Bacteria	Acidobacteriota	Blastocatellia	Blastocatellales	Blastocatellaceae	Aridibacter
ASV313	9	704	0.00115791848106603	0.516123340713834	0.0644171297193403	M4	Bacteria	Planctomycetota	Planctomycetes	Pirellulales	Pirellulaceae	Rhodopirellula
ASV314	4	111	0.000985072715371854	0.210923848581721	0.0900792383067198	M1	Bacteria	Proteobacteria	Gammaproteobacteria	Burkholderiales	Oxalobacteraceae
ASV317	6	375	0.00111253818242045	0.376912934563859	0.0670357122282566	M9	Bacteria	NB1-j	NB1-j	NB1-j	NB1-j	NB1-j
ASV318	4	76	0.000978510088891467	0.2121717088446	0.061798547210424	M4	Bacteria	Actinobacteriota	Thermoleophilia	Solirubrobacterales	67-14	67-14
ASV319	6	679	0.00110944216075649	0.229534456006402	0.0691305782353896	M2	Bacteria	Proteobacteria	Alphaproteobacteria	Sphingomonadales	Sphingomonadaceae	Ellin6055
ASV320	3	58	0.000926739673697989	0.167407742491249	0.0979349858334686	M1	Bacteria	Proteobacteria	Gammaproteobacteria	Burkholderiales	Nitrosomonadaceae	MND1
ASV322	2	28	0.00085561353660646	0.0694371854648382	0.0968875528299021	M1	Bacteria	Actinobacteriota	Actinobacteria	Propionibacteriales	Nocardioidaceae	Kribbella
ASV323	10	776	0.00112353165756516	0.610123174965456	0.061798547210424	M3	Bacteria	Actinobacteriota	Acidimicrobiia
ASV324	8	857	0.00107710851192178	0.242751735865082	0.0827472072817542	M7	Bacteria	Proteobacteria	Alphaproteobacteria	Sphingomonadales	Sphingomonadaceae	Sphingomonas
ASV326	11	1071	0.00116059570752597	0.690338601705831	0.125691960427981	M9	Bacteria	Proteobacteria	Alphaproteobacteria	Rhizobiales	Xanthobacteraceae	Rhodoplanes
ASV327	7	332	0.00108182088878316	0.307553610380222	0.0722728772460891	M6	Bacteria	Actinobacteriota	Thermoleophilia	Solirubrobacterales	67-14	67-14
ASV328	8	785	0.00106076150213071	0.307071162649088	0.113646480886966	M1	Bacteria	Acidobacteriota	Blastocatellia	45985	45985	45985
ASV330	8	439	0.00111347853437928	0.501211499141088	0.106838166363784	M5	Bacteria	Proteobacteria	Alphaproteobacteria	Sphingomonadales	Sphingomonadaceae
ASV332	4	196	0.00103942731395089	0.196680739911426	0.188537940641972	M8	Bacteria	Proteobacteria	Alphaproteobacteria	Rhizobiales	Xanthobacteraceae
ASV333	6	163	0.000975426151326757	0.184678350619776	0.0670357122282566	M13	Bacteria	Actinobacteriota	Thermoleophilia	Solirubrobacterales	Solirubrobacteraceae	Conexibacter
ASV335	8	726	0.00107815557360082	0.301221668375681	0.0932215373174193	M11	Bacteria	Planctomycetota	Phycisphaerae	Tepidisphaerales	WD2101_soil_group	WD2101_soil_group
ASV337	4	229	0.00103647276304057	0.257525156482599	0.128310542936897	M9	Bacteria	Acidobacteriota	Blastocatellia	Pyrinomonadales	Pyrinomonadaceae	RB41
ASV339	10	1036	0.00115100539018148	0.406181981093981	0.0958401198263356	M14	Bacteria	Bacteroidota	Bacteroidia	Chitinophagales	Chitinophagaceae	Ferruginibacter
ASV340	5	246	0.00104012073480583	0.198437596182482	0.0743677432532222	M10	Bacteria	Gemmatimonadota	Gemmatimonadetes	Gemmatimonadales	Gemmatimonadaceae	Gemmatimonas
ASV342	5	170	0.000968486340265352	0.189202872806826	0.0759388927585719	M14	Bacteria	Actinobacteriota	Thermoleophilia	Solirubrobacterales	Solirubrobacteraceae	Parviterribacter
ASV343	11	1012	0.00116702047476117	0.692894425660824	0.0921741043138528	M3	Bacteria	Chloroflexi	KD4-96	KD4-96	KD4-96	KD4-96
ASV346	6	233	0.0010142766172643	0.276729080582747	0.0806523412746212	M8	Bacteria	Acidobacteriota	Blastocatellia	Pyrinomonadales	Pyrinomonadaceae	RB41
ASV347	13	2025	0.00121112604087319	0.563494164092025	0.080128624772838	M9	Bacteria	Proteobacteria	Gammaproteobacteria	Burkholderiales	Comamonadaceae
ASV348	10	374	0.00109883994640737	0.724432466256846	0.0926978208156361	M12	Bacteria	Acidobacteriota	Blastocatellia	Pyrinomonadales	Pyrinomonadaceae	RB41
ASV350	2	39	0.00089906930740518	0.07913339945793	0.0926978208156361	M6	Bacteria	Proteobacteria	Gammaproteobacteria	Gammaproteobacteria_Incertae_Sedis	Unknown_Family	Acidibacter
ASV351	4	129	0.00104723823539313	0.177889978488691	0.0665119957264733	M4	Bacteria	Proteobacteria	Gammaproteobacteria	Nitrosococcales	Nitrosococcaceae	wb1-P19
ASV353	10	922	0.00107918893253987	0.2768596674551	0.0665119957264733	M1	Bacteria	Acidobacteriota	Vicinamibacteria	Vicinamibacterales	Vicinamibacteraceae	Vicinamibacteraceae
ASV354	4	59	0.000895748365318612	0.142120727393482	0.086413222794237	M2	Bacteria	Myxococcota	Polyangia	Haliangiales	Haliangiaceae	Haliangium
ASV357	9	857	0.00111076116239114	0.370874469958628	0.0764626092603552	M3	Bacteria	Proteobacteria	Gammaproteobacteria	Gammaproteobacteria_Incertae_Sedis	Unknown_Family	Acidibacter
ASV359	6	449	0.00107203009032425	0.169181922563255	0.0686068617336064	M5	Bacteria	Proteobacteria	Gammaproteobacteria	Burkholderiales	Comamonadaceae
ASV360	5	291	0.000980512514339142	0.135870570898949	0.0691305782353896	M14	Bacteria	Proteobacteria	Alphaproteobacteria	Rhizobiales	Hyphomicrobiaceae	Pedomicrobium
ASV361	7	310	0.00105935399116197	0.319385746904486	0.086413222794237	M4	Bacteria	Chloroflexi	Dehalococcoidia	S085	S085	S085
ASV362	11	1783	0.00125788840861068	0.484721494772745	0.114693913890533	M1	Bacteria	Proteobacteria	Gammaproteobacteria	Burkholderiales	TRA3-20	TRA3-20
ASV363	7	860	0.00116402900475203	0.373199461849568	0.0932215373174193	M13	Bacteria	Proteobacteria	Gammaproteobacteria	Burkholderiales	Nitrosomonadaceae	Ellin6067
ASV364	9	552	0.00111106930894327	0.568109439485707	0.0775100422639217	M3	Bacteria	Proteobacteria	Gammaproteobacteria	Burkholderiales	Nitrosomonadaceae
ASV365	4	388	0.00103658041401118	0.138054531	0.0738440267514389	M8	Bacteria	Actinobacteriota	MB-A2-108	MB-A2-108	MB-A2-108	MB-A2-108
ASV367	5	164	0.000955504893817164	0.230539511470542	0.0900792383067198	M10	Bacteria	Methylomirabilota	Methylomirabilia	Rokubacteriales	Rokubacteriales	Rokubacteriales
ASV369	6	193	0.000997865520160494	0.372012318317693	0.0759388927585719	M9	Bacteria	Bacteroidota	Bacteroidia	Cytophagales	Microscillaceae
ASV371	7	365	0.000994845258803508	0.243520011280127	0.0707017277407394	M6	Bacteria	Actinobacteriota	Thermoleophilia	uncultured	uncultured	uncultured
ASV375	4	121	0.000993787472771386	0.153415105735197	0.0759388927585719	M3	Bacteria	Proteobacteria	Alphaproteobacteria	Rhizobiales	A0839	A0839
ASV376	3	39	0.000938503378684715	0.115311898105942	0.0796049082710547	M11	Bacteria	Acidobacteriota	Blastocatellia	Pyrinomonadales	Pyrinomonadaceae	RB41
ASV377	6	464	0.00101704095588363	0.211594435076799	0.0974112693316854	M11	Bacteria	Proteobacteria	Alphaproteobacteria	Sphingomonadales	Sphingomonadaceae	Sphingorhabdus
ASV379	8	620	0.00107552769275642	0.32430283452282	0.17544502809739	M9	Bacteria	Actinobacteriota	Actinobacteria	Pseudonocardiales	Pseudonocardiaceae	Pseudonocardia
ASV380	4	91	0.000977546243850954	0.288614941681893	0.0832709237835375	M1	Bacteria	Acidobacteriota	Thermoanaerobaculia	Thermoanaerobaculales	Thermoanaerobaculaceae	Subgroup_10
ASV382	5	292	0.00099167450655977	0.165483056730312	0.0832709237835375	M3	Bacteria	Acidobacteriota	Blastocatellia	Pyrinomonadales	Pyrinomonadaceae	RB41
ASV385	8	688	0.00109523059336215	0.397575335752552	0.11102789837805	M2	Bacteria	Proteobacteria	Gammaproteobacteria	Burkholderiales	Comamonadaceae
ASV386	6	176	0.000945806180597841	0.248570170943073	0.107361882865567	M14	Bacteria	Actinobacteriota	Thermoleophilia	Solirubrobacterales	67-14	67-14
ASV387	1	0	0.000760091312457816	0.0258892584970008	0.103172150851301	M7	Bacteria	Bacteroidota	Bacteroidia	Chitinophagales	Chitinophagaceae	Flavitalea
ASV390	9	807	0.00112986481566811	0.4723011360858	0.0796049082710547	M3	Bacteria	Proteobacteria	Alphaproteobacteria	Rhizobiales	Xanthobacteraceae	Bradyrhizobium
ASV395	6	177	0.00102070136306169	0.426175797351622	0.103172150851301	M3	Bacteria	Proteobacteria	Gammaproteobacteria	Burkholderiales	Comamonadaceae
ASV397	6	580	0.00102516880615036	0.230630460931989	0.0654645627229068	M3	Bacteria	Actinobacteriota	Thermoleophilia	Solirubrobacterales	Solirubrobacteraceae	Solirubrobacter
ASV404	6	404	0.0010467272317489	0.222032046465051	0.0848420732888873	M13	Bacteria	Proteobacteria	Alphaproteobacteria	Sphingomonadales	Sphingomonadaceae	Sphingopyxis
ASV405	3	118	0.000926657291538257	0.0696786853588612	0.0942689703209858	M1	Bacteria	Actinobacteriota	Actinobacteria	Micrococcales	Microbacteriaceae	Leifsonia
ASV409	6	819	0.00116066300313423	0.311910036267502	0.1125990478834	M10	Bacteria	Gemmatimonadota	Gemmatimonadetes	Gemmatimonadales	Gemmatimonadaceae	Gemmatimonas
ASV412	9	533	0.00109503212276461	0.551536134942681	0.0738440267514389	M12	Bacteria	Acidobacteriota	Blastocatellia	Pyrinomonadales	Pyrinomonadaceae	RB41
ASV415	7	402	0.0010565323352474	0.318102796718789	0.102124717847735	M5	Bacteria	Proteobacteria	Alphaproteobacteria	Rhizobiales	Xanthobacteraceae
ASV416	3	130	0.000934175291371804	0.0742115202789279	0.0696542947371729	M14	Bacteria	Acidobacteriota	Thermoanaerobaculia	Thermoanaerobaculales	Thermoanaerobaculaceae	Subgroup_10
ASV417	2	39	0.00103626615727596	0.0870661789218671	0.113646480886966	M7	Bacteria	Planctomycetota	Phycisphaerae	Tepidisphaerales	WD2101_soil_group	WD2101_soil_group
ASV418	5	222	0.00105532161931294	0.228053820023643	0.0754151762567887	M15	Bacteria	Actinobacteriota	Thermoleophilia	Solirubrobacterales	67-14	67-14
ASV421	15	1210	0.00121142932660721	0.975484103326353	0.0680831452318231	M1	Bacteria	Chloroflexi	Gitt-GS-136	Gitt-GS-136	Gitt-GS-136	Gitt-GS-136
ASV422	5	78	0.000990548104621916	0.287674777507426	0.0832709237835375	M12	Bacteria	Actinobacteriota	Thermoleophilia	Solirubrobacterales
ASV425	7	229	0.00103305433679417	0.387140476482078	0.0717491607443059	M10	Bacteria	Planctomycetota	Phycisphaerae	Tepidisphaerales	WD2101_soil_group	WD2101_soil_group
ASV428	8	430	0.00108206676591057	0.381642897791113	0.082223490779971	M1	Bacteria	Proteobacteria	Alphaproteobacteria	Rhizobiales	Devosiaceae
ASV429	13	1934	0.00123640850116976	0.681755469189787	0.159209816542109	M12	Bacteria	Proteobacteria	Alphaproteobacteria	Rhizobiales	Xanthobacteraceae	Rhodoplanes
ASV431	4	424	0.000995405324033435	0.19259043439552	0.0733203102496557	M12	Bacteria	Acidobacteriota	Vicinamibacteria	Vicinamibacterales	uncultured	uncultured
ASV432	7	665	0.00113211808901328	0.339764175899291	0.0733203102496557	M6	Bacteria	Bacteroidota	Bacteroidia	Sphingobacteriales
ASV439	7	580	0.00105102952381396	0.306155818818118	0.0806523412746212	M4	Bacteria	Acidobacteriota	Blastocatellia	45985	45985	45985
ASV440	7	565	0.00107626187953438	0.31673553245334	0.0816997742781877	M11	Bacteria	Proteobacteria	Gammaproteobacteria	Xanthomonadales	Xanthomonadaceae	Xanthomonas
ASV445	6	493	0.0010976911458789	0.220755228009362	0.0612748307086408	M2	Bacteria	Actinobacteriota	Thermoleophilia	Gaiellales	uncultured	uncultured
ASV449	8	293	0.0010811122818197	0.471897930777397	0.0827472072817542	M12	Bacteria	Acidobacteriota	Blastocatellia	Pyrinomonadales	Pyrinomonadaceae	RB41
ASV450	4	90	0.000966733680288053	0.198837180556022	0.0900792383067198	M7	Bacteria	Actinobacteriota	Thermoleophilia	Solirubrobacterales	67-14	67-14
ASV452	10	1558	0.00117000773153948	0.479375658997613	0.0754151762567887	M8	Bacteria	Actinobacteriota	Actinobacteria	Corynebacteriales	Mycobacteriaceae	Mycobacterium
ASV460	4	233	0.00101815723852639	0.140016157246052	0.0790811917692715	M2	Bacteria	Gemmatimonadota	Gemmatimonadetes	Gemmatimonadales	Gemmatimonadaceae	uncultured
ASV461	6	326	0.00111302641394008	0.38568979156905	0.0775100422639217	M12	Bacteria	Proteobacteria	Alphaproteobacteria	Rhizobiales	uncultured	uncultured
ASV463	5	229	0.000994883711240387	0.190514647644026	0.0727965937478724	M7	Bacteria	Proteobacteria	Gammaproteobacteria	Burkholderiales	TRA3-20	TRA3-20
ASV471	11	1054	0.00116194600477291	0.653965447321429	0.117312496399449	M6	Bacteria	Acidobacteriota	Vicinamibacteria	Vicinamibacterales	Vicinamibacteraceae
ASV475	3	148	0.000937670251879829	0.143854579697398	0.0790811917692715	M10	Bacteria	Proteobacteria	Gammaproteobacteria	CCD24	CCD24	CCD24
ASV481	8	677	0.00114315795669673	0.494737957984749	0.0911266713102863	M4	Bacteria	Methylomirabilota	Methylomirabilia	Rokubacteriales	Rokubacteriales	Rokubacteriales
ASV484	3	177	0.000960303555251965	0.100791961059405	0.0895555218049365	M1	Bacteria	Planctomycetota	Planctomycetes	Pirellulales	Pirellulaceae	uncultured
ASV488	3	105	0.000939182695147798	0.121598569687949	0.0691305782353896	M1	Bacteria	Proteobacteria	Alphaproteobacteria	Rhizobiales	Beijerinckiaceae	Microvirga
ASV495	10	841	0.00114501872143662	0.523927719198009	0.0796049082710547	M6	Bacteria	Acidobacteriota	Vicinamibacteria	Vicinamibacterales	Vicinamibacteraceae	Vicinamibacteraceae
ASV497	6	778	0.00106202465480868	0.176504928789829	0.0607511142068575	M10	Bacteria	Actinobacteriota	Actinobacteria	Corynebacteriales	Mycobacteriaceae	Mycobacterium
ASV498	5	351	0.00109280843940263	0.265481308434523	0.104743300356651	M9	Bacteria	Proteobacteria	Alphaproteobacteria	Rhizobiales	Xanthobacteraceae	uncultured
ASV500	7	423	0.00110453374871022	0.280178636512841	0.0806523412746212	M6	Bacteria	Actinobacteriota	Actinobacteria	Micromonosporales	Micromonosporaceae	Asanoa
ASV502	4	99	0.000935242710858346	0.0918895513800145	0.0691305782353896	M1	Bacteria	Actinobacteriota	Thermoleophilia	Gaiellales	Gaiellaceae	Gaiella
ASV507	7	430	0.00108855484294364	0.285177323960171	0.0738440267514389	M2	Bacteria	Gemmatimonadota	Longimicrobia	Longimicrobiales	Longimicrobiaceae	YC-ZSS-LKJ147
ASV508	6	321	0.0010576756112231	0.266244208766652	0.0733203102496557	M2	Bacteria	Actinobacteriota	Actinobacteria
ASV513	5	119	0.000978303312853937	0.268689628959726	0.0670357122282566	M5	Bacteria	Bacteroidota	Bacteroidia	Chitinophagales	Saprospiraceae	uncultured
ASV516	7	586	0.00105260053077618	0.256916096332092	0.0717491607443059	M2	Bacteria	Gemmatimonadota	BD2-11_terrestrial_group	BD2-11_terrestrial_group	BD2-11_terrestrial_group	BD2-11_terrestrial_group
ASV525	9	951	0.00113200372176634	0.343427244950947	0.0707017277407394	M10	Bacteria	Acidobacteriota	Holophagae	Subgroup_7	Subgroup_7	Subgroup_7
ASV530	8	590	0.00112974466031104	0.545154372202672	0.061798547210424	M5	Bacteria	Acidobacteriota	Acidobacteriae	Bryobacterales	Bryobacteraceae	Bryobacter
ASV532	5	164	0.00105274222713231	0.358498126567734	0.0633696967157738	M6	Bacteria	Bacteroidota	Bacteroidia	Chitinophagales	Chitinophagaceae	uncultured
ASV540	9	556	0.00113804689846578	0.52000386040731	0.0832709237835375	M10	Bacteria	Actinobacteriota	Actinobacteria	Propionibacteriales	Nocardioidaceae	Marmoricola
ASV545	6	517	0.0011119108723347	0.37142622403708	0.0717491607443059	M10	Bacteria	Planctomycetota	Planctomycetes	Pirellulales	Pirellulaceae	Pir4_lineage
ASV548	12	1586	0.00120037911856606	0.552000312813938	0.0811760577764045	M2	Bacteria	Gemmatimonadota	Gemmatimonadetes	Gemmatimonadales	Gemmatimonadaceae
ASV550	8	533	0.00108267829792454	0.354389424149098	0.0738440267514389	M3	Bacteria	Proteobacteria	Alphaproteobacteria	Caulobacterales	Caulobacteraceae
ASV551	7	648	0.00114529375957334	0.326541689744395	0.11417019738875	M6	Bacteria	Bacteroidota	Bacteroidia	Sphingobacteriales	Sphingobacteriaceae	Pedobacter
ASV574	9	1350	0.00120827953990156	0.396825207778958	0.0879843722995868	M15	Bacteria	Proteobacteria	Alphaproteobacteria	Rhizobiales	Xanthobacteraceae
ASV587	7	521	0.00114897475254952	0.423129771138031	0.0748914597550054	M4	Bacteria	Planctomycetota	Phycisphaerae	Tepidisphaerales	WD2101_soil_group	WD2101_soil_group
ASV593	7	415	0.00104602770053868	0.278483726779776	0.0696542947371729	M10	Bacteria	Proteobacteria	Alphaproteobacteria	Rhizobiales	Devosiaceae	Devosia
ASV612	7	314	0.00104167228970289	0.365246270848388	0.0979349858334686	M7	Bacteria	Proteobacteria	Gammaproteobacteria	Burkholderiales	Nitrosomonadaceae	Ellin6067
ASV613	7	487	0.00105206133750353	0.246075030322536	0.0670357122282566	M8	Bacteria	Proteobacteria	Alphaproteobacteria	Rhizobiales	Beijerinckiaceae	uncultured
ASV616	10	926	0.00117349728793813	0.661873269937905	0.0890318053031533	M8	Bacteria	Proteobacteria	Gammaproteobacteria	Burkholderiales	Nitrosomonadaceae	Ellin6067
ASV623	11	720	0.00112053752351977	0.574310994970094	0.0680831452318231	M4	Bacteria	Proteobacteria	Alphaproteobacteria	Sphingomonadales	Sphingomonadaceae	Ellin6055
ASV624	6	425	0.0010527596182463	0.258926871832656	0.061798547210424	M1	Bacteria	Proteobacteria	Alphaproteobacteria	Sphingomonadales	Sphingomonadaceae	Ellin6055
ASV635	9	755	0.00111889088612233	0.363858327645351	0.0696542947371729	M6	Bacteria	Actinobacteriota	Actinobacteria	Micromonosporales	Micromonosporaceae	Micromonospora
ASV637	9	317	0.00112422218059471	0.714617875968323	0.0811760577764045	M9	Bacteria	Myxococcota	bacteriap25	bacteriap25	bacteriap25	bacteriap25
ASV638	3	40	0.000987160495327288	0.249544041014146	0.0874606557978035	M9	Bacteria	Gemmatimonadota	AKAU4049	AKAU4049	AKAU4049	AKAU4049
ASV640	6	487	0.0010821174121512	0.229382923068066	0.078033758765705	M2	Bacteria	Proteobacteria	Alphaproteobacteria	Rhizobiales	Beijerinckiaceae	Microvirga
ASV644	15	1950	0.00119382574174028	0.613528385063413	0.0644171297193403	M5	Bacteria	Chloroflexi	Anaerolineae	Ardenticatenales	uncultured	uncultured
ASV654	7	283	0.00104534798227424	0.362136369816172	0.0806523412746212	M3	Bacteria	Acidobacteriota	Vicinamibacteria	Vicinamibacterales	uncultured	uncultured
ASV657	8	487	0.00106099581799605	0.333459122207039	0.0748914597550054	M5	Bacteria	Proteobacteria	Gammaproteobacteria	Burkholderiales	Nitrosomonadaceae	Ellin6067
ASV661	10	1136	0.00118155213516194	0.481434592234838	0.0654645627229068	M12	Bacteria	Acidobacteriota	Blastocatellia	45985	45985	45985
ASV675	7	542	0.00107742699842167	0.385697862583205	0.0602273977050743	M6	Bacteria	Proteobacteria	Gammaproteobacteria	Burkholderiales	Nitrosomonadaceae	MND1
ASV683	3	127	0.000992968540410917	0.110284203083311	0.0837946402853208	M6	Bacteria	Myxococcota	Myxococcia	Myxococcales	Myxococcaceae
ASV690	9	1064	0.00104777994571317	0.202139374813098	0.0769863257621384	M11	Bacteria	Chloroflexi	Chloroflexia	Thermomicrobiales	JG30-KF-CM45	JG30-KF-CM45
ASV693	6	418	0.00103830956838418	0.220291113562509	0.0890318053031533	M8	Bacteria	Methylomirabilota	Methylomirabilia	Rokubacteriales	Rokubacteriales	Rokubacteriales
ASV695	6	445	0.00112252472416739	0.271949594806131	0.0670357122282566	M3	Bacteria	Acidobacteriota	Subgroup_22	Subgroup_22	Subgroup_22	Subgroup_22
ASV714	11	1367	0.00120246421265923	0.594836798363333	0.0811760577764045	M12	Bacteria	Proteobacteria	Alphaproteobacteria	Sphingomonadales	Sphingomonadaceae
ASV727	6	412	0.00109262327311984	0.29782446108772	0.0644171297193403	M4	Bacteria	Proteobacteria	Gammaproteobacteria	Burkholderiales	Nitrosomonadaceae	Ellin6067
ASV740	6	302	0.00107954325207181	0.386554574977441	0.0701780112389561	M5	Bacteria	Proteobacteria	Alphaproteobacteria	Caulobacterales	Caulobacteraceae	Phenylobacterium
ASV744	9	1074	0.0011508307428418	0.396276960602128	0.080128624772838	M1	Bacteria	Gemmatimonadota	Gemmatimonadetes	Gemmatimonadales	Gemmatimonadaceae	Gemmatimonas
ASV747	10	999	0.00120599492064028	0.520420606205848	0.0612748307086408	M9	Bacteria	Proteobacteria	Gammaproteobacteria	Burkholderiales	Comamonadaceae
ASV782	2	109	0.000954371133517535	0.0389952852680182	0.0670357122282566	M7	Bacteria	Proteobacteria	Gammaproteobacteria	Xanthomonadales	Xanthomonadaceae	Lysobacter
ASV825	7	390	0.000982595822924555	0.207302179756991	0.078033758765705	M10	Bacteria	Verrucomicrobiota	Verrucomicrobiae	Chthoniobacterales	Chthoniobacteraceae
ASV865	4	213	0.00100388882284548	0.239919622680414	0.0963638363281189	M1	Bacteria	Planctomycetota	Phycisphaerae	Tepidisphaerales	WD2101_soil_group	WD2101_soil_group
ASV866	5	178	0.00103837024858344	0.221712344698845	0.0654645627229068	M3	Bacteria	Proteobacteria	Alphaproteobacteria	Sphingomonadales	Sphingomonadaceae	Sphingoaurantiacus
ASV913	5	355	0.0010743893772483	0.28267800016751	0.0696542947371729	M9	Bacteria	Proteobacteria	Gammaproteobacteria	Burkholderiales	Nitrosomonadaceae	Ellin6067
ASV922	9	577	0.00109442056775094	0.530838401090377	0.0644171297193403	M10	Bacteria	Acidobacteriota	Vicinamibacteria	Vicinamibacterales	Vicinamibacteraceae	Vicinamibacteraceae
ASV929	7	636	0.00104799962518281	0.264824289411506	0.0665119957264733	M9	Bacteria	Planctomycetota	Planctomycetes	Pirellulales	Pirellulaceae	Pirellula
ASV931	7	276	0.000994935323019503	0.356337606376126	0.0654645627229068	M8	Bacteria	Bacteroidota	Bacteroidia	Chitinophagales	Chitinophagaceae	Terrimonas
ASV946	10	1395	0.00119761714049147	0.493082629225816	0.0727965937478724	M4	Bacteria	Proteobacteria	Alphaproteobacteria	Rhizobiales	Rhizobiaceae	Pseudaminobacter
ASV991	4	128	0.00103224701591671	0.219439455358853	0.0686068617336064	M6	Bacteria	Chloroflexi	Chloroflexia	Thermomicrobiales	JG30-KF-CM45	JG30-KF-CM45
ASV1109	3	58	0.000949259896821267	0.0993205508983799	0.0602273977050743	M1	Bacteria	Acidobacteriota	Blastocatellia	Pyrinomonadales	Pyrinomonadaceae	RB41
ASV1111	9	584	0.00108713871167959	0.457695988986939	0.0722728772460891	M12	Bacteria	Proteobacteria	Alphaproteobacteria	Caulobacterales	Caulobacteraceae	Phenylobacterium
ASV1148	5	438	0.00100983864043503	0.158928997707361	0.0649408462211236	M11	Bacteria	Bacteroidota	Bacteroidia	Cytophagales	Microscillaceae	uncultured
ASV1151	9	813	0.00113046079433393	0.481138995295069	0.0612748307086408	M5	Bacteria	Bacteroidota	Bacteroidia	Flavobacteriales	Flavobacteriaceae	Flavobacterium
ASV1717	5	195	0.00103297582219184	0.240051470646056	0.102124717847735	M10	Bacteria	Chloroflexi	Ktedonobacteria	C0119	C0119	C0119
