# Supplementary material for: Microbial interactions mediate the fairy ring type effects on alpine meadow plant communities on the Tibetan plateau
Source: Environ Microbiome. 2026 Mar 10;21:55. doi: 10.1186/s40793-026-00873-z (PMC13088534; doi:10.1186/s40793-026-00873-z)
Supplement: Supplementary file 2 — Supplementary Material 2 [file 40793_2026_873_MOESM2_ESM.zip › co-occurrence network/bacteria/T3/Clitocybe_10out_edge.csv]

Source	Target	Interaction	weight
ASV1	ASV8	+	0.902908464069273
ASV1	ASV107	-	0.630049431996528
ASV1	ASV110	+	0.981908810713971
ASV1	ASV111	+	0.844999365625967
ASV1	ASV204	+	0.890020985228878
ASV1	ASV258	+	0.953577385678074
ASV1	ASV298	+	0.791540213838293
ASV1	ASV363	+	0.942613427726683
ASV1	ASV418	+	0.954980977257284
ASV1	ASV513	+	0.911652973005363
ASV6	ASV206	+	0.90147466907313
ASV6	ASV225	+	0.903058183376973
ASV6	ASV353	+	0.970562954040846
ASV6	ASV376	+	0.859036106691843
ASV6	ASV683	+	0.944414326830541
ASV6	ASV744	-	0.904883524542151
ASV7	ASV41	+	0.94447419206411
ASV7	ASV56	+	0.87083813405229
ASV7	ASV65	+	0.833559005800715
ASV7	ASV68	+	0.937237695667755
ASV7	ASV91	+	0.881011579106811
ASV7	ASV241	+	0.717488326480958
ASV7	ASV278	+	0.836761652546997
ASV7	ASV305	+	0.772690870112911
ASV7	ASV334	+	0.959291854075349
ASV7	ASV357	+	0.929327532551642
ASV7	ASV574	+	0.890549755729534
ASV7	ASV683	+	0.875961170139275
ASV8	ASV126	+	0.777664158116124
ASV8	ASV139	+	0.850676520951835
ASV8	ASV157	+	0.766813539750588
ASV8	ASV210	+	0.808311115333216
ASV8	ASV254	+	0.96445823985993
ASV8	ASV278	+	0.919590816784173
ASV8	ASV280	+	0.944128570950324
ASV8	ASV359	+	0.923555433235797
ASV8	ASV417	+	0.859169655866227
ASV9	ASV61	+	0.844081945714696
ASV9	ASV91	-	0.812711721067496
ASV9	ASV118	-	0.796217326961823
ASV9	ASV121	-	0.978314746852909
ASV9	ASV147	-	0.943200876527031
ASV9	ASV161	-	0.860559172455588
ASV9	ASV188	-	0.955851059306205
ASV9	ASV558	+	0.680536612647281
ASV9	ASV678	-	0.606141871394265
ASV9	ASV829	-	1
ASV10	ASV40	-	0.980588119125799
ASV10	ASV146	+	0.743523117937809
ASV10	ASV188	+	0.935836152659441
ASV10	ASV258	+	0.858669884234732
ASV10	ASV264	+	0.844191513301968
ASV10	ASV328	+	0.859098648327079
ASV10	ASV330	+	0.858746931204464
ASV10	ASV342	+	0.865794769432574
ASV10	ASV370	+	0.894019034430235
ASV10	ASV371	+	0.804342927164177
ASV10	ASV418	+	0.900696935725053
ASV10	ASV513	+	0.946546114855204
ASV10	ASV516	+	0.870491493918822
ASV10	ASV591	+	0.882665077068231
ASV10	ASV778	+	0.795898447017681
ASV11	ASV31	-	0.784358148868284
ASV11	ASV265	+	0.967744285655858
ASV11	ASV285	+	0.898047168960508
ASV11	ASV309	+	0.919240373218249
ASV11	ASV326	+	0.865901590665671
ASV11	ASV372	+	0.897338566684547
ASV11	ASV417	+	0.964580880031263
ASV11	ASV418	+	0.866315198612974
ASV11	ASV449	+	0.882541509522161
ASV11	ASV591	+	0.858697733623756
ASV11	ASV722	+	0.80682158831766
ASV11	ASV725	+	0.927295795645738
ASV12	ASV18	-	1
ASV12	ASV51	-	0.999350677535502
ASV12	ASV54	-	0.978289332625403
ASV12	ASV77	-	0.952621658623623
ASV12	ASV94	+	0.905287262861881
ASV12	ASV114	+	0.947490830360827
ASV12	ASV115	+	0.958740803034077
ASV12	ASV142	+	0.939912250393745
ASV12	ASV160	+	0.794956332980019
ASV12	ASV232	-	0.909112960022111
ASV12	ASV268	-	0.933443887733333
ASV12	ASV280	-	0.827265126914885
ASV12	ASV289	-	0.818872814242308
ASV12	ASV316	-	0.866413296880799
ASV12	ASV330	-	0.821486113906527
ASV12	ASV368	-	0.959268893102163
ASV12	ASV431	-	0.901937115525527
ASV13	ASV129	+	0.607942239904783
ASV13	ASV187	+	0.844106400154829
ASV13	ASV192	-	0.920887658137636
ASV13	ASV217	-	0.691180046191574
ASV13	ASV348	+	0.795220464958502
ASV13	ASV353	+	0.781490811361855
ASV13	ASV357	+	0.948680647131445
ASV13	ASV362	+	0.878097199318467
ASV16	ASV75	+	0.902108081131072
ASV16	ASV94	+	0.96733787912196
ASV16	ASV124	+	0.851641455935592
ASV16	ASV138	+	0.7926956131961
ASV16	ASV139	+	0.922771937590494
ASV16	ASV145	+	0.953257754422973
ASV16	ASV201	+	0.665007237476386
ASV16	ASV211	+	0.847087186336623
ASV16	ASV215	+	0.927338297266851
ASV16	ASV269	+	0.936075879846724
ASV16	ASV290	+	0.918358930771258
ASV16	ASV318	+	0.945936458902828
ASV16	ASV332	+	0.892592637132098
ASV16	ASV369	+	0.892506773503714
ASV16	ASV376	-	0.787343189977762
ASV17	ASV149	+	0.960187684741063
ASV17	ASV170	+	0.833177353207036
ASV17	ASV171	+	0.917047447703997
ASV17	ASV200	+	0.908443512398871
ASV17	ASV201	+	0.79684755962325
ASV17	ASV215	+	0.82550941337283
ASV17	ASV221	+	0.789357442956205
ASV17	ASV223	+	0.857420316899981
ASV17	ASV236	+	0.836184109952393
ASV17	ASV612	+	0.733330011336773
ASV18	ASV54	-	0.994127783103609
ASV18	ASV61	-	0.560317571521205
ASV18	ASV88	-	0.983524487806285
ASV18	ASV92	-	0.894338308912298
ASV18	ASV105	+	0.798995414797284
ASV18	ASV115	-	0.797006603462047
ASV19	ASV123	-	0.806290995479665
ASV19	ASV362	+	0.719403051241654
ASV19	ASV453	+	0.925735571730256
ASV20	ASV32	+	0.783827125734536
ASV20	ASV56	-	0.975058400322184
ASV20	ASV88	-	0.748144664290852
ASV20	ASV107	-	0.950583648124991
ASV20	ASV115	-	0.687802793412796
ASV20	ASV140	-	0.934745802563791
ASV20	ASV144	-	0.967493906333226
ASV20	ASV160	+	0.868429875421784
ASV20	ASV162	-	0.755323824847021
ASV20	ASV166	+	0.739061352107431
ASV20	ASV198	+	0.905864891745326
ASV20	ASV205	-	0.717608208332468
ASV20	ASV241	+	0.845912053892026
ASV20	ASV249	+	0.785558826965034
ASV20	ASV254	+	0.893894712912015
ASV20	ASV259	+	0.845934270071553
ASV20	ASV276	+	0.950441338123004
ASV20	ASV322	+	0.889562108372734
ASV20	ASV327	+	0.903030954168643
ASV20	ASV408	+	0.811800764061519
ASV20	ASV417	+	0.850304839220287
ASV20	ASV425	+	0.929450125171084
ASV20	ASV431	+	0.960612798986968
ASV21	ASV41	+	0.515863656061354
ASV21	ASV115	-	0.786795886650461
ASV21	ASV231	+	0.574915326937934
ASV21	ASV238	-	0.789614545914352
ASV21	ASV240	-	0.737325661832455
ASV21	ASV297	-	0.849873089911626
ASV21	ASV316	-	0.619752562464796
ASV21	ASV353	-	0.838182445305681
ASV21	ASV372	-	0.444868883727284
ASV21	ASV412	-	0.97374783037202
ASV21	ASV737	-	0.949513248968966
ASV22	ASV41	-	0.688539651584334
ASV22	ASV101	+	0.746881203175086
ASV22	ASV114	+	0.932437830283929
ASV22	ASV128	+	0.826518356873668
ASV22	ASV130	+	0.861286546676981
ASV22	ASV149	+	0.8518000944169
ASV22	ASV161	+	0.79631040124426
ASV22	ASV188	+	0.972196258738047
ASV22	ASV193	-	0.94345834390425
ASV22	ASV196	+	0.795299506172099
ASV22	ASV203	+	0.793106352657219
ASV22	ASV223	+	0.588670323540627
ASV22	ASV230	+	0.700913493142925
ASV22	ASV623	+	0.98167366020999
ASV23	ASV78	+	0.952063567731824
ASV23	ASV93	+	0.974969231293904
ASV23	ASV108	+	0.940164421935433
ASV23	ASV132	+	0.865434658676875
ASV23	ASV146	+	0.76578494158214
ASV23	ASV191	+	0.811048040372792
ASV23	ASV196	+	0.906705650745587
ASV23	ASV337	-	0.465782928855554
ASV24	ASV138	+	0.571712520634836
ASV24	ASV188	-	0.923752374143339
ASV24	ASV202	-	0.966253275783222
ASV24	ASV214	-	0.860182315096762
ASV24	ASV349	+	0.896777900391929
ASV24	ASV374	+	0.966793251170919
ASV24	ASV376	+	0.916637814169321
ASV24	ASV453	+	0.923536901066151
ASV24	ASV461	+	0.857125328502988
ASV24	ASV545	+	0.760598338016316
ASV24	ASV558	+	0.847395792945626
ASV24	ASV657	+	0.953842674621653
ASV24	ASV782	+	0.786332224916146
ASV25	ASV94	+	0.60629462761706
ASV25	ASV193	+	0.698851299724901
ASV25	ASV241	+	0.862999829350782
ASV25	ASV372	+	0.822358328180207
ASV26	ASV46	+	0.919401349689055
ASV26	ASV190	+	0.855681106699878
ASV26	ASV208	+	0.897730605870137
ASV26	ASV209	+	0.855300276738285
ASV26	ASV244	+	0.918846490027779
ASV26	ASV247	+	0.755684943274539
ASV26	ASV268	+	0.837019618082937
ASV26	ASV276	+	0.901519014179881
ASV26	ASV296	+	0.757767624730637
ASV26	ASV339	+	0.93733990700332
ASV27	ASV71	+	0.964354177377109
ASV27	ASV91	+	0.939008707602028
ASV27	ASV92	+	0.893360039637783
ASV27	ASV100	+	0.868712052678563
ASV27	ASV121	+	0.950779392943777
ASV27	ASV122	+	0.805156720489565
ASV27	ASV136	+	0.883287268555369
ASV27	ASV138	-	0.819895207274584
ASV27	ASV141	+	0.904327421054379
ASV27	ASV144	+	0.89628060929678
ASV27	ASV156	+	0.863881843099076
ASV27	ASV162	+	0.885762685903626
ASV27	ASV191	+	0.900817944145006
ASV27	ASV196	+	0.917310106269817
ASV27	ASV387	-	0.806266842577281
ASV27	ASV574	-	0.722014397618372
ASV27	ASV661	-	0.797500771964582
ASV27	ASV829	-	0.940229992655111
ASV28	ASV70	-	0.88543173674774
ASV28	ASV73	-	0.899951421397469
ASV28	ASV101	-	0.757727453556344
ASV28	ASV114	-	0.807526547703086
ASV28	ASV139	-	0.790580457997434
ASV28	ASV152	+	0.81809421556684
ASV28	ASV172	-	0.536214413420101
ASV28	ASV242	-	0.773430107829688
ASV28	ASV289	-	0.797258568939653
ASV28	ASV316	-	0.721858849309911
ASV28	ASV320	+	0.78086724816725
ASV28	ASV366	+	0.843649063781084
ASV28	ASV376	-	0.49208545038701
ASV28	ASV377	+	0.73783344409622
ASV28	ASV574	+	0.953986200565228
ASV29	ASV175	+	0.652802605838113
ASV29	ASV254	+	0.708658487709134
ASV29	ASV267	+	0.66867537304663
ASV29	ASV298	-	0.715843447086406
ASV29	ASV316	+	0.777193765213975
ASV29	ASV353	+	0.827792028982377
ASV29	ASV369	-	0.905468654667014
ASV29	ASV574	-	0.781153079571286
ASV29	ASV782	-	0.731856003638156
ASV30	ASV32	+	0.932538492590237
ASV30	ASV47	+	0.91356408806037
ASV30	ASV69	+	0.928548224809211
ASV30	ASV106	+	0.870089575876854
ASV30	ASV113	-	0.762536136142648
ASV30	ASV122	+	0.976260681146672
ASV30	ASV145	+	0.79009237227055
ASV30	ASV209	-	0.854649214061656
ASV30	ASV374	-	0.870095152374927
ASV30	ASV408	-	0.752163916903729
ASV30	ASV484	-	0.861869608414453
ASV30	ASV540	-	0.798369268721524
ASV31	ASV58	-	0.856529471690398
ASV31	ASV80	-	0.709034172844675
ASV31	ASV136	+	0.959391105763879
ASV31	ASV139	+	0.919962479083585
ASV31	ASV177	+	0.826196531807884
ASV31	ASV195	+	0.910686852971926
ASV31	ASV829	-	0.751482289701194
ASV32	ASV75	-	0.703137707459891
ASV32	ASV135	-	0.829808781405125
ASV32	ASV140	-	0.914740325271948
ASV32	ASV189	+	0.920610332661517
ASV32	ASV250	+	0.793438575218646
ASV33	ASV84	+	0.843589978682421
ASV33	ASV102	+	0.891843018785765
ASV33	ASV114	+	0.95566132090843
ASV33	ASV149	+	0.931923007379708
ASV33	ASV156	+	0.923111222181347
ASV33	ASV169	+	0.925063651487084
ASV33	ASV221	-	0.800689485603867
ASV33	ASV228	+	0.887832724960698
ASV33	ASV236	-	0.921007244397865
ASV33	ASV264	-	0.85145873464988
ASV33	ASV286	-	0.917229679830506
ASV33	ASV297	-	0.847725407113766
ASV33	ASV337	-	0.912410707485485
ASV33	ASV347	+	0.858644655793787
ASV33	ASV350	-	0.843811091460977
ASV33	ASV359	-	0.892780760183706
ASV33	ASV405	-	0.79194185166766
ASV35	ASV174	-	0.838682415164254
ASV35	ASV207	-	0.782149606438848
ASV35	ASV276	+	0.872898071176372
ASV35	ASV289	+	0.731943855670404
ASV35	ASV330	+	0.987780264373107
ASV35	ASV357	-	0.948566846687217
ASV35	ASV360	-	0.915687633747889
ASV35	ASV385	-	0.970397553234727
ASV35	ASV408	-	0.947417373096467
ASV35	ASV415	-	0.995472627592795
ASV35	ASV449	-	0.949966039411776
ASV35	ASV513	-	0.962177216668197
ASV36	ASV293	-	0.613689035149376
ASV36	ASV711	-	0.956128618289295
ASV38	ASV70	-	0.828238964018862
ASV38	ASV185	+	0.495078098221165
ASV38	ASV303	+	0.934234414297087
ASV38	ASV395	+	0.952597490064716
ASV38	ASV415	+	0.95149143685872
ASV38	ASV428	-	0.872503718772158
ASV38	ASV431	-	0.811102213357636
ASV38	ASV623	+	0.884460994562144
ASV39	ASV57	+	0.89835098027203
ASV39	ASV116	+	0.911511550329894
ASV39	ASV166	-	0.785687292855461
ASV39	ASV189	-	0.589611588724146
ASV39	ASV244	-	1
ASV40	ASV119	+	0.936088194914034
ASV40	ASV132	+	0.92030354607822
ASV40	ASV173	+	0.796986575974121
ASV40	ASV231	+	0.607579144084424
ASV40	ASV242	+	0.90461875209491
ASV40	ASV267	-	0.876017915774371
ASV40	ASV281	-	0.856421819452773
ASV40	ASV316	-	0.868214341461419
ASV40	ASV346	-	0.802821765817753
ASV40	ASV388	-	0.761215398412961
ASV40	ASV431	+	0.968722241950527
ASV40	ASV449	-	0.768097821190886
ASV40	ASV525	-	0.782207484271953
ASV40	ASV714	-	0.756644604693971
ASV41	ASV65	-	0.831747721182407
ASV41	ASV83	-	0.638608373732006
ASV41	ASV113	-	0.929552356184979
ASV41	ASV128	-	0.740989604191437
ASV41	ASV153	-	0.919593089401231
ASV41	ASV157	+	0.947051709662829
ASV41	ASV161	-	0.819166730149161
ASV41	ASV258	-	0.894063152967922
ASV41	ASV259	+	0.893434115242347
ASV41	ASV276	-	0.889395714780331
ASV41	ASV291	-	0.651922890280905
ASV41	ASV330	-	0.873815901518677
ASV41	ASV347	+	0.900976063353491
ASV41	ASV453	+	0.984059618967175
ASV41	ASV678	-	0.794991452560927
ASV42	ASV87	+	0.812862387446501
ASV42	ASV164	+	0.910990050021084
ASV42	ASV201	+	0.693776895523586
ASV42	ASV203	+	0.892812120822415
ASV42	ASV218	-	0.694211714233317
ASV42	ASV219	-	0.822238802361518
ASV42	ASV235	-	0.826489939393709
ASV42	ASV281	-	0.780879624506548
ASV42	ASV307	-	0.74959112265891
ASV42	ASV357	+	0.831688711607951
ASV42	ASV370	+	0.728164869401146
ASV42	ASV432	+	0.986265387440896
ASV42	ASV722	-	0.969549700657727
ASV43	ASV44	-	0.793505964018873
ASV43	ASV46	-	0.991979838086845
ASV43	ASV66	-	0.895098529356462
ASV43	ASV76	-	0.807042207481505
ASV43	ASV102	-	0.974767589815551
ASV43	ASV108	+	0.887869941723752
ASV43	ASV113	-	0.793241368284966
ASV43	ASV119	-	0.907823083253331
ASV43	ASV141	-	0.903467556586365
ASV43	ASV170	-	0.868585513672583
ASV43	ASV179	+	0.908705882979821
ASV43	ASV238	+	0.928444459836419
ASV43	ASV259	+	0.857827720452506
ASV43	ASV335	+	0.798504517663977
ASV43	ASV640	-	1
ASV43	ASV722	-	0.869646745876799
ASV44	ASV58	-	0.858677008026965
ASV44	ASV69	+	0.767399709647698
ASV44	ASV121	+	0.611338395792872
ASV44	ASV142	+	0.777735061838321
ASV44	ASV147	-	0.834734171956446
ASV44	ASV176	+	0.70312265069433
ASV44	ASV261	-	0.944422697201738
ASV44	ASV778	+	0.763098333777546
ASV45	ASV54	-	0.845363257065643
ASV45	ASV60	-	0.965830273683471
ASV45	ASV93	-	0.692726728489496
ASV45	ASV101	-	0.728482831446665
ASV45	ASV131	-	0.404623652602675
ASV45	ASV147	-	0.505871095112065
ASV45	ASV166	-	0.515157335507532
ASV45	ASV428	+	0.929262149763774
ASV45	ASV527	+	0.863862608377284
ASV45	ASV534	+	0.918958652808223
ASV46	ASV57	+	0.939192284483594
ASV46	ASV58	+	0.774827854943656
ASV46	ASV64	+	0.784757133399081
ASV46	ASV66	+	0.823956237999249
ASV46	ASV76	+	0.799542838884267
ASV46	ASV111	+	0.804606590507763
ASV46	ASV117	+	0.798664629152981
ASV46	ASV119	+	0.886495038711095
ASV46	ASV131	+	0.971110721248093
ASV46	ASV298	-	0.745159210449018
ASV47	ASV92	-	0.604719604641506
ASV47	ASV98	-	0.831089339555595
ASV47	ASV170	-	0.845567406278236
ASV47	ASV250	-	0.841379716278757
ASV47	ASV303	-	0.718533408197794
ASV47	ASV353	+	0.929296396389047
ASV47	ASV382	+	0.756599395619576
ASV49	ASV156	-	0.679175252852604
ASV49	ASV322	-	0.762978100618339
ASV50	ASV184	+	0.751461657412387
ASV50	ASV370	-	0.669679027924774
ASV50	ASV408	+	0.701804038221753
ASV50	ASV412	-	0.727382837507928
ASV50	ASV591	+	0.929004023755943
ASV51	ASV73	-	0.628980715543599
ASV51	ASV124	-	0.484488810265213
ASV51	ASV179	-	0.559317136229244
ASV51	ASV186	-	0.89457952885971
ASV51	ASV194	+	0.961137805055821
ASV51	ASV209	+	0.928355393070222
ASV51	ASV252	+	0.868435463356296
ASV51	ASV258	+	0.880098995810799
ASV51	ASV281	-	0.93459195888958
ASV51	ASV286	+	0.885544185126717
ASV51	ASV296	-	0.974911585819554
ASV51	ASV327	-	0.826052855822831
ASV51	ASV337	+	0.962856116731954
ASV51	ASV339	-	0.780591351023559
ASV51	ASV355	-	0.4631468523491
ASV51	ASV382	-	0.507387038174622
ASV51	ASV422	-	0.589907220861238
ASV51	ASV500	-	0.571896974748348
ASV51	ASV714	+	0.875225350279846
ASV52	ASV57	+	0.907626101648801
ASV52	ASV58	+	0.836860697569259
ASV52	ASV87	+	0.916199836241133
ASV52	ASV108	+	0.867039982900656
ASV52	ASV127	+	0.748356148202279
ASV52	ASV230	+	0.892728739831089
ASV52	ASV259	+	0.815939492955763
ASV52	ASV261	+	0.922944873975744
ASV52	ASV296	+	0.915277998710474
ASV52	ASV320	+	0.753615632363495
ASV52	ASV332	+	0.927535067668148
ASV52	ASV408	+	0.84668062000359
ASV52	ASV418	+	0.848478865635596
ASV52	ASV425	+	0.815919574426571
ASV53	ASV60	-	0.812060259901627
ASV53	ASV77	-	0.890161413499813
ASV53	ASV96	-	0.818056441250613
ASV53	ASV106	-	0.746996878678697
ASV53	ASV133	-	0.781774887387491
ASV53	ASV138	+	0.713130701350862
ASV53	ASV141	-	0.61459476449224
ASV53	ASV149	-	0.897015798523498
ASV53	ASV174	-	0.617278339905319
ASV53	ASV209	+	0.916751185402242
ASV53	ASV230	+	0.851722829353964
ASV53	ASV347	-	0.523527139349389
ASV53	ASV657	-	0.368734537975418
ASV54	ASV63	-	0.474474610751339
ASV54	ASV65	-	0.484766585127698
ASV54	ASV68	-	0.87586305825451
ASV54	ASV330	-	0.901806002955696
ASV54	ASV368	-	0.767493703179272
ASV54	ASV371	-	0.899088321310329
ASV54	ASV399	+	0.926484660815415
ASV54	ASV422	-	0.880277991344248
ASV54	ASV612	+	0.785979753758578
ASV54	ASV683	+	0.828966013477245
ASV56	ASV118	-	0.741624042628184
ASV56	ASV180	+	0.804937268604282
ASV56	ASV275	-	0.961227334978398
ASV56	ASV308	-	0.920658898423564
ASV56	ASV316	+	0.867061593836944
ASV56	ASV319	-	0.875179676613189
ASV56	ASV377	-	0.854122331565991
ASV56	ASV408	-	0.690118839544556
ASV56	ASV525	-	0.864076112818997
ASV56	ASV640	+	0.907264605358112
ASV56	ASV661	-	0.545650098233389
ASV57	ASV84	+	0.98904197565576
ASV57	ASV106	+	0.50400850234122
ASV57	ASV111	-	0.820716488008887
ASV57	ASV137	+	0.977853359894241
ASV57	ASV176	+	0.838323613071218
ASV57	ASV195	+	0.874817654525636
ASV57	ASV205	+	0.898647632239159
ASV57	ASV249	+	0.876284666954063
ASV57	ASV273	+	0.934257918287715
ASV57	ASV335	-	0.879248602325029
ASV57	ASV347	-	0.838292473444594
ASV57	ASV353	+	0.836567709275273
ASV57	ASV355	+	0.940849049314195
ASV58	ASV449	-	0.95667885964772
ASV59	ASV78	+	0.950620301502244
ASV59	ASV113	+	0.825406319059874
ASV59	ASV116	+	0.875403203779284
ASV59	ASV129	-	0.825421227143699
ASV59	ASV134	-	0.971522594030408
ASV59	ASV169	-	0.827869700571373
ASV59	ASV176	+	0.986418681184357
ASV59	ASV177	-	0.767744831923936
ASV59	ASV190	-	0.489977914971332
ASV59	ASV206	-	0.539068754225083
ASV59	ASV223	-	0.599053471039785
ASV59	ASV270	+	0.988199561084317
ASV59	ASV305	-	0.914266036775552
ASV59	ASV322	-	0.746133399206012
ASV59	ASV359	-	0.816708277312454
ASV59	ASV374	+	0.804788708119087
ASV59	ASV640	+	0.647346664820455
ASV59	ASV865	+	0.828986992889859
ASV60	ASV63	-	0.804693721226492
ASV60	ASV89	+	0.755589751386135
ASV60	ASV95	+	0.874725080045957
ASV60	ASV108	-	0.772233168963597
ASV60	ASV119	+	0.691267285241835
ASV60	ASV484	+	0.883814953076554
ASV60	ASV558	+	0.839890894550814
ASV61	ASV145	+	0.941588563651624
ASV61	ASV156	+	0.927383003726929
ASV61	ASV200	-	0.826129985389544
ASV61	ASV236	-	0.801527411195988
ASV61	ASV285	+	0.731776006619068
ASV61	ASV310	+	0.857441519913796
ASV61	ASV323	-	0.550964846143442
ASV61	ASV326	+	0.722639674062652
ASV61	ASV366	+	0.986830068133508
ASV61	ASV397	+	0.992801724273041
ASV61	ASV432	+	0.985739130751934
ASV61	ASV461	-	0.48025030553088
ASV61	ASV540	-	0.590358463877872
ASV61	ASV591	-	0.463905758980984
ASV61	ASV678	-	0.604336595478392
ASV61	ASV782	+	0.929557740537635
ASV63	ASV75	+	0.969371707546563
ASV63	ASV76	+	0.931253640327603
ASV63	ASV105	+	0.938140612208153
ASV63	ASV120	+	0.83678348404206
ASV63	ASV121	+	0.899423842390043
ASV63	ASV129	+	0.932625739018122
ASV63	ASV144	+	0.834970879503991
ASV63	ASV175	+	0.971881027008143
ASV63	ASV180	+	0.938010187115332
ASV63	ASV184	+	0.922750749864464
ASV63	ASV198	-	0.723602012765588
ASV63	ASV215	-	0.744266947349658
ASV63	ASV229	+	0.843054345485036
ASV63	ASV244	+	0.91678935142287
ASV63	ASV247	+	0.863839396648817
ASV63	ASV332	-	0.846897080948117
ASV63	ASV428	-	0.746880733776443
ASV64	ASV124	-	0.863938051752505
ASV64	ASV132	-	0.971824502566157
ASV64	ASV140	-	0.974291630770153
ASV64	ASV199	-	0.816673444135114
ASV64	ASV207	-	0.56132914740775
ASV64	ASV208	+	0.560415678628376
ASV64	ASV242	-	0.742997077268238
ASV64	ASV395	+	0.933763160117691
ASV64	ASV534	+	0.790625455885618
ASV64	ASV737	-	0.989247228793964
ASV65	ASV66	-	0.907130092686344
ASV65	ASV86	-	0.793135025182991
ASV65	ASV95	-	0.731685530606208
ASV65	ASV124	-	0.443720788999443
ASV65	ASV140	-	0.549952015839765
ASV65	ASV159	-	0.556026834993504
ASV65	ASV164	+	0.983076030578786
ASV65	ASV176	+	0.970497122769366
ASV65	ASV190	+	0.989468830256392
ASV65	ASV194	-	0.545617309313681
ASV65	ASV376	-	0.764320214665191
ASV65	ASV640	+	0.665696661996177
ASV66	ASV71	-	0.911429911185853
ASV66	ASV88	-	0.981731337989993
ASV66	ASV107	-	0.877617478062064
ASV66	ASV118	-	0.767217144263395
ASV66	ASV144	-	0.917695588460795
ASV66	ASV150	+	0.835768149599043
ASV66	ASV155	-	0.761784521704985
ASV66	ASV162	-	0.91015998539731
ASV66	ASV186	-	0.835729861023843
ASV66	ASV210	-	0.854794336206508
ASV66	ASV221	+	0.900099454991884
ASV66	ASV247	+	0.958032253873695
ASV66	ASV274	+	0.924321873415546
ASV66	ASV296	+	0.915355583063928
ASV66	ASV304	+	0.941891602816204
ASV66	ASV741	+	0.837772864580745
ASV66	ASV778	+	0.839992287567502
ASV67	ASV106	-	0.879523464529501
ASV67	ASV126	+	0.712350375724236
ASV67	ASV160	-	0.901645605685245
ASV67	ASV174	-	0.783818354602512
ASV67	ASV176	-	0.97481266876549
ASV67	ASV195	-	0.84307586369825
ASV67	ASV205	-	0.816822981574909
ASV67	ASV235	-	0.883378203026072
ASV67	ASV242	+	0.770659480199402
ASV67	ASV259	-	0.858742868768705
ASV67	ASV289	-	0.870533942414233
ASV67	ASV366	+	0.891684313680917
ASV67	ASV498	+	0.863841803837396
ASV67	ASV540	+	0.917688050805756
ASV67	ASV574	+	0.941636577035265
ASV67	ASV778	+	0.729841392297234
ASV68	ASV88	+	0.606101138532614
ASV68	ASV98	+	0.673127611120111
ASV68	ASV149	+	0.749975489739485
ASV68	ASV167	-	0.657846959029061
ASV68	ASV334	+	0.942984587834929
ASV68	ASV386	+	0.860217761954046
ASV68	ASV422	+	0.837391276200219
ASV69	ASV241	+	0.646271929146313
ASV70	ASV238	+	0.914095273848338
ASV70	ASV267	+	0.964700391498683
ASV70	ASV268	+	0.876914257429688
ASV70	ASV278	+	0.884666379319098
ASV70	ASV305	+	0.855862049362144
ASV70	ASV327	+	0.777777783476503
ASV70	ASV328	+	0.922229100326807
ASV70	ASV336	+	0.969736527404124
ASV70	ASV360	+	0.758280128973331
ASV70	ASV431	+	0.857128244318201
ASV70	ASV439	+	0.891196480831543
ASV70	ASV545	+	0.914715601879565
ASV70	ASV695	-	0.735121897985177
ASV70	ASV829	+	0.791728952536975
ASV71	ASV78	+	0.836152965629534
ASV71	ASV87	+	0.858274735155076
ASV71	ASV123	+	0.915803114976504
ASV71	ASV297	-	0.51333813025513
ASV71	ASV307	-	0.862266241932425
ASV71	ASV320	+	0.947849366915576
ASV71	ASV327	+	0.98927487656155
ASV71	ASV453	+	0.881313958578035
ASV71	ASV649	+	0.930294262378599
ASV71	ASV672	+	0.955798370847069
ASV73	ASV88	+	0.887900325648961
ASV73	ASV106	+	0.954938894166476
ASV73	ASV141	+	0.943389616663982
ASV73	ASV215	+	0.906279252009278
ASV73	ASV229	-	0.732747446594593
ASV73	ASV232	-	0.786730264589553
ASV73	ASV266	-	0.798486689703148
ASV73	ASV293	-	0.878867843294175
ASV73	ASV298	-	0.807937105396352
ASV73	ASV316	-	0.779849220304809
ASV73	ASV374	-	0.722962170006249
ASV73	ASV388	-	0.862043924909431
ASV73	ASV649	-	0.867946987842476
ASV74	ASV82	-	0.795007439002114
ASV74	ASV101	-	0.852502127189753
ASV74	ASV110	-	0.928399798240283
ASV74	ASV256	-	0.921317882293671
ASV74	ASV286	+	0.960593312374411
ASV74	ASV323	-	0.795185283250301
ASV75	ASV162	-	0.746114641038908
ASV75	ASV166	+	0.837625409563716
ASV75	ASV230	-	0.842304071773479
ASV75	ASV242	+	0.863227578403257
ASV75	ASV270	+	0.933592200842889
ASV75	ASV272	+	0.84078692500409
ASV75	ASV309	+	0.849391550212143
ASV75	ASV332	+	0.706383827148122
ASV75	ASV334	+	0.892238464315882
ASV75	ASV336	-	0.698090217078987
ASV75	ASV366	+	0.754925293378832
ASV75	ASV428	+	0.92555662324434
ASV75	ASV449	+	0.874739193353807
ASV75	ASV722	-	0.630867737043633
ASV75	ASV899	+	0.757865403386968
ASV76	ASV171	+	0.829770323893426
ASV76	ASV193	-	0.96280522931953
ASV76	ASV225	-	0.754974182309043
ASV76	ASV236	+	0.984362907262018
ASV76	ASV258	-	0.503026099129307
ASV76	ASV349	+	0.978889247296749
ASV76	ASV368	+	0.988478276849655
ASV76	ASV372	-	0.603523422899307
ASV76	ASV425	+	0.930527916984024
ASV77	ASV181	-	0.898761325254277
ASV77	ASV261	-	0.967940856222868
ASV77	ASV264	+	0.910330303516745
ASV77	ASV418	+	0.793334748629002
ASV78	ASV173	-	0.943451840015949
ASV78	ASV203	-	0.729195153920108
ASV78	ASV217	+	0.743874961190749
ASV78	ASV278	+	0.724003530318146
ASV78	ASV305	+	0.932362220112306
ASV78	ASV415	+	0.885883303632949
ASV80	ASV114	+	0.933490306486921
ASV80	ASV149	+	0.89322809978424
ASV80	ASV166	+	0.847677243556547
ASV80	ASV204	+	0.917734854385126
ASV80	ASV293	+	0.961037181900861
ASV80	ASV303	+	0.858134788051907
ASV80	ASV319	+	0.877134578361341
ASV80	ASV339	+	0.876465157957579
ASV81	ASV83	+	0.862758649549337
ASV81	ASV149	+	0.707567232878637
ASV82	ASV84	+	0.498340485583665
ASV82	ASV107	+	0.837824190346761
ASV82	ASV122	+	0.793396886180251
ASV82	ASV225	+	0.897696853766804
ASV82	ASV229	+	0.842942332540299
ASV82	ASV290	+	0.743473443556073
ASV82	ASV418	+	0.870766074461719
ASV82	ASV516	+	0.869913505071937
ASV82	ASV778	+	0.867723452664276
ASV83	ASV91	+	0.862024464282285
ASV83	ASV115	+	0.752563146192826
ASV83	ASV149	+	0.930386185161184
ASV83	ASV152	+	0.897321626353936
ASV83	ASV198	+	0.798715675259993
ASV83	ASV209	+	0.822421825894095
ASV83	ASV228	+	0.926959787347855
ASV83	ASV247	+	0.942082487955879
ASV83	ASV353	+	0.796378246369609
ASV83	ASV534	+	0.91712703689027
ASV83	ASV683	+	0.634606174158143
ASV83	ASV778	-	0.718507965409762
ASV84	ASV89	-	0.632634045664222
ASV84	ASV93	+	0.864582606263948
ASV84	ASV132	+	0.713938914832676
ASV84	ASV159	-	0.714564766820221
ASV84	ASV163	+	0.748377871021667
ASV84	ASV281	-	0.87929530150555
ASV84	ASV484	-	0.597486739370321
ASV85	ASV132	+	0.877261977064403
ASV85	ASV135	+	0.878887221303787
ASV85	ASV156	-	0.972631699691417
ASV85	ASV189	-	0.85976171014407
ASV85	ASV196	+	0.987153406474787
ASV85	ASV198	-	0.790083849533849
ASV85	ASV209	-	0.52351711069277
ASV85	ASV228	-	0.562413103074674
ASV85	ASV252	-	0.655121604619961
ASV85	ASV295	+	0.983538547530497
ASV85	ASV316	+	0.992619638118394
ASV85	ASV322	-	0.625759370354661
ASV85	ASV328	+	0.984205558902639
ASV85	ASV353	+	0.989003452794738
ASV85	ASV385	+	0.86072899670875
ASV85	ASV429	+	0.947558582021699
ASV85	ASV431	+	0.871111468948719
ASV85	ASV657	+	0.881569413606347
ASV85	ASV778	+	0.758938937553926
ASV85	ASV782	+	0.888479474523841
ASV86	ASV87	+	0.93205345333741
ASV86	ASV102	+	0.723821062958553
ASV86	ASV132	+	0.984200744260963
ASV86	ASV137	+	0.94875615007426
ASV86	ASV139	+	0.873529712882332
ASV86	ASV187	+	0.76463422992153
ASV86	ASV199	+	0.820494096834209
ASV86	ASV215	+	0.952576392921158
ASV86	ASV256	+	0.955165850936781
ASV86	ASV285	-	0.930867512904833
ASV86	ASV322	-	0.577610184345863
ASV86	ASV327	-	0.801353124434567
ASV86	ASV347	+	0.839505493986633
ASV86	ASV415	+	0.649282334483247
ASV86	ASV432	+	0.657415692946139
ASV87	ASV310	-	0.884270697544435
ASV87	ASV332	-	0.970170648937815
ASV88	ASV104	+	0.891070255038236
ASV88	ASV123	+	0.911524624655529
ASV88	ASV124	+	0.882524529135776
ASV88	ASV155	+	0.933859345652204
ASV88	ASV156	+	0.823430840027962
ASV88	ASV170	+	0.749658141799103
ASV88	ASV171	+	0.830742663929583
ASV88	ASV178	+	0.914048074121726
ASV88	ASV194	+	0.77719633769843
ASV88	ASV223	+	0.958890176741391
ASV88	ASV230	+	0.967247989207817
ASV88	ASV232	+	0.923772160792543
ASV88	ASV293	+	0.838311809009823
ASV88	ASV310	+	0.864801305836955
ASV88	ASV336	+	0.948489101718824
ASV88	ASV354	+	0.875980502664934
ASV88	ASV363	+	0.870261812929605
ASV88	ASV387	+	0.923935397058561
ASV88	ASV527	-	0.974479022891048
ASV88	ASV678	-	0.661487046097499
ASV89	ASV96	-	0.752491148406439
ASV89	ASV140	-	0.852624223840949
ASV89	ASV161	+	0.928880266173604
ASV89	ASV174	-	0.854318847484566
ASV89	ASV223	-	0.883254850454031
ASV89	ASV275	-	0.730782560728266
ASV89	ASV276	-	0.634634010391501
ASV89	ASV305	-	0.812125636432143
ASV91	ASV360	-	0.377374966888523
ASV91	ASV501	-	0.523738507790003
ASV92	ASV207	+	0.604526328640826
ASV92	ASV591	-	0.685971392077965
ASV93	ASV123	+	0.90819032738837
ASV93	ASV137	+	0.879885415887025
ASV93	ASV205	-	0.787546005926348
ASV93	ASV220	+	0.795841207851232
ASV93	ASV281	+	0.822779830984243
ASV93	ASV320	-	0.936718901632848
ASV93	ASV711	+	0.819532101487207
ASV94	ASV119	-	0.900949291369439
ASV94	ASV149	-	0.713137690533021
ASV94	ASV156	+	0.865243410498931
ASV94	ASV173	-	0.810867299331013
ASV94	ASV229	+	0.827216899677122
ASV94	ASV335	+	0.716744380828718
ASV94	ASV339	+	0.923254297681514
ASV94	ASV357	-	0.93810793829945
ASV94	ASV386	-	0.941263414103944
ASV94	ASV432	-	0.74056953557028
ASV94	ASV498	-	0.790149147217737
ASV95	ASV133	+	0.944692996117354
ASV95	ASV139	-	0.767019866707933
ASV95	ASV146	+	0.954414253698233
ASV95	ASV157	+	0.968218923032789
ASV95	ASV178	-	0.493944267114585
ASV95	ASV190	-	0.685577252935507
ASV95	ASV218	-	0.756265921835358
ASV96	ASV741	+	0.968441314550289
ASV97	ASV101	+	0.875306347944679
ASV97	ASV205	+	0.730404983268743
ASV97	ASV240	-	0.749353687004748
ASV97	ASV359	+	0.813820162325835
ASV98	ASV385	+	0.743910809314388
ASV98	ASV388	+	0.846692348629559
ASV98	ASV425	-	0.824988440469771
ASV98	ASV439	-	0.976970435143103
ASV98	ASV453	+	0.773353091992097
ASV98	ASV695	-	0.668421293697951
ASV98	ASV778	-	0.701266838429481
ASV99	ASV104	-	0.353051221297749
ASV99	ASV121	-	0.373833980013705
ASV99	ASV137	-	0.478586503716613
ASV99	ASV161	+	0.992041166794555
ASV99	ASV173	+	0.956533050009487
ASV99	ASV179	-	0.657229916664688
ASV99	ASV187	+	0.978127233311111
ASV99	ASV191	-	0.464310137743104
ASV99	ASV195	+	0.992121881508651
ASV99	ASV217	-	0.344153826411995
ASV99	ASV225	+	0.970411053438216
ASV99	ASV242	+	0.969243679428662
ASV99	ASV268	-	0.938192814979867
ASV99	ASV310	-	0.911622810901832
ASV99	ASV318	-	0.862606395554084
ASV99	ASV349	-	0.896908117865286
ASV99	ASV397	+	0.715680796468237
ASV99	ASV417	-	0.88941170711983
ASV99	ASV418	+	0.768232536258497
ASV99	ASV737	+	0.616020873216405
ASV100	ASV111	-	0.86817799092712
ASV100	ASV123	-	0.890902735709796
ASV100	ASV136	-	0.913040849151606
ASV100	ASV140	+	0.5977761862847
ASV100	ASV145	-	0.880796757127764
ASV100	ASV166	-	0.897477897446556
ASV100	ASV177	-	0.909390727704988
ASV100	ASV190	-	0.879496768571269
ASV100	ASV195	-	0.868135912308528
ASV100	ASV202	-	0.913434261506166
ASV100	ASV217	-	0.784396130759902
ASV100	ASV230	-	0.92611016105734
ASV100	ASV247	-	0.890020209445444
ASV100	ASV418	+	0.929728816240656
ASV101	ASV170	-	0.839138796826776
ASV101	ASV172	-	0.859412813466928
ASV101	ASV180	-	0.806505708860198
ASV102	ASV134	+	0.859547195351624
ASV102	ASV162	+	0.876336721186338
ASV102	ASV188	+	0.771804413233321
ASV102	ASV247	+	0.886208374997471
ASV102	ASV250	+	0.884462133315603
ASV102	ASV270	-	0.821329264219091
ASV102	ASV327	+	0.84190721539287
ASV102	ASV370	+	0.807714238195003
ASV102	ASV417	+	0.811823388785113
ASV102	ASV425	+	0.842902594086742
ASV102	ASV540	-	0.862996205052322
ASV102	ASV711	-	0.91944580837034
ASV104	ASV107	-	0.825815518813769
ASV104	ASV144	-	0.895486224429292
ASV104	ASV150	+	0.878873847821338
ASV104	ASV155	-	0.823039237662252
ASV104	ASV186	-	0.818901476774565
ASV104	ASV192	+	0.469192224997492
ASV104	ASV221	+	0.900074708113385
ASV104	ASV247	+	0.939033202771881
ASV104	ASV274	+	0.862425665515856
ASV104	ASV303	+	0.936683382458278
ASV104	ASV425	-	0.890276533133515
ASV104	ASV858	+	0.866613729473581
ASV105	ASV141	-	0.581278819782656
ASV105	ASV179	+	0.541748131285702
ASV105	ASV208	+	0.602169175630954
ASV106	ASV174	-	0.761027946838186
ASV106	ASV297	-	0.938863507940989
ASV106	ASV342	-	0.739634581832006
ASV106	ASV360	+	0.805169234736199
ASV106	ASV540	+	0.893480858638383
ASV107	ASV193	+	0.898078040510851
ASV107	ASV204	+	0.859792908289185
ASV107	ASV214	-	0.62739004455838
ASV107	ASV217	-	0.908477617158108
ASV107	ASV280	+	0.701973680184851
ASV107	ASV296	+	0.596571274509865
ASV107	ASV312	+	0.84948003552478
ASV107	ASV778	+	0.75744558865944
ASV108	ASV133	+	0.771492176565909
ASV108	ASV230	+	0.895919967915347
ASV108	ASV236	+	0.889176132033904
ASV108	ASV241	+	0.910926597702188
ASV108	ASV247	+	0.941775753636799
ASV108	ASV309	+	0.864892240556479
ASV108	ASV319	+	0.840770736603468
ASV108	ASV342	+	0.914174718301992
ASV110	ASV118	+	0.727952484591897
ASV110	ASV273	+	0.872961685814228
ASV110	ASV461	+	0.700159765339576
ASV111	ASV141	+	0.800450155037225
ASV113	ASV128	+	0.947221971678984
ASV113	ASV146	+	0.889887639422451
ASV113	ASV147	+	0.907229848585334
ASV113	ASV178	+	0.902941002447039
ASV113	ASV179	+	0.84250094589611
ASV113	ASV193	+	0.930221657604679
ASV113	ASV194	+	0.8226713731752
ASV113	ASV196	-	0.905183364406825
ASV113	ASV200	+	0.825582666016067
ASV113	ASV202	+	0.833406687157571
ASV113	ASV211	+	0.834761905603249
ASV113	ASV258	+	0.776995962026391
ASV113	ASV290	+	0.852636992463442
ASV113	ASV309	-	0.900774127075815
ASV113	ASV369	+	0.864843069220806
ASV113	ASV395	+	0.805247766848584
ASV113	ASV414	+	0.787961995150715
ASV113	ASV432	+	0.732293399963207
ASV113	ASV498	-	0.868001608866893
ASV114	ASV285	-	0.714532559027425
ASV114	ASV304	+	0.966880450170545
ASV114	ASV309	+	0.978303767467671
ASV114	ASV334	-	0.804709061614904
ASV114	ASV359	+	0.970526018339372
ASV115	ASV179	+	0.608399683449197
ASV115	ASV312	-	0.767700781460651
ASV116	ASV130	-	0.994006499097215
ASV116	ASV290	-	0.80307980315158
ASV116	ASV322	+	0.843211135316577
ASV116	ASV678	+	0.794861469671944
ASV117	ASV141	+	0.833432568037892
ASV117	ASV268	+	0.907363218437111
ASV117	ASV354	+	0.915185179244601
ASV118	ASV174	+	0.727826695279825
ASV118	ASV354	+	0.544518593866951
ASV118	ASV376	-	0.944899359619526
ASV118	ASV461	-	0.792329317980489
ASV118	ASV545	+	0.82414626930289
ASV119	ASV134	+	0.744792880747431
ASV119	ASV140	+	0.878817865885968
ASV119	ASV273	+	0.872213275231107
ASV119	ASV288	+	0.866406173731075
ASV119	ASV298	-	0.64421281625749
ASV119	ASV322	+	0.935564819380862
ASV119	ASV350	+	0.917475026293894
ASV119	ASV376	+	0.828372326231754
ASV119	ASV377	+	0.91300603351069
ASV119	ASV399	+	0.918286904968379
ASV119	ASV461	+	0.862256759671758
ASV119	ASV484	+	0.874916256624265
ASV119	ASV558	+	0.937617438568252
ASV119	ASV574	+	0.808422079635115
ASV119	ASV649	+	0.784361382937639
ASV119	ASV661	+	0.829980978372436
ASV119	ASV737	+	0.815655870460407
ASV120	ASV142	+	0.761313358583032
ASV120	ASV149	+	0.752197247474363
ASV120	ASV155	-	0.930262917871308
ASV120	ASV171	+	0.845800356837079
ASV120	ASV186	-	0.901222010882958
ASV120	ASV189	+	0.747987793492758
ASV120	ASV228	+	0.839037327805347
ASV120	ASV247	+	0.793036749335488
ASV120	ASV258	+	0.684438950095833
ASV120	ASV270	+	0.743704319609004
ASV120	ASV280	+	0.760666146093672
ASV120	ASV281	-	0.880551492087057
ASV120	ASV289	+	0.815053277150887
ASV120	ASV304	+	0.859764435667732
ASV120	ASV307	+	0.559021812470306
ASV120	ASV319	+	0.906856040075089
ASV120	ASV405	-	0.76379239114408
ASV120	ASV408	-	0.956883278238892
ASV120	ASV722	-	0.465863293227115
ASV121	ASV342	-	0.838983706359808
ASV121	ASV357	-	0.648200744516118
ASV121	ASV412	-	0.826386662789834
ASV121	ASV432	+	0.850714704359701
ASV121	ASV451	-	0.498819095962915
ASV122	ASV123	+	0.990102701977992
ASV122	ASV150	-	0.735734200931757
ASV122	ASV178	+	0.969133540253926
ASV122	ASV198	-	0.506424972709644
ASV122	ASV207	+	0.993555834009681
ASV122	ASV212	+	0.614959362921641
ASV122	ASV397	-	0.823874790479066
ASV122	ASV425	-	0.778344077309805
ASV123	ASV127	-	0.853150277604364
ASV123	ASV139	-	0.860805112724835
ASV123	ASV153	+	0.95278921905022
ASV123	ASV171	-	0.869120749793899
ASV123	ASV209	-	0.943938312080087
ASV124	ASV130	-	0.497355990699196
ASV124	ASV193	+	0.980946557195144
ASV124	ASV198	+	0.976978721345584
ASV124	ASV235	+	0.974369159478741
ASV124	ASV307	+	0.976871930292074
ASV124	ASV525	-	0.815335457122935
ASV124	ASV558	+	0.780882223799017
ASV124	ASV612	-	0.693151600949701
ASV126	ASV167	+	0.877141318546852
ASV126	ASV195	+	0.925284186985147
ASV126	ASV205	+	0.711744476630593
ASV126	ASV347	-	0.815856282273093
ASV126	ASV983	+	0.753718336968644
ASV127	ASV174	+	0.838421615545727
ASV127	ASV190	+	0.871639939208028
ASV127	ASV200	-	0.709411594827736
ASV127	ASV385	+	0.672075983186161
ASV127	ASV405	+	0.803661159734555
ASV127	ASV414	+	0.620595860458857
ASV128	ASV136	+	0.713021790152374
ASV128	ASV256	+	0.677480981532841
ASV128	ASV360	+	0.932450484079222
ASV128	ASV366	+	0.949352816336799
ASV128	ASV412	+	0.927931381495982
ASV129	ASV267	+	0.821332231004718
ASV129	ASV275	-	0.728332971799077
ASV129	ASV432	-	0.976218570887026
ASV129	ASV461	-	0.87588233585476
ASV129	ASV612	-	0.742107018816944
ASV129	ASV725	-	0.657453733462291
ASV129	ASV744	-	0.768760419614519
ASV129	ASV782	+	0.976504998058783
ASV130	ASV168	-	0.86906913162099
ASV130	ASV186	+	0.953894320518733
ASV130	ASV200	-	0.880947478672191
ASV130	ASV209	+	0.945707735401163
ASV130	ASV214	-	0.914801877138254
ASV130	ASV217	+	0.916134086990286
ASV130	ASV256	-	0.939762467561873
ASV130	ASV308	-	0.76693226103487
ASV130	ASV330	-	0.779586850375506
ASV130	ASV412	+	0.922989377927246
ASV130	ASV417	+	0.930113710350085
ASV131	ASV274	+	0.663801850515108
ASV131	ASV298	+	0.906048993852016
ASV131	ASV431	+	0.814227790223411
ASV131	ASV516	+	0.805940147808152
ASV132	ASV217	-	0.693369822983728
ASV132	ASV259	-	0.759125291579625
ASV132	ASV322	+	0.760285491674788
ASV132	ASV649	-	0.835998053816077
ASV133	ASV142	-	0.816133069946877
ASV133	ASV168	+	0.886343982598881
ASV133	ASV200	+	0.863365053615236
ASV133	ASV207	-	0.649407778361764
ASV133	ASV208	+	0.704980805404653
ASV133	ASV242	+	0.970841893065578
ASV133	ASV268	+	0.987201933699396
ASV133	ASV293	-	0.568883640476288
ASV133	ASV310	-	0.647491943654363
ASV133	ASV332	-	0.646189855535298
ASV133	ASV337	+	0.988872593790178
ASV133	ASV346	-	0.624149835554858
ASV133	ASV369	-	0.670631054294027
ASV133	ASV388	-	0.691360190122379
ASV133	ASV432	-	0.529632005894104
ASV133	ASV439	+	0.718696152308573
ASV134	ASV385	-	0.862237849926863
ASV135	ASV139	-	0.829405010704861
ASV135	ASV159	+	0.982639158951055
ASV135	ASV207	-	0.723399173542583
ASV135	ASV273	-	0.625266131377072
ASV135	ASV308	+	0.716961714208652
ASV135	ASV348	-	0.728296760209486
ASV135	ASV354	-	0.889520035529703
ASV135	ASV368	+	0.9751655060944
ASV135	ASV372	+	0.964601487851313
ASV135	ASV412	-	0.885523273797377
ASV135	ASV485	+	0.946993780184757
ASV135	ASV711	+	0.928293122051411
ASV136	ASV146	+	0.967857004766929
ASV136	ASV157	-	0.642932832642978
ASV136	ASV160	+	0.963429462660432
ASV136	ASV272	-	0.605385732630397
ASV136	ASV320	-	0.445958323217187
ASV137	ASV207	+	0.726546632393769
ASV137	ASV210	-	0.967373698898197
ASV138	ASV232	+	0.495762813225638
ASV138	ASV714	-	0.711032185628398
ASV139	ASV175	+	0.735637722458863
ASV139	ASV195	+	0.67617930686122
ASV139	ASV207	-	0.723467062769576
ASV139	ASV211	+	0.83686436785068
ASV139	ASV238	+	0.757197048400237
ASV139	ASV290	-	0.742910235268839
ASV139	ASV337	-	0.735859604206594
ASV139	ASV363	-	0.695210902888747
ASV139	ASV500	-	0.475073116019853
ASV139	ASV501	+	0.646745297908774
ASV140	ASV147	+	0.983690837936543
ASV140	ASV166	+	0.989097087564533
ASV140	ASV171	-	0.372192068406682
ASV140	ASV184	-	0.474483570101696
ASV140	ASV188	-	0.376659090091794
ASV140	ASV196	-	0.499035317154281
ASV140	ASV201	+	0.987563740636773
ASV140	ASV205	-	0.42352498449149
ASV140	ASV267	-	0.371936708441853
ASV140	ASV268	+	0.420031684962137
ASV140	ASV304	+	0.839032318712865
ASV140	ASV312	+	0.976016465645722
ASV140	ASV432	-	0.545639900828054
ASV141	ASV142	-	0.405119053933929
ASV141	ASV199	-	0.540740373827007
ASV141	ASV204	-	0.881923596245607
ASV141	ASV212	+	0.949394185796917
ASV141	ASV218	+	0.986514639438437
ASV141	ASV236	-	0.785804396499507
ASV141	ASV266	+	0.992244556835151
ASV141	ASV336	+	0.969103157120988
ASV141	ASV349	-	0.465121858733883
ASV141	ASV351	+	0.981970290435951
ASV141	ASV368	+	0.9392954330476
ASV141	ASV545	+	0.76480423752827
ASV141	ASV825	+	0.910181161054673
ASV142	ASV146	-	0.972048934914202
ASV142	ASV169	-	0.800732153147103
ASV142	ASV177	-	0.768993572458134
ASV142	ASV254	+	0.845681130556964
ASV142	ASV270	+	0.928548028763191
ASV142	ASV278	-	0.889831702499498
ASV142	ASV288	+	0.866904411752031
ASV142	ASV368	+	0.830600564813033
ASV142	ASV369	-	0.797313456342003
ASV142	ASV558	+	0.911486257827959
ASV142	ASV612	+	0.88929532067053
ASV142	ASV825	+	0.62150206293635
ASV144	ASV363	+	0.800172600275316
ASV144	ASV741	+	0.764148659855961
ASV144	ASV744	-	0.643896044483055
ASV145	ASV152	+	0.910867248701701
ASV145	ASV159	+	0.825853942293495
ASV145	ASV162	+	0.873154335913488
ASV145	ASV168	+	0.97635478551421
ASV145	ASV184	+	0.962219014139847
ASV145	ASV206	+	0.84178969438345
ASV145	ASV221	+	0.758276390139555
ASV145	ASV289	+	0.957759416185529
ASV145	ASV328	-	0.923132543186257
ASV145	ASV351	+	0.922468628157511
ASV145	ASV354	-	0.946756713790349
ASV145	ASV385	+	0.838969652250849
ASV145	ASV453	+	0.837588411563258
ASV145	ASV498	+	0.775109143759773
ASV145	ASV534	-	0.815992272826509
ASV145	ASV649	+	0.828777531808765
ASV145	ASV661	+	0.80882732955402
ASV146	ASV180	+	0.899871750889561
ASV146	ASV235	-	0.815119488532415
ASV146	ASV256	-	0.851105436199034
ASV146	ASV377	-	0.892505945767688
ASV146	ASV439	-	0.735565093271752
ASV146	ASV500	-	0.728785125848345
ASV146	ASV778	-	0.857632359250588
ASV147	ASV205	-	0.535043498436487
ASV147	ASV214	-	0.618825840004789
ASV147	ASV254	+	0.827053383985453
ASV147	ASV256	+	0.641504122924278
ASV147	ASV428	+	0.815381480890783
ASV147	ASV453	+	0.81671219989822
ASV147	ASV683	-	0.853382571011245
ASV149	ASV150	-	0.853228796862497
ASV149	ASV221	+	0.829114511629263
ASV149	ASV249	+	0.79634442624217
ASV149	ASV296	+	0.902479442648658
ASV149	ASV316	+	0.817305271413418
ASV149	ASV337	-	0.90451481157842
ASV149	ASV353	-	0.812442456559164
ASV149	ASV399	-	0.932066887994965
ASV149	ASV428	+	0.942818500143822
ASV149	ASV432	-	0.543716167782817
ASV150	ASV172	+	0.670368938043016
ASV150	ASV176	-	0.822040690499499
ASV150	ASV208	+	0.769574565568564
ASV150	ASV235	+	0.975807083104147
ASV150	ASV354	+	0.950712537778028
ASV150	ASV513	+	0.88042054784052
ASV150	ASV516	+	0.789080238907794
ASV152	ASV160	+	0.847091372900916
ASV152	ASV221	+	0.800178460888284
ASV152	ASV241	+	0.806822354409194
ASV152	ASV244	+	0.910874508086504
ASV152	ASV259	-	0.850506400458227
ASV152	ASV270	+	0.824041778451683
ASV152	ASV340	+	0.789215698914748
ASV152	ASV500	+	0.83105494620719
ASV152	ASV661	+	0.782293930294584
ASV153	ASV195	+	0.920248266093066
ASV153	ASV199	+	0.912204251081134
ASV153	ASV238	+	0.836449837861328
ASV153	ASV310	+	0.937643391736388
ASV153	ASV439	+	0.921459382698972
ASV153	ASV484	+	0.933005597089731
ASV153	ASV534	+	0.921633737021043
ASV155	ASV195	-	0.853870687890827
ASV155	ASV207	+	0.967324812968489
ASV155	ASV228	+	0.948404958541925
ASV155	ASV229	+	0.927437075637923
ASV155	ASV241	+	0.927076970981799
ASV155	ASV270	+	0.927298500268528
ASV155	ASV272	+	0.909470961995983
ASV155	ASV289	+	0.90363525416798
ASV155	ASV290	+	0.896051658531165
ASV155	ASV296	+	0.917213025924363
ASV155	ASV298	+	0.914801921272166
ASV155	ASV316	+	0.912958527597056
ASV155	ASV323	+	0.923397489845894
ASV155	ASV363	+	0.865141475989025
ASV155	ASV371	+	0.811364459514218
ASV155	ASV374	+	0.909332423859199
ASV155	ASV377	-	0.903560144826226
ASV155	ASV417	+	0.89853601066204
ASV155	ASV484	-	0.849029185505293
ASV155	ASV545	+	0.915919317405225
ASV155	ASV672	+	0.822367523880471
ASV155	ASV678	+	0.841764507760362
ASV155	ASV737	+	0.852718832102183
ASV155	ASV865	+	0.907224715972043
ASV156	ASV168	+	0.904789011842489
ASV156	ASV174	+	0.871850462688004
ASV156	ASV192	+	0.819228180178563
ASV156	ASV211	+	0.750518944361295
ASV156	ASV220	+	0.923140081749439
ASV156	ASV229	+	0.915888786648604
ASV156	ASV270	+	0.860146056612052
ASV156	ASV370	-	0.8819338933146
ASV157	ASV232	-	0.839076641582693
ASV157	ASV372	-	0.846119012734346
ASV157	ASV484	-	0.863692425888858
ASV157	ASV661	+	0.895231491542789
ASV159	ASV170	+	0.900945797654329
ASV159	ASV177	-	0.652031554004294
ASV159	ASV178	+	0.804101054635613
ASV159	ASV207	+	0.97361128375589
ASV159	ASV224	+	0.985499762450771
ASV159	ASV247	+	0.985192016392215
ASV159	ASV256	-	0.557391232666824
ASV159	ASV272	-	0.676736747977365
ASV159	ASV289	-	0.682680279029528
ASV159	ASV293	+	0.987374428946439
ASV159	ASV298	-	0.616168447317477
ASV159	ASV327	-	0.676348333603473
ASV159	ASV346	-	0.7076652009533
ASV159	ASV369	-	0.533364476698288
ASV159	ASV461	+	0.990468311225899
ASV159	ASV513	+	0.968342305338788
ASV160	ASV171	+	0.739149934576012
ASV160	ASV185	+	0.70123658525292
ASV160	ASV339	+	0.779229221178813
ASV160	ASV387	+	0.758003708723917
ASV161	ASV193	-	0.665127112997999
ASV161	ASV203	+	0.947332618765754
ASV161	ASV218	+	0.946364350945472
ASV161	ASV349	+	0.736489456947294
ASV161	ASV359	+	0.909792818363767
ASV161	ASV415	-	0.84712137282561
ASV161	ASV500	-	0.901581234008175
ASV161	ASV661	+	0.815817069961168
ASV162	ASV169	+	0.885087260844106
ASV162	ASV189	+	0.765855647171091
ASV162	ASV259	+	0.754389134733526
ASV162	ASV274	+	0.894651430379526
ASV162	ASV276	+	0.863658318429432
ASV162	ASV304	-	0.799658373046665
ASV162	ASV351	-	0.784666922069951
ASV162	ASV513	+	0.861241712311194
ASV162	ASV574	+	0.714930036110515
ASV162	ASV983	+	0.984915402323881
ASV163	ASV179	+	0.993576870162752
ASV163	ASV195	+	0.993911597488689
ASV163	ASV201	-	0.486466919643998
ASV163	ASV212	-	0.571857829952652
ASV163	ASV228	-	0.609063075294682
ASV163	ASV232	+	0.993858338035086
ASV163	ASV240	-	0.515324421062295
ASV163	ASV281	-	0.625226445000081
ASV163	ASV305	-	0.440957909498015
ASV163	ASV307	+	0.579470148562233
ASV163	ASV348	+	0.867487475497623
ASV163	ASV355	+	0.983112132795574
ASV163	ASV366	+	0.987064407136837
ASV163	ASV387	+	0.984233574897884
ASV163	ASV640	+	0.757536923717216
ASV164	ASV207	+	0.762855698391241
ASV164	ASV224	+	0.739004973403794
ASV164	ASV250	-	0.677267437895986
ASV164	ASV657	+	0.398130786115045
ASV166	ASV312	+	0.781777850941936
ASV166	ASV363	-	0.588915387555005
ASV166	ASV649	-	0.813873367061441
ASV168	ASV176	-	0.523539291307677
ASV168	ASV191	+	0.962769338112493
ASV168	ASV195	+	0.981075885814077
ASV168	ASV270	+	0.988667062992757
ASV168	ASV304	+	0.955617068918567
ASV168	ASV320	+	0.986169890922455
ASV168	ASV336	+	0.954220185765803
ASV168	ASV346	+	0.983432891853045
ASV168	ASV439	+	0.832160141984712
ASV168	ASV612	+	0.936031369587736
ASV168	ASV649	+	0.909450956386271
ASV169	ASV180	+	0.795363842789072
ASV169	ASV219	+	0.683253277943513
ASV169	ASV238	+	0.942223828946046
ASV169	ASV347	+	0.93942924203716
ASV169	ASV359	+	0.821321284991016
ASV170	ASV376	-	0.940972886950328
ASV170	ASV725	-	0.854030171760113
ASV171	ASV181	-	0.823404791793044
ASV171	ASV240	-	0.858870141338548
ASV171	ASV268	-	0.894158511636651
ASV171	ASV285	-	0.820406781601565
ASV171	ASV332	-	0.764945723885811
ASV171	ASV357	-	0.744620138834643
ASV171	ASV429	+	0.838689357817459
ASV171	ASV484	+	0.742787826384361
ASV171	ASV714	+	0.979526698173352
ASV172	ASV174	+	0.991004161396574
ASV172	ASV195	-	0.500143195483829
ASV172	ASV225	+	0.986297956430402
ASV172	ASV231	-	0.552525382262673
ASV172	ASV296	-	0.480071755783117
ASV172	ASV339	+	0.891909640691271
ASV172	ASV349	+	0.97587449471264
ASV172	ASV357	+	0.988343289819498
ASV172	ASV376	+	0.979033787324032
ASV172	ASV385	+	0.991113228655937
ASV172	ASV414	+	0.64644318994649
ASV173	ASV186	+	0.70164282848592
ASV173	ASV191	-	0.80553768523333
ASV173	ASV194	+	0.943221960064814
ASV173	ASV224	+	0.655633640487937
ASV173	ASV274	-	0.811920269316009
ASV173	ASV297	-	0.664000926333055
ASV173	ASV312	-	0.844344341977594
ASV173	ASV328	-	0.610216841698443
ASV173	ASV357	-	0.657460411212636
ASV173	ASV516	-	0.70817621713754
ASV173	ASV714	-	0.631905422385966
ASV174	ASV865	-	0.907225980580334
ASV175	ASV195	+	0.762002121807992
ASV176	ASV334	-	0.788029754607636
ASV176	ASV683	-	0.817505446712806
ASV176	ASV899	-	0.87501930305626
ASV177	ASV195	-	0.804288816182068
ASV177	ASV205	-	0.698275875919516
ASV177	ASV235	-	0.792413413566917
ASV177	ASV242	+	0.762250757522642
ASV177	ASV249	-	0.703747291954033
ASV177	ASV259	-	0.874471589588385
ASV177	ASV289	-	0.661471114101357
ASV177	ASV339	+	0.9532969827815
ASV177	ASV366	+	0.88845271306735
ASV177	ASV408	+	0.994118444480244
ASV177	ASV498	+	0.941567618191786
ASV177	ASV501	+	0.724491322117823
ASV178	ASV189	+	0.912423085859082
ASV178	ASV264	-	0.672213543616985
ASV178	ASV275	+	0.929870541973735
ASV178	ASV298	+	0.905708156321302
ASV178	ASV303	+	0.864566902046064
ASV178	ASV316	+	0.930478158313694
ASV178	ASV346	+	0.881059988413205
ASV178	ASV347	+	0.857960157801728
ASV178	ASV366	+	0.883531826166197
ASV178	ASV369	-	0.948183641736107
ASV178	ASV372	+	0.88730967498978
ASV178	ASV376	+	0.834257058755165
ASV178	ASV399	+	0.882718106076944
ASV178	ASV415	+	0.90890369073095
ASV178	ASV558	+	0.806943795687668
ASV178	ASV829	+	0.892237798983453
ASV179	ASV193	+	0.853953430083091
ASV179	ASV202	+	0.912820078547695
ASV179	ASV212	+	0.777268821085662
ASV179	ASV214	+	0.725347373258595
ASV179	ASV222	+	0.924999632433488
ASV179	ASV232	+	0.841727855524125
ASV179	ASV254	+	0.871144772411254
ASV179	ASV265	+	0.858619739068115
ASV179	ASV275	+	0.792305749072935
ASV179	ASV286	+	0.778309864200934
ASV179	ASV293	+	0.755600411205402
ASV179	ASV309	+	0.845379357762571
ASV179	ASV336	+	0.914575588446637
ASV179	ASV382	+	0.946660085141719
ASV179	ASV513	+	0.973232452403704
ASV179	ASV711	+	0.89456802204679
ASV179	ASV825	+	0.733832573492586
ASV180	ASV187	+	0.922896014687448
ASV180	ASV254	+	0.828990449470357
ASV180	ASV267	+	0.685276119987653
ASV180	ASV281	+	0.957574349242827
ASV180	ASV288	-	0.747692847672931
ASV180	ASV305	-	0.566195363515642
ASV180	ASV309	+	0.865752550187104
ASV180	ASV366	+	0.766517362030464
ASV180	ASV418	+	0.763090834174754
ASV180	ASV461	+	0.938927837649012
ASV180	ASV714	+	0.751446136055908
ASV181	ASV214	+	0.85573504302447
ASV181	ASV238	-	0.798966674022364
ASV181	ASV288	-	0.825231076804386
ASV181	ASV298	-	0.698079252023605
ASV181	ASV339	-	0.709847134883767
ASV181	ASV348	+	0.635006456487529
ASV181	ASV351	-	0.612580172021608
ASV181	ASV612	+	0.901293700155908
ASV184	ASV186	+	0.704995685281532
ASV184	ASV316	+	0.746596748770354
ASV184	ASV370	-	0.607576594910906
ASV185	ASV194	-	0.760357059920485
ASV185	ASV297	+	0.892783345586316
ASV185	ASV320	-	0.785540838880658
ASV185	ASV327	-	0.644957722278991
ASV185	ASV374	-	0.595992307274991
ASV185	ASV439	-	0.594094619972233
ASV185	ASV649	-	0.734111759714597
ASV185	ASV725	-	0.728579354311755
ASV185	ASV737	-	0.851842805113961
ASV185	ASV899	-	0.782455541254871
ASV186	ASV190	-	0.631629077032164
ASV186	ASV208	-	0.685995492337567
ASV186	ASV228	-	0.82731629854399
ASV186	ASV249	-	0.877917476173817
ASV186	ASV267	-	0.923669502852619
ASV186	ASV280	-	0.873132238267214
ASV186	ASV540	+	0.93004880154152
ASV186	ASV623	+	0.685917610002736
ASV187	ASV273	+	0.910860392535274
ASV187	ASV408	-	0.816443019155413
ASV187	ASV431	-	0.606790831936535
ASV187	ASV640	-	0.840885153383852
ASV187	ASV741	-	0.463146983716361
ASV188	ASV193	-	0.978889152597065
ASV188	ASV266	-	0.762495795258846
ASV188	ASV297	+	0.98096758323089
ASV188	ASV327	-	0.470857401539578
ASV188	ASV335	-	0.380038746275184
ASV188	ASV340	+	0.990068395650628
ASV188	ASV349	+	0.643339700248743
ASV188	ASV374	-	0.408562555008502
ASV188	ASV649	-	0.618586065697527
ASV188	ASV714	+	0.992791834391152
ASV188	ASV899	-	0.619043854588073
ASV189	ASV193	-	0.399678415407396
ASV189	ASV200	+	0.952508676177432
ASV189	ASV247	-	0.891779356467417
ASV189	ASV265	-	0.719696436750125
ASV189	ASV296	-	0.905643605510982
ASV189	ASV312	+	0.945734003708036
ASV189	ASV388	+	0.966479515936332
ASV189	ASV498	-	0.746172904167435
ASV189	ASV714	+	0.981323536668472
ASV189	ASV744	+	0.770121558553705
ASV189	ASV983	-	0.675646850275665
ASV190	ASV194	-	0.567668669666889
ASV190	ASV204	+	0.966119259653681
ASV190	ASV209	+	0.794836580398793
ASV190	ASV230	-	0.551932126559407
ASV190	ASV269	-	0.531690649780767
ASV190	ASV303	-	0.708673877681234
ASV190	ASV316	+	0.954287136298163
ASV190	ASV335	-	0.727882168465094
ASV190	ASV342	-	0.564811802374943
ASV190	ASV369	-	0.555925414884934
ASV190	ASV397	+	0.958462016182746
ASV190	ASV405	+	0.902481603790446
ASV190	ASV439	+	0.932433107822877
ASV190	ASV534	+	0.827838829280288
ASV190	ASV741	+	0.917246807741087
ASV191	ASV195	+	0.855814738379233
ASV191	ASV242	+	0.852092636854761
ASV191	ASV252	+	0.893925879733237
ASV191	ASV256	+	0.945916040092779
ASV191	ASV291	-	0.781415541305113
ASV191	ASV316	+	0.909029555275034
ASV191	ASV319	-	0.871037836877123
ASV191	ASV347	+	0.855891198215615
ASV191	ASV359	+	0.837360893100928
ASV191	ASV395	+	0.798366427778252
ASV191	ASV415	-	0.899077370867106
ASV191	ASV451	+	0.903785225833051
ASV192	ASV200	-	0.80755548240711
ASV192	ASV208	+	0.867728472638299
ASV192	ASV214	+	0.8855820893206
ASV192	ASV217	+	0.746574404318454
ASV192	ASV222	+	0.831499260572101
ASV192	ASV722	+	0.872477644229847
ASV192	ASV737	+	0.816786888542494
ASV193	ASV388	+	0.743475386611437
ASV193	ASV591	-	0.827533194431583
ASV194	ASV200	-	0.822368495628349
ASV194	ASV222	+	0.827116246230673
ASV194	ASV238	+	0.78505868184709
ASV194	ASV268	+	0.891426768480072
ASV194	ASV276	-	0.601398803843607
ASV194	ASV293	+	0.963153177495439
ASV194	ASV342	+	0.977145110145635
ASV194	ASV397	-	0.638413784644769
ASV194	ASV429	-	0.615133425566734
ASV194	ASV449	+	0.989284673179867
ASV194	ASV484	-	0.577757432676743
ASV194	ASV623	-	0.633218473607857
ASV194	ASV722	-	0.666792268088741
ASV195	ASV200	-	0.482324303035016
ASV195	ASV201	+	0.657177197921043
ASV195	ASV240	+	0.985811140409493
ASV195	ASV269	+	0.98669067121474
ASV195	ASV273	+	0.977120672338617
ASV195	ASV312	+	0.931561534818511
ASV195	ASV340	+	0.835417881736535
ASV195	ASV342	+	0.826182906918487
ASV195	ASV386	+	0.881939079807402
ASV195	ASV387	+	0.79841623883227
ASV195	ASV425	+	0.810852764747942
ASV195	ASV439	+	0.78044662961213
ASV195	ASV451	+	0.772563404897988
ASV195	ASV516	+	0.767911192274715
ASV195	ASV865	+	0.690436452448978
ASV196	ASV217	-	0.92548642422556
ASV196	ASV238	-	0.947936544966093
ASV196	ASV242	+	0.74347184614884
ASV196	ASV293	+	0.797588422608336
ASV196	ASV312	+	0.737624902772345
ASV196	ASV323	+	0.700983003022024
ASV196	ASV337	+	0.753452521699941
ASV196	ASV346	+	0.704702755116067
ASV196	ASV349	+	0.738920233946076
ASV196	ASV415	+	0.904977834474376
ASV196	ASV591	+	0.87336143868913
ASV198	ASV220	-	0.687524307176664
ASV199	ASV372	+	0.88844576702372
ASV199	ASV374	+	0.691802259586371
ASV199	ASV408	+	0.915094287946551
ASV200	ASV236	+	0.928534692726121
ASV200	ASV244	+	0.927337548726716
ASV200	ASV249	+	0.913670300270617
ASV200	ASV310	-	0.84854149298071
ASV200	ASV339	+	0.8856557771475
ASV200	ASV377	+	0.829788159422205
ASV200	ASV428	+	0.840724037608461
ASV200	ASV545	+	0.813832749433522
ASV201	ASV206	+	0.948359171975838
ASV201	ASV219	+	0.854282751998688
ASV201	ASV221	+	0.905079695278619
ASV201	ASV231	+	0.860849687015398
ASV201	ASV270	+	0.710619710011328
ASV202	ASV207	-	0.545039672996993
ASV202	ASV224	-	0.520386670044829
ASV202	ASV235	-	0.714521119684135
ASV202	ASV292	-	0.669231585166793
ASV202	ASV297	+	0.729691802024396
ASV202	ASV418	-	0.538295857909243
ASV203	ASV291	+	0.770294832872927
ASV205	ASV432	+	0.768429045935293
ASV205	ASV695	+	0.677283242853536
ASV206	ASV368	+	0.832850382805664
ASV206	ASV369	+	0.695230700186653
ASV207	ASV273	+	0.705681138282948
ASV207	ASV346	+	0.937090824250793
ASV208	ASV252	+	0.796778488205071
ASV208	ASV267	+	0.910624063745741
ASV208	ASV312	+	0.824868992680539
ASV208	ASV318	-	0.89623219632219
ASV208	ASV322	+	0.831196962636611
ASV208	ASV339	+	0.81685234162745
ASV208	ASV369	+	0.779223124134212
ASV208	ASV418	-	0.895842148387966
ASV208	ASV439	-	0.845171864148766
ASV208	ASV484	+	0.881134826741199
ASV208	ASV498	+	0.959392786834762
ASV208	ASV540	-	0.827738888251885
ASV209	ASV242	+	0.787114524192078
ASV209	ASV254	+	0.712336827321248
ASV209	ASV340	-	0.915586745208449
ASV209	ASV353	+	0.768892023702172
ASV209	ASV574	-	0.953835954706943
ASV209	ASV683	-	0.758616316538287
ASV210	ASV220	-	0.901588449050614
ASV210	ASV232	+	0.903659815329495
ASV210	ASV238	-	0.663421131697757
ASV210	ASV304	+	0.958384665143972
ASV210	ASV342	-	0.782379501700527
ASV210	ASV382	+	0.961995750970165
ASV210	ASV395	+	0.794045837018879
ASV210	ASV428	-	0.696670042047335
ASV210	ASV484	+	0.975218739035128
ASV210	ASV513	+	0.748053151339234
ASV211	ASV268	+	0.960498352150124
ASV211	ASV285	-	0.757717290680272
ASV211	ASV298	+	0.954769191907706
ASV211	ASV339	+	0.956384853417663
ASV211	ASV340	+	0.941186052893386
ASV211	ASV370	+	0.941474541951854
ASV211	ASV414	+	0.947649900445735
ASV211	ASV415	+	0.964897788953224
ASV211	ASV558	+	0.91877262537046
ASV211	ASV711	+	0.865285755187524
ASV211	ASV714	+	0.905828804834033
ASV211	ASV744	+	0.889910331606254
ASV211	ASV782	+	0.935326636290863
ASV212	ASV222	+	0.88718507780831
ASV212	ASV265	+	0.939000095063734
ASV212	ASV270	+	0.89776415680803
ASV212	ASV273	+	0.891208737479807
ASV212	ASV318	-	0.757874038282861
ASV212	ASV335	+	0.865384029970181
ASV212	ASV350	+	0.860146831317064
ASV212	ASV351	+	0.900101063661089
ASV212	ASV374	+	0.933095805806342
ASV212	ASV408	+	0.909162965881458
ASV212	ASV422	+	0.889099537015858
ASV212	ASV453	+	0.905109934882572
ASV212	ASV498	+	0.94113213424614
ASV212	ASV513	+	0.903957221325456
ASV212	ASV516	-	0.759387289546868
ASV212	ASV741	+	0.880491670173957
ASV212	ASV865	+	0.886062437543878
ASV214	ASV252	+	0.930141490195047
ASV214	ASV275	+	0.858793879034174
ASV214	ASV290	+	0.807257477959387
ASV214	ASV297	+	0.846053412737833
ASV217	ASV291	+	0.950123224561009
ASV217	ASV330	+	0.785134159037374
ASV217	ASV347	-	0.660633112816476
ASV217	ASV350	+	0.58493950305742
ASV217	ASV371	+	0.636823493093022
ASV217	ASV374	-	0.639697411164749
ASV217	ASV649	-	0.644980283937679
ASV217	ASV678	+	0.647349009783297
ASV218	ASV232	-	0.613950222627539
ASV218	ASV268	-	0.595994331510026
ASV218	ASV388	-	0.515352095602015
ASV218	ASV485	-	0.701758717002379
ASV218	ASV899	-	0.601809479898905
ASV219	ASV256	-	0.704918670891058
ASV219	ASV290	-	0.878374332054916
ASV219	ASV305	+	0.894560317248588
ASV219	ASV307	-	0.779137827804352
ASV219	ASV309	-	0.48825337278775
ASV219	ASV334	-	0.979420508522041
ASV219	ASV451	-	0.772740659460241
ASV219	ASV714	+	0.669428741566475
ASV219	ASV725	-	0.443469263984055
ASV220	ASV224	-	0.431105210163157
ASV220	ASV230	+	0.986166548160482
ASV220	ASV388	+	0.969402129717392
ASV220	ASV498	+	0.988617550379237
ASV220	ASV612	+	0.963887652339178
ASV220	ASV649	-	0.632365510822907
ASV222	ASV323	-	0.582519777735389
ASV222	ASV865	+	0.953898408299717
ASV223	ASV330	+	0.970047661742338
ASV223	ASV359	+	0.752101501431201
ASV223	ASV366	-	0.820262020377034
ASV223	ASV397	+	0.91267291521029
ASV223	ASV899	+	0.818277938971853
ASV224	ASV240	+	0.921430384836608
ASV224	ASV303	-	0.86586334564663
ASV224	ASV369	+	0.872760596940033
ASV224	ASV498	+	0.957768931994578
ASV225	ASV236	-	0.664713582293859
ASV225	ASV307	-	0.531369541024988
ASV225	ASV347	+	0.641001364506983
ASV225	ASV386	-	0.655472698188523
ASV225	ASV399	-	0.910687112964113
ASV225	ASV422	+	0.980690145163237
ASV225	ASV431	+	0.978351736635307
ASV225	ASV525	-	0.846814200313841
ASV225	ASV695	+	0.98243793831334
ASV228	ASV241	+	0.961551070913448
ASV228	ASV276	+	0.976109367246156
ASV228	ASV289	-	0.568705240092917
ASV228	ASV291	+	0.977462672409078
ASV228	ASV307	+	0.987494066681017
ASV228	ASV316	+	0.98133560837024
ASV228	ASV342	+	0.980828406050824
ASV228	ASV359	-	0.730240267533027
ASV228	ASV362	-	0.53229881580528
ASV228	ASV363	-	0.655986806384325
ASV228	ASV386	-	0.720550908667911
ASV228	ASV417	-	0.829864693054749
ASV228	ASV498	-	0.932790286814548
ASV229	ASV250	-	0.861037988814871
ASV229	ASV259	+	0.80250110888788
ASV229	ASV265	-	0.639171284548402
ASV229	ASV303	-	0.824047344162888
ASV229	ASV310	+	0.543909038071879
ASV229	ASV353	+	0.755279585414943
ASV229	ASV382	+	0.869556617189448
ASV229	ASV429	+	0.773884403529781
ASV229	ASV527	+	0.835224258680077
ASV229	ASV545	+	0.857713263382307
ASV229	ASV574	+	0.901441537850917
ASV230	ASV261	+	0.86835420961996
ASV230	ASV336	-	0.837467256726487
ASV230	ASV346	-	0.481466109977246
ASV230	ASV349	+	0.788857317561742
ASV230	ASV353	+	0.696625653650976
ASV230	ASV431	+	0.974867075848814
ASV230	ASV865	-	0.679274157659358
ASV231	ASV297	-	0.546813499071739
ASV231	ASV337	+	0.647117224099197
ASV231	ASV374	-	0.686571601551476
ASV231	ASV386	-	0.917440531103243
ASV231	ASV412	+	0.979418713409802
ASV231	ASV418	+	0.977891798142826
ASV231	ASV498	-	0.798495429425718
ASV231	ASV657	+	0.985262113554614
ASV232	ASV240	+	0.976396718074694
ASV232	ASV275	+	0.983934775202769
ASV232	ASV288	-	0.593730961704426
ASV232	ASV290	+	0.97827092244668
ASV232	ASV305	+	0.980778627262687
ASV232	ASV312	+	0.974889804462635
ASV232	ASV340	+	0.977494089606684
ASV232	ASV346	-	0.843164011283584
ASV232	ASV357	-	0.714754041285354
ASV232	ASV360	-	0.543672269879229
ASV232	ASV362	-	0.703020523621192
ASV232	ASV405	+	0.987890320916632
ASV235	ASV316	+	0.868102350538318
ASV235	ASV385	-	0.789527666598254
ASV236	ASV330	+	0.81825623368219
ASV236	ASV334	+	0.830416244880738
ASV236	ASV386	+	0.960071571647921
ASV236	ASV498	-	0.803074908901173
ASV238	ASV261	+	0.84349604419991
ASV238	ASV303	+	0.865073016511979
ASV238	ASV312	-	0.564418042687958
ASV238	ASV382	+	0.985265457907948
ASV238	ASV418	+	0.97731417561823
ASV238	ASV431	-	0.46312486487394
ASV238	ASV501	-	0.5892030696774
ASV238	ASV623	-	0.553994465540948
ASV238	ASV661	+	0.98291907651139
ASV238	ASV695	-	0.530995836421986
ASV240	ASV241	-	0.595574109495826
ASV240	ASV261	-	0.624195558454793
ASV240	ASV282	-	0.460806565792813
ASV240	ASV285	+	0.574399131601647
ASV240	ASV334	+	0.977544310037423
ASV240	ASV360	+	0.986958951648333
ASV240	ASV366	+	0.980672403883925
ASV240	ASV374	+	0.95966556039966
ASV240	ASV414	+	0.988464809613658
ASV240	ASV558	+	0.905336315794076
ASV240	ASV737	+	0.893038041150442
ASV240	ASV741	+	0.899267605324822
ASV240	ASV899	+	0.968138064036356
ASV241	ASV288	+	0.901682883863166
ASV241	ASV289	+	0.901818141211752
ASV241	ASV295	+	0.872515123541995
ASV241	ASV312	+	0.91989309243337
ASV241	ASV372	+	0.829724241936345
ASV241	ASV412	+	0.923930036026559
ASV241	ASV415	+	0.940722334283303
ASV241	ASV461	-	0.893231987549944
ASV241	ASV725	+	0.935619308897321
ASV242	ASV259	+	0.878363745977749
ASV242	ASV268	+	0.790464548497433
ASV242	ASV340	+	0.900899417397544
ASV242	ASV387	+	0.927995427961823
ASV242	ASV431	+	0.914503021614904
ASV242	ASV485	+	0.870781507401238
ASV242	ASV540	+	0.905489442337498
ASV242	ASV558	+	0.871378594239396
ASV242	ASV829	+	0.927653876760633
ASV244	ASV305	-	0.695164781581185
ASV244	ASV377	-	0.514060083976972
ASV244	ASV451	+	0.70917490256293
ASV244	ASV672	-	0.613355548420766
ASV244	ASV714	-	0.923762133928965
ASV244	ASV825	+	0.968827868330921
ASV244	ASV899	+	0.963662944002109
ASV247	ASV268	-	0.881551904313631
ASV247	ASV291	+	0.974495396813922
ASV247	ASV330	+	0.955036810686068
ASV247	ASV366	+	0.965769957942633
ASV247	ASV371	-	0.828968125075248
ASV247	ASV377	-	0.554197284698174
ASV247	ASV385	+	0.969773377455021
ASV247	ASV414	+	0.979779041972039
ASV247	ASV425	+	0.976383269462332
ASV247	ASV525	+	0.97993504856832
ASV247	ASV534	-	0.870302537294654
ASV247	ASV649	-	0.703178697519867
ASV247	ASV661	-	0.478505685370684
ASV247	ASV672	-	0.679714842639899
ASV247	ASV782	-	0.712971111573937
ASV249	ASV250	+	0.989288456618342
ASV249	ASV254	+	0.984236060156535
ASV249	ASV397	+	0.909494982593514
ASV250	ASV282	+	0.867124678602207
ASV256	ASV370	+	0.944373005450597
ASV256	ASV414	+	0.869746717154097
ASV256	ASV415	+	0.924247695257651
ASV256	ASV558	+	0.967021583987949
ASV256	ASV574	+	0.80987305206458
ASV256	ASV711	+	0.915002127491189
ASV256	ASV714	+	0.794999904564986
ASV256	ASV744	+	0.786905349297766
ASV256	ASV782	+	0.935736435638575
ASV258	ASV269	+	0.900482108746925
ASV258	ASV307	+	0.897422706983938
ASV258	ASV310	+	0.812914616585852
ASV258	ASV316	+	0.923222764118543
ASV258	ASV319	+	0.921843441554832
ASV258	ASV385	+	0.926147027841804
ASV258	ASV414	+	0.898769133601906
ASV258	ASV415	+	0.937091251372317
ASV258	ASV485	+	0.888156213343918
ASV258	ASV574	+	0.846221560696396
ASV258	ASV657	+	0.804116907869028
ASV258	ASV725	+	0.862179992687691
ASV258	ASV778	+	0.860810402748226
ASV258	ASV829	+	0.919790810132212
ASV259	ASV275	+	0.939545253258347
ASV259	ASV289	+	0.880264207902046
ASV259	ASV297	+	0.85752060490168
ASV259	ASV346	+	0.889909178475988
ASV259	ASV369	+	0.862683642903033
ASV259	ASV387	+	0.864135754455196
ASV259	ASV415	+	0.929017806289519
ASV259	ASV782	+	0.946512292383886
ASV261	ASV269	+	0.915532483653026
ASV261	ASV382	+	0.801151682203728
ASV261	ASV501	+	0.934114451957418
ASV261	ASV558	+	0.935915915965617
ASV264	ASV266	+	0.946782622081967
ASV264	ASV351	+	0.744798097127954
ASV264	ASV363	+	0.877868650360935
ASV264	ASV425	-	0.823895758798173
ASV264	ASV453	+	0.806558346871651
ASV265	ASV327	-	0.931174294896181
ASV265	ASV545	-	0.849886437869357
ASV266	ASV278	-	0.883601745415301
ASV266	ASV516	-	0.860348112645389
ASV266	ASV657	+	0.952235554830548
ASV267	ASV281	-	0.743228258936271
ASV267	ASV335	-	0.840540125692749
ASV268	ASV371	-	0.566873161920869
ASV268	ASV405	+	0.964122880101103
ASV268	ASV415	+	0.988979470536053
ASV269	ASV272	+	0.99580194747332
ASV269	ASV305	+	0.987138561501714
ASV269	ASV319	-	0.50743427954195
ASV269	ASV322	+	0.986719460814354
ASV269	ASV337	+	0.957984035683989
ASV269	ASV347	+	0.989374595069599
ASV269	ASV371	+	0.987864867416379
ASV269	ASV374	-	0.866693013826238
ASV269	ASV397	-	0.651331266256703
ASV269	ASV408	-	0.587584117920578
ASV269	ASV498	+	0.98443558985392
ASV269	ASV501	+	0.984213260622525
ASV269	ASV527	+	0.977684874966968
ASV269	ASV612	+	0.797120950628477
ASV269	ASV725	+	0.853809558270065
ASV270	ASV540	-	0.724361857323006
ASV272	ASV362	-	0.719046253381123
ASV272	ASV376	+	0.707342964142166
ASV272	ASV623	+	0.801454747335395
ASV272	ASV649	+	0.857439128670151
ASV272	ASV714	+	0.786409365225305
ASV273	ASV289	+	0.925694798167406
ASV273	ASV348	-	0.95011375306528
ASV275	ASV334	+	0.96958681909124
ASV275	ASV649	+	0.938702555082205
ASV275	ASV829	+	0.92141965141851
ASV275	ASV858	+	0.836192762371418
ASV276	ASV285	+	0.95417250446456
ASV276	ASV310	+	0.86559227585642
ASV276	ASV312	+	0.846386713860399
ASV276	ASV334	+	0.946342668829816
ASV276	ASV335	+	0.906177681153855
ASV276	ASV342	+	0.893138720924397
ASV276	ASV347	+	0.812125179058955
ASV276	ASV359	+	0.87317419108423
ASV276	ASV368	+	0.904647768904983
ASV276	ASV574	+	0.859034172534105
ASV276	ASV612	+	0.935558101336838
ASV276	ASV725	-	0.923322814284578
ASV276	ASV983	+	0.901447257704329
ASV278	ASV292	+	0.786109341559367
ASV278	ASV305	+	0.917966709251992
ASV278	ASV319	+	0.831136036905737
ASV278	ASV337	+	0.899736444910834
ASV278	ASV348	+	0.834318088237942
ASV278	ASV360	+	0.826645697189359
ASV278	ASV371	+	0.751656839392981
ASV278	ASV372	-	0.927478178126659
ASV278	ASV414	+	0.851739254608112
ASV278	ASV417	+	0.776299279778183
ASV278	ASV432	+	0.918314195895609
ASV278	ASV485	+	0.897752964976235
ASV278	ASV737	+	0.9516637990179
ASV280	ASV289	+	0.977533075325159
ASV280	ASV316	+	0.902180445167966
ASV280	ASV319	+	0.844384471231272
ASV280	ASV336	+	0.928071018083953
ASV280	ASV342	+	0.789008666045604
ASV280	ASV417	+	0.803724669007914
ASV280	ASV425	+	0.717919001488895
ASV280	ASV431	+	0.828981643903511
ASV280	ASV829	+	0.635884438792464
ASV281	ASV305	+	0.842416863413058
ASV282	ASV330	+	0.766198906779704
ASV282	ASV350	-	0.701485542173654
ASV282	ASV355	+	0.461754574317713
ASV282	ASV983	+	0.797284019378246
ASV285	ASV332	+	0.892809335749478
ASV285	ASV722	+	0.728956017854562
ASV286	ASV371	+	0.911175192493408
ASV286	ASV612	+	0.907109995511486
ASV288	ASV320	-	0.916213997491508
ASV288	ASV429	+	0.943275318048009
ASV288	ASV484	+	0.904734549320693
ASV288	ASV527	+	0.850849890406613
ASV288	ASV574	+	0.9397844846684
ASV288	ASV722	+	0.888049013830495
ASV289	ASV303	+	0.91563661917649
ASV289	ASV308	+	0.793339113896099
ASV289	ASV323	+	0.856560125779463
ASV289	ASV386	+	0.830847115962575
ASV289	ASV408	+	0.951657489370976
ASV289	ASV451	-	0.866805997591494
ASV289	ASV683	+	0.909202674841114
ASV289	ASV711	-	0.882024076940044
ASV290	ASV293	+	0.855973017683299
ASV290	ASV332	+	0.930292295670004
ASV290	ASV337	+	0.822059529975574
ASV290	ASV349	-	0.894177102195856
ASV290	ASV366	+	0.874128625412297
ASV290	ASV388	+	0.951991710882929
ASV290	ASV591	-	0.863101119014624
ASV290	ASV678	+	0.843209903421648
ASV290	ASV722	+	0.928469697796412
ASV290	ASV737	+	0.704918295922409
ASV290	ASV825	+	0.88156380583978
ASV290	ASV865	+	0.907459048135756
ASV291	ASV319	+	0.959863551649809
ASV291	ASV399	-	0.827791123424749
ASV291	ASV545	-	0.888526605292477
ASV291	ASV591	-	0.603427442214886
ASV291	ASV744	+	0.829116560169626
ASV292	ASV296	+	0.820974012512172
ASV292	ASV327	+	0.886653217151762
ASV292	ASV337	-	0.60661026323409
ASV292	ASV500	+	0.953775425234936
ASV292	ASV527	-	0.513511259661214
ASV292	ASV657	-	0.628587398629886
ASV292	ASV744	-	0.640307929483204
ASV292	ASV829	+	0.971512949077837
ASV292	ASV983	-	0.586206425245848
ASV293	ASV320	-	0.631112183166924
ASV293	ASV337	-	0.67558082640485
ASV293	ASV362	-	0.483514670355996
[truncated: 226 more rows]
