# Supplementary material for: Microbial interactions mediate the fairy ring type effects on alpine meadow plant communities on the Tibetan plateau
Source: Environ Microbiome. 2026 Mar 10;21:55. doi: 10.1186/s40793-026-00873-z (PMC13088534; doi:10.1186/s40793-026-00873-z)
Supplement: Supplementary file 2 — Supplementary Material 2 [file 40793_2026_873_MOESM2_ESM.zip › co-occurrence network/bacteria/T3/Clitocybe_10out_node.csv]

ID	degree	betweenness_centrality	closeness_centrality	eigenvector_centrality	Abundance	module	Kingdom	phylum	class	order	family	genus
ASV1	10	119	0.00128210041963034	0.220645606278161	0.186666157692822	M1	Bacteria	Cyanobacteria	Cyanobacteriia	Chloroplast	Chloroplast	Chloroplast
ASV6	6	26	0.00119487540215931	0.123599004679514	1.86971541999885	M2	Bacteria	Verrucomicrobiota	Verrucomicrobiae	Chthoniobacterales	Chthoniobacteraceae	Candidatus_Udaeobacter
ASV7	12	108	0.00137794560957084	0.339020418662767	0.106121046704712	M8	Bacteria	Cyanobacteria	Cyanobacteriia	Chloroplast	Chloroplast	Chloroplast
ASV8	10	111	0.00127610465693523	0.236397030939787	0.703147367014678	M4	Bacteria	Gemmatimonadota	Gemmatimonadetes	Gemmatimonadales	Gemmatimonadaceae	uncultured
ASV9	10	115	0.00136016296842613	0.212295156286221	0.742083866165328	M5	Bacteria	Actinobacteriota	Thermoleophilia	Solirubrobacterales	67-14	67-14
ASV10	15	191	0.00140646482811498	0.399141867037713	0.525642738533774	M1	Bacteria	Gemmatimonadota	Gemmatimonadetes	Gemmatimonadales	Gemmatimonadaceae
ASV11	12	101	0.00131390068835701	0.282916720940842	1.11159887771267	M1	Bacteria	Proteobacteria	Alphaproteobacteria	Rhizobiales	uncultured	uncultured
ASV12	17	195	0.00141511460832186	0.531905611016504	0.748191552306606	M9	Bacteria	Acidobacteriota	Blastocatellia	Pyrinomonadales	Pyrinomonadaceae	RB41
ASV13	8	122	0.00132949902230184	0.133037359778553	0.837516462122803	M4	Bacteria	Acidobacteriota	Blastocatellia	Pyrinomonadales	Pyrinomonadaceae	RB41
ASV16	15	143	0.00141562491963981	0.440490517821099	0.608096501441032	M2	Bacteria	Acidobacteriota	Blastocatellia	Pyrinomonadales	Pyrinomonadaceae	RB41
ASV17	10	100	0.00130982952037626	0.223364780553379	0.57717634035081	M2	Bacteria	Proteobacteria	Gammaproteobacteria	Burkholderiales	Nitrosomonadaceae	MND1
ASV18	7	59	0.00128648183373	0.173950668397802	0.65352241711679	M9	Bacteria	Actinobacteriota	Thermoleophilia	Gaiellales	uncultured	uncultured
ASV19	3	11	0.00111569824383358	0.0477563393131018	0.381730383829901	M3	Bacteria	Gemmatimonadota	Gemmatimonadetes	Gemmatimonadales	Gemmatimonadaceae	uncultured
ASV20	23	540	0.00149381091522147	0.606115388127994	0.46380241635333	M5	Bacteria	Chloroflexi	Gitt-GS-136	Gitt-GS-136	Gitt-GS-136	Gitt-GS-136
ASV21	11	395	0.00151550530005947	0.268612068143661	0.667264710934667	M3	Bacteria	Acidobacteriota	Blastocatellia	Pyrinomonadales	Pyrinomonadaceae	RB41
ASV22	14	356	0.00140720382256801	0.295148300914094	0.508464871261428	M8	Bacteria	Acidobacteriota	Vicinamibacteria	Vicinamibacterales	Vicinamibacteraceae	Vicinamibacteraceae
ASV23	8	71	0.00134363029482927	0.202176616854668	0.375240967304793	M1	Bacteria	Gemmatimonadota	Gemmatimonadetes	Gemmatimonadales	Gemmatimonadaceae	uncultured
ASV24	13	159	0.00138684534919498	0.319875948040119	0.510373523180578	M3	Bacteria	Actinobacteriota	Thermoleophilia	Solirubrobacterales	67-14	67-14
ASV25	4	31	0.00124980704603126	0.104999540697766	0.357299639264787	M1	Bacteria	Gemmatimonadota	Gemmatimonadetes	Gemmatimonadales	Gemmatimonadaceae	uncultured
ASV26	10	62	0.00137648459841911	0.33051698282672	0.437463019869066	M3	Bacteria	Actinobacteriota	Thermoleophilia	Gaiellales	uncultured	uncultured
ASV27	18	304	0.00143834495076354	0.452498732451139	0.508846601645258	M5	Bacteria	Actinobacteriota	Thermoleophilia	Solirubrobacterales	Solirubrobacteraceae	Solirubrobacter
ASV28	15	442	0.00152723420255521	0.470764991317049	0.278281449811998	M4	Bacteria	Actinobacteriota	MB-A2-108	MB-A2-108	MB-A2-108	MB-A2-108
ASV29	9	201	0.00137606325131757	0.235859830664751	0.284770866337106	M6	Bacteria	Chloroflexi	P2-11E	P2-11E	P2-11E	P2-11E
ASV30	12	160	0.00137058411619358	0.294321831660307	0.34622945813372	M2	Bacteria	Actinobacteriota	Thermoleophilia	Gaiellales
ASV31	8	122	0.00128475140126341	0.214285674707184	0.372950585001813	M5	Bacteria	NB1-j	NB1-j	NB1-j	NB1-j	NB1-j
ASV32	7	88	0.00131040055044604	0.185601543027186	0.299658351306472	M5	Bacteria	Methylomirabilota	Methylomirabilia	Rokubacteriales	Rokubacteriales	Rokubacteriales
ASV33	17	236	0.0014064288245648	0.433558713144072	0.419903422212891	M8	Bacteria	Gemmatimonadota	Gemmatimonadetes	Gemmatimonadales	Gemmatimonadaceae	uncultured
ASV35	12	95	0.001357929826588	0.375874802284269	0.392800564960968	M2	Bacteria	Acidobacteriota	Vicinamibacteria	Vicinamibacterales
ASV36	2	3	0.00117411450111284	0.0512800720276143	0.4634206859695	M6	Bacteria	RCP2-54	RCP2-54	RCP2-54	RCP2-54	RCP2-54
ASV38	8	73	0.00131723294703719	0.209210217756062	0.426011108354169	M6	Bacteria	Gemmatimonadota	Gemmatimonadetes	Gemmatimonadales	Gemmatimonadaceae	uncultured
ASV39	5	58	0.00123764233247009	0.0955424485029005	0.380966923062241	M3	Bacteria	Acidobacteriota	Blastocatellia
ASV40	15	193	0.0014383384672281	0.444447274612647	0.341648693527761	M3	Bacteria	Gemmatimonadota	Gemmatimonadetes	Gemmatimonadales	Gemmatimonadaceae	uncultured
ASV41	18	456	0.00147863080478941	0.479225679179516	0.26873819021625	M8	Bacteria	Proteobacteria	Alphaproteobacteria	Rhizobiales	Xanthobacteraceae	Bradyrhizobium
ASV42	13	255	0.00135851480841877	0.225530661916591	0.351955413891169	M2	Bacteria	Proteobacteria	Gammaproteobacteria	Burkholderiales	Sutterellaceae	uncultured
ASV43	16	150	0.0014445070957282	0.49328989763303	0.351573683507339	M1	Bacteria	Acidobacteriota	Vicinamibacteria	Vicinamibacterales	Vicinamibacteraceae	Vicinamibacteraceae
ASV44	9	280	0.00135625890869339	0.166892824518334	0.349665031588189	M5	Bacteria	Acidobacteriota	Blastocatellia
ASV45	10	422	0.00136856474571	0.132476317993094	0.26911992060008	M5	Bacteria	Actinobacteriota	Thermoleophilia	Gaiellales	uncultured	uncultured
ASV46	12	243	0.00129762336167035	0.257583949524283	0.356154448113298	M1	Bacteria	Acidobacteriota	Vicinamibacteria	Vicinamibacterales
ASV47	8	130	0.00128066568169642	0.130111159050518	0.249651671024755	M2	Bacteria	Chloroflexi	P2-11E	P2-11E	P2-11E	P2-11E
ASV49	2	4	0.00112026068174757	0.0416043819672237	0.408069780314164	M6	Bacteria	Gemmatimonadota	Gemmatimonadetes	Gemmatimonadales	Gemmatimonadaceae
ASV50	5	37	0.00125026798275662	0.098682577557718	0.259194930620503	M6	Bacteria	Gemmatimonadota	Gemmatimonadetes	Gemmatimonadales	Gemmatimonadaceae	uncultured
ASV51	20	1050	0.00157117421382748	0.510698290859871	0.208043059187296	M1	Bacteria	Acidobacteriota	Holophagae	Subgroup_7	Subgroup_7	Subgroup_7
ASV52	14	239	0.00139045237037616	0.355424186348848	0.274082415589869	M7	Bacteria	Acidobacteriota	Vicinamibacteria	Vicinamibacterales	Vicinamibacteraceae	Vicinamibacteraceae
ASV53	13	837	0.00148079457436245	0.233398006226547	0.180176741167713	M2	Bacteria	Proteobacteria	Gammaproteobacteria	Burkholderiales	Nitrosomonadaceae	MND1
ASV54	13	402	0.00145785547815	0.269443341653406	0.267592999064761	M9	Bacteria	Chloroflexi	P2-11E	P2-11E	P2-11E	P2-11E
ASV56	13	252	0.00140857128667715	0.360947234480083	0.235909377206879	M4	Bacteria	Actinobacteriota	MB-A2-108	MB-A2-108	MB-A2-108	MB-A2-108
ASV57	16	344	0.00140901235980693	0.317097760725294	0.203462294581337	M5	Bacteria	Methylomirabilota	Methylomirabilia	Rokubacteriales	Rokubacteriales	Rokubacteriales
ASV58	5	30	0.00115167254227806	0.0880290484073409	0.23056515183326	M5	Bacteria	Acidobacteriota	Vicinamibacteria	Vicinamibacterales	Vicinamibacteraceae	Vicinamibacteraceae
ASV59	18	745	0.00151530766297987	0.41349779336702	0.214532475712404	M4	Bacteria	Gemmatimonadota	Gemmatimonadetes	Gemmatimonadales	Gemmatimonadaceae	Roseisolibacter
ASV60	9	126	0.00134514372103199	0.199320292904613	0.15421907506728	M5	Bacteria	Acidobacteriota	Holophagae	Subgroup_7	Subgroup_7	Subgroup_7
ASV61	18	1009	0.00150948868666786	0.42470642079269	0.276372797892848	M6	Bacteria	Proteobacteria	Gammaproteobacteria	Burkholderiales	Nitrosomonadaceae	MND1
ASV63	19	618	0.00147007093065454	0.403446670285066	0.183230584238352	M5	Bacteria	Methylomirabilota	Methylomirabilia	Rokubacteriales	Rokubacteriales	Rokubacteriales
ASV64	11	235	0.00140879667070622	0.244721590692113	0.259576661004333	M1	Bacteria	Actinobacteriota	Acidimicrobiia	IMCC26256	IMCC26256	IMCC26256
ASV65	15	954	0.00163385854277252	0.330296526326459	0.27141030290306	M2	Bacteria	Acidobacteriota	Blastocatellia	Pyrinomonadales	Pyrinomonadaceae	RB41
ASV66	20	328	0.00145351008279534	0.584654135880291	0.199263260359208	M7	Bacteria	Proteobacteria	Alphaproteobacteria	Rhizobiales	KF-JG30-B3	KF-JG30-B3
ASV67	16	210	0.00143549997219561	0.501645245069144	0.2298016910656	M2	Bacteria	Actinobacteriota	Actinobacteria	Frankiales	Geodermatophilaceae	Blastococcus
ASV68	9	371	0.00134638386679372	0.207576923048913	0.221785353005172	M8	Bacteria	Actinobacteriota	Thermoleophilia	Solirubrobacterales	67-14	67-14
ASV69	3	15	0.00116208045459461	0.0621574651612551	0.144675815471532	M2	Bacteria	RCP2-54	RCP2-54	RCP2-54	RCP2-54	RCP2-54
ASV70	16	185	0.00140363435007186	0.433875749876625	0.137041207794934	M4	Bacteria	Actinobacteriota	Thermoleophilia	Gaiellales	uncultured	uncultured
ASV71	12	147	0.00137207045211902	0.295062298177173	0.182085393086863	M7	Bacteria	Acidobacteriota	Blastocatellia	Pyrinomonadales	Pyrinomonadaceae	RB41
ASV73	15	291	0.00150544890148727	0.469972774386322	0.235145916439219	M3	Bacteria	Actinobacteriota	Thermoleophilia	Solirubrobacterales	67-14	67-14
ASV74	6	49	0.001175388076682	0.0984107261550714	0.224839196075812	M6	Bacteria	Acidobacteriota	Vicinamibacteria	Vicinamibacterales	Vicinamibacteraceae	Vicinamibacteraceae
ASV75	18	438	0.00146977756958709	0.474345294407928	0.400435172637566	M5	Bacteria	Acidobacteriota	Blastocatellia	Pyrinomonadales	Pyrinomonadaceae	RB41
ASV76	12	223	0.00142838202317459	0.330490226986547	0.140476781249404	M1	Bacteria	Actinobacteriota	Thermoleophilia	Gaiellales	Gaiellaceae	Gaiella
ASV77	6	27	0.00119866707518682	0.132760195924156	0.238199759509858	M9	Bacteria	Gemmatimonadota	Gemmatimonadetes	Gemmatimonadales	Gemmatimonadaceae	Gemmatimonas
ASV78	9	128	0.00132803101346671	0.24030748695193	0.0606951310289543	M4	Bacteria	Proteobacteria	Alphaproteobacteria	Rhizobiales	Rhizobiaceae	Phyllobacterium
ASV80	9	107	0.00128679872543842	0.231979720013353	0.207661328803466	M2	Bacteria	Acidobacteriota	Blastocatellia	Pyrinomonadales	Pyrinomonadaceae	RB41
ASV81	2	0	0.00113733066741923	0.0522719236494743	0.138568129330254	M2	Bacteria	Actinobacteriota	Thermoleophilia	Solirubrobacterales	Solirubrobacteraceae	Solirubrobacter
ASV82	10	239	0.00138254750107639	0.229612746619998	0.182085393086863	M1	Bacteria	Proteobacteria	Alphaproteobacteria	Rhizobiales	Rhizobiales_Incertae_Sedis	Nordella
ASV83	14	325	0.00141607678060483	0.348049117249759	0.1927738438341	M2	Bacteria	Actinobacteriota	Thermoleophilia	Gaiellales	Gaiellaceae	Gaiella
ASV84	10	324	0.00142255994658752	0.197561730108498	0.197354608440059	M5	Bacteria	Proteobacteria	Gammaproteobacteria	Burkholderiales	Comamonadaceae
ASV85	20	711	0.0015299425978184	0.539023524481567	0.143530624320043	M6	Bacteria	Proteobacteria	Alphaproteobacteria	Rhizobiales	Methyloligellaceae
ASV86	16	464	0.00148188353121911	0.321370885126324	0.247361288721776	M6	Bacteria	Proteobacteria	Gammaproteobacteria	Burkholderiales	TRA3-20	TRA3-20
ASV87	6	20	0.0012248915229748	0.15492654871505	0.311110262821369	M7	Bacteria	Proteobacteria	Alphaproteobacteria	Rhizobiales	Xanthobacteraceae
ASV88	25	744	0.00156032144977947	0.786442280287252	0.217204588399214	M7	Bacteria	Acidobacteriota	Blastocatellia	Pyrinomonadales	Pyrinomonadaceae	RB41
ASV89	10	290	0.00137536246621306	0.201925068650134	0.19124692229878	M8	Bacteria	Chloroflexi	KD4-96	KD4-96	KD4-96	KD4-96
ASV91	6	116	0.00133861895368477	0.116305910995572	0.168724829652816	M5	Bacteria	Acidobacteriota	Subgroup_5	Subgroup_5	Subgroup_5	Subgroup_5
ASV92	5	101	0.00127870438035607	0.0897298257097807	0.104594125169393	M5	Bacteria	Acidobacteriota	Holophagae	Subgroup_7	Subgroup_7	Subgroup_7
ASV93	10	139	0.00131924125276855	0.17500971765527	0.234764186055389	M5	Bacteria	Acidobacteriota	Blastocatellia	Pyrinomonadales	Pyrinomonadaceae	RB41
ASV94	14	295	0.001443043466174	0.400494258834139	0.176359437329414	M2	Bacteria	Acidobacteriota	Vicinamibacteria	Vicinamibacterales	Vicinamibacteraceae	Vicinamibacteraceae
ASV95	9	150	0.00142270508093724	0.218540336578007	0.302330463993282	M1	Bacteria	Acidobacteriota	Vicinamibacteria	Vicinamibacterales	Vicinamibacteraceae	Vicinamibacteraceae
ASV96	3	5	0.00113329092205389	0.0466376089759576	0.221403622621343	M7	Bacteria	Proteobacteria	Gammaproteobacteria	Burkholderiales	Nitrosomonadaceae	Ellin6067
ASV97	4	32	0.0012478288454882	0.0798373559587864	0.172542133491115	M4	Bacteria	Gemmatimonadota	Gemmatimonadetes	Gemmatimonadales	Gemmatimonadaceae	uncultured
ASV98	9	213	0.00135823631765403	0.206739818472474	0.361498673486916	M2	Bacteria	Acidobacteriota	Blastocatellia	Elev-16S-573	Elev-16S-573	Elev-16S-573
ASV99	20	1671	0.00165713232534175	0.523281479122472	0.206134407268147	M4	Bacteria	Proteobacteria	Alphaproteobacteria	Rhizobiales	Hyphomicrobiaceae	Pedomicrobium
ASV100	15	223	0.0015110369124604	0.452440074071196	0.178268089248564	M5	Bacteria	Actinobacteriota	Thermoleophilia	Solirubrobacterales	67-14	67-14
ASV101	8	164	0.00130129631735473	0.13008073136229	0.146584467390682	M4	Bacteria	Methylomirabilota	Methylomirabilia	Rokubacteriales	Rokubacteriales	Rokubacteriales
ASV102	15	267	0.00141549672312895	0.38670107990815	0.0828354932910885	M7	Bacteria	Actinobacteriota	Thermoleophilia	Gaiellales	uncultured	uncultured
ASV104	14	523	0.00151226563088621	0.396405589280708	0.146966197774512	M7	Bacteria	Acidobacteriota	Blastocatellia	Pyrinomonadales	Pyrinomonadaceae	RB41
ASV105	5	133	0.00138839520612157	0.108463861683374	0.188956539995801	M5	Bacteria	Actinobacteriota	Rubrobacteria	Rubrobacterales	Rubrobacteriaceae	Rubrobacter
ASV106	10	200	0.00137818010738593	0.235021853216763	0.167579638501327	M2	Bacteria	Proteobacteria	Gammaproteobacteria	Steroidobacterales	Steroidobacteraceae
ASV107	13	364	0.00143468850730754	0.333396264242529	0.151928692764301	M1	Bacteria	Acidobacteriota	Vicinamibacteria	Vicinamibacterales	Vicinamibacteraceae
ASV108	12	102	0.00137413992671163	0.382181626629675	0.0870345275132174	M1	Bacteria	Gemmatimonadota	Gemmatimonadetes	Gemmatimonadales	Gemmatimonadaceae	Gemmatimonas
ASV110	5	40	0.00115696536588653	0.07362455349636	0.150020040845151	M6	Bacteria	Acidobacteriota	Vicinamibacteria	Vicinamibacterales	Vicinamibacteraceae	Vicinamibacteraceae
ASV111	5	33	0.00120816242247234	0.110946129931513	0.201171912278358	M5	Bacteria	Acidobacteriota	Vicinamibacteria	Vicinamibacterales	uncultured	uncultured
ASV113	23	466	0.00156248930864736	0.729316046539336	0.169106560036646	M1	Bacteria
ASV114	10	75	0.00129988670938154	0.283416608230147	0.069474929857042	M8	Bacteria	Actinobacteriota	Thermoleophilia	Gaiellales	Gaiellaceae	Gaiella
ASV115	7	94	0.00135953072875931	0.186892719691584	0.167579638501327	M9	Bacteria	Actinobacteriota	Thermoleophilia	Solirubrobacterales	Solirubrobacteraceae	Solirubrobacter
ASV116	6	26	0.00122865405992918	0.142595689404138	0.206134407268147	M3	Bacteria	Proteobacteria	Alphaproteobacteria	Rhizobiales	uncultured	uncultured
ASV117	4	11	0.00119215618535663	0.110681250339118	0.124825835512378	M3	Bacteria	Acidobacteriota	Blastocatellia	Pyrinomonadales	Pyrinomonadaceae	RB41
ASV118	9	233	0.0013414526978719	0.174694135823389	0.175595976561754	M2	Bacteria	Acidobacteriota	Holophagae	Subgroup_7	Subgroup_7	Subgroup_7
ASV119	22	623	0.00151062489400908	0.557823583640319	0.150401771228981	M1	Bacteria	Chloroflexi	KD4-96	KD4-96	KD4-96	KD4-96
ASV120	20	743	0.00158311671292647	0.665497678711706	0.125971026663867	M4	Bacteria	Gemmatimonadota	Gemmatimonadetes	Gemmatimonadales	Gemmatimonadaceae	uncultured
ASV121	10	504	0.00150403413198585	0.203610080744299	0.19162865268261	M5	Bacteria	Proteobacteria	Gammaproteobacteria	Burkholderiales	Nitrosomonadaceae	MND1
ASV122	11	223	0.00138837855108045	0.277343638684082	0.200790181894528	M5	Bacteria	Actinobacteriota	Thermoleophilia	Gaiellales	uncultured	uncultured
ASV123	11	139	0.00131411077803404	0.279285986969271	0.183994045006012	M5	Bacteria	Proteobacteria	Gammaproteobacteria	CCD24	CCD24	CCD24
ASV124	13	541	0.0015299112125427	0.305021497424237	0.19201038306644	M1	Bacteria
ASV126	7	173	0.00130051998713491	0.160431423709502	0.169870020804306	M8	Bacteria	Acidobacteriota	Vicinamibacteria	Vicinamibacterales	Vicinamibacteraceae	Vicinamibacteraceae
ASV127	8	142	0.00135730392555675	0.198563255691341	0.132842173572806	M2	Bacteria	Chloroflexi	KD4-96	KD4-96	KD4-96	KD4-96
ASV128	8	74	0.00130374436755143	0.234161797198818	0.146966197774512	M4	Bacteria	Actinobacteriota	Thermoleophilia	Gaiellales	uncultured	uncultured
ASV129	11	222	0.00138898891394808	0.236632028227497	0.135514286259615	M6	Bacteria	Planctomycetota	Phycisphaerae	Tepidisphaerales	WD2101_soil_group	WD2101_soil_group
ASV130	14	254	0.00141137202226506	0.334346463813842	0.146202737006852	M3	Bacteria	Proteobacteria	Gammaproteobacteria	Burkholderiales	Comamonadaceae	Variovorax
ASV131	6	164	0.00128257556435414	0.117049621144801	0.0939056744221556	M7	Bacteria	Methylomirabilota	Methylomirabilia	Rokubacteriales	Rokubacteriales	Rokubacteriales
ASV132	10	121	0.00136910630417237	0.249269692617912	0.0946691351898154	M6	Bacteria	Nitrospirota	Nitrospiria	Nitrospirales	Nitrospiraceae	Nitrospira
ASV133	19	818	0.00160019047326549	0.543808235135782	0.156891187754089	M1	Bacteria	Actinobacteriota	Thermoleophilia	Solirubrobacterales	Solirubrobacteraceae	Solirubrobacter
ASV134	4	16	0.00121027220978227	0.130007100150684	0.159945030824728	M4	Bacteria	Proteobacteria	Gammaproteobacteria	Burkholderiales	TRA3-20	TRA3-20
ASV135	14	275	0.00137490580885636	0.33553857385035	0.171015211955796	M5	Bacteria	Actinobacteriota	Thermoleophilia	Solirubrobacterales	67-14	67-14
ASV136	9	211	0.00136282853185396	0.188715462525808	0.129788330502166	M5	Bacteria	Bacteroidota	Bacteroidia	Cytophagales	Microscillaceae
ASV137	6	82	0.00137964019591606	0.128979335632664	0.125589296280037	M5	Bacteria	Chloroflexi	KD4-96	KD4-96	KD4-96	KD4-96
ASV138	6	151	0.00138687585887919	0.138821208405821	0.117572958219609	M5	Bacteria	Proteobacteria	Gammaproteobacteria	Xanthomonadales	Xanthomonadaceae
ASV139	18	844	0.00154182427869696	0.43570313498066	0.139713320481744	M5	Bacteria	Proteobacteria	Alphaproteobacteria	Rhizobiales	Xanthobacteraceae	uncultured
ASV140	20	2193	0.00171529248558847	0.392042197998696	0.0996316301796041	M5	Bacteria	Actinobacteriota	Thermoleophilia	Gaiellales	Gaiellaceae	Gaiella
ASV141	20	1001	0.0015297953045834	0.387177883697611	0.119863340522589	M3	Bacteria	RCP2-54	RCP2-54	RCP2-54	RCP2-54	RCP2-54
ASV142	17	547	0.00151284591862141	0.468495145149309	0.133605634340465	M9	Bacteria	Chloroflexi	TK10	TK10	TK10	TK10
ASV144	8	78	0.00130721459114492	0.235551770352656	0.15345561429962	M7	Bacteria	Acidobacteriota	Vicinamibacteria	Vicinamibacterales	Vicinamibacteraceae
ASV145	21	418	0.00147823707873982	0.583727730936911	0.129024869734507	M2	Bacteria	Acidobacteriota	Vicinamibacteria	Vicinamibacterales	uncultured	uncultured
ASV146	13	124	0.00139364701831135	0.348736864365353	0.104975855553223	M1	Bacteria	Acidobacteriota	Blastocatellia	Pyrinomonadales	Pyrinomonadaceae	RB41
ASV147	12	442	0.0014357280613986	0.237446005094669	0.141240242017063	M5	Bacteria	Actinobacteriota	Thermoleophilia	Gaiellales	Gaiellaceae	Gaiella
ASV149	20	833	0.00151378430121745	0.478971456477698	0.111083541694501	M2	Bacteria	Acidobacteriota	Holophagae	Subgroup_7	Subgroup_7	Subgroup_7
ASV150	11	143	0.00137602841927958	0.275741151756364	0.0629855133319337	M2	Bacteria	Chloroflexi	P2-11E	P2-11E	P2-11E	P2-11E
ASV152	12	151	0.00135846445775638	0.322765940370985	0.128261408966847	M2	Bacteria	Proteobacteria	Alphaproteobacteria	Sphingomonadales	Sphingomonadaceae
ASV153	9	30	0.00130823580582101	0.304051304606888	0.108793159391522	M1	Bacteria	Actinobacteriota	Actinobacteria	Micrococcales	Micrococcaceae	Arthrobacter
ASV155	28	387	0.00155691579985088	1	0.0950508655736453	M7	Bacteria	Chloroflexi	P2-11E	P2-11E	P2-11E	P2-11E
ASV156	15	332	0.00139792241765361	0.431503132942722	0.127879678583017	M9	Bacteria	Myxococcota	Polyangia	UASB-TL25	UASB-TL25	UASB-TL25
ASV157	8	73	0.00129718230393005	0.209658637288511	0.227129578378791	M1	Bacteria	Acidobacteriota	Blastocatellia	Pyrinomonadales	Pyrinomonadaceae	RB41
ASV159	20	892	0.00161335018434619	0.552603422171074	0.195827686904739	M6	Bacteria	Proteobacteria	Gammaproteobacteria	Burkholderiales	Nitrosomonadaceae	Ellin6067
ASV160	9	78	0.00134431352346945	0.247070255740815	0.145821006623022	M2	Bacteria	Planctomycetota	Phycisphaerae	Tepidisphaerales	WD2101_soil_group	WD2101_soil_group
ASV161	13	153	0.0013978685916451	0.307339317771474	0.11375565438131	M8	Bacteria	Acidobacteriota	Vicinamibacteria	Subgroup_17	Subgroup_17	Subgroup_17
ASV162	16	337	0.00143785097714533	0.465155350210031	0.080926841371939	M8	Bacteria	Chloroflexi	KD4-96	KD4-96	KD4-96	KD4-96
ASV163	16	810	0.00155480316085372	0.44811511152521	0.171396942339626	M4	Bacteria	Bacteroidota	Bacteroidia	Cytophagales	Microscillaceae	Chryseolinea
ASV164	6	153	0.00131886158090152	0.0924901120476102	0.121390262057909	M2	Bacteria	Proteobacteria	Gammaproteobacteria	Gammaproteobacteria_Incertae_Sedis	Unknown_Family	Acidibacter
ASV166	10	287	0.00141117725868057	0.242023818316077	0.156509457370259	M5	Bacteria	NB1-j	NB1-j	NB1-j	NB1-j	NB1-j
ASV167	2	7	0.00106245360007629	0.0226752009226455	0.0752008856144905	M8	Bacteria	Actinobacteriota	Thermoleophilia	Gaiellales	Gaiellaceae	Gaiella
ASV168	15	154	0.00140974954556379	0.54055544878063	0.0774912679174699	M9	Bacteria	RCP2-54	RCP2-54	RCP2-54	RCP2-54	RCP2-54
ASV169	9	69	0.00135152995801013	0.255835176191239	0.132460443188976	M8	Bacteria	Proteobacteria	Alphaproteobacteria	Rhizobiales	Xanthobacteraceae
ASV170	8	77	0.00129353108795328	0.210519620245837	0.109556620159182	M2	Bacteria	Acidobacteriota	Vicinamibacteria	Vicinamibacterales	Vicinamibacteraceae	Vicinamibacteraceae
ASV171	16	636	0.00156568829911432	0.401466103068238	0.11451911514897	M1	Bacteria	Acidobacteriota	Vicinamibacteria	Vicinamibacterales	uncultured	uncultured
ASV172	14	504	0.00153103761774302	0.347717937104112	0.143530624320043	M2	Bacteria	Gemmatimonadota	Gemmatimonadetes	Gemmatimonadales	Gemmatimonadaceae	uncultured
ASV173	15	558	0.00147450431427885	0.361038958544881	0.0679480083217224	M4	Bacteria	Actinobacteriota	Thermoleophilia	Gaiellales	Gaiellaceae	Gaiella
ASV174	10	168	0.00133901754019334	0.216496792271057	0.0790181894527895	M2	Bacteria	Actinobacteriota	Thermoleophilia	Gaiellales	uncultured	uncultured
ASV175	4	30	0.00127461432942473	0.125526818228129	0.101540282098754	M5	Bacteria	Gemmatimonadota	Gemmatimonadetes	Gemmatimonadales	Gemmatimonadaceae	uncultured
ASV176	10	144	0.00134812711801877	0.2391062694983	0.127879678583017	M2	Bacteria	Acidobacteriota	Vicinamibacteria	Vicinamibacterales	uncultured	uncultured
ASV177	17	461	0.00151980916001144	0.537623767268926	0.100395090947264	M4	Bacteria	Acidobacteriota	Vicinamibacteria	Vicinamibacterales	Vicinamibacteraceae	Vicinamibacteraceae
ASV178	21	422	0.00150624710231363	0.726823694613507	0.182085393086863	M6	Bacteria	Acidobacteriota	Blastocatellia	Pyrinomonadales	Pyrinomonadaceae	RB41
ASV179	24	1156	0.00158936785003267	0.583402696524616	0.136277747027275	M1	Bacteria	Gemmatimonadota	Gemmatimonadetes	Gemmatimonadales	Gemmatimonadaceae	uncultured
ASV180	16	424	0.00146211737930377	0.356744800156708	0.0912335617353463	M4	Bacteria	Myxococcota	bacteriap25	bacteriap25	bacteriap25	bacteriap25
ASV181	10	268	0.00137166079696842	0.207389174318988	0.0767278071498101	M1	Bacteria	Gemmatimonadota	Gemmatimonadetes	Gemmatimonadales	Gemmatimonadaceae	uncultured
ASV184	7	225	0.00145924345791488	0.195703028547279	0.0927604832706659	M6	Bacteria	Acidobacteriota	Vicinamibacteria	Vicinamibacterales	Vicinamibacteraceae
ASV185	12	416	0.00148737199999527	0.269026017009731	0.133987364724295	M7	Bacteria	Acidobacteriota	Acidobacteriae	Bryobacterales	Bryobacteraceae	Bryobacter
ASV186	15	341	0.00148702112073105	0.413457336702068	0.143530624320043	M7	Bacteria	Myxococcota	bacteriap25	bacteriap25	bacteriap25	bacteriap25
ASV187	9	183	0.00136944548752838	0.207355650787254	0.0683297387055523	M4	Bacteria	Acidobacteriota	Vicinamibacteria	Vicinamibacterales	Vicinamibacteraceae	Vicinamibacteraceae
ASV188	17	1207	0.00167752820906543	0.359834348703115	0.0866527971293875	M7	Bacteria	Gemmatimonadota	S0134_terrestrial_group	S0134_terrestrial_group	S0134_terrestrial_group	S0134_terrestrial_group
ASV189	17	646	0.0014832719138711	0.501465510292651	0.0820720325234287	M3	Bacteria	Chloroflexi	Anaerolineae	Anaerolineales	Anaerolineaceae	UTCFX1
ASV190	22	1117	0.00162523755716771	0.548940065181203	0.0606951310289543	M2	Bacteria	Methylomirabilota	Methylomirabilia	Rokubacteriales	Rokubacteriales	Rokubacteriales
ASV191	17	371	0.00151622809598984	0.555067294286163	0.0687114690893822	M4	Bacteria	Gemmatimonadota	Gemmatimonadetes	Gemmatimonadales	Gemmatimonadaceae	uncultured
ASV192	10	118	0.00138647174540014	0.230187133899384	0.0801633806042792	M3	Bacteria	Proteobacteria	Alphaproteobacteria	Rhizobiales	Rhizobiaceae
ASV193	12	343	0.0014434976658624	0.309945803994306	0.0927604832706659	M1	Bacteria	Acidobacteriota	Blastocatellia	Blastocatellales	Blastocatellaceae	uncultured
ASV194	20	875	0.00160831175835131	0.546755139143416	0.0690931994732121	M1	Bacteria	Nitrospirota	Nitrospiria	Nitrospirales	Nitrospiraceae	Nitrospira
ASV195	30	1327	0.0016278575866822	0.877115867772161	0.0919970225030061	M4	Bacteria	Actinobacteriota	Thermoleophilia	Gaiellales	uncultured	uncultured
ASV196	17	390	0.00157658847526657	0.538824048464974	0.102685473250243	M1	Bacteria	Proteobacteria	Alphaproteobacteria	Sphingomonadales	Sphingomonadaceae	Altererythrobacter
ASV198	7	117	0.00134230159095128	0.176775351451475	0.0759643463821503	M5	Bacteria	Chloroflexi	Anaerolineae	Anaerolineales	Anaerolineaceae	UTCFX1
ASV199	7	117	0.00137457252125264	0.178455403115564	0.134750825491955	M1	Bacteria	Bacteroidota	Bacteroidia	Chitinophagales	Chitinophagaceae	uncultured
ASV200	18	530	0.00154552671288167	0.496148147069859	0.0717653121600214	M3	Bacteria	Acidobacteriota	Vicinamibacteria	Vicinamibacterales	Vicinamibacteraceae
ASV201	11	311	0.00146076962308729	0.239236313129441	0.0752008856144905	M2	Bacteria	Acidobacteriota	Vicinamibacteria	Vicinamibacterales	Vicinamibacteraceae	Vicinamibacteraceae
ASV202	10	354	0.00144850652666235	0.243623321512646	0.173305594258775	M1	Bacteria	Proteobacteria	Gammaproteobacteria	Burkholderiales	Nitrosomonadaceae	Ellin6067
ASV203	5	28	0.00117228425645518	0.0940228353646706	0.118336418987269	M8	Bacteria	Proteobacteria	Alphaproteobacteria	Rhizobiales	Xanthobacteraceae	uncultured
ASV204	5	20	0.00120397470453083	0.12820702190035	0.108411429007692	M2	Bacteria	Chloroflexi	Chloroflexia	Thermomicrobiales	JG30-KF-CM45	JG30-KF-CM45
ASV205	11	700	0.00153080620858627	0.20100664079652	0.129024869734507	M5	Bacteria	Acidobacteriota	Vicinamibacteria	Vicinamibacterales	Vicinamibacteraceae	Vicinamibacteraceae
ASV206	6	71	0.00131077184982348	0.139667937919216	0.117572958219609	M2	Bacteria	Proteobacteria	Gammaproteobacteria	Burkholderiales	TRA3-20	TRA3-20
ASV207	14	557	0.00146974712462893	0.341181821240536	0.162998873895368	M5	Bacteria	Proteobacteria	Alphaproteobacteria	Rhizobiales	Xanthobacteraceae
ASV208	19	512	0.00149778227753732	0.444587758557287	0.0820720325234287	M3	Bacteria	Actinobacteriota	Thermoleophilia	Gaiellales	Gaiellaceae	Gaiella
ASV209	15	327	0.00145892683978825	0.391820194145659	0.0958143263413051	M2	Bacteria	Acidobacteriota	Vicinamibacteria	Subgroup_17	Subgroup_17	Subgroup_17
ASV210	13	216	0.00137867860588978	0.320338963232863	0.110701811310671	M1	Bacteria	Bacteroidota	Bacteroidia	Cytophagales	Microscillaceae	uncultured
ASV211	17	179	0.00141950451017561	0.531758844636873	0.112610463229821	M6	Bacteria	Verrucomicrobiota	Verrucomicrobiae	Chthoniobacterales	Chthoniobacteraceae	Chthoniobacter
ASV212	21	573	0.00149991794317221	0.523304936016763	0.0786364590689596	M3	Bacteria	Proteobacteria	Alphaproteobacteria	Sphingomonadales	Sphingomonadaceae	Sphingomonas
ASV214	11	223	0.00139996176746185	0.251335811292797	0.141621972400893	M3	Bacteria	Acidobacteriota	Vicinamibacteria	Vicinamibacterales	Vicinamibacteraceae	Vicinamibacteraceae
ASV215	5	15	0.0012031188007347	0.132907065143246	0.108029698623862	M2	Bacteria	Acidobacteriota	Blastocatellia	Pyrinomonadales	Pyrinomonadaceae	RB41
ASV217	17	1192	0.00159711821182818	0.350077167915844	0.130551791269826	M3	Bacteria	Proteobacteria	Alphaproteobacteria	Rhizobiales	Xanthobacteraceae	Rhodoplanes
ASV218	9	282	0.00141867920617842	0.181418966630499	0.0671845475540626	M3	Bacteria	Acidobacteriota	Holophagae	Subgroup_7	Subgroup_7	Subgroup_7
ASV219	12	328	0.00143968566322042	0.289266843283492	0.119863340522589	M8	Bacteria	Proteobacteria	Alphaproteobacteria	Rhizobiales	uncultured	uncultured
ASV220	10	195	0.00138852889215712	0.259359347719046	0.0984864390281144	M9	Bacteria	Planctomycetota	Phycisphaerae	Tepidisphaerales	WD2101_soil_group	WD2101_soil_group
ASV221	8	67	0.00129687641258567	0.222524104637621	0.107266237856202	M2	Bacteria	Actinobacteriota	Thermoleophilia	Gaiellales	Gaiellaceae	Gaiella
ASV222	6	39	0.00128712750912439	0.185210144462114	0.128643139350677	M3	Bacteria	Chloroflexi	Ktedonobacteria	C0119	C0119	C0119
ASV223	10	168	0.00135977404116725	0.25215719967009	0.142767163552383	M8	Bacteria	Proteobacteria	Alphaproteobacteria	Rhizobiales	Xanthobacteraceae	uncultured
ASV224	9	239	0.00140366880987058	0.245721460237929	0.127116217815357	M6	Bacteria	Proteobacteria	Alphaproteobacteria	Rhizobiales	KF-JG30-B3	KF-JG30-B3
ASV225	14	345	0.00141216196619555	0.296651252326899	0.111465272078331	M2	Bacteria	Actinobacteriota	Thermoleophilia	Solirubrobacterales	Solirubrobacteraceae	Solirubrobacter
ASV228	20	728	0.00156812369503563	0.689193911869401	0.092378752886836	M8	Bacteria	Proteobacteria	Alphaproteobacteria	Rhizobiales	Xanthobacteraceae
ASV229	17	553	0.00148415058960065	0.451243391325246	0.161090221976218	M1	Bacteria	Proteobacteria	Gammaproteobacteria	Burkholderiales	TRA3-20	TRA3-20
ASV230	16	473	0.00152018520345399	0.454178880314124	0.100776821331094	M2	Bacteria	Acidobacteriota	Vicinamibacteria	Vicinamibacterales	Vicinamibacteraceae
ASV231	12	359	0.00152357001163155	0.280738587945501	0.0893249098161968	M3	Bacteria	Chloroflexi	Chloroflexia	Thermomicrobiales	JG30-KF-CM45	JG30-KF-CM45
ASV232	21	666	0.0015245562619972	0.613847766854355	0.0889431794323669	M4	Bacteria	Acidobacteriota	Vicinamibacteria	Vicinamibacterales	Vicinamibacteraceae	Vicinamibacteraceae
ASV235	9	63	0.00134400181281291	0.271611295447542	0.0797816502204493	M2	Bacteria	Actinobacteriota	Actinobacteria	Pseudonocardiales	Pseudonocardiaceae	Pseudonocardia
ASV236	12	178	0.00137191547597699	0.331202262554911	0.080926841371939	M3	Bacteria	Acidobacteriota	Vicinamibacteria	Vicinamibacterales	Vicinamibacteraceae	Vicinamibacteraceae
ASV238	20	872	0.00154086320640065	0.472900808908187	0.0839806844425782	M1	Bacteria	NB1-j	NB1-j	NB1-j	NB1-j	NB1-j
ASV240	20	865	0.00152952301374067	0.568132861778386	0.0755826159983204	M4	Bacteria	Verrucomicrobiota	Verrucomicrobiae	Chthoniobacterales	Chthoniobacteraceae	Candidatus_Udaeobacter
ASV241	18	506	0.00144556922656607	0.555033972031949	0.165670986582177	M1	Bacteria	Acidobacteriota	Blastocatellia	45985	45985	45985
ASV242	20	249	0.00148875097418291	0.656586266139376	0.0862710667455576	M2	Bacteria	Actinobacteriota	Thermoleophilia	Gaiellales	uncultured	uncultured
ASV244	12	193	0.00138411660955267	0.267636066646884	0.0855076059778978	M3	Bacteria	Proteobacteria	Alphaproteobacteria	Sphingomonadales	Sphingomonadaceae	Altererythrobacter
ASV247	26	689	0.00157535835237515	0.783616191906876	0.100395090947264	M7	Bacteria	Planctomycetota	OM190	OM190	OM190	OM190
ASV249	9	61	0.00133080945441113	0.241449615086437	0.0881797186647071	M5	Bacteria	Acidobacteriota	Vicinamibacteria	Vicinamibacterales	Vicinamibacteraceae	Vicinamibacteraceae
ASV250	7	78	0.00121929413197378	0.110614900893029	0.100395090947264	M5	Bacteria	Acidobacteriota	Blastocatellia	Pyrinomonadales	Pyrinomonadaceae	RB41
ASV252	5	13	0.00129031738489188	0.153812741933778	0.103067203634073	M3	Bacteria	Firmicutes	Bacilli	Paenibacillales	Paenibacillaceae	Paenibacillus
ASV254	9	89	0.001334541520037	0.233088992358182	0.100776821331094	M5	Bacteria	Acidobacteriota	Blastocatellia	Pyrinomonadales	Pyrinomonadaceae	RB41
ASV256	18	558	0.00150747405783372	0.48086485346935	0.124062374744718	M6	Bacteria	Acidobacteriota	Vicinamibacteria	Vicinamibacterales	Vicinamibacteraceae	Vicinamibacteraceae
ASV258	21	422	0.00154242269562081	0.733511868737422	0.0744374248468307	M1	Bacteria	Acidobacteriota	Vicinamibacteria	Vicinamibacterales	Vicinamibacteraceae	Vicinamibacteraceae
ASV259	19	253	0.00146981827966481	0.645005078723182	0.0648941652510832	M6	Bacteria	Acidobacteriota	Vicinamibacteria	Vicinamibacterales
ASV261	10	88	0.00134418803088754	0.274821251039108	0.111465272078331	M7	Bacteria	Bacteroidota	Bacteroidia	Cytophagales	Microscillaceae	Chryseolinea
ASV264	9	104	0.00129854813808505	0.212895823649079	0.0927604832706659	M3	Bacteria	Proteobacteria	Alphaproteobacteria	Sphingomonadales	Sphingomonadaceae
ASV265	7	47	0.00131260889624831	0.195421531160295	0.0759643463821503	M1	Bacteria	Proteobacteria	Alphaproteobacteria	Rhizobiales	Xanthobacteraceae
ASV266	7	34	0.00130460167989508	0.173028785769355	0.125207565896208	M3	Bacteria	Bacteroidota	Bacteroidia	Chitinophagales	Chitinophagaceae	Puia
ASV267	10	299	0.00150531875405829	0.236116039361653	0.0862710667455576	M4	Bacteria	Actinobacteriota	Thermoleophilia	Solirubrobacterales	Solirubrobacteraceae	Solirubrobacter
ASV268	16	470	0.00154880126050698	0.517169181919901	0.065657626018743	M3	Bacteria	Acidobacteriota	Vicinamibacteria	Subgroup_17	Subgroup_17	Subgroup_17
ASV269	20	475	0.00154405607102175	0.648613721274948	0.0820720325234287	M7	Bacteria	Acidobacteriota	Vicinamibacteria	Vicinamibacterales	Vicinamibacteraceae
ASV270	12	106	0.00139312854421363	0.413436333329498	0.101540282098754	M9	Bacteria	Proteobacteria	Alphaproteobacteria	Rhizobiales	Xanthobacteraceae
ASV272	10	167	0.00141744215757555	0.301157382246444	0.112610463229821	M7	Bacteria	Proteobacteria	Gammaproteobacteria	Xanthomonadales	Xanthomonadaceae	Arenimonas
ASV273	10	136	0.0013348187423154	0.303089168425808	0.0866527971293875	M4	Bacteria	Proteobacteria	Gammaproteobacteria	Burkholderiales	Oxalobacteraceae	Massilia
ASV274	5	38	0.00120739634605522	0.136510327513073	0.0725287729276812	M7	Bacteria	Acidobacteriota	Blastocatellia	45985	45985	45985
ASV275	12	136	0.00137003955115383	0.380367322909773	0.0645124348672533	M6	Bacteria	Acidobacteriota	Vicinamibacteria	Vicinamibacterales	uncultured	uncultured
ASV276	21	352	0.00151426821497982	0.650755548415512	0.0744374248468307	M8	Bacteria
ASV278	19	330	0.00144439923066794	0.49969162451695	0.0835989540587483	M4	Bacteria	Proteobacteria	Alphaproteobacteria	Rhizobiales	Rhizobiaceae
ASV280	14	222	0.00142367985313327	0.485979135415625	0.0755826159983204	M4	Bacteria	Proteobacteria	Alphaproteobacteria	Dongiales	Dongiaceae	Dongia
ASV281	10	79	0.00136963202994529	0.261000351124621	0.0832172236749184	M4	Bacteria	Actinobacteriota	Actinobacteria	0319-7L14	0319-7L14	0319-7L14
ASV282	6	218	0.00134257823710134	0.073589153255338	0.092378752886836	M5	Bacteria	Actinobacteriota	Actinobacteria	Micrococcales	Microbacteriaceae	Agromyces
ASV285	10	200	0.00139891366578426	0.276360823126366	0.882942377798561	M8	Bacteria	Gemmatimonadota	Longimicrobia	Longimicrobiales	Longimicrobiaceae	Longimicrobium
ASV286	6	38	0.00125098947174254	0.178859900502706	0.0969595174927948	M1	Bacteria	Proteobacteria	Gammaproteobacteria	Gammaproteobacteria_Incertae_Sedis	Unknown_Family	Acidibacter
ASV288	12	173	0.00140046545114059	0.35210509408449	0.0763460767659802	M1	Bacteria	Bacteroidota	Bacteroidia	Chitinophagales	Chitinophagaceae	Terrimonas
ASV289	22	588	0.00153851291324011	0.708354545355957	0.0839806844425782	M4	Bacteria	Actinobacteriota	Actinobacteria	Streptomycetales	Streptomycetaceae	Streptomyces
ASV290	21	395	0.00150548938009458	0.656804080428991	0.100013360563434	M3	Bacteria	Planctomycetota	Phycisphaerae	Tepidisphaerales	WD2101_soil_group	WD2101_soil_group
ASV291	11	247	0.00139555501156408	0.321821668656462	0.0763460767659802	M8	Bacteria	Nitrospirota	Nitrospiria	Nitrospirales	Nitrospiraceae	Nitrospira
ASV292	11	485	0.00142698470205935	0.215155506431105	0.0763460767659802	M7	Bacteria	Proteobacteria	Alphaproteobacteria	Caulobacterales	Caulobacteraceae	Brevundimonas
ASV293	18	788	0.00154944624792221	0.543801476263623	0.107647968240032	M1	Bacteria	Acidobacteriota	Vicinamibacteria	Vicinamibacterales	Vicinamibacteraceae
ASV295	8	64	0.00131023092571671	0.246207901513862	0.0763460767659802	M6	Bacteria	Verrucomicrobiota	Verrucomicrobiae	Chthoniobacterales	Chthoniobacteraceae	Chthoniobacter
ASV296	16	484	0.0015227644864163	0.472138192239599	0.0645124348672533	M7	Bacteria	Acidobacteriota	Holophagae	Subgroup_7	Subgroup_7	Subgroup_7
ASV297	18	758	0.00155149785478264	0.392195654352289	0.0721470425438513	M7	Bacteria	Actinobacteriota	Acidimicrobiia
ASV298	12	374	0.00144924365988971	0.357872452717135	0.0904701009676865	M6	Bacteria	Myxococcota	Polyangia	Polyangiales	Phaselicystidaceae	Phaselicystis
ASV303	15	673	0.00153045444992148	0.37262306941339	0.0755826159983204	M6	Bacteria	Proteobacteria	Gammaproteobacteria	Burkholderiales	Nitrosomonadaceae	Ellin6067
ASV304	11	207	0.00142662744367466	0.337771439097625	0.0774912679174699	M8	Bacteria	Acidobacteriota	Vicinamibacteria	Vicinamibacterales	Vicinamibacteraceae	Vicinamibacteraceae
ASV305	19	521	0.00152124502361092	0.541910346104462	0.100013360563434	M4	Bacteria	Actinobacteriota	Thermoleophilia	Gaiellales	uncultured	uncultured
ASV307	10	220	0.00143970219609116	0.286099449952938	0.0713835817761915	M8	Bacteria	Actinobacteriota	Actinobacteria	Streptomycetales	Streptomycetaceae	Streptomyces
ASV308	4	19	0.00120320494142421	0.113775875083261	0.0889431794323669	M4	Bacteria	Proteobacteria	Alphaproteobacteria	Rhizobiales	Xanthobacteraceae
ASV309	14	268	0.00145000428480002	0.413621754634963	0.0755826159983204	M1	Bacteria	Acidobacteriota	Blastocatellia	Blastocatellales	Blastocatellaceae	Stenotrophobacter
ASV310	21	842	0.00160154925616658	0.611013819438228	0.0939056744221556	M1	Bacteria	Acidobacteriota	Blastocatellia	Pyrinomonadales	Pyrinomonadaceae	RB41
ASV312	16	257	0.00150109894199342	0.510151663613342	0.0668028171702327	M4	Bacteria	Acidobacteriota	Blastocatellia	Blastocatellales	Blastocatellaceae	Aridibacter
ASV316	30	945	0.0016391582678192	0.965406686810606	0.0683297387055523	M6	Bacteria	Proteobacteria	Alphaproteobacteria	Rhizobiales	KF-JG30-B3	KF-JG30-B3
ASV318	9	129	0.00137957950014573	0.256942481451629	0.0637489740995935	M3	Bacteria	Actinobacteriota	Thermoleophilia	Solirubrobacterales	67-14	67-14
ASV319	18	350	0.00145687920516561	0.532151161580782	0.0797816502204493	M4	Bacteria	Proteobacteria	Alphaproteobacteria	Sphingomonadales	Sphingomonadaceae	Ellin6055
ASV320	21	787	0.00154631833960937	0.514913141231232	0.0828354932910885	M7	Bacteria	Proteobacteria	Gammaproteobacteria	Burkholderiales	Nitrosomonadaceae	MND1
ASV322	11	378	0.00141846391616236	0.282677522537522	0.0835989540587483	M6	Bacteria	Actinobacteriota	Actinobacteria	Propionibacteriales	Nocardioidaceae	Kribbella
ASV323	8	190	0.00135585480715273	0.285147790355222	0.0664210867864028	M6	Bacteria	Actinobacteriota	Acidimicrobiia
ASV326	7	50	0.00131388659082724	0.255362683188367	0.127116217815357	M6	Bacteria	Proteobacteria	Alphaproteobacteria	Rhizobiales	Xanthobacteraceae	Rhodoplanes
ASV327	11	232	0.00150248720394681	0.267505964245581	0.103830664401733	M7	Bacteria	Actinobacteriota	Thermoleophilia	Solirubrobacterales	67-14	67-14
ASV328	5	20	0.00124699286397818	0.166232962428713	0.101922012482584	M6	Bacteria	Acidobacteriota	Blastocatellia	45985	45985	45985
ASV330	11	117	0.00135406296356559	0.300015752905982	0.0679480083217224	M9	Bacteria	Proteobacteria	Alphaproteobacteria	Sphingomonadales	Sphingomonadaceae
ASV332	12	208	0.00142379623573434	0.30140379440577	0.0977229782604546	M7	Bacteria	Proteobacteria	Alphaproteobacteria	Rhizobiales	Xanthobacteraceae
ASV334	17	259	0.00142414784300034	0.498392351566612	0.0851258755940679	M8	Bacteria	Actinobacteriota	Thermoleophilia	Gaiellales
ASV335	15	589	0.00162107061338607	0.423853021850436	0.0702383906247018	M2	Bacteria	Planctomycetota	Phycisphaerae	Tepidisphaerales	WD2101_soil_group	WD2101_soil_group
ASV336	12	93	0.0013981875131722	0.436007944597352	0.0610768614127842	M4	Bacteria	Proteobacteria	Gammaproteobacteria	Burkholderiales	Nitrosomonadaceae	MND1
ASV337	20	612	0.00155051742001524	0.626863609364151	0.122153722825568	M1	Bacteria	Acidobacteriota	Blastocatellia	Pyrinomonadales	Pyrinomonadaceae	RB41
ASV339	14	199	0.00142163652043582	0.411174297956803	0.0981047086442845	M3	Bacteria	Bacteroidota	Bacteroidia	Chitinophagales	Chitinophagaceae	Ferruginibacter
ASV340	8	37	0.00129981537036737	0.290572544417376	0.0626037829481038	M7	Bacteria	Gemmatimonadota	Gemmatimonadetes	Gemmatimonadales	Gemmatimonadaceae	Gemmatimonas
ASV342	13	184	0.00146341343558163	0.452346776545462	0.0622220525642739	M1	Bacteria	Actinobacteriota	Thermoleophilia	Solirubrobacterales	Solirubrobacteraceae	Parviterribacter
ASV346	14	223	0.00150219639415019	0.515926612734137	0.0706201210085317	M6	Bacteria	Acidobacteriota	Blastocatellia	Pyrinomonadales	Pyrinomonadaceae	RB41
ASV347	14	418	0.00148819583473168	0.403076401936973	0.0897066402000267	M8	Bacteria	Proteobacteria	Gammaproteobacteria	Burkholderiales	Comamonadaceae
ASV348	10	136	0.00135043299271292	0.25319471571225	0.0790181894527895	M4	Bacteria	Acidobacteriota	Blastocatellia	Pyrinomonadales	Pyrinomonadaceae	RB41
ASV349	16	397	0.00155081713132112	0.484792899909909	0.065657626018743	M2	Bacteria	Proteobacteria	Gammaproteobacteria	Burkholderiales	TRA3-20	TRA3-20
ASV350	6	78	0.00134681661934745	0.203668941066097	0.0820720325234287	M3	Bacteria	Proteobacteria	Gammaproteobacteria	Gammaproteobacteria_Incertae_Sedis	Unknown_Family	Acidibacter
ASV351	7	107	0.00132488492029266	0.19851668177049	0.0897066402000267	M3	Bacteria	Proteobacteria	Gammaproteobacteria	Nitrosococcales	Nitrosococcaceae	wb1-P19
ASV353	14	275	0.00140340825738472	0.298688930722077	0.0778729983012998	M2	Bacteria	Acidobacteriota	Vicinamibacteria	Vicinamibacterales	Vicinamibacteraceae	Vicinamibacteraceae
ASV354	13	308	0.00146651658829578	0.388721870698097	0.0904701009676865	M2	Bacteria	Myxococcota	Polyangia	Haliangiales	Haliangiaceae	Haliangium
ASV355	5	148	0.00135395032473491	0.0983709020664349	0.0744374248468307	M5	Bacteria	Latescibacterota	Latescibacterota	Latescibacterota	Latescibacterota	Latescibacterota
ASV357	12	241	0.00147193218519242	0.315793216404144	0.0778729983012998	M2	Bacteria	Proteobacteria	Gammaproteobacteria	Gammaproteobacteria_Incertae_Sedis	Unknown_Family	Acidibacter
ASV359	14	347	0.00143717636877073	0.356160835578883	0.0740556944630008	M8	Bacteria	Proteobacteria	Gammaproteobacteria	Burkholderiales	Comamonadaceae
ASV360	12	446	0.00147544369554591	0.319622620145281	0.0744374248468307	M4	Bacteria	Proteobacteria	Alphaproteobacteria	Rhizobiales	Hyphomicrobiaceae	Pedomicrobium
ASV362	7	341	0.00140226837173005	0.136213575847371	0.0916152921191762	M4	Bacteria	Proteobacteria	Gammaproteobacteria	Burkholderiales	TRA3-20	TRA3-20
ASV363	13	454	0.0015201131066942	0.411025817078094	0.0912335617353463	M7	Bacteria	Proteobacteria	Gammaproteobacteria	Burkholderiales	Nitrosomonadaceae	Ellin6067
ASV366	19	285	0.0014611073724171	0.629992140007286	0.0668028171702327	M4	Bacteria	Actinobacteriota	Thermoleophilia	uncultured	uncultured	uncultured
ASV368	12	116	0.00137691434835993	0.348606200625564	0.065657626018743	M9	Bacteria	Proteobacteria	Gammaproteobacteria	Burkholderiales	Nitrosomonadaceae	MND1
ASV369	17	437	0.00157835159003505	0.524941166255249	0.065657626018743	M6	Bacteria	Bacteroidota	Bacteroidia	Cytophagales	Microscillaceae
ASV370	13	246	0.00139327607647319	0.307277910851737	0.0816903021395988	M6	Bacteria	Actinobacteriota	Actinobacteria	Propionibacteriales	Propionibacteriaceae
ASV371	14	352	0.00151856105987192	0.447363121027223	0.0629855133319337	M7	Bacteria	Actinobacteriota	Thermoleophilia	uncultured	uncultured	uncultured
ASV372	16	432	0.00149070702882161	0.420167557132715	0.061840322180444	M1	Bacteria	Verrucomicrobiota	Verrucomicrobiae	Opitutales	Opitutaceae	Cephaloticoccus
ASV374	21	976	0.00164806889138488	0.596889159368845	0.0622220525642739	M3	Bacteria	Actinobacteriota	Actinobacteria
ASV376	16	449	0.00150847451355731	0.405178521284417	0.11604603668429	M2	Bacteria	Acidobacteriota	Blastocatellia	Pyrinomonadales	Pyrinomonadaceae	RB41
ASV377	14	278	0.00148887972665422	0.451074540624882	0.0843624148264081	M3	Bacteria	Proteobacteria	Alphaproteobacteria	Sphingomonadales	Sphingomonadaceae	Sphingorhabdus
ASV382	14	276	0.00145757710039624	0.369628746207969	0.0969595174927948	M1	Bacteria	Acidobacteriota	Blastocatellia	Pyrinomonadales	Pyrinomonadaceae	RB41
ASV385	19	411	0.0014636574098008	0.510494830114907	0.0851258755940679	M2	Bacteria	Proteobacteria	Gammaproteobacteria	Burkholderiales	Comamonadaceae
ASV386	11	99	0.00138259276309158	0.336989303947842	0.073292233695341	M3	Bacteria	Actinobacteriota	Thermoleophilia	Solirubrobacterales	67-14	67-14
ASV387	13	145	0.0014421403459945	0.473171887246321	0.0633672437157635	M2	Bacteria	Bacteroidota	Bacteroidia	Chitinophagales	Chitinophagaceae	Flavitalea
ASV388	14	364	0.00144707698760757	0.380782303920568	0.0648941652510832	M3	Bacteria	Actinobacteriota	Thermoleophilia	Gaiellales	uncultured	uncultured
ASV395	9	43	0.00130237520143915	0.245657762760554	0.065657626018743	M1	Bacteria	Proteobacteria	Gammaproteobacteria	Burkholderiales	Comamonadaceae
ASV397	11	160	0.00144726985187922	0.311762178148316	0.0881797186647071	M6	Bacteria	Actinobacteriota	Thermoleophilia	Solirubrobacterales	Solirubrobacteraceae	Solirubrobacter
ASV399	7	41	0.00127316683669251	0.221359786185852	0.061840322180444	M1	Bacteria	Myxococcota	Myxococcia	Myxococcales	Myxococcaceae
ASV405	10	89	0.00138622351174912	0.324608577565901	0.0668028171702327	M2	Bacteria	Actinobacteriota	Actinobacteria	Micrococcales	Microbacteriaceae	Leifsonia
ASV408	16	331	0.0014578670186275	0.487039440746662	0.0671845475540626	M4	Bacteria	Acidobacteriota	Vicinamibacteria	Vicinamibacterales	Vicinamibacteraceae
ASV412	10	93	0.0013171089307129	0.233889562353697	0.0793999198366194	M3	Bacteria	Acidobacteriota	Blastocatellia	Pyrinomonadales	Pyrinomonadaceae	RB41
ASV414	15	257	0.00144967872228843	0.496076837592526	0.0610768614127842	M7	Bacteria	Chloroflexi	KD4-96	KD4-96	KD4-96	KD4-96
ASV415	18	230	0.00145993350836082	0.642965416471224	0.0992498997957742	M6	Bacteria	Proteobacteria	Alphaproteobacteria	Rhizobiales	Xanthobacteraceae
ASV417	10	86	0.00135646362387124	0.354158320410977	0.0950508655736453	M4	Bacteria	Planctomycetota	Phycisphaerae	Tepidisphaerales	WD2101_soil_group	WD2101_soil_group
ASV418	14	339	0.00142751667223649	0.33117183791928	0.069474929857042	M1	Bacteria	Actinobacteriota	Thermoleophilia	Solirubrobacterales	67-14	67-14
ASV422	9	60	0.00135377559373367	0.28029371637329	0.0626037829481038	M2	Bacteria	Actinobacteriota	Thermoleophilia	Solirubrobacterales
ASV425	15	336	0.00146596697689965	0.470991505337386	0.088561449048537	M7	Bacteria	Planctomycetota	Phycisphaerae	Tepidisphaerales	WD2101_soil_group	WD2101_soil_group
ASV428	10	111	0.0013594021195897	0.262994136217555	0.0660393564025729	M5	Bacteria	Proteobacteria	Alphaproteobacteria	Rhizobiales	Devosiaceae
ASV429	5	12	0.00131001937456465	0.152528163579078	0.0988681694119443	M1	Bacteria	Proteobacteria	Alphaproteobacteria	Rhizobiales	Xanthobacteraceae	Rhodoplanes
ASV431	19	567	0.00154373192268402	0.601581262796049	0.069474929857042	M2	Bacteria	Acidobacteriota	Vicinamibacteria	Vicinamibacterales	uncultured	uncultured
ASV432	14	593	0.00158441990215199	0.324836952535713	0.0832172236749184	M2	Bacteria	Bacteroidota	Bacteroidia	Sphingobacteriales
ASV439	17	430	0.00153439384933533	0.506706775768525	0.161090221976218	M1	Bacteria	Acidobacteriota	Blastocatellia	45985	45985	45985
ASV449	11	298	0.00140764387034635	0.263992677060844	0.0652758956349131	M1	Bacteria	Acidobacteriota	Blastocatellia	Pyrinomonadales	Pyrinomonadaceae	RB41
ASV451	9	138	0.00140407840557424	0.27564111199634	0.0858893363617277	M4	Bacteria	Actinobacteriota	Thermoleophilia	Solirubrobacterales	Solirubrobacteraceae	Conexibacter
ASV453	12	239	0.00138353070434638	0.281712830893777	0.0706201210085317	M3	Bacteria	Acidobacteriota	Vicinamibacteria	Vicinamibacterales	uncultured	uncultured
ASV461	12	422	0.0014135910868739	0.286386924165373	0.0946691351898154	M6	Bacteria	Proteobacteria	Alphaproteobacteria	Rhizobiales	uncultured	uncultured
ASV484	13	247	0.00143122873661766	0.343551687722603	0.0839806844425782	M1	Bacteria	Planctomycetota	Planctomycetes	Pirellulales	Pirellulaceae	uncultured
ASV485	9	107	0.00135569524942025	0.301629314772049	0.0820720325234287	M1	Bacteria	Chloroflexi	Ktedonobacteria	C0119	C0119	C0119
ASV498	19	296	0.00146380363189912	0.639179071633348	0.0774912679174699	M3	Bacteria	Proteobacteria	Alphaproteobacteria	Rhizobiales	Xanthobacteraceae	uncultured
ASV500	8	243	0.00142683816459466	0.175438920332308	0.0805451109881091	M8	Bacteria	Actinobacteriota	Actinobacteria	Micromonosporales	Micromonosporaceae	Asanoa
ASV501	7	131	0.00136620351594291	0.201324237829277	0.0626037829481038	M7	Bacteria	Myxococcota	Polyangia	Polyangiales	Polyangiaceae
ASV513	11	64	0.0013086443668354	0.337844590345027	0.0675662779378925	M1	Bacteria	Bacteroidota	Bacteroidia	Chitinophagales	Saprospiraceae	uncultured
ASV516	12	261	0.00139853486551426	0.276522059333312	0.0839806844425782	M1	Bacteria	Gemmatimonadota	BD2-11_terrestrial_group	BD2-11_terrestrial_group	BD2-11_terrestrial_group	BD2-11_terrestrial_group
ASV525	6	39	0.00128271586112971	0.175017373530639	0.0813085717557689	M4	Bacteria	Acidobacteriota	Holophagae	Subgroup_7	Subgroup_7	Subgroup_7
ASV527	6	91	0.00130105387816836	0.188247834409434	0.0637489740995935	M7	Bacteria	Acidobacteriota	Blastocatellia	Pyrinomonadales	Pyrinomonadaceae	RB41
ASV534	11	119	0.00138667287213827	0.309571448067777	0.0645124348672533	M2	Bacteria	Planctomycetota	Phycisphaerae	Phycisphaerales	Phycisphaeraceae	AKYG587
ASV540	10	142	0.00137400672733542	0.300751248594677	0.07710953753364	M2	Bacteria	Actinobacteriota	Actinobacteria	Propionibacteriales	Nocardioidaceae	Marmoricola
ASV545	9	104	0.00132923332545883	0.26488395321386	0.061840322180444	M1	Bacteria	Planctomycetota	Planctomycetes	Pirellulales	Pirellulaceae	Pir4_lineage
ASV558	18	431	0.00149788540171794	0.556104314153883	0.0679480083217224	M6	Bacteria	Actinobacteriota	Thermoleophilia	Gaiellales	Gaiellaceae	Gaiella
ASV574	19	400	0.0015246572808362	0.620373388898856	0.0626037829481038	M1	Bacteria	Proteobacteria	Alphaproteobacteria	Rhizobiales	Xanthobacteraceae
ASV591	16	772	0.0015143486302619	0.368057755859047	0.0717653121600214	M6	Bacteria	Acidobacteriota	Holophagae	Subgroup_7	Subgroup_7	Subgroup_7
ASV612	16	327	0.00148425939966488	0.419985441932388	0.104594125169393	M9	Bacteria	Proteobacteria	Gammaproteobacteria	Burkholderiales	Nitrosomonadaceae	Ellin6067
ASV623	7	72	0.00136633754787394	0.17455886501377	0.0668028171702327	M8	Bacteria	Proteobacteria	Alphaproteobacteria	Sphingomonadales	Sphingomonadaceae	Ellin6055
ASV640	8	68	0.00138634756723083	0.224718431461001	0.0610768614127842	M4	Bacteria	Proteobacteria	Alphaproteobacteria	Rhizobiales	Beijerinckiaceae	Microvirga
ASV649	16	552	0.00156715311018279	0.417202501284439	0.0855076059778978	M7	Bacteria	Acidobacteriota	Acidobacteriae	Bryobacterales	Bryobacteraceae	Bryobacter
ASV657	10	457	0.00142078710677302	0.211083497514287	0.0851258755940679	M3	Bacteria	Proteobacteria	Gammaproteobacteria	Burkholderiales	Nitrosomonadaceae	Ellin6067
ASV661	16	524	0.00152090328582444	0.478511828132736	0.0710018513923616	M2	Bacteria	Acidobacteriota	Blastocatellia	45985	45985	45985
ASV672	7	46	0.00131208270351779	0.221826589718364	0.080926841371939	M7	Bacteria	Acidobacteriota	Vicinamibacteria	Subgroup_17	Subgroup_17	Subgroup_17
ASV678	8	214	0.00141712174579795	0.24714384821191	0.092378752886836	M3	Bacteria	Actinobacteriota	Actinobacteria	0319-7L14	0319-7L14	0319-7L14
ASV683	11	225	0.00143365157075274	0.282163502087175	0.0675662779378925	M2	Bacteria	Myxococcota	Myxococcia	Myxococcales	Myxococcaceae
ASV695	8	258	0.00141147939539687	0.14739506705705	0.0839806844425782	M3	Bacteria	Acidobacteriota	Subgroup_22	Subgroup_22	Subgroup_22	Subgroup_22
ASV711	11	167	0.00137039862309795	0.306792845288381	0.061840322180444	M6	Bacteria	Actinobacteriota
ASV714	18	485	0.00151461577678748	0.45525571273151	0.0897066402000267	M3	Bacteria	Proteobacteria	Alphaproteobacteria	Sphingomonadales	Sphingomonadaceae
ASV722	16	416	0.00152896852002151	0.499607170940497	0.0606951310289543	M3	Bacteria	Acidobacteriota	Blastocatellia	Pyrinomonadales	Pyrinomonadaceae	RB41
ASV725	11	265	0.00141324653061499	0.318286474002931	0.0862710667455576	M1	Bacteria	Actinobacteriota	Thermoleophilia	Solirubrobacterales	Solirubrobacteraceae	Conexibacter
ASV737	11	111	0.00143444281311324	0.358070774219071	0.0606951310289543	M3	Bacteria	Acidobacteriota	Blastocatellia	Pyrinomonadales	Pyrinomonadaceae	RB41
ASV741	9	198	0.00136130370378917	0.234820939146148	0.0610768614127842	M7	Bacteria	Gemmatimonadota	Gemmatimonadetes	Gemmatimonadales	Gemmatimonadaceae	Gemmatimonas
ASV744	11	231	0.00134718321557328	0.235547750539291	0.0843624148264081	M6	Bacteria	Gemmatimonadota	Gemmatimonadetes	Gemmatimonadales	Gemmatimonadaceae	Gemmatimonas
ASV778	20	734	0.00154247756322526	0.539058813113334	0.0752008856144905	M1	Bacteria	Actinobacteriota	Thermoleophilia	Solirubrobacterales	Solirubrobacteraceae	Conexibacter
ASV782	12	164	0.00142068801416104	0.362701332910514	0.0660393564025729	M6	Bacteria	Proteobacteria	Gammaproteobacteria	Xanthomonadales	Xanthomonadaceae	Lysobacter
ASV825	7	64	0.00133432598547318	0.185201967851433	0.073292233695341	M3	Bacteria	Verrucomicrobiota	Verrucomicrobiae	Chthoniobacterales	Chthoniobacteraceae
ASV829	14	173	0.00138254986368055	0.444024761063383	0.0690931994732121	M6	Bacteria	Actinobacteriota	MB-A2-108	MB-A2-108	MB-A2-108	MB-A2-108
ASV858	6	45	0.00128782804113882	0.163103490741977	0.065657626018743	M7	Bacteria	Proteobacteria	Gammaproteobacteria	JG36-GS-52	JG36-GS-52	JG36-GS-52
ASV865	13	216	0.00147653975834757	0.47292238704877	0.100395090947264	M3	Bacteria	Planctomycetota	Phycisphaerae	Tepidisphaerales	WD2101_soil_group	WD2101_soil_group
ASV899	9	108	0.00139887640516785	0.217260123203728	0.0954325959574752	M7	Bacteria	Actinobacteriota	MB-A2-108	MB-A2-108	MB-A2-108	MB-A2-108
ASV983	7	110	0.00129169399389629	0.155495793885324	0.0710018513923616	M8	Bacteria	Planctomycetota	Planctomycetes	Pirellulales	Pirellulaceae	Pir4_lineage
