# Supplementary material for: Microbial interactions mediate the fairy ring type effects on alpine meadow plant communities on the Tibetan plateau
Source: Environ Microbiome. 2026 Mar 10;21:55. doi: 10.1186/s40793-026-00873-z (PMC13088534; doi:10.1186/s40793-026-00873-z)
Supplement: Supplementary file 2 — Supplementary Material 2 [file 40793_2026_873_MOESM2_ESM.zip › co-occurrence network/bacteria/T3/Clitocybe_20in_edge.csv]

Source	Target	Interaction	weight
ASV1	ASV18	-	0.880946028763627
ASV1	ASV61	+	0.8156487996435
ASV1	ASV63	-	0.945147171153875
ASV1	ASV130	-	0.756357087330183
ASV1	ASV131	+	0.954405493789741
ASV1	ASV137	-	0.914705104290204
ASV1	ASV187	-	0.99714816298556
ASV1	ASV192	-	0.875155279098627
ASV1	ASV199	-	0.976309276951473
ASV1	ASV225	-	0.811473691219844
ASV1	ASV277	-	1
ASV1	ASV373	-	0.665089539402828
ASV1	ASV375	+	0.868586784582943
ASV1	ASV388	-	0.955838293366655
ASV1	ASV398	+	0.931736808682619
ASV1	ASV399	-	0.797260647867784
ASV1	ASV402	-	0.977377614203489
ASV1	ASV735	+	0.976587555141834
ASV1	ASV748	+	0.769889232707579
ASV6	ASV132	-	0.957298758476852
ASV6	ASV159	-	0.831252611783114
ASV6	ASV237	+	0.900199039918815
ASV6	ASV238	-	0.936784229114717
ASV6	ASV247	+	0.963340388101724
ASV6	ASV255	-	0.85335844903858
ASV6	ASV266	-	0.884023290594294
ASV6	ASV619	-	0.977023515530159
ASV8	ASV32	-	0.959418159338599
ASV8	ASV58	+	0.827936866535737
ASV8	ASV65	+	0.774503194219841
ASV8	ASV70	-	0.875909916377107
ASV8	ASV71	+	0.967729162311889
ASV8	ASV80	-	0.961119558306452
ASV8	ASV85	+	0.871979530258716
ASV8	ASV88	-	0.926792196779336
ASV8	ASV107	-	0.96479184973498
ASV8	ASV163	-	0.937650501009367
ASV8	ASV164	+	0.939305758692423
ASV8	ASV171	-	0.905853619860406
ASV8	ASV180	-	0.876553278797424
ASV8	ASV199	-	0.955646629014035
ASV8	ASV206	+	0.973122912288748
ASV8	ASV218	-	0.946793690091366
ASV8	ASV276	-	0.97928034340026
ASV8	ASV309	+	0.970614723754103
ASV8	ASV327	+	0.8560136123046
ASV8	ASV340	-	0.734180728162329
ASV8	ASV361	-	0.974505233969395
ASV8	ASV376	-	0.88894204067803
ASV8	ASV460	-	0.790474407008292
ASV8	ASV482	+	0.901108188267448
ASV8	ASV503	-	0.84209495473701
ASV8	ASV509	-	1
ASV8	ASV552	-	0.870332211760964
ASV8	ASV582	-	0.901817033511469
ASV8	ASV595	-	0.846055849806035
ASV8	ASV617	-	0.993044269343794
ASV8	ASV641	-	0.902504644225413
ASV9	ASV61	-	0.800492062010792
ASV9	ASV87	+	0.687090587492685
ASV9	ASV102	+	0.807915707331796
ASV9	ASV108	-	0.888021584560374
ASV9	ASV130	-	1
ASV9	ASV165	-	0.757089624112556
ASV9	ASV167	+	0.881732325418937
ASV9	ASV173	-	0.985112355415049
ASV9	ASV184	-	0.925290621886748
ASV9	ASV201	-	0.960458655155872
ASV9	ASV208	+	0.943634342686232
ASV9	ASV210	+	0.893591382138331
ASV9	ASV304	-	0.942645412492803
ASV9	ASV312	-	0.833791644504539
ASV9	ASV333	-	0.923969633917133
ASV9	ASV371	-	0.875108898459161
ASV9	ASV373	-	0.869793488006135
ASV9	ASV378	-	0.917884493653831
ASV9	ASV399	+	0.88526582469655
ASV9	ASV400	-	0.936829390583666
ASV9	ASV419	+	0.959481051504353
ASV9	ASV442	-	0.810951444190185
ASV9	ASV502	+	0.971593259021846
ASV9	ASV520	-	0.986048177117244
ASV9	ASV526	-	0.971040549911907
ASV9	ASV552	-	0.958147351070436
ASV9	ASV569	+	0.88491961858728
ASV10	ASV57	-	0.853183492475003
ASV10	ASV65	+	0.779499612984721
ASV10	ASV83	+	0.762177367738771
ASV10	ASV89	+	0.896558143305887
ASV10	ASV91	+	0.696836052628955
ASV10	ASV98	+	0.838879459910961
ASV10	ASV100	-	0.953762676817928
ASV10	ASV107	+	0.914984715805562
ASV10	ASV176	+	0.846749464266257
ASV10	ASV180	-	1
ASV10	ASV181	-	0.988831788579149
ASV10	ASV184	-	0.816868323564215
ASV10	ASV198	-	1
ASV10	ASV205	-	0.970088609417427
ASV10	ASV237	-	0.781401937433541
ASV10	ASV416	+	0.896477868624438
ASV10	ASV448	-	0.811030018751163
ASV10	ASV480	+	0.692997647696276
ASV10	ASV520	-	0.865975737946973
ASV10	ASV634	+	0.805837170683392
ASV10	ASV1606	+	0.851661879216412
ASV11	ASV13	-	0.985120634301743
ASV11	ASV24	+	0.88486833157763
ASV11	ASV107	-	1
ASV11	ASV108	-	1
ASV11	ASV110	-	0.866841787903073
ASV11	ASV123	-	1
ASV11	ASV130	-	0.999333597214092
ASV11	ASV161	-	0.848661703366223
ASV11	ASV164	+	0.921946540809498
ASV11	ASV237	-	0.879367452362182
ASV11	ASV242	-	0.94324569298077
ASV11	ASV356	-	0.980771859680409
ASV11	ASV371	-	0.981297254182752
ASV11	ASV372	-	0.965797859676687
ASV11	ASV414	-	0.847990468625699
ASV11	ASV536	-	0.951471950373737
ASV12	ASV140	+	0.807313501838168
ASV12	ASV150	-	0.977454766694994
ASV12	ASV167	-	0.964649623235011
ASV12	ASV172	-	0.755413782789345
ASV12	ASV173	-	0.918564791892373
ASV12	ASV174	-	0.810292783464595
ASV12	ASV176	-	0.838923284109807
ASV12	ASV180	-	0.780520604576993
ASV12	ASV181	-	0.931491576386457
ASV12	ASV185	+	0.814569266693191
ASV12	ASV187	-	0.788065215073286
ASV12	ASV194	-	0.903558621030514
ASV12	ASV199	-	0.920947125128048
ASV12	ASV200	-	0.914240535804313
ASV12	ASV216	+	0.947617054188639
ASV12	ASV218	+	0.740631517829977
ASV12	ASV241	+	0.981012674093573
ASV12	ASV283	+	0.792336812035324
ASV12	ASV287	-	0.999444370902258
ASV12	ASV296	-	1
ASV12	ASV297	+	0.837338159761177
ASV12	ASV300	-	0.857274170146793
ASV12	ASV376	+	0.886608646317642
ASV13	ASV24	-	0.971621297921826
ASV13	ASV29	-	0.983874315782684
ASV13	ASV32	-	1
ASV13	ASV38	+	0.901184060678886
ASV13	ASV61	-	1
ASV13	ASV63	-	0.988649979140939
ASV13	ASV68	-	0.964315844072813
ASV13	ASV74	-	1
ASV13	ASV76	-	0.986694727517608
ASV13	ASV77	-	0.999082342159854
ASV13	ASV99	-	1
ASV13	ASV107	-	0.770151114253675
ASV13	ASV126	+	0.790924830068122
ASV13	ASV127	-	1
ASV13	ASV133	+	0.957323346059438
ASV13	ASV138	-	0.966540956276008
ASV13	ASV141	+	0.882602482852649
ASV13	ASV147	-	0.916501098289678
ASV13	ASV161	+	0.927486529989102
ASV13	ASV168	-	0.993246438181429
ASV13	ASV170	-	0.94438698561146
ASV13	ASV179	-	0.966708545370758
ASV13	ASV181	+	0.813358130997086
ASV13	ASV184	+	0.959947689570907
ASV13	ASV356	-	0.875839691710519
ASV13	ASV487	-	0.891820957698941
ASV13	ASV528	-	0.860841440357546
ASV13	ASV617	-	0.631283237887677
ASV13	ASV753	+	0.821277602925885
ASV16	ASV21	-	0.814694520337502
ASV16	ASV25	-	0.791615657749428
ASV16	ASV28	+	0.903761564385489
ASV16	ASV45	-	0.949669758327111
ASV16	ASV85	+	0.940602227510453
ASV16	ASV208	-	0.809262400473447
ASV16	ASV214	-	0.836408108912007
ASV16	ASV217	-	0.910067399285164
ASV16	ASV276	+	0.712354969842488
ASV16	ASV287	+	0.778606789831119
ASV16	ASV298	+	0.804711328170549
ASV16	ASV321	+	0.606047962670349
ASV16	ASV339	-	0.71636026389124
ASV16	ASV361	+	0.685010056152674
ASV16	ASV389	-	0.907125127455967
ASV16	ASV499	-	0.983470074770564
ASV17	ASV85	-	0.986352177634545
ASV17	ASV177	-	0.915996573327992
ASV17	ASV301	-	0.944964135188134
ASV17	ASV307	+	0.868066768666508
ASV17	ASV312	-	0.858778695854975
ASV17	ASV316	-	0.672386987089448
ASV17	ASV317	-	0.542143718212001
ASV17	ASV361	-	0.683026889907554
ASV17	ASV437	+	0.805094733791646
ASV17	ASV451	+	0.717888259159687
ASV17	ASV474	-	0.729059392170521
ASV18	ASV118	+	0.924832814002606
ASV18	ASV128	-	0.888825226624085
ASV18	ASV151	-	0.966151232364513
ASV18	ASV165	+	0.732400033846108
ASV18	ASV214	+	0.803392606254853
ASV18	ASV259	+	0.90151243870008
ASV18	ASV266	-	0.698543395352029
ASV19	ASV82	-	0.966888634159119
ASV19	ASV116	+	0.83380221342508
ASV19	ASV121	+	0.933316893407581
ASV19	ASV123	-	0.878423095651723
ASV19	ASV126	+	0.782111996264113
ASV19	ASV133	+	0.752881886680826
ASV19	ASV138	+	0.864068537898967
ASV19	ASV146	-	0.891461386424421
ASV19	ASV230	-	0.778701971511511
ASV19	ASV277	-	0.956652014140973
ASV19	ASV295	-	0.891436411500723
ASV19	ASV297	-	0.754320743415499
ASV19	ASV301	-	0.862331062270384
ASV19	ASV302	-	0.990732733221223
ASV19	ASV303	-	0.763064335053322
ASV19	ASV327	-	0.842373831810269
ASV19	ASV336	-	0.867766768123813
ASV19	ASV398	-	0.843486602673361
ASV19	ASV402	+	0.793282792614663
ASV19	ASV425	-	0.968540667143487
ASV19	ASV447	-	0.889550411344018
ASV19	ASV451	-	0.961856240941866
ASV19	ASV473	-	0.925575186102034
ASV19	ASV474	-	0.72110320442432
ASV19	ASV549	-	0.977699648004835
ASV20	ASV25	-	0.907012779560189
ASV20	ASV27	-	0.943623145877774
ASV20	ASV29	+	0.966395332693993
ASV20	ASV30	-	0.858582147398127
ASV20	ASV31	-	0.908083653797653
ASV20	ASV36	-	0.884688235096878
ASV20	ASV40	+	0.948115232294599
ASV20	ASV57	-	0.897028025736329
ASV20	ASV69	+	0.776993299662929
ASV20	ASV94	-	0.956809729950405
ASV20	ASV95	-	1
ASV20	ASV96	-	0.817732248838048
ASV20	ASV111	-	0.914232060918995
ASV20	ASV117	-	0.956955219619237
ASV20	ASV145	-	0.862767774285436
ASV20	ASV149	+	0.878748955988624
ASV20	ASV155	+	0.909880260719369
ASV20	ASV156	-	0.966895389001112
ASV20	ASV160	+	0.866743924406572
ASV20	ASV164	-	0.964013366865128
ASV20	ASV167	-	0.986094548940875
ASV20	ASV174	-	0.80210276085425
ASV20	ASV191	+	0.980019379211329
ASV20	ASV204	-	0.809238977489377
ASV20	ASV233	+	0.882377177493713
ASV20	ASV251	-	0.790710828987407
ASV20	ASV253	+	0.564492925487569
ASV20	ASV258	+	0.720056904766702
ASV20	ASV262	+	0.674020498326121
ASV20	ASV296	+	0.939330816595807
ASV20	ASV316	+	0.869106032306657
ASV20	ASV837	+	0.836816585451692
ASV21	ASV32	+	0.767160752375722
ASV21	ASV40	+	0.935469490726283
ASV21	ASV74	-	0.91876591625095
ASV21	ASV81	-	0.947783417516294
ASV21	ASV88	+	0.927854504187423
ASV21	ASV98	+	0.910246296596297
ASV21	ASV115	-	0.722898921146609
ASV21	ASV117	-	0.840100545945944
ASV21	ASV186	-	0.911494278258505
ASV21	ASV191	-	0.941367158473033
ASV21	ASV400	+	0.873208655889453
ASV21	ASV446	-	0.883708207871508
ASV21	ASV567	+	0.911654028177993
ASV21	ASV571	-	0.855247109945417
ASV22	ASV99	-	0.926545614958213
ASV22	ASV137	-	0.824957217721271
ASV22	ASV156	-	0.89639336748308
ASV22	ASV487	+	0.831139339735462
ASV22	ASV543	+	0.827242554678145
ASV22	ASV629	-	0.93924642679538
ASV22	ASV656	+	0.753896140266411
ASV22	ASV661	-	0.980360579237208
ASV22	ASV774	+	0.87867248708267
ASV23	ASV25	-	0.927761481565323
ASV23	ASV28	+	0.891401793117399
ASV23	ASV35	-	0.853999819342333
ASV23	ASV46	+	0.857285605962639
ASV23	ASV53	-	0.932697688144173
ASV23	ASV56	-	0.881813269838561
ASV23	ASV65	-	0.879214535100413
ASV23	ASV67	+	0.753439550490591
ASV23	ASV68	+	0.889936932056253
ASV23	ASV92	+	0.978508499641152
ASV23	ASV96	+	0.678744332102706
ASV23	ASV133	+	0.779201140441028
ASV23	ASV149	+	0.984870795525472
ASV23	ASV156	+	0.599995512278135
ASV23	ASV192	-	0.688039272715493
ASV23	ASV198	-	0.585038639437793
ASV23	ASV199	+	0.655961405464328
ASV23	ASV223	-	0.901871972464866
ASV23	ASV233	-	0.576476379319577
ASV23	ASV234	+	0.619060174879211
ASV23	ASV236	-	0.59600707962414
ASV23	ASV297	-	0.738521916537842
ASV23	ASV304	-	0.830975240929304
ASV23	ASV311	-	0.966520254809196
ASV23	ASV393	-	0.621223205275494
ASV23	ASV398	-	0.776498505770319
ASV23	ASV416	-	0.917038300234043
ASV23	ASV447	-	0.79133056940995
ASV23	ASV453	-	1
ASV23	ASV506	-	0.864602287088251
ASV23	ASV645	+	0.940799371116083
ASV23	ASV837	-	0.988747053187339
ASV24	ASV31	+	0.92250741079274
ASV24	ASV36	+	0.903883095359298
ASV24	ASV67	+	0.930903652618487
ASV24	ASV71	+	0.8233838931262
ASV24	ASV77	+	0.835312156351176
ASV24	ASV96	-	0.969162053782912
ASV24	ASV104	-	0.725372165866086
ASV24	ASV111	-	0.92761462017256
ASV24	ASV113	-	0.858387637510488
ASV24	ASV130	-	0.799408116821848
ASV24	ASV133	-	0.866848926569032
ASV24	ASV135	-	0.649551625996879
ASV24	ASV140	-	0.857109447779371
ASV24	ASV152	-	0.684087378386825
ASV24	ASV159	-	0.971774726442537
ASV24	ASV181	-	0.54655617200435
ASV24	ASV190	-	0.823272053234319
ASV24	ASV200	-	0.956113834578778
ASV24	ASV214	-	0.868355689406391
ASV24	ASV225	+	0.876864480264285
ASV24	ASV256	-	0.936660660054548
ASV24	ASV262	-	0.878822040039141
ASV24	ASV266	-	0.778994536680216
ASV24	ASV273	-	0.928137892718164
ASV24	ASV276	+	0.773205448569227
ASV24	ASV279	-	0.866175104821257
ASV24	ASV287	-	0.788811834566273
ASV24	ASV293	-	0.785529753378635
ASV24	ASV300	-	0.920079232659511
ASV24	ASV309	+	0.878126911400888
ASV24	ASV333	-	0.626269642765477
ASV24	ASV336	-	0.910179165748508
ASV24	ASV359	-	0.933425865001611
ASV24	ASV364	-	0.928858585587035
ASV24	ASV371	-	0.874610730540796
ASV24	ASV377	-	0.883031108490405
ASV24	ASV394	-	0.807847253870899
ASV24	ASV470	-	0.966708131628214
ASV24	ASV738	-	0.883159614127937
ASV25	ASV58	-	0.945813154137482
ASV25	ASV198	+	0.628630738838034
ASV25	ASV199	-	0.941588420065631
ASV25	ASV206	+	0.784943380014895
ASV25	ASV211	-	0.903444187254552
ASV25	ASV215	+	0.834845285648466
ASV25	ASV221	-	0.794050008415432
ASV25	ASV234	+	0.764878626963274
ASV25	ASV241	-	0.879457024352354
ASV25	ASV243	-	0.797087743069154
ASV25	ASV257	-	0.804124382938828
ASV25	ASV259	+	0.661625874196222
ASV25	ASV261	+	0.780998268790672
ASV25	ASV293	+	0.92407163218302
ASV25	ASV297	+	0.563962862904393
ASV25	ASV325	+	0.596024548654259
ASV25	ASV346	+	0.982622249007165
ASV25	ASV460	+	0.868308730668802
ASV25	ASV595	+	0.909217147448973
ASV25	ASV931	+	0.912085075482433
ASV26	ASV41	-	0.835084181188664
ASV26	ASV43	+	0.867189610682276
ASV26	ASV134	+	0.847304929546327
ASV26	ASV139	-	0.645258536726336
ASV26	ASV152	+	0.774309631705426
ASV26	ASV170	-	0.992505000164468
ASV26	ASV172	+	0.83071291718277
ASV26	ASV185	+	0.767239646257498
ASV26	ASV201	-	0.697439440106457
ASV26	ASV240	-	0.74383728447625
ASV26	ASV265	-	0.670839343459922
ASV27	ASV42	-	0.706747010956512
ASV27	ASV198	-	0.905196482991657
ASV27	ASV239	+	0.924166979311367
ASV27	ASV241	-	0.91671791728825
ASV27	ASV243	+	0.729117987942454
ASV27	ASV256	+	0.77966026052363
ASV27	ASV262	+	0.863962718129305
ASV27	ASV273	-	0.905978538275921
ASV27	ASV307	+	0.935351340544222
ASV27	ASV316	+	0.887500664272699
ASV27	ASV339	+	0.818043304764902
ASV27	ASV340	-	0.835034220618486
ASV27	ASV383	-	0.967431347365865
ASV27	ASV502	-	0.799065180808501
ASV27	ASV524	-	0.875768965638127
ASV27	ASV571	-	0.860607925540844
ASV27	ASV582	-	0.794562570226464
ASV27	ASV617	-	0.906157639029041
ASV27	ASV738	-	0.732958860040003
ASV27	ASV1606	-	0.929404986078561
ASV28	ASV38	-	0.93329789373508
ASV28	ASV74	-	1
ASV28	ASV190	-	0.884942637158883
ASV28	ASV220	-	0.789541081736934
ASV28	ASV414	-	0.988192897117464
ASV28	ASV416	-	1
ASV28	ASV419	-	0.834372162374394
ASV28	ASV461	-	0.981645159580509
ASV28	ASV487	-	0.984113568322208
ASV28	ASV582	-	0.851870554683456
ASV28	ASV619	+	0.937137540896427
ASV28	ASV645	+	0.963447817367027
ASV28	ASV656	-	0.95358504444302
ASV28	ASV685	+	0.868232474417843
ASV28	ASV753	-	0.969988421778436
ASV28	ASV837	-	0.984506224554794
ASV29	ASV35	-	0.812902654742347
ASV29	ASV51	+	0.937526412719998
ASV29	ASV53	+	0.973477885960095
ASV29	ASV57	-	0.894471082072265
ASV29	ASV66	-	0.641073236319467
ASV29	ASV165	+	0.784674630482253
ASV29	ASV186	+	0.777755421675488
ASV29	ASV201	-	0.903079029608791
ASV29	ASV204	+	0.702947376060973
ASV29	ASV215	+	0.696803599816019
ASV29	ASV216	+	0.941090488363077
ASV29	ASV226	+	0.868375748396747
ASV29	ASV238	-	0.927351720003611
ASV29	ASV268	+	0.912684785937873
ASV29	ASV290	+	0.943170367378722
ASV29	ASV295	-	0.807335638205371
ASV29	ASV297	+	0.834536873014404
ASV29	ASV312	+	0.831504646170651
ASV29	ASV332	-	0.929482043475425
ASV29	ASV377	+	0.885296444683995
ASV29	ASV389	+	0.869494788310601
ASV29	ASV426	-	0.953688779368995
ASV29	ASV455	+	0.911413330041515
ASV29	ASV506	+	0.911841767607836
ASV29	ASV617	-	0.95178521026055
ASV29	ASV656	-	0.921436851001294
ASV29	ASV661	-	0.841858525775313
ASV29	ASV748	-	0.864960594943443
ASV29	ASV753	-	0.98121804738254
ASV29	ASV837	+	0.813662666467597
ASV29	ASV1606	-	0.940838612086442
ASV30	ASV39	-	0.865925026061763
ASV30	ASV44	-	0.966621258549338
ASV30	ASV66	-	0.700351861553849
ASV30	ASV68	-	0.958917303462314
ASV30	ASV69	-	0.889350440445288
ASV30	ASV80	-	0.908206693658181
ASV30	ASV83	-	0.936607525202638
ASV30	ASV85	-	0.875149245471751
ASV30	ASV91	-	0.888347708301227
ASV30	ASV101	+	0.918249814747332
ASV30	ASV112	-	0.892460637737628
ASV30	ASV118	-	0.981745743849586
ASV30	ASV122	-	0.903910464583927
ASV30	ASV136	-	0.977531586954091
ASV30	ASV138	-	1
ASV30	ASV164	+	0.875150846819861
ASV30	ASV169	-	1
ASV30	ASV179	-	0.999694159460828
ASV30	ASV224	+	0.865299819573941
ASV30	ASV225	-	1
ASV30	ASV242	-	0.958242209961325
ASV30	ASV413	-	0.581259276984631
ASV31	ASV170	-	0.969669126913067
ASV31	ASV188	-	0.831433102856646
ASV31	ASV194	-	0.960374998290773
ASV31	ASV228	+	0.942752864419765
ASV31	ASV236	+	0.962141698856159
ASV31	ASV237	-	0.788407944454782
ASV31	ASV243	-	0.952420393373248
ASV31	ASV256	-	0.944585772829179
ASV31	ASV266	+	0.646150029229685
ASV31	ASV277	+	0.75363658892614
ASV31	ASV283	+	0.867253562586884
ASV31	ASV300	-	0.660394789700564
ASV31	ASV331	+	0.926936763882181
ASV31	ASV394	-	0.581152850564068
ASV31	ASV569	+	0.632130140938745
ASV31	ASV645	-	0.734535336581785
ASV32	ASV81	-	0.910758434203946
ASV32	ASV106	+	0.888896553516066
ASV32	ASV115	+	0.785493081687016
ASV32	ASV120	+	0.897642701411206
ASV32	ASV122	-	0.88557648512748
ASV32	ASV137	+	0.854239390015404
ASV32	ASV145	-	0.890071115262796
ASV32	ASV172	+	0.906051907283446
ASV32	ASV178	+	0.823162490772663
ASV32	ASV194	-	0.929782341128568
ASV32	ASV205	+	0.856233080401617
ASV32	ASV211	+	0.866012874559612
ASV32	ASV212	-	0.973409266761524
ASV32	ASV227	-	1
ASV32	ASV255	-	0.971958035975597
ASV32	ASV256	-	0.801658425196318
ASV32	ASV267	-	0.896366366844148
ASV32	ASV286	-	0.927708871118355
ASV32	ASV297	-	0.980900513716682
ASV32	ASV335	-	0.922621738639847
ASV32	ASV377	-	0.993199136666121
ASV32	ASV502	+	0.880720828583574
ASV32	ASV578	+	0.814304153867071
ASV33	ASV69	+	0.856742226739376
ASV33	ASV118	-	0.906064369878582
ASV33	ASV132	-	0.977564223911135
ASV33	ASV135	-	0.923391651450919
ASV33	ASV139	+	0.810147335147807
ASV33	ASV156	+	1
ASV33	ASV164	+	0.627092752478161
ASV33	ASV199	-	0.736741784382435
ASV33	ASV205	-	0.649121681331655
ASV33	ASV212	+	0.635525403601543
ASV33	ASV230	-	0.914546646913468
ASV33	ASV242	-	0.590447531638799
ASV33	ASV286	-	0.667645107472697
ASV33	ASV297	-	0.662668201792464
ASV33	ASV321	+	0.897257497958148
ASV33	ASV506	-	0.930701816418497
ASV33	ASV516	+	0.809974016784374
ASV35	ASV57	+	0.751825272000312
ASV35	ASV81	+	0.894408796549885
ASV35	ASV162	+	0.7534027187789
ASV35	ASV177	-	0.817354504213092
ASV35	ASV201	-	0.77035837180145
ASV35	ASV538	+	0.805887065473743
ASV35	ASV595	+	0.871558605901156
ASV36	ASV61	-	0.716049513994531
ASV36	ASV217	+	0.553349282978856
ASV36	ASV293	+	0.418142401004215
ASV36	ASV302	-	0.740398860441749
ASV36	ASV334	+	0.80413571394202
ASV36	ASV383	-	0.980436139415401
ASV36	ASV394	-	0.87329867183661
ASV36	ASV398	-	0.865892717263094
ASV36	ASV413	-	0.785529987462973
ASV36	ASV414	-	0.901604086564423
ASV36	ASV426	-	0.82632583758192
ASV36	ASV470	-	0.792225042775546
ASV36	ASV520	-	0.945119516037567
ASV36	ASV543	-	0.922432157611714
ASV36	ASV577	-	0.934810965232229
ASV36	ASV619	-	0.938788865817569
ASV36	ASV645	-	0.929819884496335
ASV36	ASV837	+	0.927602366248363
ASV38	ASV45	-	0.931311763195646
ASV38	ASV52	-	0.947301772723226
ASV38	ASV53	+	0.916083842243833
ASV38	ASV60	-	0.904849451416549
ASV38	ASV261	+	0.946543081483589
ASV38	ASV279	+	0.862997756630383
ASV38	ASV351	-	0.934178760043459
ASV38	ASV543	+	0.771520059148911
ASV38	ASV569	-	0.921841564919758
ASV38	ASV753	+	0.860360619370042
ASV39	ASV75	-	0.936511174626058
ASV39	ASV82	-	0.933141383141792
ASV39	ASV107	-	0.753235652224854
ASV39	ASV121	+	0.877931578099871
ASV39	ASV163	+	0.739532867950383
ASV39	ASV165	+	0.852401282928382
ASV39	ASV185	-	0.959951461671646
ASV39	ASV224	+	0.936816261899842
ASV39	ASV226	-	0.937107773667379
ASV39	ASV228	+	0.781114040880807
ASV39	ASV243	+	0.863895051119894
ASV39	ASV257	-	0.894856916511522
ASV39	ASV271	+	0.80525717057795
ASV39	ASV290	+	0.902272257941611
ASV39	ASV312	-	0.731024550913165
ASV39	ASV320	-	0.978115444856203
ASV39	ASV356	-	0.989299751262818
ASV39	ASV359	-	1
ASV39	ASV371	+	0.846711329770258
ASV39	ASV388	-	0.885430722099201
ASV39	ASV641	-	0.974901087408302
ASV40	ASV60	-	0.828716373655458
ASV40	ASV63	-	0.9085971689042
ASV40	ASV124	+	0.712582671391274
ASV40	ASV126	-	0.955929988908571
ASV40	ASV132	+	0.822852129683288
ASV40	ASV140	+	0.847869782806935
ASV40	ASV146	-	0.803592326474462
ASV40	ASV160	+	0.796438407237474
ASV40	ASV167	-	0.903316471117896
ASV40	ASV169	-	0.843302579802811
ASV40	ASV178	-	0.844577119331847
ASV40	ASV181	+	0.829578305090034
ASV40	ASV205	+	0.947814574615328
ASV40	ASV211	+	0.715828529530806
ASV40	ASV227	+	0.699468371703219
ASV40	ASV241	+	0.985559223442452
ASV40	ASV255	+	0.990105993416248
ASV40	ASV308	-	0.851776091173379
ASV40	ASV309	+	0.87342097650028
ASV40	ASV312	-	0.996236688100629
ASV40	ASV321	-	0.907756008134997
ASV40	ASV336	-	0.870451366787802
ASV40	ASV341	-	1
ASV40	ASV375	-	0.940286976893552
ASV40	ASV388	+	0.933196174707659
ASV40	ASV413	+	0.915399391226539
ASV40	ASV416	-	0.86679648726361
ASV40	ASV419	-	0.970269000495559
ASV40	ASV474	-	0.926455211058629
ASV40	ASV491	-	0.957347437730108
ASV40	ASV506	-	0.747179635056436
ASV40	ASV552	-	0.892981925074659
ASV40	ASV631	-	0.868258578454812
ASV40	ASV738	-	0.823091258235519
ASV41	ASV73	-	0.84482051550445
ASV41	ASV82	-	0.877777898365659
ASV41	ASV212	-	0.85654678062961
ASV41	ASV259	-	0.863770325042085
ASV41	ASV316	-	0.807993599315342
ASV41	ASV320	+	0.733854555622983
ASV41	ASV341	+	0.860430409722901
ASV41	ASV364	-	0.893165734359992
ASV41	ASV388	+	0.673368095455343
ASV41	ASV414	+	0.872357845598796
ASV41	ASV425	+	0.848944582701409
ASV41	ASV473	+	0.844213378487458
ASV41	ASV474	-	0.81348704030445
ASV41	ASV480	-	0.923289044355474
ASV41	ASV528	-	0.907874421568904
ASV41	ASV536	-	1
ASV41	ASV549	+	0.850495135319119
ASV42	ASV73	+	0.828701571153104
ASV42	ASV114	+	0.923876966650695
ASV42	ASV119	-	0.797684352451598
ASV42	ASV132	+	0.897979665109283
ASV42	ASV146	-	0.88237936290482
ASV42	ASV149	+	0.715299904691918
ASV42	ASV162	+	0.858161627067838
ASV42	ASV163	+	0.877864068617455
ASV42	ASV181	-	0.633864055775047
ASV42	ASV516	-	0.912912790760174
ASV42	ASV538	+	0.791286038030277
ASV42	ASV738	+	0.754544062091255
ASV42	ASV1606	-	0.860063442541114
ASV43	ASV45	-	0.771776541258209
ASV43	ASV54	-	0.815264611348808
ASV43	ASV57	+	0.665239819078831
ASV43	ASV58	+	0.782953128031974
ASV43	ASV68	-	0.604812995998249
ASV43	ASV69	+	0.673974088630749
ASV43	ASV105	+	0.608194120185824
ASV43	ASV117	+	0.968287868712239
ASV43	ASV126	+	0.987055344223349
ASV43	ASV164	+	0.98496792874031
ASV43	ASV309	-	0.625412009340835
ASV43	ASV482	+	0.898685389813756
ASV44	ASV50	-	0.800764264821054
ASV44	ASV126	+	0.911943649589462
ASV44	ASV130	+	0.847738652289198
ASV44	ASV273	-	0.81558672780145
ASV44	ASV837	+	0.875214861339842
ASV45	ASV59	-	0.957317995422433
ASV45	ASV61	+	0.835914581064147
ASV45	ASV65	-	0.608308841389433
ASV45	ASV73	+	0.805520886641083
ASV45	ASV119	+	0.966134956892456
ASV45	ASV162	+	0.77360803094757
ASV45	ASV203	+	0.878904401017512
ASV45	ASV208	-	0.768107522878374
ASV45	ASV221	+	0.862786972575726
ASV45	ASV239	-	0.828564752489516
ASV45	ASV241	+	0.761338580678765
ASV45	ASV257	+	0.869299103838467
ASV45	ASV258	+	0.741651153788854
ASV45	ASV283	-	0.752770874622048
ASV45	ASV388	+	0.866890955661367
ASV46	ASV111	-	0.937314539099663
ASV46	ASV112	+	0.804484107550996
ASV46	ASV114	-	0.975961728754085
ASV46	ASV115	-	1
ASV46	ASV118	-	0.87774789335307
ASV46	ASV127	-	0.901268371188479
ASV46	ASV143	-	0.95418657162797
ASV46	ASV152	+	0.944026823379653
ASV46	ASV163	+	0.842411747544587
ASV46	ASV167	-	0.938123869559152
ASV46	ASV190	-	0.915950694641238
ASV46	ASV196	-	0.741961819268897
ASV46	ASV212	-	0.980789821626305
ASV46	ASV225	-	0.777289160107932
ASV46	ASV226	-	0.701470744662257
ASV46	ASV228	-	0.900366267861256
ASV46	ASV242	-	0.875258709023712
ASV46	ASV256	+	0.728445478880136
ASV46	ASV286	-	0.725488327753031
ASV46	ASV296	-	0.731084904909319
ASV46	ASV308	-	0.895079781996513
ASV46	ASV321	-	0.967538928470243
ASV46	ASV334	-	0.959089381577147
ASV46	ASV336	-	1
ASV46	ASV371	-	0.916101141143335
ASV46	ASV375	-	0.944562936747617
ASV46	ASV378	-	0.946390051846288
ASV46	ASV383	-	0.842641634098823
ASV46	ASV384	-	0.945528481924644
ASV46	ASV396	-	0.922320876101805
ASV46	ASV399	+	0.915280847095801
ASV46	ASV402	-	0.677890307758308
ASV46	ASV416	-	0.981406498369117
ASV46	ASV426	-	0.924779336113005
ASV46	ASV446	-	0.816827677009849
ASV46	ASV447	-	0.898918235886246
ASV46	ASV473	+	0.864396170256475
ASV46	ASV500	-	0.87935035777974
ASV46	ASV506	-	0.902801988133944
ASV46	ASV544	-	0.892718863267326
ASV46	ASV552	-	0.932335880091991
ASV46	ASV569	-	0.871806653363749
ASV46	ASV595	-	0.902661808433085
ASV46	ASV645	-	0.981157589940368
ASV46	ASV656	+	0.79287965166365
ASV46	ASV1606	-	0.840260478122306
ASV47	ASV56	+	0.787487182022909
ASV47	ASV63	-	0.820378242259852
ASV47	ASV77	-	0.873048696395301
ASV47	ASV84	-	0.874280666242134
ASV47	ASV117	-	0.892017597474406
ASV47	ASV144	-	0.855790966962155
ASV47	ASV153	-	0.921711666650027
ASV47	ASV159	-	0.916524599912939
ASV47	ASV187	-	0.961062269803342
ASV47	ASV219	+	0.542126036732044
ASV47	ASV234	-	0.932019835709482
ASV47	ASV239	-	0.683448276655527
ASV47	ASV275	-	0.685032278022964
ASV47	ASV460	-	0.447014370102744
ASV49	ASV173	-	0.770485468090979
ASV49	ASV361	-	0.699399666664479
ASV49	ASV491	-	0.805630605994721
ASV49	ASV506	-	0.889423634783995
ASV49	ASV536	-	0.853502929522492
ASV50	ASV81	-	0.925799176206895
ASV50	ASV108	-	0.740321452437894
ASV50	ASV110	-	0.757281279062001
ASV50	ASV118	-	0.63363944927367
ASV50	ASV144	-	0.662802372668701
ASV50	ASV165	-	0.659084990050711
ASV50	ASV169	-	0.709650863464766
ASV50	ASV209	-	0.82476306206683
ASV50	ASV218	+	0.690927610572229
ASV50	ASV290	+	0.718115006802005
ASV50	ASV474	-	1
ASV51	ASV131	+	0.923479426757498
ASV51	ASV332	-	1
ASV51	ASV336	-	0.794904974341765
ASV51	ASV384	-	0.812130747861324
ASV51	ASV437	-	0.929905507980044
ASV52	ASV506	+	0.878636388168736
ASV52	ASV931	+	0.627461700857271
ASV53	ASV187	-	0.981196470902829
ASV53	ASV544	-	0.909080509349192
ASV53	ASV569	-	0.964397213704316
ASV53	ASV619	+	0.956242783632264
ASV53	ASV735	+	0.854691932531017
ASV54	ASV63	-	0.915535750750421
ASV54	ASV65	-	0.963593785778003
ASV54	ASV98	-	0.963657046861081
ASV54	ASV460	-	0.76719126695737
ASV54	ASV536	+	0.764049177454574
ASV54	ASV567	+	0.70494325558904
ASV54	ASV569	+	0.765256611796959
ASV54	ASV582	+	0.654611426005869
ASV54	ASV595	+	0.810030258118984
ASV54	ASV619	-	0.787773973343183
ASV54	ASV631	+	0.929995509767739
ASV54	ASV735	+	0.919329742509206
ASV54	ASV837	+	0.949287331331587
ASV56	ASV63	-	0.842027954387842
ASV56	ASV75	+	0.664983478087795
ASV56	ASV80	+	0.713390703157436
ASV56	ASV88	+	0.779665024328531
ASV56	ASV92	+	0.732956473765688
ASV56	ASV95	+	0.693699466217757
ASV56	ASV111	-	0.8056512879842
ASV56	ASV120	+	0.824565672385828
ASV56	ASV127	+	0.857016550872076
ASV56	ASV128	-	0.868269219725191
ASV56	ASV134	+	0.85437445391023
ASV56	ASV143	-	0.756807416622963
ASV56	ASV147	+	0.874178840937386
ASV56	ASV153	+	0.846797344271476
ASV56	ASV168	-	0.759489693109432
ASV56	ASV261	-	0.90373720672166
ASV56	ASV544	+	0.889930378354545
ASV56	ASV634	+	1
ASV56	ASV735	+	0.710621909483549
ASV57	ASV84	-	0.736889727519906
ASV57	ASV89	-	0.699253209695042
ASV57	ASV91	+	0.733773645920642
ASV57	ASV98	+	0.728813228608019
ASV57	ASV115	-	0.905932494950169
ASV57	ASV123	-	0.627238970468542
ASV57	ASV126	-	0.670900797609559
ASV57	ASV137	+	0.987987008402163
ASV57	ASV156	-	0.687834067250836
ASV57	ASV165	-	0.75430666903728
ASV57	ASV171	+	0.989149474225859
ASV57	ASV181	+	0.786571476729232
ASV58	ASV69	-	0.765194591106655
ASV58	ASV121	-	0.785012576661297
ASV58	ASV123	-	0.869909236234963
ASV58	ASV146	+	0.733590668981498
ASV58	ASV150	-	0.776671309857768
ASV58	ASV204	-	0.867249595457411
ASV58	ASV211	-	0.857062530954514
ASV58	ASV399	+	0.927515909927741
ASV58	ASV414	-	0.885405447740443
ASV58	ASV506	+	0.78530567643847
ASV58	ASV543	+	0.712489050557874
ASV59	ASV76	+	0.634707968690937
ASV59	ASV104	+	0.918965929032902
ASV59	ASV156	-	0.821666748292748
ASV59	ASV398	-	0.744344312995949
ASV59	ASV399	-	0.782683211282851
ASV60	ASV276	-	0.920675468534274
ASV60	ASV331	-	0.833071070418694
ASV60	ASV398	-	0.911539929867603
ASV61	ASV65	-	0.74006241218022
ASV61	ASV232	-	0.896275581207529
ASV61	ASV238	-	0.78293384279548
ASV61	ASV250	-	0.866919503886726
ASV61	ASV251	-	0.729976463140445
ASV61	ASV473	-	0.534770903112798
ASV61	ASV487	-	0.873453625740356
ASV61	ASV524	-	0.709016865267312
ASV61	ASV552	-	0.388139087794898
ASV63	ASV65	+	0.96013831607019
ASV63	ASV83	+	0.862852525991373
ASV63	ASV89	+	0.925745070544126
ASV63	ASV98	+	0.83890353570125
ASV63	ASV107	-	0.922138257165554
ASV63	ASV123	-	0.89600332487035
ASV63	ASV129	-	0.931902867571178
ASV63	ASV130	+	0.793475806161229
ASV63	ASV136	+	0.927211222057061
ASV63	ASV152	-	0.673445434961192
ASV63	ASV163	-	0.776009298089451
ASV63	ASV165	-	0.853303870737959
ASV63	ASV198	-	0.886900148665575
ASV63	ASV206	-	0.961862268833315
ASV63	ASV211	+	0.718453230564215
ASV63	ASV233	+	0.632829410444943
ASV63	ASV261	+	0.851506398721131
ASV63	ASV266	+	0.745765279449214
ASV64	ASV178	+	0.881863155102119
ASV64	ASV226	+	0.878902134213935
ASV64	ASV250	-	0.780309836042809
ASV64	ASV253	-	0.961810660832104
ASV64	ASV275	-	0.930050713442917
ASV64	ASV300	-	0.93362342992509
ASV64	ASV416	+	0.952103599355716
ASV64	ASV446	-	0.849425978456173
ASV64	ASV448	-	0.943596394280582
ASV64	ASV493	-	0.942189599216073
ASV64	ASV509	-	0.881882160276818
ASV64	ASV511	-	0.908569499976904
ASV64	ASV516	-	0.960669601593594
ASV64	ASV536	-	0.951446958801947
ASV64	ASV543	+	0.941670016776494
ASV64	ASV547	-	0.792814560609929
ASV64	ASV569	-	0.947534936320164
ASV64	ASV578	-	0.925393801051235
ASV64	ASV619	-	0.825298760666576
ASV64	ASV629	-	0.917762359901073
ASV64	ASV735	+	0.859460895884078
ASV65	ASV69	-	0.882251239179395
ASV65	ASV77	-	0.888887031608834
ASV65	ASV83	-	0.91874891335143
ASV65	ASV86	-	0.945038333629104
ASV65	ASV88	-	0.847078698488085
ASV65	ASV102	-	0.950801467522318
ASV65	ASV105	+	0.868844808669259
ASV65	ASV115	-	0.899884608623736
ASV65	ASV121	-	0.854567987948431
ASV65	ASV122	+	0.885399234206434
ASV65	ASV129	-	0.895997262132165
ASV65	ASV142	-	0.925933517694145
ASV65	ASV147	-	0.883932892917221
ASV65	ASV162	+	0.9395801752976
ASV65	ASV178	-	0.797584323281533
ASV65	ASV199	-	0.966725749326477
ASV65	ASV211	-	0.987969789350726
ASV65	ASV221	-	0.860406931601523
ASV65	ASV396	-	0.922528046377447
ASV65	ASV738	+	0.882861691157083
ASV66	ASV84	+	0.848998577714562
ASV66	ASV128	-	0.755020424761415
ASV66	ASV140	+	0.907307044389756
ASV66	ASV141	+	0.808619582589667
ASV66	ASV205	-	0.815057993908372
ASV66	ASV206	+	0.908943880434869
ASV66	ASV256	+	0.940319350052361
ASV66	ASV311	-	0.918784974687726
ASV66	ASV321	-	0.827141765151094
ASV66	ASV335	-	0.897192603551913
ASV66	ASV336	-	0.767046231445916
ASV67	ASV73	-	0.576815634437546
ASV67	ASV77	-	0.866266172940476
ASV67	ASV92	-	0.717080591276811
ASV67	ASV126	+	0.992042679426161
ASV67	ASV549	+	0.914539275302803
ASV68	ASV80	+	0.888669470811128
ASV68	ASV85	-	0.777994868809465
ASV68	ASV99	+	0.826016813463735
ASV68	ASV115	-	0.945049651405521
ASV68	ASV117	+	0.875447878159536
ASV68	ASV128	+	0.873508261718973
ASV68	ASV138	+	0.770285026169321
ASV68	ASV170	+	0.88956105023524
ASV68	ASV178	+	0.813238277454676
ASV68	ASV204	+	0.905706364470529
ASV68	ASV236	-	0.986198205113439
ASV68	ASV250	-	1
ASV68	ASV309	-	0.734572362287165
ASV68	ASV393	-	0.877775504612476
ASV68	ASV413	+	0.771084517158131
ASV68	ASV447	-	0.81446509402407
ASV69	ASV95	+	0.929496071890993
ASV69	ASV118	+	0.895211491492991
ASV69	ASV176	+	0.935702054246906
ASV69	ASV224	-	0.910508225340541
ASV69	ASV240	-	0.94585216118013
ASV69	ASV333	+	0.960643619273307
ASV69	ASV346	+	0.937451571279173
ASV69	ASV502	+	0.862281959788103
ASV69	ASV631	+	0.818132827663925
ASV70	ASV113	-	0.802913998258293
ASV70	ASV122	-	0.949306320071054
ASV71	ASV83	-	0.852570756223178
ASV71	ASV133	-	0.829262395210838
ASV71	ASV173	-	0.816826922380723
ASV71	ASV184	+	0.794185426550536
ASV71	ASV303	-	0.764568824026113
ASV71	ASV304	+	0.924922989797822
ASV71	ASV312	-	0.854890097997478
ASV71	ASV332	-	0.893789854564641
ASV71	ASV366	-	0.803476575538085
ASV71	ASV376	-	0.822223361703403
ASV71	ASV377	+	0.880523204751969
ASV71	ASV383	+	0.843517684534986
ASV71	ASV399	+	0.869469853211675
ASV71	ASV402	-	0.800892372265595
ASV71	ASV411	-	0.81746973917241
ASV71	ASV474	-	0.951776747558422
ASV71	ASV543	-	0.706239540162347
ASV71	ASV595	-	0.958570893677145
ASV71	ASV617	-	0.953325003424966
ASV71	ASV656	-	0.970874374087279
ASV73	ASV101	-	0.961907031397971
ASV73	ASV172	-	0.745650196934643
ASV73	ASV181	-	0.825709499657349
ASV73	ASV333	+	0.690077396172166
ASV73	ASV578	+	0.946505529673825
ASV73	ASV645	-	0.755562038187388
ASV74	ASV76	-	0.967820713490784
ASV74	ASV85	-	0.989898535158576
ASV74	ASV86	-	0.829442648982974
ASV74	ASV91	-	0.969204633863047
ASV74	ASV92	-	0.962135741980517
ASV74	ASV95	+	0.766912675776604
ASV74	ASV97	-	0.776675625124531
ASV74	ASV105	-	0.728915571540752
ASV74	ASV111	-	0.791578992255341
ASV74	ASV119	+	0.7649754248628
ASV74	ASV128	-	0.897471726352544
ASV74	ASV131	-	0.640449621203082
ASV74	ASV134	-	0.962045478032364
ASV74	ASV142	-	0.947288528170713
ASV74	ASV153	-	0.837631988054944
ASV74	ASV163	-	0.803322025431565
ASV74	ASV165	+	0.903550807917492
ASV74	ASV176	-	0.966078223637576
ASV74	ASV184	-	0.932164143379439
ASV74	ASV185	+	0.875768705179443
ASV74	ASV191	-	0.87640029481158
ASV74	ASV201	+	0.904504671829641
ASV74	ASV206	-	0.956860093943539
ASV74	ASV211	-	0.865446539839901
ASV74	ASV224	+	0.773285148345685
ASV74	ASV241	-	0.678165748730494
ASV74	ASV261	-	0.907562642513899
ASV74	ASV262	+	0.893899100091329
ASV75	ASV153	-	0.897180384015581
ASV75	ASV265	-	0.912878922108323
ASV75	ASV453	-	0.880572457298289
ASV75	ASV641	-	0.93329711719033
ASV75	ASV1606	-	0.919278255442096
ASV76	ASV198	-	0.681199889607618
ASV76	ASV203	-	0.896489869828782
ASV76	ASV216	-	0.759603122832398
ASV76	ASV543	+	0.711796017772101
ASV76	ASV645	+	0.729759858592379
ASV77	ASV117	-	0.570487028357617
ASV77	ASV147	-	0.862788941640583
ASV77	ASV164	+	0.894125214609012
ASV77	ASV169	-	0.98938787033745
ASV77	ASV171	-	0.710749426636981
ASV77	ASV187	-	1
ASV77	ASV193	-	0.915663157478844
ASV77	ASV224	-	0.65502397273157
ASV77	ASV227	+	0.934261730082108
ASV77	ASV234	+	0.910719955622589
ASV77	ASV236	-	0.913545483912068
ASV77	ASV242	-	0.950873904310219
ASV77	ASV247	-	0.892995377667509
ASV77	ASV265	+	0.882013292027544
ASV77	ASV276	+	0.741392113642691
ASV77	ASV279	+	0.808274681759884
ASV77	ASV298	-	0.804644501071287
ASV77	ASV327	+	0.907200774109614
ASV77	ASV339	+	0.895857311623316
ASV77	ASV352	-	0.828457181469329
ASV77	ASV373	-	0.910560298209895
ASV77	ASV393	-	0.762923253698501
ASV77	ASV461	-	0.84869637094347
ASV77	ASV499	-	0.90652089429436
ASV77	ASV528	+	0.896257234299762
ASV77	ASV582	+	0.780751714701098
ASV77	ASV595	-	0.972095084442254
ASV77	ASV641	+	0.915693669505013
ASV77	ASV735	-	0.951698840091095
ASV80	ASV82	-	0.893387678901307
ASV80	ASV94	+	0.89752516844772
ASV80	ASV100	-	0.937874993451521
ASV80	ASV102	-	0.895661500987889
ASV80	ASV112	-	0.899966388150247
ASV80	ASV114	+	0.766934939538099
ASV80	ASV115	+	0.892451379751942
ASV80	ASV136	+	0.9345031767175
ASV80	ASV142	+	0.846182411432747
ASV80	ASV160	+	0.814785475668295
ASV80	ASV172	+	0.966910746064679
ASV80	ASV181	+	0.905780520017891
ASV80	ASV198	-	0.920440768617126
ASV80	ASV220	+	0.907108933669101
ASV80	ASV221	-	0.879675415430903
ASV80	ASV227	+	0.873798864971349
ASV80	ASV237	-	0.779100675555946
ASV80	ASV279	+	0.887931871703198
ASV80	ASV297	-	0.953001935837202
ASV80	ASV332	-	0.944210486915403
ASV80	ASV336	-	0.814976166844384
ASV80	ASV340	-	0.852400463122725
ASV80	ASV384	-	0.81605137452822
ASV80	ASV448	-	0.601614778464512
ASV80	ASV661	-	0.765292014875552
ASV81	ASV138	+	0.852193380468548
ASV81	ASV302	+	0.930336419195069
ASV81	ASV493	-	0.876033962675755
ASV82	ASV85	+	0.869816096344504
ASV82	ASV237	-	0.664776056663557
ASV82	ASV416	-	0.978170736551993
ASV82	ASV577	-	0.865449986856303
ASV83	ASV108	+	0.942592955676753
ASV83	ASV208	+	0.867908378009155
ASV83	ASV247	-	0.759949977743264
ASV83	ASV265	-	0.948419992215626
ASV83	ASV271	-	0.633959691264019
ASV83	ASV276	-	0.642826154399851
ASV83	ASV286	-	0.890876828775863
ASV83	ASV293	-	0.538149434741462
ASV83	ASV298	-	0.736270446052672
ASV83	ASV302	-	0.625959148998338
ASV83	ASV308	-	0.684959816609211
ASV83	ASV325	+	0.892830443614626
ASV83	ASV339	-	0.945232619182258
ASV83	ASV352	-	0.931724668492114
ASV83	ASV356	-	0.884039159764967
ASV83	ASV373	-	0.868999522566412
ASV83	ASV377	-	0.886701592388716
ASV83	ASV383	-	0.966266967249766
ASV83	ASV394	-	0.903701124884174
ASV83	ASV448	-	0.888410217755639
ASV83	ASV470	-	0.859359178525255
ASV83	ASV473	+	0.807065806444226
ASV83	ASV493	-	0.788865166535691
ASV83	ASV520	+	0.941129913481153
ASV83	ASV536	-	0.846472799584418
ASV83	ASV549	-	0.801874235324329
ASV83	ASV629	+	0.772840160866109
ASV83	ASV931	-	0.612360590143541
ASV84	ASV98	-	0.798082055364251
ASV84	ASV132	-	0.982901942811005
ASV84	ASV147	-	0.866411400639277
ASV84	ASV155	-	0.957800532781581
ASV84	ASV191	+	0.945249575613755
ASV84	ASV196	+	0.961640800736035
ASV84	ASV198	-	0.852429017731162
ASV84	ASV205	-	0.94744783061381
ASV84	ASV221	+	0.74648327640393
ASV84	ASV232	+	0.85772093160297
ASV84	ASV234	+	0.937399964176054
ASV84	ASV251	-	0.738176720287407
ASV84	ASV273	+	0.960857520760031
ASV84	ASV286	+	0.971741018806789
ASV84	ASV335	+	0.952463603949278
ASV84	ASV375	-	0.797316304292883
ASV84	ASV394	-	0.93420935990707
ASV84	ASV455	+	0.920269613830159
ASV84	ASV493	+	0.615259783276408
ASV84	ASV499	-	0.912322582604597
ASV84	ASV511	+	0.792514263080621
ASV84	ASV543	+	0.783245361643067
ASV84	ASV634	+	0.769534394303756
ASV84	ASV735	-	0.877799162702315
ASV84	ASV748	-	0.774689742631153
ASV85	ASV88	-	0.799572987380646
ASV85	ASV92	+	0.746689805961557
ASV85	ASV115	+	0.923092362290648
ASV85	ASV136	+	0.582413190212371
ASV85	ASV147	+	0.974400807786718
ASV85	ASV159	+	0.995259157273564
ASV85	ASV198	+	0.98106260697072
ASV85	ASV199	-	0.82105953715189
ASV85	ASV212	-	0.705751079937628
ASV85	ASV265	-	0.954103663956926
ASV85	ASV276	+	0.900833385410786
ASV85	ASV320	-	0.759059785410536
ASV85	ASV332	-	0.8373653559916
ASV85	ASV491	-	0.81549207094993
ASV86	ASV115	-	0.75637238080016
ASV86	ASV187	-	0.713570995786033
ASV86	ASV191	+	0.808536012444663
ASV86	ASV192	+	0.725577666308548
ASV86	ASV193	+	0.839991437246302
ASV86	ASV215	+	0.720852740980799
ASV86	ASV251	+	0.751553248061367
ASV86	ASV255	-	0.81793515027749
ASV86	ASV261	-	0.766818197939973
ASV86	ASV262	+	0.838971545715368
ASV86	ASV269	+	0.76588080284477
ASV86	ASV273	+	0.759911828172991
ASV86	ASV286	+	0.74293880938068
ASV86	ASV306	-	0.717251889385921
ASV86	ASV308	-	0.747820733386718
ASV86	ASV312	+	0.656571087867316
ASV86	ASV316	+	0.599425992298791
ASV86	ASV332	+	0.704003533350249
ASV86	ASV371	-	0.80296386394954
ASV86	ASV383	-	0.623043879053958
ASV86	ASV394	+	0.71695146606243
ASV86	ASV416	+	0.743546123202711
ASV86	ASV511	+	0.717724168048607
ASV86	ASV526	+	0.721616082221717
ASV86	ASV567	+	0.648657983105096
ASV86	ASV634	-	0.688423534280663
ASV86	ASV774	-	0.872404610171891
ASV87	ASV92	-	0.698900969811404
ASV88	ASV142	-	0.918710914519558
ASV88	ASV195	-	0.71752794203727
ASV88	ASV252	+	0.889741023303125
ASV88	ASV287	-	0.920014199742004
ASV88	ASV301	-	0.725915853156806
ASV88	ASV451	-	0.981896795861536
ASV88	ASV582	-	0.983458444988497
ASV89	ASV138	+	0.803306115943111
ASV89	ASV160	+	0.823596121718407
ASV89	ASV180	-	0.984341930012669
ASV89	ASV184	-	0.804800209087392
ASV89	ASV198	-	0.998300687449488
ASV89	ASV205	-	0.965225746602661
ASV89	ASV237	-	0.795338293960495
ASV89	ASV240	+	0.963192577272283
ASV89	ASV250	+	0.95458817223314
ASV89	ASV251	-	0.937612002407597
ASV89	ASV258	-	0.952785180374006
ASV89	ASV261	-	0.967650712654997
ASV89	ASV269	-	0.793464506424139
ASV89	ASV279	+	0.825871576009935
ASV89	ASV295	+	0.897519385107093
ASV89	ASV297	+	0.930555742666326
ASV89	ASV301	-	0.874113530858687
ASV89	ASV311	-	0.714987031734824
ASV89	ASV346	+	0.969306110507228
ASV89	ASV364	+	0.912695801018615
ASV89	ASV375	-	0.710820908469934
ASV89	ASV394	-	0.882254790585148
ASV89	ASV487	-	0.931163542778619
ASV89	ASV500	-	0.769359733279892
ASV89	ASV526	-	0.901227580865412
ASV89	ASV641	+	0.9378174752242
ASV89	ASV748	+	0.94588985593642
ASV89	ASV837	-	0.864614055970983
ASV91	ASV115	-	0.997927808606958
ASV92	ASV223	-	0.842420919447272
ASV92	ASV474	+	0.770453096423322
ASV92	ASV520	-	0.940905135872875
ASV94	ASV113	+	0.91096833493462
ASV94	ASV116	+	0.918025016083102
ASV94	ASV143	+	0.861037312674938
ASV95	ASV131	+	0.822453163684481
ASV95	ASV170	+	0.796329516091889
ASV95	ASV210	-	0.811137989339672
ASV95	ASV286	+	0.743684332674979
ASV95	ASV582	-	0.548056184875565
ASV96	ASV113	+	0.732797839801659
ASV96	ASV306	+	0.532368504602604
ASV97	ASV168	-	0.639319889839798
ASV97	ASV279	+	0.978631197134552
ASV97	ASV332	-	0.932988721847169
ASV97	ASV339	-	0.95639461344429
ASV97	ASV346	-	0.780043365165517
ASV97	ASV411	-	0.841847152418763
ASV97	ASV500	-	0.697579404543923
ASV97	ASV506	-	0.958975213645343
ASV97	ASV528	-	0.976937620967983
ASV98	ASV155	-	0.961004665159145
ASV98	ASV164	-	0.934848492215847
ASV98	ASV176	+	0.954331743701899
ASV98	ASV180	-	0.871597663720003
ASV98	ASV198	-	1
ASV98	ASV240	+	0.804249425363485
ASV98	ASV250	+	0.729215894489513
ASV98	ASV258	-	0.730509719546417
ASV98	ASV279	+	0.941496222809888
ASV98	ASV375	-	0.947881269168833
ASV98	ASV394	-	0.842104951118895
ASV98	ASV500	-	0.932656555550844
ASV98	ASV571	+	0.895897151936465
ASV98	ASV641	+	0.855339664956059
ASV98	ASV685	+	0.784015768684211
ASV98	ASV837	-	0.724198127425623
ASV99	ASV101	+	0.775638384667276
ASV99	ASV118	-	0.971916206061845
ASV99	ASV134	-	0.989919815859192
ASV99	ASV140	-	0.897334035985024
ASV99	ASV176	+	0.868285216522036
ASV99	ASV181	+	0.845581007106452
ASV99	ASV184	-	0.923793162985383
ASV99	ASV190	-	0.915797820610062
ASV99	ASV216	+	0.92696839842013
ASV99	ASV218	+	0.927929902456374
ASV99	ASV232	-	0.814053911410407
ASV99	ASV256	+	0.933573062860808
ASV99	ASV265	+	0.857633243940987
ASV99	ASV341	-	0.845856915203327
ASV99	ASV366	-	0.876297440198117
ASV99	ASV414	+	0.901768335468293
ASV99	ASV442	+	0.943729919242851
ASV99	ASV448	-	0.813121165881861
ASV99	ASV460	+	0.923770959212841
ASV100	ASV177	-	0.740425374765763
ASV100	ASV184	-	0.742126568863364
ASV100	ASV359	+	0.531505755238006
ASV100	ASV361	-	0.876834707380979
ASV100	ASV383	-	0.882592440829027
ASV100	ASV389	+	0.731757368493353
ASV100	ASV400	-	0.748910614213324
ASV100	ASV437	+	0.643269484021426
ASV100	ASV453	-	0.802511953815971
ASV100	ASV460	-	0.691270416479481
ASV100	ASV499	+	0.607454522230981
ASV100	ASV500	+	0.701539313277234
ASV100	ASV837	+	0.489652116
ASV101	ASV112	+	0.9458110746826
ASV101	ASV120	+	0.986395568502997
ASV101	ASV135	-	0.732459845373094
ASV101	ASV159	+	0.963697061974043
ASV101	ASV173	-	0.555835616110438
ASV101	ASV208	+	0.871850901359848
ASV101	ASV219	-	0.918164159479459
ASV101	ASV228	+	0.846734847184613
ASV101	ASV243	+	0.757268654102871
ASV101	ASV279	+	0.855004588600208
ASV101	ASV419	-	0.975461138868619
ASV101	ASV656	+	0.919252341815931
ASV102	ASV111	-	0.715083305707329
ASV102	ASV138	-	0.726532611491278
ASV102	ASV193	+	0.735602415397578
ASV102	ASV228	+	0.700377862146562
ASV102	ASV243	+	0.892801059157149
ASV102	ASV298	+	0.935413874702981
ASV102	ASV327	+	0.910035042514693
ASV102	ASV359	-	0.742053043538933
ASV102	ASV362	+	0.866138140011201
ASV102	ASV383	+	0.947009027854681
ASV102	ASV384	+	0.737603498946687
ASV102	ASV402	+	0.57648191144527
ASV102	ASV419	+	0.485796855620059
ASV102	ASV499	+	0.87946403212472
ASV102	ASV511	+	0.712144057285294
ASV102	ASV516	+	0.906657545694709
ASV102	ASV619	+	0.739548346741693
ASV102	ASV631	+	0.809369071652013
ASV102	ASV1606	+	0.896920121732501
ASV105	ASV117	+	0.615817801738873
ASV105	ASV120	-	0.754788764332289
ASV105	ASV127	+	0.500874050052606
ASV105	ASV352	-	0.564916722910533
ASV105	ASV393	-	0.657792323306484
ASV105	ASV425	-	0.839201726100384
ASV106	ASV308	+	0.732048061635878
ASV106	ASV931	+	0.850176452575878
ASV107	ASV121	-	0.595737746153066
ASV107	ASV123	+	0.592983109893828
ASV107	ASV134	+	0.710330708760863
ASV107	ASV135	+	0.500303983091335
ASV107	ASV180	+	0.665630803778079
ASV107	ASV185	+	0.663100512280141
ASV107	ASV214	+	0.636156018891115
ASV107	ASV267	+	0.571727659157567
ASV107	ASV286	+	0.632747181335096
ASV107	ASV316	-	0.827169660520937
ASV107	ASV448	-	0.679416464855686
ASV107	ASV502	-	0.820326175188779
ASV107	ASV503	-	0.859948233631795
ASV107	ASV631	-	0.795499322164527
ASV107	ASV634	-	0.603932673768357
ASV107	ASV753	-	0.594412431913529
ASV108	ASV121	-	0.755033973529459
ASV108	ASV133	-	0.745592170000531
ASV108	ASV140	-	0.656931479938703
ASV108	ASV184	-	0.627804320737694
ASV111	ASV160	-	0.869375264319002
ASV111	ASV164	+	0.937448249329222
ASV111	ASV167	+	0.80543511534728
ASV111	ASV181	+	0.959871926577164
ASV111	ASV189	+	0.897068147879638
ASV111	ASV223	-	0.976800460006113
ASV111	ASV228	-	0.950697927542306
ASV111	ASV230	+	0.818257879761232
ASV111	ASV238	+	0.899947846448165
ASV111	ASV240	+	0.859891021673252
ASV111	ASV259	-	0.81233148679485
ASV111	ASV269	-	0.747888287869501
ASV111	ASV273	-	0.820373137851213
ASV111	ASV277	+	0.875555213319375
ASV111	ASV293	+	0.670783008948454
ASV111	ASV317	-	0.910364079644283
ASV111	ASV333	-	0.874940523841497
ASV111	ASV340	+	0.738357160106449
ASV111	ASV364	+	0.920047419150298
ASV111	ASV442	+	0.865944583558327
ASV111	ASV451	+	0.762688634943079
ASV111	ASV482	+	0.867179555106511
ASV111	ASV516	-	0.876808170637165
ASV111	ASV549	-	0.932415910913599
ASV111	ASV582	-	0.852892293358173
ASV111	ASV619	+	0.864869017178743
ASV111	ASV641	-	0.924630757521763
ASV111	ASV774	-	0.804482136476049
ASV111	ASV837	-	0.830334937599957
ASV112	ASV126	-	0.796112776113308
ASV112	ASV127	+	0.979060273696929
ASV112	ASV133	-	0.941741822535294
ASV112	ASV138	+	0.941793028330887
ASV112	ASV141	-	0.943266191859738
ASV112	ASV161	-	0.913645662267442
ASV112	ASV168	+	0.965448316746797
ASV112	ASV170	+	0.903725743004342
ASV112	ASV179	+	0.922946846274719
ASV112	ASV181	-	0.824613666076948
ASV112	ASV184	-	0.913688340040749
ASV112	ASV206	-	0.987132073733583
ASV112	ASV228	-	0.808848261854139
ASV112	ASV242	-	0.970381448759749
ASV112	ASV256	-	0.919879685654556
ASV112	ASV306	-	0.934213044552329
ASV112	ASV307	+	0.901469394021344
ASV112	ASV316	-	0.91903897285812
ASV112	ASV332	+	0.821221795833713
ASV112	ASV425	+	0.921199359519819
ASV112	ASV451	-	0.959811583901645
ASV112	ASV474	-	0.913781293866234
ASV112	ASV536	-	0.88702982113732
ASV112	ASV631	-	1
ASV113	ASV114	-	1
ASV113	ASV120	-	0.962851891055591
ASV113	ASV152	+	0.951304432675044
ASV113	ASV160	+	0.919618587383947
ASV113	ASV161	-	0.935478224172889
ASV113	ASV168	-	0.947988931035503
ASV113	ASV170	-	0.927319173170795
ASV113	ASV186	+	0.839020718579276
ASV113	ASV194	+	0.875509348201398
ASV113	ASV196	+	0.925435288319926
ASV113	ASV200	-	0.83145586117137
ASV113	ASV209	-	0.812837484472107
ASV113	ASV228	+	0.961246774910177
ASV113	ASV238	+	0.92989014438973
ASV113	ASV243	-	0.833066034490502
ASV113	ASV258	-	0.890316310630568
ASV113	ASV307	-	0.868435921869415
ASV113	ASV325	-	0.939839833962105
ASV113	ASV372	+	0.946731204865626
ASV113	ASV384	+	0.973131492144598
ASV113	ASV393	-	0.820274832181318
ASV113	ASV399	+	0.963972097172354
ASV113	ASV426	+	0.820480893419927
ASV113	ASV430	+	0.968107463713196
ASV113	ASV473	-	0.926241085285667
ASV113	ASV491	-	0.987920025190254
ASV113	ASV493	+	0.824791725132255
ASV113	ASV500	-	0.951225917585515
ASV113	ASV502	-	0.976578195365787
ASV113	ASV509	-	0.751284507948992
ASV113	ASV567	+	0.586686583592097
ASV113	ASV631	-	0.841351551134712
ASV113	ASV661	-	0.656367549650708
ASV113	ASV685	+	0.853874326573471
ASV114	ASV116	+	0.717227711144016
ASV114	ASV119	-	0.85370174944038
ASV114	ASV136	-	0.933481301600156
ASV114	ASV140	-	0.788673571180106
ASV114	ASV164	-	0.88966201866397
ASV114	ASV177	-	0.686080924979304
ASV114	ASV233	-	0.559157056287591
ASV114	ASV279	-	0.959418683046944
ASV114	ASV331	-	0.568176233389696
ASV115	ASV191	+	0.9176099235188
ASV115	ASV371	-	0.78390233416911
ASV115	ASV460	-	0.819088099327236
ASV115	ASV500	-	0.777560913590003
ASV115	ASV503	-	0.94127107601633
ASV115	ASV536	+	0.658567855694887
ASV115	ASV595	+	0.832131858933751
ASV115	ASV629	-	0.862780197232672
ASV116	ASV129	-	0.784621586071099
ASV116	ASV156	-	0.89753952735367
ASV116	ASV188	-	0.785012241332745
ASV116	ASV225	-	0.800317021414493
ASV116	ASV230	-	0.911139733969641
ASV116	ASV267	-	0.779964137840474
ASV116	ASV279	-	0.835111015381269
ASV117	ASV286	-	0.87706952769521
ASV117	ASV333	+	0.876516069157364
ASV117	ASV346	+	0.905510951089275
ASV117	ASV352	-	0.920871581416354
ASV117	ASV373	+	0.89730000570751
ASV117	ASV378	+	0.881826154302222
ASV117	ASV383	+	0.817699756525574
ASV117	ASV399	-	0.93899255944831
ASV117	ASV437	+	0.824419641314763
ASV117	ASV473	+	0.833400581525188
ASV117	ASV482	+	0.896302346376017
ASV117	ASV526	+	0.891685556230589
ASV117	ASV528	-	0.846135557919857
ASV117	ASV536	-	0.84972610778492
ASV117	ASV629	-	0.842664110250348
ASV117	ASV661	+	0.851941947415576
ASV118	ASV122	+	0.871277873119992
ASV118	ASV128	+	0.808965676626935
ASV118	ASV139	-	0.949619372823797
ASV118	ASV155	+	0.764627271847281
ASV118	ASV172	-	0.951998570163681
ASV118	ASV188	-	0.8457227538692
ASV118	ASV200	-	0.866872017591129
ASV118	ASV258	-	0.932757699994371
ASV118	ASV269	+	0.843534860378449
ASV118	ASV300	+	0.68911957557143
ASV118	ASV301	+	0.860953256170773
ASV118	ASV303	+	0.852022644903093
ASV118	ASV312	-	0.928657324911753
ASV118	ASV317	+	0.762877064456442
ASV118	ASV333	+	0.843476439918452
ASV118	ASV340	+	0.855605550144049
ASV118	ASV362	-	0.946781301616038
ASV118	ASV384	+	0.772609483331747
ASV118	ASV413	+	0.923976044875879
ASV118	ASV419	+	0.934093268389032
ASV118	ASV470	+	0.860677841568697
ASV118	ASV473	-	0.841756805429075
ASV118	ASV474	-	0.927293018118066
ASV118	ASV524	+	0.901117095633906
ASV118	ASV526	-	0.890777513030038
ASV118	ASV547	+	0.866431642950644
ASV118	ASV595	-	0.929869591932864
ASV118	ASV631	+	0.91556854242307
ASV119	ASV120	-	0.885920087531095
ASV119	ASV121	-	0.944094723394638
ASV119	ASV122	-	0.836842897355382
ASV119	ASV136	+	0.764130883059144
ASV119	ASV151	-	0.936207656952454
ASV119	ASV168	-	0.941391497955073
ASV119	ASV223	+	0.86566099297449
ASV119	ASV320	-	0.670370083475962
ASV119	ASV377	-	0.556929670422922
ASV119	ASV461	-	0.689302282381737
ASV119	ASV656	-	0.80565677397715
ASV120	ASV209	-	0.798892042406457
ASV120	ASV321	-	0.764949058228178
ASV120	ASV331	+	0.839137408836429
ASV120	ASV460	+	0.675512854406252
ASV121	ASV206	-	0.882070529259786
ASV121	ASV212	-	0.782506284231394
ASV121	ASV215	-	0.790289331995601
ASV121	ASV230	-	0.677503889365397
ASV121	ASV234	-	0.826370684234653
ASV121	ASV238	-	0.748254160544818
ASV121	ASV250	-	0.731446001939025
ASV121	ASV263	-	0.843213261933625
ASV121	ASV268	-	0.51299503459457
ASV121	ASV269	-	0.732751328086817
ASV121	ASV317	-	0.637200970797387
ASV121	ASV325	-	0.679015102755494
ASV121	ASV336	-	0.610300697425961
ASV121	ASV356	-	0.694607506535447
ASV121	ASV359	+	0.520107877474643
ASV121	ASV377	-	0.663965439033123
ASV121	ASV451	-	0.721995172906671
ASV121	ASV470	-	0.835864704333561
ASV121	ASV549	-	0.668821280946622
ASV121	ASV645	-	0.623681862561543
ASV122	ASV178	-	0.681256391102467
ASV122	ASV179	-	0.774460078500087
ASV122	ASV193	-	0.869454529549059
ASV122	ASV218	+	0.767456719466474
ASV122	ASV225	+	0.866706412515006
ASV122	ASV234	+	0.852474139594771
ASV122	ASV237	-	0.887607740395442
ASV122	ASV241	-	0.91450907359813
ASV122	ASV243	+	0.941364488464057
ASV122	ASV251	+	0.942652604456155
ASV122	ASV256	+	0.676867578786595
ASV122	ASV267	-	0.748267040080051
ASV122	ASV297	+	0.783094959740757
ASV122	ASV302	+	0.759316465896182
ASV122	ASV306	+	0.852513127958247
ASV122	ASV333	+	0.894593284635569
ASV122	ASV334	-	0.629233150625253
ASV122	ASV359	+	0.803876063277346
ASV122	ASV373	-	0.738529803307412
ASV122	ASV384	+	0.704847231486522
ASV122	ASV425	+	0.74207069119491
ASV122	ASV437	+	0.721598934932156
ASV122	ASV470	-	0.767908115111884
ASV122	ASV473	-	0.926675705352425
ASV122	ASV516	+	0.761773449725816
ASV122	ASV571	-	0.921209545587562
ASV122	ASV645	-	0.727532688798027
ASV122	ASV661	-	0.70273145456566
ASV123	ASV126	-	0.60397857537274
ASV123	ASV151	-	0.555682115016197
ASV123	ASV169	+	0.797830549206269
ASV123	ASV172	-	0.749708019635567
ASV123	ASV185	+	0.927825815582469
ASV123	ASV209	-	0.959951167019499
ASV123	ASV217	-	0.920741777116833
ASV123	ASV218	-	0.874578821311225
ASV123	ASV224	-	0.977644180575944
ASV123	ASV228	-	0.938159653481332
ASV123	ASV234	-	0.898060753265432
ASV123	ASV238	-	0.871912196066074
ASV123	ASV243	-	0.943840324363661
ASV123	ASV257	+	0.819608942181777
ASV123	ASV271	-	0.722617070185159
ASV123	ASV276	-	0.888074497840262
ASV123	ASV290	-	0.956028612316854
ASV123	ASV296	-	0.958608775827208
ASV123	ASV298	-	0.808222827699889
ASV123	ASV304	-	0.932581203402852
ASV123	ASV320	+	0.937909932346389
ASV123	ASV336	-	0.932027255408697
ASV123	ASV352	-	0.977978391474156
ASV123	ASV356	+	0.933014464388553
ASV123	ASV371	-	0.95376095375709
ASV123	ASV388	+	0.863732640763895
ASV123	ASV396	-	0.999997172858033
ASV123	ASV411	-	0.962413270166323
ASV123	ASV447	+	0.820854312672666
ASV123	ASV493	-	0.876974261147027
ASV123	ASV538	+	0.911185869783496
ASV123	ASV617	+	0.895093963460117
ASV123	ASV738	+	0.808539390159314
ASV124	ASV160	-	0.896999265713692
ASV124	ASV161	-	0.942046953007067
ASV124	ASV165	-	0.793494411677751
ASV124	ASV170	-	0.976658423844799
ASV124	ASV171	+	0.753066944168869
ASV124	ASV178	-	0.70286981798107
ASV124	ASV188	-	0.767629711732704
ASV124	ASV194	+	0.489727031049179
ASV124	ASV206	-	0.80135502171151
ASV124	ASV211	-	0.610721404151333
ASV124	ASV224	+	0.621800740517703
ASV124	ASV227	-	0.794699306606112
ASV124	ASV256	-	0.690612019256684
ASV124	ASV286	-	0.869536486171421
ASV124	ASV302	-	0.611045216387884
ASV124	ASV306	-	0.801754412019413
ASV124	ASV383	-	0.821890854966512
ASV124	ASV388	-	0.527648063066888
ASV124	ASV399	-	0.431001981766988
ASV124	ASV617	-	0.690497758499667
ASV124	ASV656	-	0.452569558580466
ASV126	ASV135	+	0.588736669041239
ASV126	ASV145	+	0.66215487870943
ASV126	ASV160	-	0.584410822554642
ASV126	ASV220	-	0.872687820819683
ASV127	ASV241	+	0.921911657423812
ASV127	ASV251	-	0.935519756824422
ASV127	ASV266	+	0.766085491740208
ASV127	ASV288	-	0.668735869432335
ASV127	ASV306	+	0.838333019648277
ASV127	ASV307	+	0.731819484903066
ASV127	ASV336	-	0.842199453715681
ASV127	ASV383	+	0.79711926843998
ASV127	ASV398	+	0.775000860537896
ASV127	ASV470	+	0.890497461227925
ASV127	ASV511	+	0.870903601192739
ASV128	ASV132	+	0.951284930761131
ASV128	ASV137	-	0.662453619529747
ASV129	ASV132	-	0.898468038952919
ASV129	ASV164	-	0.828225005757886
ASV129	ASV169	+	0.949330214119943
ASV129	ASV170	+	0.896901762633868
ASV129	ASV171	+	0.809681338470671
ASV129	ASV187	+	0.988983097065045
ASV129	ASV193	+	0.899103146345374
ASV129	ASV227	-	0.983834022955228
ASV129	ASV234	-	0.930919676680009
ASV129	ASV236	+	0.869097127430672
ASV129	ASV242	+	0.89290930766356
ASV129	ASV247	+	0.914309173381654
ASV129	ASV257	+	0.748432984212071
ASV129	ASV265	-	0.867450861994416
ASV129	ASV276	-	0.83064755828526
ASV129	ASV279	-	0.878506638136692
ASV129	ASV286	+	0.840926481683974
ASV129	ASV298	+	0.692273827068252
ASV129	ASV327	-	0.924148621944324
ASV129	ASV339	-	0.850716515150294
ASV129	ASV352	+	0.731640557606385
ASV129	ASV373	+	0.880943898967854
ASV129	ASV383	-	0.907269503244624
ASV129	ASV451	+	0.886208883884015
ASV129	ASV461	+	0.767772667579867
ASV129	ASV499	+	0.855531015645814
ASV129	ASV528	-	0.845211467949115
ASV129	ASV571	-	0.951120268422375
ASV129	ASV629	-	0.882573793721391
ASV129	ASV641	+	0.914320787492179
ASV129	ASV685	-	0.956023761755985
ASV130	ASV131	-	0.829237976459721
ASV130	ASV132	-	0.8639895250182
ASV130	ASV144	+	0.946418486584498
ASV130	ASV146	-	0.942776163468671
ASV130	ASV198	+	0.67424109609915
ASV130	ASV233	-	0.679294494544992
ASV130	ASV239	-	0.679121990173959
ASV130	ASV240	+	0.626808941241178
ASV130	ASV287	-	0.599970501767438
ASV130	ASV334	-	0.654480616166868
ASV130	ASV685	+	0.69913761118266
ASV130	ASV753	-	0.646724251954591
ASV131	ASV150	+	0.722627198966688
ASV131	ASV172	+	0.730669407996203
ASV131	ASV191	-	0.895429363806116
ASV131	ASV359	-	0.847257852656544
ASV131	ASV474	-	0.667655000655502
ASV131	ASV543	+	0.911957880437061
ASV132	ASV146	+	0.993967900832332
ASV132	ASV151	-	0.388851539201926
ASV132	ASV277	-	0.743948333792173
ASV132	ASV341	+	0.632039249835746
ASV132	ASV383	-	0.436211834503363
ASV132	ASV837	-	0.650137176731366
ASV133	ASV161	+	0.671069919595608
ASV133	ASV189	+	0.544801654943172
ASV133	ASV219	-	0.849688788756306
ASV133	ASV283	-	0.856619374803702
ASV133	ASV419	+	0.864460092828626
ASV133	ASV571	-	0.879842542933318
ASV134	ASV189	-	0.907399259199503
ASV134	ASV215	+	0.933807425766228
ASV134	ASV240	+	0.881629599024143
ASV134	ASV286	-	0.945007111899882
ASV134	ASV295	-	0.914714948891258
ASV134	ASV296	+	0.785155823402268
ASV134	ASV332	-	0.845395690683673
ASV134	ASV352	-	0.856945216189562
ASV134	ASV376	+	0.817141766686798
ASV134	ASV416	-	0.893268951522582
ASV134	ASV446	-	0.878936374990934
ASV134	ASV641	+	0.916266545980044
ASV134	ASV774	+	0.874547451236882
ASV135	ASV146	-	0.865882105281583
ASV135	ASV155	-	0.915325374221748
ASV135	ASV164	-	0.908016535482071
ASV135	ASV168	+	0.796470539606351
ASV135	ASV172	-	0.895889671352951
ASV135	ASV185	-	0.904456669428404
ASV135	ASV200	-	0.944674043584261
ASV135	ASV201	-	0.859813697385101
ASV135	ASV218	+	0.907263108646934
ASV135	ASV511	+	0.766040272774345
ASV135	ASV619	+	0.829735455513947
ASV136	ASV145	-	0.599143675113976
ASV136	ASV203	-	0.858873151013834
ASV136	ASV276	-	0.54611387565977
ASV136	ASV361	-	0.485551451445692
ASV136	ASV451	-	0.708458047073452
ASV136	ASV480	+	0.559348119785528
ASV137	ASV161	-	0.705929823757333
ASV137	ASV241	-	0.822655109419809
ASV137	ASV394	-	0.863500975246859
ASV138	ASV186	+	0.750637081706174
ASV138	ASV308	+	0.865930593016102
ASV138	ASV453	-	0.732308613451354
ASV138	ASV500	+	0.691925846276613
ASV139	ASV152	-	0.861693582337171
ASV139	ASV217	+	0.926764149037748
ASV139	ASV226	+	0.936082588992045
ASV139	ASV251	-	0.902177510404372
ASV139	ASV377	+	0.756884863095213
ASV139	ASV461	-	0.878411188060378
ASV139	ASV499	+	0.93929801
ASV139	ASV506	+	0.608087102536285
ASV139	ASV538	-	0.726725510696248
ASV139	ASV641	+	0.760047969117154
ASV140	ASV150	+	0.834133527318874
ASV140	ASV172	-	0.670975817798978
ASV140	ASV212	-	0.888619164684321
ASV140	ASV221	-	0.851477589998587
ASV140	ASV228	+	0.719232276229731
ASV140	ASV250	-	0.878636865270948
ASV140	ASV263	-	0.696355978849572
ASV140	ASV351	+	0.804529013623807
ASV140	ASV364	-	0.711989250233629
ASV140	ASV366	-	0.47326369618061
ASV140	ASV753	+	0.736594640804996
ASV141	ASV173	-	0.870516288445601
ASV141	ASV176	+	0.79671852275638
ASV141	ASV188	+	0.805142271622545
ASV141	ASV189	+	0.78379129936385
ASV141	ASV234	+	0.899913630190769
ASV141	ASV238	+	0.932759165457971
ASV141	ASV275	+	0.864280125670199
ASV141	ASV346	+	0.846359112367423
ASV141	ASV373	+	0.754736334152784
ASV141	ASV378	+	0.87417046882171
ASV141	ASV482	-	0.907753354121212
ASV142	ASV193	-	0.826314686087583
ASV142	ASV301	-	0.847152452900513
ASV142	ASV312	-	0.889751001194503
ASV142	ASV366	-	0.713706978488661
ASV142	ASV753	-	1
ASV143	ASV203	-	0.836562402836328
ASV143	ASV221	-	0.769504864089429
ASV143	ASV258	-	0.78821627471287
ASV143	ASV269	-	0.822438161670085
ASV143	ASV297	-	0.547706990338679
ASV144	ASV416	+	0.839570393754287
ASV145	ASV149	+	0.798638417640326
ASV145	ASV226	+	0.501506287959436
ASV145	ASV257	-	0.834713440541908
ASV145	ASV267	-	0.622198974019047
ASV145	ASV275	-	0.486915637496295
ASV145	ASV276	+	0.592017873901989
ASV145	ASV287	+	0.481178151244349
ASV145	ASV325	-	0.521520985030427
ASV145	ASV331	-	0.523761166074666
ASV145	ASV352	+	0.984457221830266
ASV145	ASV389	-	0.554615580145803
ASV145	ASV402	-	0.521831709482842
ASV145	ASV503	-	0.607467358189025
ASV145	ASV569	+	0.950811220990584
ASV146	ASV155	-	0.738208056158155
ASV146	ASV164	-	0.623557424419877
ASV146	ASV172	-	0.632264671491282
ASV146	ASV185	-	0.742890980384004
ASV146	ASV198	+	0.604592090203942
ASV146	ASV200	-	0.72030304337767
ASV146	ASV201	-	0.482765724376457
ASV146	ASV218	+	0.643684954934573
ASV146	ASV224	+	0.749581710622789
ASV146	ASV287	-	0.873439471680242
ASV146	ASV309	+	0.94673103579039
ASV146	ASV312	-	0.816918466827209
ASV146	ASV378	+	1
ASV146	ASV442	-	0.699232861510453
ASV146	ASV461	-	0.61369597246597
ASV146	ASV543	+	0.817987612447544
ASV147	ASV219	+	0.811286916290813
ASV147	ASV250	-	0.721667225135769
ASV147	ASV340	-	0.956409691548013
ASV147	ASV361	-	0.916753778484052
ASV147	ASV372	-	1
ASV147	ASV437	-	0.795780053091394
ASV147	ASV487	-	0.917724402201158
ASV147	ASV645	-	0.815298988891179
ASV149	ASV184	-	0.791762195072798
ASV149	ASV225	-	0.797431083333975
ASV150	ASV200	-	0.474059751352301
ASV150	ASV232	+	0.673983664713952
ASV150	ASV361	+	0.560801134692872
ASV150	ASV493	-	0.973023304564936
ASV150	ASV499	+	0.803679430411356
ASV150	ASV511	-	0.733217435236937
ASV150	ASV528	+	0.71402490007257
ASV150	ASV536	-	0.944973280483662
ASV150	ASV543	-	0.83829634073878
ASV150	ASV569	+	0.585065130523104
ASV150	ASV634	-	0.806095313684009
ASV150	ASV685	-	0.631542038201447
ASV151	ASV159	-	0.722942996921231
ASV151	ASV184	-	0.746842546184778
ASV151	ASV208	-	0.946213296104836
ASV151	ASV218	-	0.660874118182996
ASV151	ASV227	-	0.530097676537827
ASV151	ASV261	-	0.848551720320684
ASV151	ASV275	-	0.606614460875385
ASV151	ASV352	-	0.683988266244128
ASV151	ASV393	-	0.749336136291502
ASV151	ASV425	-	0.904880740985552
ASV151	ASV470	-	0.437860782117692
ASV151	ASV482	+	0.984402920149745
ASV151	ASV503	+	0.6982265645826
ASV151	ASV577	-	0.4829753731358
ASV152	ASV214	-	0.731856896623774
ASV152	ASV275	+	0.750605988931101
ASV152	ASV288	-	0.775365271111794
ASV152	ASV332	-	0.80775468397125
ASV152	ASV396	-	0.634498990454716
ASV152	ASV502	-	0.822983804482357
ASV153	ASV188	-	0.643627129766805
ASV153	ASV544	-	0.819118379175682
ASV153	ASV569	+	0.878331075655782
ASV155	ASV156	-	0.900818677557107
ASV155	ASV170	+	0.7996947451015
ASV155	ASV225	-	0.523577264600966
ASV155	ASV233	+	0.565117758217063
ASV155	ASV300	-	0.916884520818039
ASV156	ASV181	-	0.973674351368542
ASV156	ASV267	-	0.902198298791747
ASV156	ASV333	-	0.757807796614778
ASV156	ASV372	-	0.631626627051024
ASV156	ASV425	+	0.609424256351336
ASV156	ASV470	+	0.659950249239054
ASV156	ASV748	+	0.596447045609412
ASV159	ASV174	-	0.89288115571852
ASV159	ASV193	-	0.858741965847278
ASV159	ASV210	-	0.75629625038756
ASV159	ASV309	-	0.493593262862422
ASV159	ASV388	-	0.624919602718819
ASV159	ASV400	-	0.832562113338075
ASV159	ASV569	+	0.713271643220044
ASV159	ASV645	+	0.67815283054312
ASV160	ASV193	-	0.768500055036174
ASV160	ASV286	+	0.826881646847578
ASV160	ASV364	-	0.554809033056449
ASV160	ASV377	-	0.556693148634053
ASV161	ASV309	-	0.871094713953282
ASV161	ASV311	-	0.867532456023206
ASV161	ASV327	-	0.887613991017161
ASV161	ASV375	-	0.896338576587827
ASV161	ASV509	-	0.45208282461654
ASV162	ASV442	-	0.836019108189898
ASV162	ASV453	-	0.659804241372349
ASV162	ASV685	+	0.867411589140373
ASV162	ASV748	+	0.848643928463827
ASV163	ASV167	-	0.751475721259676
ASV163	ASV252	+	0.67369630868444
ASV163	ASV306	+	0.881517392588896
ASV165	ASV205	-	0.858595340098403
ASV167	ASV186	-	0.820076258848553
ASV168	ASV293	+	0.921657256787823
ASV168	ASV302	-	0.857803443427128
ASV168	ASV331	-	0.880332844301776
ASV168	ASV339	-	0.907571689159325
ASV168	ASV340	-	0.833051092863029
ASV168	ASV341	-	0.951093812074223
ASV168	ASV356	-	0.801323847496397
ASV168	ASV359	-	0.928047197332009
ASV168	ASV362	+	0.944402918215536
ASV168	ASV366	-	0.763810828644665
ASV168	ASV375	-	0.955498724438132
ASV168	ASV378	-	0.96326191180604
ASV168	ASV389	-	0.793160575314394
ASV168	ASV393	-	0.895721767036157
ASV168	ASV413	+	0.868158999083631
ASV168	ASV448	-	0.925010810394994
ASV168	ASV473	-	0.893272436538335
ASV168	ASV487	-	0.849909835921528
ASV168	ASV499	-	0.910640642330728
ASV168	ASV502	-	0.78145045791845
ASV168	ASV543	-	0.947347632286164
ASV168	ASV544	+	0.766665775071848
ASV168	ASV547	+	0.813409770989595
ASV168	ASV595	-	0.860771817230772
ASV168	ASV645	+	0.841238235360508
ASV168	ASV748	-	0.868192367966386
ASV169	ASV178	-	0.911342634884942
ASV169	ASV185	-	0.861858352787188
ASV169	ASV196	+	0.970499149965087
ASV169	ASV212	-	0.811283239870473
ASV169	ASV228	+	0.965364094857645
ASV169	ASV247	+	0.80052856452764
ASV169	ASV262	+	0.737376032026517
ASV169	ASV320	-	0.938981383426668
ASV169	ASV321	-	0.899512166350214
ASV169	ASV331	+	0.746107763688546
ASV169	ASV332	-	0.943268656402323
ASV169	ASV333	+	0.87547239678877
ASV169	ASV366	-	0.90378285841263
ASV169	ASV474	-	1
ASV169	ASV480	-	0.809153653664855
ASV169	ASV516	-	0.83192978182709
ASV170	ASV256	-	0.767618087766621
ASV170	ASV261	-	0.680811450612661
ASV170	ASV277	-	0.851105665543583
ASV170	ASV340	+	0.591408429867087
ASV170	ASV617	-	0.806338036426941
ASV171	ASV180	-	0.953452451033826
ASV171	ASV198	-	0.791009833409883
ASV171	ASV205	-	0.951266903972978
ASV171	ASV240	+	0.896250919666282
ASV171	ASV250	+	0.917695729532837
ASV171	ASV251	-	0.742497116482773
ASV171	ASV258	-	0.933118863613495
ASV171	ASV297	+	0.83085850005475
ASV171	ASV311	-	0.574481077581646
ASV171	ASV346	+	0.878960178445597
ASV171	ASV364	+	0.988841358681834
ASV171	ASV416	-	0.52352859704187
ASV171	ASV500	-	0.670572893705718
ASV171	ASV526	-	0.945850466051365
ASV171	ASV641	+	0.832687473371004
ASV171	ASV748	+	0.943404890519682
ASV171	ASV837	-	0.537978255833733
ASV172	ASV174	+	0.870322149723465
ASV172	ASV187	+	0.773216956151902
ASV172	ASV200	-	0.843122035875702
ASV172	ASV203	+	0.866020125331888
ASV172	ASV220	-	0.780256340766269
ASV172	ASV226	-	0.859890235726861
ASV172	ASV239	-	0.443684136360265
ASV172	ASV265	-	0.717803781195478
ASV173	ASV204	-	0.898280929819872
ASV173	ASV214	-	0.687651142880067
ASV173	ASV226	-	0.886953094102255
ASV173	ASV316	+	0.62637699210516
ASV173	ASV425	+	0.966063293386008
ASV173	ASV499	+	0.941628326042218
ASV173	ASV634	-	0.953328449937046
ASV173	ASV685	-	0.910405931981371
ASV173	ASV735	+	0.914151402319583
ASV173	ASV931	+	0.92564547844928
ASV174	ASV200	-	0.918861151761465
ASV174	ASV203	-	0.953291655464826
ASV174	ASV215	+	0.751893412437109
ASV174	ASV236	-	0.977148498181287
ASV174	ASV240	-	0.946239063023995
ASV174	ASV243	-	0.918359508539043
ASV174	ASV269	-	0.932360597737478
ASV174	ASV316	+	0.821303455712717
ASV174	ASV334	+	0.906970351356595
ASV174	ASV378	-	0.918597305026355
ASV174	ASV396	-	0.96376253008123
ASV174	ASV398	+	0.741999285253568
ASV174	ASV400	+	0.779674813083761
ASV174	ASV414	-	0.96544006819211
ASV174	ASV448	-	0.963472140306019
ASV174	ASV491	+	0.88493863316895
ASV174	ASV499	-	0.968991833388591
ASV174	ASV500	-	0.874579244186926
ASV174	ASV536	-	0.848496942641989
ASV174	ASV547	+	0.899565758757057
ASV174	ASV641	+	0.664048527865447
ASV176	ASV181	-	0.868790740811034
ASV176	ASV271	-	0.761059302573495
ASV176	ASV279	+	0.843922959639302
ASV176	ASV384	+	0.843642719748528
ASV176	ASV402	-	0.551124435620835
ASV176	ASV538	-	0.731705817091624
ASV177	ASV211	+	0.723210760964083
ASV177	ASV234	-	0.788483202834319
ASV178	ASV493	-	0.912800993834646
ASV178	ASV499	+	0.856800024500218
ASV178	ASV511	-	0.941891937262369
ASV178	ASV543	-	0.947169295009791
ASV178	ASV634	-	0.956372508769091
ASV178	ASV685	-	0.853498504654406
ASV178	ASV735	+	0.918084696845308
ASV178	ASV748	+	0.949601064099648
ASV178	ASV837	+	0.890806048822746
ASV179	ASV184	+	0.901610436757475
ASV179	ASV187	-	0.95526815988484
[truncated: 855 more rows]
