# Supplementary material for: Microbial interactions mediate the fairy ring type effects on alpine meadow plant communities on the Tibetan plateau
Source: Environ Microbiome. 2026 Mar 10;21:55. doi: 10.1186/s40793-026-00873-z (PMC13088534; doi:10.1186/s40793-026-00873-z)
Supplement: Supplementary file 2 — Supplementary Material 2 [file 40793_2026_873_MOESM2_ESM.zip › co-occurrence network/bacteria/T3/Clitocybe_20in_node.csv]

ID	degree	betweenness_centrality	closeness_centrality	eigenvector_centrality	Abundance	module	Kingdom	phylum	class	order	family	genus
ASV1	19	222	0.00146949207008106	0.364687655074943	0.161894084785376	M6	Bacteria	Cyanobacteria	Cyanobacteriia	Chloroplast	Chloroplast	Chloroplast
ASV6	8	17	0.0012624671275542	0.139994245560218	1.31111406692382	M2	Bacteria	Verrucomicrobiota	Verrucomicrobiae	Chthoniobacterales	Chthoniobacteraceae	Candidatus_Udaeobacter
ASV8	31	376	0.00153511923293252	0.631460046727629	1.10589621297053	M7	Bacteria	Gemmatimonadota	Gemmatimonadetes	Gemmatimonadales	Gemmatimonadaceae	uncultured
ASV9	27	477	0.00149240867830363	0.486902838553491	1.10817641134779	M1	Bacteria	Actinobacteriota	Thermoleophilia	Solirubrobacterales	67-14	67-14
ASV10	21	261	0.00152910427047995	0.471313700888404	1.06789290668288	M6	Bacteria	Gemmatimonadota	Gemmatimonadetes	Gemmatimonadales	Gemmatimonadaceae
ASV11	16	189	0.00137253219595386	0.350408131427349	0.647956372204382	M5	Bacteria	Proteobacteria	Alphaproteobacteria	Rhizobiales	uncultured	uncultured
ASV12	23	203	0.00150524342915607	0.431821153883721	0.799209531229217	M8	Bacteria	Acidobacteriota	Blastocatellia	Pyrinomonadales	Pyrinomonadaceae	RB41
ASV13	30	284	0.0015663082663041	0.724204827328725	0.496703213179547	M3	Bacteria	Acidobacteriota	Blastocatellia	Pyrinomonadales	Pyrinomonadaceae	RB41
ASV16	16	240	0.00148101743834989	0.281833881821552	0.623254223117411	M5	Bacteria	Acidobacteriota	Blastocatellia	Pyrinomonadales	Pyrinomonadaceae	RB41
ASV17	11	117	0.00142188731628867	0.165984561599171	0.919299979098182	M2	Bacteria	Proteobacteria	Gammaproteobacteria	Burkholderiales	Nitrosomonadaceae	MND1
ASV18	8	60	0.0013171503776563	0.131151971711167	0.780967944211146	M6	Bacteria	Actinobacteriota	Thermoleophilia	Gaiellales	uncultured	uncultured
ASV19	25	375	0.00153023558362499	0.474770000250573	0.866475383358352	M1	Bacteria	Gemmatimonadota	Gemmatimonadetes	Gemmatimonadales	Gemmatimonadaceae	uncultured
ASV20	32	611	0.0015965307752244	0.607789459575257	0.645296140764246	M2	Bacteria	Chloroflexi	Gitt-GS-136	Gitt-GS-136	Gitt-GS-136	Gitt-GS-136
ASV21	15	107	0.00141137023348093	0.308093710480625	0.494803047865164	M3	Bacteria	Acidobacteriota	Blastocatellia	Pyrinomonadales	Pyrinomonadaceae	RB41
ASV22	9	49	0.00129202474520146	0.143159913207516	0.444258650502594	M7	Bacteria	Acidobacteriota	Vicinamibacteria	Vicinamibacterales	Vicinamibacteraceae	Vicinamibacteraceae
ASV23	32	1372	0.00165297497115765	0.533807851741354	0.785528340965664	M8	Bacteria	Gemmatimonadota	Gemmatimonadetes	Gemmatimonadales	Gemmatimonadaceae	uncultured
ASV24	41	1268	0.00174148512108013	0.82737775551146	0.704581298572976	M8	Bacteria	Actinobacteriota	Thermoleophilia	Solirubrobacterales	67-14	67-14
ASV25	23	451	0.00155487342020192	0.410074982642247	0.586010982955517	M8	Bacteria	Gemmatimonadota	Gemmatimonadetes	Gemmatimonadales	Gemmatimonadaceae	uncultured
ASV26	11	128	0.00137710216360818	0.158266598125013	0.652136735896023	M5	Bacteria	Actinobacteriota	Thermoleophilia	Gaiellales	uncultured	uncultured
ASV27	21	210	0.00149201670572138	0.408453475186498	0.638075512569594	M5	Bacteria	Actinobacteriota	Thermoleophilia	Solirubrobacterales	Solirubrobacteraceae	Solirubrobacter
ASV28	18	106	0.00141800489452903	0.34375973851528	0.517224998574876	M1	Bacteria	Actinobacteriota	MB-A2-108	MB-A2-108	MB-A2-108	MB-A2-108
ASV29	33	665	0.00159891500143825	0.599836067218854	0.376232732247706	M7	Bacteria	Chloroflexi	P2-11E	P2-11E	P2-11E	P2-11E
ASV30	23	222	0.00150653629895061	0.532809753315931	0.568909495126076	M3	Bacteria	Actinobacteriota	Thermoleophilia	Gaiellales
ASV31	18	262	0.00152087218716245	0.384050236048221	0.436657989245064	M8	Bacteria	NB1-j	NB1-j	NB1-j	NB1-j	NB1-j
ASV32	26	427	0.00153493015441674	0.549953916227557	0.78058791114827	M3	Bacteria	Methylomirabilota	Methylomirabilia	Rokubacteriales	Rokubacteriales	Rokubacteriales
ASV33	17	344	0.00153330511323191	0.298343681768814	0.578790354760864	M2	Bacteria	Gemmatimonadota	Gemmatimonadetes	Gemmatimonadales	Gemmatimonadaceae	uncultured
ASV35	9	121	0.00132983869733106	0.132435636927199	0.379653029813594	M7	Bacteria	Acidobacteriota	Vicinamibacteria	Vicinamibacterales
ASV36	20	307	0.00152075484517481	0.388825572322742	0.407775476466453	M5	Bacteria	RCP2-54	RCP2-54	RCP2-54	RCP2-54	RCP2-54
ASV38	12	90	0.00132288841036625	0.199489062370621	0.546867577479241	M9	Bacteria	Gemmatimonadota	Gemmatimonadetes	Gemmatimonadales	Gemmatimonadaceae	uncultured
ASV39	22	211	0.00147183941684049	0.376126432686335	0.50278374218557	M1	Bacteria	Acidobacteriota	Blastocatellia
ASV40	36	669	0.00163509445504348	0.69951894937463	0.375852699184829	M2	Bacteria	Gemmatimonadota	Gemmatimonadetes	Gemmatimonadales	Gemmatimonadaceae	uncultured
ASV41	18	231	0.00143695336715852	0.274307063215521	0.201797556387406	M1	Bacteria	Proteobacteria	Alphaproteobacteria	Rhizobiales	Xanthobacteraceae	Bradyrhizobium
ASV42	14	168	0.00141660538629891	0.194174054429978	0.336709293708553	M2	Bacteria	Proteobacteria	Gammaproteobacteria	Burkholderiales	Sutterellaceae	uncultured
ASV43	13	236	0.00143010461202781	0.190438027416673	0.367872004864423	M1	Bacteria	Acidobacteriota	Vicinamibacteria	Vicinamibacterales	Vicinamibacteraceae	Vicinamibacteraceae
ASV44	6	21	0.00126814679133955	0.111713184299315	0.243601193303817	M3	Bacteria	Acidobacteriota	Blastocatellia
ASV45	18	345	0.00145489078450736	0.223317018536718	0.372432401618941	M5	Bacteria	Actinobacteriota	Thermoleophilia	Gaiellales	uncultured	uncultured
ASV46	47	890	0.00170883463486002	1	0.299846086609535	M7	Bacteria	Acidobacteriota	Vicinamibacteria	Vicinamibacterales
ASV47	14	358	0.00147477590786632	0.247171043138173	0.150873125961959	M5	Bacteria	Chloroflexi	P2-11E	P2-11E	P2-11E	P2-11E
ASV49	5	16	0.0012523851902383	0.0754924717411034	0.424116898170141	M4	Bacteria	Gemmatimonadota	Gemmatimonadetes	Gemmatimonadales	Gemmatimonadaceae
ASV50	12	598	0.001392495429101	0.139516951229799	0.2648830448249	M9	Bacteria	Gemmatimonadota	Gemmatimonadetes	Gemmatimonadales	Gemmatimonadaceae	uncultured
ASV51	6	6	0.00124349182844491	0.131984387957832	0.419556501415623	M7	Bacteria	Acidobacteriota	Holophagae	Subgroup_7	Subgroup_7	Subgroup_7
ASV52	3	8	0.00116225978636433	0.0371631995484582	0.3101069793072	M9	Bacteria	Acidobacteriota	Vicinamibacteria	Vicinamibacterales	Vicinamibacteraceae	Vicinamibacteraceae
ASV53	8	6	0.00128664646562672	0.182757022315996	0.560168734679917	M4	Bacteria	Proteobacteria	Gammaproteobacteria	Burkholderiales	Nitrosomonadaceae	MND1
ASV54	14	136	0.00142702551893976	0.274956877474516	0.224599540159994	M2	Bacteria	Chloroflexi	P2-11E	P2-11E	P2-11E	P2-11E
ASV56	21	672	0.00152604828552992	0.348730136932124	0.283884697968723	M4	Bacteria	Actinobacteriota	MB-A2-108	MB-A2-108	MB-A2-108	MB-A2-108
ASV57	17	510	0.00153832786535158	0.336491496109901	0.497083246242423	M6	Bacteria	Methylomirabilota	Methylomirabilia	Rokubacteriales	Rokubacteriales	Rokubacteriales
ASV58	14	142	0.00147771732211734	0.276899314684239	0.293765557603511	M4	Bacteria	Acidobacteriota	Vicinamibacteria	Vicinamibacterales	Vicinamibacteraceae	Vicinamibacteraceae
ASV59	6	46	0.00124119265748807	0.0582221078829823	0.235620498983412	M1	Bacteria	Gemmatimonadota	Gemmatimonadetes	Gemmatimonadales	Gemmatimonadaceae	Roseisolibacter
ASV60	5	15	0.00124393345537125	0.100736695853564	0.123510745434853	M9	Bacteria	Acidobacteriota	Holophagae	Subgroup_7	Subgroup_7	Subgroup_7
ASV61	14	323	0.00149420327706512	0.26529372383984	0.301366218861041	M7	Bacteria	Proteobacteria	Gammaproteobacteria	Burkholderiales	Nitrosomonadaceae	MND1
ASV63	24	334	0.00158331495234899	0.566399210489047	0.350010450909229	M6	Bacteria	Methylomirabilota	Methylomirabilia	Rokubacteriales	Rokubacteriales	Rokubacteriales
ASV64	21	151	0.00145196268072144	0.361748735986331	0.201417523324529	M4	Bacteria	Actinobacteriota	Acidimicrobiia	IMCC26256	IMCC26256	IMCC26256
ASV65	27	372	0.00156993284304525	0.605997812994078	0.14745282839607	M2	Bacteria	Acidobacteriota	Blastocatellia	Pyrinomonadales	Pyrinomonadaceae	RB41
ASV66	13	174	0.00141322706514279	0.245643060623053	0.226879738537253	M3	Bacteria	Proteobacteria	Alphaproteobacteria	Rhizobiales	KF-JG30-B3	KF-JG30-B3
ASV67	7	58	0.00134028992719651	0.156953162342065	0.106409257605412	M8	Bacteria	Actinobacteriota	Actinobacteria	Frankiales	Geodermatophilaceae	Blastococcus
ASV68	20	250	0.00149430053122541	0.426899428667529	0.248161590058335	M3	Bacteria	Actinobacteriota	Thermoleophilia	Solirubrobacterales	67-14	67-14
ASV69	15	89	0.00143288499711397	0.332861484286935	0.337849392897182	M2	Bacteria	RCP2-54	RCP2-54	RCP2-54	RCP2-54	RCP2-54
ASV70	3	2	0.00120611782499349	0.108874538604626	0.284644764094476	M3	Bacteria	Actinobacteriota	Thermoleophilia	Gaiellales	uncultured	uncultured
ASV71	22	215	0.00154886305277153	0.500838902028514	0.321127938130617	M7	Bacteria	Acidobacteriota	Blastocatellia	Pyrinomonadales	Pyrinomonadaceae	RB41
ASV73	10	138	0.00140834253336633	0.162008714975635	0.189256465312482	M4	Bacteria	Actinobacteriota	Thermoleophilia	Solirubrobacterales	67-14	67-14
ASV74	31	677	0.00156386603346214	0.513333077360694	0.1550534896536	M3	Bacteria	Acidobacteriota	Vicinamibacteria	Vicinamibacterales	Vicinamibacteraceae	Vicinamibacteraceae
ASV75	7	26	0.00125282366123841	0.113006167007627	0.0798069432040588	M4	Bacteria	Acidobacteriota	Blastocatellia	Pyrinomonadales	Pyrinomonadaceae	RB41
ASV76	8	153	0.00137905510587842	0.162376047131575	0.247781556995459	M3	Bacteria	Actinobacteriota	Thermoleophilia	Gaiellales	Gaiellaceae	Gaiella
ASV77	34	506	0.00162613943301691	0.707109334445916	0.186976266935223	M5	Bacteria	Gemmatimonadota	Gemmatimonadetes	Gemmatimonadales	Gemmatimonadaceae	Gemmatimonas
ASV80	29	517	0.00158758839949678	0.601536801949052	0.157713721093735	M3	Bacteria	Acidobacteriota	Blastocatellia	Pyrinomonadales	Pyrinomonadaceae	RB41
ASV81	7	31	0.00122470846459773	0.11236118313757	0.280464400402835	M3	Bacteria	Actinobacteriota	Thermoleophilia	Solirubrobacterales	Solirubrobacteraceae	Solirubrobacter
ASV82	8	24	0.00131571295888932	0.176887269172379	0.232960267543276	M1	Bacteria	Proteobacteria	Alphaproteobacteria	Rhizobiales	Rhizobiales_Incertae_Sedis	Nordella
ASV83	33	944	0.0016445319676861	0.605110230719583	0.248161590058335	M1	Bacteria	Actinobacteriota	Thermoleophilia	Gaiellales	Gaiellaceae	Gaiella
ASV84	28	466	0.00158756345209235	0.543117253230957	0.173675109734547	M4	Bacteria	Proteobacteria	Gammaproteobacteria	Burkholderiales	Comamonadaceae
ASV85	21	353	0.00150692981716531	0.422859078864689	0.205977920079047	M3	Bacteria	Proteobacteria	Alphaproteobacteria	Rhizobiales	Methyloligellaceae
ASV86	29	1251	0.00165758516550743	0.465352767676156	0.116670150303076	M2	Bacteria	Proteobacteria	Gammaproteobacteria	Burkholderiales	TRA3-20	TRA3-20
ASV87	2	17	0.00114101715512013	0.0277095147844042	0.23790069736067	M8	Bacteria	Proteobacteria	Alphaproteobacteria	Rhizobiales	Xanthobacteraceae
ASV88	12	77	0.00136457023936817	0.24966691323582	0.159993919470994	M2	Bacteria	Acidobacteriota	Blastocatellia	Pyrinomonadales	Pyrinomonadaceae	RB41
ASV89	31	328	0.00155772213803769	0.661230887989445	0.168734679917153	M6	Bacteria	Chloroflexi	KD4-96	KD4-96	KD4-96	KD4-96
ASV91	5	5	0.00125177890617272	0.12264547526805	0.144792596955935	M3	Bacteria	Acidobacteriota	Subgroup_5	Subgroup_5	Subgroup_5	Subgroup_5
ASV92	9	181	0.0013271590305233	0.151028346775234	0.213578581336576	M8	Bacteria	Acidobacteriota	Holophagae	Subgroup_7	Subgroup_7	Subgroup_7
ASV94	5	1	0.00120569056496524	0.127058179896659	0.158853820282365	M2	Bacteria	Acidobacteriota	Vicinamibacteria	Vicinamibacterales	Vicinamibacteraceae	Vicinamibacteraceae
ASV95	9	92	0.00142008096553585	0.186317503585323	0.246261424743953	M2	Bacteria	Acidobacteriota	Vicinamibacteria	Vicinamibacterales	Vicinamibacteraceae	Vicinamibacteraceae
ASV96	5	49	0.00139226778976974	0.145028853798098	0.140232200201418	M8	Bacteria	Proteobacteria	Gammaproteobacteria	Burkholderiales	Nitrosomonadaceae	Ellin6067
ASV97	10	46	0.00139781431976816	0.222471711428326	0.100708761662265	M4	Bacteria	Gemmatimonadota	Gemmatimonadetes	Gemmatimonadales	Gemmatimonadaceae	uncultured
ASV98	22	197	0.00151136555661817	0.477087447598126	0.250061755372717	M6	Bacteria	Acidobacteriota	Blastocatellia	Elev-16S-573	Elev-16S-573	Elev-16S-573
ASV99	22	224	0.00147064592118918	0.438639743853347	0.20559788701617	M3	Bacteria	Proteobacteria	Alphaproteobacteria	Rhizobiales	Hyphomicrobiaceae	Pedomicrobium
ASV100	15	422	0.00155245268072238	0.259612152469959	0.152773291276341	M3	Bacteria	Actinobacteriota	Thermoleophilia	Solirubrobacterales	67-14	67-14
ASV101	15	137	0.001412406626936	0.27573435228673	0.225739639348623	M9	Bacteria	Methylomirabilota	Methylomirabilia	Rokubacteriales	Rokubacteriales	Rokubacteriales
ASV102	22	514	0.00159352985496129	0.446147859592203	0.254242119064359	M2	Bacteria	Actinobacteriota	Thermoleophilia	Gaiellales	uncultured	uncultured
ASV104	2	9	0.00120282732185905	0.0411556879835004	0.266783210139282	M1	Bacteria	Acidobacteriota	Blastocatellia	Pyrinomonadales	Pyrinomonadaceae	RB41
ASV105	9	242	0.00144581157716435	0.143312884671472	0.138712067949912	M1	Bacteria	Actinobacteriota	Rubrobacteria	Rubrobacterales	Rubrobacteriaceae	Rubrobacter
ASV106	3	3	0.00113911471278822	0.0492996902332664	0.0984285632850058	M3	Bacteria	Proteobacteria	Gammaproteobacteria	Steroidobacterales	Steroidobacteraceae
ASV107	22	939	0.001692363888942	0.413266134264548	0.161894084785376	M6	Bacteria	Acidobacteriota	Vicinamibacteria	Vicinamibacterales	Vicinamibacteraceae
ASV108	8	122	0.00142581739960993	0.164904194650933	0.240560928800806	M1	Bacteria	Gemmatimonadota	Gemmatimonadetes	Gemmatimonadales	Gemmatimonadaceae	Gemmatimonas
ASV110	2	3	0.001063544413525	0.0257766981198956	0.149733026773329	M9	Bacteria	Acidobacteriota	Vicinamibacteria	Vicinamibacterales	Vicinamibacteraceae	Vicinamibacteraceae
ASV111	35	712	0.00163212446890377	0.732716490487763	0.104889125353906	M2	Bacteria	Acidobacteriota	Vicinamibacteria	Vicinamibacterales	uncultured	uncultured
ASV112	28	195	0.00153546564836645	0.633741250721364	0.243601193303817	M3	Bacteria	Actinobacteriota	Thermoleophilia	Gaiellales
ASV113	38	993	0.00160574654277136	0.677989395732132	0.166074448477017	M9	Bacteria
ASV114	13	182	0.00144714674144545	0.263218221751559	0.241320994926559	M3	Bacteria	Actinobacteriota	Thermoleophilia	Gaiellales	Gaiellaceae	Gaiella
ASV115	18	169	0.00148088161177495	0.402585931279429	0.139092101012788	M3	Bacteria	Actinobacteriota	Thermoleophilia	Solirubrobacterales	Solirubrobacteraceae	Solirubrobacter
ASV116	10	111	0.00136306108096042	0.165102394394954	0.204837820890417	M2	Bacteria	Proteobacteria	Alphaproteobacteria	Rhizobiales	uncultured	uncultured
ASV117	23	275	0.00154315922310745	0.454199525092251	0.140232200201418	M1	Bacteria	Acidobacteriota	Blastocatellia	Pyrinomonadales	Pyrinomonadaceae	RB41
ASV118	35	863	0.00160323459484204	0.657824120017015	0.207878085393429	M6	Bacteria	Acidobacteriota	Holophagae	Subgroup_7	Subgroup_7	Subgroup_7
ASV119	15	292	0.00149101440874685	0.251658601578106	0.155813555779353	M1	Bacteria	Chloroflexi	KD4-96	KD4-96	KD4-96	KD4-96
ASV120	10	104	0.00134287911001097	0.170978939209951	0.150113059836206	M9	Bacteria	Gemmatimonadota	Gemmatimonadetes	Gemmatimonadales	Gemmatimonadaceae	uncultured
ASV121	27	1282	0.00168012188892733	0.429171120198248	0.119330381743212	M1	Bacteria	Proteobacteria	Gammaproteobacteria	Burkholderiales	Nitrosomonadaceae	MND1
ASV122	34	863	0.0016620179818424	0.665481381143733	0.202557622513159	M3	Bacteria	Actinobacteriota	Thermoleophilia	Gaiellales	uncultured	uncultured
ASV123	39	973	0.00168973573575694	0.70552965764384	0.121230547057594	M5	Bacteria	Proteobacteria	Gammaproteobacteria	CCD24	CCD24	CCD24
ASV124	22	1047	0.00164764171337129	0.358943205545462	0.16683451460277	M3	Bacteria
ASV126	13	259	0.00152143636199487	0.241879118614911	0.0877876375244646	M3	Bacteria	Acidobacteriota	Vicinamibacteria	Vicinamibacterales	Vicinamibacteraceae	Vicinamibacteraceae
ASV127	16	231	0.00147624181200919	0.357023084994754	0.125790943812112	M3	Bacteria	Chloroflexi	KD4-96	KD4-96	KD4-96	KD4-96
ASV128	8	86	0.00131189306941963	0.146567295165084	0.154673456590723	M6	Bacteria	Actinobacteriota	Thermoleophilia	Gaiellales	uncultured	uncultured
ASV129	34	414	0.00160167741028282	0.688509621636895	0.176715374237559	M5	Bacteria	Planctomycetota	Phycisphaerae	Tepidisphaerales	WD2101_soil_group	WD2101_soil_group
ASV130	18	537	0.0015942829142046	0.326254151731412	0.104889125353906	M6	Bacteria	Proteobacteria	Gammaproteobacteria	Burkholderiales	Comamonadaceae	Variovorax
ASV131	11	138	0.00142078470481912	0.171989917225923	0.275523970585441	M4	Bacteria	Methylomirabilota	Methylomirabilia	Rokubacteriales	Rokubacteriales	Rokubacteriales
ASV132	14	381	0.00158807215064969	0.279209995273841	0.195717027381382	M2	Bacteria	Nitrospirota	Nitrospiria	Nitrospirales	Nitrospiraceae	Nitrospira
ASV133	13	227	0.00145083249446857	0.293372333250787	0.0855074391472058	M3	Bacteria	Actinobacteriota	Thermoleophilia	Solirubrobacterales	Solirubrobacteraceae	Solirubrobacter
ASV134	18	93	0.00144158481913848	0.345358508304025	0.102988960039523	M7	Bacteria	Proteobacteria	Gammaproteobacteria	Burkholderiales	TRA3-20	TRA3-20
ASV135	16	257	0.00154157473690649	0.291257396354542	0.172535010545917	M4	Bacteria	Actinobacteriota	Thermoleophilia	Solirubrobacterales	67-14	67-14
ASV136	12	274	0.00152618489101071	0.212467201518488	0.162654150911129	M3	Bacteria	Bacteroidota	Bacteroidia	Cytophagales	Microscillaceae
ASV137	8	85	0.00128547920377782	0.13839393613955	0.171774944420165	M6	Bacteria	Chloroflexi	KD4-96	KD4-96	KD4-96	KD4-96
ASV138	12	163	0.00141161342413423	0.273370400039428	0.108309422919794	M3	Bacteria	Proteobacteria	Gammaproteobacteria	Xanthomonadales	Xanthomonadaceae
ASV139	13	154	0.00143985439550846	0.236614657766948	0.114769984988694	M5	Bacteria	Proteobacteria	Alphaproteobacteria	Rhizobiales	Xanthobacteraceae	uncultured
ASV140	18	430	0.00155273245927006	0.331694418937394	0.17329507667167	M8	Bacteria	Actinobacteriota	Thermoleophilia	Gaiellales	Gaiellaceae	Gaiella
ASV141	14	104	0.00138785981804234	0.26866565178854	0.12807114218937	M4	Bacteria	RCP2-54	RCP2-54	RCP2-54	RCP2-54	RCP2-54
ASV142	9	22	0.00130895588612391	0.201666473186563	0.169494746042906	M2	Bacteria	Chloroflexi	TK10	TK10	TK10	TK10
ASV143	8	106	0.00136282536976468	0.147950492042255	0.202937655576035	M6	Bacteria	Actinobacteriota	Thermoleophilia	Gaiellales	Gaiellaceae	Gaiella
ASV144	4	24	0.00122285296504374	0.0603853321599444	0.103749026165276	M7	Bacteria	Acidobacteriota	Vicinamibacteria	Vicinamibacterales	Vicinamibacteraceae
ASV145	18	1082	0.00169457228013559	0.254014266368741	0.142512398578676	M5	Bacteria	Acidobacteriota	Vicinamibacteria	Vicinamibacterales	uncultured	uncultured
ASV146	23	768	0.0016189095945354	0.398740156107159	0.164174283162635	M4	Bacteria	Acidobacteriota	Blastocatellia	Pyrinomonadales	Pyrinomonadaceae	RB41
ASV147	14	88	0.00143241695017188	0.313654278729339	0.207118019267676	M1	Bacteria	Actinobacteriota	Thermoleophilia	Gaiellales	Gaiellaceae	Gaiella
ASV149	6	18	0.00135878216425913	0.143503937550452	0.226879738537253	M2	Bacteria	Acidobacteriota	Holophagae	Subgroup_7	Subgroup_7	Subgroup_7
ASV150	16	476	0.00151858797160657	0.241374854008459	0.130731373629506	M4	Bacteria	Chloroflexi	P2-11E	P2-11E	P2-11E	P2-11E
ASV151	18	841	0.00163731543358387	0.250062745592715	0.229539969977388	M1	Bacteria	Acidobacteriota	Holophagae	Subgroup_7	Subgroup_7	Subgroup_7
ASV152	12	156	0.00149971670538442	0.274631517029524	0.110209588234176	M5	Bacteria	Proteobacteria	Alphaproteobacteria	Sphingomonadales	Sphingomonadaceae
ASV153	7	51	0.00129611937681903	0.111265112772874	0.1033689931024	M4	Bacteria	Actinobacteriota	Actinobacteria	Micrococcales	Micrococcaceae	Arthrobacter
ASV155	11	115	0.00147592008203476	0.232256553077562	0.169114712980029	M4	Bacteria	Chloroflexi	P2-11E	P2-11E	P2-11E	P2-11E
ASV156	15	489	0.00150899367127797	0.240136636314742	0.151633192087712	M2	Bacteria	Myxococcota	Polyangia	UASB-TL25	UASB-TL25	UASB-TL25
ASV159	14	248	0.00151438525315398	0.265240304767715	0.0687859843806411	M1	Bacteria	Proteobacteria	Gammaproteobacteria	Burkholderiales	Nitrosomonadaceae	Ellin6067
ASV160	12	209	0.00150010662918246	0.30849661437465	0.186596233872347	M2	Bacteria	Planctomycetota	Phycisphaerae	Tepidisphaerales	WD2101_soil_group	WD2101_soil_group
ASV161	12	158	0.00136853632340978	0.247232167004707	0.149733026773329	M3	Bacteria	Acidobacteriota	Vicinamibacteria	Subgroup_17	Subgroup_17	Subgroup_17
ASV162	8	58	0.00128559896403222	0.120613577598178	0.141372299390047	M2	Bacteria	Chloroflexi	KD4-96	KD4-96	KD4-96	KD4-96
ASV163	9	83	0.00137879419089444	0.214331383087212	0.150873125961959	M2	Bacteria	Bacteroidota	Bacteroidia	Cytophagales	Microscillaceae	Chryseolinea
ASV164	13	59	0.00144261634519405	0.341612931957208	0.0600452239344823	M5	Bacteria	Proteobacteria	Gammaproteobacteria	Gammaproteobacteria_Incertae_Sedis	Unknown_Family	Acidibacter
ASV165	10	186	0.00141199779737991	0.196914230813656	0.165314382351265	M6	Bacteria	Acidobacteriota	Holophagae	Subgroup_7	Subgroup_7	Subgroup_7
ASV167	8	28	0.00134417043212277	0.256901894089685	0.202177589450282	M2	Bacteria	Actinobacteriota	Thermoleophilia	Gaiellales	Gaiellaceae	Gaiella
ASV168	33	573	0.00160301418356607	0.664010859327341	0.188116366123853	M4	Bacteria	RCP2-54	RCP2-54	RCP2-54	RCP2-54	RCP2-54
ASV169	22	263	0.00151720226349177	0.506037491599479	0.145932696144565	M9	Bacteria	Proteobacteria	Alphaproteobacteria	Rhizobiales	Xanthobacteraceae
ASV170	15	116	0.00145556807155526	0.348823398074892	0.131491439755259	M3	Bacteria	Acidobacteriota	Vicinamibacteria	Vicinamibacterales	Vicinamibacteraceae	Vicinamibacteraceae
ASV171	22	452	0.00159896454941256	0.479843265981331	0.137952001824159	M6	Bacteria	Acidobacteriota	Vicinamibacteria	Vicinamibacterales	uncultured	uncultured
ASV172	19	545	0.00156428426467197	0.344530670588689	0.0858874722100823	M4	Bacteria	Gemmatimonadota	Gemmatimonadetes	Gemmatimonadales	Gemmatimonadaceae	uncultured
ASV173	16	251	0.00146353985292943	0.2766035232988	0.151253159024835	M4	Bacteria	Actinobacteriota	Thermoleophilia	Gaiellales	Gaiellaceae	Gaiella
ASV174	25	313	0.00150087549270918	0.458204800460821	0.134151671195394	M4	Bacteria	Actinobacteriota	Thermoleophilia	Gaiellales	uncultured	uncultured
ASV176	13	126	0.00146530857512093	0.273932798580468	0.0881676705873411	M6	Bacteria	Acidobacteriota	Vicinamibacteria	Vicinamibacterales	uncultured	uncultured
ASV177	6	44	0.00131639933594412	0.0830521322859166	0.105269158416782	M2	Bacteria	Acidobacteriota	Vicinamibacteria	Vicinamibacterales	Vicinamibacteraceae	Vicinamibacteraceae
ASV178	17	105	0.00150025465311495	0.399446927584238	0.0748665133866646	M4	Bacteria	Acidobacteriota	Blastocatellia	Pyrinomonadales	Pyrinomonadaceae	RB41
ASV179	18	191	0.00150681324180594	0.427754699358527	0.089687802838847	M3	Bacteria	Gemmatimonadota	Gemmatimonadetes	Gemmatimonadales	Gemmatimonadaceae	uncultured
ASV180	11	73	0.00145315530122919	0.277384999340901	0.123130712371976	M6	Bacteria	Myxococcota	bacteriap25	bacteriap25	bacteriap25	bacteriap25
ASV181	27	940	0.00166754513421683	0.558587435983867	0.175955308111806	M2	Bacteria	Gemmatimonadota	Gemmatimonadetes	Gemmatimonadales	Gemmatimonadaceae	uncultured
ASV184	31	789	0.00166982182425372	0.640310938949073	0.138332034887035	M3	Bacteria	Acidobacteriota	Vicinamibacteria	Vicinamibacterales	Vicinamibacteraceae
ASV185	13	127	0.00144284846484078	0.261549063106641	0.14745282839607	M5	Bacteria	Acidobacteriota	Acidobacteriae	Bryobacterales	Bryobacteraceae	Bryobacter
ASV186	22	743	0.00160489437449931	0.382692165649692	0.0923480342789823	M1	Bacteria	Myxococcota	bacteriap25	bacteriap25	bacteriap25	bacteriap25
ASV187	23	722	0.00159614146478257	0.429820349273344	0.183175936306459	M5	Bacteria	Acidobacteriota	Vicinamibacteria	Vicinamibacterales	Vicinamibacteraceae	Vicinamibacteraceae
ASV188	14	214	0.00142148912981152	0.255537049160822	0.115530051114447	M5	Bacteria	Gemmatimonadota	S0134_terrestrial_group	S0134_terrestrial_group	S0134_terrestrial_group	S0134_terrestrial_group
ASV189	10	94	0.0013871212797869	0.206813828728479	0.171774944420165	M3	Bacteria	Chloroflexi	Anaerolineae	Anaerolineales	Anaerolineaceae	UTCFX1
ASV190	8	53	0.00140566724000457	0.199086587363847	0.180515704866323	M3	Bacteria	Methylomirabilota	Methylomirabilia	Rokubacteriales	Rokubacteriales	Rokubacteriales
ASV191	11	20	0.00136656740927284	0.272898266194344	0.107169323731165	M3	Bacteria	Gemmatimonadota	Gemmatimonadetes	Gemmatimonadales	Gemmatimonadaceae	uncultured
ASV192	5	32	0.00136203096993477	0.111630648902985	0.100328728599388	M6	Bacteria	Proteobacteria	Alphaproteobacteria	Rhizobiales	Rhizobiaceae
ASV193	12	50	0.00140821752698074	0.288341202110066	0.0991886294107587	M2	Bacteria	Acidobacteriota	Blastocatellia	Blastocatellales	Blastocatellaceae	uncultured
ASV194	20	245	0.00155014653291878	0.422183022871385	0.106029224542535	M8	Bacteria	Nitrospirota	Nitrospiria	Nitrospirales	Nitrospiraceae	Nitrospira
ASV195	11	80	0.00136533092703685	0.165251341033449	0.163414217036882	M1	Bacteria	Actinobacteriota	Thermoleophilia	Gaiellales	uncultured	uncultured
ASV196	17	248	0.00150928196739723	0.410091945737199	0.0904478689645999	M9	Bacteria	Proteobacteria	Alphaproteobacteria	Sphingomonadales	Sphingomonadaceae	Altererythrobacter
ASV198	37	1294	0.00171072330708359	0.727450821976063	0.112109753548559	M6	Bacteria	Chloroflexi	Anaerolineae	Anaerolineales	Anaerolineaceae	UTCFX1
ASV199	23	494	0.00156521378170583	0.419114014845048	0.0642255876261235	M8	Bacteria	Bacteroidota	Bacteroidia	Chitinophagales	Chitinophagaceae	uncultured
ASV200	15	174	0.00150423620907447	0.335536076768757	0.0855074391472058	M4	Bacteria	Acidobacteriota	Vicinamibacteria	Vicinamibacterales	Vicinamibacteraceae
ASV201	11	216	0.00147865727062103	0.196903249912965	0.0836072738328235	M7	Bacteria	Acidobacteriota	Vicinamibacteria	Vicinamibacterales	Vicinamibacteraceae	Vicinamibacteraceae
ASV203	10	77	0.00133040266069123	0.155018680531302	0.0900678359017234	M4	Bacteria	Proteobacteria	Alphaproteobacteria	Rhizobiales	Xanthobacteraceae	uncultured
ASV204	9	53	0.00138020763283348	0.190255017365104	0.117430216428829	M4	Bacteria	Chloroflexi	Chloroflexia	Thermomicrobiales	JG30-KF-CM45	JG30-KF-CM45
ASV205	15	98	0.00142043949433219	0.342212576200098	0.0817071085184411	M6	Bacteria	Acidobacteriota	Vicinamibacteria	Vicinamibacterales	Vicinamibacteraceae	Vicinamibacteraceae
ASV206	14	85	0.00147825857838451	0.332765742737538	0.0995686624736352	M3	Bacteria	Proteobacteria	Gammaproteobacteria	Burkholderiales	TRA3-20	TRA3-20
ASV207	26	247	0.00155333253940968	0.532891066888482	0.108309422919794	M1	Bacteria	Proteobacteria	Alphaproteobacteria	Rhizobiales	Xanthobacteraceae
ASV208	9	30	0.00133681655631404	0.174256335067093	0.158473787219488	M1	Bacteria	Actinobacteriota	Thermoleophilia	Gaiellales	Gaiellaceae	Gaiella
ASV209	5	23	0.00125244506333912	0.117930818076154	0.128451175252247	M9	Bacteria	Acidobacteriota	Vicinamibacteria	Subgroup_17	Subgroup_17	Subgroup_17
ASV210	26	510	0.00158059366658297	0.48516240384696	0.119330381743212	M1	Bacteria	Bacteroidota	Bacteroidia	Cytophagales	Microscillaceae	uncultured
ASV211	24	745	0.00165768414112277	0.480515449513395	0.0820871415813176	M2	Bacteria	Verrucomicrobiota	Verrucomicrobiae	Chthoniobacterales	Chthoniobacteraceae	Chthoniobacter
ASV212	33	1273	0.00168900685403108	0.609353432517486	0.0687859843806411	M7	Bacteria	Proteobacteria	Alphaproteobacteria	Sphingomonadales	Sphingomonadaceae	Sphingomonas
ASV214	24	799	0.00162673687245713	0.400604260155743	0.0881676705873411	M5	Bacteria	Acidobacteriota	Vicinamibacteria	Vicinamibacterales	Vicinamibacteraceae	Vicinamibacteraceae
ASV215	8	29	0.00139948565616245	0.200318266233314	0.0653656868147529	M7	Bacteria	Acidobacteriota	Blastocatellia	Pyrinomonadales	Pyrinomonadaceae	RB41
ASV216	9	49	0.00131000886479405	0.173461204327744	0.109069489045547	M8	Bacteria	Gemmatimonadota	Gemmatimonadetes	Gemmatimonadales	Gemmatimonadaceae	Gemmatimonas
ASV217	6	37	0.00139645167534761	0.143809020352108	0.070306116632147	M5	Bacteria	Proteobacteria	Alphaproteobacteria	Rhizobiales	Xanthobacteraceae	Rhodoplanes
ASV218	21	353	0.00153831048751401	0.415907000609776	0.124270811560606	M9	Bacteria	Acidobacteriota	Holophagae	Subgroup_7	Subgroup_7	Subgroup_7
ASV219	12	141	0.00138002561334684	0.191678782673059	0.0919680012161058	M8	Bacteria	Proteobacteria	Alphaproteobacteria	Rhizobiales	uncultured	uncultured
ASV220	6	36	0.00132364001336266	0.122556124360972	0.137952001824159	M3	Bacteria	Planctomycetota	Phycisphaerae	Tepidisphaerales	WD2101_soil_group	WD2101_soil_group
ASV221	9	36	0.00135293747349529	0.187597019110463	0.0927280673418587	M8	Bacteria	Actinobacteriota	Thermoleophilia	Gaiellales	Gaiellaceae	Gaiella
ASV223	9	126	0.00139811781853868	0.173695933974851	0.100328728599388	M8	Bacteria	Proteobacteria	Alphaproteobacteria	Rhizobiales	Xanthobacteraceae	uncultured
ASV224	15	152	0.00153410579046496	0.357522467017908	0.0668858190662588	M3	Bacteria	Proteobacteria	Alphaproteobacteria	Rhizobiales	KF-JG30-B3	KF-JG30-B3
ASV225	24	875	0.00165378850988867	0.464821189796184	0.100328728599388	M3	Bacteria	Actinobacteriota	Thermoleophilia	Solirubrobacterales	Solirubrobacteraceae	Solirubrobacter
ASV226	19	558	0.0016349897651915	0.342161023871115	0.131491439755259	M7	Bacteria	Myxococcota	bacteriap25	bacteriap25	bacteriap25	bacteriap25
ASV227	10	64	0.00145022515444704	0.254350980217188	0.138332034887035	M5	Bacteria	Actinobacteriota	Thermoleophilia	Gaiellales	uncultured	uncultured
ASV228	15	70	0.00147236289495478	0.427391392908198	0.116670150303076	M9	Bacteria	Proteobacteria	Alphaproteobacteria	Rhizobiales	Xanthobacteraceae
ASV230	6	26	0.00134579819745389	0.124475216116439	0.0851274060843293	M2	Bacteria	Acidobacteriota	Vicinamibacteria	Vicinamibacterales	Vicinamibacteraceae
ASV232	6	29	0.00129490900257125	0.111877409343832	0.102228893913771	M4	Bacteria	Acidobacteriota	Vicinamibacteria	Vicinamibacterales	Vicinamibacteraceae	Vicinamibacteraceae
ASV233	13	291	0.00151432066939355	0.251895291388523	0.204457787827541	M3	Bacteria	NB1-j	NB1-j	NB1-j	NB1-j	NB1-j
ASV234	18	190	0.00154398617365425	0.429270396049214	0.145932696144565	M5	Bacteria	Actinobacteriota	MB-A2-108	MB-A2-108	MB-A2-108	MB-A2-108
ASV236	11	62	0.00143400174543614	0.265645493359442	0.114009918862941	M8	Bacteria	Acidobacteriota	Vicinamibacteria	Vicinamibacterales	Vicinamibacteraceae	Vicinamibacteraceae
ASV237	21	512	0.00154117066141168	0.427986999881734	0.131871472818135	M3	Bacteria	Proteobacteria	Gammaproteobacteria	Burkholderiales	TRA3-20	TRA3-20
ASV238	20	425	0.00157323494556309	0.413746715957219	0.114009918862941	M7	Bacteria	NB1-j	NB1-j	NB1-j	NB1-j	NB1-j
ASV239	12	183	0.00146821251071122	0.204343933387626	0.109449522108423	M5	Bacteria	Actinobacteriota	Thermoleophilia	Gaiellales	Gaiellaceae	Gaiella
ASV240	21	365	0.00157415079552311	0.448644874437082	0.0855074391472058	M6	Bacteria	Verrucomicrobiota	Verrucomicrobiae	Chthoniobacterales	Chthoniobacteraceae	Candidatus_Udaeobacter
ASV241	14	122	0.00146925012897332	0.331417864061475	0.0927280673418587	M8	Bacteria	Acidobacteriota	Blastocatellia	45985	45985	45985
ASV242	10	88	0.00143357586859516	0.290576833306926	0.104129059228153	M5	Bacteria	Actinobacteriota	Thermoleophilia	Gaiellales	uncultured	uncultured
ASV243	18	227	0.00154443012533925	0.430923868963911	0.0710661827578999	M5	Bacteria	Nitrospirota	Nitrospiria	Nitrospirales	Nitrospiraceae	Nitrospira
ASV247	11	90	0.00140908519227063	0.22469002757039	0.127691109126494	M5	Bacteria	Planctomycetota	OM190	OM190	OM190	OM190
ASV250	25	558	0.00155824264223615	0.471550946065394	0.133771638132518	M6	Bacteria	Acidobacteriota	Blastocatellia	Pyrinomonadales	Pyrinomonadaceae	RB41
ASV251	26	741	0.00163574421887227	0.481855847966322	0.156573621905106	M2	Bacteria	Acidobacteriota	Vicinamibacteria	Vicinamibacterales
ASV252	18	208	0.00149353428613415	0.349236773434843	0.0908279020274764	M1	Bacteria	Firmicutes	Bacilli	Paenibacillales	Paenibacillaceae	Paenibacillus
ASV253	13	169	0.00148727703583648	0.251137631929834	0.0976684971592528	M1	Bacteria	Proteobacteria	Gammaproteobacteria	Burkholderiales	Comamonadaceae
ASV255	15	113	0.00145895707195663	0.336288538378149	0.171394911357288	M2	Bacteria	Gemmatimonadota	Gemmatimonadetes	Gemmatimonadales	Gemmatimonadaceae
ASV256	14	188	0.00157107076245208	0.351714375075045	0.123130712371976	M3	Bacteria	Acidobacteriota	Vicinamibacteria	Vicinamibacterales	Vicinamibacteraceae	Vicinamibacteraceae
ASV257	10	19	0.0014225604200927	0.222683243621678	0.0741064472609117	M5	Bacteria	Acidobacteriota	Blastocatellia	Elev-16S-573	Elev-16S-573	Elev-16S-573
ASV258	17	193	0.00149409010288643	0.381163777097547	0.0725863150094058	M6	Bacteria	Acidobacteriota	Vicinamibacteria	Vicinamibacterales	Vicinamibacteraceae	Vicinamibacteraceae
ASV259	11	70	0.00140473635835145	0.226817878217649	0.0737264141980352	M8	Bacteria	Acidobacteriota	Vicinamibacteria	Vicinamibacterales
ASV261	11	79	0.00147085012288532	0.254583794550897	0.095388298781994	M6	Bacteria	Bacteroidota	Bacteroidia	Cytophagales	Microscillaceae	Chryseolinea
ASV262	9	46	0.00140707378270931	0.224674399555435	0.123890778497729	M8	Bacteria	Actinobacteriota	Thermoleophilia	Gaiellales	Gaiellaceae	Gaiella
ASV263	6	20	0.00137019826690427	0.126709211538436	0.120470480931841	M1	Bacteria	Actinobacteriota	Thermoleophilia	Gaiellales	uncultured	uncultured
ASV265	11	74	0.00135346535860511	0.234619053687467	0.149733026773329	M5	Bacteria	Proteobacteria	Alphaproteobacteria	Rhizobiales	Xanthobacteraceae
ASV266	9	113	0.00135980957416546	0.158872244533213	0.0908279020274764	M6	Bacteria	Bacteroidota	Bacteroidia	Chitinophagales	Chitinophagaceae	Puia
ASV267	7	87	0.00146862290024326	0.126396854233711	0.122370646246223	M2	Bacteria	Actinobacteriota	Thermoleophilia	Solirubrobacterales	Solirubrobacteraceae	Solirubrobacter
ASV268	6	23	0.00139771878695578	0.148980991815018	0.0877876375244646	M6	Bacteria	Acidobacteriota	Vicinamibacteria	Subgroup_17	Subgroup_17	Subgroup_17
ASV269	8	40	0.00140464402948491	0.207964573380634	0.134151671195394	M6	Bacteria	Acidobacteriota	Vicinamibacteria	Vicinamibacterales	Vicinamibacteraceae
ASV271	7	82	0.00145954910166183	0.168439234699754	0.134151671195394	M6	Bacteria	Methylomirabilota	Methylomirabilia	Rokubacteriales	Rokubacteriales	Rokubacteriales
ASV273	15	248	0.00149282638204158	0.304456032557116	0.0604252569973588	M1	Bacteria	Proteobacteria	Gammaproteobacteria	Burkholderiales	Oxalobacteraceae	Massilia
ASV275	13	294	0.00152934747398197	0.195536445752084	0.0817071085184411	M4	Bacteria	Acidobacteriota	Vicinamibacteria	Vicinamibacterales	uncultured	uncultured
ASV276	23	766	0.00166655356209444	0.483518377885329	0.182415870180706	M5	Bacteria
ASV277	30	431	0.00158692302120469	0.626592242230215	0.132251505881012	M1	Bacteria	Gemmatimonadota	AKAU4049	AKAU4049	AKAU4049	AKAU4049
ASV279	21	327	0.00154783312238199	0.45576269552986	0.128831208315123	M9	Bacteria	Acidobacteriota	Blastocatellia
ASV283	22	382	0.00152229470183179	0.353614486341337	0.0733463811351587	M1	Bacteria	Actinobacteriota	Acidimicrobiia	IMCC26256	IMCC26256	IMCC26256
ASV284	24	501	0.00159495037507893	0.416648885882331	0.180135671803447	M1	Bacteria	Proteobacteria	Gammaproteobacteria	Burkholderiales	Nitrosomonadaceae	MND1
ASV286	27	857	0.0017046825589747	0.565906334044494	0.0611853231231117	M2	Bacteria	Proteobacteria	Gammaproteobacteria	Gammaproteobacteria_Incertae_Sedis	Unknown_Family	Acidibacter
ASV287	29	830	0.0016664143079658	0.526486878888646	0.100328728599388	M8	Bacteria	Proteobacteria	Alphaproteobacteria	Rhizobiales	Rhizobiaceae	Pseudaminobacter
ASV288	12	306	0.00147357773250101	0.18216192932971	0.0710661827578999	M5	Bacteria	Bacteroidota	Bacteroidia	Chitinophagales	Chitinophagaceae	Terrimonas
ASV290	13	151	0.00145159969853988	0.251619772955624	0.0634655215003705	M8	Bacteria	Planctomycetota	Phycisphaerae	Tepidisphaerales	WD2101_soil_group	WD2101_soil_group
ASV293	12	239	0.00152803644445138	0.274289244213878	0.083227240769947	M8	Bacteria	Acidobacteriota	Vicinamibacteria	Vicinamibacterales	Vicinamibacteraceae
ASV295	13	169	0.00152650521587019	0.305420808732607	0.0969084310334999	M7	Bacteria	Verrucomicrobiota	Verrucomicrobiae	Chthoniobacterales	Chthoniobacteraceae	Chthoniobacter
ASV296	7	25	0.00137878470212283	0.205458126714067	0.0851274060843293	M8	Bacteria	Acidobacteriota	Holophagae	Subgroup_7	Subgroup_7	Subgroup_7
ASV297	22	599	0.00164368017032156	0.505411036520509	0.0710661827578999	M8	Bacteria	Actinobacteriota	Acidimicrobiia
ASV298	16	723	0.00164279612381086	0.301804939572161	0.0843673399585764	M5	Bacteria	Myxococcota	Polyangia	Polyangiales	Phaselicystidaceae	Phaselicystis
ASV300	11	139	0.00145485899811893	0.231456847367351	0.129971307503753	M8	Bacteria	Methylomirabilota	Methylomirabilia	Rokubacteriales	Rokubacteriales	Rokubacteriales
ASV301	11	58	0.0013636403316671	0.246915959351064	0.111729720485682	M2	Bacteria	Nitrospirota	Nitrospiria	Nitrospirales	Nitrospiraceae	Nitrospira
ASV302	8	96	0.00144408915690968	0.170806504696344	0.117810249491706	M3	Bacteria	Acidobacteriota	Holophagae	Subgroup_7	Subgroup_7	Subgroup_7
ASV303	10	33	0.00136393691000699	0.231003889434903	0.112869819674312	M6	Bacteria	Proteobacteria	Gammaproteobacteria	Burkholderiales	Nitrosomonadaceae	Ellin6067
ASV304	9	15	0.00139564159544836	0.245641731218338	0.0938681665304882	M1	Bacteria	Acidobacteriota	Vicinamibacteria	Vicinamibacterales	Vicinamibacteraceae	Vicinamibacteraceae
ASV306	13	171	0.00148645088523533	0.27315763139813	0.0718262488836529	M3	Bacteria	MBNT15	MBNT15	MBNT15	MBNT15	MBNT15
ASV307	15	90	0.00148878412344407	0.358872483752781	0.0763866456381705	M9	Bacteria	Actinobacteriota	Actinobacteria	Streptomycetales	Streptomycetaceae	Streptomyces
ASV308	11	234	0.00144422359409336	0.246074598014009	0.0691660174435176	M2	Bacteria	Proteobacteria	Alphaproteobacteria	Rhizobiales	Xanthobacteraceae
ASV309	14	254	0.00151401332296401	0.325629870827481	0.0706861496950235	M8	Bacteria	Acidobacteriota	Blastocatellia	Blastocatellales	Blastocatellaceae	Stenotrophobacter
ASV311	8	50	0.00138726324984373	0.165206154937552	0.0722062819465294	M6	Bacteria	Acidobacteriota	Holophagae	Subgroup_7	Subgroup_7	Subgroup_7
ASV312	16	171	0.00150817330276888	0.355058893836057	0.0611853231231117	M2	Bacteria	Acidobacteriota	Blastocatellia	Blastocatellales	Blastocatellaceae	Aridibacter
ASV316	15	379	0.00155168009277474	0.270660589133584	0.0623254223117411	M5	Bacteria	Proteobacteria	Alphaproteobacteria	Rhizobiales	KF-JG30-B3	KF-JG30-B3
ASV317	16	369	0.00160376589335052	0.351892935554912	0.104889125353906	M1	Bacteria	NB1-j	NB1-j	NB1-j	NB1-j	NB1-j
ASV320	7	17	0.00130611347900677	0.161952613331078	0.0874076044615882	M1	Bacteria	Proteobacteria	Gammaproteobacteria	Burkholderiales	Nitrosomonadaceae	MND1
ASV321	11	93	0.00140664727121775	0.267320824258489	0.076006612575294	M2	Bacteria	Proteobacteria	Gammaproteobacteria	Burkholderiales	Nitrosomonadaceae	MND1
ASV325	7	79	0.00146654574712066	0.143781186039155	0.0786668440154294	M1	Bacteria	Acidobacteriota	Vicinamibacteria	Vicinamibacterales	Vicinamibacteraceae
ASV327	12	42	0.0013933714399046	0.290460300590392	0.0874076044615882	M5	Bacteria	Actinobacteriota	Thermoleophilia	Solirubrobacterales	67-14	67-14
ASV331	14	308	0.00152722533308747	0.270531036948909	0.088927736713094	M9	Bacteria	Acidobacteriota	Thermoanaerobaculia	Thermoanaerobaculales	Thermoanaerobaculaceae	Subgroup_10
ASV332	21	201	0.00156098568365274	0.462401923718784	0.0813270754555646	M7	Bacteria	Proteobacteria	Alphaproteobacteria	Rhizobiales	Xanthobacteraceae
ASV333	27	543	0.00165513446187247	0.613300681863942	0.0725863150094058	M1	Bacteria	Actinobacteriota	Thermoleophilia	Solirubrobacterales	Solirubrobacteraceae	Conexibacter
ASV334	16	345	0.00157956003986019	0.329361790359009	0.0649856537518764	M1	Bacteria	Actinobacteriota	Thermoleophilia	Gaiellales
ASV335	19	504	0.00164084273679407	0.398558137526633	0.105269158416782	M1	Bacteria	Planctomycetota	Phycisphaerae	Tepidisphaerales	WD2101_soil_group	WD2101_soil_group
ASV336	20	272	0.0015439437257306	0.536090132287958	0.0729663480722823	M1	Bacteria	Proteobacteria	Gammaproteobacteria	Burkholderiales	Nitrosomonadaceae	MND1
ASV339	16	120	0.00147527470027717	0.373222117911261	0.0627054553746176	M4	Bacteria	Bacteroidota	Bacteroidia	Chitinophagales	Chitinophagaceae	Ferruginibacter
ASV340	16	301	0.00151969775944599	0.347111202023689	0.0866475383358352	M7	Bacteria	Gemmatimonadota	Gemmatimonadetes	Gemmatimonadales	Gemmatimonadaceae	Gemmatimonas
ASV341	12	86	0.00140711164021177	0.271832184106159	0.0851274060843293	M2	Bacteria	Gemmatimonadota	Gemmatimonadetes	Gemmatimonadales	Gemmatimonadaceae
ASV346	14	297	0.00153168770144851	0.298060712339122	0.100708761662265	M6	Bacteria	Acidobacteriota	Blastocatellia	Pyrinomonadales	Pyrinomonadaceae	RB41
ASV351	8	67	0.00140951111887798	0.152110132939749	0.0627054553746176	M5	Bacteria	Proteobacteria	Gammaproteobacteria	Nitrosococcales	Nitrosococcaceae	wb1-P19
ASV352	14	154	0.00149251306478417	0.316811356378762	0.0931081004047352	M5	Bacteria	Actinobacteriota	Thermoleophilia	Solirubrobacterales	Solirubrobacteraceae	Solirubrobacter
ASV356	13	115	0.00148545526350672	0.324830302444368	0.0756265795124176	M1	Bacteria	Acidobacteriota	Vicinamibacteria	Vicinamibacterales	Vicinamibacteraceae	Vicinamibacteraceae
ASV359	14	267	0.00158099894152694	0.312790169418058	0.0665057860033823	M1	Bacteria	Proteobacteria	Gammaproteobacteria	Burkholderiales	Comamonadaceae
ASV361	17	454	0.00154668106018795	0.28154833444276	0.114389951925818	M7	Bacteria	Chloroflexi	Dehalococcoidia	S085	S085	S085
ASV362	10	48	0.00135090170429331	0.233371461079846	0.0855074391472058	M1	Bacteria	Proteobacteria	Gammaproteobacteria	Burkholderiales	TRA3-20	TRA3-20
ASV364	8	25	0.00134402394308694	0.222604216395706	0.1356718034469	M8	Bacteria	Proteobacteria	Gammaproteobacteria	Burkholderiales	Nitrosomonadaceae
ASV366	18	363	0.00155407895508653	0.405725164021399	0.0786668440154294	M9	Bacteria	Actinobacteriota	Thermoleophilia	uncultured	uncultured	uncultured
ASV371	15	237	0.00154766881692316	0.370522073519194	0.0680259182548882	M5	Bacteria	Actinobacteriota	Thermoleophilia	uncultured	uncultured	uncultured
ASV372	6	19	0.0012436067606258	0.130827729230138	0.0684059513177646	M2	Bacteria	Verrucomicrobiota	Verrucomicrobiae	Opitutales	Opitutaceae	Cephaloticoccus
ASV373	14	164	0.00144325575994689	0.313457068606547	0.0608052900602352	M1	Bacteria	Gemmatimonadota	S0134_terrestrial_group	S0134_terrestrial_group	S0134_terrestrial_group	S0134_terrestrial_group
ASV375	14	55	0.00143770942485043	0.37915694642738	0.0604252569973588	M4	Bacteria	Proteobacteria	Alphaproteobacteria	Rhizobiales	A0839	A0839
ASV376	11	127	0.00146717014584485	0.22297836348569	0.109069489045547	M7	Bacteria	Acidobacteriota	Blastocatellia	Pyrinomonadales	Pyrinomonadaceae	RB41
ASV377	18	363	0.00157985415982791	0.438754549600976	0.0775267448267999	M1	Bacteria	Proteobacteria	Alphaproteobacteria	Sphingomonadales	Sphingomonadaceae	Sphingorhabdus
ASV378	12	59	0.00142155244909941	0.354669162841538	0.105649191479659	M4	Bacteria	Proteobacteria	Gammaproteobacteria	PLTA13	PLTA13	PLTA13
ASV383	25	388	0.00163725074270699	0.58458409067576	0.0786668440154294	M5	Bacteria	Proteobacteria	Alphaproteobacteria	Rhizobiales	Rhizobiales_Incertae_Sedis	uncultured
ASV384	14	198	0.00150112353272861	0.34459203866337	0.0729663480722823	M9	Bacteria	Acidobacteriota	Subgroup_18	Subgroup_18	Subgroup_18	Subgroup_18
ASV388	15	342	0.00156888213538274	0.273771323778033	0.0843673399585764	M1	Bacteria	Actinobacteriota	Thermoleophilia	Gaiellales	uncultured	uncultured
ASV389	13	84	0.00148765725195385	0.276812767907585	0.0752465464495411	M1	Bacteria	Proteobacteria	Alphaproteobacteria	Rhizobiales	Rhizobiales_Incertae_Sedis
ASV393	16	217	0.001578783609728	0.359063256450627	0.1033689931024	M1	Bacteria	Planctomycetota	Phycisphaerae	Tepidisphaerales	WD2101_soil_group	WD2101_soil_group
ASV394	20	414	0.00160610861942138	0.463081956934476	0.132251505881012	M1	Bacteria	Methylomirabilota	Methylomirabilia	Rokubacteriales	Rokubacteriales	Rokubacteriales
ASV396	16	263	0.00154585527129636	0.37968058176806	0.0801869762669352	M1	Bacteria	Actinobacteriota	Thermoleophilia	Gaiellales	Gaiellaceae	Gaiella
ASV398	10	118	0.00136479278355453	0.185640898574348	0.0600452239344823	M1	Bacteria	Gemmatimonadota	Gemmatimonadetes	Gemmatimonadales	Gemmatimonadaceae	uncultured
ASV399	14	294	0.00153048806796694	0.299687312959259	0.0649856537518764	M7	Bacteria	Myxococcota	Myxococcia	Myxococcales	Myxococcaceae
ASV400	19	205	0.00150664947135795	0.363411387617381	0.0938681665304882	M1	Bacteria	Acidobacteriota	Subgroup_22	Subgroup_22	Subgroup_22	Subgroup_22
ASV402	30	847	0.00169801904030428	0.604255734153964	0.0836072738328235	M7	Bacteria	Methylomirabilota	Methylomirabilia	Rokubacteriales	Rokubacteriales	Rokubacteriales
ASV411	19	435	0.00160121656786531	0.37855429253699	0.136431869572653	M5	Bacteria	Gemmatimonadota	Gemmatimonadetes	Gemmatimonadales	Gemmatimonadaceae	uncultured
ASV413	16	227	0.00149889367133027	0.352580160827153	0.0923480342789823	M5	Bacteria	Proteobacteria	Gammaproteobacteria	Burkholderiales
ASV414	14	106	0.00142554598704124	0.292823354034279	0.0608052900602352	M4	Bacteria	Chloroflexi	KD4-96	KD4-96	KD4-96	KD4-96
ASV416	19	420	0.00158039815794553	0.412480657907534	0.0813270754555646	M7	Bacteria	Acidobacteriota	Thermoanaerobaculia	Thermoanaerobaculales	Thermoanaerobaculaceae	Subgroup_10
ASV419	17	333	0.00155764763481822	0.341973083564615	0.0893077697759705	M9	Bacteria	Actinobacteriota	Acidimicrobiia	IMCC26256	IMCC26256	IMCC26256
ASV425	14	128	0.0014751255023501	0.306156603329279	0.0714462158207764	M1	Bacteria	Planctomycetota	Phycisphaerae	Tepidisphaerales	WD2101_soil_group	WD2101_soil_group
ASV426	13	59	0.00147400737456796	0.353081791534456	0.0980485302221293	M5	Bacteria	Actinobacteriota	Thermoleophilia	Gaiellales
ASV430	7	27	0.00127202795912757	0.151286393628533	0.0957683318448705	M5	Bacteria
ASV437	14	291	0.00155940196669315	0.222251217989226	0.0931081004047352	M1	Bacteria	Acidobacteriota	Vicinamibacteria	Vicinamibacterales
ASV442	13	178	0.0014477839651743	0.281910911344206	0.0600452239344823	M2	Bacteria	Acidobacteriota	Subgroup_11	Subgroup_11	Subgroup_11	Subgroup_11
ASV446	11	37	0.00141531329419228	0.312528581898088	0.096148364907747	M7	Bacteria	Proteobacteria	Alphaproteobacteria	Rhizobiales	Rhizobiales_Incertae_Sedis	uncultured
ASV447	12	36	0.00150575215206211	0.332697953754964	0.0676458851920117	M7	Bacteria	Acidobacteriota	Blastocatellia	Elev-16S-573	Elev-16S-573	Elev-16S-573
ASV448	16	334	0.00160210808333567	0.35502181064158	0.156953654967982	M6	Bacteria	Proteobacteria	Gammaproteobacteria	Burkholderiales	Nitrosomonadaceae	MND1
ASV451	17	220	0.00155045669434428	0.389701674197883	0.0775267448267999	M2	Bacteria	Actinobacteriota	Thermoleophilia	Solirubrobacterales	Solirubrobacteraceae	Conexibacter
ASV453	9	151	0.00139098946336221	0.137731564975133	0.112109753548559	M4	Bacteria	Acidobacteriota	Vicinamibacteria	Vicinamibacterales	uncultured	uncultured
ASV455	12	99	0.00147515469105472	0.264866621207262	0.140612233264294	M4	Bacteria	Planctomycetota	Phycisphaerae	Tepidisphaerales	WD2101_soil_group	WD2101_soil_group
ASV460	12	233	0.00145420584471465	0.226144210520101	0.0684059513177646	M3	Bacteria	Gemmatimonadota	Gemmatimonadetes	Gemmatimonadales	Gemmatimonadaceae	uncultured
ASV461	11	172	0.00144332367972489	0.202002781761626	0.0817071085184411	M5	Bacteria	Proteobacteria	Alphaproteobacteria	Rhizobiales	uncultured	uncultured
ASV470	14	209	0.00155861534979232	0.326121210489887	0.0790468770783058	M3	Bacteria	Proteobacteria	Alphaproteobacteria	Rhizobiales	Hyphomicrobiaceae	Hyphomicrobium
ASV473	18	163	0.00154562884894495	0.47243615128311	0.0627054553746176	M7	Bacteria	Myxococcota	Polyangia	Haliangiales	Haliangiaceae	Haliangium
ASV474	18	424	0.00154143516756496	0.369756647264721	0.0828472077070705	M9	Bacteria	Latescibacterota	Latescibacterota	Latescibacterota	Latescibacterota	Latescibacterota
ASV480	11	139	0.0014837463711038	0.214395273396629	0.0733463811351587	M9	Bacteria	Actinobacteriota	Thermoleophilia	Gaiellales	uncultured	uncultured
ASV482	16	136	0.00144410307511688	0.291403548961062	0.0718262488836529	M1	Bacteria	Actinobacteriota	Thermoleophilia	Gaiellales	Gaiellaceae	Gaiella
ASV487	12	65	0.00138793625217801	0.267585192347687	0.070306116632147	M1	Bacteria	Actinobacteriota	Actinobacteria	Propionibacteriales	Nocardioidaceae	Nocardioides
ASV491	13	190	0.00146672266044302	0.296133927074734	0.070306116632147	M4	Bacteria	Proteobacteria	Alphaproteobacteria	Rhizobiales	Xanthobacteraceae
ASV493	19	520	0.00159240002324101	0.40206498055723	0.0615653561859882	M4	Bacteria	Myxococcota	Polyangia	Polyangiales	BIrii41	BIrii41
ASV499	24	572	0.00162582095265028	0.511062618708956	0.0976684971592528	M4	Bacteria	Acidobacteriota	Holophagae	Subgroup_7	Subgroup_7	Subgroup_7
ASV500	13	194	0.00148509967624682	0.319203417021661	0.070306116632147	M6	Bacteria	Actinobacteriota	Actinobacteria	Micromonosporales	Micromonosporaceae	Asanoa
ASV502	18	297	0.00153366827770313	0.368641047838992	0.0600452239344823	M1	Bacteria	Actinobacteriota	Thermoleophilia	Gaiellales	Gaiellaceae	Gaiella
ASV503	18	548	0.00164299672651621	0.350566105523845	0.0847473730214529	M1	Bacteria	Actinobacteriota	Thermoleophilia	Solirubrobacterales	67-14	67-14
ASV506	17	401	0.00156190404668623	0.360926759561481	0.0668858190662588	M7	Bacteria	Proteobacteria	Alphaproteobacteria	Sphingomonadales	Sphingomonadaceae	Ellin6055
ASV509	9	199	0.0014389967690016	0.192475521976389	0.0615653561859882	M7	Bacteria	Actinobacteriota	Thermoleophilia	Solirubrobacterales	Solirubrobacteraceae	Solirubrobacter
ASV511	13	150	0.00146941273119549	0.241860141093444	0.0809470423926882	M4	Bacteria	Gemmatimonadota	Gemmatimonadetes	Gemmatimonadales	Gemmatimonadaceae	Gemmatimonas
ASV516	10	90	0.00141346388094843	0.218815363404864	0.0779067778896764	M2	Bacteria	Gemmatimonadota	BD2-11_terrestrial_group	BD2-11_terrestrial_group	BD2-11_terrestrial_group	BD2-11_terrestrial_group
ASV520	14	113	0.00142647422344723	0.263606779665794	0.0646056206889999	M1	Bacteria	Planctomycetota	Phycisphaerae	Tepidisphaerales	WD2101_soil_group	WD2101_soil_group
ASV524	6	12	0.00135876167639585	0.148257688714048	0.0836072738328235	M6	Bacteria	Gemmatimonadota	Gemmatimonadetes	Gemmatimonadales	Gemmatimonadaceae	uncultured
ASV526	10	60	0.00144509588947738	0.260214427303957	0.0775267448267999	M1	Bacteria	Acidobacteriota	Subgroup_22	Subgroup_22	Subgroup_22	Subgroup_22
ASV528	16	123	0.00147713933748948	0.364268424850324	0.0836072738328235	M4	Bacteria	Chloroflexi	KD4-96	KD4-96	KD4-96	KD4-96
ASV536	14	244	0.00147430110644364	0.268768276106132	0.0699260835692705	M4	Bacteria	Methylomirabilota	Methylomirabilia	Rokubacteriales	Rokubacteriales	Rokubacteriales
ASV538	9	82	0.00136896555984959	0.150310500792912	0.0706861496950235	M5	Bacteria	Actinobacteriota	Thermoleophilia	uncultured	uncultured	uncultured
ASV543	19	340	0.0015381545018821	0.358304116482249	0.0676458851920117	M4	Bacteria	Actinobacteriota	Thermoleophilia	Gaiellales	Gaiellaceae	Gaiella
ASV544	15	459	0.00155286582277664	0.289007349712872	0.0615653561859882	M4	Bacteria	Planctomycetota	Phycisphaerae	Tepidisphaerales	WD2101_soil_group	WD2101_soil_group
ASV547	10	65	0.00136318300464106	0.219314725423586	0.0855074391472058	M4	Bacteria	Acidobacteriota	Vicinamibacteria	Vicinamibacterales	Vicinamibacteraceae	Vicinamibacteraceae
ASV549	13	105	0.00146758963936379	0.291055303134434	0.0763866456381705	M1	Bacteria	Proteobacteria	Alphaproteobacteria	Rhizobiales	KF-JG30-B3	KF-JG30-B3
ASV552	9	84	0.00143132214405701	0.289424979310607	0.0733463811351587	M7	Bacteria	Proteobacteria	Gammaproteobacteria	Burkholderiales
ASV567	10	153	0.00146113840918916	0.196807603912461	0.0957683318448705	M2	Bacteria	Chloroflexi	Anaerolineae	Anaerolineales	Anaerolineaceae	uncultured
ASV569	19	421	0.00155086939247354	0.354634475807941	0.0858874722100823	M4	Bacteria	Acidobacteriota	Holophagae	Subgroup_7	Subgroup_7	Subgroup_7
ASV571	16	276	0.00152378942232213	0.341588274066481	0.0874076044615882	M3	Bacteria	Acidobacteriota	Vicinamibacteria	Vicinamibacterales	Vicinamibacteraceae
ASV577	12	198	0.00146324194184045	0.191137394777381	0.0672658521291352	M1	Bacteria	Actinobacteriota	Thermoleophilia	Gaiellales	uncultured	uncultured
ASV578	9	22	0.00131701769387795	0.193577350248628	0.0608052900602352	M4	Bacteria	Acidobacteriota	Holophagae	Subgroup_7	Subgroup_7	Subgroup_7
ASV582	16	314	0.00152506435635965	0.315321340439714	0.0938681665304882	M2	Bacteria	Planctomycetota	Phycisphaerae	Tepidisphaerales	WD2101_soil_group	WD2101_soil_group
ASV595	16	82	0.00148371848317205	0.430142755838898	0.0706861496950235	M7	Bacteria	Chloroflexi	P2-11E	P2-11E	P2-11E	P2-11E
ASV617	14	252	0.00154142518519181	0.324366423389014	0.0623254223117411	M7	Bacteria	Acidobacteriota	Holophagae	Subgroup_7	Subgroup_7	Subgroup_7
ASV619	16	174	0.00146401562549732	0.326470821036071	0.0969084310334999	M2	Bacteria	Proteobacteria	Gammaproteobacteria	Nitrosococcales	Nitrosococcaceae	wb1-P19
ASV629	14	371	0.00157063009555868	0.284020273401664	0.0881676705873411	M1	Bacteria	Actinobacteriota	Thermoleophilia	Solirubrobacterales	Solirubrobacteraceae	Solirubrobacter
ASV631	13	78	0.00146987222917415	0.312189960218599	0.0927280673418587	M2	Bacteria	Actinobacteriota	MB-A2-108	MB-A2-108	MB-A2-108	MB-A2-108
ASV634	15	278	0.00155014484602399	0.277060578407704	0.096148364907747	M4	Bacteria	Chloroflexi	Anaerolineae	Ardenticatenales	uncultured	uncultured
ASV641	17	154	0.00151737107022589	0.455687027034491	0.0646056206889999	M7	Bacteria	Methylomirabilota	Methylomirabilia	Rokubacteriales	Rokubacteriales	Rokubacteriales
ASV645	19	460	0.00159572387627464	0.423850927656402	0.0706861496950235	M1	Bacteria	Actinobacteriota	Actinobacteria	0319-7L14	0319-7L14	0319-7L14
ASV656	12	141	0.00146928766015897	0.287122817438219	0.0687859843806411	M7	Bacteria	Actinobacteriota	MB-A2-108	MB-A2-108	MB-A2-108	MB-A2-108
ASV661	17	369	0.001600143827932	0.361618869548153	0.0843673399585764	M7	Bacteria	Acidobacteriota	Blastocatellia	45985	45985	45985
ASV685	16	212	0.00146126392302094	0.282886320948132	0.076766678701047	M6	Bacteria	Acidobacteriota	Blastocatellia	Pyrinomonadales	Pyrinomonadaceae	RB41
ASV735	19	366	0.00150935405967371	0.350352611501947	0.0763866456381705	M4	Bacteria	Actinobacteriota	Thermoleophilia	Solirubrobacterales	67-14	67-14
ASV738	12	157	0.00149524754895802	0.291489288209366	0.0756265795124176	M2	Bacteria	Latescibacterota	Latescibacterota	Latescibacterota	Latescibacterota	Latescibacterota
ASV748	18	236	0.00150597626092961	0.394948652938999	0.0649856537518764	M6	Bacteria	Planctomycetota	Phycisphaerae	Tepidisphaerales	WD2101_soil_group	WD2101_soil_group
ASV753	18	392	0.00162247398837491	0.364307037813422	0.105649191479659	M1	Bacteria	Gemmatimonadota	Gemmatimonadetes	Gemmatimonadales	Gemmatimonadaceae
ASV774	10	135	0.001398177075192	0.206406613445583	0.0680259182548882	M7	Bacteria	Planctomycetota	Phycisphaerae	Tepidisphaerales	WD2101_soil_group	WD2101_soil_group
ASV837	21	381	0.00158676735402192	0.459414108118239	0.0634655215003705	M2	Bacteria	Acidobacteriota	Holophagae	Subgroup_7	Subgroup_7	Subgroup_7
ASV931	9	323	0.00142485754530522	0.134111690282121	0.0839873068956999	M1	Bacteria	Bacteroidota	Bacteroidia	Chitinophagales	Chitinophagaceae	Terrimonas
ASV1606	18	288	0.00150558871279821	0.380855383532471	0.0623254223117411	M7	Bacteria	Methylomirabilota	Methylomirabilia	Rokubacteriales	Rokubacteriales	Rokubacteriales
