# Supplementary material for: Microbial interactions mediate the fairy ring type effects on alpine meadow plant communities on the Tibetan plateau
Source: Environ Microbiome. 2026 Mar 10;21:55. doi: 10.1186/s40793-026-00873-z (PMC13088534; doi:10.1186/s40793-026-00873-z)
Supplement: Supplementary file 2 — Supplementary Material 2 [file 40793_2026_873_MOESM2_ESM.zip › co-occurrence network/bacteria/T3/Clitocybe_20on_edge.csv]

Source	Target	Interaction	weight
ASV1	ASV60	-	1
ASV1	ASV81	+	0.968036208656332
ASV1	ASV101	-	0.99099226949744
ASV1	ASV107	-	0.989209601455335
ASV1	ASV137	-	1
ASV1	ASV166	-	0.876097675193092
ASV1	ASV173	-	1
ASV1	ASV206	-	0.880337250413206
ASV1	ASV211	-	0.789023781675328
ASV1	ASV240	-	0.978467704541468
ASV1	ASV288	-	1
ASV1	ASV297	-	1
ASV1	ASV307	-	0.991554229569725
ASV1	ASV435	+	0.834572097989624
ASV1	ASV474	-	0.999790364859969
ASV1	ASV554	-	0.890070508276336
ASV1	ASV617	-	0.961676779443896
ASV6	ASV9	-	0.948050468509437
ASV6	ASV136	-	1
ASV6	ASV173	-	1
ASV6	ASV220	+	0.947626139008168
ASV6	ASV316	-	0.962211321502688
ASV6	ASV318	-	0.95413313948684
ASV6	ASV334	-	0.844462542785479
ASV6	ASV375	-	0.736643231846752
ASV6	ASV446	-	0.898240176892105
ASV6	ASV448	-	0.804061503884582
ASV6	ASV702	-	1
ASV8	ASV63	+	0.96738182185877
ASV8	ASV73	-	0.974410648101187
ASV8	ASV87	+	0.871292873092861
ASV8	ASV119	-	0.991215427666641
ASV8	ASV137	+	0.932446069024086
ASV8	ASV162	+	0.96732724663087
ASV8	ASV164	+	0.970812460741353
ASV8	ASV193	-	0.762598912379164
ASV8	ASV221	-	0.939573148558942
ASV8	ASV268	-	0.896310149268195
ASV8	ASV271	-	0.958835571031821
ASV8	ASV316	+	0.696106274609692
ASV8	ASV325	-	0.924792596557799
ASV8	ASV335	+	0.967729204975697
ASV8	ASV352	-	0.887359537047605
ASV8	ASV374	+	0.772381929515767
ASV8	ASV402	+	0.909307460056661
ASV9	ASV105	-	0.854102603661547
ASV9	ASV108	-	0.984776081080932
ASV9	ASV175	+	0.921371069036386
ASV9	ASV187	+	0.947263629895765
ASV9	ASV195	+	0.897191202173165
ASV9	ASV225	-	0.946071812035447
ASV9	ASV311	-	0.959804384111318
ASV9	ASV376	+	0.712027277486431
ASV9	ASV411	-	0.962028054392664
ASV9	ASV435	+	0.927782188721539
ASV9	ASV586	-	0.976252003700167
ASV10	ASV13	+	0.939823144306088
ASV10	ASV24	+	0.897844132691407
ASV10	ASV45	-	0.939715620359053
ASV10	ASV51	-	0.941442283702722
ASV10	ASV85	-	0.761152137986473
ASV10	ASV97	+	0.9222067396487
ASV10	ASV107	-	0.911185754450166
ASV10	ASV120	+	0.855443329221114
ASV10	ASV136	+	0.972043339893198
ASV10	ASV141	+	0.873986659403124
ASV10	ASV201	-	0.907482921717317
ASV10	ASV208	-	0.82492129631903
ASV10	ASV209	-	0.994458643063443
ASV10	ASV279	-	0.865612966731067
ASV10	ASV286	-	0.848591398025131
ASV10	ASV336	-	0.985187832443705
ASV10	ASV425	-	0.815340400037551
ASV10	ASV503	-	0.996408689292484
ASV11	ASV20	+	0.842845109469507
ASV11	ASV49	-	0.805986572136526
ASV11	ASV57	-	0.81817306759612
ASV11	ASV77	-	1
ASV11	ASV126	-	0.794431939528267
ASV11	ASV378	-	0.868879884327663
ASV11	ASV557	+	0.836438927388055
ASV11	ASV619	+	0.899585301792221
ASV11	ASV697	+	0.85438160141358
ASV11	ASV1354	+	0.932765390438238
ASV12	ASV54	-	0.932585527772001
ASV12	ASV57	-	1
ASV12	ASV61	-	0.962284577396874
ASV12	ASV65	-	1
ASV12	ASV74	-	0.960745773052219
ASV12	ASV85	-	1
ASV12	ASV89	-	0.936356995984313
ASV12	ASV104	-	1
ASV12	ASV119	-	0.955905919869538
ASV12	ASV144	-	0.954154541089015
ASV12	ASV147	+	0.823653762315168
ASV12	ASV168	+	0.756039216888161
ASV12	ASV268	-	0.929170618013548
ASV12	ASV309	+	0.763769487282783
ASV13	ASV189	-	0.900227783867298
ASV13	ASV259	-	0.900402790467383
ASV13	ASV2287	+	0.785426600953054
ASV16	ASV43	-	0.860135331882287
ASV16	ASV124	+	0.899310739201353
ASV16	ASV186	+	0.865560722945513
ASV16	ASV187	+	0.94704337860017
ASV16	ASV194	+	0.867536879637916
ASV16	ASV209	-	0.882259481761751
ASV16	ASV211	-	0.890010054039573
ASV16	ASV243	+	0.676815587859257
ASV16	ASV252	-	0.863080190103952
ASV16	ASV255	+	0.801274059157801
ASV16	ASV448	-	0.927416430967225
ASV16	ASV547	-	1
ASV17	ASV51	-	0.921347629421243
ASV17	ASV167	-	0.921905719587074
ASV17	ASV190	+	0.927038304736004
ASV17	ASV232	+	0.871390066481781
ASV17	ASV233	-	0.977590911797199
ASV17	ASV317	-	0.974561212314198
ASV17	ASV325	-	0.983891724266416
ASV17	ASV352	+	0.847984117833188
ASV18	ASV51	-	0.907745243009519
ASV18	ASV63	+	0.679621298678739
ASV18	ASV177	-	0.687095282265044
ASV19	ASV44	+	0.937088120408758
ASV19	ASV60	-	0.964320081809099
ASV19	ASV164	-	0.756660401091158
ASV19	ASV282	-	0.608267979314207
ASV19	ASV298	-	0.971632561392295
ASV19	ASV490	+	0.993318735636578
ASV19	ASV629	-	0.897679338962173
ASV19	ASV1354	+	0.991974229339389
ASV20	ASV24	-	0.879990240204744
ASV20	ASV29	-	0.640393759129317
ASV20	ASV47	+	0.909669420303512
ASV20	ASV82	-	0.976922072606753
ASV20	ASV99	-	0.846563151361186
ASV20	ASV121	-	0.798251840740016
ASV20	ASV156	-	0.916130791328235
ASV20	ASV247	-	0.979498175049879
ASV20	ASV279	+	0.857837196718763
ASV20	ASV365	+	0.902847105636832
ASV20	ASV386	+	0.881037985601038
ASV20	ASV511	-	0.896608569367484
ASV21	ASV47	+	0.776741735336401
ASV21	ASV99	+	0.794541939333277
ASV21	ASV135	+	0.886987725989273
ASV21	ASV136	-	0.997489635615706
ASV21	ASV153	+	0.82104938288713
ASV21	ASV176	+	0.855228583924723
ASV21	ASV188	-	0.992787662528501
ASV21	ASV203	+	0.851032304110226
ASV21	ASV221	+	0.894423043480402
ASV21	ASV228	+	0.751606095291979
ASV21	ASV242	+	0.852076572800612
ASV21	ASV394	-	0.798740697281818
ASV21	ASV437	-	0.70829721413528
ASV21	ASV446	-	0.956498053922663
ASV21	ASV536	-	0.904135542277725
ASV21	ASV547	-	0.537038397244678
ASV21	ASV629	-	0.643486830759682
ASV22	ASV120	-	0.871194311679436
ASV22	ASV122	-	0.766235661888914
ASV22	ASV150	+	0.99256897429971
ASV22	ASV156	-	0.72611362638007
ASV22	ASV161	+	0.663275309883431
ASV22	ASV168	-	0.981440430159509
ASV22	ASV179	-	0.767642390542547
ASV22	ASV277	+	0.91691163797592
ASV22	ASV289	+	0.832901718354472
ASV22	ASV304	+	0.947215926403255
ASV22	ASV309	+	0.889119390818465
ASV22	ASV334	+	0.911021831529563
ASV22	ASV335	-	1
ASV22	ASV366	+	0.878926603944222
ASV22	ASV394	+	0.863536441224913
ASV22	ASV473	-	0.952490935489707
ASV22	ASV533	-	0.807836715564269
ASV23	ASV77	-	0.930245869863302
ASV23	ASV99	-	0.816499218399529
ASV23	ASV187	-	0.892569795446238
ASV23	ASV336	-	0.852407463524379
ASV23	ASV367	-	1
ASV23	ASV375	-	0.997579642904559
ASV23	ASV376	-	1
ASV23	ASV411	-	0.891760708262463
ASV23	ASV413	-	0.934473858187031
ASV23	ASV420	-	0.700305327148665
ASV23	ASV437	-	0.929756936704322
ASV23	ASV460	-	0.887650331016838
ASV23	ASV473	-	0.90222047387081
ASV23	ASV510	-	0.807872853745603
ASV23	ASV557	-	0.759505387208135
ASV23	ASV678	-	0.909631466873741
ASV23	ASV753	-	0.855413989435968
ASV24	ASV70	+	0.720396871427708
ASV24	ASV132	-	0.49465160585889
ASV24	ASV152	+	0.799260594787744
ASV24	ASV155	-	0.951888352874529
ASV24	ASV192	-	0.717616128875998
ASV24	ASV268	-	0.967977343782485
ASV24	ASV319	+	0.990150302875004
ASV24	ASV336	+	0.961118756529913
ASV24	ASV369	+	0.929048154831229
ASV24	ASV375	+	0.786136929294295
ASV24	ASV399	+	0.834797209618869
ASV24	ASV400	-	0.958566141098821
ASV24	ASV413	+	0.796920299867639
ASV24	ASV460	+	0.930289414221799
ASV24	ASV511	+	0.747946320277808
ASV24	ASV533	+	0.881600211429573
ASV25	ASV27	+	0.929409441511563
ASV25	ASV36	+	0.668853761435745
ASV25	ASV46	+	0.91033096096147
ASV25	ASV65	+	0.823009367472327
ASV25	ASV66	-	0.956373508129497
ASV25	ASV102	+	0.760133622403275
ASV25	ASV108	+	0.874802365275267
ASV25	ASV113	-	0.636992705545639
ASV25	ASV116	+	0.973463622745254
ASV25	ASV133	-	0.879335525268629
ASV25	ASV185	+	0.882352395951621
ASV25	ASV187	-	0.810755201944883
ASV25	ASV228	-	0.790691570953385
ASV26	ASV49	-	1
ASV26	ASV206	-	0.743300172813845
ASV26	ASV275	+	0.933939461417857
ASV26	ASV288	+	0.97378576996029
ASV26	ASV302	+	0.859233469706258
ASV26	ASV317	+	0.975146264552234
ASV26	ASV325	+	0.890798905533505
ASV26	ASV349	+	0.956225573317579
ASV26	ASV350	-	1
ASV26	ASV376	+	0.966985179777847
ASV26	ASV413	+	0.861726554038719
ASV26	ASV425	+	0.944718072378793
ASV26	ASV448	+	0.934807239417363
ASV26	ASV460	+	0.933160019528951
ASV26	ASV811	+	0.91259390144557
ASV27	ASV82	-	0.860814935015526
ASV27	ASV91	+	0.848718408431513
ASV27	ASV118	-	0.885353342135612
ASV27	ASV168	+	0.774125622330925
ASV27	ASV191	+	0.724320469416082
ASV27	ASV196	-	0.886159406296375
ASV27	ASV211	-	0.727231752294746
ASV27	ASV261	-	0.967056582338941
ASV27	ASV321	-	0.883947270308544
ASV27	ASV346	-	0.935542658505065
ASV27	ASV364	-	0.707966879579445
ASV27	ASV367	-	0.862073935356094
ASV27	ASV369	-	0.973660688682718
ASV27	ASV524	-	0.921542772826274
ASV27	ASV543	-	0.868953456755849
ASV27	ASV697	+	0.800186078008923
ASV27	ASV811	-	0.900220265241253
ASV28	ASV40	+	0.792147342643011
ASV28	ASV63	+	0.862983478893732
ASV28	ASV81	-	0.960805987124091
ASV28	ASV101	+	0.864027051403082
ASV28	ASV318	-	0.785582056181308
ASV28	ASV327	-	0.784442038905878
ASV28	ASV356	+	0.949676946432305
ASV28	ASV526	-	0.753759069722595
ASV29	ASV33	+	0.895202027819272
ASV29	ASV56	-	0.77943747057113
ASV29	ASV86	-	0.802951636746898
ASV29	ASV129	-	0.717077238708255
ASV29	ASV234	-	0.916114736455446
ASV29	ASV275	-	0.78651761511695
ASV29	ASV350	-	0.726176648131411
ASV29	ASV367	-	0.969106748699921
ASV29	ASV398	-	0.927792782985234
ASV29	ASV538	-	0.70406154752021
ASV30	ASV82	-	0.901137493435198
ASV30	ASV185	-	0.774355371299913
ASV30	ASV367	-	0.950434889522601
ASV30	ASV411	+	0.78307176001904
ASV30	ASV435	+	0.941214898889319
ASV30	ASV487	+	0.94196188418646
ASV30	ASV526	+	0.85557941120113
ASV30	ASV533	-	0.976707650061375
ASV30	ASV595	+	0.90331218463342
ASV30	ASV811	+	0.857470583304028
ASV30	ASV1413	+	0.881398395098757
ASV31	ASV38	+	0.797911653124933
ASV31	ASV39	+	0.769862017328344
ASV31	ASV44	+	0.903284196626225
ASV31	ASV75	+	0.84532006213383
ASV31	ASV104	-	0.754818615777326
ASV31	ASV126	-	0.770416468429685
ASV31	ASV166	+	0.983429678457483
ASV31	ASV187	-	0.72816602099921
ASV31	ASV193	-	0.693871165646732
ASV31	ASV195	-	0.868762982280372
ASV31	ASV225	-	0.95913422683543
ASV31	ASV262	+	0.84854417662531
ASV31	ASV283	+	0.91924093668734
ASV31	ASV303	-	1
ASV31	ASV333	+	0.833529114606333
ASV31	ASV383	+	0.745977649639224
ASV31	ASV394	+	0.857812431502174
ASV31	ASV516	-	0.97438960387166
ASV32	ASV120	+	0.98145437258351
ASV32	ASV122	+	0.948402913925095
ASV32	ASV150	-	0.88612931769968
ASV32	ASV156	+	0.959922410451763
ASV32	ASV161	-	0.910454957663078
ASV32	ASV179	+	0.729754929859461
ASV32	ASV201	-	0.77746999034354
ASV32	ASV231	-	0.85045666872501
ASV32	ASV500	-	0.638929114953044
ASV32	ASV533	+	0.728001286662267
ASV32	ASV557	+	0.768999963286699
ASV32	ASV1413	+	0.912720431410302
ASV33	ASV61	-	0.91233876571694
ASV33	ASV69	-	0.788540537479571
ASV33	ASV89	+	0.894908932547274
ASV33	ASV133	-	0.848198040125792
ASV33	ASV135	-	0.891408834434295
ASV33	ASV155	-	0.905351096097764
ASV33	ASV435	+	0.79333305649753
ASV33	ASV474	+	0.863449906455239
ASV33	ASV499	+	0.919587027370167
ASV33	ASV533	+	0.911566241897567
ASV33	ASV543	+	0.899525948843047
ASV33	ASV595	+	0.923052702100009
ASV33	ASV617	-	0.987331160914093
ASV33	ASV911	+	0.90146029769946
ASV35	ASV46	+	0.805022673955423
ASV35	ASV52	+	0.87853676560847
ASV35	ASV60	+	0.802801795333055
ASV35	ASV61	+	0.797047448400165
ASV35	ASV67	+	0.922081126049875
ASV35	ASV82	+	0.917776863794836
ASV35	ASV84	+	0.796464470035626
ASV35	ASV208	-	0.757847123284892
ASV35	ASV217	+	0.772423758280283
ASV35	ASV228	+	0.918699163647607
ASV35	ASV288	-	0.925750140596507
ASV36	ASV99	+	0.780887100822939
ASV36	ASV190	-	0.871067781956274
ASV36	ASV301	-	0.784663747976842
ASV36	ASV333	+	0.959455846060598
ASV36	ASV349	+	0.855065711682992
ASV36	ASV365	-	0.692024080200852
ASV38	ASV230	-	0.943306074914345
ASV39	ASV510	+	0.784784537670182
ASV39	ASV595	+	0.884417259138482
ASV39	ASV702	+	0.767460927733222
ASV40	ASV192	-	0.636102260932284
ASV40	ASV251	-	0.740925056463661
ASV40	ASV267	-	0.780917186618314
ASV40	ASV318	-	0.658798510648937
ASV40	ASV811	+	0.993329776042444
ASV40	ASV2287	-	0.538542122469752
ASV41	ASV108	+	0.80472420080789
ASV41	ASV216	+	0.776066194025621
ASV41	ASV317	-	0.913867017195242
ASV41	ASV331	+	0.463368474657588
ASV41	ASV351	-	0.788527890055398
ASV42	ASV76	-	0.929818065372942
ASV42	ASV83	-	0.700913105013606
ASV42	ASV184	-	0.946855418292025
ASV42	ASV592	-	0.727146859197159
ASV43	ASV191	+	0.836026605967708
ASV43	ASV210	-	0.867943388166288
ASV43	ASV255	-	0.828748037186375
ASV43	ASV268	-	0.847248814980994
ASV43	ASV276	-	0.897961498169325
ASV43	ASV306	-	0.961439538525558
ASV43	ASV369	-	0.94749700345538
ASV43	ASV377	-	0.786608263767927
ASV43	ASV400	+	0.73251530986539
ASV43	ASV437	-	0.945330714183069
ASV44	ASV441	-	0.902551497084024
ASV44	ASV460	-	0.860656411556628
ASV44	ASV557	+	0.791442404365969
ASV44	ASV656	+	0.838909877845101
ASV44	ASV697	-	0.818982576469391
ASV45	ASV111	-	0.74497070472468
ASV45	ASV122	+	0.979489450799369
ASV45	ASV166	-	0.778677834348983
ASV45	ASV168	-	0.954305961696816
ASV45	ASV325	-	0.943269891728818
ASV45	ASV359	-	0.732003713289668
ASV45	ASV487	+	0.846583495045668
ASV45	ASV586	-	1
ASV46	ASV135	+	0.932782537580107
ASV46	ASV166	-	0.80901880000707
ASV46	ASV173	-	0.877071240569407
ASV46	ASV193	+	0.883410200074173
ASV46	ASV243	-	0.744669948218405
ASV46	ASV247	-	0.797266532797249
ASV46	ASV271	-	0.95648503641664
ASV46	ASV295	+	0.837685960510589
ASV46	ASV297	+	0.944883205184234
ASV46	ASV335	-	0.921098570616825
ASV46	ASV366	-	0.993129540141015
ASV46	ASV417	-	0.913566260131232
ASV46	ASV976	-	0.851337073512965
ASV47	ASV49	-	0.854695583743662
ASV47	ASV129	-	0.935472444188179
ASV47	ASV185	-	0.550569834643979
ASV47	ASV190	-	0.927980021770939
ASV47	ASV191	-	0.820704459450768
ASV47	ASV192	-	0.917256434350496
ASV47	ASV200	-	0.459865946421645
ASV47	ASV201	-	0.800715499616061
ASV47	ASV250	-	0.881035415953342
ASV47	ASV375	-	0.885169557969187
ASV47	ASV383	-	1
ASV49	ASV96	-	0.883448259813607
ASV49	ASV124	-	1
ASV49	ASV325	+	0.913098601254057
ASV49	ASV341	-	0.987421270932961
ASV49	ASV365	+	0.879894073094067
ASV49	ASV393	+	0.867511572947126
ASV49	ASV400	+	0.874990471252805
ASV49	ASV437	+	0.838649812646541
ASV49	ASV487	+	0.885976107741866
ASV49	ASV619	+	0.770800362965826
ASV49	ASV697	-	0.92355456701671
ASV50	ASV377	+	0.867453327369973
ASV50	ASV396	+	0.823803166038498
ASV50	ASV419	+	0.904702673697213
ASV50	ASV435	+	0.801981848790502
ASV50	ASV482	+	0.788146212085036
ASV50	ASV487	-	1
ASV50	ASV539	+	0.871631311576084
ASV50	ASV619	+	0.790745641959194
ASV50	ASV645	+	0.824197949760093
ASV50	ASV774	+	0.891346465403862
ASV50	ASV811	+	0.86173260613904
ASV50	ASV1413	+	0.875291236285763
ASV51	ASV63	+	0.747174398704939
ASV51	ASV65	+	0.818022672315866
ASV51	ASV71	+	0.835567649712785
ASV51	ASV122	-	0.856666247010174
ASV51	ASV143	+	0.910675205745136
ASV51	ASV165	+	0.951653614633838
ASV51	ASV396	-	0.923357563331058
ASV52	ASV84	+	0.833092472831074
ASV52	ASV136	-	1
ASV52	ASV185	-	0.729233030313678
ASV52	ASV420	+	0.982050704331757
ASV52	ASV538	-	0.934894943595416
ASV52	ASV617	+	0.985680474827687
ASV52	ASV753	-	0.689973384216218
ASV52	ASV774	+	0.980527054198842
ASV53	ASV107	-	0.756883683427198
ASV53	ASV139	+	0.630912028913583
ASV53	ASV172	+	0.965871478444007
ASV53	ASV211	-	0.93365061032028
ASV53	ASV230	+	0.986919197534683
ASV53	ASV247	+	0.985546732344213
ASV53	ASV334	-	0.773076843421148
ASV53	ASV376	+	0.960559092784857
ASV53	ASV386	+	0.919441577250789
ASV53	ASV411	-	0.95975586329353
ASV53	ASV447	+	0.948262183971301
ASV53	ASV503	+	0.9461658054209
ASV53	ASV524	+	0.888401322810111
ASV53	ASV557	+	0.943132475679493
ASV53	ASV1413	+	0.959668814746761
ASV54	ASV70	+	0.831237573491349
ASV54	ASV140	+	0.911037034186638
ASV54	ASV144	+	0.90888767067151
ASV54	ASV237	-	1
ASV54	ASV487	-	1
ASV54	ASV526	+	0.8642194609901
ASV56	ASV106	-	1
ASV56	ASV180	+	0.887875919089745
ASV56	ASV195	+	0.854860994241141
ASV56	ASV238	-	0.848247206694552
ASV56	ASV262	+	0.873899557288858
ASV56	ASV327	-	0.694005153084623
ASV56	ASV332	-	0.700238014094047
ASV56	ASV388	+	0.887731664599885
ASV56	ASV480	+	0.93648856755741
ASV57	ASV232	-	0.881832957333673
ASV57	ASV300	-	0.735625107087281
ASV57	ASV304	-	0.778480327241686
ASV57	ASV420	-	0.832525990347744
ASV57	ASV426	-	0.675360765109195
ASV57	ASV569	-	0.601358534307962
ASV58	ASV75	-	0.984608123467285
ASV58	ASV225	+	0.76584243305645
ASV59	ASV87	-	0.928319868042769
ASV59	ASV127	+	0.77340885557766
ASV59	ASV138	+	0.850390290196525
ASV59	ASV244	+	0.825132503297738
ASV59	ASV257	+	0.846756478133151
ASV60	ASV118	-	0.738325419175788
ASV60	ASV151	+	0.957067937235569
ASV60	ASV153	-	0.876647599385189
ASV60	ASV184	-	0.882962353046778
ASV60	ASV189	+	0.929276083919175
ASV60	ASV191	-	0.849499479013227
ASV60	ASV214	+	0.818332800838834
ASV60	ASV267	-	0.843503249287937
ASV60	ASV317	+	0.929423889625283
ASV60	ASV369	+	0.936855805597462
ASV60	ASV420	+	0.94208451539364
ASV60	ASV500	-	1
ASV61	ASV287	-	0.945338181089777
ASV61	ASV538	+	0.987378853506139
ASV63	ASV141	-	0.949746138447249
ASV64	ASV84	+	0.617333872994142
ASV64	ASV118	-	0.938413716922686
ASV64	ASV128	-	0.758479281011407
ASV64	ASV130	-	0.979893939734408
ASV64	ASV210	-	0.746427608811987
ASV64	ASV211	-	0.656918552772008
ASV64	ASV268	-	0.959723567160409
ASV64	ASV276	-	0.745776005694833
ASV64	ASV327	-	0.976739386870229
ASV64	ASV362	-	0.520084734519842
ASV64	ASV426	+	0.938510622574716
ASV64	ASV480	+	0.939056650292313
ASV65	ASV66	+	0.847579727987617
ASV65	ASV104	+	0.845486315941644
ASV65	ASV137	+	0.935186676264664
ASV65	ASV164	+	0.886189459301083
ASV65	ASV187	-	0.963286070096666
ASV65	ASV480	-	0.960509460422278
ASV65	ASV577	+	0.813181638235673
ASV66	ASV67	+	0.80251934729718
ASV66	ASV104	-	0.920772259119036
ASV66	ASV120	+	0.871923680791407
ASV66	ASV134	+	0.846827399178679
ASV66	ASV142	-	0.855529095765566
ASV66	ASV171	-	0.777881697443068
ASV66	ASV228	+	0.8679273257832
ASV66	ASV230	+	0.900848262737272
ASV67	ASV209	-	0.895030487454379
ASV67	ASV243	-	0.78284107826292
ASV67	ASV378	+	0.937426136375348
ASV67	ASV399	-	0.979934952339316
ASV67	ASV437	+	0.875156082351694
ASV67	ASV492	+	0.939129428388353
ASV67	ASV511	+	0.918257767448008
ASV67	ASV547	+	0.886702155380841
ASV68	ASV82	+	0.841068015185446
ASV68	ASV91	-	0.844585664980686
ASV68	ASV155	+	0.907086767397691
ASV68	ASV166	+	0.930159571038461
ASV68	ASV194	+	0.93119783501024
ASV68	ASV208	-	0.868961794173923
ASV68	ASV221	+	0.765699586726752
ASV68	ASV240	+	0.898028910425964
ASV68	ASV250	+	0.991509837800369
ASV68	ASV261	+	0.870882948017654
ASV68	ASV263	+	0.855989690817212
ASV68	ASV335	+	0.677568213355961
ASV68	ASV351	-	0.676753133693303
ASV68	ASV388	+	0.858574020299034
ASV68	ASV511	+	0.862617495548718
ASV68	ASV656	+	0.896595255159724
ASV69	ASV83	+	0.836542284122888
ASV69	ASV113	+	0.928862430427283
ASV69	ASV131	-	1
ASV69	ASV147	+	0.822263571921156
ASV69	ASV180	+	0.790856157348496
ASV69	ASV181	+	0.783089443051377
ASV69	ASV188	+	0.883314598415495
ASV69	ASV203	+	0.809291356090008
ASV69	ASV247	-	0.927477916159746
ASV70	ASV181	+	0.924456314298312
ASV70	ASV194	+	0.964436138610486
ASV70	ASV208	+	0.92706602140044
ASV70	ASV212	+	0.932906241428516
ASV70	ASV227	+	0.93050795289123
ASV70	ASV228	-	1
ASV70	ASV251	+	0.899124561082108
ASV70	ASV269	+	0.937360302366308
ASV70	ASV279	+	0.898289577068356
ASV70	ASV295	+	0.786483501830637
ASV70	ASV301	+	0.902407369861594
ASV70	ASV319	+	0.916571934827803
ASV70	ASV325	+	0.8824992580938
ASV70	ASV335	+	0.920409562424301
ASV70	ASV376	+	0.920747291552362
ASV70	ASV394	+	0.830689144123409
ASV70	ASV435	+	0.899324848975397
ASV70	ASV473	+	0.943412003802314
ASV70	ASV594	+	0.780645943885186
ASV71	ASV99	+	0.882702277461861
ASV71	ASV108	+	0.929046391225427
ASV71	ASV142	+	0.819951585750975
ASV71	ASV143	+	0.786980930655495
ASV71	ASV206	-	0.751669340802339
ASV71	ASV214	+	0.767633385017007
ASV71	ASV268	+	0.891458866366476
ASV71	ASV325	-	0.852227808629549
ASV71	ASV359	+	0.865627444274932
ASV71	ASV448	-	0.675694812163256
ASV71	ASV471	-	0.708510806623296
ASV71	ASV586	+	0.897175746716094
ASV73	ASV74	+	0.940119108544948
ASV73	ASV94	+	0.959468180915437
ASV73	ASV101	+	0.875091948822577
ASV73	ASV140	-	0.745345343083427
ASV73	ASV186	-	0.630383127166029
ASV73	ASV187	-	0.919752782275674
ASV73	ASV191	-	0.944100850009075
ASV73	ASV441	-	0.897613346936897
ASV74	ASV88	-	0.86697742325355
ASV74	ASV104	-	0.854670780760215
ASV74	ASV193	-	0.893428338361247
ASV74	ASV218	-	0.887360603875032
ASV74	ASV361	+	0.890190593616031
ASV74	ASV473	-	0.809540582883658
ASV74	ASV678	-	0.623555203580993
ASV75	ASV122	-	0.928874577479643
ASV75	ASV205	+	0.778229096562977
ASV75	ASV234	-	0.791497839037182
ASV75	ASV425	-	0.828659252070324
ASV76	ASV878	+	0.945332051084692
ASV77	ASV94	+	0.859406726099897
ASV77	ASV106	-	0.878473291928062
ASV77	ASV113	+	0.932348089223335
ASV77	ASV121	-	0.996254904645683
ASV77	ASV172	-	0.953531581643096
ASV77	ASV460	-	0.867901589829381
ASV77	ASV500	+	0.730539202538669
ASV77	ASV550	+	0.886299708925247
ASV77	ASV582	+	0.984397066976826
ASV77	ASV645	+	0.861921899701217
ASV80	ASV112	+	0.668839237174012
ASV80	ASV120	-	0.777244670641226
ASV80	ASV130	+	0.922932824592602
ASV80	ASV151	+	0.819568902260835
ASV80	ASV187	+	0.84820197706558
ASV80	ASV190	+	0.975451493482909
ASV80	ASV224	+	0.888072602829475
ASV80	ASV225	+	0.980321838103165
ASV80	ASV295	-	0.712636057109134
ASV80	ASV419	-	0.65749973204503
ASV81	ASV84	-	0.803599845062872
ASV81	ASV107	-	0.842154042921298
ASV81	ASV142	+	0.92076583662618
ASV81	ASV176	-	0.932176418004279
ASV81	ASV194	-	0.87234156011678
ASV81	ASV220	-	0.908107877942683
ASV81	ASV264	-	0.905477158823713
ASV81	ASV277	-	0.945396300702249
ASV81	ASV295	+	0.914735506825003
ASV81	ASV307	-	0.906507582268797
ASV81	ASV341	-	0.910413187461548
ASV81	ASV538	-	0.968287054160593
ASV82	ASV87	-	0.727703900489829
ASV82	ASV117	-	0.790943712
ASV83	ASV102	-	0.881864802180953
ASV83	ASV193	+	0.57112179522584
ASV83	ASV237	+	0.811113768862783
ASV83	ASV284	+	0.938303738248177
ASV83	ASV398	+	0.73658729676882
ASV83	ASV473	+	0.971666067353627
ASV83	ASV500	+	0.760075502275309
ASV84	ASV86	+	0.760425682419955
ASV84	ASV97	+	0.890547891449063
ASV84	ASV106	+	0.698506892278587
ASV84	ASV116	+	0.801894906178429
ASV84	ASV133	+	0.856860709398077
ASV84	ASV134	-	1
ASV84	ASV151	+	0.754478262119712
ASV84	ASV170	+	0.650329149778756
ASV84	ASV175	+	0.84375615611973
ASV84	ASV185	+	0.784341787656357
ASV84	ASV186	+	0.676352826391363
ASV84	ASV191	+	0.860196505815915
ASV84	ASV208	+	0.742669893155373
ASV84	ASV217	+	0.825291238174294
ASV84	ASV258	+	0.79955572772838
ASV84	ASV259	+	0.712284215995048
ASV85	ASV121	+	0.843764426623244
ASV85	ASV234	-	0.97695123329227
ASV85	ASV346	-	0.911271969333225
ASV86	ASV128	+	0.951370086980409
ASV86	ASV153	-	0.947526844816743
ASV86	ASV161	-	0.943880171508675
ASV86	ASV177	-	0.927094612430913
ASV86	ASV244	-	0.806919808085749
ASV86	ASV255	-	0.856823447508015
ASV86	ASV257	-	0.906680715702857
ASV86	ASV268	+	0.943465262453264
ASV86	ASV287	-	0.780897117557833
ASV86	ASV307	+	0.798463391865992
ASV86	ASV316	-	0.803951895621022
ASV86	ASV420	+	0.93477086392404
ASV86	ASV480	-	0.789053756822585
ASV87	ASV185	-	0.894726952598023
ASV87	ASV217	-	0.733154711734902
ASV87	ASV302	-	1
ASV87	ASV526	-	0.977558749314035
ASV87	ASV2153	-	0.80910523230621
ASV88	ASV256	-	0.662603064971283
ASV88	ASV300	-	0.935362247593316
ASV88	ASV349	+	0.863557945328052
ASV88	ASV365	-	0.950665595304488
ASV88	ASV586	-	0.937529475934048
ASV89	ASV142	+	0.858842986282669
ASV89	ASV218	+	0.853508003568772
ASV89	ASV230	+	0.879037718059794
ASV89	ASV257	+	0.853872096252291
ASV89	ASV297	-	0.734575230673985
ASV91	ASV116	-	0.618818790515549
ASV91	ASV413	-	0.898475134746591
ASV92	ASV191	-	0.864868995115712
ASV92	ASV251	-	0.799561854866629
ASV92	ASV334	-	0.81688648970259
ASV94	ASV116	-	0.848446001827751
ASV94	ASV145	+	0.872603163299965
ASV94	ASV156	+	0.850700018074611
ASV94	ASV175	+	0.803835299255284
ASV94	ASV176	-	0.94780429292752
ASV94	ASV216	+	0.733751666656225
ASV94	ASV231	+	0.777975776984857
ASV94	ASV238	+	0.922333881371327
ASV94	ASV256	+	0.911079993903544
ASV94	ASV258	+	0.706573796843999
ASV94	ASV265	+	0.890098540636631
ASV94	ASV303	+	0.790908902470409
ASV94	ASV317	+	0.764914478021163
ASV94	ASV345	+	0.801803917217002
ASV94	ASV374	+	0.870128631722264
ASV94	ASV411	+	0.771088829707057
ASV94	ASV482	+	0.914668036928794
ASV94	ASV489	+	0.977719233779341
ASV94	ASV592	-	0.713867781448671
ASV94	ASV626	+	0.964595025407396
ASV94	ASV631	-	0.977387491726006
ASV94	ASV2287	+	0.798599523649274
ASV95	ASV139	-	0.682395178415784
ASV95	ASV150	-	0.841729303253364
ASV95	ASV160	-	0.825082347125301
ASV95	ASV162	-	0.943765775939268
ASV95	ASV174	+	0.906703612603901
ASV95	ASV176	+	0.809705628694662
ASV95	ASV210	+	0.892363831697519
ASV95	ASV230	+	0.789482083940497
ASV95	ASV238	+	0.890261916580992
ASV95	ASV262	+	0.847678251763339
ASV95	ASV366	-	0.584601241489717
ASV95	ASV370	-	0.621579437186835
ASV95	ASV383	-	0.705734619134041
ASV95	ASV811	-	0.632725322625181
ASV96	ASV143	-	0.619349714209726
ASV96	ASV211	+	0.676402478295106
ASV96	ASV480	-	0.89016913637283
ASV97	ASV130	-	0.716956666299759
ASV97	ASV321	-	0.90764053752172
ASV97	ASV619	+	0.962118234561725
ASV97	ASV702	-	0.882849899980049
ASV98	ASV99	+	0.804534764441295
ASV98	ASV116	+	0.950557037138377
ASV98	ASV121	+	0.982783785186039
ASV98	ASV133	+	0.922066214453191
ASV98	ASV184	+	0.797868993204309
ASV98	ASV192	-	0.798552638
ASV98	ASV219	+	0.896982868120214
ASV98	ASV268	+	0.884727535708898
ASV98	ASV283	+	0.926471998697966
ASV98	ASV317	+	0.927482728183752
ASV98	ASV318	+	0.971721978210032
ASV98	ASV371	+	0.963350477420177
ASV98	ASV393	+	0.9259793905321
ASV98	ASV416	-	0.98550284224597
ASV98	ASV511	+	0.887499065861898
ASV98	ASV533	+	0.895021872188475
ASV98	ASV577	+	0.823210357041277
ASV99	ASV117	+	0.780945852848189
ASV99	ASV126	-	0.905371117658392
ASV99	ASV203	+	0.911336451811672
ASV99	ASV230	+	0.909841203691378
ASV99	ASV231	+	0.85101538881154
ASV99	ASV282	+	0.864921650033043
ASV99	ASV334	+	0.498311510353873
ASV99	ASV356	+	0.61620488668264
ASV99	ASV367	+	0.498100826427451
ASV99	ASV370	+	0.676391774820994
ASV99	ASV376	+	0.506481168892654
ASV99	ASV400	+	0.812178034803146
ASV99	ASV402	-	0.813019875864635
ASV99	ASV471	+	0.670271911919796
ASV99	ASV516	+	0.542728393687465
ASV99	ASV536	+	0.721340979457089
ASV99	ASV592	+	0.749262497021979
ASV99	ASV697	+	0.645915340463923
ASV99	ASV713	+	0.456920860772614
ASV99	ASV976	+	0.731897758919127
ASV100	ASV130	+	0.624226582377796
ASV100	ASV144	+	0.878073091815364
ASV100	ASV153	+	0.681776033288356
ASV100	ASV166	+	0.709806418015791
ASV100	ASV176	+	0.474406387340451
ASV100	ASV196	+	0.735769374842769
ASV100	ASV218	+	0.774660176740204
ASV100	ASV220	+	0.775126799067574
ASV100	ASV256	-	0.469873473962843
ASV100	ASV262	+	0.881013008242308
ASV100	ASV264	-	0.82364986518336
ASV100	ASV321	-	0.599927914480649
ASV100	ASV351	+	0.739323809696891
ASV100	ASV366	-	0.419066211230375
ASV100	ASV376	+	0.534180905093413
ASV100	ASV383	-	0.563596438020445
ASV100	ASV399	-	0.668776952105692
ASV100	ASV437	+	0.82951378401502
ASV100	ASV697	+	0.673372240225948
ASV101	ASV152	+	0.815716753140814
ASV101	ASV155	+	0.839065276865163
ASV101	ASV187	-	0.518606919316916
ASV101	ASV192	+	0.898034008462488
ASV101	ASV194	-	0.897268895899241
ASV101	ASV271	-	0.445628215959857
ASV101	ASV302	-	0.781208648412759
ASV101	ASV321	+	0.850030362704976
ASV101	ASV426	+	0.68931161606932
ASV101	ASV645	+	0.980301240162147
ASV102	ASV163	-	0.999538633178332
ASV102	ASV318	+	0.767994319274362
ASV102	ASV351	+	0.815141736781961
ASV102	ASV547	+	0.994866313415895
ASV104	ASV336	+	0.911916350815454
ASV104	ASV356	-	1
ASV104	ASV375	+	0.910148990815661
ASV104	ASV411	+	0.928304369090043
ASV104	ASV420	+	0.896723184426117
ASV104	ASV460	+	0.907811760056025
ASV104	ASV473	+	0.901028960140624
ASV104	ASV510	+	0.839154193245446
ASV104	ASV678	+	0.862443621095053
ASV104	ASV911	-	0.896862089882458
ASV105	ASV165	+	0.951515956506063
ASV105	ASV173	+	0.944594974830057
ASV105	ASV198	+	0.924470264684749
ASV105	ASV200	+	0.861916501106388
ASV105	ASV244	+	0.886287696353805
ASV105	ASV247	+	0.924220762319554
ASV105	ASV526	-	0.84056353752759
ASV106	ASV210	+	0.905889317702163
ASV106	ASV212	+	0.945921477555124
ASV106	ASV244	-	0.79907692873999
ASV106	ASV253	+	0.883061774236028
ASV106	ASV256	-	0.83809069809599
ASV106	ASV282	+	0.853318819256682
ASV106	ASV350	-	0.697595601978235
ASV106	ASV352	-	0.768112880153431
ASV106	ASV366	+	0.784157313009722
ASV106	ASV416	+	0.851384842019618
ASV106	ASV419	+	0.946325558814061
ASV106	ASV516	+	0.94986596796955
ASV106	ASV582	+	0.879292052789352
ASV106	ASV626	+	0.959230089459974
ASV106	ASV1413	+	0.892864269413602
ASV107	ASV133	+	0.88976740832453
ASV107	ASV140	+	0.544267043999459
ASV107	ASV141	+	0.639595558564716
ASV107	ASV160	+	0.899258119144524
ASV107	ASV162	+	0.939525762909059
ASV107	ASV191	-	0.663282484860862
ASV107	ASV196	+	0.959278876336914
ASV107	ASV200	-	0.939938229492904
ASV107	ASV244	-	0.86100158388172
ASV107	ASV279	-	0.603809745464262
ASV107	ASV297	-	0.816075562939061
ASV107	ASV306	-	0.904685047645473
ASV107	ASV332	+	0.90214278753406
ASV107	ASV346	-	0.81346251996132
ASV107	ASV375	-	0.824717014856257
ASV107	ASV378	+	0.850442758578502
ASV107	ASV446	+	0.886226761913657
ASV107	ASV713	+	0.902379512668278
ASV107	ASV911	+	0.849158723331725
ASV108	ASV118	-	0.738578655550657
ASV108	ASV143	-	0.432519765290143
ASV108	ASV193	-	0.548897950344371
ASV108	ASV224	-	0.388121738409752
ASV108	ASV247	-	0.581652623161413
ASV108	ASV489	+	0.961744170573243
ASV108	ASV547	+	0.613713453573188
ASV110	ASV111	-	0.607014252844321
ASV110	ASV129	+	0.658305652902646
ASV110	ASV173	-	0.419797136290516
ASV110	ASV175	-	0.417367517073738
ASV110	ASV216	+	0.64789619886825
ASV110	ASV244	-	0.623948589307079
ASV110	ASV251	+	0.763380648953081
ASV110	ASV271	+	0.916163781210322
ASV110	ASV309	+	0.889736355566619
ASV110	ASV383	+	0.642215032494855
ASV110	ASV594	-	0.666983800725248
ASV111	ASV115	-	0.67494079573012
ASV111	ASV126	-	0.778324580535851
ASV111	ASV153	+	0.703307570365204
ASV111	ASV198	+	0.78768313779482
ASV111	ASV268	-	0.773336422016364
ASV111	ASV321	-	0.897703621664215
ASV111	ASV333	-	0.87760245663632
ASV111	ASV370	-	0.87876094893115
ASV111	ASV399	-	0.786899011488265
ASV111	ASV416	-	0.874465229042458
ASV111	ASV435	-	0.990698079212114
ASV111	ASV448	-	0.735123151411394
ASV111	ASV499	-	0.937682347317991
ASV111	ASV644	-	0.794441855620956
ASV112	ASV164	-	0.899962618747447
ASV112	ASV168	-	0.923590998968914
ASV112	ASV176	-	0.833420602394444
ASV112	ASV203	-	0.900324487317275
ASV112	ASV205	-	0.864466477521711
ASV112	ASV251	-	0.830999874843449
ASV112	ASV252	-	0.947816336553273
ASV112	ASV259	-	0.91512422760856
ASV112	ASV303	+	0.837825722699183
ASV112	ASV305	+	0.550935470699083
ASV112	ASV331	-	0.828277050749794
ASV112	ASV460	+	0.873294792585005
ASV113	ASV156	-	0.462409192763671
ASV113	ASV190	-	0.895475047635101
ASV113	ASV257	-	0.928519464253451
ASV115	ASV173	-	0.987005412568273
ASV115	ASV208	+	0.914601591971812
ASV115	ASV225	+	0.840870537458069
ASV115	ASV227	+	0.833755487309628
ASV115	ASV416	+	0.897164580016754
ASV115	ASV441	+	0.878852477456409
ASV115	ASV524	+	0.866845760275937
ASV115	ASV577	+	0.852867683528754
ASV115	ASV911	+	0.866520322895625
ASV115	ASV976	+	0.913244397347493
ASV116	ASV122	+	0.808602592743938
ASV116	ASV126	-	0.85194465500772
ASV116	ASV142	-	1
ASV116	ASV264	-	0.973158899602034
ASV116	ASV311	-	0.772566078302579
ASV116	ASV1413	+	0.952715218649182
ASV116	ASV2287	+	0.915057018976632
ASV117	ASV144	-	0.897805556016685
ASV117	ASV150	+	0.932154587152855
ASV117	ASV152	-	0.894825766082542
ASV117	ASV194	-	0.741275580027019
ASV117	ASV225	-	0.855030386402521
ASV117	ASV250	-	0.880363335157726
ASV117	ASV264	+	0.971521584316313
ASV117	ASV307	+	0.816335861711333
ASV117	ASV352	+	0.887876162297363
ASV117	ASV383	+	0.738676545983035
ASV117	ASV471	+	0.895177845598177
ASV117	ASV510	+	0.786555272943786
ASV117	ASV511	+	0.865062480810819
ASV118	ASV136	+	0.895407029500844
ASV118	ASV174	+	0.897011423003538
ASV118	ASV341	+	0.7302340341454
ASV118	ASV345	+	0.714182707955607
ASV118	ASV370	+	0.760449593871044
ASV118	ASV524	-	0.807989240660908
ASV119	ASV133	+	0.718558245471497
ASV119	ASV134	-	0.771281344582036
ASV119	ASV170	+	0.604713681546067
ASV119	ASV217	+	0.814027812035061
ASV119	ASV265	+	0.869370826754565
ASV119	ASV305	+	0.734844370196063
ASV119	ASV367	+	0.692162062541419
ASV119	ASV473	-	0.841419975690957
ASV119	ASV697	+	0.834117166268801
ASV120	ASV144	-	0.808844996354187
ASV120	ASV187	-	0.714964315984424
ASV120	ASV200	+	0.972740821051786
ASV120	ASV218	-	0.944747677124193
ASV120	ASV251	-	0.592387240084324
ASV120	ASV300	-	0.916396558948245
ASV120	ASV307	-	0.781736161929501
ASV120	ASV327	-	0.822223144235872
ASV121	ASV376	-	0.89454863899345
ASV121	ASV516	+	0.929959677710099
ASV121	ASV811	-	0.824042879659221
ASV122	ASV152	-	0.761894189795809
ASV122	ASV167	+	0.952576153439412
ASV122	ASV184	-	0.94511404693016
ASV122	ASV187	+	0.943357625083301
ASV122	ASV214	-	0.663507721734571
ASV122	ASV256	-	0.931136951900351
ASV122	ASV264	-	0.838495217124889
ASV122	ASV279	-	0.853786700414414
ASV122	ASV289	-	0.590005725019235
ASV122	ASV301	-	0.938107556737862
ASV122	ASV325	+	0.94172964760425
ASV122	ASV341	-	0.812593871373871
ASV123	ASV153	-	0.658525298818201
ASV123	ASV185	-	0.465084202180168
ASV123	ASV333	-	1
ASV124	ASV141	-	0.787577259050764
ASV124	ASV176	-	0.961270485553832
ASV124	ASV239	+	0.992827364417709
ASV124	ASV306	-	0.786848190764956
ASV126	ASV136	-	0.793157335554024
ASV126	ASV137	-	0.745071667182213
ASV126	ASV139	-	0.778104072442097
ASV126	ASV166	-	0.713511272192076
ASV126	ASV288	-	0.847518266884961
ASV126	ASV325	+	0.80274451698568
ASV126	ASV356	-	0.796533693379008
ASV126	ASV370	-	0.75419354900905
ASV126	ASV878	-	0.677022558935591
ASV127	ASV180	-	0.644896849746363
ASV127	ASV195	-	0.812831916257153
ASV127	ASV569	+	0.925521144719138
ASV128	ASV150	-	0.728787091295776
ASV128	ASV376	-	0.719462099557976
ASV128	ASV377	-	0.747090527571957
ASV128	ASV448	-	0.89845941065428
ASV130	ASV143	+	0.709299749152593
ASV130	ASV203	+	0.623260379291174
ASV130	ASV309	-	0.988858461581143
ASV130	ASV332	+	0.83041451852872
ASV130	ASV345	+	0.6062266842862
ASV131	ASV137	-	0.898605337659362
ASV131	ASV309	-	0.861934332353254
ASV131	ASV394	+	0.848635253103242
ASV131	ASV460	+	0.966407993114321
ASV131	ASV511	-	0.776256473227289
ASV131	ASV626	+	0.680125268611691
ASV131	ASV631	+	0.840693353280225
ASV131	ASV774	-	0.699274524440457
ASV132	ASV153	+	0.972499903288733
ASV132	ASV219	-	0.8982613820859
ASV132	ASV228	-	0.784367845542506
ASV132	ASV259	-	0.80036334161886
ASV132	ASV262	-	0.56834482232024
ASV132	ASV283	+	0.960954118027925
ASV134	ASV369	-	0.901945647437706
ASV135	ASV237	+	0.85334235017457
ASV135	ASV335	-	0.788500550825794
ASV135	ASV426	+	0.850243174153181
ASV136	ASV167	+	0.681361589989439
ASV136	ASV228	+	0.860916572181952
ASV137	ASV139	-	0.910808521424696
ASV137	ASV184	-	0.855532488249375
ASV137	ASV420	+	0.907586109024913
ASV137	ASV460	-	1
ASV137	ASV500	+	0.939404100395269
ASV137	ASV550	+	0.928993014291665
ASV137	ASV582	+	0.862804369824677
ASV137	ASV645	+	0.905521421519676
ASV137	ASV1354	+	0.854983448847749
ASV138	ASV171	+	0.889600212674506
ASV138	ASV210	+	0.785139253801153
ASV138	ASV251	+	0.907837437083063
ASV138	ASV256	+	0.886651191443179
ASV138	ASV265	+	0.947692324021166
ASV138	ASV268	+	0.902749092715404
ASV138	ASV301	+	0.904897413547576
ASV138	ASV302	+	0.819324468169517
ASV138	ASV325	+	0.82961366917714
ASV138	ASV366	+	0.873567346344619
ASV138	ASV367	+	0.899659402713914
ASV138	ASV376	+	0.933001158449064
ASV138	ASV393	-	0.872443472098099
ASV138	ASV399	+	0.903619095791274
ASV138	ASV569	+	0.871990277991225
ASV138	ASV678	+	0.786548499995115
ASV139	ASV142	+	0.760873159329503
ASV139	ASV193	+	0.733912529747542
ASV139	ASV205	-	0.809201129349989
ASV139	ASV284	+	0.904237225877957
ASV139	ASV298	+	0.88677542601173
ASV139	ASV334	+	0.86962337596699
ASV139	ASV402	+	0.921987376149743
ASV139	ASV420	+	0.932711454499143
ASV139	ASV447	-	0.954735449582646
ASV139	ASV543	+	0.87868774221713
ASV139	ASV582	+	0.464935687990379
ASV140	ASV230	-	0.82282147122686
ASV140	ASV629	+	0.944841274088092
ASV141	ASV152	+	0.761090466871319
ASV141	ASV170	-	0.844728828703757
ASV141	ASV238	+	0.781205281784783
ASV141	ASV334	+	0.988467058313151
ASV141	ASV350	-	0.566874503953557
ASV141	ASV645	+	0.971458367209804
ASV142	ASV171	+	0.839486943753063
ASV142	ASV173	-	0.81067122365363
ASV142	ASV203	-	0.588631876983639
ASV142	ASV210	+	0.935980240696881
ASV142	ASV212	-	0.849875313622165
ASV142	ASV296	-	0.512786291040304
ASV142	ASV349	+	0.893338445272925
ASV142	ASV471	+	0.99695062197927
ASV142	ASV753	+	0.901889834830534
ASV142	ASV1413	+	0.986673269190951
ASV142	ASV2153	+	0.966893218010042
ASV143	ASV147	+	0.69651867592026
ASV143	ASV149	+	0.925452773137225
ASV143	ASV215	-	0.908281267545786
ASV144	ASV252	-	1
ASV144	ASV425	-	0.770451674687197
ASV144	ASV460	-	0.682063570861021
ASV145	ASV447	-	0.554480327153364
ASV145	ASV2287	-	0.522589771159228
ASV146	ASV201	-	0.527792266801843
ASV146	ASV383	-	1
ASV146	ASV393	-	0.812055157882268
ASV146	ASV544	-	0.788310700964292
ASV147	ASV164	-	0.708795626558798
ASV147	ASV195	-	0.841311609284908
ASV147	ASV225	-	0.756429373572959
ASV147	ASV370	-	0.676635223362762
ASV147	ASV448	+	0.782681534169888
ASV147	ASV471	+	0.507559895363509
ASV147	ASV503	-	0.84147207872057
ASV149	ASV247	-	0.558336779118692
ASV149	ASV490	+	0.98802981524336
ASV150	ASV169	-	0.9225085416734
ASV150	ASV200	-	0.745036598671228
ASV150	ASV420	-	0.742119993568029
ASV151	ASV160	-	0.896923008580327
ASV151	ASV162	-	0.944721647120338
ASV151	ASV196	-	0.923913438600944
ASV151	ASV221	-	0.815545048671922
ASV151	ASV244	+	0.878345566604594
ASV151	ASV265	-	0.833153799044935
ASV151	ASV279	+	0.613584880326869
ASV151	ASV289	-	0.690728082893799
ASV151	ASV332	-	0.833122951309944
ASV151	ASV334	-	0.80746888149121
ASV151	ASV346	+	0.869250314710034
ASV151	ASV370	-	0.925427729110677
ASV151	ASV375	+	0.875198711666705
ASV151	ASV378	-	0.801659429757957
ASV151	ASV446	-	0.856357683730367
ASV151	ASV510	-	0.774880695367623
ASV151	ASV543	-	0.909406945849132
ASV151	ASV629	-	0.931752339390806
ASV151	ASV702	-	0.771484284219805
ASV151	ASV713	-	0.790611759109916
ASV151	ASV911	-	0.86096904081998
ASV151	ASV976	-	0.912141394075446
ASV152	ASV162	-	0.813568545556002
ASV152	ASV167	+	0.886929932869544
ASV152	ASV189	-	0.809091355627238
ASV152	ASV437	+	0.872904917409284
ASV152	ASV487	-	0.819153331856211
ASV152	ASV645	+	0.72391479642473
ASV153	ASV174	-	0.876801991833111
ASV153	ASV221	-	0.85017845490345
ASV155	ASV976	+	0.905231381235716
ASV156	ASV492	+	0.621721696907019
ASV156	ASV543	+	0.533968895648985
ASV160	ASV173	+	0.983158265392159
ASV160	ASV195	+	0.885443163056391
ASV160	ASV318	+	0.872343468837842
ASV160	ASV334	+	0.709287886133643
ASV160	ASV362	+	0.752364542341943
ASV160	ASV376	+	0.811464051
ASV161	ASV253	-	0.606241232895095
ASV161	ASV554	+	0.672706116489033
ASV162	ASV221	-	0.987361801856743
ASV162	ASV473	-	0.773280228888383
ASV162	ASV582	-	0.962409801790985
ASV162	ASV774	-	0.544011134749842
ASV162	ASV811	+	0.990010094056942
ASV163	ASV190	+	0.992417603059102
ASV163	ASV238	+	0.988525693926017
ASV163	ASV275	-	0.882180815137867
ASV163	ASV305	-	0.859793855923185
ASV163	ASV362	+	0.766951032046832
ASV163	ASV386	+	0.883283873004341
ASV163	ASV500	-	0.775883225777918
ASV163	ASV595	+	0.679286801500019
ASV163	ASV702	-	0.688726510621861
ASV164	ASV179	-	0.924522513692622
ASV164	ASV184	+	0.943142858883418
ASV164	ASV252	-	0.894472799771267
ASV164	ASV261	-	0.756953496074287
ASV164	ASV287	-	0.611174527923806
ASV164	ASV300	-	0.502265518794529
ASV164	ASV321	+	0.963316815800484
ASV164	ASV340	+	0.934902787509259
ASV164	ASV447	+	0.753770907648132
ASV164	ASV492	-	0.767671697689876
ASV165	ASV361	-	0.872693734091878
ASV165	ASV753	-	0.850075139037386
ASV166	ASV209	+	0.812201390468093
ASV166	ASV255	-	0.789033169779116
ASV166	ASV289	+	0.731900294763834
ASV166	ASV306	-	0.715079462959476
ASV166	ASV331	+	0.971833662291028
ASV166	ASV356	-	0.933527751886197
ASV166	ASV362	+	0.930669897083757
ASV166	ASV511	-	0.896663168356022
ASV166	ASV538	-	0.786239486489208
ASV166	ASV619	-	0.547678936950569
ASV166	ASV713	+	0.71709607114838
ASV166	ASV2287	+	0.95944524712821
ASV167	ASV169	+	0.946023650989015
ASV167	ASV179	+	0.941982656140609
ASV167	ASV210	+	0.941647376740498
ASV167	ASV226	+	0.96274007544087
ASV167	ASV261	-	0.747326689145112
ASV167	ASV267	+	0.965630916188972
ASV167	ASV269	-	0.909361263900199
ASV167	ASV332	-	0.944201620279121
ASV167	ASV371	-	0.70817052966813
ASV167	ASV413	-	0.922499898290578
ASV167	ASV448	+	0.912305816346336
ASV167	ASV487	-	0.904103017023126
ASV167	ASV543	-	0.917729949500381
ASV168	ASV219	+	0.773733598172131
ASV168	ASV227	+	0.94317121079972
ASV168	ASV240	+	0.873646091501288
ASV168	ASV276	+	0.854446633611672
ASV168	ASV287	-	0.95231942111211
ASV168	ASV319	-	0.775143328767147
ASV169	ASV2153	-	0.714796247678859
ASV170	ASV210	-	0.56093567115659
ASV170	ASV218	-	0.506469921574302
ASV170	ASV251	-	0.523010407689322
ASV170	ASV327	-	0.582219949236367
ASV171	ASV210	+	0.903222407748011
ASV171	ASV242	+	0.862602390373455
ASV171	ASV265	-	0.945644351304501
ASV171	ASV327	+	0.816445612729208
ASV171	ASV340	+	0.890681184646629
ASV171	ASV617	+	0.744662923751803
ASV171	ASV629	+	0.828669608781363
ASV171	ASV1354	+	0.716282821353848
ASV172	ASV303	-	0.617571140421652
ASV172	ASV377	-	0.709521802006252
ASV173	ASV211	-	0.815501533880492
ASV173	ASV255	-	0.698144910040591
ASV173	ASV399	-	0.826167191767659
ASV173	ASV447	-	0.881786743425312
ASV173	ASV524	+	0.78222238084063
ASV173	ASV594	+	0.828055092763011
ASV173	ASV626	+	0.760552927803289
ASV173	ASV811	+	0.708130336882145
ASV174	ASV187	+	0.877259311146849
ASV174	ASV206	+	0.771023165919285
ASV174	ASV212	+	0.79205438695466
ASV174	ASV220	+	0.852688655215073
ASV174	ASV221	+	0.865741712981853
ASV174	ASV228	+	0.871588073173619
ASV174	ASV243	+	0.76222352741877
ASV174	ASV256	+	0.814172936962925
ASV174	ASV303	+	0.796694202778466
ASV174	ASV311	+	0.837800770916336
ASV174	ASV362	+	0.764310346726111
ASV174	ASV388	+	0.700547549545311
ASV174	ASV417	+	0.815092714114581
ASV174	ASV489	-	0.684967611274261
ASV174	ASV592	+	0.798011517114422
ASV175	ASV215	-	0.850593434416964
ASV175	ASV417	-	0.603867691659753
ASV176	ASV340	+	0.862418034800703
ASV176	ASV356	+	0.758903001100826
ASV176	ASV370	+	0.926319256705581
ASV176	ASV400	+	0.827637616361037
ASV176	ASV402	-	0.978402904680313
ASV176	ASV516	+	0.786940409821582
ASV176	ASV536	+	0.887945186069684
ASV176	ASV592	+	0.940312350554638
ASV176	ASV697	+	0.829201990320062
ASV176	ASV976	+	0.825351861756352
ASV177	ASV212	+	0.773119487831127
ASV177	ASV251	+	0.779547622890007
ASV177	ASV255	+	0.811071244352034
ASV177	ASV276	+	0.773741164809389
ASV177	ASV296	+	0.809092995642297
ASV177	ASV487	+	0.897197264911438
ASV177	ASV490	+	0.941383860040938
ASV177	ASV594	-	0.794324338737561
ASV177	ASV629	+	0.904065821180354
ASV177	ASV644	-	0.843974156321524
ASV179	ASV180	+	0.827695775665101
ASV179	ASV203	-	0.937078188376234
ASV179	ASV232	-	0.74680090645743
ASV179	ASV244	-	0.913698201185358
ASV179	ASV255	-	0.734875508944065
ASV179	ASV257	-	0.914117874317965
ASV179	ASV275	+	0.837031528231102
ASV179	ASV277	+	0.922365345188038
ASV179	ASV319	+	0.944001171966303
ASV179	ASV351	+	0.836134006822538
ASV179	ASV396	+	0.862293559449345
ASV179	ASV487	+	0.903317674517065
ASV179	ASV490	-	0.895138363076009
ASV179	ASV510	+	0.648931136279637
ASV179	ASV511	+	0.698420705410136
ASV179	ASV533	+	0.95419237866862
ASV179	ASV536	+	0.882615071139829
ASV179	ASV577	+	0.835188257921847
ASV180	ASV186	-	0.878527405028043
ASV180	ASV196	+	0.931466631406849
ASV180	ASV341	-	0.525130321650783
ASV180	ASV393	+	0.875975972499092
ASV180	ASV416	-	0.544154211711681
ASV180	ASV2153	-	0.513170175872299
ASV181	ASV215	+	0.722608901862329
ASV181	ASV307	+	0.701343210759699
ASV181	ASV356	-	0.912225561376574
ASV181	ASV365	+	0.915291894749547
ASV181	ASV489	-	0.913016758613303
ASV181	ASV645	+	0.93594239241695
ASV184	ASV195	-	0.940725056743697
ASV184	ASV209	+	0.91385264019586
ASV184	ASV221	-	0.84663425479327
ASV184	ASV331	+	0.940850019545293
ASV184	ASV341	+	0.939760474365373
ASV184	ASV416	-	0.876589231555907
ASV184	ASV419	-	0.87665646830279
ASV184	ASV448	-	0.804280932812271
ASV184	ASV539	-	0.799235502182414
ASV184	ASV544	-	0.815791876366887
ASV185	ASV234	-	0.830701738624711
ASV185	ASV626	-	0.644296739941308
ASV186	ASV311	+	0.861599277719162
ASV186	ASV332	+	0.901084085260566
ASV186	ASV364	+	0.94259682737387
ASV186	ASV399	+	0.940640629606267
ASV186	ASV441	+	0.83029545509561
ASV186	ASV516	+	0.913445023923428
ASV186	ASV539	+	0.872281840423179
ASV186	ASV543	+	0.820710315644463
ASV186	ASV557	+	0.892480356769596
ASV187	ASV209	-	0.910078628705232
ASV187	ASV215	+	0.890038401257507
ASV187	ASV257	+	0.934883065044668
ASV187	ASV279	+	0.7895874793538
ASV187	ASV441	+	0.876720268037028
ASV187	ASV447	+	0.705991649608599
ASV187	ASV460	+	0.882083261643628
ASV188	ASV516	-	0.751799949292691
ASV188	ASV539	+	0.977876332893845
ASV189	ASV247	+	0.885261831292868
ASV189	ASV259	-	0.875275647143524
ASV189	ASV302	+	0.907007459972904
ASV189	ASV307	+	0.892406961924268
ASV189	ASV332	+	0.913266977381629
ASV189	ASV446	-	0.804784923802549
ASV189	ASV1354	+	0.737357433839691
ASV190	ASV195	+	0.869426730849619
ASV190	ASV224	+	0.82513838480465
ASV190	ASV225	+	0.867633802342561
ASV190	ASV275	+	0.815565001789219
ASV190	ASV284	+	0.857205489082727
ASV190	ASV297	-	0.756731365710116
ASV190	ASV302	+	0.838780300635219
ASV190	ASV341	+	0.835503938672818
ASV190	ASV345	+	0.688312412998874
ASV191	ASV697	-	0.867672834001322
ASV192	ASV214	+	0.785878570118583
ASV193	ASV301	-	0.83944863510923
ASV193	ASV446	+	0.84893889280678
ASV193	ASV631	-	0.797069251959641
ASV194	ASV198	-	0.79498832260441
ASV194	ASV240	-	0.824124544958204
ASV194	ASV253	-	0.939638384212658
ASV194	ASV264	+	0.92380650114616
ASV194	ASV283	-	0.812514604682044
ASV194	ASV307	-	0.850428769608888
ASV194	ASV416	+	0.948958898724716
ASV194	ASV577	-	0.843251605921381
ASV194	ASV586	-	0.850179674837478
ASV194	ASV644	-	0.841167918754633
ASV195	ASV208	-	0.800338050818435
ASV195	ASV210	-	0.818713952361787
ASV195	ASV224	+	0.889701573929909
ASV195	ASV250	-	1
ASV195	ASV538	-	0.833224562022006
ASV195	ASV878	-	0.974642061859974
ASV196	ASV214	-	0.58106107416749
ASV196	ASV256	+	0.962285610837962
ASV196	ASV316	+	0.975794978661782
ASV196	ASV364	-	0.89675154314991
ASV196	ASV370	+	0.982184914575162
ASV196	ASV481	+	0.868583488552004
ASV196	ASV557	-	0.773582939941202
ASV196	ASV678	-	0.706379112264231
ASV196	ASV753	-	0.752350808075323
ASV198	ASV257	-	0.606289526001462
ASV198	ASV264	-	0.78681838301485
ASV198	ASV267	-	0.684146493956806
ASV198	ASV283	+	0.701143201682919
ASV198	ASV301	-	0.558720862631339
ASV198	ASV332	-	0.557217741393697
ASV198	ASV448	+	0.684746452754333
ASV198	ASV644	-	0.555740120382483
ASV198	ASV656	-	0.629755868610181
ASV198	ASV911	-	0.544928359713552
ASV200	ASV227	-	0.558449454625643
ASV200	ASV240	+	0.784158131747534
ASV200	ASV252	+	0.577309677593885
ASV200	ASV261	+	0.731553804864703
ASV200	ASV297	+	0.752027295284579
ASV200	ASV311	+	0.772910769421406
ASV200	ASV441	+	0.773258274009853
ASV200	ASV547	+	0.695366083869022
ASV200	ASV878	+	0.778330044914267
ASV201	ASV543	-	0.934996131065805
ASV203	ASV227	+	0.911172090961985
ASV203	ASV228	-	0.971376189905345
ASV203	ASV251	+	0.910927579898577
ASV203	ASV271	+	0.73938676001411
ASV203	ASV289	+	0.815901263079318
ASV203	ASV301	+	0.892887357060307
ASV203	ASV325	+	0.936332550571067
ASV203	ASV335	+	0.912835460029937
ASV203	ASV388	+	0.931723707720488
ASV203	ASV394	+	0.860988703751267
ASV203	ASV416	+	0.842208120384479
ASV203	ASV489	+	0.906244616481808
ASV203	ASV499	+	0.929694126802908
ASV203	ASV536	+	0.882437682684556
ASV203	ASV550	+	0.696895000698313
ASV203	ASV617	+	0.784621688281303
ASV203	ASV619	+	0.819854991617714
ASV203	ASV656	+	0.942552997585473
ASV203	ASV678	+	0.533911138142774
ASV203	ASV2153	-	0.960094089269195
ASV205	ASV236	+	0.905875158106743
ASV205	ASV237	+	0.953933937014082
ASV205	ASV287	+	0.7824573697565
ASV205	ASV304	+	0.888193103832239
ASV205	ASV319	-	0.981256694497041
ASV205	ASV371	+	0.885277749268388
ASV205	ASV388	+	0.911928424533421
ASV205	ASV398	+	0.900821737914315
ASV205	ASV499	+	0.880418418683546
ASV205	ASV547	+	0.900431855062574
ASV205	ASV577	+	0.811539919254347
ASV205	ASV594	-	0.735518680600318
ASV205	ASV626	+	0.783994484333896
ASV205	ASV656	+	0.856095245174646
ASV205	ASV1413	+	0.869631619275549
ASV206	ASV214	+	0.859617942758407
ASV206	ASV255	+	0.809051089517614
ASV206	ASV262	+	0.89083133958296
ASV206	ASV302	+	0.86330806034156
ASV206	ASV332	+	0.629613064634916
ASV206	ASV365	+	0.464847534408319
ASV206	ASV371	+	0.897339797057931
ASV206	ASV554	+	0.826189365750448
ASV206	ASV569	+	0.773456883724968
ASV206	ASV617	+	0.775763478872147
ASV206	ASV656	+	0.949436197222013
ASV206	ASV753	+	0.753393262381725
ASV206	ASV2287	-	0.72698392627461
ASV208	ASV221	+	0.657329816588069
ASV208	ASV240	+	0.772865061716046
ASV208	ASV250	+	0.527568141389295
ASV208	ASV263	+	0.727063599040938
ASV208	ASV351	-	0.692801025388532
ASV208	ASV511	+	0.626793668493613
ASV208	ASV539	+	0.655450176613659
ASV208	ASV656	+	0.670380533177592
ASV208	ASV678	+	0.490273462681616
ASV209	ASV236	+	0.584324230225173
ASV209	ASV244	+	0.686455846424399
ASV209	ASV297	+	0.754187557494972
ASV209	ASV298	+	0.479176033784684
ASV209	ASV370	+	0.476712919113185
ASV209	ASV411	-	0.97660384322487
ASV209	ASV460	-	0.975246840454238
ASV209	ASV524	-	0.874318892318132
ASV209	ASV592	-	0.686600722069778
ASV209	ASV626	-	0.935457187145878
ASV209	ASV631	-	0.95521530105017
ASV209	ASV702	-	0.547605737279919
ASV209	ASV713	-	0.819135263055583
ASV210	ASV219	-	0.760274634448978
ASV210	ASV277	-	0.688317610413581
ASV210	ASV309	-	0.828660256724044
ASV210	ASV367	-	0.938321699698122
ASV210	ASV394	-	0.644030106871267
ASV210	ASV419	-	0.582489085387167
ASV211	ASV216	-	0.505077970243529
ASV211	ASV267	+	0.960936342319836
ASV211	ASV269	+	0.960537311417641
ASV211	ASV311	-	0.831913659761697
ASV211	ASV321	+	0.985875732292618
ASV211	ASV327	-	0.946078635421851
ASV211	ASV393	-	0.824675049489172
ASV211	ASV473	-	0.758129741995919
ASV211	ASV533	-	0.906098868921049
ASV211	ASV582	+	0.961244082411091
ASV212	ASV215	+	0.847968655166497
ASV212	ASV243	+	0.924830736852011
ASV212	ASV267	+	0.797642984776014
ASV212	ASV307	+	0.941021944922442
ASV212	ASV321	+	0.869898038276042
ASV212	ASV325	+	0.896071839457908
ASV212	ASV334	+	0.854962820984605
ASV212	ASV335	+	0.941675103771017
ASV212	ASV356	+	0.954052093290193
ASV212	ASV399	+	0.926898811814518
ASV212	ASV419	-	0.914035959273436
ASV212	ASV460	+	0.946752965151409
ASV212	ASV489	+	0.862044711942799
ASV212	ASV631	-	0.979872766899443
ASV212	ASV1354	-	0.979965566508357
ASV214	ASV232	-	0.872670153629986
ASV214	ASV255	-	0.637807684352902
ASV214	ASV261	-	0.938925531253536
ASV214	ASV262	-	0.839406759762816
ASV214	ASV263	-	0.949683082563505
ASV214	ASV271	-	0.55460910454485
ASV214	ASV275	-	0.802602573550241
ASV214	ASV303	-	0.753864445940796
ASV214	ASV543	-	0.918747048932073
ASV214	ASV619	-	0.631121069665653
ASV215	ASV303	-	0.4639646766053
ASV215	ASV361	+	0.990266407170116
ASV215	ASV377	-	0.756271813522263
ASV215	ASV460	-	0.642900810332276
ASV215	ASV538	-	0.822836434772519
ASV216	ASV221	-	0.548748309172225
ASV216	ASV225	-	0.638329040646026
ASV216	ASV237	-	0.920253789247928
ASV216	ASV244	-	0.855062095714149
ASV216	ASV277	-	0.895257597205706
ASV216	ASV304	-	0.894675598194338
ASV216	ASV383	+	0.873899505237037
ASV216	ASV544	+	0.703335452111154
ASV216	ASV554	-	0.9321888515214
ASV216	ASV569	-	0.90738684658757
ASV216	ASV626	-	0.898982108827864
ASV216	ASV1413	-	0.853923664811234
ASV217	ASV237	+	0.955101067615529
ASV217	ASV243	-	0.901658172850524
ASV217	ASV375	-	0.826770708966114
ASV217	ASV411	+	0.975541789262868
ASV217	ASV426	-	0.898699761582295
ASV217	ASV447	-	0.565153302188763
ASV217	ASV448	+	0.985765402503563
ASV217	ASV536	-	0.746547103216429
ASV217	ASV911	-	0.676829979523231
ASV218	ASV243	+	0.943809541260827
ASV218	ASV878	-	0.993294301145069
ASV219	ASV242	-	0.819715800945307
ASV219	ASV265	+	0.827604901701746
ASV219	ASV268	+	0.890455258296691
ASV219	ASV361	-	0.802417659798239
ASV219	ASV550	+	0.884835808705216
ASV220	ASV276	-	0.837063194022051
ASV220	ASV318	+	0.862399437335649
ASV220	ASV340	-	0.870356339374149
ASV220	ASV499	-	0.979416178756145
ASV220	ASV503	-	0.744018181869574
ASV220	ASV544	+	0.8140525253544
ASV221	ASV252	-	0.962450103770058
ASV221	ASV253	-	0.897527701037724
ASV221	ASV351	-	0.807659190964043
ASV221	ASV489	-	0.917920628051863
ASV221	ASV878	-	0.871743976885932
ASV224	ASV253	-	0.761514244811298
ASV224	ASV261	-	0.81611928442068
ASV224	ASV631	-	0.70280163471243
ASV225	ASV275	+	0.939872681486336
ASV225	ASV282	-	0.860505886313219
ASV225	ASV500	-	0.819217477057047
ASV225	ASV644	-	0.587614448603772
ASV226	ASV279	+	0.853729070251913
ASV226	ASV283	+	0.94581436687733
ASV226	ASV327	-	0.709336400275353
ASV226	ASV335	+	0.876851029623142
ASV226	ASV340	-	0.931170149443435
ASV226	ASV370	+	0.802989074322926
ASV226	ASV411	-	0.850272941070105
ASV226	ASV487	-	0.605998958515714
ASV226	ASV490	-	0.666447856545053
ASV226	ASV550	-	0.983758148319682
ASV226	ASV626	+	0.847647092691046
ASV226	ASV631	+	0.859865091227972
ASV227	ASV238	+	0.921804694238712
ASV227	ASV261	+	0.904185478182652
ASV227	ASV269	+	0.874638013340239
ASV227	ASV300	+	0.892762668107197
ASV227	ASV316	+	0.972953105023677
ASV227	ASV346	+	0.913257640331541
ASV227	ASV362	+	0.803925639995636
ASV227	ASV369	+	0.89098535607213
ASV227	ASV370	+	0.870001918202347
ASV227	ASV371	+	0.646222119133241
ASV227	ASV374	+	0.699884431871119
ASV227	ASV388	+	0.816018402270873
ASV227	ASV425	-	0.820119388311705
ASV227	ASV473	+	0.748526879781755
ASV227	ASV490	-	0.904737907990003
ASV227	ASV526	+	0.882947179589909
ASV227	ASV550	+	0.874290989808768
ASV227	ASV656	+	0.908513836246628
ASV228	ASV238	-	0.817816708212925
ASV228	ASV304	+	0.848664148259218
ASV228	ASV369	-	0.7609301842194
ASV228	ASV426	+	0.844155765844112
ASV228	ASV473	-	0.673618234688021
ASV228	ASV550	-	0.925650995419308
ASV228	ASV569	+	0.931438658844725
ASV230	ASV263	-	0.875722175920335
ASV230	ASV275	-	0.761827980438444
ASV230	ASV301	-	0.499242651019786
ASV230	ASV307	-	0.926172210404757
ASV230	ASV309	-	0.803258550907623
ASV230	ASV340	+	0.93267552632632
ASV230	ASV411	+	0.942517473752928
ASV230	ASV437	-	0.904224734558877
ASV230	ASV480	-	0.828660510395731
ASV230	ASV510	-	0.867676716269759
ASV230	ASV547	+	0.621149991002331
ASV231	ASV267	-	0.863010927476576
ASV231	ASV295	+	0.981327696021902
ASV231	ASV311	+	0.982114619055108
ASV231	ASV331	-	0.973196934133109
ASV231	ASV516	+	0.964760351560571
ASV231	ASV594	+	0.827465942053124
ASV231	ASV697	-	0.839149678133028
ASV231	ASV911	-	0.729339416262882
ASV232	ASV237	-	0.822940751004583
ASV232	ASV474	+	0.938157723068393
ASV232	ASV481	+	0.953298456965012
ASV232	ASV577	-	0.710272251509012
ASV232	ASV595	+	0.978709546840929
ASV232	ASV619	-	0.933095701842641
ASV233	ASV255	-	0.867277695842229
ASV233	ASV288	-	0.675735978414733
ASV233	ASV341	+	0.935951273658974
ASV233	ASV474	+	0.872961334351069
ASV233	ASV697	+	0.963358378191646
ASV233	ASV911	+	0.893238894596312
ASV233	ASV976	+	0.914872421989473
ASV234	ASV236	+	0.877291070691843
ASV234	ASV237	+	0.946662585694423
ASV234	ASV252	+	0.895792756818721
ASV234	ASV287	+	0.943669986115918
ASV234	ASV300	-	0.927457749580604
ASV234	ASV316	+	0.958531340850032
ASV234	ASV332	+	0.87600245588218
ASV234	ASV364	+	0.956353003211318
ASV234	ASV374	+	0.904542123526803
ASV236	ASV446	+	0.748506831573079
ASV238	ASV437	+	0.814728219025046
ASV238	ASV577	-	0.895010930835383
ASV239	ASV350	-	0.84565579694971
ASV239	ASV361	+	0.875083338890732
ASV239	ASV402	-	0.870079438321003
ASV239	ASV481	-	0.864277671304478
ASV239	ASV629	+	0.949798660327143
ASV239	ASV2287	-	0.846416363108405
ASV240	ASV251	-	0.706640050079414
ASV240	ASV253	-	0.953979906998053
ASV240	ASV264	+	0.957401876415029
ASV240	ASV283	-	0.817090010783077
ASV240	ASV307	-	0.878874617907166
ASV240	ASV416	+	0.966071824505028
ASV240	ASV437	+	0.925867873620935
ASV240	ASV536	-	0.837674692496951
ASV240	ASV577	-	0.872334794713092
ASV240	ASV586	-	0.862688771421302
ASV240	ASV644	-	0.850306079542306
ASV242	ASV255	-	0.844427140780152
ASV242	ASV257	-	0.849977517640211
ASV242	ASV271	+	0.903660987950847
ASV242	ASV284	+	0.963321792446597
ASV242	ASV307	-	0.810893820325288
ASV242	ASV378	+	0.328740138440074
ASV243	ASV366	+	0.77319930974723
ASV244	ASV369	+	0.597061656760947
ASV247	ASV316	-	0.71192800522002
ASV247	ASV911	-	0.89054626530278
ASV250	ASV617	+	0.726047703231126
ASV251	ASV257	-	0.705833076737816
ASV251	ASV268	+	0.796101636466922
ASV251	ASV316	-	0.666916739797417
ASV251	ASV420	+	0.74431001669487
ASV251	ASV447	+	0.615071080931902
ASV251	ASV490	-	0.654373719103252
ASV251	ASV492	-	0.630528653984046
ASV251	ASV543	-	0.935765125374189
ASV251	ASV678	-	0.63377990574436
ASV251	ASV702	-	0.606494962539565
ASV252	ASV265	-	0.639629303280736
ASV252	ASV268	-	0.64161523256042
ASV252	ASV287	+	0.646517022726203
ASV252	ASV295	-	0.657247008721203
ASV252	ASV300	+	0.850009889977449
ASV252	ASV327	-	0.640865108263446
ASV252	ASV335	+	0.811102831780098
ASV252	ASV375	-	0.519675967964258
ASV252	ASV492	-	0.663689748801604
ASV252	ASV595	-	0.491737100813098
ASV253	ASV255	-	0.464269515074588
ASV255	ASV481	-	0.7993249149943
ASV255	ASV490	-	0.678092281887219
ASV255	ASV544	-	0.717054987529848
ASV256	ASV300	-	0.852500256477414
ASV256	ASV302	+	0.944850732931819
ASV256	ASV303	-	0.523928471528823
ASV256	ASV366	-	0.69149483206468
ASV257	ASV361	+	0.752603232144259
ASV257	ASV394	+	0.917207497968688
ASV257	ASV2287	+	0.693685182988513
ASV258	ASV334	-	0.928154699824951
ASV259	ASV524	+	0.916937741931226
ASV259	ASV533	+	0.910318624404928
ASV259	ASV697	-	0.889595355902839
ASV259	ASV811	+	0.820334324361406
ASV259	ASV911	-	0.805917764393468
ASV261	ASV279	+	0.877838472272058
ASV261	ASV306	-	0.848831357684148
ASV261	ASV349	-	0.837627636423591
ASV261	ASV351	-	0.879618228660232
ASV261	ASV365	+	0.852977900652823
ASV261	ASV413	+	0.852115618368828
ASV261	ASV417	+	0.985297783824812
ASV261	ASV511	+	0.962913921222214
ASV261	ASV577	+	0.891440251975369
ASV261	ASV619	+	0.948047101862447
ASV261	ASV1354	+	0.888421915923148
ASV262	ASV300	+	0.835237560426989
ASV262	ASV307	+	0.485727715792305
ASV262	ASV309	+	0.558191207366738
ASV262	ASV319	+	0.949647699886015
ASV262	ASV321	+	0.7428659542231
ASV262	ASV327	+	0.69703782596658
ASV262	ASV341	+	0.827719654585131
ASV262	ASV384	+	0.580078527604987
ASV262	ASV399	-	0.798373870599494
ASV262	ASV426	+	0.879140936839124
ASV262	ASV471	+	0.897656882327406
ASV262	ASV524	+	0.832027256342335
ASV262	ASV533	+	0.874900961116422
ASV262	ASV544	+	0.881400997534522
ASV262	ASV554	+	0.778388569534621
ASV263	ASV396	-	0.754483148325954
ASV263	ASV592	+	0.950332818674135
ASV264	ASV2153	+	0.98873308592107
ASV265	ASV306	+	0.780460004129696
ASV267	ASV271	+	0.610484512337804
ASV267	ASV321	+	0.599860421452244
ASV267	ASV359	+	0.980315286790873
ASV267	ASV361	-	0.524237731207489
ASV267	ASV1354	+	0.692848417896292
ASV268	ASV271	-	0.507890832050167
ASV268	ASV306	-	0.552026149352324
ASV268	ASV377	-	0.92656683186559
ASV268	ASV388	+	0.939220336445278
ASV268	ASV487	-	0.911505766620787
ASV268	ASV538	-	0.920658109851936
ASV269	ASV300	-	0.764222180904152
ASV269	ASV306	-	0.905297811308354
ASV269	ASV309	-	0.83999968522924
ASV269	ASV331	+	0.790076222304827
ASV269	ASV350	-	0.781595656322037
ASV269	ASV547	+	0.850956642836271
ASV269	ASV586	+	0.91714555677927
ASV271	ASV289	-	0.753699783633234
ASV271	ASV296	-	0.813986688359717
ASV271	ASV340	-	0.849010481190624
ASV271	ASV352	-	0.772702803837275
ASV271	ASV359	-	0.73203475420038
ASV271	ASV375	+	0.850267759379513
ASV271	ASV388	+	0.732335098295987
ASV271	ASV394	+	0.917994800368501
ASV271	ASV435	-	0.707636022820945
ASV271	ASV448	+	0.79062464867227
ASV276	ASV316	-	0.570029137356327
ASV277	ASV333	+	0.628185589558578
ASV277	ASV352	+	0.828428998666545
ASV277	ASV362	+	0.757616818871551
ASV277	ASV369	+	0.80909797785916
ASV277	ASV375	+	0.729692909869361
ASV277	ASV399	+	0.728460493666853
ASV277	ASV516	+	0.854341463539558
ASV277	ASV533	+	0.783207804506298
ASV277	ASV543	-	0.829796116633823
ASV277	ASV554	+	0.779059551043231
ASV277	ASV586	+	0.864282998698291
ASV277	ASV678	+	0.867690253514303
ASV277	ASV702	+	0.615243804873218
ASV279	ASV306	+	0.704991883207831
ASV279	ASV335	+	0.76774040063525
ASV279	ASV371	+	0.812126913621689
ASV279	ASV375	+	0.647545674570477
ASV279	ASV399	+	0.745305273977095
ASV279	ASV417	+	0.8179672201061
ASV279	ASV492	+	0.656939910723791
ASV279	ASV500	+	0.855678917871177
ASV279	ASV697	+	0.666105978094847
ASV282	ASV332	+	0.758287593618723
ASV282	ASV333	+	0.750598679969366
ASV282	ASV526	-	0.662337723237012
ASV282	ASV595	+	0.831794205801015
ASV283	ASV307	-	0.625257377432299
ASV283	ASV311	-	0.687775859161618
ASV283	ASV341	+	0.870615369122963
ASV283	ASV349	-	0.798200333718963
ASV283	ASV371	+	0.838642192300401
ASV283	ASV376	+	0.80415954406043
ASV283	ASV437	+	0.810887630048801
ASV283	ASV499	+	0.880246052244573
ASV283	ASV594	+	0.810367195022291
ASV284	ASV288	+	0.61237783736774
ASV284	ASV307	+	0.781546493009514
ASV284	ASV460	-	0.790367757265068
ASV284	ASV526	+	0.746904609012234
ASV284	ASV582	+	0.846172854739164
ASV284	ASV702	+	0.857622028877843
ASV284	ASV753	+	0.843726429131373
ASV286	ASV311	-	0.573930689841595
ASV286	ASV321	+	0.945279580002653
ASV286	ASV327	-	0.849449979752792
ASV286	ASV473	-	0.516112724576758
ASV286	ASV490	+	0.618157916345538
ASV286	ASV524	-	0.798293479894332
ASV286	ASV582	+	0.889460703880465
ASV286	ASV629	-	0.655225262614904
ASV287	ASV319	+	0.995004231299935
ASV287	ASV332	+	0.760150480602546
ASV287	ASV417	+	0.907484028715968
ASV287	ASV441	+	0.983333100561862
ASV287	ASV446	+	0.968473871009302
ASV287	ASV473	+	0.676952025159729
ASV287	ASV474	+	0.908991007852436
ASV287	ASV503	+	0.863277659236051
ASV287	ASV617	+	0.996551687474009
ASV287	ASV656	-	0.839912663571108
ASV287	ASV976	+	0.842205858350042
ASV288	ASV297	+	0.73753641474435
ASV288	ASV325	+	0.916287179961447
ASV288	ASV336	+	0.782714785761738
ASV288	ASV345	+	0.953000810170992
ASV288	ASV364	+	0.609489908143245
ASV288	ASV480	-	0.521519944498621
ASV288	ASV569	-	0.662892334886697
ASV288	ASV774	-	0.606656484112214
ASV289	ASV300	-	0.57372386619112
ASV289	ASV487	-	0.629058110234922
ASV289	ASV547	-	0.799358662995027
ASV296	ASV305	+	0.870338274957356
ASV296	ASV307	+	0.780372148121773
ASV296	ASV333	-	0.932541068140338
ASV296	ASV473	+	0.880971389028795
ASV297	ASV302	+	0.936891408657958
ASV297	ASV370	-	0.679022174112029
ASV297	ASV544	+	0.942003084353862
ASV298	ASV300	+	0.943367191724355
ASV298	ASV374	-	0.865459043145713
ASV298	ASV487	-	0.943326509158007
ASV300	ASV557	+	0.813912227868813
ASV300	ASV617	+	0.840488401761207
ASV301	ASV393	-	0.775815339239222
ASV301	ASV400	-	0.793068589963738
ASV301	ASV413	+	0.763755365803736
ASV301	ASV481	+	0.865948937840975
ASV302	ASV352	-	0.894337106570319
ASV302	ASV394	-	0.86926266314625
ASV302	ASV482	-	0.770625876625625
ASV303	ASV376	-	0.782889965901375
ASV303	ASV383	-	0.806980585970546
ASV304	ASV499	-	0.775668350127111
ASV305	ASV332	+	0.76199688808203
ASV305	ASV349	+	0.878914509269128
ASV305	ASV364	+	0.839547449060663
ASV305	ASV376	+	0.891382606503192
ASV305	ASV384	+	0.766256631374132
ASV305	ASV416	+	0.928183263959219
ASV305	ASV417	-	1
ASV305	ASV481	+	0.875042488298967
ASV305	ASV533	+	0.759537071930548
ASV305	ASV544	+	0.87448191508964
ASV305	ASV582	+	0.782661388389224
ASV305	ASV586	+	0.761508300173769
ASV305	ASV619	+	0.909966903495648
ASV305	ASV774	+	0.838153603932348
ASV305	ASV878	+	0.705340880393808
ASV305	ASV2287	+	0.90013241506688
ASV306	ASV366	+	0.778677715676117
ASV306	ASV367	+	0.75400780269385
ASV306	ASV441	+	0.910237673932555
ASV306	ASV500	+	0.860182000749592
ASV306	ASV539	+	0.87356918545285
ASV306	ASV569	+	0.881873323409142
ASV306	ASV753	+	0.710429310470602
ASV306	ASV774	+	0.778597207770221
ASV307	ASV375	+	0.806101621384712
ASV307	ASV377	+	0.830540418334038
ASV307	ASV388	+	0.806354921589475
ASV307	ASV516	+	0.827665769083219
ASV309	ASV417	-	0.524108567487638
ASV309	ASV753	-	0.534527749487747
ASV309	ASV911	+	0.754856450911964
ASV311	ASV377	-	0.531229342576147
ASV311	ASV2153	+	0.81415406252416
ASV316	ASV398	-	0.646405825367296
ASV316	ASV446	-	0.659962998461981
ASV318	ASV511	+	0.743506173759438
ASV319	ASV510	+	0.814906094451036
ASV319	ASV516	+	0.919813131529183
ASV319	ASV644	-	0.596657212548461
ASV319	ASV702	+	0.806955285120028
ASV319	ASV753	-	0.94501023247948
ASV321	ASV336	+	0.778696174815656
ASV321	ASV370	-	0.773746248028284
ASV321	ASV417	-	0.522350532384006
ASV321	ASV420	-	0.582002269528058
ASV321	ASV471	-	0.776009005336529
ASV321	ASV536	+	0.800284025788133
ASV321	ASV539	+	0.768454410759493
ASV321	ASV753	+	0.889449383034914
ASV325	ASV336	+	0.908037033813448
ASV325	ASV351	+	0.801060860507961
ASV325	ASV378	+	0.946791607875737
ASV325	ASV460	+	0.946210824360106
ASV325	ASV487	+	0.663733490285891
ASV325	ASV489	+	0.788661086472248
ASV325	ASV503	+	0.824406883251088
ASV325	ASV516	+	0.786569777994397
ASV325	ASV543	+	0.764314734330488
ASV325	ASV713	+	0.704968618918238
ASV325	ASV1354	-	0.817032829624834
ASV327	ASV340	+	0.853568301365697
ASV327	ASV356	+	0.838089921847114
ASV327	ASV384	+	0.859533104396463
ASV327	ASV388	+	0.889132551986551
ASV327	ASV399	+	0.941001605761255
ASV327	ASV411	+	0.876381683553972
ASV327	ASV441	+	0.801500289495285
ASV327	ASV473	+	0.716132229674551
ASV327	ASV474	+	0.714255084776799
ASV327	ASV774	-	0.789211346061897
ASV331	ASV398	+	0.835578130293617
ASV331	ASV533	+	0.802463642709155
ASV331	ASV536	-	0.782159727999287
ASV332	ASV702	-	0.782215536016089
ASV333	ASV490	+	0.685233588758817
ASV334	ASV425	-	0.947472724411575
ASV335	ASV577	+	0.979355227988036
ASV340	ASV383	+	0.922070019803648
ASV340	ASV398	+	0.916629964799613
ASV341	ASV521	+	0.838665390708194
ASV345	ASV447	+	0.734079832106461
ASV345	ASV474	+	0.904549636012166
ASV345	ASV503	-	0.703129545564182
ASV350	ASV447	-	0.81664387774696
ASV351	ASV878	-	1
ASV352	ASV366	-	0.657274340329668
ASV361	ASV550	-	0.771154043968489
ASV364	ASV420	-	0.912366807822273
ASV366	ASV400	-	0.962059216008213
ASV366	ASV411	-	0.916930239389244
ASV366	ASV500	+	0.962518649940366
ASV366	ASV521	-	0.856316239782144
ASV366	ASV526	+	0.794603567573473
ASV366	ASV595	-	0.861190680542783
ASV366	ASV976	+	0.81852978503046
ASV367	ASV402	+	0.952484505610646
ASV367	ASV425	-	0.929659056878325
ASV367	ASV511	-	0.902630115263058
ASV367	ASV521	-	0.969250443534468
ASV367	ASV645	-	0.929965293853633
ASV369	ASV370	-	0.832931754788775
ASV369	ASV383	-	0.966333630289252
ASV369	ASV425	-	0.840190132267379
ASV369	ASV460	-	0.952548206088003
ASV369	ASV524	-	0.822956188749833
ASV369	ASV544	-	0.568164295477347
ASV369	ASV547	-	0.600496246469895
ASV369	ASV577	-	0.906889979609965
ASV369	ASV582	-	0.78053272134034
ASV369	ASV586	-	0.485309642614368
ASV369	ASV592	-	0.550937487076923
ASV369	ASV644	-	0.895802672653564
ASV370	ASV384	-	0.679998685161892
ASV370	ASV399	+	0.782309404130707
ASV370	ASV426	-	0.880468802283716
ASV370	ASV471	-	0.906418762065936
ASV370	ASV524	-	0.871387323119147
ASV370	ASV544	-	0.863548674112994
ASV370	ASV554	-	0.821849532574694
ASV370	ASV619	-	0.965079160483475
ASV370	ASV656	-	0.766064354944579
ASV370	ASV678	-	0.648475020918275
ASV370	ASV911	-	0.730785936511438
ASV371	ASV396	-	0.900443105317434
ASV371	ASV411	+	0.947706061398832
ASV371	ASV569	-	0.936872577088721
ASV374	ASV386	+	0.908936320080627
ASV374	ASV471	-	0.894705493264469
ASV374	ASV474	-	0.908546047624522
ASV374	ASV500	+	0.856276347633898
ASV374	ASV539	-	0.866137328767311
ASV375	ASV482	+	0.93820814559612
ASV375	ASV503	+	0.925390604466304
ASV375	ASV595	+	0.921532521207213
ASV375	ASV753	-	0.891948754608266
ASV375	ASV811	-	0.887941616118751
[truncated: 135 more rows]
