# Supplementary material for: Microbial interactions mediate the fairy ring type effects on alpine meadow plant communities on the Tibetan plateau
Source: Environ Microbiome. 2026 Mar 10;21:55. doi: 10.1186/s40793-026-00873-z (PMC13088534; doi:10.1186/s40793-026-00873-z)
Supplement: Supplementary file 2 — Supplementary Material 2 [file 40793_2026_873_MOESM2_ESM.zip › co-occurrence network/bacteria/T3/Clitocybe_20on_network.gexf]

<?xml version="1.0" encoding="UTF-8"?>
<gexf xmlns="http://www.gexf.net/1.3" xmlns:viz="http://www.gexf.net/1.3/viz" xmlns:xsi="http://www.w3.org/2001/XMLSchema-instance" xsi:schemaLocation="http://www.gexf.net/1.3 http://www.gexf.net/1.3/gexf.xsd" version="1.3">
  <meta lastmodifieddate="2025-12-30">
    <creator>trans_network class</creator>
    <description>igraph -&gt; gexf converted file</description>
    <keywords>igraph, gexf, R, rgexf</keywords>
  </meta>
  <graph mode="static" defaultedgetype="undirected">
    <attributes class="node" mode="static">
      <attribute id="att1" title="taxa" type="string"/>
      <attribute id="att2" title="RelativeAbundance" type="float"/>
    </attributes>
    <attributes class="edge" mode="static">
      <attribute id="att1" title="label" type="string"/>
    </attributes>
    <nodes>
      <node id="1" label="ASV1">
        <attvalues>
          <attvalue for="att1" value="ASV1"/>
          <attvalue for="att2" value="0.187068198844295"/>
        </attvalues>
        <viz:color r="255" g="99" b="71" a="1"/>
        <viz:position x="73.8978590241528" y="-213.947472430403" z="0"/>
        <viz:size value="5"/>
      </node>
      <node id="2" label="ASV6">
        <attvalues>
          <attvalue for="att1" value="ASV6"/>
          <attvalue for="att2" value="1.43871654567837"/>
        </attvalues>
        <viz:color r="255" g="99" b="71" a="1"/>
        <viz:position x="-38.0080199980233" y="-106.018694489916" z="0"/>
        <viz:size value="5"/>
      </node>
      <node id="3" label="ASV8">
        <attvalues>
          <attvalue for="att1" value="ASV8"/>
          <attvalue for="att2" value="1.1254758848501"/>
        </attvalues>
        <viz:color r="255" g="99" b="71" a="1"/>
        <viz:position x="206.667639795419" y="179.727609515498" z="0"/>
        <viz:size value="5"/>
      </node>
      <node id="4" label="ASV9">
        <attvalues>
          <attvalue for="att1" value="ASV9"/>
          <attvalue for="att2" value="1.33970621092706"/>
        </attvalues>
        <viz:color r="255" g="99" b="71" a="1"/>
        <viz:position x="249.793309107341" y="215.777732306651" z="0"/>
        <viz:size value="5"/>
      </node>
      <node id="5" label="ASV10">
        <attvalues>
          <attvalue for="att1" value="ASV10"/>
          <attvalue for="att2" value="1.15132371560377"/>
        </attvalues>
        <viz:color r="255" g="99" b="71" a="1"/>
        <viz:position x="-189.800351649385" y="221.097894511087" z="0"/>
        <viz:size value="5"/>
      </node>
      <node id="6" label="ASV11">
        <attvalues>
          <attvalue for="att1" value="ASV11"/>
          <attvalue for="att2" value="0.571280869538551"/>
        </attvalues>
        <viz:color r="255" g="99" b="71" a="1"/>
        <viz:position x="-126.041548044585" y="-84.4812666191452" z="0"/>
        <viz:size value="5"/>
      </node>
      <node id="7" label="ASV12">
        <attvalues>
          <attvalue for="att1" value="ASV12"/>
          <attvalue for="att2" value="0.761415760167178"/>
        </attvalues>
        <viz:color r="255" g="99" b="71" a="1"/>
        <viz:position x="-165.460896503339" y="77.4805582056443" z="0"/>
        <viz:size value="5"/>
      </node>
      <node id="8" label="ASV13">
        <attvalues>
          <attvalue for="att1" value="ASV13"/>
          <attvalue for="att2" value="0.41049860027425"/>
        </attvalues>
        <viz:color r="255" g="99" b="71" a="1"/>
        <viz:position x="223.240823239079" y="-45.1100470167235" z="0"/>
        <viz:size value="5"/>
      </node>
      <node id="9" label="ASV16">
        <attvalues>
          <attvalue for="att1" value="ASV16"/>
          <attvalue for="att2" value="0.485851598403568"/>
        </attvalues>
        <viz:color r="255" g="99" b="71" a="1"/>
        <viz:position x="204.835795290101" y="-48.2130379581201" z="0"/>
        <viz:size value="5"/>
      </node>
      <node id="10" label="ASV17">
        <attvalues>
          <attvalue for="att1" value="ASV17"/>
          <attvalue for="att2" value="0.831073473554164"/>
        </attvalues>
        <viz:color r="255" g="99" b="71" a="1"/>
        <viz:position x="-137.32200465908" y="219.025445700317" z="0"/>
        <viz:size value="5"/>
      </node>
      <node id="11" label="ASV18">
        <attvalues>
          <attvalue for="att1" value="ASV18"/>
          <attvalue for="att2" value="0.832387770033164"/>
        </attvalues>
        <viz:color r="255" g="99" b="71" a="1"/>
        <viz:position x="66.1148219561678" y="219.191960223304" z="0"/>
        <viz:size value="5"/>
      </node>
      <node id="12" label="ASV19">
        <attvalues>
          <attvalue for="att1" value="ASV19"/>
          <attvalue for="att2" value="0.91562654703648"/>
        </attvalues>
        <viz:color r="255" g="99" b="71" a="1"/>
        <viz:position x="-198.505839227499" y="130.168262098906" z="0"/>
        <viz:size value="5"/>
      </node>
      <node id="13" label="ASV20">
        <attvalues>
          <attvalue for="att1" value="ASV20"/>
          <attvalue for="att2" value="0.714977284575855"/>
        </attvalues>
        <viz:color r="255" g="99" b="71" a="1"/>
        <viz:position x="-99.0785606736368" y="-167.234083398695" z="0"/>
        <viz:size value="5"/>
      </node>
      <node id="14" label="ASV21">
        <attvalues>
          <attvalue for="att1" value="ASV21"/>
          <attvalue for="att2" value="0.439413122812244"/>
        </attvalues>
        <viz:color r="255" g="99" b="71" a="1"/>
        <viz:position x="-109.938853537439" y="-65.3755505942642" z="0"/>
        <viz:size value="5"/>
      </node>
      <node id="15" label="ASV22">
        <attvalues>
          <attvalue for="att1" value="ASV22"/>
          <attvalue for="att2" value="0.424517762716914"/>
        </attvalues>
        <viz:color r="255" g="99" b="71" a="1"/>
        <viz:position x="-158.216977591945" y="-53.5431766344699" z="0"/>
        <viz:size value="5"/>
      </node>
      <node id="16" label="ASV23">
        <attvalues>
          <attvalue for="att1" value="ASV23"/>
          <attvalue for="att2" value="0.907740768162482"/>
        </attvalues>
        <viz:color r="255" g="99" b="71" a="1"/>
        <viz:position x="-1.26029507710155" y="-156.532220259674" z="0"/>
        <viz:size value="5"/>
      </node>
      <node id="17" label="ASV24">
        <attvalues>
          <attvalue for="att1" value="ASV24"/>
          <attvalue for="att2" value="0.702272418612191"/>
        </attvalues>
        <viz:color r="255" g="99" b="71" a="1"/>
        <viz:position x="137.507046866104" y="-100.456578630229" z="0"/>
        <viz:size value="5"/>
      </node>
      <node id="18" label="ASV25">
        <attvalues>
          <attvalue for="att1" value="ASV25"/>
          <attvalue for="att2" value="0.625605124003873"/>
        </attvalues>
        <viz:color r="255" g="99" b="71" a="1"/>
        <viz:position x="-68.5443802359038" y="21.5194543569136" z="0"/>
        <viz:size value="5"/>
      </node>
      <node id="19" label="ASV26">
        <attvalues>
          <attvalue for="att1" value="ASV26"/>
          <attvalue for="att2" value="0.732063138802851"/>
        </attvalues>
        <viz:color r="255" g="99" b="71" a="1"/>
        <viz:position x="-29.768385996865" y="-123.921097465284" z="0"/>
        <viz:size value="5"/>
      </node>
      <node id="20" label="ASV27">
        <attvalues>
          <attvalue for="att1" value="ASV27"/>
          <attvalue for="att2" value="0.686938959690527"/>
        </attvalues>
        <viz:color r="255" g="99" b="71" a="1"/>
        <viz:position x="175.835917810493" y="115.642367357236" z="0"/>
        <viz:size value="5"/>
      </node>
      <node id="21" label="ASV28">
        <attvalues>
          <attvalue for="att1" value="ASV28"/>
          <attvalue for="att2" value="0.507318440893897"/>
        </attvalues>
        <viz:color r="255" g="99" b="71" a="1"/>
        <viz:position x="-136.854925003189" y="204.628412620798" z="0"/>
        <viz:size value="5"/>
      </node>
      <node id="22" label="ASV29">
        <attvalues>
          <attvalue for="att1" value="ASV29"/>
          <attvalue for="att2" value="0.429336849806579"/>
        </attvalues>
        <viz:color r="255" g="99" b="71" a="1"/>
        <viz:position x="40.8476540015744" y="-33.871225180433" z="0"/>
        <viz:size value="5"/>
      </node>
      <node id="23" label="ASV30">
        <attvalues>
          <attvalue for="att1" value="ASV30"/>
          <attvalue for="att2" value="0.670291204289864"/>
        </attvalues>
        <viz:color r="255" g="99" b="71" a="1"/>
        <viz:position x="-226.96141636421" y="77.3031859064639" z="0"/>
        <viz:size value="5"/>
      </node>
      <node id="24" label="ASV31">
        <attvalues>
          <attvalue for="att1" value="ASV31"/>
          <attvalue for="att2" value="0.318497846744269"/>
        </attvalues>
        <viz:color r="255" g="99" b="71" a="1"/>
        <viz:position x="-13.839428388014" y="-203.12192155357" z="0"/>
        <viz:size value="5"/>
      </node>
      <node id="25" label="ASV32">
        <attvalues>
          <attvalue for="att1" value="ASV32"/>
          <attvalue for="att2" value="0.855168909002493"/>
        </attvalues>
        <viz:color r="255" g="99" b="71" a="1"/>
        <viz:position x="-189.622203189351" y="-219.878702564065" z="0"/>
        <viz:size value="5"/>
      </node>
      <node id="26" label="ASV33">
        <attvalues>
          <attvalue for="att1" value="ASV33"/>
          <attvalue for="att2" value="0.701834319785857"/>
        </attvalues>
        <viz:color r="255" g="99" b="71" a="1"/>
        <viz:position x="73.4370337431794" y="-99.0944753205769" z="0"/>
        <viz:size value="5"/>
      </node>
      <node id="27" label="ASV35">
        <attvalues>
          <attvalue for="att1" value="ASV35"/>
          <attvalue for="att2" value="0.380707880083589"/>
        </attvalues>
        <viz:color r="255" g="99" b="71" a="1"/>
        <viz:position x="231.65876604179" y="-101.708731404014" z="0"/>
        <viz:size value="5"/>
      </node>
      <node id="28" label="ASV36">
        <attvalues>
          <attvalue for="att1" value="ASV36"/>
          <attvalue for="att2" value="0.376326891820257"/>
        </attvalues>
        <viz:color r="255" g="99" b="71" a="1"/>
        <viz:position x="-189.230605447469" y="-235.294879813634" z="0"/>
        <viz:size value="5"/>
      </node>
      <node id="29" label="ASV38">
        <attvalues>
          <attvalue for="att1" value="ASV38"/>
          <attvalue for="att2" value="0.578290450759882"/>
        </attvalues>
        <viz:color r="255" g="99" b="71" a="1"/>
        <viz:position x="-11.5487070972052" y="152.869767572314" z="0"/>
        <viz:size value="5"/>
      </node>
      <node id="30" label="ASV39">
        <attvalues>
          <attvalue for="att1" value="ASV39"/>
          <attvalue for="att2" value="0.339088491581931"/>
        </attvalues>
        <viz:color r="255" g="99" b="71" a="1"/>
        <viz:position x="-55.5955230740968" y="173.893481379817" z="0"/>
        <viz:size value="5"/>
      </node>
      <node id="31" label="ASV40">
        <attvalues>
          <attvalue for="att1" value="ASV40"/>
          <attvalue for="att2" value="0.500746958498898"/>
        </attvalues>
        <viz:color r="255" g="99" b="71" a="1"/>
        <viz:position x="-30.5639312964781" y="246.344482093209" z="0"/>
        <viz:size value="5"/>
      </node>
      <node id="32" label="ASV41">
        <attvalues>
          <attvalue for="att1" value="ASV41"/>
          <attvalue for="att2" value="0.208096942508291"/>
        </attvalues>
        <viz:color r="255" g="99" b="71" a="1"/>
        <viz:position x="21.6515867367581" y="-24.2862537671634" z="0"/>
        <viz:size value="5"/>
      </node>
      <node id="33" label="ASV42">
        <attvalues>
          <attvalue for="att1" value="ASV42"/>
          <attvalue for="att2" value="0.349164764587596"/>
        </attvalues>
        <viz:color r="255" g="99" b="71" a="1"/>
        <viz:position x="46.4303609909057" y="-57.5878650296086" z="0"/>
        <viz:size value="5"/>
      </node>
      <node id="34" label="ASV43">
        <attvalues>
          <attvalue for="att1" value="ASV43"/>
          <attvalue for="att2" value="0.324193131486601"/>
        </attvalues>
        <viz:color r="255" g="99" b="71" a="1"/>
        <viz:position x="-52.6397139567532" y="182.20236391658" z="0"/>
        <viz:size value="5"/>
      </node>
      <node id="35" label="ASV44">
        <attvalues>
          <attvalue for="att1" value="ASV44"/>
          <attvalue for="att2" value="0.159906071611634"/>
        </attvalues>
        <viz:color r="255" g="99" b="71" a="1"/>
        <viz:position x="201.423192536783" y="-184.696968341411" z="0"/>
        <viz:size value="5"/>
      </node>
      <node id="36" label="ASV45">
        <attvalues>
          <attvalue for="att1" value="ASV45"/>
          <attvalue for="att2" value="0.437660727506911"/>
        </attvalues>
        <viz:color r="255" g="99" b="71" a="1"/>
        <viz:position x="-181.486567730047" y="-219.603794039968" z="0"/>
        <viz:size value="5"/>
      </node>
      <node id="37" label="ASV46">
        <attvalues>
          <attvalue for="att1" value="ASV46"/>
          <attvalue for="att2" value="0.286516632421942"/>
        </attvalues>
        <viz:color r="255" g="99" b="71" a="1"/>
        <viz:position x="-78.7598348705488" y="-48.186429438022" z="0"/>
        <viz:size value="5"/>
      </node>
      <node id="38" label="ASV47">
        <attvalues>
          <attvalue for="att1" value="ASV47"/>
          <attvalue for="att2" value="0.160344170437967"/>
        </attvalues>
        <viz:color r="255" g="99" b="71" a="1"/>
        <viz:position x="157.91857158462" y="70.5517666278381" z="0"/>
        <viz:size value="5"/>
      </node>
      <node id="39" label="ASV49">
        <attvalues>
          <attvalue for="att1" value="ASV49"/>
          <attvalue for="att2" value="0.529223382210559"/>
        </attvalues>
        <viz:color r="255" g="99" b="71" a="1"/>
        <viz:position x="-221.170917321878" y="230.1100313439" z="0"/>
        <viz:size value="5"/>
      </node>
      <node id="40" label="ASV50">
        <attvalues>
          <attvalue for="att1" value="ASV50"/>
          <attvalue for="att2" value="0.258040208710281"/>
        </attvalues>
        <viz:color r="255" g="99" b="71" a="1"/>
        <viz:position x="91.7855952032731" y="-182.955596015677" z="0"/>
        <viz:size value="5"/>
      </node>
      <node id="41" label="ASV51">
        <attvalues>
          <attvalue for="att1" value="ASV51"/>
          <attvalue for="att2" value="0.433279739243579"/>
        </attvalues>
        <viz:color r="255" g="99" b="71" a="1"/>
        <viz:position x="-93.3647089830167" y="231.760771150665" z="0"/>
        <viz:size value="5"/>
      </node>
      <node id="42" label="ASV52">
        <attvalues>
          <attvalue for="att1" value="ASV52"/>
          <attvalue for="att2" value="0.354860049329928"/>
        </attvalues>
        <viz:color r="255" g="99" b="71" a="1"/>
        <viz:position x="75.90602008471" y="46.6936276757663" z="0"/>
        <viz:size value="5"/>
      </node>
      <node id="43" label="ASV53">
        <attvalues>
          <attvalue for="att1" value="ASV53"/>
          <attvalue for="att2" value="0.368441112946258"/>
        </attvalues>
        <viz:color r="255" g="99" b="71" a="1"/>
        <viz:position x="-107.219158274851" y="137.05595573857" z="0"/>
        <viz:size value="5"/>
      </node>
      <node id="44" label="ASV54">
        <attvalues>
          <attvalue for="att1" value="ASV54"/>
          <attvalue for="att2" value="0.215106523729623"/>
        </attvalues>
        <viz:color r="255" g="99" b="71" a="1"/>
        <viz:position x="-88.9516215955205" y="-233.925251422443" z="0"/>
        <viz:size value="5"/>
      </node>
      <node id="45" label="ASV56">
        <attvalues>
          <attvalue for="att1" value="ASV56"/>
          <attvalue for="att2" value="0.338212293929265"/>
        </attvalues>
        <viz:color r="255" g="99" b="71" a="1"/>
        <viz:position x="-124.41318279246" y="-198.908526356003" z="0"/>
        <viz:size value="5"/>
      </node>
      <node id="46" label="ASV57">
        <attvalues>
          <attvalue for="att1" value="ASV57"/>
          <attvalue for="att2" value="0.530975777515892"/>
        </attvalues>
        <viz:color r="255" g="99" b="71" a="1"/>
        <viz:position x="-148.751799283154" y="-75.4185040891261" z="0"/>
        <viz:size value="5"/>
      </node>
      <node id="47" label="ASV58">
        <attvalues>
          <attvalue for="att1" value="ASV58"/>
          <attvalue for="att2" value="0.302288190169939"/>
        </attvalues>
        <viz:color r="255" g="99" b="71" a="1"/>
        <viz:position x="118.279515715678" y="59.0350174731938" z="0"/>
        <viz:size value="5"/>
      </node>
      <node id="48" label="ASV59">
        <attvalues>
          <attvalue for="att1" value="ASV59"/>
          <attvalue for="att2" value="0.337774195102931"/>
        </attvalues>
        <viz:color r="255" g="99" b="71" a="1"/>
        <viz:position x="97.2368324683816" y="197.496182744534" z="0"/>
        <viz:size value="5"/>
      </node>
      <node id="49" label="ASV60">
        <attvalues>
          <attvalue for="att1" value="ASV60"/>
          <attvalue for="att2" value="0.137124932642305"/>
        </attvalues>
        <viz:color r="255" g="99" b="71" a="1"/>
        <viz:position x="-133.699231707692" y="39.8860260671096" z="0"/>
        <viz:size value="5"/>
      </node>
      <node id="50" label="ASV61">
        <attvalues>
          <attvalue for="att1" value="ASV61"/>
          <attvalue for="att2" value="0.275126062937277"/>
        </attvalues>
        <viz:color r="255" g="99" b="71" a="1"/>
        <viz:position x="-121.058124815949" y="-27.7536996585877" z="0"/>
        <viz:size value="5"/>
      </node>
      <node id="51" label="ASV63">
        <attvalues>
          <attvalue for="att1" value="ASV63"/>
          <attvalue for="att2" value="0.313678759654603"/>
        </attvalues>
        <viz:color r="255" g="99" b="71" a="1"/>
        <viz:position x="250" y="-235.542927131901" z="0"/>
        <viz:size value="5"/>
      </node>
      <node id="52" label="ASV64">
        <attvalues>
          <attvalue for="att1" value="ASV64"/>
          <attvalue for="att2" value="0.257602109883948"/>
        </attvalues>
        <viz:color r="255" g="99" b="71" a="1"/>
        <viz:position x="231.937279378763" y="-179.993257685819" z="0"/>
        <viz:size value="5"/>
      </node>
      <node id="53" label="ASV65">
        <attvalues>
          <attvalue for="att1" value="ASV65"/>
          <attvalue for="att2" value="0.129239153768307"/>
        </attvalues>
        <viz:color r="255" g="99" b="71" a="1"/>
        <viz:position x="-240.767811290867" y="-82.8641370519854" z="0"/>
        <viz:size value="5"/>
      </node>
      <node id="54" label="ASV66">
        <attvalues>
          <attvalue for="att1" value="ASV66"/>
          <attvalue for="att2" value="0.191449187107628"/>
        </attvalues>
        <viz:color r="255" g="99" b="71" a="1"/>
        <viz:position x="78.8951193623244" y="-141.935979469337" z="0"/>
        <viz:size value="5"/>
      </node>
      <node id="55" label="ASV67">
        <attvalues>
          <attvalue for="att1" value="ASV67"/>
          <attvalue for="att2" value="0.150267897432303"/>
        </attvalues>
        <viz:color r="255" g="99" b="71" a="1"/>
        <viz:position x="92.6667367177301" y="216.82879864011" z="0"/>
        <viz:size value="5"/>
      </node>
      <node id="56" label="ASV68">
        <attvalues>
          <attvalue for="att1" value="ASV68"/>
          <attvalue for="att2" value="0.286954731248275"/>
        </attvalues>
        <viz:color r="255" g="99" b="71" a="1"/>
        <viz:position x="63.1654550021638" y="-113.975904493352" z="0"/>
        <viz:size value="5"/>
      </node>
      <node id="57" label="ASV69">
        <attvalues>
          <attvalue for="att1" value="ASV69"/>
          <attvalue for="att2" value="0.315869253786269"/>
        </attvalues>
        <viz:color r="255" g="99" b="71" a="1"/>
        <viz:position x="-112.99685533121" y="-68.0605043602333" z="0"/>
        <viz:size value="5"/>
      </node>
      <node id="58" label="ASV70">
        <attvalues>
          <attvalue for="att1" value="ASV70"/>
          <attvalue for="att2" value="0.345221875150596"/>
        </attvalues>
        <viz:color r="255" g="99" b="71" a="1"/>
        <viz:position x="244.885967636556" y="59.5415547009533" z="0"/>
        <viz:size value="5"/>
      </node>
      <node id="59" label="ASV71">
        <attvalues>
          <attvalue for="att1" value="ASV71"/>
          <attvalue for="att2" value="0.215106523729623"/>
        </attvalues>
        <viz:color r="255" g="99" b="71" a="1"/>
        <viz:position x="11.5731846904998" y="-20.3845915705646" z="0"/>
        <viz:size value="5"/>
      </node>
      <node id="60" label="ASV73">
        <attvalues>
          <attvalue for="att1" value="ASV73"/>
          <attvalue for="att2" value="0.225182796735288"/>
        </attvalues>
        <viz:color r="255" g="99" b="71" a="1"/>
        <viz:position x="169.886244914782" y="-127.467185277693" z="0"/>
        <viz:size value="5"/>
      </node>
      <node id="61" label="ASV74">
        <attvalues>
          <attvalue for="att1" value="ASV74"/>
          <attvalue for="att2" value="0.14720120564797"/>
        </attvalues>
        <viz:color r="255" g="99" b="71" a="1"/>
        <viz:position x="-183.774170395892" y="-165.481665914469" z="0"/>
        <viz:size value="5"/>
      </node>
      <node id="62" label="ASV75">
        <attvalues>
          <attvalue for="att1" value="ASV75"/>
          <attvalue for="att2" value="0.0959436429669805"/>
        </attvalues>
        <viz:color r="255" g="99" b="71" a="1"/>
        <viz:position x="40.3933336364738" y="168.820329582623" z="0"/>
        <viz:size value="5"/>
      </node>
      <node id="63" label="ASV76">
        <attvalues>
          <attvalue for="att1" value="ASV76"/>
          <attvalue for="att2" value="0.279945150026943"/>
        </attvalues>
        <viz:color r="255" g="99" b="71" a="1"/>
        <viz:position x="-11.788230701761" y="78.0221462036378" z="0"/>
        <viz:size value="5"/>
      </node>
      <node id="64" label="ASV77">
        <attvalues>
          <attvalue for="att1" value="ASV77"/>
          <attvalue for="att2" value="0.219487511992955"/>
        </attvalues>
        <viz:color r="255" g="99" b="71" a="1"/>
        <viz:position x="-71.6596587886529" y="-105.643253142803" z="0"/>
        <viz:size value="5"/>
      </node>
      <node id="65" label="ASV80">
        <attvalues>
          <attvalue for="att1" value="ASV80"/>
          <attvalue for="att2" value="0.11478189249931"/>
        </attvalues>
        <viz:color r="255" g="99" b="71" a="1"/>
        <viz:position x="84.5034323176052" y="-59.0276604983433" z="0"/>
        <viz:size value="5"/>
      </node>
      <node id="66" label="ASV81">
        <attvalues>
          <attvalue for="att1" value="ASV81"/>
          <attvalue for="att2" value="0.318059747917935"/>
        </attvalues>
        <viz:color r="255" g="99" b="71" a="1"/>
        <viz:position x="-203.705330453981" y="92.3307895106814" z="0"/>
        <viz:size value="5"/>
      </node>
      <node id="67" label="ASV82">
        <attvalues>
          <attvalue for="att1" value="ASV82"/>
          <attvalue for="att2" value="0.21466842490329"/>
        </attvalues>
        <viz:color r="255" g="99" b="71" a="1"/>
        <viz:position x="6.43070466835002" y="22.0390390702252" z="0"/>
        <viz:size value="5"/>
      </node>
      <node id="68" label="ASV83">
        <attvalues>
          <attvalue for="att1" value="ASV83"/>
          <attvalue for="att2" value="0.276002260589944"/>
        </attvalues>
        <viz:color r="255" g="99" b="71" a="1"/>
        <viz:position x="-128.727608066617" y="168.356879068727" z="0"/>
        <viz:size value="5"/>
      </node>
      <node id="69" label="ASV84">
        <attvalues>
          <attvalue for="att1" value="ASV84"/>
          <attvalue for="att2" value="0.172610937575298"/>
        </attvalues>
        <viz:color r="255" g="99" b="71" a="1"/>
        <viz:position x="114.583546684616" y="-61.3070933853388" z="0"/>
        <viz:size value="5"/>
      </node>
      <node id="70" label="ASV85">
        <attvalues>
          <attvalue for="att1" value="ASV85"/>
          <attvalue for="att2" value="0.202401657765959"/>
        </attvalues>
        <viz:color r="255" g="99" b="71" a="1"/>
        <viz:position x="184.006174018363" y="191.539332170253" z="0"/>
        <viz:size value="5"/>
      </node>
      <node id="71" label="ASV86">
        <attvalues>
          <attvalue for="att1" value="ASV86"/>
          <attvalue for="att2" value="0.194077780065627"/>
        </attvalues>
        <viz:color r="255" g="99" b="71" a="1"/>
        <viz:position x="147.382516251329" y="-180.700780419799" z="0"/>
        <viz:size value="5"/>
      </node>
      <node id="72" label="ASV87">
        <attvalues>
          <attvalue for="att1" value="ASV87"/>
          <attvalue for="att2" value="0.169982344617299"/>
        </attvalues>
        <viz:color r="255" g="99" b="71" a="1"/>
        <viz:position x="-143.633249675667" y="-206.044066380298" z="0"/>
        <viz:size value="5"/>
      </node>
      <node id="73" label="ASV88">
        <attvalues>
          <attvalue for="att1" value="ASV88"/>
          <attvalue for="att2" value="0.0740387016503183"/>
        </attvalues>
        <viz:color r="255" g="99" b="71" a="1"/>
        <viz:position x="86.2227188355271" y="136.102131238886" z="0"/>
        <viz:size value="5"/>
      </node>
      <node id="74" label="ASV89">
        <attvalues>
          <attvalue for="att1" value="ASV89"/>
          <attvalue for="att2" value="0.184877704712629"/>
        </attvalues>
        <viz:color r="255" g="99" b="71" a="1"/>
        <viz:position x="-243.575043991526" y="-183.051215076686" z="0"/>
        <viz:size value="5"/>
      </node>
      <node id="75" label="ASV91">
        <attvalues>
          <attvalue for="att1" value="ASV91"/>
          <attvalue for="att2" value="0.14720120564797"/>
        </attvalues>
        <viz:color r="255" g="99" b="71" a="1"/>
        <viz:position x="-181.915813238489" y="13.0580664604491" z="0"/>
        <viz:size value="5"/>
      </node>
      <node id="76" label="ASV92">
        <attvalues>
          <attvalue for="att1" value="ASV92"/>
          <attvalue for="att2" value="0.174801431706964"/>
        </attvalues>
        <viz:color r="255" g="99" b="71" a="1"/>
        <viz:position x="19.9935265166951" y="39.0512407289021" z="0"/>
        <viz:size value="5"/>
      </node>
      <node id="77" label="ASV94">
        <attvalues>
          <attvalue for="att1" value="ASV94"/>
          <attvalue for="att2" value="0.172172838748965"/>
        </attvalues>
        <viz:color r="255" g="99" b="71" a="1"/>
        <viz:position x="154.646809678695" y="-88.7459724406133" z="0"/>
        <viz:size value="5"/>
      </node>
      <node id="78" label="ASV95">
        <attvalues>
          <attvalue for="att1" value="ASV95"/>
          <attvalue for="att2" value="0.231316180303953"/>
        </attvalues>
        <viz:color r="255" g="99" b="71" a="1"/>
        <viz:position x="31.2946677737002" y="169.784963260598" z="0"/>
        <viz:size value="5"/>
      </node>
      <node id="79" label="ASV96">
        <attvalues>
          <attvalue for="att1" value="ASV96"/>
          <attvalue for="att2" value="0.142382118558304"/>
        </attvalues>
        <viz:color r="255" g="99" b="71" a="1"/>
        <viz:position x="168.583880715295" y="-74.0423782984935" z="0"/>
        <viz:size value="5"/>
      </node>
      <node id="80" label="ASV97">
        <attvalues>
          <attvalue for="att1" value="ASV97"/>
          <attvalue for="att2" value="0.137563031468639"/>
        </attvalues>
        <viz:color r="255" g="99" b="71" a="1"/>
        <viz:position x="190.472563823809" y="-214.300598812052" z="0"/>
        <viz:size value="5"/>
      </node>
      <node id="81" label="ASV98">
        <attvalues>
          <attvalue for="att1" value="ASV98"/>
          <attvalue for="att2" value="0.138877327947638"/>
        </attvalues>
        <viz:color r="255" g="99" b="71" a="1"/>
        <viz:position x="88.7504320473798" y="-103.554250554509" z="0"/>
        <viz:size value="5"/>
      </node>
      <node id="82" label="ASV99">
        <attvalues>
          <attvalue for="att1" value="ASV99"/>
          <attvalue for="att2" value="0.177430024664964"/>
        </attvalues>
        <viz:color r="255" g="99" b="71" a="1"/>
        <viz:position x="-132.936200079059" y="-37.6173163774988" z="0"/>
        <viz:size value="5"/>
      </node>
      <node id="83" label="ASV100">
        <attvalues>
          <attvalue for="att1" value="ASV100"/>
          <attvalue for="att2" value="0.172610937575298"/>
        </attvalues>
        <viz:color r="255" g="99" b="71" a="1"/>
        <viz:position x="30.5396190883647" y="-91.0184338649694" z="0"/>
        <viz:size value="5"/>
      </node>
      <node id="84" label="ASV101">
        <attvalues>
          <attvalue for="att1" value="ASV101"/>
          <attvalue for="att2" value="0.233506674435619"/>
        </attvalues>
        <viz:color r="255" g="99" b="71" a="1"/>
        <viz:position x="-86.5116191829425" y="33.9203317258839" z="0"/>
        <viz:size value="5"/>
      </node>
      <node id="85" label="ASV102">
        <attvalues>
          <attvalue for="att1" value="ASV102"/>
          <attvalue for="att2" value="0.268992679368612"/>
        </attvalues>
        <viz:color r="255" g="99" b="71" a="1"/>
        <viz:position x="-170.546021765699" y="130.77698494567" z="0"/>
        <viz:size value="5"/>
      </node>
      <node id="86" label="ASV104">
        <attvalues>
          <attvalue for="att1" value="ASV104"/>
          <attvalue for="att2" value="0.172610937575298"/>
        </attvalues>
        <viz:color r="255" g="99" b="71" a="1"/>
        <viz:position x="-84.7500159926884" y="-236.33999372173" z="0"/>
        <viz:size value="5"/>
      </node>
      <node id="87" label="ASV105">
        <attvalues>
          <attvalue for="att1" value="ASV105"/>
          <attvalue for="att2" value="0.14982979860597"/>
        </attvalues>
        <viz:color r="255" g="99" b="71" a="1"/>
        <viz:position x="-126.615113002065" y="-130.455208183384" z="0"/>
        <viz:size value="5"/>
      </node>
      <node id="88" label="ASV106">
        <attvalues>
          <attvalue for="att1" value="ASV106"/>
          <attvalue for="att2" value="0.142820217384638"/>
        </attvalues>
        <viz:color r="255" g="99" b="71" a="1"/>
        <viz:position x="15.1188232836004" y="-217.257436583589" z="0"/>
        <viz:size value="5"/>
      </node>
      <node id="89" label="ASV107">
        <attvalues>
          <attvalue for="att1" value="ASV107"/>
          <attvalue for="att2" value="0.146763106821637"/>
        </attvalues>
        <viz:color r="255" g="99" b="71" a="1"/>
        <viz:position x="197.857211566391" y="-39.0005072050984" z="0"/>
        <viz:size value="5"/>
      </node>
      <node id="90" label="ASV108">
        <attvalues>
          <attvalue for="att1" value="ASV108"/>
          <attvalue for="att2" value="0.300097696038272"/>
        </attvalues>
        <viz:color r="255" g="99" b="71" a="1"/>
        <viz:position x="10.2907688762307" y="-55.7906059332057" z="0"/>
        <viz:size value="5"/>
      </node>
      <node id="91" label="ASV110">
        <attvalues>
          <attvalue for="att1" value="ASV110"/>
          <attvalue for="att2" value="0.191011088281294"/>
        </attvalues>
        <viz:color r="255" g="99" b="71" a="1"/>
        <viz:position x="-23.3811366367671" y="15.5146711802754" z="0"/>
        <viz:size value="5"/>
      </node>
      <node id="92" label="ASV111">
        <attvalues>
          <attvalue for="att1" value="ASV111"/>
          <attvalue for="att2" value="0.127048659636641"/>
        </attvalues>
        <viz:color r="255" g="99" b="71" a="1"/>
        <viz:position x="159.014930360242" y="12.6806493048434" z="0"/>
        <viz:size value="5"/>
      </node>
      <node id="93" label="ASV112">
        <attvalues>
          <attvalue for="att1" value="ASV112"/>
          <attvalue for="att2" value="0.245335342746617"/>
        </attvalues>
        <viz:color r="255" g="99" b="71" a="1"/>
        <viz:position x="-61.9313864373247" y="-221.018941727074" z="0"/>
        <viz:size value="5"/>
      </node>
      <node id="94" label="ASV113">
        <attvalues>
          <attvalue for="att1" value="ASV113"/>
          <attvalue for="att2" value="0.142820217384638"/>
        </attvalues>
        <viz:color r="255" g="99" b="71" a="1"/>
        <viz:position x="78.3893876647516" y="72.8667253996623" z="0"/>
        <viz:size value="5"/>
      </node>
      <node id="95" label="ASV115">
        <attvalues>
          <attvalue for="att1" value="ASV115"/>
          <attvalue for="att2" value="0.142820217384638"/>
        </attvalues>
        <viz:color r="255" g="99" b="71" a="1"/>
        <viz:position x="-71.9695913220484" y="5.36945262752914" z="0"/>
        <viz:size value="5"/>
      </node>
      <node id="96" label="ASV116">
        <attvalues>
          <attvalue for="att1" value="ASV116"/>
          <attvalue for="att2" value="0.205030250723958"/>
        </attvalues>
        <viz:color r="255" g="99" b="71" a="1"/>
        <viz:position x="42.6649200964029" y="98.6042026193603" z="0"/>
        <viz:size value="5"/>
      </node>
      <node id="97" label="ASV117">
        <attvalues>
          <attvalue for="att1" value="ASV117"/>
          <attvalue for="att2" value="0.0792958875663172"/>
        </attvalues>
        <viz:color r="255" g="99" b="71" a="1"/>
        <viz:position x="-203.613495816265" y="215.584367675913" z="0"/>
        <viz:size value="5"/>
      </node>
      <node id="98" label="ASV118">
        <attvalues>
          <attvalue for="att1" value="ASV118"/>
          <attvalue for="att2" value="0.215106523729623"/>
        </attvalues>
        <viz:color r="255" g="99" b="71" a="1"/>
        <viz:position x="228.643434797721" y="-17.9273647742158" z="0"/>
        <viz:size value="5"/>
      </node>
      <node id="99" label="ASV119">
        <attvalues>
          <attvalue for="att1" value="ASV119"/>
          <attvalue for="att2" value="0.178744321143964"/>
        </attvalues>
        <viz:color r="255" g="99" b="71" a="1"/>
        <viz:position x="222.925319805554" y="130.991804031887" z="0"/>
        <viz:size value="5"/>
      </node>
      <node id="100" label="ASV120">
        <attvalues>
          <attvalue for="att1" value="ASV120"/>
          <attvalue for="att2" value="0.160344170437967"/>
        </attvalues>
        <viz:color r="255" g="99" b="71" a="1"/>
        <viz:position x="248.663115690589" y="14.8952621686633" z="0"/>
        <viz:size value="5"/>
      </node>
      <node id="101" label="ASV121">
        <attvalues>
          <attvalue for="att1" value="ASV121"/>
          <attvalue for="att2" value="0.130115351420974"/>
        </attvalues>
        <viz:color r="255" g="99" b="71" a="1"/>
        <viz:position x="92.7770384289943" y="-124.613664778733" z="0"/>
        <viz:size value="5"/>
      </node>
      <node id="102" label="ASV122">
        <attvalues>
          <attvalue for="att1" value="ASV122"/>
          <attvalue for="att2" value="0.215982721382289"/>
        </attvalues>
        <viz:color r="255" g="99" b="71" a="1"/>
        <viz:position x="-108.742142435384" y="-86.2046330713606" z="0"/>
        <viz:size value="5"/>
      </node>
      <node id="103" label="ASV123">
        <attvalues>
          <attvalue for="att1" value="ASV123"/>
          <attvalue for="att2" value="0.135372537336972"/>
        </attvalues>
        <viz:color r="255" g="99" b="71" a="1"/>
        <viz:position x="53.9501977475775" y="-140.440577952916" z="0"/>
        <viz:size value="5"/>
      </node>
      <node id="104" label="ASV124">
        <attvalues>
          <attvalue for="att1" value="ASV124"/>
          <attvalue for="att2" value="0.21203983194529"/>
        </attvalues>
        <viz:color r="255" g="99" b="71" a="1"/>
        <viz:position x="203.280061579439" y="-79.5743738554826" z="0"/>
        <viz:size value="5"/>
      </node>
      <node id="105" label="ASV126">
        <attvalues>
          <attvalue for="att1" value="ASV126"/>
          <attvalue for="att2" value="0.102953224188312"/>
        </attvalues>
        <viz:color r="255" g="99" b="71" a="1"/>
        <viz:position x="24.6576187591581" y="-52.0081279908615" z="0"/>
        <viz:size value="5"/>
      </node>
      <node id="106" label="ASV127">
        <attvalues>
          <attvalue for="att1" value="ASV127"/>
          <attvalue for="att2" value="0.138439229121305"/>
        </attvalues>
        <viz:color r="255" g="99" b="71" a="1"/>
        <viz:position x="-207.038616937563" y="140.023834463012" z="0"/>
        <viz:size value="5"/>
      </node>
      <node id="107" label="ASV128">
        <attvalues>
          <attvalue for="att1" value="ASV128"/>
          <attvalue for="att2" value="0.165163257527633"/>
        </attvalues>
        <viz:color r="255" g="99" b="71" a="1"/>
        <viz:position x="-6.97306953544899" y="45.6519364151729" z="0"/>
        <viz:size value="5"/>
      </node>
      <node id="108" label="ASV129">
        <attvalues>
          <attvalue for="att1" value="ASV129"/>
          <attvalue for="att2" value="0.138001130294972"/>
        </attvalues>
        <viz:color r="255" g="99" b="71" a="1"/>
        <viz:position x="-134.237667093261" y="248.982151384623" z="0"/>
        <viz:size value="5"/>
      </node>
      <node id="109" label="ASV130">
        <attvalues>
          <attvalue for="att1" value="ASV130"/>
          <attvalue for="att2" value="0.111277101888644"/>
        </attvalues>
        <viz:color r="255" g="99" b="71" a="1"/>
        <viz:position x="-205.19405935547" y="168.797145345534" z="0"/>
        <viz:size value="5"/>
      </node>
      <node id="110" label="ASV131">
        <attvalues>
          <attvalue for="att1" value="ASV131"/>
          <attvalue for="att2" value="0.251030627488949"/>
        </attvalues>
        <viz:color r="255" g="99" b="71" a="1"/>
        <viz:position x="-48.835872617174" y="49.8551094644073" z="0"/>
        <viz:size value="5"/>
      </node>
      <node id="111" label="ASV132">
        <attvalues>
          <attvalue for="att1" value="ASV132"/>
          <attvalue for="att2" value="0.209411238987291"/>
        </attvalues>
        <viz:color r="255" g="99" b="71" a="1"/>
        <viz:position x="124.784490470377" y="-50.6209754995943" z="0"/>
        <viz:size value="5"/>
      </node>
      <node id="112" label="ASV133">
        <attvalues>
          <attvalue for="att1" value="ASV133"/>
          <attvalue for="att2" value="0.123981967852308"/>
        </attvalues>
        <viz:color r="255" g="99" b="71" a="1"/>
        <viz:position x="-32.6521371426292" y="-116.256726042061" z="0"/>
        <viz:size value="5"/>
      </node>
      <node id="113" label="ASV134">
        <attvalues>
          <attvalue for="att1" value="ASV134"/>
          <attvalue for="att2" value="0.150705996258636"/>
        </attvalues>
        <viz:color r="255" g="99" b="71" a="1"/>
        <viz:position x="-218.380665339437" y="57.885878585558" z="0"/>
        <viz:size value="5"/>
      </node>
      <node id="114" label="ASV135">
        <attvalues>
          <attvalue for="att1" value="ASV135"/>
          <attvalue for="att2" value="0.161658466916967"/>
        </attvalues>
        <viz:color r="255" g="99" b="71" a="1"/>
        <viz:position x="-174.766688069315" y="186.509184961139" z="0"/>
        <viz:size value="5"/>
      </node>
      <node id="115" label="ASV136">
        <attvalues>
          <attvalue for="att1" value="ASV136"/>
          <attvalue for="att2" value="0.146325007995304"/>
        </attvalues>
        <viz:color r="255" g="99" b="71" a="1"/>
        <viz:position x="-47.0124014110989" y="27.7714022624999" z="0"/>
        <viz:size value="5"/>
      </node>
      <node id="116" label="ASV137">
        <attvalues>
          <attvalue for="att1" value="ASV137"/>
          <attvalue for="att2" value="0.185753902365296"/>
        </attvalues>
        <viz:color r="255" g="99" b="71" a="1"/>
        <viz:position x="48.8880387394626" y="-1.47078107111344" z="0"/>
        <viz:size value="5"/>
      </node>
      <node id="117" label="ASV138">
        <attvalues>
          <attvalue for="att1" value="ASV138"/>
          <attvalue for="att2" value="0.133182043205306"/>
        </attvalues>
        <viz:color r="255" g="99" b="71" a="1"/>
        <viz:position x="15.9464293803037" y="-236.163193616129" z="0"/>
        <viz:size value="5"/>
      </node>
      <node id="118" label="ASV139">
        <attvalues>
          <attvalue for="att1" value="ASV139"/>
          <attvalue for="att2" value="0.101638927709313"/>
        </attvalues>
        <viz:color r="255" g="99" b="71" a="1"/>
        <viz:position x="-113.415317373953" y="-28.5635038055154" z="0"/>
        <viz:size value="5"/>
      </node>
      <node id="119" label="ASV140">
        <attvalues>
          <attvalue for="att1" value="ASV140"/>
          <attvalue for="att2" value="0.208096942508291"/>
        </attvalues>
        <viz:color r="255" g="99" b="71" a="1"/>
        <viz:position x="170.005503817085" y="218.009859924797" z="0"/>
        <viz:size value="5"/>
      </node>
      <node id="120" label="ASV141">
        <attvalues>
          <attvalue for="att1" value="ASV141"/>
          <attvalue for="att2" value="0.0928769511826478"/>
        </attvalues>
        <viz:color r="255" g="99" b="71" a="1"/>
        <viz:position x="156.043124742451" y="-5.38232558118932" z="0"/>
        <viz:size value="5"/>
      </node>
      <node id="121" label="ASV142">
        <attvalues>
          <attvalue for="att1" value="ASV142"/>
          <attvalue for="att2" value="0.166915652832966"/>
        </attvalues>
        <viz:color r="255" g="99" b="71" a="1"/>
        <viz:position x="-185.839126135218" y="174.524607509387" z="0"/>
        <viz:size value="5"/>
      </node>
      <node id="122" label="ASV143">
        <attvalues>
          <attvalue for="att1" value="ASV143"/>
          <attvalue for="att2" value="0.250154429836282"/>
        </attvalues>
        <viz:color r="255" g="99" b="71" a="1"/>
        <viz:position x="-85.7954906744125" y="-49.8948512173191" z="0"/>
        <viz:size value="5"/>
      </node>
      <node id="123" label="ASV144">
        <attvalues>
          <attvalue for="att1" value="ASV144"/>
          <attvalue for="att2" value="0.127048659636641"/>
        </attvalues>
        <viz:color r="255" g="99" b="71" a="1"/>
        <viz:position x="-218.621449624793" y="-11.4136511567403" z="0"/>
        <viz:size value="5"/>
      </node>
      <node id="124" label="ASV145">
        <attvalues>
          <attvalue for="att1" value="ASV145"/>
          <attvalue for="att2" value="0.142382118558304"/>
        </attvalues>
        <viz:color r="255" g="99" b="71" a="1"/>
        <viz:position x="168.765273891831" y="127.560494302804" z="0"/>
        <viz:size value="5"/>
      </node>
      <node id="125" label="ASV146">
        <attvalues>
          <attvalue for="att1" value="ASV146"/>
          <attvalue for="att2" value="0.111277101888644"/>
        </attvalues>
        <viz:color r="255" g="99" b="71" a="1"/>
        <viz:position x="-145.910113799589" y="-214.717113331068" z="0"/>
        <viz:size value="5"/>
      </node>
      <node id="126" label="ASV147">
        <attvalues>
          <attvalue for="att1" value="ASV147"/>
          <attvalue for="att2" value="0.218173215513956"/>
        </attvalues>
        <viz:color r="255" g="99" b="71" a="1"/>
        <viz:position x="226.976907794735" y="-131.939405546731" z="0"/>
        <viz:size value="5"/>
      </node>
      <node id="127" label="ASV149">
        <attvalues>
          <attvalue for="att1" value="ASV149"/>
          <attvalue for="att2" value="0.221239907298288"/>
        </attvalues>
        <viz:color r="255" g="99" b="71" a="1"/>
        <viz:position x="-75.8614686011308" y="216.116187612231" z="0"/>
        <viz:size value="5"/>
      </node>
      <node id="128" label="ASV150">
        <attvalues>
          <attvalue for="att1" value="ASV150"/>
          <attvalue for="att2" value="0.110400904235978"/>
        </attvalues>
        <viz:color r="255" g="99" b="71" a="1"/>
        <viz:position x="91.3981014770691" y="-16.2847703731842" z="0"/>
        <viz:size value="5"/>
      </node>
      <node id="129" label="ASV151">
        <attvalues>
          <attvalue for="att1" value="ASV151"/>
          <attvalue for="att2" value="0.192763483586627"/>
        </attvalues>
        <viz:color r="255" g="99" b="71" a="1"/>
        <viz:position x="219.759813304087" y="-146.898417533308" z="0"/>
        <viz:size value="5"/>
      </node>
      <node id="130" label="ASV152">
        <attvalues>
          <attvalue for="att1" value="ASV152"/>
          <attvalue for="att2" value="0.132743944378973"/>
        </attvalues>
        <viz:color r="255" g="99" b="71" a="1"/>
        <viz:position x="-221.61688608721" y="-195.089496715883" z="0"/>
        <viz:size value="5"/>
      </node>
      <node id="131" label="ASV153">
        <attvalues>
          <attvalue for="att1" value="ASV153"/>
          <attvalue for="att2" value="0.108210410104311"/>
        </attvalues>
        <viz:color r="255" g="99" b="71" a="1"/>
        <viz:position x="9.16506959651343" y="114.406179111401" z="0"/>
        <viz:size value="5"/>
      </node>
      <node id="132" label="ASV155">
        <attvalues>
          <attvalue for="att1" value="ASV155"/>
          <attvalue for="att2" value="0.210287436639957"/>
        </attvalues>
        <viz:color r="255" g="99" b="71" a="1"/>
        <viz:position x="156.372438542376" y="145.036476146728" z="0"/>
        <viz:size value="5"/>
      </node>
      <node id="133" label="ASV156">
        <attvalues>
          <attvalue for="att1" value="ASV156"/>
          <attvalue for="att2" value="0.104705619493645"/>
        </attvalues>
        <viz:color r="255" g="99" b="71" a="1"/>
        <viz:position x="-94.928407456336" y="-85.0209951632404" z="0"/>
        <viz:size value="5"/>
      </node>
      <node id="134" label="ASV160">
        <attvalues>
          <attvalue for="att1" value="ASV160"/>
          <attvalue for="att2" value="0.159906071611634"/>
        </attvalues>
        <viz:color r="255" g="99" b="71" a="1"/>
        <viz:position x="-111.836894106665" y="-165.24793021134" z="0"/>
        <viz:size value="5"/>
      </node>
      <node id="135" label="ASV161">
        <attvalues>
          <attvalue for="att1" value="ASV161"/>
          <attvalue for="att2" value="0.157715577479968"/>
        </attvalues>
        <viz:color r="255" g="99" b="71" a="1"/>
        <viz:position x="-152.596259340538" y="-132.153951036101" z="0"/>
        <viz:size value="5"/>
      </node>
      <node id="136" label="ASV162">
        <attvalues>
          <attvalue for="att1" value="ASV162"/>
          <attvalue for="att2" value="0.161658466916967"/>
        </attvalues>
        <viz:color r="255" g="99" b="71" a="1"/>
        <viz:position x="-98.3605552192415" y="184.611472363779" z="0"/>
        <viz:size value="5"/>
      </node>
      <node id="137" label="ASV163">
        <attvalues>
          <attvalue for="att1" value="ASV163"/>
          <attvalue for="att2" value="0.130115351420974"/>
        </attvalues>
        <viz:color r="255" g="99" b="71" a="1"/>
        <viz:position x="-64.6834543829584" y="-211.202689622529" z="0"/>
        <viz:size value="5"/>
      </node>
      <node id="138" label="ASV164">
        <attvalues>
          <attvalue for="att1" value="ASV164"/>
          <attvalue for="att2" value="0.103391323014646"/>
        </attvalues>
        <viz:color r="255" g="99" b="71" a="1"/>
        <viz:position x="73.6315518173216" y="128.739547419337" z="0"/>
        <viz:size value="5"/>
      </node>
      <node id="139" label="ASV165">
        <attvalues>
          <attvalue for="att1" value="ASV165"/>
          <attvalue for="att2" value="0.120477177241642"/>
        </attvalues>
        <viz:color r="255" g="99" b="71" a="1"/>
        <viz:position x="245.952707216458" y="-180.472252986642" z="0"/>
        <viz:size value="5"/>
      </node>
      <node id="140" label="ASV166">
        <attvalues>
          <attvalue for="att1" value="ASV166"/>
          <attvalue for="att2" value="0.0661529227763199"/>
        </attvalues>
        <viz:color r="255" g="99" b="71" a="1"/>
        <viz:position x="221.229362216331" y="-133.96373028408" z="0"/>
        <viz:size value="5"/>
      </node>
      <node id="141" label="ASV167">
        <attvalues>
          <attvalue for="att1" value="ASV167"/>
          <attvalue for="att2" value="0.251030627488949"/>
        </attvalues>
        <viz:color r="255" g="99" b="71" a="1"/>
        <viz:position x="195.109323643242" y="73.5407971222625" z="0"/>
        <viz:size value="5"/>
      </node>
      <node id="142" label="ASV168">
        <attvalues>
          <attvalue for="att1" value="ASV168"/>
          <attvalue for="att2" value="0.152458391563969"/>
        </attvalues>
        <viz:color r="255" g="99" b="71" a="1"/>
        <viz:position x="-103.611655536646" y="43.2722631103327" z="0"/>
        <viz:size value="5"/>
      </node>
      <node id="143" label="ASV169">
        <attvalues>
          <attvalue for="att1" value="ASV169"/>
          <attvalue for="att2" value="0.121353374894309"/>
        </attvalues>
        <viz:color r="255" g="99" b="71" a="1"/>
        <viz:position x="-94.528325571951" y="-227.693114405276" z="0"/>
        <viz:size value="5"/>
      </node>
      <node id="144" label="ASV170">
        <attvalues>
          <attvalue for="att1" value="ASV170"/>
          <attvalue for="att2" value="0.13230584555264"/>
        </attvalues>
        <viz:color r="255" g="99" b="71" a="1"/>
        <viz:position x="-246.358138431747" y="178.271333049273" z="0"/>
        <viz:size value="5"/>
      </node>
      <node id="145" label="ASV171">
        <attvalues>
          <attvalue for="att1" value="ASV171"/>
          <attvalue for="att2" value="0.159906071611634"/>
        </attvalues>
        <viz:color r="255" g="99" b="71" a="1"/>
        <viz:position x="210.215278376268" y="89.5160148580874" z="0"/>
        <viz:size value="5"/>
      </node>
      <node id="146" label="ASV172">
        <attvalues>
          <attvalue for="att1" value="ASV172"/>
          <attvalue for="att2" value="0.060895736860321"/>
        </attvalues>
        <viz:color r="255" g="99" b="71" a="1"/>
        <viz:position x="157.947197648191" y="74.5734870231922" z="0"/>
        <viz:size value="5"/>
      </node>
      <node id="147" label="ASV173">
        <attvalues>
          <attvalue for="att1" value="ASV173"/>
          <attvalue for="att2" value="0.166477554006633"/>
        </attvalues>
        <viz:color r="255" g="99" b="71" a="1"/>
        <viz:position x="126.946419634777" y="-219.841401337093" z="0"/>
        <viz:size value="5"/>
      </node>
      <node id="148" label="ASV174">
        <attvalues>
          <attvalue for="att1" value="ASV174"/>
          <attvalue for="att2" value="0.145448810342637"/>
        </attvalues>
        <viz:color r="255" g="99" b="71" a="1"/>
        <viz:position x="-182.032340001057" y="231.596143417896" z="0"/>
        <viz:size value="5"/>
      </node>
      <node id="149" label="ASV175">
        <attvalues>
          <attvalue for="att1" value="ASV175"/>
          <attvalue for="att2" value="0.0709720098659856"/>
        </attvalues>
        <viz:color r="255" g="99" b="71" a="1"/>
        <viz:position x="-6.39041977056326" y="178.721086197486" z="0"/>
        <viz:size value="5"/>
      </node>
      <node id="150" label="ASV176">
        <attvalues>
          <attvalue for="att1" value="ASV176"/>
          <attvalue for="att2" value="0.0998865324039797"/>
        </attvalues>
        <viz:color r="255" g="99" b="71" a="1"/>
        <viz:position x="72.7707342649267" y="-209.260865082467" z="0"/>
        <viz:size value="5"/>
      </node>
      <node id="151" label="ASV177">
        <attvalues>
          <attvalue for="att1" value="ASV177"/>
          <attvalue for="att2" value="0.0604576380339877"/>
        </attvalues>
        <viz:color r="255" g="99" b="71" a="1"/>
        <viz:position x="-43.0356743790827" y="189.923439279538" z="0"/>
        <viz:size value="5"/>
      </node>
      <node id="152" label="ASV179">
        <attvalues>
          <attvalue for="att1" value="ASV179"/>
          <attvalue for="att2" value="0.124420066678641"/>
        </attvalues>
        <viz:color r="255" g="99" b="71" a="1"/>
        <viz:position x="-207.71145006883" y="-48.3226139630334" z="0"/>
        <viz:size value="5"/>
      </node>
      <node id="153" label="ASV180">
        <attvalues>
          <attvalue for="att1" value="ASV180"/>
          <attvalue for="att2" value="0.128362956115641"/>
        </attvalues>
        <viz:color r="255" g="99" b="71" a="1"/>
        <viz:position x="64.798929014267" y="-194.942607451344" z="0"/>
        <viz:size value="5"/>
      </node>
      <node id="154" label="ASV181">
        <attvalues>
          <attvalue for="att1" value="ASV181"/>
          <attvalue for="att2" value="0.197582570676293"/>
        </attvalues>
        <viz:color r="255" g="99" b="71" a="1"/>
        <viz:position x="227.622601100467" y="-106.644381743118" z="0"/>
        <viz:size value="5"/>
      </node>
      <node id="155" label="ASV184">
        <attvalues>
          <attvalue for="att1" value="ASV184"/>
          <attvalue for="att2" value="0.110839003062311"/>
        </attvalues>
        <viz:color r="255" g="99" b="71" a="1"/>
        <viz:position x="232.527314823583" y="-127.187605630638" z="0"/>
        <viz:size value="5"/>
      </node>
      <node id="156" label="ASV185">
        <attvalues>
          <attvalue for="att1" value="ASV185"/>
          <attvalue for="att2" value="0.155525083348302"/>
        </attvalues>
        <viz:color r="255" g="99" b="71" a="1"/>
        <viz:position x="-8.23573964931808" y="59.2938166102076" z="0"/>
        <viz:size value="5"/>
      </node>
      <node id="157" label="ASV186">
        <attvalues>
          <attvalue for="att1" value="ASV186"/>
          <attvalue for="att2" value="0.0700958122133191"/>
        </attvalues>
        <viz:color r="255" g="99" b="71" a="1"/>
        <viz:position x="-105.928713420563" y="20.4625070930859" z="0"/>
        <viz:size value="5"/>
      </node>
      <node id="158" label="ASV187">
        <attvalues>
          <attvalue for="att1" value="ASV187"/>
          <attvalue for="att2" value="0.1620965657433"/>
        </attvalues>
        <viz:color r="255" g="99" b="71" a="1"/>
        <viz:position x="-250" y="132.71023651191" z="0"/>
        <viz:size value="5"/>
      </node>
      <node id="159" label="ASV188">
        <attvalues>
          <attvalue for="att1" value="ASV188"/>
          <attvalue for="att2" value="0.132743944378973"/>
        </attvalues>
        <viz:color r="255" g="99" b="71" a="1"/>
        <viz:position x="-224.683275255559" y="-152.531950231033" z="0"/>
        <viz:size value="5"/>
      </node>
      <node id="160" label="ASV189">
        <attvalues>
          <attvalue for="att1" value="ASV189"/>
          <attvalue for="att2" value="0.124858165504975"/>
        </attvalues>
        <viz:color r="255" g="99" b="71" a="1"/>
        <viz:position x="248.641601072517" y="-30.5875880066084" z="0"/>
        <viz:size value="5"/>
      </node>
      <node id="161" label="ASV190">
        <attvalues>
          <attvalue for="att1" value="ASV190"/>
          <attvalue for="att2" value="0.187506297670629"/>
        </attvalues>
        <viz:color r="255" g="99" b="71" a="1"/>
        <viz:position x="44.3312892210532" y="228.92399636758" z="0"/>
        <viz:size value="5"/>
      </node>
      <node id="162" label="ASV191">
        <attvalues>
          <attvalue for="att1" value="ASV191"/>
          <attvalue for="att2" value="0.120477177241642"/>
        </attvalues>
        <viz:color r="255" g="99" b="71" a="1"/>
        <viz:position x="113.450494567412" y="149.139018826675" z="0"/>
        <viz:size value="5"/>
      </node>
      <node id="163" label="ASV192">
        <attvalues>
          <attvalue for="att1" value="ASV192"/>
          <attvalue for="att2" value="0.0976960382723135"/>
        </attvalues>
        <viz:color r="255" g="99" b="71" a="1"/>
        <viz:position x="-73.4565238589625" y="112.892413195106" z="0"/>
        <viz:size value="5"/>
      </node>
      <node id="164" label="ASV193">
        <attvalues>
          <attvalue for="att1" value="ASV193"/>
          <attvalue for="att2" value="0.0836768758296497"/>
        </attvalues>
        <viz:color r="255" g="99" b="71" a="1"/>
        <viz:position x="-231.830625290454" y="-195.022757542827" z="0"/>
        <viz:size value="5"/>
      </node>
      <node id="165" label="ASV194">
        <attvalues>
          <attvalue for="att1" value="ASV194"/>
          <attvalue for="att2" value="0.11609618897831"/>
        </attvalues>
        <viz:color r="255" g="99" b="71" a="1"/>
        <viz:position x="215.075931141214" y="-200.10794117613" z="0"/>
        <viz:size value="5"/>
      </node>
      <node id="166" label="ASV195">
        <attvalues>
          <attvalue for="att1" value="ASV195"/>
          <attvalue for="att2" value="0.196268274197293"/>
        </attvalues>
        <viz:color r="255" g="99" b="71" a="1"/>
        <viz:position x="-154.543071413237" y="-94.0251357718634" z="0"/>
        <viz:size value="5"/>
      </node>
      <node id="167" label="ASV196">
        <attvalues>
          <attvalue for="att1" value="ASV196"/>
          <attvalue for="att2" value="0.091562654703648"/>
        </attvalues>
        <viz:color r="255" g="99" b="71" a="1"/>
        <viz:position x="99.7272094477461" y="-139.782236880858" z="0"/>
        <viz:size value="5"/>
      </node>
      <node id="168" label="ASV198">
        <attvalues>
          <attvalue for="att1" value="ASV198"/>
          <attvalue for="att2" value="0.122667671373308"/>
        </attvalues>
        <viz:color r="255" g="99" b="71" a="1"/>
        <viz:position x="172.650936793405" y="70.6091259383319" z="0"/>
        <viz:size value="5"/>
      </node>
      <node id="169" label="ASV200">
        <attvalues>
          <attvalue for="att1" value="ASV200"/>
          <attvalue for="att2" value="0.078857788739984"/>
        </attvalues>
        <viz:color r="255" g="99" b="71" a="1"/>
        <viz:position x="-133.206819733814" y="-249.44053159519" z="0"/>
        <viz:size value="5"/>
      </node>
      <node id="170" label="ASV201">
        <attvalues>
          <attvalue for="att1" value="ASV201"/>
          <attvalue for="att2" value="0.0976960382723135"/>
        </attvalues>
        <viz:color r="255" g="99" b="71" a="1"/>
        <viz:position x="179.709018945138" y="222.119536917087" z="0"/>
        <viz:size value="5"/>
      </node>
      <node id="171" label="ASV203">
        <attvalues>
          <attvalue for="att1" value="ASV203"/>
          <attvalue for="att2" value="0.073600602823985"/>
        </attvalues>
        <viz:color r="255" g="99" b="71" a="1"/>
        <viz:position x="85.3226557315092" y="-125.065497590092" z="0"/>
        <viz:size value="5"/>
      </node>
      <node id="172" label="ASV205">
        <attvalues>
          <attvalue for="att1" value="ASV205"/>
          <attvalue for="att2" value="0.0941912476616475"/>
        </attvalues>
        <viz:color r="255" g="99" b="71" a="1"/>
        <viz:position x="-55.464567920647" y="63.0956159572848" z="0"/>
        <viz:size value="5"/>
      </node>
      <node id="173" label="ASV206">
        <attvalues>
          <attvalue for="att1" value="ASV206"/>
          <attvalue for="att2" value="0.11609618897831"/>
        </attvalues>
        <viz:color r="255" g="99" b="71" a="1"/>
        <viz:position x="144.912309695585" y="158.001592108423" z="0"/>
        <viz:size value="5"/>
      </node>
      <node id="174" label="ASV208">
        <attvalues>
          <attvalue for="att1" value="ASV208"/>
          <attvalue for="att2" value="0.187944396496962"/>
        </attvalues>
        <viz:color r="255" g="99" b="71" a="1"/>
        <viz:position x="38.726802645476" y="60.1071041520173" z="0"/>
        <viz:size value="5"/>
      </node>
      <node id="175" label="ASV209">
        <attvalues>
          <attvalue for="att1" value="ASV209"/>
          <attvalue for="att2" value="0.118286683109976"/>
        </attvalues>
        <viz:color r="255" g="99" b="71" a="1"/>
        <viz:position x="-176.082237221169" y="-91.1983629278628" z="0"/>
        <viz:size value="5"/>
      </node>
      <node id="176" label="ASV210">
        <attvalues>
          <attvalue for="att1" value="ASV210"/>
          <attvalue for="att2" value="0.115658090151976"/>
        </attvalues>
        <viz:color r="255" g="99" b="71" a="1"/>
        <viz:position x="-58.6451026568376" y="-219.071614525897" z="0"/>
        <viz:size value="5"/>
      </node>
      <node id="177" label="ASV211">
        <attvalues>
          <attvalue for="att1" value="ASV211"/>
          <attvalue for="att2" value="0.078857788739984"/>
        </attvalues>
        <viz:color r="255" g="99" b="71" a="1"/>
        <viz:position x="31.3485296219215" y="-28.481695427415" z="0"/>
        <viz:size value="5"/>
      </node>
      <node id="178" label="ASV212">
        <attvalues>
          <attvalue for="att1" value="ASV212"/>
          <attvalue for="att2" value="0.127486758462974"/>
        </attvalues>
        <viz:color r="255" g="99" b="71" a="1"/>
        <viz:position x="200.466054654839" y="-79.3229507352861" z="0"/>
        <viz:size value="5"/>
      </node>
      <node id="179" label="ASV214">
        <attvalues>
          <attvalue for="att1" value="ASV214"/>
          <attvalue for="att2" value="0.0679053180816529"/>
        </attvalues>
        <viz:color r="255" g="99" b="71" a="1"/>
        <viz:position x="36.3084414116872" y="-12.3562703351325" z="0"/>
        <viz:size value="5"/>
      </node>
      <node id="180" label="ASV215">
        <attvalues>
          <attvalue for="att1" value="ASV215"/>
          <attvalue for="att2" value="0.0635243298183204"/>
        </attvalues>
        <viz:color r="255" g="99" b="71" a="1"/>
        <viz:position x="-102.011215279136" y="-143.486059000413" z="0"/>
        <viz:size value="5"/>
      </node>
      <node id="181" label="ASV216">
        <attvalues>
          <attvalue for="att1" value="ASV216"/>
          <attvalue for="att2" value="0.169106146964632"/>
        </attvalues>
        <viz:color r="255" g="99" b="71" a="1"/>
        <viz:position x="57.4454627122473" y="-140.458311631449" z="0"/>
        <viz:size value="5"/>
      </node>
      <node id="182" label="ASV217">
        <attvalues>
          <attvalue for="att1" value="ASV217"/>
          <attvalue for="att2" value="0.0639624286446537"/>
        </attvalues>
        <viz:color r="255" g="99" b="71" a="1"/>
        <viz:position x="-6.7330550536" y="-48.6843026877135" z="0"/>
        <viz:size value="5"/>
      </node>
      <node id="183" label="ASV218">
        <attvalues>
          <attvalue for="att1" value="ASV218"/>
          <attvalue for="att2" value="0.100324631230313"/>
        </attvalues>
        <viz:color r="255" g="99" b="71" a="1"/>
        <viz:position x="30.9897952057892" y="-27.2372456548958" z="0"/>
        <viz:size value="5"/>
      </node>
      <node id="184" label="ASV219">
        <attvalues>
          <attvalue for="att1" value="ASV219"/>
          <attvalue for="att2" value="0.0990103347513132"/>
        </attvalues>
        <viz:color r="255" g="99" b="71" a="1"/>
        <viz:position x="69.236210611655" y="-15.6772953009435" z="0"/>
        <viz:size value="5"/>
      </node>
      <node id="185" label="ASV220">
        <attvalues>
          <attvalue for="att1" value="ASV220"/>
          <attvalue for="att2" value="0.118286683109976"/>
        </attvalues>
        <viz:color r="255" g="99" b="71" a="1"/>
        <viz:position x="-103.829856416858" y="85.498114304636" z="0"/>
        <viz:size value="5"/>
      </node>
      <node id="186" label="ASV221">
        <attvalues>
          <attvalue for="att1" value="ASV221"/>
          <attvalue for="att2" value="0.101638927709313"/>
        </attvalues>
        <viz:color r="255" g="99" b="71" a="1"/>
        <viz:position x="60.4402332940444" y="-221.828355572094" z="0"/>
        <viz:size value="5"/>
      </node>
      <node id="187" label="ASV224">
        <attvalues>
          <attvalue for="att1" value="ASV224"/>
          <attvalue for="att2" value="0.0648386262973202"/>
        </attvalues>
        <viz:color r="255" g="99" b="71" a="1"/>
        <viz:position x="108.415790320443" y="-145.411841442796" z="0"/>
        <viz:size value="5"/>
      </node>
      <node id="188" label="ASV225">
        <attvalues>
          <attvalue for="att1" value="ASV225"/>
          <attvalue for="att2" value="0.0867435676139824"/>
        </attvalues>
        <viz:color r="255" g="99" b="71" a="1"/>
        <viz:position x="208.348266061047" y="-206.727688058121" z="0"/>
        <viz:size value="5"/>
      </node>
      <node id="189" label="ASV226">
        <attvalues>
          <attvalue for="att1" value="ASV226"/>
          <attvalue for="att2" value="0.168229949311966"/>
        </attvalues>
        <viz:color r="255" g="99" b="71" a="1"/>
        <viz:position x="175.336005208116" y="-221.804353932296" z="0"/>
        <viz:size value="5"/>
      </node>
      <node id="190" label="ASV227">
        <attvalues>
          <attvalue for="att1" value="ASV227"/>
          <attvalue for="att2" value="0.118724781936309"/>
        </attvalues>
        <viz:color r="255" g="99" b="71" a="1"/>
        <viz:position x="-56.6127570045338" y="-35.6587645794188" z="0"/>
        <viz:size value="5"/>
      </node>
      <node id="191" label="ASV228">
        <attvalues>
          <attvalue for="att1" value="ASV228"/>
          <attvalue for="att2" value="0.0946293464879808"/>
        </attvalues>
        <viz:color r="255" g="99" b="71" a="1"/>
        <viz:position x="210.54503918536" y="244.318332831705" z="0"/>
        <viz:size value="5"/>
      </node>
      <node id="192" label="ASV230">
        <attvalues>
          <attvalue for="att1" value="ASV230"/>
          <attvalue for="att2" value="0.146763106821637"/>
        </attvalues>
        <viz:color r="255" g="99" b="71" a="1"/>
        <viz:position x="180.431836287246" y="-130.421231940822" z="0"/>
        <viz:size value="5"/>
      </node>
      <node id="193" label="ASV231">
        <attvalues>
          <attvalue for="att1" value="ASV231"/>
          <attvalue for="att2" value="0.103391323014646"/>
        </attvalues>
        <viz:color r="255" g="99" b="71" a="1"/>
        <viz:position x="179.708524431717" y="-128.690769143375" z="0"/>
        <viz:size value="5"/>
      </node>
      <node id="194" label="ASV232">
        <attvalues>
          <attvalue for="att1" value="ASV232"/>
          <attvalue for="att2" value="0.0801720852189837"/>
        </attvalues>
        <viz:color r="255" g="99" b="71" a="1"/>
        <viz:position x="-59.4918668087225" y="12.5853054761892" z="0"/>
        <viz:size value="5"/>
      </node>
      <node id="195" label="ASV233">
        <attvalues>
          <attvalue for="att1" value="ASV233"/>
          <attvalue for="att2" value="0.195392076544627"/>
        </attvalues>
        <viz:color r="255" g="99" b="71" a="1"/>
        <viz:position x="193.729185126923" y="-148.48906836948" z="0"/>
        <viz:size value="5"/>
      </node>
      <node id="196" label="ASV234">
        <attvalues>
          <attvalue for="att1" value="ASV234"/>
          <attvalue for="att2" value="0.160782269264301"/>
        </attvalues>
        <viz:color r="255" g="99" b="71" a="1"/>
        <viz:position x="-163.735252156791" y="106.053131594803" z="0"/>
        <viz:size value="5"/>
      </node>
      <node id="197" label="ASV236">
        <attvalues>
          <attvalue for="att1" value="ASV236"/>
          <attvalue for="att2" value="0.115658090151976"/>
        </attvalues>
        <viz:color r="255" g="99" b="71" a="1"/>
        <viz:position x="-232.080800521742" y="40.5537537773993" z="0"/>
        <viz:size value="5"/>
      </node>
      <node id="198" label="ASV237">
        <attvalues>
          <attvalue for="att1" value="ASV237"/>
          <attvalue for="att2" value="0.151144095084969"/>
        </attvalues>
        <viz:color r="255" g="99" b="71" a="1"/>
        <viz:position x="-154.736623098366" y="-201.668896824434" z="0"/>
        <viz:size value="5"/>
      </node>
      <node id="199" label="ASV238">
        <attvalues>
          <attvalue for="att1" value="ASV238"/>
          <attvalue for="att2" value="0.128362956115641"/>
        </attvalues>
        <viz:color r="255" g="99" b="71" a="1"/>
        <viz:position x="184.682981437641" y="84.1343618204735" z="0"/>
        <viz:size value="5"/>
      </node>
      <node id="200" label="ASV239">
        <attvalues>
          <attvalue for="att1" value="ASV239"/>
          <attvalue for="att2" value="0.119600979588976"/>
        </attvalues>
        <viz:color r="255" g="99" b="71" a="1"/>
        <viz:position x="145.485437144749" y="-203.443386868718" z="0"/>
        <viz:size value="5"/>
      </node>
      <node id="201" label="ASV240">
        <attvalues>
          <attvalue for="att1" value="ASV240"/>
          <attvalue for="att2" value="0.103829421840979"/>
        </attvalues>
        <viz:color r="255" g="99" b="71" a="1"/>
        <viz:position x="84.9592151099679" y="-179.826840709103" z="0"/>
        <viz:size value="5"/>
      </node>
      <node id="202" label="ASV242">
        <attvalues>
          <attvalue for="att1" value="ASV242"/>
          <attvalue for="att2" value="0.113029497193977"/>
        </attvalues>
        <viz:color r="255" g="99" b="71" a="1"/>
        <viz:position x="38.7471736426144" y="18.5535228196038" z="0"/>
        <viz:size value="5"/>
      </node>
      <node id="203" label="ASV243">
        <attvalues>
          <attvalue for="att1" value="ASV243"/>
          <attvalue for="att2" value="0.077105393434651"/>
        </attvalues>
        <viz:color r="255" g="99" b="71" a="1"/>
        <viz:position x="-134.785178137269" y="-198.402762956391" z="0"/>
        <viz:size value="5"/>
      </node>
      <node id="204" label="ASV244">
        <attvalues>
          <attvalue for="att1" value="ASV244"/>
          <attvalue for="att2" value="0.0709720098659856"/>
        </attvalues>
        <viz:color r="255" g="99" b="71" a="1"/>
        <viz:position x="142.126256620037" y="74.956509876813" z="0"/>
        <viz:size value="5"/>
      </node>
      <node id="205" label="ASV247">
        <attvalues>
          <attvalue for="att1" value="ASV247"/>
          <attvalue for="att2" value="0.124858165504975"/>
        </attvalues>
        <viz:color r="255" g="99" b="71" a="1"/>
        <viz:position x="181.191995374682" y="-250" z="0"/>
        <viz:size value="5"/>
      </node>
      <node id="206" label="ASV250">
        <attvalues>
          <attvalue for="att1" value="ASV250"/>
          <attvalue for="att2" value="0.0906864570509816"/>
        </attvalues>
        <viz:color r="255" g="99" b="71" a="1"/>
        <viz:position x="-33.2199034141487" y="44.0717840110838" z="0"/>
        <viz:size value="5"/>
      </node>
      <node id="207" label="ASV251">
        <attvalues>
          <attvalue for="att1" value="ASV251"/>
          <attvalue for="att2" value="0.146325007995304"/>
        </attvalues>
        <viz:color r="255" g="99" b="71" a="1"/>
        <viz:position x="-129.262570480675" y="-114.527014876604" z="0"/>
        <viz:size value="5"/>
      </node>
      <node id="208" label="ASV252">
        <attvalues>
          <attvalue for="att1" value="ASV252"/>
          <attvalue for="att2" value="0.071848207518652"/>
        </attvalues>
        <viz:color r="255" g="99" b="71" a="1"/>
        <viz:position x="44.5135687917842" y="36.8893613795084" z="0"/>
        <viz:size value="5"/>
      </node>
      <node id="209" label="ASV253">
        <attvalues>
          <attvalue for="att1" value="ASV253"/>
          <attvalue for="att2" value="0.0990103347513132"/>
        </attvalues>
        <viz:color r="255" g="99" b="71" a="1"/>
        <viz:position x="-76.1807658065011" y="194.088991009843" z="0"/>
        <viz:size value="5"/>
      </node>
      <node id="210" label="ASV255">
        <attvalues>
          <attvalue for="att1" value="ASV255"/>
          <attvalue for="att2" value="0.156839379827301"/>
        </attvalues>
        <viz:color r="255" g="99" b="71" a="1"/>
        <viz:position x="-192.160621396914" y="-184.393340092161" z="0"/>
        <viz:size value="5"/>
      </node>
      <node id="211" label="ASV256">
        <attvalues>
          <attvalue for="att1" value="ASV256"/>
          <attvalue for="att2" value="0.0797339863926505"/>
        </attvalues>
        <viz:color r="255" g="99" b="71" a="1"/>
        <viz:position x="-14.313424663314" y="53.6088340368969" z="0"/>
        <viz:size value="5"/>
      </node>
      <node id="212" label="ASV257">
        <attvalues>
          <attvalue for="att1" value="ASV257"/>
          <attvalue for="att2" value="0.0692196145606526"/>
        </attvalues>
        <viz:color r="255" g="99" b="71" a="1"/>
        <viz:position x="-39.4510861682686" y="-138.657778835443" z="0"/>
        <viz:size value="5"/>
      </node>
      <node id="213" label="ASV258">
        <attvalues>
          <attvalue for="att1" value="ASV258"/>
          <attvalue for="att2" value="0.071848207518652"/>
        </attvalues>
        <viz:color r="255" g="99" b="71" a="1"/>
        <viz:position x="-18.3508215482956" y="-87.73334027274" z="0"/>
        <viz:size value="5"/>
      </node>
      <node id="214" label="ASV259">
        <attvalues>
          <attvalue for="att1" value="ASV259"/>
          <attvalue for="att2" value="0.0854292711349826"/>
        </attvalues>
        <viz:color r="255" g="99" b="71" a="1"/>
        <viz:position x="-106.525340461858" y="-121.143395769704" z="0"/>
        <viz:size value="5"/>
      </node>
      <node id="215" label="ASV261">
        <attvalues>
          <attvalue for="att1" value="ASV261"/>
          <attvalue for="att2" value="0.0784196899136507"/>
        </attvalues>
        <viz:color r="255" g="99" b="71" a="1"/>
        <viz:position x="113.095252945554" y="-117.768786358877" z="0"/>
        <viz:size value="5"/>
      </node>
      <node id="216" label="ASV262">
        <attvalues>
          <attvalue for="att1" value="ASV262"/>
          <attvalue for="att2" value="0.138877327947638"/>
        </attvalues>
        <viz:color r="255" g="99" b="71" a="1"/>
        <viz:position x="-177.563220348748" y="-80.9621069515041" z="0"/>
        <viz:size value="5"/>
      </node>
      <node id="217" label="ASV263">
        <attvalues>
          <attvalue for="att1" value="ASV263"/>
          <attvalue for="att2" value="0.103829421840979"/>
        </attvalues>
        <viz:color r="255" g="99" b="71" a="1"/>
        <viz:position x="96.9248544369893" y="118.328719714779" z="0"/>
        <viz:size value="5"/>
      </node>
      <node id="218" label="ASV264">
        <attvalues>
          <attvalue for="att1" value="ASV264"/>
          <attvalue for="att2" value="0.0762291957819845"/>
        </attvalues>
        <viz:color r="255" g="99" b="71" a="1"/>
        <viz:position x="-204.164169470657" y="190.947827467056" z="0"/>
        <viz:size value="5"/>
      </node>
      <node id="219" label="ASV265">
        <attvalues>
          <attvalue for="att1" value="ASV265"/>
          <attvalue for="att2" value="0.0845530734823162"/>
        </attvalues>
        <viz:color r="255" g="99" b="71" a="1"/>
        <viz:position x="119.96743945581" y="181.583985858077" z="0"/>
        <viz:size value="5"/>
      </node>
      <node id="220" label="ASV267">
        <attvalues>
          <attvalue for="att1" value="ASV267"/>
          <attvalue for="att2" value="0.152020292737636"/>
        </attvalues>
        <viz:color r="255" g="99" b="71" a="1"/>
        <viz:position x="-20.7224879769331" y="125.175328500352" z="0"/>
        <viz:size value="5"/>
      </node>
      <node id="221" label="ASV268">
        <attvalues>
          <attvalue for="att1" value="ASV268"/>
          <attvalue for="att2" value="0.102077026535646"/>
        </attvalues>
        <viz:color r="255" g="99" b="71" a="1"/>
        <viz:position x="2.46056641774183" y="-150.050588617941" z="0"/>
        <viz:size value="5"/>
      </node>
      <node id="222" label="ASV269">
        <attvalues>
          <attvalue for="att1" value="ASV269"/>
          <attvalue for="att2" value="0.0766672946083177"/>
        </attvalues>
        <viz:color r="255" g="99" b="71" a="1"/>
        <viz:position x="-85.2618845361349" y="250" z="0"/>
        <viz:size value="5"/>
      </node>
      <node id="223" label="ASV271">
        <attvalues>
          <attvalue for="att1" value="ASV271"/>
          <attvalue for="att2" value="0.0849911723086494"/>
        </attvalues>
        <viz:color r="255" g="99" b="71" a="1"/>
        <viz:position x="-44.1637450007922" y="109.537868409826" z="0"/>
        <viz:size value="5"/>
      </node>
      <node id="224" label="ASV275">
        <attvalues>
          <attvalue for="att1" value="ASV275"/>
          <attvalue for="att2" value="0.128801054941974"/>
        </attvalues>
        <viz:color r="255" g="99" b="71" a="1"/>
        <viz:position x="-231.517726028414" y="-118.038939765083" z="0"/>
        <viz:size value="5"/>
      </node>
      <node id="225" label="ASV276">
        <attvalues>
          <attvalue for="att1" value="ASV276"/>
          <attvalue for="att2" value="0.157715577479968"/>
        </attvalues>
        <viz:color r="255" g="99" b="71" a="1"/>
        <viz:position x="107.988608490638" y="-177.361703435826" z="0"/>
        <viz:size value="5"/>
      </node>
      <node id="226" label="ASV277">
        <attvalues>
          <attvalue for="att1" value="ASV277"/>
          <attvalue for="att2" value="0.135810636163306"/>
        </attvalues>
        <viz:color r="255" g="99" b="71" a="1"/>
        <viz:position x="-176.805553182005" y="181.297591756993" z="0"/>
        <viz:size value="5"/>
      </node>
      <node id="227" label="ASV279">
        <attvalues>
          <attvalue for="att1" value="ASV279"/>
          <attvalue for="att2" value="0.0810482828716502"/>
        </attvalues>
        <viz:color r="255" g="99" b="71" a="1"/>
        <viz:position x="249.468631136153" y="42.4579643583111" z="0"/>
        <viz:size value="5"/>
      </node>
      <node id="228" label="ASV282">
        <attvalues>
          <attvalue for="att1" value="ASV282"/>
          <attvalue for="att2" value="0.075352998129318"/>
        </attvalues>
        <viz:color r="255" g="99" b="71" a="1"/>
        <viz:position x="-199.940687748243" y="-19.5015962948518" z="0"/>
        <viz:size value="5"/>
      </node>
      <node id="229" label="ASV283">
        <attvalues>
          <attvalue for="att1" value="ASV283"/>
          <attvalue for="att2" value="0.0657148239499866"/>
        </attvalues>
        <viz:color r="255" g="99" b="71" a="1"/>
        <viz:position x="-218.791864861423" y="-230.718297183461" z="0"/>
        <viz:size value="5"/>
      </node>
      <node id="230" label="ASV284">
        <attvalues>
          <attvalue for="att1" value="ASV284"/>
          <attvalue for="att2" value="0.125296264331308"/>
        </attvalues>
        <viz:color r="255" g="99" b="71" a="1"/>
        <viz:position x="148.640709939626" y="184.891334018857" z="0"/>
        <viz:size value="5"/>
      </node>
      <node id="231" label="ASV286">
        <attvalues>
          <attvalue for="att1" value="ASV286"/>
          <attvalue for="att2" value="0.0810482828716502"/>
        </attvalues>
        <viz:color r="255" g="99" b="71" a="1"/>
        <viz:position x="-140.349339231178" y="36.5985653130821" z="0"/>
        <viz:size value="5"/>
      </node>
      <node id="232" label="ASV287">
        <attvalues>
          <attvalue for="att1" value="ASV287"/>
          <attvalue for="att2" value="0.0657148239499866"/>
        </attvalues>
        <viz:color r="255" g="99" b="71" a="1"/>
        <viz:position x="-62.4061946248407" y="-213.980563396742" z="0"/>
        <viz:size value="5"/>
      </node>
      <node id="233" label="ASV288">
        <attvalues>
          <attvalue for="att1" value="ASV288"/>
          <attvalue for="att2" value="0.0994484335776464"/>
        </attvalues>
        <viz:color r="255" g="99" b="71" a="1"/>
        <viz:position x="96.2987454344872" y="-58.9429885822675" z="0"/>
        <viz:size value="5"/>
      </node>
      <node id="234" label="ASV289">
        <attvalues>
          <attvalue for="att1" value="ASV289"/>
          <attvalue for="att2" value="0.0648386262973202"/>
        </attvalues>
        <viz:color r="255" g="99" b="71" a="1"/>
        <viz:position x="149.203213795432" y="-231.387024071309" z="0"/>
        <viz:size value="5"/>
      </node>
      <node id="235" label="ASV295">
        <attvalues>
          <attvalue for="att1" value="ASV295"/>
          <attvalue for="att2" value="0.100762730056646"/>
        </attvalues>
        <viz:color r="255" g="99" b="71" a="1"/>
        <viz:position x="-44.3748759577419" y="-89.2461556093807" z="0"/>
        <viz:size value="5"/>
      </node>
      <node id="236" label="ASV296">
        <attvalues>
          <attvalue for="att1" value="ASV296"/>
          <attvalue for="att2" value="0.0955055441406472"/>
        </attvalues>
        <viz:color r="255" g="99" b="71" a="1"/>
        <viz:position x="14.6638969753465" y="200.366445337891" z="0"/>
        <viz:size value="5"/>
      </node>
      <node id="237" label="ASV297">
        <attvalues>
          <attvalue for="att1" value="ASV297"/>
          <attvalue for="att2" value="0.0985722359249799"/>
        </attvalues>
        <viz:color r="255" g="99" b="71" a="1"/>
        <viz:position x="222.974118638635" y="214.154586295739" z="0"/>
        <viz:size value="5"/>
      </node>
      <node id="238" label="ASV298">
        <attvalues>
          <attvalue for="att1" value="ASV298"/>
          <attvalue for="att2" value="0.0801720852189837"/>
        </attvalues>
        <viz:color r="255" g="99" b="71" a="1"/>
        <viz:position x="-3.89982157385708" y="-2.75141712256104" z="0"/>
        <viz:size value="5"/>
      </node>
      <node id="239" label="ASV300">
        <attvalues>
          <attvalue for="att1" value="ASV300"/>
          <attvalue for="att2" value="0.114343793672977"/>
        </attvalues>
        <viz:color r="255" g="99" b="71" a="1"/>
        <viz:position x="-242.06915244812" y="-40.4448402693798" z="0"/>
        <viz:size value="5"/>
      </node>
      <node id="240" label="ASV301">
        <attvalues>
          <attvalue for="att1" value="ASV301"/>
          <attvalue for="att2" value="0.104705619493645"/>
        </attvalues>
        <viz:color r="255" g="99" b="71" a="1"/>
        <viz:position x="63.8651492673408" y="152.174844195146" z="0"/>
        <viz:size value="5"/>
      </node>
      <node id="241" label="ASV302">
        <attvalues>
          <attvalue for="att1" value="ASV302"/>
          <attvalue for="att2" value="0.115658090151976"/>
        </attvalues>
        <viz:color r="255" g="99" b="71" a="1"/>
        <viz:position x="76.3207494660182" y="240.120044689473" z="0"/>
        <viz:size value="5"/>
      </node>
      <node id="242" label="ASV303">
        <attvalues>
          <attvalue for="att1" value="ASV303"/>
          <attvalue for="att2" value="0.0700958122133191"/>
        </attvalues>
        <viz:color r="255" g="99" b="71" a="1"/>
        <viz:position x="12.1014848968213" y="145.262211069614" z="0"/>
        <viz:size value="5"/>
      </node>
      <node id="243" label="ASV304">
        <attvalues>
          <attvalue for="att1" value="ASV304"/>
          <attvalue for="att2" value="0.0819244805243167"/>
        </attvalues>
        <viz:color r="255" g="99" b="71" a="1"/>
        <viz:position x="5.42467036433825" y="-146.560651710477" z="0"/>
        <viz:size value="5"/>
      </node>
      <node id="244" label="ASV305">
        <attvalues>
          <attvalue for="att1" value="ASV305"/>
          <attvalue for="att2" value="0.060895736860321"/>
        </attvalues>
        <viz:color r="255" g="99" b="71" a="1"/>
        <viz:position x="177.624618717572" y="105.723043656533" z="0"/>
        <viz:size value="5"/>
      </node>
      <node id="245" label="ASV306">
        <attvalues>
          <attvalue for="att1" value="ASV306"/>
          <attvalue for="att2" value="0.0779815910873175"/>
        </attvalues>
        <viz:color r="255" g="99" b="71" a="1"/>
        <viz:position x="-182.715284969976" y="-134.474496697617" z="0"/>
        <viz:size value="5"/>
      </node>
      <node id="246" label="ASV307">
        <attvalues>
          <attvalue for="att1" value="ASV307"/>
          <attvalue for="att2" value="0.0884959629193153"/>
        </attvalues>
        <viz:color r="255" g="99" b="71" a="1"/>
        <viz:position x="-40.4552290991971" y="-19.7304269976147" z="0"/>
        <viz:size value="5"/>
      </node>
      <node id="247" label="ASV309">
        <attvalues>
          <attvalue for="att1" value="ASV309"/>
          <attvalue for="att2" value="0.0630862309919872"/>
        </attvalues>
        <viz:color r="255" g="99" b="71" a="1"/>
        <viz:position x="-90.6588476630135" y="-235.62358586586" z="0"/>
        <viz:size value="5"/>
      </node>
      <node id="248" label="ASV311">
        <attvalues>
          <attvalue for="att1" value="ASV311"/>
          <attvalue for="att2" value="0.0819244805243167"/>
        </attvalues>
        <viz:color r="255" g="99" b="71" a="1"/>
        <viz:position x="191.445761193323" y="-125.05290384073" z="0"/>
        <viz:size value="5"/>
      </node>
      <node id="249" label="ASV316">
        <attvalues>
          <attvalue for="att1" value="ASV316"/>
          <attvalue for="att2" value="0.0626481321656539"/>
        </attvalues>
        <viz:color r="255" g="99" b="71" a="1"/>
        <viz:position x="198.1360710393" y="77.6170403928115" z="0"/>
        <viz:size value="5"/>
      </node>
      <node id="250" label="ASV317">
        <attvalues>
          <attvalue for="att1" value="ASV317"/>
          <attvalue for="att2" value="0.123981967852308"/>
        </attvalues>
        <viz:color r="255" g="99" b="71" a="1"/>
        <viz:position x="241.257717855191" y="-86.9712002714843" z="0"/>
        <viz:size value="5"/>
      </node>
      <node id="251" label="ASV318">
        <attvalues>
          <attvalue for="att1" value="ASV318"/>
          <attvalue for="att2" value="0.0994484335776464"/>
        </attvalues>
        <viz:color r="255" g="99" b="71" a="1"/>
        <viz:position x="175.507915245278" y="-32.0128399687681" z="0"/>
        <viz:size value="5"/>
      </node>
      <node id="252" label="ASV319">
        <attvalues>
          <attvalue for="att1" value="ASV319"/>
          <attvalue for="att2" value="0.093315050008981"/>
        </attvalues>
        <viz:color r="255" g="99" b="71" a="1"/>
        <viz:position x="-203.950112955416" y="118.183705090983" z="0"/>
        <viz:size value="5"/>
      </node>
      <node id="253" label="ASV321">
        <attvalues>
          <attvalue for="att1" value="ASV321"/>
          <attvalue for="att2" value="0.0727244051713185"/>
        </attvalues>
        <viz:color r="255" g="99" b="71" a="1"/>
        <viz:position x="51.1758157048676" y="123.997091501488" z="0"/>
        <viz:size value="5"/>
      </node>
      <node id="254" label="ASV325">
        <attvalues>
          <attvalue for="att1" value="ASV325"/>
          <attvalue for="att2" value="0.0884959629193153"/>
        </attvalues>
        <viz:color r="255" g="99" b="71" a="1"/>
        <viz:position x="84.6385161185686" y="-181.223963597546" z="0"/>
        <viz:size value="5"/>
      </node>
      <node id="255" label="ASV327">
        <attvalues>
          <attvalue for="att1" value="ASV327"/>
          <attvalue for="att2" value="0.0928769511826478"/>
        </attvalues>
        <viz:color r="255" g="99" b="71" a="1"/>
        <viz:position x="-218.513849791294" y="149.41140353083" z="0"/>
        <viz:size value="5"/>
      </node>
      <node id="256" label="ASV331">
        <attvalues>
          <attvalue for="att1" value="ASV331"/>
          <attvalue for="att2" value="0.0670291204289864"/>
        </attvalues>
        <viz:color r="255" g="99" b="71" a="1"/>
        <viz:position x="88.8100756911603" y="-162.873601390787" z="0"/>
        <viz:size value="5"/>
      </node>
      <node id="257" label="ASV332">
        <attvalues>
          <attvalue for="att1" value="ASV332"/>
          <attvalue for="att2" value="0.0854292711349826"/>
        </attvalues>
        <viz:color r="255" g="99" b="71" a="1"/>
        <viz:position x="243.680556570201" y="-215.40122472622" z="0"/>
        <viz:size value="5"/>
      </node>
      <node id="258" label="ASV333">
        <attvalues>
          <attvalue for="att1" value="ASV333"/>
          <attvalue for="att2" value="0.0617719345129874"/>
        </attvalues>
        <viz:color r="255" g="99" b="71" a="1"/>
        <viz:position x="219.3169424026" y="-114.872517462224" z="0"/>
        <viz:size value="5"/>
      </node>
      <node id="259" label="ASV334">
        <attvalues>
          <attvalue for="att1" value="ASV334"/>
          <attvalue for="att2" value="0.0670291204289864"/>
        </attvalues>
        <viz:color r="255" g="99" b="71" a="1"/>
        <viz:position x="21.9767587521902" y="60.8326554229605" z="0"/>
        <viz:size value="5"/>
      </node>
      <node id="260" label="ASV335">
        <attvalues>
          <attvalue for="att1" value="ASV335"/>
          <attvalue for="att2" value="0.0819244805243167"/>
        </attvalues>
        <viz:color r="255" g="99" b="71" a="1"/>
        <viz:position x="-102.074600616024" y="-5.13747707969858" z="0"/>
        <viz:size value="5"/>
      </node>
      <node id="261" label="ASV336">
        <attvalues>
          <attvalue for="att1" value="ASV336"/>
          <attvalue for="att2" value="0.0692196145606526"/>
        </attvalues>
        <viz:color r="255" g="99" b="71" a="1"/>
        <viz:position x="-197.271963846627" y="-6.1583741620905" z="0"/>
        <viz:size value="5"/>
      </node>
      <node id="262" label="ASV340">
        <attvalues>
          <attvalue for="att1" value="ASV340"/>
          <attvalue for="att2" value="0.0731625039976518"/>
        </attvalues>
        <viz:color r="255" g="99" b="71" a="1"/>
        <viz:position x="-13.1446261226621" y="-0.995162506794117" z="0"/>
        <viz:size value="5"/>
      </node>
      <node id="263" label="ASV341">
        <attvalues>
          <attvalue for="att1" value="ASV341"/>
          <attvalue for="att2" value="0.0937531488353143"/>
        </attvalues>
        <viz:color r="255" g="99" b="71" a="1"/>
        <viz:position x="196.064639590421" y="-118.649438654922" z="0"/>
        <viz:size value="5"/>
      </node>
      <node id="264" label="ASV345">
        <attvalues>
          <attvalue for="att1" value="ASV345"/>
          <attvalue for="att2" value="0.0871816664403156"/>
        </attvalues>
        <viz:color r="255" g="99" b="71" a="1"/>
        <viz:position x="-29.5857119648826" y="-225.785418560332" z="0"/>
        <viz:size value="5"/>
      </node>
      <node id="265" label="ASV346">
        <attvalues>
          <attvalue for="att1" value="ASV346"/>
          <attvalue for="att2" value="0.0801720852189837"/>
        </attvalues>
        <viz:color r="255" g="99" b="71" a="1"/>
        <viz:position x="142.378556874962" y="103.36317306258" z="0"/>
        <viz:size value="5"/>
      </node>
      <node id="266" label="ASV349">
        <attvalues>
          <attvalue for="att1" value="ASV349"/>
          <attvalue for="att2" value="0.0639624286446537"/>
        </attvalues>
        <viz:color r="255" g="99" b="71" a="1"/>
        <viz:position x="86.7969567112942" y="107.205130983045" z="0"/>
        <viz:size value="5"/>
      </node>
      <node id="267" label="ASV350">
        <attvalues>
          <attvalue for="att1" value="ASV350"/>
          <attvalue for="att2" value="0.0709720098659856"/>
        </attvalues>
        <viz:color r="255" g="99" b="71" a="1"/>
        <viz:position x="153.320086822491" y="51.9056047566177" z="0"/>
        <viz:size value="5"/>
      </node>
      <node id="268" label="ASV351">
        <attvalues>
          <attvalue for="att1" value="ASV351"/>
          <attvalue for="att2" value="0.0709720098659856"/>
        </attvalues>
        <viz:color r="255" g="99" b="71" a="1"/>
        <viz:position x="-22.5165297697163" y="-55.656442894043" z="0"/>
        <viz:size value="5"/>
      </node>
      <node id="269" label="ASV352">
        <attvalues>
          <attvalue for="att1" value="ASV352"/>
          <attvalue for="att2" value="0.0766672946083177"/>
        </attvalues>
        <viz:color r="255" g="99" b="71" a="1"/>
        <viz:position x="83.3032044932077" y="-9.83084082118839" z="0"/>
        <viz:size value="5"/>
      </node>
      <node id="270" label="ASV356">
        <attvalues>
          <attvalue for="att1" value="ASV356"/>
          <attvalue for="att2" value="0.0898102593983151"/>
        </attvalues>
        <viz:color r="255" g="99" b="71" a="1"/>
        <viz:position x="-122.08974479397" y="199.219644757049" z="0"/>
        <viz:size value="5"/>
      </node>
      <node id="271" label="ASV359">
        <attvalues>
          <attvalue for="att1" value="ASV359"/>
          <attvalue for="att2" value="0.0674672192553196"/>
        </attvalues>
        <viz:color r="255" g="99" b="71" a="1"/>
        <viz:position x="-161.246140901888" y="-186.677354616553" z="0"/>
        <viz:size value="5"/>
      </node>
      <node id="272" label="ASV361">
        <attvalues>
          <attvalue for="att1" value="ASV361"/>
          <attvalue for="att2" value="0.0709720098659856"/>
        </attvalues>
        <viz:color r="255" g="99" b="71" a="1"/>
        <viz:position x="200.846048925488" y="89.5915272376709" z="0"/>
        <viz:size value="5"/>
      </node>
      <node id="273" label="ASV362">
        <attvalues>
          <attvalue for="att1" value="ASV362"/>
          <attvalue for="att2" value="0.0657148239499866"/>
        </attvalues>
        <viz:color r="255" g="99" b="71" a="1"/>
        <viz:position x="-31.4562670418154" y="61.4994012453308" z="0"/>
        <viz:size value="5"/>
      </node>
      <node id="274" label="ASV364">
        <attvalues>
          <attvalue for="att1" value="ASV364"/>
          <attvalue for="att2" value="0.123543869025975"/>
        </attvalues>
        <viz:color r="255" g="99" b="71" a="1"/>
        <viz:position x="-143.658504931197" y="14.4817865372682" z="0"/>
        <viz:size value="5"/>
      </node>
      <node id="275" label="ASV365">
        <attvalues>
          <attvalue for="att1" value="ASV365"/>
          <attvalue for="att2" value="0.0709720098659856"/>
        </attvalues>
        <viz:color r="255" g="99" b="71" a="1"/>
        <viz:position x="-191.573285953149" y="82.6056841750304" z="0"/>
        <viz:size value="5"/>
      </node>
      <node id="276" label="ASV366">
        <attvalues>
          <attvalue for="att1" value="ASV366"/>
          <attvalue for="att2" value="0.0648386262973202"/>
        </attvalues>
        <viz:color r="255" g="99" b="71" a="1"/>
        <viz:position x="-44.2752505050457" y="84.3295147605836" z="0"/>
        <viz:size value="5"/>
      </node>
      <node id="277" label="ASV367">
        <attvalues>
          <attvalue for="att1" value="ASV367"/>
          <attvalue for="att2" value="0.060895736860321"/>
        </attvalues>
        <viz:color r="255" g="99" b="71" a="1"/>
        <viz:position x="128.378762863261" y="89.7419387987786" z="0"/>
        <viz:size value="5"/>
      </node>
      <node id="278" label="ASV369">
        <attvalues>
          <attvalue for="att1" value="ASV369"/>
          <attvalue for="att2" value="0.077105393434651"/>
        </attvalues>
        <viz:color r="255" g="99" b="71" a="1"/>
        <viz:position x="162.126014111405" y="-162.492841143379" z="0"/>
        <viz:size value="5"/>
      </node>
      <node id="279" label="ASV370">
        <attvalues>
          <attvalue for="att1" value="ASV370"/>
          <attvalue for="att2" value="0.0674672192553196"/>
        </attvalues>
        <viz:color r="255" g="99" b="71" a="1"/>
        <viz:position x="-227.609353160978" y="41.7835600438124" z="0"/>
        <viz:size value="5"/>
      </node>
      <node id="280" label="ASV371">
        <attvalues>
          <attvalue for="att1" value="ASV371"/>
          <attvalue for="att2" value="0.0849911723086494"/>
        </attvalues>
        <viz:color r="255" g="99" b="71" a="1"/>
        <viz:position x="-240.53216133568" y="-114.286615886961" z="0"/>
        <viz:size value="5"/>
      </node>
      <node id="281" label="ASV374">
        <attvalues>
          <attvalue for="att1" value="ASV374"/>
          <attvalue for="att2" value="0.0657148239499866"/>
        </attvalues>
        <viz:color r="255" g="99" b="71" a="1"/>
        <viz:position x="-72.7458616239084" y="-199.091725730665" z="0"/>
        <viz:size value="5"/>
      </node>
      <node id="282" label="ASV375">
        <attvalues>
          <attvalue for="att1" value="ASV375"/>
          <attvalue for="att2" value="0.078857788739984"/>
        </attvalues>
        <viz:color r="255" g="99" b="71" a="1"/>
        <viz:position x="87.6142363214936" y="240.865098322245" z="0"/>
        <viz:size value="5"/>
      </node>
      <node id="283" label="ASV376">
        <attvalues>
          <attvalue for="att1" value="ASV376"/>
          <attvalue for="att2" value="0.14588690916897"/>
        </attvalues>
        <viz:color r="255" g="99" b="71" a="1"/>
        <viz:position x="234.553050464182" y="-130.985081283035" z="0"/>
        <viz:size value="5"/>
      </node>
      <node id="284" label="ASV377">
        <attvalues>
          <attvalue for="att1" value="ASV377"/>
          <attvalue for="att2" value="0.0911245558773148"/>
        </attvalues>
        <viz:color r="255" g="99" b="71" a="1"/>
        <viz:position x="-91.6128392385031" y="119.901649722826" z="0"/>
        <viz:size value="5"/>
      </node>
      <node id="285" label="ASV378">
        <attvalues>
          <attvalue for="att1" value="ASV378"/>
          <attvalue for="att2" value="0.140191624426638"/>
        </attvalues>
        <viz:color r="255" g="99" b="71" a="1"/>
        <viz:position x="-140.677393171364" y="77.3050398697337" z="0"/>
        <viz:size value="5"/>
      </node>
      <node id="286" label="ASV383">
        <attvalues>
          <attvalue for="att1" value="ASV383"/>
          <attvalue for="att2" value="0.0727244051713185"/>
        </attvalues>
        <viz:color r="255" g="99" b="71" a="1"/>
        <viz:position x="170.971591383223" y="-63.1097234845956" z="0"/>
        <viz:size value="5"/>
      </node>
      <node id="287" label="ASV384">
        <attvalues>
          <attvalue for="att1" value="ASV384"/>
          <attvalue for="att2" value="0.0700958122133191"/>
        </attvalues>
        <viz:color r="255" g="99" b="71" a="1"/>
        <viz:position x="152.09165179302" y="26.2862681044793" z="0"/>
        <viz:size value="5"/>
      </node>
      <node id="288" label="ASV386">
        <attvalues>
          <attvalue for="att1" value="ASV386"/>
          <attvalue for="att2" value="0.060895736860321"/>
        </attvalues>
        <viz:color r="255" g="99" b="71" a="1"/>
        <viz:position x="76.7728264573768" y="221.955830208037" z="0"/>
        <viz:size value="5"/>
      </node>
      <node id="289" label="ASV388">
        <attvalues>
          <attvalue for="att1" value="ASV388"/>
          <attvalue for="att2" value="0.091562654703648"/>
        </attvalues>
        <viz:color r="255" g="99" b="71" a="1"/>
        <viz:position x="-74.9971636500066" y="7.01539899882539" z="0"/>
        <viz:size value="5"/>
      </node>
      <node id="290" label="ASV393">
        <attvalues>
          <attvalue for="att1" value="ASV393"/>
          <attvalue for="att2" value="0.0863054687876491"/>
        </attvalues>
        <viz:color r="255" g="99" b="71" a="1"/>
        <viz:position x="139.204850552751" y="213.274675234537" z="0"/>
        <viz:size value="5"/>
      </node>
      <node id="291" label="ASV394">
        <attvalues>
          <attvalue for="att1" value="ASV394"/>
          <attvalue for="att2" value="0.134058240857973"/>
        </attvalues>
        <viz:color r="255" g="99" b="71" a="1"/>
        <viz:position x="-104.127253691871" y="68.8194423905211" z="0"/>
        <viz:size value="5"/>
      </node>
      <node id="292" label="ASV396">
        <attvalues>
          <attvalue for="att1" value="ASV396"/>
          <attvalue for="att2" value="0.100324631230313"/>
        </attvalues>
        <viz:color r="255" g="99" b="71" a="1"/>
        <viz:position x="-54.7854227055907" y="56.0679513617645" z="0"/>
        <viz:size value="5"/>
      </node>
      <node id="293" label="ASV398">
        <attvalues>
          <attvalue for="att1" value="ASV398"/>
          <attvalue for="att2" value="0.0749148993029848"/>
        </attvalues>
        <viz:color r="255" g="99" b="71" a="1"/>
        <viz:position x="187.244821236522" y="-225.372716873906" z="0"/>
        <viz:size value="5"/>
      </node>
      <node id="294" label="ASV399">
        <attvalues>
          <attvalue for="att1" value="ASV399"/>
          <attvalue for="att2" value="0.0674672192553196"/>
        </attvalues>
        <viz:color r="255" g="99" b="71" a="1"/>
        <viz:position x="13.5504318591456" y="238.103917810883" z="0"/>
        <viz:size value="5"/>
      </node>
      <node id="295" label="ASV400">
        <attvalues>
          <attvalue for="att1" value="ASV400"/>
          <attvalue for="att2" value="0.0652767251236534"/>
        </attvalues>
        <viz:color r="255" g="99" b="71" a="1"/>
        <viz:position x="-218.042242569449" y="35.7067388871878" z="0"/>
        <viz:size value="5"/>
      </node>
      <node id="296" label="ASV402">
        <attvalues>
          <attvalue for="att1" value="ASV402"/>
          <attvalue for="att2" value="0.0652767251236534"/>
        </attvalues>
        <viz:color r="255" g="99" b="71" a="1"/>
        <viz:position x="-131.878670225156" y="-83.9273837021645" z="0"/>
        <viz:size value="5"/>
      </node>
      <node id="297" label="ASV411">
        <attvalues>
          <attvalue for="att1" value="ASV411"/>
          <attvalue for="att2" value="0.111715200714977"/>
        </attvalues>
        <viz:color r="255" g="99" b="71" a="1"/>
        <viz:position x="-242.548198601581" y="-227.613376110927" z="0"/>
        <viz:size value="5"/>
      </node>
      <node id="298" label="ASV413">
        <attvalues>
          <attvalue for="att1" value="ASV413"/>
          <attvalue for="att2" value="0.0858673699613159"/>
        </attvalues>
        <viz:color r="255" g="99" b="71" a="1"/>
        <viz:position x="243.641894323902" y="-171.358486256518" z="0"/>
        <viz:size value="5"/>
      </node>
      <node id="299" label="ASV416">
        <attvalues>
          <attvalue for="att1" value="ASV416"/>
          <attvalue for="att2" value="0.0841149746559829"/>
        </attvalues>
        <viz:color r="255" g="99" b="71" a="1"/>
        <viz:position x="-32.9925031298494" y="-54.461578169404" z="0"/>
        <viz:size value="5"/>
      </node>
      <node id="300" label="ASV417">
        <attvalues>
          <attvalue for="att1" value="ASV417"/>
          <attvalue for="att2" value="0.0687815157343194"/>
        </attvalues>
        <viz:color r="255" g="99" b="71" a="1"/>
        <viz:position x="-237.026552290338" y="-164.807503771732" z="0"/>
        <viz:size value="5"/>
      </node>
      <node id="301" label="ASV419">
        <attvalues>
          <attvalue for="att1" value="ASV419"/>
          <attvalue for="att2" value="0.0858673699613159"/>
        </attvalues>
        <viz:color r="255" g="99" b="71" a="1"/>
        <viz:position x="-59.225765101776" y="99.4497644257307" z="0"/>
        <viz:size value="5"/>
      </node>
      <node id="302" label="ASV420">
        <attvalues>
          <attvalue for="att1" value="ASV420"/>
          <attvalue for="att2" value="0.0762291957819845"/>
        </attvalues>
        <viz:color r="255" g="99" b="71" a="1"/>
        <viz:position x="213.300750648642" y="13.3269350595951" z="0"/>
        <viz:size value="5"/>
      </node>
      <node id="303" label="ASV425">
        <attvalues>
          <attvalue for="att1" value="ASV425"/>
          <attvalue for="att2" value="0.112153299541311"/>
        </attvalues>
        <viz:color r="255" g="99" b="71" a="1"/>
        <viz:position x="80.091342754036" y="210.423154025268" z="0"/>
        <viz:size value="5"/>
      </node>
      <node id="304" label="ASV426">
        <attvalues>
          <attvalue for="att1" value="ASV426"/>
          <attvalue for="att2" value="0.0630862309919872"/>
        </attvalues>
        <viz:color r="255" g="99" b="71" a="1"/>
        <viz:position x="-237.610890508901" y="217.787401972527" z="0"/>
        <viz:size value="5"/>
      </node>
      <node id="305" label="ASV435">
        <attvalues>
          <attvalue for="att1" value="ASV435"/>
          <attvalue for="att2" value="0.0683434169079861"/>
        </attvalues>
        <viz:color r="255" g="99" b="71" a="1"/>
        <viz:position x="-213.129933443915" y="-73.3554509118718" z="0"/>
        <viz:size value="5"/>
      </node>
      <node id="306" label="ASV437">
        <attvalues>
          <attvalue for="att1" value="ASV437"/>
          <attvalue for="att2" value="0.0683434169079861"/>
        </attvalues>
        <viz:color r="255" g="99" b="71" a="1"/>
        <viz:position x="-70.7900371144826" y="-238.184579465388" z="0"/>
        <viz:size value="5"/>
      </node>
      <node id="307" label="ASV441">
        <attvalues>
          <attvalue for="att1" value="ASV441"/>
          <attvalue for="att2" value="0.0604576380339877"/>
        </attvalues>
        <viz:color r="255" g="99" b="71" a="1"/>
        <viz:position x="51.3595912490748" y="185.316483544114" z="0"/>
        <viz:size value="5"/>
      </node>
      <node id="308" label="ASV446">
        <attvalues>
          <attvalue for="att1" value="ASV446"/>
          <attvalue for="att2" value="0.0889340617456486"/>
        </attvalues>
        <viz:color r="255" g="99" b="71" a="1"/>
        <viz:position x="142.366997623738" y="43.5055059419408" z="0"/>
        <viz:size value="5"/>
      </node>
      <node id="309" label="ASV447">
        <attvalues>
          <attvalue for="att1" value="ASV447"/>
          <attvalue for="att2" value="0.0626481321656539"/>
        </attvalues>
        <viz:color r="255" g="99" b="71" a="1"/>
        <viz:position x="229.969178948995" y="-228.847439249904" z="0"/>
        <viz:size value="5"/>
      </node>
      <node id="310" label="ASV448">
        <attvalues>
          <attvalue for="att1" value="ASV448"/>
          <attvalue for="att2" value="0.139753525600305"/>
        </attvalues>
        <viz:color r="255" g="99" b="71" a="1"/>
        <viz:position x="-20.6951157910835" y="-241.515268287756" z="0"/>
        <viz:size value="5"/>
      </node>
      <node id="311" label="ASV460">
        <attvalues>
          <attvalue for="att1" value="ASV460"/>
          <attvalue for="att2" value="0.0867435676139824"/>
        </attvalues>
        <viz:color r="255" g="99" b="71" a="1"/>
        <viz:position x="30.9215657252136" y="-178.536775028972" z="0"/>
        <viz:size value="5"/>
      </node>
      <node id="312" label="ASV471">
        <attvalues>
          <attvalue for="att1" value="ASV471"/>
          <attvalue for="att2" value="0.0639624286446537"/>
        </attvalues>
        <viz:color r="255" g="99" b="71" a="1"/>
        <viz:position x="-188.840791402361" y="-136.641342028399" z="0"/>
        <viz:size value="5"/>
      </node>
      <node id="313" label="ASV473">
        <attvalues>
          <attvalue for="att1" value="ASV473"/>
          <attvalue for="att2" value="0.0617719345129874"/>
        </attvalues>
        <viz:color r="255" g="99" b="71" a="1"/>
        <viz:position x="-83.1757429550934" y="164.025526013024" z="0"/>
        <viz:size value="5"/>
      </node>
      <node id="314" label="ASV474">
        <attvalues>
          <attvalue for="att1" value="ASV474"/>
          <attvalue for="att2" value="0.0867435676139824"/>
        </attvalues>
        <viz:color r="255" g="99" b="71" a="1"/>
        <viz:position x="-214.346961704953" y="-141.549715158952" z="0"/>
        <viz:size value="5"/>
      </node>
      <node id="315" label="ASV480">
        <attvalues>
          <attvalue for="att1" value="ASV480"/>
          <attvalue for="att2" value="0.0714101086923188"/>
        </attvalues>
        <viz:color r="255" g="99" b="71" a="1"/>
        <viz:position x="-10.4817790251139" y="142.295110729373" z="0"/>
        <viz:size value="5"/>
      </node>
      <node id="316" label="ASV481">
        <attvalues>
          <attvalue for="att1" value="ASV481"/>
          <attvalue for="att2" value="0.0700958122133191"/>
        </attvalues>
        <viz:color r="255" g="99" b="71" a="1"/>
        <viz:position x="46.9320057977908" y="-172.649685225728" z="0"/>
        <viz:size value="5"/>
      </node>
      <node id="317" label="ASV482">
        <attvalues>
          <attvalue for="att1" value="ASV482"/>
          <attvalue for="att2" value="0.0604576380339877"/>
        </attvalues>
        <viz:color r="255" g="99" b="71" a="1"/>
        <viz:position x="-113.81839542789" y="25.2569396363867" z="0"/>
        <viz:size value="5"/>
      </node>
      <node id="318" label="ASV487">
        <attvalues>
          <attvalue for="att1" value="ASV487"/>
          <attvalue for="att2" value="0.0705339110396523"/>
        </attvalues>
        <viz:color r="255" g="99" b="71" a="1"/>
        <viz:position x="-108.710008094671" y="239.637202327248" z="0"/>
        <viz:size value="5"/>
      </node>
      <node id="319" label="ASV489">
        <attvalues>
          <attvalue for="att1" value="ASV489"/>
          <attvalue for="att2" value="0.0635243298183204"/>
        </attvalues>
        <viz:color r="255" g="99" b="71" a="1"/>
        <viz:position x="-188.094587774566" y="-155.068218128738" z="0"/>
        <viz:size value="5"/>
      </node>
      <node id="320" label="ASV490">
        <attvalues>
          <attvalue for="att1" value="ASV490"/>
          <attvalue for="att2" value="0.0814863816979834"/>
        </attvalues>
        <viz:color r="255" g="99" b="71" a="1"/>
        <viz:position x="248.456853978341" y="-245.872178466617" z="0"/>
        <viz:size value="5"/>
      </node>
      <node id="321" label="ASV492">
        <attvalues>
          <attvalue for="att1" value="ASV492"/>
          <attvalue for="att2" value="0.0784196899136507"/>
        </attvalues>
        <viz:color r="255" g="99" b="71" a="1"/>
        <viz:position x="-162.267412342047" y="-63.284274652144" z="0"/>
        <viz:size value="5"/>
      </node>
      <node id="322" label="ASV499">
        <attvalues>
          <attvalue for="att1" value="ASV499"/>
          <attvalue for="att2" value="0.0906864570509816"/>
        </attvalues>
        <viz:color r="255" g="99" b="71" a="1"/>
        <viz:position x="-152.738437227421" y="62.1054786605734" z="0"/>
        <viz:size value="5"/>
      </node>
      <node id="323" label="ASV500">
        <attvalues>
          <attvalue for="att1" value="ASV500"/>
          <attvalue for="att2" value="0.071848207518652"/>
        </attvalues>
        <viz:color r="255" g="99" b="71" a="1"/>
        <viz:position x="187.379233526732" y="-232.121977050506" z="0"/>
        <viz:size value="5"/>
      </node>
      <node id="324" label="ASV503">
        <attvalues>
          <attvalue for="att1" value="ASV503"/>
          <attvalue for="att2" value="0.0674672192553196"/>
        </attvalues>
        <viz:color r="255" g="99" b="71" a="1"/>
        <viz:position x="152.452417631815" y="54.8249338255206" z="0"/>
        <viz:size value="5"/>
      </node>
      <node id="325" label="ASV510">
        <attvalues>
          <attvalue for="att1" value="ASV510"/>
          <attvalue for="att2" value="0.0644005274709869"/>
        </attvalues>
        <viz:color r="255" g="99" b="71" a="1"/>
        <viz:position x="-92.2951980870312" y="183.528217980309" z="0"/>
        <viz:size value="5"/>
      </node>
      <node id="326" label="ASV511">
        <attvalues>
          <attvalue for="att1" value="ASV511"/>
          <attvalue for="att2" value="0.0630862309919872"/>
        </attvalues>
        <viz:color r="255" g="99" b="71" a="1"/>
        <viz:position x="105.202638459563" y="-109.820887409914" z="0"/>
        <viz:size value="5"/>
      </node>
      <node id="327" label="ASV516">
        <attvalues>
          <attvalue for="att1" value="ASV516"/>
          <attvalue for="att2" value="0.0652767251236534"/>
        </attvalues>
        <viz:color r="255" g="99" b="71" a="1"/>
        <viz:position x="93.9328374598124" y="-151.641651835358" z="0"/>
        <viz:size value="5"/>
      </node>
      <node id="328" label="ASV521">
        <attvalues>
          <attvalue for="att1" value="ASV521"/>
          <attvalue for="att2" value="0.0652767251236534"/>
        </attvalues>
        <viz:color r="255" g="99" b="71" a="1"/>
        <viz:position x="-113.539854292132" y="-140.592875486489" z="0"/>
        <viz:size value="5"/>
      </node>
      <node id="329" label="ASV524">
        <attvalues>
          <attvalue for="att1" value="ASV524"/>
          <attvalue for="att2" value="0.129239153768307"/>
        </attvalues>
        <viz:color r="255" g="99" b="71" a="1"/>
        <viz:position x="148.751887136701" y="-90.4943457849226" z="0"/>
        <viz:size value="5"/>
      </node>
      <node id="330" label="ASV526">
        <attvalues>
          <attvalue for="att1" value="ASV526"/>
          <attvalue for="att2" value="0.0692196145606526"/>
        </attvalues>
        <viz:color r="255" g="99" b="71" a="1"/>
        <viz:position x="236.287277480575" y="17.9400808360883" z="0"/>
        <viz:size value="5"/>
      </node>
      <node id="331" label="ASV533">
        <attvalues>
          <attvalue for="att1" value="ASV533"/>
          <attvalue for="att2" value="0.0889340617456486"/>
        </attvalues>
        <viz:color r="255" g="99" b="71" a="1"/>
        <viz:position x="-131.914702026013" y="156.369820787485" z="0"/>
        <viz:size value="5"/>
      </node>
      <node id="332" label="ASV536">
        <attvalues>
          <attvalue for="att1" value="ASV536"/>
          <attvalue for="att2" value="0.0692196145606526"/>
        </attvalues>
        <viz:color r="255" g="99" b="71" a="1"/>
        <viz:position x="-195.294015609025" y="-204.455316002504" z="0"/>
        <viz:size value="5"/>
      </node>
      <node id="333" label="ASV538">
        <attvalues>
          <attvalue for="att1" value="ASV538"/>
          <attvalue for="att2" value="0.0613338356866542"/>
        </attvalues>
        <viz:color r="255" g="99" b="71" a="1"/>
        <viz:position x="-105.463766295155" y="134.449851369248" z="0"/>
        <viz:size value="5"/>
      </node>
      <node id="334" label="ASV539">
        <attvalues>
          <attvalue for="att1" value="ASV539"/>
          <attvalue for="att2" value="0.0639624286446537"/>
        </attvalues>
        <viz:color r="255" g="99" b="71" a="1"/>
        <viz:position x="224.560575285836" y="-60.5639392763707" z="0"/>
        <viz:size value="5"/>
      </node>
      <node id="335" label="ASV543">
        <attvalues>
          <attvalue for="att1" value="ASV543"/>
          <attvalue for="att2" value="0.0810482828716502"/>
        </attvalues>
        <viz:color r="255" g="99" b="71" a="1"/>
        <viz:position x="73.9819016739432" y="169.407164331081" z="0"/>
        <viz:size value="5"/>
      </node>
      <node id="336" label="ASV544">
        <attvalues>
          <attvalue for="att1" value="ASV544"/>
          <attvalue for="att2" value="0.0613338356866542"/>
        </attvalues>
        <viz:color r="255" g="99" b="71" a="1"/>
        <viz:position x="222.218409468224" y="29.4288463602596" z="0"/>
        <viz:size value="5"/>
      </node>
      <node id="337" label="ASV547">
        <attvalues>
          <attvalue for="att1" value="ASV547"/>
          <attvalue for="att2" value="0.0644005274709869"/>
        </attvalues>
        <viz:color r="255" g="99" b="71" a="1"/>
        <viz:position x="66.6149793520718" y="122.937386423488" z="0"/>
        <viz:size value="5"/>
      </node>
      <node id="338" label="ASV550">
        <attvalues>
          <attvalue for="att1" value="ASV550"/>
          <attvalue for="att2" value="0.0863054687876491"/>
        </attvalues>
        <viz:color r="255" g="99" b="71" a="1"/>
        <viz:position x="82.0887657418474" y="162.327506287758" z="0"/>
        <viz:size value="5"/>
      </node>
      <node id="339" label="ASV554">
        <attvalues>
          <attvalue for="att1" value="ASV554"/>
          <attvalue for="att2" value="0.0665910216026531"/>
        </attvalues>
        <viz:color r="255" g="99" b="71" a="1"/>
        <viz:position x="-222.898671795668" y="237.743274057938" z="0"/>
        <viz:size value="5"/>
      </node>
      <node id="340" label="ASV557">
        <attvalues>
          <attvalue for="att1" value="ASV557"/>
          <attvalue for="att2" value="0.060895736860321"/>
        </attvalues>
        <viz:color r="255" g="99" b="71" a="1"/>
        <viz:position x="-184.997051884812" y="-117.697146858331" z="0"/>
        <viz:size value="5"/>
      </node>
      <node id="341" label="ASV569">
        <attvalues>
          <attvalue for="att1" value="ASV569"/>
          <attvalue for="att2" value="0.0709720098659856"/>
        </attvalues>
        <viz:color r="255" g="99" b="71" a="1"/>
        <viz:position x="-114.153103013318" y="-63.7992912793978" z="0"/>
        <viz:size value="5"/>
      </node>
      <node id="342" label="ASV577">
        <attvalues>
          <attvalue for="att1" value="ASV577"/>
          <attvalue for="att2" value="0.0679053180816529"/>
        </attvalues>
        <viz:color r="255" g="99" b="71" a="1"/>
        <viz:position x="137.046246099672" y="235.630501253996" z="0"/>
        <viz:size value="5"/>
      </node>
      <node id="343" label="ASV582">
        <attvalues>
          <attvalue for="att1" value="ASV582"/>
          <attvalue for="att2" value="0.0674672192553196"/>
        </attvalues>
        <viz:color r="255" g="99" b="71" a="1"/>
        <viz:position x="-62.3912624542756" y="-95.6139072944179" z="0"/>
        <viz:size value="5"/>
      </node>
      <node id="344" label="ASV586">
        <attvalues>
          <attvalue for="att1" value="ASV586"/>
          <attvalue for="att2" value="0.0696577133869858"/>
        </attvalues>
        <viz:color r="255" g="99" b="71" a="1"/>
        <viz:position x="-213.005376820267" y="16.9979979869571" z="0"/>
        <viz:size value="5"/>
      </node>
      <node id="345" label="ASV592">
        <attvalues>
          <attvalue for="att1" value="ASV592"/>
          <attvalue for="att2" value="0.0705339110396523"/>
        </attvalues>
        <viz:color r="255" g="99" b="71" a="1"/>
        <viz:position x="225.290568350804" y="-210.492490382407" z="0"/>
        <viz:size value="5"/>
      </node>
      <node id="346" label="ASV594">
        <attvalues>
          <attvalue for="att1" value="ASV594"/>
          <attvalue for="att2" value="0.0661529227763199"/>
        </attvalues>
        <viz:color r="255" g="99" b="71" a="1"/>
        <viz:position x="98.2427099497074" y="72.7221979231149" z="0"/>
        <viz:size value="5"/>
      </node>
      <node id="347" label="ASV595">
        <attvalues>
          <attvalue for="att1" value="ASV595"/>
          <attvalue for="att2" value="0.060895736860321"/>
        </attvalues>
        <viz:color r="255" g="99" b="71" a="1"/>
        <viz:position x="-89.7253054373583" y="-58.3099305692321" z="0"/>
        <viz:size value="5"/>
      </node>
      <node id="348" label="ASV617">
        <attvalues>
          <attvalue for="att1" value="ASV617"/>
          <attvalue for="att2" value="0.0639624286446537"/>
        </attvalues>
        <viz:color r="255" g="99" b="71" a="1"/>
        <viz:position x="-96.6392452546803" y="-51.0857719183947" z="0"/>
        <viz:size value="5"/>
      </node>
      <node id="349" label="ASV619">
        <attvalues>
          <attvalue for="att1" value="ASV619"/>
          <attvalue for="att2" value="0.0863054687876491"/>
        </attvalues>
        <viz:color r="255" g="99" b="71" a="1"/>
        <viz:position x="213.330795740527" y="190.080437375183" z="0"/>
        <viz:size value="5"/>
      </node>
      <node id="350" label="ASV626">
        <attvalues>
          <attvalue for="att1" value="ASV626"/>
          <attvalue for="att2" value="0.102077026535646"/>
        </attvalues>
        <viz:color r="255" g="99" b="71" a="1"/>
        <viz:position x="-33.5814982901496" y="-86.6254418459423" z="0"/>
        <viz:size value="5"/>
      </node>
      <node id="351" label="ASV629">
        <attvalues>
          <attvalue for="att1" value="ASV629"/>
          <attvalue for="att2" value="0.0700958122133191"/>
        </attvalues>
        <viz:color r="255" g="99" b="71" a="1"/>
        <viz:position x="165.964639004254" y="130.799341266079" z="0"/>
        <viz:size value="5"/>
      </node>
      <node id="352" label="ASV631">
        <attvalues>
          <attvalue for="att1" value="ASV631"/>
          <attvalue for="att2" value="0.0600195392076545"/>
        </attvalues>
        <viz:color r="255" g="99" b="71" a="1"/>
        <viz:position x="-248.752510134468" y="87.1127556825278" z="0"/>
        <viz:size value="5"/>
      </node>
      <node id="353" label="ASV644">
        <attvalues>
          <attvalue for="att1" value="ASV644"/>
          <attvalue for="att2" value="0.0766672946083177"/>
        </attvalues>
        <viz:color r="255" g="99" b="71" a="1"/>
        <viz:position x="-4.25973397819874" y="-134.313641844354" z="0"/>
        <viz:size value="5"/>
      </node>
      <node id="354" label="ASV645">
        <attvalues>
          <attvalue for="att1" value="ASV645"/>
          <attvalue for="att2" value="0.073600602823985"/>
        </attvalues>
        <viz:color r="255" g="99" b="71" a="1"/>
        <viz:position x="-73.4587653559933" y="-69.2114678888464" z="0"/>
        <viz:size value="5"/>
      </node>
      <node id="355" label="ASV656">
        <attvalues>
          <attvalue for="att1" value="ASV656"/>
          <attvalue for="att2" value="0.0709720098659856"/>
        </attvalues>
        <viz:color r="255" g="99" b="71" a="1"/>
        <viz:position x="-139.361104126089" y="-16.3514005514238" z="0"/>
        <viz:size value="5"/>
      </node>
      <node id="356" label="ASV678">
        <attvalues>
          <attvalue for="att1" value="ASV678"/>
          <attvalue for="att2" value="0.0884959629193153"/>
        </attvalues>
        <viz:color r="255" g="99" b="71" a="1"/>
        <viz:position x="78.5919230494665" y="-168.386147038972" z="0"/>
        <viz:size value="5"/>
      </node>
      <node id="357" label="ASV697">
        <attvalues>
          <attvalue for="att1" value="ASV697"/>
          <attvalue for="att2" value="0.0722863063449853"/>
        </attvalues>
        <viz:color r="255" g="99" b="71" a="1"/>
        <viz:position x="177.605862630487" y="-115.999480168793" z="0"/>
        <viz:size value="5"/>
      </node>
      <node id="358" label="ASV702">
        <attvalues>
          <attvalue for="att1" value="ASV702"/>
          <attvalue for="att2" value="0.0722863063449853"/>
        </attvalues>
        <viz:color r="255" g="99" b="71" a="1"/>
        <viz:position x="212.073846546395" y="206.014174581202" z="0"/>
        <viz:size value="5"/>
      </node>
      <node id="359" label="ASV713">
        <attvalues>
          <attvalue for="att1" value="ASV713"/>
          <attvalue for="att2" value="0.0617719345129874"/>
        </attvalues>
        <viz:color r="255" g="99" b="71" a="1"/>
        <viz:position x="246.347416780225" y="-0.0459722143527017" z="0"/>
        <viz:size value="5"/>
      </node>
      <node id="360" label="ASV753">
        <attvalues>
          <attvalue for="att1" value="ASV753"/>
          <attvalue for="att2" value="0.0784196899136507"/>
        </attvalues>
        <viz:color r="255" g="99" b="71" a="1"/>
        <viz:position x="-213.971203758127" y="94.5254500147825" z="0"/>
        <viz:size value="5"/>
      </node>
      <node id="361" label="ASV774">
        <attvalues>
          <attvalue for="att1" value="ASV774"/>
          <attvalue for="att2" value="0.0661529227763199"/>
        </attvalues>
        <viz:color r="255" g="99" b="71" a="1"/>
        <viz:position x="-147.881479472389" y="108.811486418479" z="0"/>
        <viz:size value="5"/>
      </node>
      <node id="362" label="ASV811">
        <attvalues>
          <attvalue for="att1" value="ASV811"/>
          <attvalue for="att2" value="0.0670291204289864"/>
        </attvalues>
        <viz:color r="255" g="99" b="71" a="1"/>
        <viz:position x="239.056354646979" y="120.535774319645" z="0"/>
        <viz:size value="5"/>
      </node>
      <node id="363" label="ASV878">
        <attvalues>
          <attvalue for="att1" value="ASV878"/>
          <attvalue for="att2" value="0.0985722359249799"/>
        </attvalues>
        <viz:color r="255" g="99" b="71" a="1"/>
        <viz:position x="89.2921508566218" y="-171.152437689925" z="0"/>
        <viz:size value="5"/>
      </node>
      <node id="364" label="ASV911">
        <attvalues>
          <attvalue for="att1" value="ASV911"/>
          <attvalue for="att2" value="0.0648386262973202"/>
        </attvalues>
        <viz:color r="255" g="99" b="71" a="1"/>
        <viz:position x="-229.891098376341" y="-69.2844515419688" z="0"/>
        <viz:size value="5"/>
      </node>
      <node id="365" label="ASV976">
        <attvalues>
          <attvalue for="att1" value="ASV976"/>
          <attvalue for="att2" value="0.0639624286446537"/>
        </attvalues>
        <viz:color r="255" g="99" b="71" a="1"/>
        <viz:position x="-82.0366865347497" y="-186.043700344631" z="0"/>
        <viz:size value="5"/>
      </node>
      <node id="366" label="ASV1354">
        <attvalues>
          <attvalue for="att1" value="ASV1354"/>
          <attvalue for="att2" value="0.0683434169079861"/>
        </attvalues>
        <viz:color r="255" g="99" b="71" a="1"/>
        <viz:position x="224.499448101792" y="-171.182956588885" z="0"/>
        <viz:size value="5"/>
      </node>
      <node id="367" label="ASV1413">
        <attvalues>
          <attvalue for="att1" value="ASV1413"/>
          <attvalue for="att2" value="0.0731625039976518"/>
        </attvalues>
        <viz:color r="255" g="99" b="71" a="1"/>
        <viz:position x="21.2892877421451" y="130.027888224378" z="0"/>
        <viz:size value="5"/>
      </node>
      <node id="368" label="ASV2153">
        <attvalues>
          <attvalue for="att1" value="ASV2153"/>
          <attvalue for="att2" value="0.0600195392076545"/>
        </attvalues>
        <viz:color r="255" g="99" b="71" a="1"/>
        <viz:position x="83.5864235664117" y="231.439798356572" z="0"/>
        <viz:size value="5"/>
      </node>
      <node id="369" label="ASV2287">
        <attvalues>
          <attvalue for="att1" value="ASV2287"/>
          <attvalue for="att2" value="0.0648386262973202"/>
        </attvalues>
        <viz:color r="255" g="99" b="71" a="1"/>
        <viz:position x="-197.177287868039" y="218.997302257509" z="0"/>
        <viz:size value="5"/>
      </node>
    </nodes>
    <edges>
      <edge id="0" label="-" source="1" target="49" weight="1">
        <attvalues>
          <attvalue for="att1" value="-"/>
        </attvalues>
      </edge>
      <edge id="1" label="+" source="1" target="66" weight="0.9680362">
        <attvalues>
          <attvalue for="att1" value="+"/>
        </attvalues>
      </edge>
      <edge id="2" label="-" source="1" target="84" weight="0.9909923">
        <attvalues>
          <attvalue for="att1" value="-"/>
        </attvalues>
      </edge>
      <edge id="3" label="-" source="1" target="89" weight="0.9892096">
        <attvalues>
          <attvalue for="att1" value="-"/>
        </attvalues>
      </edge>
      <edge id="4" label="-" source="1" target="116" weight="1">
        <attvalues>
          <attvalue for="att1" value="-"/>
        </attvalues>
      </edge>
      <edge id="5" label="-" source="1" target="140" weight="0.8760977">
        <attvalues>
          <attvalue for="att1" value="-"/>
        </attvalues>
      </edge>
      <edge id="6" label="-" source="1" target="147" weight="1">
        <attvalues>
          <attvalue for="att1" value="-"/>
        </attvalues>
      </edge>
      <edge id="7" label="-" source="1" target="173" weight="0.8803373">
        <attvalues>
          <attvalue for="att1" value="-"/>
        </attvalues>
      </edge>
      <edge id="8" label="-" source="1" target="177" weight="0.7890238">
        <attvalues>
          <attvalue for="att1" value="-"/>
        </attvalues>
      </edge>
      <edge id="9" label="-" source="1" target="201" weight="0.9784677">
        <attvalues>
          <attvalue for="att1" value="-"/>
        </attvalues>
      </edge>
      <edge id="10" label="-" source="1" target="233" weight="1">
        <attvalues>
          <attvalue for="att1" value="-"/>
        </attvalues>
      </edge>
      <edge id="11" label="-" source="1" target="237" weight="1">
        <attvalues>
          <attvalue for="att1" value="-"/>
        </attvalues>
      </edge>
      <edge id="12" label="-" source="1" target="246" weight="0.9915542">
        <attvalues>
          <attvalue for="att1" value="-"/>
        </attvalues>
      </edge>
      <edge id="13" label="+" source="1" target="305" weight="0.8345721">
        <attvalues>
          <attvalue for="att1" value="+"/>
        </attvalues>
      </edge>
      <edge id="14" label="-" source="1" target="314" weight="0.9997904">
        <attvalues>
          <attvalue for="att1" value="-"/>
        </attvalues>
      </edge>
      <edge id="15" label="-" source="1" target="339" weight="0.8900705">
        <attvalues>
          <attvalue for="att1" value="-"/>
        </attvalues>
      </edge>
      <edge id="16" label="-" source="1" target="348" weight="0.9616768">
        <attvalues>
          <attvalue for="att1" value="-"/>
        </attvalues>
      </edge>
      <edge id="17" label="-" source="2" target="4" weight="0.9480505">
        <attvalues>
          <attvalue for="att1" value="-"/>
        </attvalues>
      </edge>
      <edge id="18" label="-" source="2" target="115" weight="1">
        <attvalues>
          <attvalue for="att1" value="-"/>
        </attvalues>
      </edge>
      <edge id="19" label="-" source="2" target="147" weight="1">
        <attvalues>
          <attvalue for="att1" value="-"/>
        </attvalues>
      </edge>
      <edge id="20" label="+" source="2" target="185" weight="0.9476261">
        <attvalues>
          <attvalue for="att1" value="+"/>
        </attvalues>
      </edge>
      <edge id="21" label="-" source="2" target="249" weight="0.9622113">
        <attvalues>
          <attvalue for="att1" value="-"/>
        </attvalues>
      </edge>
      <edge id="22" label="-" source="2" target="251" weight="0.9541331">
        <attvalues>
          <attvalue for="att1" value="-"/>
        </attvalues>
      </edge>
      <edge id="23" label="-" source="2" target="259" weight="0.8444625">
        <attvalues>
          <attvalue for="att1" value="-"/>
        </attvalues>
      </edge>
      <edge id="24" label="-" source="2" target="282" weight="0.7366432">
        <attvalues>
          <attvalue for="att1" value="-"/>
        </attvalues>
      </edge>
      <edge id="25" label="-" source="2" target="308" weight="0.8982402">
        <attvalues>
          <attvalue for="att1" value="-"/>
        </attvalues>
      </edge>
      <edge id="26" label="-" source="2" target="310" weight="0.8040615">
        <attvalues>
          <attvalue for="att1" value="-"/>
        </attvalues>
      </edge>
      <edge id="27" label="-" source="2" target="358" weight="1">
        <attvalues>
          <attvalue for="att1" value="-"/>
        </attvalues>
      </edge>
      <edge id="28" label="+" source="3" target="51" weight="0.9673818">
        <attvalues>
          <attvalue for="att1" value="+"/>
        </attvalues>
      </edge>
      <edge id="29" label="-" source="3" target="60" weight="0.9744106">
        <attvalues>
          <attvalue for="att1" value="-"/>
        </attvalues>
      </edge>
      <edge id="30" label="+" source="3" target="72" weight="0.8712929">
        <attvalues>
          <attvalue for="att1" value="+"/>
        </attvalues>
      </edge>
      <edge id="31" label="-" source="3" target="99" weight="0.9912154">
        <attvalues>
          <attvalue for="att1" value="-"/>
        </attvalues>
      </edge>
      <edge id="32" label="+" source="3" target="116" weight="0.9324461">
        <attvalues>
          <attvalue for="att1" value="+"/>
        </attvalues>
      </edge>
      <edge id="33" label="+" source="3" target="136" weight="0.9673272">
        <attvalues>
          <attvalue for="att1" value="+"/>
        </attvalues>
      </edge>
      <edge id="34" label="+" source="3" target="138" weight="0.9708125">
        <attvalues>
          <attvalue for="att1" value="+"/>
        </attvalues>
      </edge>
      <edge id="35" label="-" source="3" target="164" weight="0.7625989">
        <attvalues>
          <attvalue for="att1" value="-"/>
        </attvalues>
      </edge>
      <edge id="36" label="-" source="3" target="186" weight="0.9395731">
        <attvalues>
          <attvalue for="att1" value="-"/>
        </attvalues>
      </edge>
      <edge id="37" label="-" source="3" target="221" weight="0.8963101">
        <attvalues>
          <attvalue for="att1" value="-"/>
        </attvalues>
      </edge>
      <edge id="38" label="-" source="3" target="223" weight="0.9588356">
        <attvalues>
          <attvalue for="att1" value="-"/>
        </attvalues>
      </edge>
      <edge id="39" label="+" source="3" target="249" weight="0.6961063">
        <attvalues>
          <attvalue for="att1" value="+"/>
        </attvalues>
      </edge>
      <edge id="40" label="-" source="3" target="254" weight="0.9247926">
        <attvalues>
          <attvalue for="att1" value="-"/>
        </attvalues>
      </edge>
      <edge id="41" label="+" source="3" target="260" weight="0.9677292">
        <attvalues>
          <attvalue for="att1" value="+"/>
        </attvalues>
      </edge>
      <edge id="42" label="-" source="3" target="269" weight="0.8873595">
        <attvalues>
          <attvalue for="att1" value="-"/>
        </attvalues>
      </edge>
      <edge id="43" label="+" source="3" target="281" weight="0.7723819">
        <attvalues>
          <attvalue for="att1" value="+"/>
        </attvalues>
      </edge>
      <edge id="44" label="+" source="3" target="296" weight="0.9093075">
        <attvalues>
          <attvalue for="att1" value="+"/>
        </attvalues>
      </edge>
      <edge id="45" label="-" source="4" target="87" weight="0.8541026">
        <attvalues>
          <attvalue for="att1" value="-"/>
        </attvalues>
      </edge>
      <edge id="46" label="-" source="4" target="90" weight="0.9847761">
        <attvalues>
          <attvalue for="att1" value="-"/>
        </attvalues>
      </edge>
      <edge id="47" label="+" source="4" target="149" weight="0.9213711">
        <attvalues>
          <attvalue for="att1" value="+"/>
        </attvalues>
      </edge>
      <edge id="48" label="+" source="4" target="158" weight="0.9472636">
        <attvalues>
          <attvalue for="att1" value="+"/>
        </attvalues>
      </edge>
      <edge id="49" label="+" source="4" target="166" weight="0.8971912">
        <attvalues>
          <attvalue for="att1" value="+"/>
        </attvalues>
      </edge>
      <edge id="50" label="-" source="4" target="188" weight="0.9460718">
        <attvalues>
          <attvalue for="att1" value="-"/>
        </attvalues>
      </edge>
      <edge id="51" label="-" source="4" target="248" weight="0.9598044">
        <attvalues>
          <attvalue for="att1" value="-"/>
        </attvalues>
      </edge>
      <edge id="52" label="+" source="4" target="283" weight="0.7120273">
        <attvalues>
          <attvalue for="att1" value="+"/>
        </attvalues>
      </edge>
      <edge id="53" label="-" source="4" target="297" weight="0.9620281">
        <attvalues>
          <attvalue for="att1" value="-"/>
        </attvalues>
      </edge>
      <edge id="54" label="+" source="4" target="305" weight="0.9277822">
        <attvalues>
          <attvalue for="att1" value="+"/>
        </attvalues>
      </edge>
      <edge id="55" label="-" source="4" target="344" weight="0.976252">
        <attvalues>
          <attvalue for="att1" value="-"/>
        </attvalues>
      </edge>
      <edge id="56" label="+" source="5" target="8" weight="0.9398231">
        <attvalues>
          <attvalue for="att1" value="+"/>
        </attvalues>
      </edge>
      <edge id="57" label="+" source="5" target="17" weight="0.8978441">
        <attvalues>
          <attvalue for="att1" value="+"/>
        </attvalues>
      </edge>
      <edge id="58" label="-" source="5" target="36" weight="0.9397156">
        <attvalues>
          <attvalue for="att1" value="-"/>
        </attvalues>
      </edge>
      <edge id="59" label="-" source="5" target="41" weight="0.9414423">
        <attvalues>
          <attvalue for="att1" value="-"/>
        </attvalues>
      </edge>
      <edge id="60" label="-" source="5" target="70" weight="0.7611521">
        <attvalues>
          <attvalue for="att1" value="-"/>
        </attvalues>
      </edge>
      <edge id="61" label="+" source="5" target="80" weight="0.9222067">
        <attvalues>
          <attvalue for="att1" value="+"/>
        </attvalues>
      </edge>
      <edge id="62" label="-" source="5" target="89" weight="0.9111858">
        <attvalues>
          <attvalue for="att1" value="-"/>
        </attvalues>
      </edge>
      <edge id="63" label="+" source="5" target="100" weight="0.8554433">
        <attvalues>
          <attvalue for="att1" value="+"/>
        </attvalues>
      </edge>
      <edge id="64" label="+" source="5" target="115" weight="0.9720433">
        <attvalues>
          <attvalue for="att1" value="+"/>
        </attvalues>
      </edge>
      <edge id="65" label="+" source="5" target="120" weight="0.8739867">
        <attvalues>
          <attvalue for="att1" value="+"/>
        </attvalues>
      </edge>
      <edge id="66" label="-" source="5" target="170" weight="0.9074829">
        <attvalues>
          <attvalue for="att1" value="-"/>
        </attvalues>
      </edge>
      <edge id="67" label="-" source="5" target="174" weight="0.8249213">
        <attvalues>
          <attvalue for="att1" value="-"/>
        </attvalues>
      </edge>
      <edge id="68" label="-" source="5" target="175" weight="0.9944586">
        <attvalues>
          <attvalue for="att1" value="-"/>
        </attvalues>
      </edge>
      <edge id="69" label="-" source="5" target="227" weight="0.865613">
        <attvalues>
          <attvalue for="att1" value="-"/>
        </attvalues>
      </edge>
      <edge id="70" label="-" source="5" target="231" weight="0.8485914">
        <attvalues>
          <attvalue for="att1" value="-"/>
        </attvalues>
      </edge>
      <edge id="71" label="-" source="5" target="261" weight="0.9851878">
        <attvalues>
          <attvalue for="att1" value="-"/>
        </attvalues>
      </edge>
      <edge id="72" label="-" source="5" target="303" weight="0.8153404">
        <attvalues>
          <attvalue for="att1" value="-"/>
        </attvalues>
      </edge>
      <edge id="73" label="-" source="5" target="324" weight="0.9964087">
        <attvalues>
          <attvalue for="att1" value="-"/>
        </attvalues>
      </edge>
      <edge id="74" label="+" source="6" target="13" weight="0.8428451">
        <attvalues>
          <attvalue for="att1" value="+"/>
        </attvalues>
      </edge>
      <edge id="75" label="-" source="6" target="39" weight="0.8059866">
        <attvalues>
          <attvalue for="att1" value="-"/>
        </attvalues>
      </edge>
      <edge id="76" label="-" source="6" target="46" weight="0.8181731">
        <attvalues>
          <attvalue for="att1" value="-"/>
        </attvalues>
      </edge>
      <edge id="77" label="-" source="6" target="64" weight="1">
        <attvalues>
          <attvalue for="att1" value="-"/>
        </attvalues>
      </edge>
      <edge id="78" label="-" source="6" target="105" weight="0.7944319">
        <attvalues>
          <attvalue for="att1" value="-"/>
        </attvalues>
      </edge>
      <edge id="79" label="-" source="6" target="285" weight="0.8688799">
        <attvalues>
          <attvalue for="att1" value="-"/>
        </attvalues>
      </edge>
      <edge id="80" label="+" source="6" target="340" weight="0.8364389">
        <attvalues>
          <attvalue for="att1" value="+"/>
        </attvalues>
      </edge>
      <edge id="81" label="+" source="6" target="349" weight="0.8995853">
        <attvalues>
          <attvalue for="att1" value="+"/>
        </attvalues>
      </edge>
      <edge id="82" label="+" source="6" target="357" weight="0.8543816">
        <attvalues>
          <attvalue for="att1" value="+"/>
        </attvalues>
      </edge>
      <edge id="83" label="+" source="6" target="366" weight="0.9327654">
        <attvalues>
          <attvalue for="att1" value="+"/>
        </attvalues>
      </edge>
      <edge id="84" label="-" source="7" target="44" weight="0.9325855">
        <attvalues>
          <attvalue for="att1" value="-"/>
        </attvalues>
      </edge>
      <edge id="85" label="-" source="7" target="46" weight="1">
        <attvalues>
          <attvalue for="att1" value="-"/>
        </attvalues>
      </edge>
      <edge id="86" label="-" source="7" target="50" weight="0.9622846">
        <attvalues>
          <attvalue for="att1" value="-"/>
        </attvalues>
      </edge>
      <edge id="87" label="-" source="7" target="53" weight="1">
        <attvalues>
          <attvalue for="att1" value="-"/>
        </attvalues>
      </edge>
      <edge id="88" label="-" source="7" target="61" weight="0.9607458">
        <attvalues>
          <attvalue for="att1" value="-"/>
        </attvalues>
      </edge>
      <edge id="89" label="-" source="7" target="70" weight="1">
        <attvalues>
          <attvalue for="att1" value="-"/>
        </attvalues>
      </edge>
      <edge id="90" label="-" source="7" target="74" weight="0.936357">
        <attvalues>
          <attvalue for="att1" value="-"/>
        </attvalues>
      </edge>
      <edge id="91" label="-" source="7" target="86" weight="1">
        <attvalues>
          <attvalue for="att1" value="-"/>
        </attvalues>
      </edge>
      <edge id="92" label="-" source="7" target="99" weight="0.9559059">
        <attvalues>
          <attvalue for="att1" value="-"/>
        </attvalues>
      </edge>
      <edge id="93" label="-" source="7" target="123" weight="0.9541545">
        <attvalues>
          <attvalue for="att1" value="-"/>
        </attvalues>
      </edge>
      <edge id="94" label="+" source="7" target="126" weight="0.8236538">
        <attvalues>
          <attvalue for="att1" value="+"/>
        </attvalues>
      </edge>
      <edge id="95" label="+" source="7" target="142" weight="0.7560392">
        <attvalues>
          <attvalue for="att1" value="+"/>
        </attvalues>
      </edge>
      <edge id="96" label="-" source="7" target="221" weight="0.9291706">
        <attvalues>
          <attvalue for="att1" value="-"/>
        </attvalues>
      </edge>
      <edge id="97" label="+" source="7" target="247" weight="0.7637695">
        <attvalues>
          <attvalue for="att1" value="+"/>
        </attvalues>
      </edge>
      <edge id="98" label="-" source="8" target="160" weight="0.9002278">
        <attvalues>
          <attvalue for="att1" value="-"/>
        </attvalues>
      </edge>
      <edge id="99" label="-" source="8" target="214" weight="0.9004028">
        <attvalues>
          <attvalue for="att1" value="-"/>
        </attvalues>
      </edge>
      <edge id="100" label="+" source="8" target="369" weight="0.7854266">
        <attvalues>
          <attvalue for="att1" value="+"/>
        </attvalues>
      </edge>
      <edge id="101" label="-" source="9" target="34" weight="0.8601353">
        <attvalues>
          <attvalue for="att1" value="-"/>
        </attvalues>
      </edge>
      <edge id="102" label="+" source="9" target="104" weight="0.8993107">
        <attvalues>
          <attvalue for="att1" value="+"/>
        </attvalues>
      </edge>
      <edge id="103" label="+" source="9" target="157" weight="0.8655607">
        <attvalues>
          <attvalue for="att1" value="+"/>
        </attvalues>
      </edge>
      <edge id="104" label="+" source="9" target="158" weight="0.9470434">
        <attvalues>
          <attvalue for="att1" value="+"/>
        </attvalues>
      </edge>
      <edge id="105" label="+" source="9" target="165" weight="0.8675369">
        <attvalues>
          <attvalue for="att1" value="+"/>
        </attvalues>
      </edge>
      <edge id="106" label="-" source="9" target="175" weight="0.8822595">
        <attvalues>
          <attvalue for="att1" value="-"/>
        </attvalues>
      </edge>
      <edge id="107" label="-" source="9" target="177" weight="0.8900101">
        <attvalues>
          <attvalue for="att1" value="-"/>
        </attvalues>
      </edge>
      <edge id="108" label="+" source="9" target="203" weight="0.6768156">
        <attvalues>
          <attvalue for="att1" value="+"/>
        </attvalues>
      </edge>
      <edge id="109" label="-" source="9" target="208" weight="0.8630802">
        <attvalues>
          <attvalue for="att1" value="-"/>
        </attvalues>
      </edge>
      <edge id="110" label="+" source="9" target="210" weight="0.8012741">
        <attvalues>
          <attvalue for="att1" value="+"/>
        </attvalues>
      </edge>
      <edge id="111" label="-" source="9" target="310" weight="0.9274164">
        <attvalues>
          <attvalue for="att1" value="-"/>
        </attvalues>
      </edge>
      <edge id="112" label="-" source="9" target="337" weight="1">
        <attvalues>
          <attvalue for="att1" value="-"/>
        </attvalues>
      </edge>
      <edge id="113" label="-" source="10" target="41" weight="0.9213476">
        <attvalues>
          <attvalue for="att1" value="-"/>
        </attvalues>
      </edge>
      <edge id="114" label="-" source="10" target="141" weight="0.9219057">
        <attvalues>
          <attvalue for="att1" value="-"/>
        </attvalues>
      </edge>
      <edge id="115" label="+" source="10" target="161" weight="0.9270383">
        <attvalues>
          <attvalue for="att1" value="+"/>
        </attvalues>
      </edge>
      <edge id="116" label="+" source="10" target="194" weight="0.8713901">
        <attvalues>
          <attvalue for="att1" value="+"/>
        </attvalues>
      </edge>
      <edge id="117" label="-" source="10" target="195" weight="0.9775909">
        <attvalues>
          <attvalue for="att1" value="-"/>
        </attvalues>
      </edge>
      <edge id="118" label="-" source="10" target="250" weight="0.9745612">
        <attvalues>
          <attvalue for="att1" value="-"/>
        </attvalues>
      </edge>
      <edge id="119" label="-" source="10" target="254" weight="0.9838917">
        <attvalues>
          <attvalue for="att1" value="-"/>
        </attvalues>
      </edge>
      <edge id="120" label="+" source="10" target="269" weight="0.8479841">
        <attvalues>
          <attvalue for="att1" value="+"/>
        </attvalues>
      </edge>
      <edge id="121" label="-" source="11" target="41" weight="0.9077452">
        <attvalues>
          <attvalue for="att1" value="-"/>
        </attvalues>
      </edge>
      <edge id="122" label="+" source="11" target="51" weight="0.6796213">
        <attvalues>
          <attvalue for="att1" value="+"/>
        </attvalues>
      </edge>
      <edge id="123" label="-" source="11" target="151" weight="0.6870953">
        <attvalues>
          <attvalue for="att1" value="-"/>
        </attvalues>
      </edge>
      <edge id="124" label="+" source="12" target="35" weight="0.9370881">
        <attvalues>
          <attvalue for="att1" value="+"/>
        </attvalues>
      </edge>
      <edge id="125" label="-" source="12" target="49" weight="0.9643201">
        <attvalues>
          <attvalue for="att1" value="-"/>
        </attvalues>
      </edge>
      <edge id="126" label="-" source="12" target="138" weight="0.7566604">
        <attvalues>
          <attvalue for="att1" value="-"/>
        </attvalues>
      </edge>
      <edge id="127" label="-" source="12" target="228" weight="0.608268">
        <attvalues>
          <attvalue for="att1" value="-"/>
        </attvalues>
      </edge>
      <edge id="128" label="-" source="12" target="238" weight="0.9716326">
        <attvalues>
          <attvalue for="att1" value="-"/>
        </attvalues>
      </edge>
      <edge id="129" label="+" source="12" target="320" weight="0.9933187">
        <attvalues>
          <attvalue for="att1" value="+"/>
        </attvalues>
      </edge>
      <edge id="130" label="-" source="12" target="351" weight="0.8976793">
        <attvalues>
          <attvalue for="att1" value="-"/>
        </attvalues>
      </edge>
      <edge id="131" label="+" source="12" target="366" weight="0.9919742">
        <attvalues>
          <attvalue for="att1" value="+"/>
        </attvalues>
      </edge>
      <edge id="132" label="-" source="13" target="17" weight="0.8799902">
        <attvalues>
          <attvalue for="att1" value="-"/>
        </attvalues>
      </edge>
      <edge id="133" label="-" source="13" target="22" weight="0.6403938">
        <attvalues>
          <attvalue for="att1" value="-"/>
        </attvalues>
      </edge>
      <edge id="134" label="+" source="13" target="38" weight="0.9096694">
        <attvalues>
          <attvalue for="att1" value="+"/>
        </attvalues>
      </edge>
      <edge id="135" label="-" source="13" target="67" weight="0.9769221">
        <attvalues>
          <attvalue for="att1" value="-"/>
        </attvalues>
      </edge>
      <edge id="136" label="-" source="13" target="82" weight="0.8465632">
        <attvalues>
          <attvalue for="att1" value="-"/>
        </attvalues>
      </edge>
      <edge id="137" label="-" source="13" target="101" weight="0.7982518">
        <attvalues>
          <attvalue for="att1" value="-"/>
        </attvalues>
      </edge>
      <edge id="138" label="-" source="13" target="133" weight="0.9161308">
        <attvalues>
          <attvalue for="att1" value="-"/>
        </attvalues>
      </edge>
      <edge id="139" label="-" source="13" target="205" weight="0.9794982">
        <attvalues>
          <attvalue for="att1" value="-"/>
        </attvalues>
      </edge>
      <edge id="140" label="+" source="13" target="227" weight="0.8578372">
        <attvalues>
          <attvalue for="att1" value="+"/>
        </attvalues>
      </edge>
      <edge id="141" label="+" source="13" target="275" weight="0.9028471">
        <attvalues>
          <attvalue for="att1" value="+"/>
        </attvalues>
      </edge>
      <edge id="142" label="+" source="13" target="288" weight="0.881038">
        <attvalues>
          <attvalue for="att1" value="+"/>
        </attvalues>
      </edge>
      <edge id="143" label="-" source="13" target="326" weight="0.8966086">
        <attvalues>
          <attvalue for="att1" value="-"/>
        </attvalues>
      </edge>
      <edge id="144" label="+" source="14" target="38" weight="0.7767417">
        <attvalues>
          <attvalue for="att1" value="+"/>
        </attvalues>
      </edge>
      <edge id="145" label="+" source="14" target="82" weight="0.7945419">
        <attvalues>
          <attvalue for="att1" value="+"/>
        </attvalues>
      </edge>
      <edge id="146" label="+" source="14" target="114" weight="0.8869877">
        <attvalues>
          <attvalue for="att1" value="+"/>
        </attvalues>
      </edge>
      <edge id="147" label="-" source="14" target="115" weight="0.9974896">
        <attvalues>
          <attvalue for="att1" value="-"/>
        </attvalues>
      </edge>
      <edge id="148" label="+" source="14" target="131" weight="0.8210494">
        <attvalues>
          <attvalue for="att1" value="+"/>
        </attvalues>
      </edge>
      <edge id="149" label="+" source="14" target="150" weight="0.8552286">
        <attvalues>
          <attvalue for="att1" value="+"/>
        </attvalues>
      </edge>
      <edge id="150" label="-" source="14" target="159" weight="0.9927877">
        <attvalues>
          <attvalue for="att1" value="-"/>
        </attvalues>
      </edge>
      <edge id="151" label="+" source="14" target="171" weight="0.8510323">
        <attvalues>
          <attvalue for="att1" value="+"/>
        </attvalues>
      </edge>
      <edge id="152" label="+" source="14" target="186" weight="0.894423">
        <attvalues>
          <attvalue for="att1" value="+"/>
        </attvalues>
      </edge>
      <edge id="153" label="+" source="14" target="191" weight="0.7516061">
        <attvalues>
          <attvalue for="att1" value="+"/>
        </attvalues>
      </edge>
      <edge id="154" label="+" source="14" target="202" weight="0.8520766">
        <attvalues>
          <attvalue for="att1" value="+"/>
        </attvalues>
      </edge>
      <edge id="155" label="-" source="14" target="291" weight="0.7987407">
        <attvalues>
          <attvalue for="att1" value="-"/>
        </attvalues>
      </edge>
      <edge id="156" label="-" source="14" target="306" weight="0.7082972">
        <attvalues>
          <attvalue for="att1" value="-"/>
        </attvalues>
      </edge>
      <edge id="157" label="-" source="14" target="308" weight="0.9564981">
        <attvalues>
          <attvalue for="att1" value="-"/>
        </attvalues>
      </edge>
      <edge id="158" label="-" source="14" target="332" weight="0.9041355">
        <attvalues>
          <attvalue for="att1" value="-"/>
        </attvalues>
      </edge>
      <edge id="159" label="-" source="14" target="337" weight="0.5370384">
        <attvalues>
          <attvalue for="att1" value="-"/>
        </attvalues>
      </edge>
      <edge id="160" label="-" source="14" target="351" weight="0.6434868">
        <attvalues>
          <attvalue for="att1" value="-"/>
        </attvalues>
      </edge>
      <edge id="161" label="-" source="15" target="100" weight="0.8711943">
        <attvalues>
          <attvalue for="att1" value="-"/>
        </attvalues>
      </edge>
      <edge id="162" label="-" source="15" target="102" weight="0.7662357">
        <attvalues>
          <attvalue for="att1" value="-"/>
        </attvalues>
      </edge>
      <edge id="163" label="+" source="15" target="128" weight="0.992569">
        <attvalues>
          <attvalue for="att1" value="+"/>
        </attvalues>
      </edge>
      <edge id="164" label="-" source="15" target="133" weight="0.7261136">
        <attvalues>
          <attvalue for="att1" value="-"/>
        </attvalues>
      </edge>
      <edge id="165" label="+" source="15" target="135" weight="0.6632753">
        <attvalues>
          <attvalue for="att1" value="+"/>
        </attvalues>
      </edge>
      <edge id="166" label="-" source="15" target="142" weight="0.9814404">
        <attvalues>
          <attvalue for="att1" value="-"/>
        </attvalues>
      </edge>
      <edge id="167" label="-" source="15" target="152" weight="0.7676424">
        <attvalues>
          <attvalue for="att1" value="-"/>
        </attvalues>
      </edge>
      <edge id="168" label="+" source="15" target="226" weight="0.9169116">
        <attvalues>
          <attvalue for="att1" value="+"/>
        </attvalues>
      </edge>
      <edge id="169" label="+" source="15" target="234" weight="0.8329017">
        <attvalues>
          <attvalue for="att1" value="+"/>
        </attvalues>
      </edge>
      <edge id="170" label="+" source="15" target="243" weight="0.9472159">
        <attvalues>
          <attvalue for="att1" value="+"/>
        </attvalues>
      </edge>
      <edge id="171" label="+" source="15" target="247" weight="0.8891194">
        <attvalues>
          <attvalue for="att1" value="+"/>
        </attvalues>
      </edge>
      <edge id="172" label="+" source="15" target="259" weight="0.9110218">
        <attvalues>
          <attvalue for="att1" value="+"/>
        </attvalues>
      </edge>
      <edge id="173" label="-" source="15" target="260" weight="1">
        <attvalues>
          <attvalue for="att1" value="-"/>
        </attvalues>
      </edge>
      <edge id="174" label="+" source="15" target="276" weight="0.8789266">
        <attvalues>
          <attvalue for="att1" value="+"/>
        </attvalues>
      </edge>
      <edge id="175" label="+" source="15" target="291" weight="0.8635364">
        <attvalues>
          <attvalue for="att1" value="+"/>
        </attvalues>
      </edge>
      <edge id="176" label="-" source="15" target="313" weight="0.9524909">
        <attvalues>
          <attvalue for="att1" value="-"/>
        </attvalues>
      </edge>
      <edge id="177" label="-" source="15" target="331" weight="0.8078367">
        <attvalues>
          <attvalue for="att1" value="-"/>
        </attvalues>
      </edge>
      <edge id="178" label="-" source="16" target="64" weight="0.9302459">
        <attvalues>
          <attvalue for="att1" value="-"/>
        </attvalues>
      </edge>
      <edge id="179" label="-" source="16" target="82" weight="0.8164992">
        <attvalues>
          <attvalue for="att1" value="-"/>
        </attvalues>
      </edge>
      <edge id="180" label="-" source="16" target="158" weight="0.8925698">
        <attvalues>
          <attvalue for="att1" value="-"/>
        </attvalues>
      </edge>
      <edge id="181" label="-" source="16" target="261" weight="0.8524075">
        <attvalues>
          <attvalue for="att1" value="-"/>
        </attvalues>
      </edge>
      <edge id="182" label="-" source="16" target="277" weight="1">
        <attvalues>
          <attvalue for="att1" value="-"/>
        </attvalues>
      </edge>
      <edge id="183" label="-" source="16" target="282" weight="0.9975796">
        <attvalues>
          <attvalue for="att1" value="-"/>
        </attvalues>
      </edge>
      <edge id="184" label="-" source="16" target="283" weight="1">
        <attvalues>
          <attvalue for="att1" value="-"/>
        </attvalues>
      </edge>
      <edge id="185" label="-" source="16" target="297" weight="0.8917607">
        <attvalues>
          <attvalue for="att1" value="-"/>
        </attvalues>
      </edge>
      <edge id="186" label="-" source="16" target="298" weight="0.9344739">
        <attvalues>
          <attvalue for="att1" value="-"/>
        </attvalues>
      </edge>
      <edge id="187" label="-" source="16" target="302" weight="0.7003053">
        <attvalues>
          <attvalue for="att1" value="-"/>
        </attvalues>
      </edge>
      <edge id="188" label="-" source="16" target="306" weight="0.9297569">
        <attvalues>
          <attvalue for="att1" value="-"/>
        </attvalues>
      </edge>
      <edge id="189" label="-" source="16" target="311" weight="0.8876503">
        <attvalues>
          <attvalue for="att1" value="-"/>
        </attvalues>
      </edge>
      <edge id="190" label="-" source="16" target="313" weight="0.9022205">
        <attvalues>
          <attvalue for="att1" value="-"/>
        </attvalues>
      </edge>
      <edge id="191" label="-" source="16" target="325" weight="0.8078729">
        <attvalues>
          <attvalue for="att1" value="-"/>
        </attvalues>
      </edge>
      <edge id="192" label="-" source="16" target="340" weight="0.7595054">
        <attvalues>
          <attvalue for="att1" value="-"/>
        </attvalues>
      </edge>
      <edge id="193" label="-" source="16" target="356" weight="0.9096315">
        <attvalues>
          <attvalue for="att1" value="-"/>
        </attvalues>
      </edge>
      <edge id="194" label="-" source="16" target="360" weight="0.855414">
        <attvalues>
          <attvalue for="att1" value="-"/>
        </attvalues>
      </edge>
      <edge id="195" label="+" source="17" target="58" weight="0.7203969">
        <attvalues>
          <attvalue for="att1" value="+"/>
        </attvalues>
      </edge>
      <edge id="196" label="-" source="17" target="111" weight="0.4946516">
        <attvalues>
          <attvalue for="att1" value="-"/>
        </attvalues>
      </edge>
      <edge id="197" label="+" source="17" target="130" weight="0.7992606">
        <attvalues>
          <attvalue for="att1" value="+"/>
        </attvalues>
      </edge>
      <edge id="198" label="-" source="17" target="132" weight="0.9518884">
        <attvalues>
          <attvalue for="att1" value="-"/>
        </attvalues>
      </edge>
      <edge id="199" label="-" source="17" target="163" weight="0.7176161">
        <attvalues>
          <attvalue for="att1" value="-"/>
        </attvalues>
      </edge>
      <edge id="200" label="-" source="17" target="221" weight="0.9679773">
        <attvalues>
          <attvalue for="att1" value="-"/>
        </attvalues>
      </edge>
      <edge id="201" label="+" source="17" target="252" weight="0.9901503">
        <attvalues>
          <attvalue for="att1" value="+"/>
        </attvalues>
      </edge>
      <edge id="202" label="+" source="17" target="261" weight="0.9611188">
        <attvalues>
          <attvalue for="att1" value="+"/>
        </attvalues>
      </edge>
      <edge id="203" label="+" source="17" target="278" weight="0.9290482">
        <attvalues>
          <attvalue for="att1" value="+"/>
        </attvalues>
      </edge>
      <edge id="204" label="+" source="17" target="282" weight="0.7861369">
        <attvalues>
          <attvalue for="att1" value="+"/>
        </attvalues>
      </edge>
      <edge id="205" label="+" source="17" target="294" weight="0.8347972">
        <attvalues>
          <attvalue for="att1" value="+"/>
        </attvalues>
      </edge>
      <edge id="206" label="-" source="17" target="295" weight="0.9585661">
        <attvalues>
          <attvalue for="att1" value="-"/>
        </attvalues>
      </edge>
      <edge id="207" label="+" source="17" target="298" weight="0.7969203">
        <attvalues>
          <attvalue for="att1" value="+"/>
        </attvalues>
      </edge>
      <edge id="208" label="+" source="17" target="311" weight="0.9302894">
        <attvalues>
          <attvalue for="att1" value="+"/>
        </attvalues>
      </edge>
      <edge id="209" label="+" source="17" target="326" weight="0.7479463">
        <attvalues>
          <attvalue for="att1" value="+"/>
        </attvalues>
      </edge>
      <edge id="210" label="+" source="17" target="331" weight="0.8816002">
        <attvalues>
          <attvalue for="att1" value="+"/>
        </attvalues>
      </edge>
      <edge id="211" label="+" source="18" target="20" weight="0.9294094">
        <attvalues>
          <attvalue for="att1" value="+"/>
        </attvalues>
      </edge>
      <edge id="212" label="+" source="18" target="28" weight="0.6688538">
        <attvalues>
          <attvalue for="att1" value="+"/>
        </attvalues>
      </edge>
      <edge id="213" label="+" source="18" target="37" weight="0.910331">
        <attvalues>
          <attvalue for="att1" value="+"/>
        </attvalues>
      </edge>
      <edge id="214" label="+" source="18" target="53" weight="0.8230094">
        <attvalues>
          <attvalue for="att1" value="+"/>
        </attvalues>
      </edge>
      <edge id="215" label="-" source="18" target="54" weight="0.9563735">
        <attvalues>
          <attvalue for="att1" value="-"/>
        </attvalues>
      </edge>
      <edge id="216" label="+" source="18" target="85" weight="0.7601336">
        <attvalues>
          <attvalue for="att1" value="+"/>
        </attvalues>
      </edge>
      <edge id="217" label="+" source="18" target="90" weight="0.8748024">
        <attvalues>
          <attvalue for="att1" value="+"/>
        </attvalues>
      </edge>
      <edge id="218" label="-" source="18" target="94" weight="0.6369927">
        <attvalues>
          <attvalue for="att1" value="-"/>
        </attvalues>
      </edge>
      <edge id="219" label="+" source="18" target="96" weight="0.9734636">
        <attvalues>
          <attvalue for="att1" value="+"/>
        </attvalues>
      </edge>
      <edge id="220" label="-" source="18" target="112" weight="0.8793355">
        <attvalues>
          <attvalue for="att1" value="-"/>
        </attvalues>
      </edge>
      <edge id="221" label="+" source="18" target="156" weight="0.8823524">
        <attvalues>
          <attvalue for="att1" value="+"/>
        </attvalues>
      </edge>
      <edge id="222" label="-" source="18" target="158" weight="0.8107552">
        <attvalues>
          <attvalue for="att1" value="-"/>
        </attvalues>
      </edge>
      <edge id="223" label="-" source="18" target="191" weight="0.7906916">
        <attvalues>
          <attvalue for="att1" value="-"/>
        </attvalues>
      </edge>
      <edge id="224" label="-" source="19" target="39" weight="1">
        <attvalues>
          <attvalue for="att1" value="-"/>
        </attvalues>
      </edge>
      <edge id="225" label="-" source="19" target="173" weight="0.7433002">
        <attvalues>
          <attvalue for="att1" value="-"/>
        </attvalues>
      </edge>
      <edge id="226" label="+" source="19" target="224" weight="0.9339395">
        <attvalues>
          <attvalue for="att1" value="+"/>
        </attvalues>
      </edge>
      <edge id="227" label="+" source="19" target="233" weight="0.9737858">
        <attvalues>
          <attvalue for="att1" value="+"/>
        </attvalues>
      </edge>
      <edge id="228" label="+" source="19" target="241" weight="0.8592335">
        <attvalues>
          <attvalue for="att1" value="+"/>
        </attvalues>
      </edge>
      <edge id="229" label="+" source="19" target="250" weight="0.9751463">
        <attvalues>
          <attvalue for="att1" value="+"/>
        </attvalues>
      </edge>
      <edge id="230" label="+" source="19" target="254" weight="0.8907989">
        <attvalues>
          <attvalue for="att1" value="+"/>
        </attvalues>
      </edge>
      <edge id="231" label="+" source="19" target="266" weight="0.9562256">
        <attvalues>
          <attvalue for="att1" value="+"/>
        </attvalues>
      </edge>
      <edge id="232" label="-" source="19" target="267" weight="1">
        <attvalues>
          <attvalue for="att1" value="-"/>
        </attvalues>
      </edge>
      <edge id="233" label="+" source="19" target="283" weight="0.9669852">
        <attvalues>
          <attvalue for="att1" value="+"/>
        </attvalues>
      </edge>
      <edge id="234" label="+" source="19" target="298" weight="0.8617266">
        <attvalues>
          <attvalue for="att1" value="+"/>
        </attvalues>
      </edge>
      <edge id="235" label="+" source="19" target="303" weight="0.9447181">
        <attvalues>
          <attvalue for="att1" value="+"/>
        </attvalues>
      </edge>
      <edge id="236" label="+" source="19" target="310" weight="0.9348072">
        <attvalues>
          <attvalue for="att1" value="+"/>
        </attvalues>
      </edge>
      <edge id="237" label="+" source="19" target="311" weight="0.93316">
        <attvalues>
          <attvalue for="att1" value="+"/>
        </attvalues>
      </edge>
      <edge id="238" label="+" source="19" target="362" weight="0.9125939">
        <attvalues>
          <attvalue for="att1" value="+"/>
        </attvalues>
      </edge>
      <edge id="239" label="-" source="20" target="67" weight="0.8608149">
        <attvalues>
          <attvalue for="att1" value="-"/>
        </attvalues>
      </edge>
      <edge id="240" label="+" source="20" target="75" weight="0.8487184">
        <attvalues>
          <attvalue for="att1" value="+"/>
        </attvalues>
      </edge>
      <edge id="241" label="-" source="20" target="98" weight="0.8853533">
        <attvalues>
          <attvalue for="att1" value="-"/>
        </attvalues>
      </edge>
      <edge id="242" label="+" source="20" target="142" weight="0.7741256">
        <attvalues>
          <attvalue for="att1" value="+"/>
        </attvalues>
      </edge>
      <edge id="243" label="+" source="20" target="162" weight="0.7243205">
        <attvalues>
          <attvalue for="att1" value="+"/>
        </attvalues>
      </edge>
      <edge id="244" label="-" source="20" target="167" weight="0.8861594">
        <attvalues>
          <attvalue for="att1" value="-"/>
        </attvalues>
      </edge>
      <edge id="245" label="-" source="20" target="177" weight="0.7272318">
        <attvalues>
          <attvalue for="att1" value="-"/>
        </attvalues>
      </edge>
      <edge id="246" label="-" source="20" target="215" weight="0.9670566">
        <attvalues>
          <attvalue for="att1" value="-"/>
        </attvalues>
      </edge>
      <edge id="247" label="-" source="20" target="253" weight="0.8839473">
        <attvalues>
          <attvalue for="att1" value="-"/>
        </attvalues>
      </edge>
      <edge id="248" label="-" source="20" target="265" weight="0.9355427">
        <attvalues>
          <attvalue for="att1" value="-"/>
        </attvalues>
      </edge>
      <edge id="249" label="-" source="20" target="274" weight="0.7079669">
        <attvalues>
          <attvalue for="att1" value="-"/>
        </attvalues>
      </edge>
      <edge id="250" label="-" source="20" target="277" weight="0.8620739">
        <attvalues>
          <attvalue for="att1" value="-"/>
        </attvalues>
      </edge>
      <edge id="251" label="-" source="20" target="278" weight="0.9736607">
        <attvalues>
          <attvalue for="att1" value="-"/>
        </attvalues>
      </edge>
      <edge id="252" label="-" source="20" target="329" weight="0.9215428">
        <attvalues>
          <attvalue for="att1" value="-"/>
        </attvalues>
      </edge>
      <edge id="253" label="-" source="20" target="335" weight="0.8689535">
        <attvalues>
          <attvalue for="att1" value="-"/>
        </attvalues>
      </edge>
      <edge id="254" label="+" source="20" target="357" weight="0.8001861">
        <attvalues>
          <attvalue for="att1" value="+"/>
        </attvalues>
      </edge>
      <edge id="255" label="-" source="20" target="362" weight="0.9002203">
        <attvalues>
          <attvalue for="att1" value="-"/>
        </attvalues>
      </edge>
      <edge id="256" label="+" source="21" target="31" weight="0.7921473">
        <attvalues>
          <attvalue for="att1" value="+"/>
        </attvalues>
      </edge>
      <edge id="257" label="+" source="21" target="51" weight="0.8629835">
        <attvalues>
          <attvalue for="att1" value="+"/>
        </attvalues>
      </edge>
      <edge id="258" label="-" source="21" target="66" weight="0.960806">
        <attvalues>
          <attvalue for="att1" value="-"/>
        </attvalues>
      </edge>
      <edge id="259" label="+" source="21" target="84" weight="0.8640271">
        <attvalues>
          <attvalue for="att1" value="+"/>
        </attvalues>
      </edge>
      <edge id="260" label="-" source="21" target="251" weight="0.7855821">
        <attvalues>
          <attvalue for="att1" value="-"/>
        </attvalues>
      </edge>
      <edge id="261" label="-" source="21" target="255" weight="0.784442">
        <attvalues>
          <attvalue for="att1" value="-"/>
        </attvalues>
      </edge>
      <edge id="262" label="+" source="21" target="270" weight="0.9496769">
        <attvalues>
          <attvalue for="att1" value="+"/>
        </attvalues>
      </edge>
      <edge id="263" label="-" source="21" target="330" weight="0.7537591">
        <attvalues>
          <attvalue for="att1" value="-"/>
        </attvalues>
      </edge>
      <edge id="264" label="+" source="22" target="26" weight="0.895202">
        <attvalues>
          <attvalue for="att1" value="+"/>
        </attvalues>
      </edge>
      <edge id="265" label="-" source="22" target="45" weight="0.7794375">
        <attvalues>
          <attvalue for="att1" value="-"/>
        </attvalues>
      </edge>
      <edge id="266" label="-" source="22" target="71" weight="0.8029516">
        <attvalues>
          <attvalue for="att1" value="-"/>
        </attvalues>
      </edge>
      <edge id="267" label="-" source="22" target="108" weight="0.7170772">
        <attvalues>
          <attvalue for="att1" value="-"/>
        </attvalues>
      </edge>
      <edge id="268" label="-" source="22" target="196" weight="0.9161147">
        <attvalues>
          <attvalue for="att1" value="-"/>
        </attvalues>
      </edge>
      <edge id="269" label="-" source="22" target="224" weight="0.7865176">
        <attvalues>
          <attvalue for="att1" value="-"/>
        </attvalues>
      </edge>
      <edge id="270" label="-" source="22" target="267" weight="0.7261766">
        <attvalues>
          <attvalue for="att1" value="-"/>
        </attvalues>
      </edge>
      <edge id="271" label="-" source="22" target="277" weight="0.9691067">
        <attvalues>
          <attvalue for="att1" value="-"/>
        </attvalues>
      </edge>
      <edge id="272" label="-" source="22" target="293" weight="0.9277928">
        <attvalues>
          <attvalue for="att1" value="-"/>
        </attvalues>
      </edge>
      <edge id="273" label="-" source="22" target="333" weight="0.7040615">
        <attvalues>
          <attvalue for="att1" value="-"/>
        </attvalues>
      </edge>
      <edge id="274" label="-" source="23" target="67" weight="0.9011375">
        <attvalues>
          <attvalue for="att1" value="-"/>
        </attvalues>
      </edge>
      <edge id="275" label="-" source="23" target="156" weight="0.7743554">
        <attvalues>
          <attvalue for="att1" value="-"/>
        </attvalues>
      </edge>
      <edge id="276" label="-" source="23" target="277" weight="0.9504349">
        <attvalues>
          <attvalue for="att1" value="-"/>
        </attvalues>
      </edge>
      <edge id="277" label="+" source="23" target="297" weight="0.7830718">
        <attvalues>
          <attvalue for="att1" value="+"/>
        </attvalues>
      </edge>
      <edge id="278" label="+" source="23" target="305" weight="0.9412149">
        <attvalues>
          <attvalue for="att1" value="+"/>
        </attvalues>
      </edge>
      <edge id="279" label="+" source="23" target="318" weight="0.9419619">
        <attvalues>
          <attvalue for="att1" value="+"/>
        </attvalues>
      </edge>
      <edge id="280" label="+" source="23" target="330" weight="0.8555794">
        <attvalues>
          <attvalue for="att1" value="+"/>
        </attvalues>
      </edge>
      <edge id="281" label="-" source="23" target="331" weight="0.9767077">
        <attvalues>
          <attvalue for="att1" value="-"/>
        </attvalues>
      </edge>
      <edge id="282" label="+" source="23" target="347" weight="0.9033122">
        <attvalues>
          <attvalue for="att1" value="+"/>
        </attvalues>
      </edge>
      <edge id="283" label="+" source="23" target="362" weight="0.8574706">
        <attvalues>
          <attvalue for="att1" value="+"/>
        </attvalues>
      </edge>
      <edge id="284" label="+" source="23" target="367" weight="0.8813984">
        <attvalues>
          <attvalue for="att1" value="+"/>
        </attvalues>
      </edge>
      <edge id="285" label="+" source="24" target="29" weight="0.7979117">
        <attvalues>
          <attvalue for="att1" value="+"/>
        </attvalues>
      </edge>
      <edge id="286" label="+" source="24" target="30" weight="0.769862">
        <attvalues>
          <attvalue for="att1" value="+"/>
        </attvalues>
      </edge>
      <edge id="287" label="+" source="24" target="35" weight="0.9032842">
        <attvalues>
          <attvalue for="att1" value="+"/>
        </attvalues>
      </edge>
      <edge id="288" label="+" source="24" target="62" weight="0.8453201">
        <attvalues>
          <attvalue for="att1" value="+"/>
        </attvalues>
      </edge>
      <edge id="289" label="-" source="24" target="86" weight="0.7548186">
        <attvalues>
          <attvalue for="att1" value="-"/>
        </attvalues>
      </edge>
      <edge id="290" label="-" source="24" target="105" weight="0.7704165">
        <attvalues>
          <attvalue for="att1" value="-"/>
        </attvalues>
      </edge>
      <edge id="291" label="+" source="24" target="140" weight="0.9834297">
        <attvalues>
          <attvalue for="att1" value="+"/>
        </attvalues>
      </edge>
      <edge id="292" label="-" source="24" target="158" weight="0.728166">
        <attvalues>
          <attvalue for="att1" value="-"/>
        </attvalues>
      </edge>
      <edge id="293" label="-" source="24" target="164" weight="0.6938712">
        <attvalues>
          <attvalue for="att1" value="-"/>
        </attvalues>
      </edge>
      <edge id="294" label="-" source="24" target="166" weight="0.868763">
        <attvalues>
          <attvalue for="att1" value="-"/>
        </attvalues>
      </edge>
      <edge id="295" label="-" source="24" target="188" weight="0.9591342">
        <attvalues>
          <attvalue for="att1" value="-"/>
        </attvalues>
      </edge>
      <edge id="296" label="+" source="24" target="216" weight="0.8485442">
        <attvalues>
          <attvalue for="att1" value="+"/>
        </attvalues>
      </edge>
      <edge id="297" label="+" source="24" target="229" weight="0.9192409">
        <attvalues>
          <attvalue for="att1" value="+"/>
        </attvalues>
      </edge>
      <edge id="298" label="-" source="24" target="242" weight="1">
        <attvalues>
          <attvalue for="att1" value="-"/>
        </attvalues>
      </edge>
      <edge id="299" label="+" source="24" target="258" weight="0.8335291">
        <attvalues>
          <attvalue for="att1" value="+"/>
        </attvalues>
      </edge>
      <edge id="300" label="+" source="24" target="286" weight="0.7459776">
        <attvalues>
          <attvalue for="att1" value="+"/>
        </attvalues>
      </edge>
      <edge id="301" label="+" source="24" target="291" weight="0.8578124">
        <attvalues>
          <attvalue for="att1" value="+"/>
        </attvalues>
      </edge>
      <edge id="302" label="-" source="24" target="327" weight="0.9743896">
        <attvalues>
          <attvalue for="att1" value="-"/>
        </attvalues>
      </edge>
      <edge id="303" label="+" source="25" target="100" weight="0.9814544">
        <attvalues>
          <attvalue for="att1" value="+"/>
        </attvalues>
      </edge>
      <edge id="304" label="+" source="25" target="102" weight="0.9484029">
        <attvalues>
          <attvalue for="att1" value="+"/>
        </attvalues>
      </edge>
      <edge id="305" label="-" source="25" target="128" weight="0.8861293">
        <attvalues>
          <attvalue for="att1" value="-"/>
        </attvalues>
      </edge>
      <edge id="306" label="+" source="25" target="133" weight="0.9599224">
        <attvalues>
          <attvalue for="att1" value="+"/>
        </attvalues>
      </edge>
      <edge id="307" label="-" source="25" target="135" weight="0.910455">
        <attvalues>
          <attvalue for="att1" value="-"/>
        </attvalues>
      </edge>
      <edge id="308" label="+" source="25" target="152" weight="0.7297549">
        <attvalues>
          <attvalue for="att1" value="+"/>
        </attvalues>
      </edge>
      <edge id="309" label="-" source="25" target="170" weight="0.77747">
        <attvalues>
          <attvalue for="att1" value="-"/>
        </attvalues>
      </edge>
      <edge id="310" label="-" source="25" target="193" weight="0.8504567">
        <attvalues>
          <attvalue for="att1" value="-"/>
        </attvalues>
      </edge>
      <edge id="311" label="-" source="25" target="323" weight="0.6389291">
        <attvalues>
          <attvalue for="att1" value="-"/>
        </attvalues>
      </edge>
      <edge id="312" label="+" source="25" target="331" weight="0.7280013">
        <attvalues>
          <attvalue for="att1" value="+"/>
        </attvalues>
      </edge>
      <edge id="313" label="+" source="25" target="340" weight="0.769">
        <attvalues>
          <attvalue for="att1" value="+"/>
        </attvalues>
      </edge>
      <edge id="314" label="+" source="25" target="367" weight="0.9127204">
        <attvalues>
          <attvalue for="att1" value="+"/>
        </attvalues>
      </edge>
      <edge id="315" label="-" source="26" target="50" weight="0.9123388">
        <attvalues>
          <attvalue for="att1" value="-"/>
        </attvalues>
      </edge>
      <edge id="316" label="-" source="26" target="57" weight="0.7885405">
        <attvalues>
          <attvalue for="att1" value="-"/>
        </attvalues>
      </edge>
      <edge id="317" label="+" source="26" target="74" weight="0.8949089">
        <attvalues>
          <attvalue for="att1" value="+"/>
        </attvalues>
      </edge>
      <edge id="318" label="-" source="26" target="112" weight="0.848198">
        <attvalues>
          <attvalue for="att1" value="-"/>
        </attvalues>
      </edge>
      <edge id="319" label="-" source="26" target="114" weight="0.8914088">
        <attvalues>
          <attvalue for="att1" value="-"/>
        </attvalues>
      </edge>
      <edge id="320" label="-" source="26" target="132" weight="0.9053511">
        <attvalues>
          <attvalue for="att1" value="-"/>
        </attvalues>
      </edge>
      <edge id="321" label="+" source="26" target="305" weight="0.7933331">
        <attvalues>
          <attvalue for="att1" value="+"/>
        </attvalues>
      </edge>
      <edge id="322" label="+" source="26" target="314" weight="0.8634499">
        <attvalues>
          <attvalue for="att1" value="+"/>
        </attvalues>
      </edge>
      <edge id="323" label="+" source="26" target="322" weight="0.919587">
        <attvalues>
          <attvalue for="att1" value="+"/>
        </attvalues>
      </edge>
      <edge id="324" label="+" source="26" target="331" weight="0.9115662">
        <attvalues>
          <attvalue for="att1" value="+"/>
        </attvalues>
      </edge>
      <edge id="325" label="+" source="26" target="335" weight="0.8995259">
        <attvalues>
          <attvalue for="att1" value="+"/>
        </attvalues>
      </edge>
      <edge id="326" label="+" source="26" target="347" weight="0.9230527">
        <attvalues>
          <attvalue for="att1" value="+"/>
        </attvalues>
      </edge>
      <edge id="327" label="-" source="26" target="348" weight="0.9873312">
        <attvalues>
          <attvalue for="att1" value="-"/>
        </attvalues>
      </edge>
      <edge id="328" label="+" source="26" target="364" weight="0.9014603">
        <attvalues>
          <attvalue for="att1" value="+"/>
        </attvalues>
      </edge>
      <edge id="329" label="+" source="27" target="37" weight="0.8050227">
        <attvalues>
          <attvalue for="att1" value="+"/>
        </attvalues>
      </edge>
      <edge id="330" label="+" source="27" target="42" weight="0.8785368">
        <attvalues>
          <attvalue for="att1" value="+"/>
        </attvalues>
      </edge>
      <edge id="331" label="+" source="27" target="49" weight="0.8028018">
        <attvalues>
          <attvalue for="att1" value="+"/>
        </attvalues>
      </edge>
      <edge id="332" label="+" source="27" target="50" weight="0.7970474">
        <attvalues>
          <attvalue for="att1" value="+"/>
        </attvalues>
      </edge>
      <edge id="333" label="+" source="27" target="55" weight="0.9220811">
        <attvalues>
          <attvalue for="att1" value="+"/>
        </attvalues>
      </edge>
      <edge id="334" label="+" source="27" target="67" weight="0.9177769">
        <attvalues>
          <attvalue for="att1" value="+"/>
        </attvalues>
      </edge>
      <edge id="335" label="+" source="27" target="69" weight="0.7964645">
        <attvalues>
          <attvalue for="att1" value="+"/>
        </attvalues>
      </edge>
      <edge id="336" label="-" source="27" target="174" weight="0.7578471">
        <attvalues>
          <attvalue for="att1" value="-"/>
        </attvalues>
      </edge>
      <edge id="337" label="+" source="27" target="182" weight="0.7724238">
        <attvalues>
          <attvalue for="att1" value="+"/>
        </attvalues>
      </edge>
      <edge id="338" label="+" source="27" target="191" weight="0.9186992">
        <attvalues>
          <attvalue for="att1" value="+"/>
        </attvalues>
      </edge>
      <edge id="339" label="-" source="27" target="233" weight="0.9257501">
        <attvalues>
          <attvalue for="att1" value="-"/>
        </attvalues>
      </edge>
      <edge id="340" label="+" source="28" target="82" weight="0.7808871">
        <attvalues>
          <attvalue for="att1" value="+"/>
        </attvalues>
      </edge>
      <edge id="341" label="-" source="28" target="161" weight="0.8710678">
        <attvalues>
          <attvalue for="att1" value="-"/>
        </attvalues>
      </edge>
      <edge id="342" label="-" source="28" target="240" weight="0.7846637">
        <attvalues>
          <attvalue for="att1" value="-"/>
        </attvalues>
      </edge>
      <edge id="343" label="+" source="28" target="258" weight="0.9594558">
        <attvalues>
          <attvalue for="att1" value="+"/>
        </attvalues>
      </edge>
      <edge id="344" label="+" source="28" target="266" weight="0.8550657">
        <attvalues>
          <attvalue for="att1" value="+"/>
        </attvalues>
      </edge>
      <edge id="345" label="-" source="28" target="275" weight="0.6920241">
        <attvalues>
          <attvalue for="att1" value="-"/>
        </attvalues>
      </edge>
      <edge id="346" label="-" source="29" target="192" weight="0.9433061">
        <attvalues>
          <attvalue for="att1" value="-"/>
        </attvalues>
      </edge>
      <edge id="347" label="+" source="30" target="325" weight="0.7847845">
        <attvalues>
          <attvalue for="att1" value="+"/>
        </attvalues>
      </edge>
      <edge id="348" label="+" source="30" target="347" weight="0.8844173">
        <attvalues>
          <attvalue for="att1" value="+"/>
        </attvalues>
      </edge>
      <edge id="349" label="+" source="30" target="358" weight="0.7674609">
        <attvalues>
          <attvalue for="att1" value="+"/>
        </attvalues>
      </edge>
      <edge id="350" label="-" source="31" target="163" weight="0.6361023">
        <attvalues>
          <attvalue for="att1" value="-"/>
        </attvalues>
      </edge>
      <edge id="351" label="-" source="31" target="207" weight="0.7409251">
        <attvalues>
          <attvalue for="att1" value="-"/>
        </attvalues>
      </edge>
      <edge id="352" label="-" source="31" target="220" weight="0.7809172">
        <attvalues>
          <attvalue for="att1" value="-"/>
        </attvalues>
      </edge>
      <edge id="353" label="-" source="31" target="251" weight="0.6587985">
        <attvalues>
          <attvalue for="att1" value="-"/>
        </attvalues>
      </edge>
      <edge id="354" label="+" source="31" target="362" weight="0.9933298">
        <attvalues>
          <attvalue for="att1" value="+"/>
        </attvalues>
      </edge>
      <edge id="355" label="-" source="31" target="369" weight="0.5385421">
        <attvalues>
          <attvalue for="att1" value="-"/>
        </attvalues>
      </edge>
      <edge id="356" label="+" source="32" target="90" weight="0.8047242">
        <attvalues>
          <attvalue for="att1" value="+"/>
        </attvalues>
      </edge>
      <edge id="357" label="+" source="32" target="181" weight="0.7760662">
        <attvalues>
          <attvalue for="att1" value="+"/>
        </attvalues>
      </edge>
      <edge id="358" label="-" source="32" target="250" weight="0.913867">
        <attvalues>
          <attvalue for="att1" value="-"/>
        </attvalues>
      </edge>
      <edge id="359" label="+" source="32" target="256" weight="0.4633685">
        <attvalues>
          <attvalue for="att1" value="+"/>
        </attvalues>
      </edge>
      <edge id="360" label="-" source="32" target="268" weight="0.7885279">
        <attvalues>
          <attvalue for="att1" value="-"/>
        </attvalues>
      </edge>
      <edge id="361" label="-" source="33" target="63" weight="0.9298181">
        <attvalues>
          <attvalue for="att1" value="-"/>
        </attvalues>
      </edge>
      <edge id="362" label="-" source="33" target="68" weight="0.7009131">
        <attvalues>
          <attvalue for="att1" value="-"/>
        </attvalues>
      </edge>
      <edge id="363" label="-" source="33" target="155" weight="0.9468554">
        <attvalues>
          <attvalue for="att1" value="-"/>
        </attvalues>
      </edge>
      <edge id="364" label="-" source="33" target="345" weight="0.7271469">
        <attvalues>
          <attvalue for="att1" value="-"/>
        </attvalues>
      </edge>
      <edge id="365" label="+" source="34" target="162" weight="0.8360266">
        <attvalues>
          <attvalue for="att1" value="+"/>
        </attvalues>
      </edge>
      <edge id="366" label="-" source="34" target="176" weight="0.8679434">
        <attvalues>
          <attvalue for="att1" value="-"/>
        </attvalues>
      </edge>
      <edge id="367" label="-" source="34" target="210" weight="0.828748">
        <attvalues>
          <attvalue for="att1" value="-"/>
        </attvalues>
      </edge>
      <edge id="368" label="-" source="34" target="221" weight="0.8472488">
        <attvalues>
          <attvalue for="att1" value="-"/>
        </attvalues>
      </edge>
      <edge id="369" label="-" source="34" target="225" weight="0.8979615">
        <attvalues>
          <attvalue for="att1" value="-"/>
        </attvalues>
      </edge>
      <edge id="370" label="-" source="34" target="245" weight="0.9614395">
        <attvalues>
          <attvalue for="att1" value="-"/>
        </attvalues>
      </edge>
      <edge id="371" label="-" source="34" target="278" weight="0.947497">
        <attvalues>
          <attvalue for="att1" value="-"/>
        </attvalues>
      </edge>
      <edge id="372" label="-" source="34" target="284" weight="0.7866083">
        <attvalues>
          <attvalue for="att1" value="-"/>
        </attvalues>
      </edge>
      <edge id="373" label="+" source="34" target="295" weight="0.7325153">
        <attvalues>
          <attvalue for="att1" value="+"/>
        </attvalues>
      </edge>
      <edge id="374" label="-" source="34" target="306" weight="0.9453307">
        <attvalues>
          <attvalue for="att1" value="-"/>
        </attvalues>
      </edge>
      <edge id="375" label="-" source="35" target="307" weight="0.9025515">
        <attvalues>
          <attvalue for="att1" value="-"/>
        </attvalues>
      </edge>
      <edge id="376" label="-" source="35" target="311" weight="0.8606564">
        <attvalues>
          <attvalue for="att1" value="-"/>
        </attvalues>
      </edge>
      <edge id="377" label="+" source="35" target="340" weight="0.7914424">
        <attvalues>
          <attvalue for="att1" value="+"/>
        </attvalues>
      </edge>
      <edge id="378" label="+" source="35" target="355" weight="0.8389099">
        <attvalues>
          <attvalue for="att1" value="+"/>
        </attvalues>
      </edge>
      <edge id="379" label="-" source="35" target="357" weight="0.8189826">
        <attvalues>
          <attvalue for="att1" value="-"/>
        </attvalues>
      </edge>
      <edge id="380" label="-" source="36" target="92" weight="0.7449707">
        <attvalues>
          <attvalue for="att1" value="-"/>
        </attvalues>
      </edge>
      <edge id="381" label="+" source="36" target="102" weight="0.9794895">
        <attvalues>
          <attvalue for="att1" value="+"/>
        </attvalues>
      </edge>
      <edge id="382" label="-" source="36" target="140" weight="0.7786778">
        <attvalues>
          <attvalue for="att1" value="-"/>
        </attvalues>
      </edge>
      <edge id="383" label="-" source="36" target="142" weight="0.954306">
        <attvalues>
          <attvalue for="att1" value="-"/>
        </attvalues>
      </edge>
      <edge id="384" label="-" source="36" target="254" weight="0.9432699">
        <attvalues>
          <attvalue for="att1" value="-"/>
        </attvalues>
      </edge>
      <edge id="385" label="-" source="36" target="271" weight="0.7320037">
        <attvalues>
          <attvalue for="att1" value="-"/>
        </attvalues>
      </edge>
      <edge id="386" label="+" source="36" target="318" weight="0.8465835">
        <attvalues>
          <attvalue for="att1" value="+"/>
        </attvalues>
      </edge>
      <edge id="387" label="-" source="36" target="344" weight="1">
        <attvalues>
          <attvalue for="att1" value="-"/>
        </attvalues>
      </edge>
      <edge id="388" label="+" source="37" target="114" weight="0.9327825">
        <attvalues>
          <attvalue for="att1" value="+"/>
        </attvalues>
      </edge>
      <edge id="389" label="-" source="37" target="140" weight="0.8090188">
        <attvalues>
          <attvalue for="att1" value="-"/>
        </attvalues>
      </edge>
      <edge id="390" label="-" source="37" target="147" weight="0.8770712">
        <attvalues>
          <attvalue for="att1" value="-"/>
        </attvalues>
      </edge>
      <edge id="391" label="+" source="37" target="164" weight="0.8834102">
        <attvalues>
          <attvalue for="att1" value="+"/>
        </attvalues>
      </edge>
      <edge id="392" label="-" source="37" target="203" weight="0.7446699">
        <attvalues>
          <attvalue for="att1" value="-"/>
        </attvalues>
      </edge>
      <edge id="393" label="-" source="37" target="205" weight="0.7972665">
        <attvalues>
          <attvalue for="att1" value="-"/>
        </attvalues>
      </edge>
      <edge id="394" label="-" source="37" target="223" weight="0.956485">
        <attvalues>
          <attvalue for="att1" value="-"/>
        </attvalues>
      </edge>
      <edge id="395" label="+" source="37" target="235" weight="0.837686">
        <attvalues>
          <attvalue for="att1" value="+"/>
        </attvalues>
      </edge>
      <edge id="396" label="+" source="37" target="237" weight="0.9448832">
        <attvalues>
          <attvalue for="att1" value="+"/>
        </attvalues>
      </edge>
      <edge id="397" label="-" source="37" target="260" weight="0.9210986">
        <attvalues>
          <attvalue for="att1" value="-"/>
        </attvalues>
      </edge>
      <edge id="398" label="-" source="37" target="276" weight="0.9931295">
        <attvalues>
          <attvalue for="att1" value="-"/>
        </attvalues>
      </edge>
      <edge id="399" label="-" source="37" target="300" weight="0.9135663">
        <attvalues>
          <attvalue for="att1" value="-"/>
        </attvalues>
      </edge>
      <edge id="400" label="-" source="37" target="365" weight="0.8513371">
        <attvalues>
          <attvalue for="att1" value="-"/>
        </attvalues>
      </edge>
      <edge id="401" label="-" source="38" target="39" weight="0.8546956">
        <attvalues>
          <attvalue for="att1" value="-"/>
        </attvalues>
      </edge>
      <edge id="402" label="-" source="38" target="108" weight="0.9354724">
        <attvalues>
          <attvalue for="att1" value="-"/>
        </attvalues>
      </edge>
      <edge id="403" label="-" source="38" target="156" weight="0.5505698">
        <attvalues>
          <attvalue for="att1" value="-"/>
        </attvalues>
      </edge>
      <edge id="404" label="-" source="38" target="161" weight="0.92798">
        <attvalues>
          <attvalue for="att1" value="-"/>
        </attvalues>
      </edge>
      <edge id="405" label="-" source="38" target="162" weight="0.8207045">
        <attvalues>
          <attvalue for="att1" value="-"/>
        </attvalues>
      </edge>
      <edge id="406" label="-" source="38" target="163" weight="0.9172564">
        <attvalues>
          <attvalue for="att1" value="-"/>
        </attvalues>
      </edge>
      <edge id="407" label="-" source="38" target="169" weight="0.4598659">
        <attvalues>
          <attvalue for="att1" value="-"/>
        </attvalues>
      </edge>
      <edge id="408" label="-" source="38" target="170" weight="0.8007155">
        <attvalues>
          <attvalue for="att1" value="-"/>
        </attvalues>
      </edge>
      <edge id="409" label="-" source="38" target="206" weight="0.8810354">
        <attvalues>
          <attvalue for="att1" value="-"/>
        </attvalues>
      </edge>
      <edge id="410" label="-" source="38" target="282" weight="0.8851696">
        <attvalues>
          <attvalue for="att1" value="-"/>
        </attvalues>
      </edge>
      <edge id="411" label="-" source="38" target="286" weight="1">
        <attvalues>
          <attvalue for="att1" value="-"/>
        </attvalues>
      </edge>
      <edge id="412" label="-" source="39" target="79" weight="0.8834483">
        <attvalues>
          <attvalue for="att1" value="-"/>
        </attvalues>
      </edge>
      <edge id="413" label="-" source="39" target="104" weight="1">
        <attvalues>
          <attvalue for="att1" value="-"/>
        </attvalues>
      </edge>
      <edge id="414" label="+" source="39" target="254" weight="0.9130986">
        <attvalues>
          <attvalue for="att1" value="+"/>
        </attvalues>
      </edge>
      <edge id="415" label="-" source="39" target="263" weight="0.9874213">
        <attvalues>
          <attvalue for="att1" value="-"/>
        </attvalues>
      </edge>
      <edge id="416" label="+" source="39" target="275" weight="0.8798941">
        <attvalues>
          <attvalue for="att1" value="+"/>
        </attvalues>
      </edge>
      <edge id="417" label="+" source="39" target="290" weight="0.8675116">
        <attvalues>
          <attvalue for="att1" value="+"/>
        </attvalues>
      </edge>
      <edge id="418" label="+" source="39" target="295" weight="0.8749905">
        <attvalues>
          <attvalue for="att1" value="+"/>
        </attvalues>
      </edge>
      <edge id="419" label="+" source="39" target="306" weight="0.8386498">
        <attvalues>
          <attvalue for="att1" value="+"/>
        </attvalues>
      </edge>
      <edge id="420" label="+" source="39" target="318" weight="0.8859761">
        <attvalues>
          <attvalue for="att1" value="+"/>
        </attvalues>
      </edge>
      <edge id="421" label="+" source="39" target="349" weight="0.7708004">
        <attvalues>
          <attvalue for="att1" value="+"/>
        </attvalues>
      </edge>
      <edge id="422" label="-" source="39" target="357" weight="0.9235546">
        <attvalues>
          <attvalue for="att1" value="-"/>
        </attvalues>
      </edge>
      <edge id="423" label="+" source="40" target="284" weight="0.8674533">
        <attvalues>
          <attvalue for="att1" value="+"/>
        </attvalues>
      </edge>
      <edge id="424" label="+" source="40" target="292" weight="0.8238032">
        <attvalues>
          <attvalue for="att1" value="+"/>
        </attvalues>
      </edge>
      <edge id="425" label="+" source="40" target="301" weight="0.9047027">
        <attvalues>
          <attvalue for="att1" value="+"/>
        </attvalues>
      </edge>
      <edge id="426" label="+" source="40" target="305" weight="0.8019818">
        <attvalues>
          <attvalue for="att1" value="+"/>
        </attvalues>
      </edge>
      <edge id="427" label="+" source="40" target="317" weight="0.7881462">
        <attvalues>
          <attvalue for="att1" value="+"/>
        </attvalues>
      </edge>
      <edge id="428" label="-" source="40" target="318" weight="1">
        <attvalues>
          <attvalue for="att1" value="-"/>
        </attvalues>
      </edge>
      <edge id="429" label="+" source="40" target="334" weight="0.8716313">
        <attvalues>
          <attvalue for="att1" value="+"/>
        </attvalues>
      </edge>
      <edge id="430" label="+" source="40" target="349" weight="0.7907456">
        <attvalues>
          <attvalue for="att1" value="+"/>
        </attvalues>
      </edge>
      <edge id="431" label="+" source="40" target="354" weight="0.8241979">
        <attvalues>
          <attvalue for="att1" value="+"/>
        </attvalues>
      </edge>
      <edge id="432" label="+" source="40" target="361" weight="0.8913465">
        <attvalues>
          <attvalue for="att1" value="+"/>
        </attvalues>
      </edge>
      <edge id="433" label="+" source="40" target="362" weight="0.8617326">
        <attvalues>
          <attvalue for="att1" value="+"/>
        </attvalues>
      </edge>
      <edge id="434" label="+" source="40" target="367" weight="0.8752912">
        <attvalues>
          <attvalue for="att1" value="+"/>
        </attvalues>
      </edge>
      <edge id="435" label="+" source="41" target="51" weight="0.7471744">
        <attvalues>
          <attvalue for="att1" value="+"/>
        </attvalues>
      </edge>
      <edge id="436" label="+" source="41" target="53" weight="0.8180227">
        <attvalues>
          <attvalue for="att1" value="+"/>
        </attvalues>
      </edge>
      <edge id="437" label="+" source="41" target="59" weight="0.8355676">
        <attvalues>
          <attvalue for="att1" value="+"/>
        </attvalues>
      </edge>
      <edge id="438" label="-" source="41" target="102" weight="0.8566662">
        <attvalues>
          <attvalue for="att1" value="-"/>
        </attvalues>
      </edge>
      <edge id="439" label="+" source="41" target="122" weight="0.9106752">
        <attvalues>
          <attvalue for="att1" value="+"/>
        </attvalues>
      </edge>
      <edge id="440" label="+" source="41" target="139" weight="0.9516536">
        <attvalues>
          <attvalue for="att1" value="+"/>
        </attvalues>
      </edge>
      <edge id="441" label="-" source="41" target="292" weight="0.9233576">
        <attvalues>
          <attvalue for="att1" value="-"/>
        </attvalues>
      </edge>
      <edge id="442" label="+" source="42" target="69" weight="0.8330925">
        <attvalues>
          <attvalue for="att1" value="+"/>
        </attvalues>
      </edge>
      <edge id="443" label="-" source="42" target="115" weight="1">
        <attvalues>
          <attvalue for="att1" value="-"/>
        </attvalues>
      </edge>
      <edge id="444" label="-" source="42" target="156" weight="0.729233">
        <attvalues>
          <attvalue for="att1" value="-"/>
        </attvalues>
      </edge>
      <edge id="445" label="+" source="42" target="302" weight="0.9820507">
        <attvalues>
          <attvalue for="att1" value="+"/>
        </attvalues>
      </edge>
      <edge id="446" label="-" source="42" target="333" weight="0.9348949">
        <attvalues>
          <attvalue for="att1" value="-"/>
        </attvalues>
      </edge>
      <edge id="447" label="+" source="42" target="348" weight="0.9856805">
        <attvalues>
          <attvalue for="att1" value="+"/>
        </attvalues>
      </edge>
      <edge id="448" label="-" source="42" target="360" weight="0.6899734">
        <attvalues>
          <attvalue for="att1" value="-"/>
        </attvalues>
      </edge>
      <edge id="449" label="+" source="42" target="361" weight="0.9805271">
        <attvalues>
          <attvalue for="att1" value="+"/>
        </attvalues>
      </edge>
      <edge id="450" label="-" source="43" target="89" weight="0.7568837">
        <attvalues>
          <attvalue for="att1" value="-"/>
        </attvalues>
      </edge>
      <edge id="451" label="+" source="43" target="118" weight="0.630912">
        <attvalues>
          <attvalue for="att1" value="+"/>
        </attvalues>
      </edge>
      <edge id="452" label="+" source="43" target="146" weight="0.9658715">
        <attvalues>
          <attvalue for="att1" value="+"/>
        </attvalues>
      </edge>
      <edge id="453" label="-" source="43" target="177" weight="0.9336506">
        <attvalues>
          <attvalue for="att1" value="-"/>
        </attvalues>
      </edge>
      <edge id="454" label="+" source="43" target="192" weight="0.9869192">
        <attvalues>
          <attvalue for="att1" value="+"/>
        </attvalues>
      </edge>
      <edge id="455" label="+" source="43" target="205" weight="0.9855467">
        <attvalues>
          <attvalue for="att1" value="+"/>
        </attvalues>
      </edge>
      <edge id="456" label="-" source="43" target="259" weight="0.7730768">
        <attvalues>
          <attvalue for="att1" value="-"/>
        </attvalues>
      </edge>
      <edge id="457" label="+" source="43" target="283" weight="0.9605591">
        <attvalues>
          <attvalue for="att1" value="+"/>
        </attvalues>
      </edge>
      <edge id="458" label="+" source="43" target="288" weight="0.9194416">
        <attvalues>
          <attvalue for="att1" value="+"/>
        </attvalues>
      </edge>
      <edge id="459" label="-" source="43" target="297" weight="0.9597559">
        <attvalues>
          <attvalue for="att1" value="-"/>
        </attvalues>
      </edge>
      <edge id="460" label="+" source="43" target="309" weight="0.9482622">
        <attvalues>
          <attvalue for="att1" value="+"/>
        </attvalues>
      </edge>
      <edge id="461" label="+" source="43" target="324" weight="0.9461658">
        <attvalues>
          <attvalue for="att1" value="+"/>
        </attvalues>
      </edge>
      <edge id="462" label="+" source="43" target="329" weight="0.8884013">
        <attvalues>
          <attvalue for="att1" value="+"/>
        </attvalues>
      </edge>
      <edge id="463" label="+" source="43" target="340" weight="0.9431325">
        <attvalues>
          <attvalue for="att1" value="+"/>
        </attvalues>
      </edge>
      <edge id="464" label="+" source="43" target="367" weight="0.9596688">
        <attvalues>
          <attvalue for="att1" value="+"/>
        </attvalues>
      </edge>
      <edge id="465" label="+" source="44" target="58" weight="0.8312376">
        <attvalues>
          <attvalue for="att1" value="+"/>
        </attvalues>
      </edge>
      <edge id="466" label="+" source="44" target="119" weight="0.911037">
        <attvalues>
          <attvalue for="att1" value="+"/>
        </attvalues>
      </edge>
      <edge id="467" label="+" source="44" target="123" weight="0.9088877">
        <attvalues>
          <attvalue for="att1" value="+"/>
        </attvalues>
      </edge>
      <edge id="468" label="-" source="44" target="198" weight="1">
        <attvalues>
          <attvalue for="att1" value="-"/>
        </attvalues>
      </edge>
      <edge id="469" label="-" source="44" target="318" weight="1">
        <attvalues>
          <attvalue for="att1" value="-"/>
        </attvalues>
      </edge>
      <edge id="470" label="+" source="44" target="330" weight="0.8642195">
        <attvalues>
          <attvalue for="att1" value="+"/>
        </attvalues>
      </edge>
      <edge id="471" label="-" source="45" target="88" weight="1">
        <attvalues>
          <attvalue for="att1" value="-"/>
        </attvalues>
      </edge>
      <edge id="472" label="+" source="45" target="153" weight="0.8878759">
        <attvalues>
          <attvalue for="att1" value="+"/>
        </attvalues>
      </edge>
      <edge id="473" label="+" source="45" target="166" weight="0.854861">
        <attvalues>
          <attvalue for="att1" value="+"/>
        </attvalues>
      </edge>
      <edge id="474" label="-" source="45" target="199" weight="0.8482472">
        <attvalues>
          <attvalue for="att1" value="-"/>
        </attvalues>
      </edge>
      <edge id="475" label="+" source="45" target="216" weight="0.8738996">
        <attvalues>
          <attvalue for="att1" value="+"/>
        </attvalues>
      </edge>
      <edge id="476" label="-" source="45" target="255" weight="0.6940052">
        <attvalues>
          <attvalue for="att1" value="-"/>
        </attvalues>
      </edge>
      <edge id="477" label="-" source="45" target="257" weight="0.700238">
        <attvalues>
          <attvalue for="att1" value="-"/>
        </attvalues>
      </edge>
      <edge id="478" label="+" source="45" target="289" weight="0.8877317">
        <attvalues>
          <attvalue for="att1" value="+"/>
        </attvalues>
      </edge>
      <edge id="479" label="+" source="45" target="315" weight="0.9364886">
        <attvalues>
          <attvalue for="att1" value="+"/>
        </attvalues>
      </edge>
      <edge id="480" label="-" source="46" target="194" weight="0.881833">
        <attvalues>
          <attvalue for="att1" value="-"/>
        </attvalues>
      </edge>
      <edge id="481" label="-" source="46" target="239" weight="0.7356251">
        <attvalues>
          <attvalue for="att1" value="-"/>
        </attvalues>
      </edge>
      <edge id="482" label="-" source="46" target="243" weight="0.7784803">
        <attvalues>
          <attvalue for="att1" value="-"/>
        </attvalues>
      </edge>
      <edge id="483" label="-" source="46" target="302" weight="0.832526">
        <attvalues>
          <attvalue for="att1" value="-"/>
        </attvalues>
      </edge>
      <edge id="484" label="-" source="46" target="304" weight="0.6753608">
        <attvalues>
          <attvalue for="att1" value="-"/>
        </attvalues>
      </edge>
      <edge id="485" label="-" source="46" target="341" weight="0.6013585">
        <attvalues>
          <attvalue for="att1" value="-"/>
        </attvalues>
      </edge>
      <edge id="486" label="-" source="47" target="62" weight="0.9846081">
        <attvalues>
          <attvalue for="att1" value="-"/>
        </attvalues>
      </edge>
      <edge id="487" label="+" source="47" target="188" weight="0.7658424">
        <attvalues>
          <attvalue for="att1" value="+"/>
        </attvalues>
      </edge>
      <edge id="488" label="-" source="48" target="72" weight="0.9283199">
        <attvalues>
          <attvalue for="att1" value="-"/>
        </attvalues>
      </edge>
      <edge id="489" label="+" source="48" target="106" weight="0.7734089">
        <attvalues>
          <attvalue for="att1" value="+"/>
        </attvalues>
      </edge>
      <edge id="490" label="+" source="48" target="117" weight="0.8503903">
        <attvalues>
          <attvalue for="att1" value="+"/>
        </attvalues>
      </edge>
      <edge id="491" label="+" source="48" target="204" weight="0.8251325">
        <attvalues>
          <attvalue for="att1" value="+"/>
        </attvalues>
      </edge>
      <edge id="492" label="+" source="48" target="212" weight="0.8467565">
        <attvalues>
          <attvalue for="att1" value="+"/>
        </attvalues>
      </edge>
      <edge id="493" label="-" source="49" target="98" weight="0.7383254">
        <attvalues>
          <attvalue for="att1" value="-"/>
        </attvalues>
      </edge>
      <edge id="494" label="+" source="49" target="129" weight="0.9570679">
        <attvalues>
          <attvalue for="att1" value="+"/>
        </attvalues>
      </edge>
      <edge id="495" label="-" source="49" target="131" weight="0.8766476">
        <attvalues>
          <attvalue for="att1" value="-"/>
        </attvalues>
      </edge>
      <edge id="496" label="-" source="49" target="155" weight="0.8829624">
        <attvalues>
          <attvalue for="att1" value="-"/>
        </attvalues>
      </edge>
      <edge id="497" label="+" source="49" target="160" weight="0.9292761">
        <attvalues>
          <attvalue for="att1" value="+"/>
        </attvalues>
      </edge>
      <edge id="498" label="-" source="49" target="162" weight="0.8494995">
        <attvalues>
          <attvalue for="att1" value="-"/>
        </attvalues>
      </edge>
      <edge id="499" label="+" source="49" target="179" weight="0.8183328">
        <attvalues>
          <attvalue for="att1" value="+"/>
        </attvalues>
      </edge>
      <edge id="500" label="-" source="49" target="220" weight="0.8435032">
        <attvalues>
          <attvalue for="att1" value="-"/>
        </attvalues>
      </edge>
      <edge id="501" label="+" source="49" target="250" weight="0.9294239">
        <attvalues>
          <attvalue for="att1" value="+"/>
        </attvalues>
      </edge>
      <edge id="502" label="+" source="49" target="278" weight="0.9368558">
        <attvalues>
          <attvalue for="att1" value="+"/>
        </attvalues>
      </edge>
      <edge id="503" label="+" source="49" target="302" weight="0.9420845">
        <attvalues>
          <attvalue for="att1" value="+"/>
        </attvalues>
      </edge>
      <edge id="504" label="-" source="49" target="323" weight="1">
        <attvalues>
          <attvalue for="att1" value="-"/>
        </attvalues>
      </edge>
      <edge id="505" label="-" source="50" target="232" weight="0.9453382">
        <attvalues>
          <attvalue for="att1" value="-"/>
        </attvalues>
      </edge>
      <edge id="506" label="+" source="50" target="333" weight="0.9873789">
        <attvalues>
          <attvalue for="att1" value="+"/>
        </attvalues>
      </edge>
      <edge id="507" label="-" source="51" target="120" weight="0.9497461">
        <attvalues>
          <attvalue for="att1" value="-"/>
        </attvalues>
      </edge>
      <edge id="508" label="+" source="52" target="69" weight="0.6173339">
        <attvalues>
          <attvalue for="att1" value="+"/>
        </attvalues>
      </edge>
      <edge id="509" label="-" source="52" target="98" weight="0.9384137">
        <attvalues>
          <attvalue for="att1" value="-"/>
        </attvalues>
      </edge>
      <edge id="510" label="-" source="52" target="107" weight="0.7584793">
        <attvalues>
          <attvalue for="att1" value="-"/>
        </attvalues>
      </edge>
      <edge id="511" label="-" source="52" target="109" weight="0.9798939">
        <attvalues>
          <attvalue for="att1" value="-"/>
        </attvalues>
      </edge>
      <edge id="512" label="-" source="52" target="176" weight="0.7464276">
        <attvalues>
          <attvalue for="att1" value="-"/>
        </attvalues>
      </edge>
      <edge id="513" label="-" source="52" target="177" weight="0.6569186">
        <attvalues>
          <attvalue for="att1" value="-"/>
        </attvalues>
      </edge>
      <edge id="514" label="-" source="52" target="221" weight="0.9597236">
        <attvalues>
          <attvalue for="att1" value="-"/>
        </attvalues>
      </edge>
      <edge id="515" label="-" source="52" target="225" weight="0.745776">
        <attvalues>
          <attvalue for="att1" value="-"/>
        </attvalues>
      </edge>
      <edge id="516" label="-" source="52" target="255" weight="0.9767394">
        <attvalues>
          <attvalue for="att1" value="-"/>
        </attvalues>
      </edge>
      <edge id="517" label="-" source="52" target="273" weight="0.5200847">
        <attvalues>
          <attvalue for="att1" value="-"/>
        </attvalues>
      </edge>
      <edge id="518" label="+" source="52" target="304" weight="0.9385106">
        <attvalues>
          <attvalue for="att1" value="+"/>
        </attvalues>
      </edge>
      <edge id="519" label="+" source="52" target="315" weight="0.9390567">
        <attvalues>
          <attvalue for="att1" value="+"/>
        </attvalues>
      </edge>
      <edge id="520" label="+" source="53" target="54" weight="0.8475797">
        <attvalues>
          <attvalue for="att1" value="+"/>
        </attvalues>
      </edge>
      <edge id="521" label="+" source="53" target="86" weight="0.8454863">
        <attvalues>
          <attvalue for="att1" value="+"/>
        </attvalues>
      </edge>
      <edge id="522" label="+" source="53" target="116" weight="0.9351867">
        <attvalues>
          <attvalue for="att1" value="+"/>
        </attvalues>
      </edge>
      <edge id="523" label="+" source="53" target="138" weight="0.8861895">
        <attvalues>
          <attvalue for="att1" value="+"/>
        </attvalues>
      </edge>
      <edge id="524" label="-" source="53" target="158" weight="0.9632861">
        <attvalues>
          <attvalue for="att1" value="-"/>
        </attvalues>
      </edge>
      <edge id="525" label="-" source="53" target="315" weight="0.9605095">
        <attvalues>
          <attvalue for="att1" value="-"/>
        </attvalues>
      </edge>
      <edge id="526" label="+" source="53" target="342" weight="0.8131816">
        <attvalues>
          <attvalue for="att1" value="+"/>
        </attvalues>
      </edge>
      <edge id="527" label="+" source="54" target="55" weight="0.8025193">
        <attvalues>
          <attvalue for="att1" value="+"/>
        </attvalues>
      </edge>
      <edge id="528" label="-" source="54" target="86" weight="0.9207723">
        <attvalues>
          <attvalue for="att1" value="-"/>
        </attvalues>
      </edge>
      <edge id="529" label="+" source="54" target="100" weight="0.8719237">
        <attvalues>
          <attvalue for="att1" value="+"/>
        </attvalues>
      </edge>
      <edge id="530" label="+" source="54" target="113" weight="0.8468274">
        <attvalues>
          <attvalue for="att1" value="+"/>
        </attvalues>
      </edge>
      <edge id="531" label="-" source="54" target="121" weight="0.8555291">
        <attvalues>
          <attvalue for="att1" value="-"/>
        </attvalues>
      </edge>
      <edge id="532" label="-" source="54" target="145" weight="0.7778817">
        <attvalues>
          <attvalue for="att1" value="-"/>
        </attvalues>
      </edge>
      <edge id="533" label="+" source="54" target="191" weight="0.8679273">
        <attvalues>
          <attvalue for="att1" value="+"/>
        </attvalues>
      </edge>
      <edge id="534" label="+" source="54" target="192" weight="0.9008483">
        <attvalues>
          <attvalue for="att1" value="+"/>
        </attvalues>
      </edge>
      <edge id="535" label="-" source="55" target="175" weight="0.8950305">
        <attvalues>
          <attvalue for="att1" value="-"/>
        </attvalues>
      </edge>
      <edge id="536" label="-" source="55" target="203" weight="0.7828411">
        <attvalues>
          <attvalue for="att1" value="-"/>
        </attvalues>
      </edge>
      <edge id="537" label="+" source="55" target="285" weight="0.9374261">
        <attvalues>
          <attvalue for="att1" value="+"/>
        </attvalues>
      </edge>
      <edge id="538" label="-" source="55" target="294" weight="0.979935">
        <attvalues>
          <attvalue for="att1" value="-"/>
        </attvalues>
      </edge>
      <edge id="539" label="+" source="55" target="306" weight="0.8751561">
        <attvalues>
          <attvalue for="att1" value="+"/>
        </attvalues>
      </edge>
      <edge id="540" label="+" source="55" target="321" weight="0.9391294">
        <attvalues>
          <attvalue for="att1" value="+"/>
        </attvalues>
      </edge>
      <edge id="541" label="+" source="55" target="326" weight="0.9182578">
        <attvalues>
          <attvalue for="att1" value="+"/>
        </attvalues>
      </edge>
      <edge id="542" label="+" source="55" target="337" weight="0.8867022">
        <attvalues>
          <attvalue for="att1" value="+"/>
        </attvalues>
      </edge>
      <edge id="543" label="+" source="56" target="67" weight="0.841068">
        <attvalues>
          <attvalue for="att1" value="+"/>
        </attvalues>
      </edge>
      <edge id="544" label="-" source="56" target="75" weight="0.8445857">
        <attvalues>
          <attvalue for="att1" value="-"/>
        </attvalues>
      </edge>
      <edge id="545" label="+" source="56" target="132" weight="0.9070868">
        <attvalues>
          <attvalue for="att1" value="+"/>
        </attvalues>
      </edge>
      <edge id="546" label="+" source="56" target="140" weight="0.9301596">
        <attvalues>
          <attvalue for="att1" value="+"/>
        </attvalues>
      </edge>
      <edge id="547" label="+" source="56" target="165" weight="0.9311978">
        <attvalues>
          <attvalue for="att1" value="+"/>
        </attvalues>
      </edge>
      <edge id="548" label="-" source="56" target="174" weight="0.8689618">
        <attvalues>
          <attvalue for="att1" value="-"/>
        </attvalues>
      </edge>
      <edge id="549" label="+" source="56" target="186" weight="0.7656996">
        <attvalues>
          <attvalue for="att1" value="+"/>
        </attvalues>
      </edge>
      <edge id="550" label="+" source="56" target="201" weight="0.8980289">
        <attvalues>
          <attvalue for="att1" value="+"/>
        </attvalues>
      </edge>
      <edge id="551" label="+" source="56" target="206" weight="0.9915098">
        <attvalues>
          <attvalue for="att1" value="+"/>
        </attvalues>
      </edge>
      <edge id="552" label="+" source="56" target="215" weight="0.8708829">
        <attvalues>
          <attvalue for="att1" value="+"/>
        </attvalues>
      </edge>
      <edge id="553" label="+" source="56" target="217" weight="0.8559897">
        <attvalues>
          <attvalue for="att1" value="+"/>
        </attvalues>
      </edge>
      <edge id="554" label="+" source="56" target="260" weight="0.6775682">
        <attvalues>
          <attvalue for="att1" value="+"/>
        </attvalues>
      </edge>
      <edge id="555" label="-" source="56" target="268" weight="0.6767531">
        <attvalues>
          <attvalue for="att1" value="-"/>
        </attvalues>
      </edge>
      <edge id="556" label="+" source="56" target="289" weight="0.858574">
        <attvalues>
          <attvalue for="att1" value="+"/>
        </attvalues>
      </edge>
      <edge id="557" label="+" source="56" target="326" weight="0.8626175">
        <attvalues>
          <attvalue for="att1" value="+"/>
        </attvalues>
      </edge>
      <edge id="558" label="+" source="56" target="355" weight="0.8965953">
        <attvalues>
          <attvalue for="att1" value="+"/>
        </attvalues>
      </edge>
      <edge id="559" label="+" source="57" target="68" weight="0.8365423">
        <attvalues>
          <attvalue for="att1" value="+"/>
        </attvalues>
      </edge>
      <edge id="560" label="+" source="57" target="94" weight="0.9288624">
        <attvalues>
          <attvalue for="att1" value="+"/>
        </attvalues>
      </edge>
      <edge id="561" label="-" source="57" target="110" weight="1">
        <attvalues>
          <attvalue for="att1" value="-"/>
        </attvalues>
      </edge>
      <edge id="562" label="+" source="57" target="126" weight="0.8222636">
        <attvalues>
          <attvalue for="att1" value="+"/>
        </attvalues>
      </edge>
      <edge id="563" label="+" source="57" target="153" weight="0.7908562">
        <attvalues>
          <attvalue for="att1" value="+"/>
        </attvalues>
      </edge>
      <edge id="564" label="+" source="57" target="154" weight="0.7830894">
        <attvalues>
          <attvalue for="att1" value="+"/>
        </attvalues>
      </edge>
      <edge id="565" label="+" source="57" target="159" weight="0.8833146">
        <attvalues>
          <attvalue for="att1" value="+"/>
        </attvalues>
      </edge>
      <edge id="566" label="+" source="57" target="171" weight="0.8092914">
        <attvalues>
          <attvalue for="att1" value="+"/>
        </attvalues>
      </edge>
      <edge id="567" label="-" source="57" target="205" weight="0.9274779">
        <attvalues>
          <attvalue for="att1" value="-"/>
        </attvalues>
      </edge>
      <edge id="568" label="+" source="58" target="154" weight="0.9244563">
        <attvalues>
          <attvalue for="att1" value="+"/>
        </attvalues>
      </edge>
      <edge id="569" label="+" source="58" target="165" weight="0.9644361">
        <attvalues>
          <attvalue for="att1" value="+"/>
        </attvalues>
      </edge>
      <edge id="570" label="+" source="58" target="174" weight="0.927066">
        <attvalues>
          <attvalue for="att1" value="+"/>
        </attvalues>
      </edge>
      <edge id="571" label="+" source="58" target="178" weight="0.9329062">
        <attvalues>
          <attvalue for="att1" value="+"/>
        </attvalues>
      </edge>
      <edge id="572" label="+" source="58" target="190" weight="0.930508">
        <attvalues>
          <attvalue for="att1" value="+"/>
        </attvalues>
      </edge>
      <edge id="573" label="-" source="58" target="191" weight="1">
        <attvalues>
          <attvalue for="att1" value="-"/>
        </attvalues>
      </edge>
      <edge id="574" label="+" source="58" target="207" weight="0.8991246">
        <attvalues>
          <attvalue for="att1" value="+"/>
        </attvalues>
      </edge>
      <edge id="575" label="+" source="58" target="222" weight="0.9373603">
        <attvalues>
          <attvalue for="att1" value="+"/>
        </attvalues>
      </edge>
      <edge id="576" label="+" source="58" target="227" weight="0.8982896">
        <attvalues>
          <attvalue for="att1" value="+"/>
        </attvalues>
      </edge>
      <edge id="577" label="+" source="58" target="235" weight="0.7864835">
        <attvalues>
          <attvalue for="att1" value="+"/>
        </attvalues>
      </edge>
      <edge id="578" label="+" source="58" target="240" weight="0.9024074">
        <attvalues>
          <attvalue for="att1" value="+"/>
        </attvalues>
      </edge>
      <edge id="579" label="+" source="58" target="252" weight="0.9165719">
        <attvalues>
          <attvalue for="att1" value="+"/>
        </attvalues>
      </edge>
      <edge id="580" label="+" source="58" target="254" weight="0.8824993">
        <attvalues>
          <attvalue for="att1" value="+"/>
        </attvalues>
      </edge>
      <edge id="581" label="+" source="58" target="260" weight="0.9204096">
        <attvalues>
          <attvalue for="att1" value="+"/>
        </attvalues>
      </edge>
      <edge id="582" label="+" source="58" target="283" weight="0.9207473">
        <attvalues>
          <attvalue for="att1" value="+"/>
        </attvalues>
      </edge>
      <edge id="583" label="+" source="58" target="291" weight="0.8306891">
        <attvalues>
          <attvalue for="att1" value="+"/>
        </attvalues>
      </edge>
      <edge id="584" label="+" source="58" target="305" weight="0.8993248">
        <attvalues>
          <attvalue for="att1" value="+"/>
        </attvalues>
      </edge>
      <edge id="585" label="+" source="58" target="313" weight="0.943412">
        <attvalues>
          <attvalue for="att1" value="+"/>
        </attvalues>
      </edge>
      <edge id="586" label="+" source="58" target="346" weight="0.7806459">
        <attvalues>
          <attvalue for="att1" value="+"/>
        </attvalues>
      </edge>
      <edge id="587" label="+" source="59" target="82" weight="0.8827023">
        <attvalues>
          <attvalue for="att1" value="+"/>
        </attvalues>
      </edge>
      <edge id="588" label="+" source="59" target="90" weight="0.9290464">
        <attvalues>
          <attvalue for="att1" value="+"/>
        </attvalues>
      </edge>
      <edge id="589" label="+" source="59" target="121" weight="0.8199516">
        <attvalues>
          <attvalue for="att1" value="+"/>
        </attvalues>
      </edge>
      <edge id="590" label="+" source="59" target="122" weight="0.7869809">
        <attvalues>
          <attvalue for="att1" value="+"/>
        </attvalues>
      </edge>
      <edge id="591" label="-" source="59" target="173" weight="0.7516693">
        <attvalues>
          <attvalue for="att1" value="-"/>
        </attvalues>
      </edge>
      <edge id="592" label="+" source="59" target="179" weight="0.7676334">
        <attvalues>
          <attvalue for="att1" value="+"/>
        </attvalues>
      </edge>
      <edge id="593" label="+" source="59" target="221" weight="0.8914589">
        <attvalues>
          <attvalue for="att1" value="+"/>
        </attvalues>
      </edge>
      <edge id="594" label="-" source="59" target="254" weight="0.8522278">
        <attvalues>
          <attvalue for="att1" value="-"/>
        </attvalues>
      </edge>
      <edge id="595" label="+" source="59" target="271" weight="0.8656274">
        <attvalues>
          <attvalue for="att1" value="+"/>
        </attvalues>
      </edge>
      <edge id="596" label="-" source="59" target="310" weight="0.6756948">
        <attvalues>
          <attvalue for="att1" value="-"/>
        </attvalues>
      </edge>
      <edge id="597" label="-" source="59" target="312" weight="0.7085108">
        <attvalues>
          <attvalue for="att1" value="-"/>
        </attvalues>
      </edge>
      <edge id="598" label="+" source="59" target="344" weight="0.8971757">
        <attvalues>
          <attvalue for="att1" value="+"/>
        </attvalues>
      </edge>
      <edge id="599" label="+" source="60" target="61" weight="0.9401191">
        <attvalues>
          <attvalue for="att1" value="+"/>
        </attvalues>
      </edge>
      <edge id="600" label="+" source="60" target="77" weight="0.9594682">
        <attvalues>
          <attvalue for="att1" value="+"/>
        </attvalues>
      </edge>
      <edge id="601" label="+" source="60" target="84" weight="0.8750919">
        <attvalues>
          <attvalue for="att1" value="+"/>
        </attvalues>
      </edge>
      <edge id="602" label="-" source="60" target="119" weight="0.7453453">
        <attvalues>
          <attvalue for="att1" value="-"/>
        </attvalues>
      </edge>
      <edge id="603" label="-" source="60" target="157" weight="0.6303831">
        <attvalues>
          <attvalue for="att1" value="-"/>
        </attvalues>
      </edge>
      <edge id="604" label="-" source="60" target="158" weight="0.9197528">
        <attvalues>
          <attvalue for="att1" value="-"/>
        </attvalues>
      </edge>
      <edge id="605" label="-" source="60" target="162" weight="0.9441009">
        <attvalues>
          <attvalue for="att1" value="-"/>
        </attvalues>
      </edge>
      <edge id="606" label="-" source="60" target="307" weight="0.8976133">
        <attvalues>
          <attvalue for="att1" value="-"/>
        </attvalues>
      </edge>
      <edge id="607" label="-" source="61" target="73" weight="0.8669774">
        <attvalues>
          <attvalue for="att1" value="-"/>
        </attvalues>
      </edge>
      <edge id="608" label="-" source="61" target="86" weight="0.8546708">
        <attvalues>
          <attvalue for="att1" value="-"/>
        </attvalues>
      </edge>
      <edge id="609" label="-" source="61" target="164" weight="0.8934283">
        <attvalues>
          <attvalue for="att1" value="-"/>
        </attvalues>
      </edge>
      <edge id="610" label="-" source="61" target="183" weight="0.8873606">
        <attvalues>
          <attvalue for="att1" value="-"/>
        </attvalues>
      </edge>
      <edge id="611" label="+" source="61" target="272" weight="0.8901906">
        <attvalues>
          <attvalue for="att1" value="+"/>
        </attvalues>
      </edge>
      <edge id="612" label="-" source="61" target="313" weight="0.8095406">
        <attvalues>
          <attvalue for="att1" value="-"/>
        </attvalues>
      </edge>
      <edge id="613" label="-" source="61" target="356" weight="0.6235552">
        <attvalues>
          <attvalue for="att1" value="-"/>
        </attvalues>
      </edge>
      <edge id="614" label="-" source="62" target="102" weight="0.9288746">
        <attvalues>
          <attvalue for="att1" value="-"/>
        </attvalues>
      </edge>
      <edge id="615" label="+" source="62" target="172" weight="0.7782291">
        <attvalues>
          <attvalue for="att1" value="+"/>
        </attvalues>
      </edge>
      <edge id="616" label="-" source="62" target="196" weight="0.7914978">
        <attvalues>
          <attvalue for="att1" value="-"/>
        </attvalues>
      </edge>
      <edge id="617" label="-" source="62" target="303" weight="0.8286593">
        <attvalues>
          <attvalue for="att1" value="-"/>
        </attvalues>
      </edge>
      <edge id="618" label="+" source="63" target="363" weight="0.9453321">
        <attvalues>
          <attvalue for="att1" value="+"/>
        </attvalues>
      </edge>
      <edge id="619" label="+" source="64" target="77" weight="0.8594067">
        <attvalues>
          <attvalue for="att1" value="+"/>
        </attvalues>
      </edge>
      <edge id="620" label="-" source="64" target="88" weight="0.8784733">
        <attvalues>
          <attvalue for="att1" value="-"/>
        </attvalues>
      </edge>
      <edge id="621" label="+" source="64" target="94" weight="0.9323481">
        <attvalues>
          <attvalue for="att1" value="+"/>
        </attvalues>
      </edge>
      <edge id="622" label="-" source="64" target="101" weight="0.9962549">
        <attvalues>
          <attvalue for="att1" value="-"/>
        </attvalues>
      </edge>
      <edge id="623" label="-" source="64" target="146" weight="0.9535316">
        <attvalues>
          <attvalue for="att1" value="-"/>
        </attvalues>
      </edge>
      <edge id="624" label="-" source="64" target="311" weight="0.8679016">
        <attvalues>
          <attvalue for="att1" value="-"/>
        </attvalues>
      </edge>
      <edge id="625" label="+" source="64" target="323" weight="0.7305392">
        <attvalues>
          <attvalue for="att1" value="+"/>
        </attvalues>
      </edge>
      <edge id="626" label="+" source="64" target="338" weight="0.8862997">
        <attvalues>
          <attvalue for="att1" value="+"/>
        </attvalues>
      </edge>
      <edge id="627" label="+" source="64" target="343" weight="0.9843971">
        <attvalues>
          <attvalue for="att1" value="+"/>
        </attvalues>
      </edge>
      <edge id="628" label="+" source="64" target="354" weight="0.8619219">
        <attvalues>
          <attvalue for="att1" value="+"/>
        </attvalues>
      </edge>
      <edge id="629" label="+" source="65" target="93" weight="0.6688392">
        <attvalues>
          <attvalue for="att1" value="+"/>
        </attvalues>
      </edge>
      <edge id="630" label="-" source="65" target="100" weight="0.7772447">
        <attvalues>
          <attvalue for="att1" value="-"/>
        </attvalues>
      </edge>
      <edge id="631" label="+" source="65" target="109" weight="0.9229328">
        <attvalues>
          <attvalue for="att1" value="+"/>
        </attvalues>
      </edge>
      <edge id="632" label="+" source="65" target="129" weight="0.8195689">
        <attvalues>
          <attvalue for="att1" value="+"/>
        </attvalues>
      </edge>
      <edge id="633" label="+" source="65" target="158" weight="0.848202">
        <attvalues>
          <attvalue for="att1" value="+"/>
        </attvalues>
      </edge>
      <edge id="634" label="+" source="65" target="161" weight="0.9754515">
        <attvalues>
          <attvalue for="att1" value="+"/>
        </attvalues>
      </edge>
      <edge id="635" label="+" source="65" target="187" weight="0.8880726">
        <attvalues>
          <attvalue for="att1" value="+"/>
        </attvalues>
      </edge>
      <edge id="636" label="+" source="65" target="188" weight="0.9803218">
        <attvalues>
          <attvalue for="att1" value="+"/>
        </attvalues>
      </edge>
      <edge id="637" label="-" source="65" target="235" weight="0.7126361">
        <attvalues>
          <attvalue for="att1" value="-"/>
        </attvalues>
      </edge>
      <edge id="638" label="-" source="65" target="301" weight="0.6574997">
        <attvalues>
          <attvalue for="att1" value="-"/>
        </attvalues>
      </edge>
      <edge id="639" label="-" source="66" target="69" weight="0.8035998">
        <attvalues>
          <attvalue for="att1" value="-"/>
        </attvalues>
      </edge>
      <edge id="640" label="-" source="66" target="89" weight="0.842154">
        <attvalues>
          <attvalue for="att1" value="-"/>
        </attvalues>
      </edge>
      <edge id="641" label="+" source="66" target="121" weight="0.9207658">
        <attvalues>
          <attvalue for="att1" value="+"/>
        </attvalues>
      </edge>
      <edge id="642" label="-" source="66" target="150" weight="0.9321764">
        <attvalues>
          <attvalue for="att1" value="-"/>
        </attvalues>
      </edge>
      <edge id="643" label="-" source="66" target="165" weight="0.8723416">
        <attvalues>
          <attvalue for="att1" value="-"/>
        </attvalues>
      </edge>
      <edge id="644" label="-" source="66" target="185" weight="0.9081079">
        <attvalues>
          <attvalue for="att1" value="-"/>
        </attvalues>
      </edge>
      <edge id="645" label="-" source="66" target="218" weight="0.9054772">
        <attvalues>
          <attvalue for="att1" value="-"/>
        </attvalues>
      </edge>
      <edge id="646" label="-" source="66" target="226" weight="0.9453963">
        <attvalues>
          <attvalue for="att1" value="-"/>
        </attvalues>
      </edge>
      <edge id="647" label="+" source="66" target="235" weight="0.9147355">
        <attvalues>
          <attvalue for="att1" value="+"/>
        </attvalues>
      </edge>
      <edge id="648" label="-" source="66" target="246" weight="0.9065076">
        <attvalues>
          <attvalue for="att1" value="-"/>
        </attvalues>
      </edge>
      <edge id="649" label="-" source="66" target="263" weight="0.9104132">
        <attvalues>
          <attvalue for="att1" value="-"/>
        </attvalues>
      </edge>
      <edge id="650" label="-" source="66" target="333" weight="0.9682871">
        <attvalues>
          <attvalue for="att1" value="-"/>
        </attvalues>
      </edge>
      <edge id="651" label="-" source="67" target="72" weight="0.7277039">
        <attvalues>
          <attvalue for="att1" value="-"/>
        </attvalues>
      </edge>
      <edge id="652" label="-" source="67" target="97" weight="0.7909437">
        <attvalues>
          <attvalue for="att1" value="-"/>
        </attvalues>
      </edge>
      <edge id="653" label="-" source="68" target="85" weight="0.8818648">
        <attvalues>
          <attvalue for="att1" value="-"/>
        </attvalues>
      </edge>
      <edge id="654" label="+" source="68" target="164" weight="0.5711218">
        <attvalues>
          <attvalue for="att1" value="+"/>
        </attvalues>
      </edge>
      <edge id="655" label="+" source="68" target="198" weight="0.8111138">
        <attvalues>
          <attvalue for="att1" value="+"/>
        </attvalues>
      </edge>
      <edge id="656" label="+" source="68" target="230" weight="0.9383037">
        <attvalues>
          <attvalue for="att1" value="+"/>
        </attvalues>
      </edge>
      <edge id="657" label="+" source="68" target="293" weight="0.7365873">
        <attvalues>
          <attvalue for="att1" value="+"/>
        </attvalues>
      </edge>
      <edge id="658" label="+" source="68" target="313" weight="0.9716661">
        <attvalues>
          <attvalue for="att1" value="+"/>
        </attvalues>
      </edge>
      <edge id="659" label="+" source="68" target="323" weight="0.7600755">
        <attvalues>
          <attvalue for="att1" value="+"/>
        </attvalues>
      </edge>
      <edge id="660" label="+" source="69" target="71" weight="0.7604257">
        <attvalues>
          <attvalue for="att1" value="+"/>
        </attvalues>
      </edge>
      <edge id="661" label="+" source="69" target="80" weight="0.8905479">
        <attvalues>
          <attvalue for="att1" value="+"/>
        </attvalues>
      </edge>
      <edge id="662" label="+" source="69" target="88" weight="0.6985069">
        <attvalues>
          <attvalue for="att1" value="+"/>
        </attvalues>
      </edge>
      <edge id="663" label="+" source="69" target="96" weight="0.8018949">
        <attvalues>
          <attvalue for="att1" value="+"/>
        </attvalues>
      </edge>
      <edge id="664" label="+" source="69" target="112" weight="0.8568607">
        <attvalues>
          <attvalue for="att1" value="+"/>
        </attvalues>
      </edge>
      <edge id="665" label="-" source="69" target="113" weight="1">
        <attvalues>
          <attvalue for="att1" value="-"/>
        </attvalues>
      </edge>
      <edge id="666" label="+" source="69" target="129" weight="0.7544783">
        <attvalues>
          <attvalue for="att1" value="+"/>
        </attvalues>
      </edge>
      <edge id="667" label="+" source="69" target="144" weight="0.6503291">
        <attvalues>
          <attvalue for="att1" value="+"/>
        </attvalues>
      </edge>
      <edge id="668" label="+" source="69" target="149" weight="0.8437562">
        <attvalues>
          <attvalue for="att1" value="+"/>
        </attvalues>
      </edge>
      <edge id="669" label="+" source="69" target="156" weight="0.7843418">
        <attvalues>
          <attvalue for="att1" value="+"/>
        </attvalues>
      </edge>
      <edge id="670" label="+" source="69" target="157" weight="0.6763528">
        <attvalues>
          <attvalue for="att1" value="+"/>
        </attvalues>
      </edge>
      <edge id="671" label="+" source="69" target="162" weight="0.8601965">
        <attvalues>
          <attvalue for="att1" value="+"/>
        </attvalues>
      </edge>
      <edge id="672" label="+" source="69" target="174" weight="0.7426699">
        <attvalues>
          <attvalue for="att1" value="+"/>
        </attvalues>
      </edge>
      <edge id="673" label="+" source="69" target="182" weight="0.8252912">
        <attvalues>
          <attvalue for="att1" value="+"/>
        </attvalues>
      </edge>
      <edge id="674" label="+" source="69" target="213" weight="0.7995557">
        <attvalues>
          <attvalue for="att1" value="+"/>
        </attvalues>
      </edge>
      <edge id="675" label="+" source="69" target="214" weight="0.7122842">
        <attvalues>
          <attvalue for="att1" value="+"/>
        </attvalues>
      </edge>
      <edge id="676" label="+" source="70" target="101" weight="0.8437644">
        <attvalues>
          <attvalue for="att1" value="+"/>
        </attvalues>
      </edge>
      <edge id="677" label="-" source="70" target="196" weight="0.9769512">
        <attvalues>
          <attvalue for="att1" value="-"/>
        </attvalues>
      </edge>
      <edge id="678" label="-" source="70" target="265" weight="0.911272">
        <attvalues>
          <attvalue for="att1" value="-"/>
        </attvalues>
      </edge>
      <edge id="679" label="+" source="71" target="107" weight="0.9513701">
        <attvalues>
          <attvalue for="att1" value="+"/>
        </attvalues>
      </edge>
      <edge id="680" label="-" source="71" target="131" weight="0.9475268">
        <attvalues>
          <attvalue for="att1" value="-"/>
        </attvalues>
      </edge>
      <edge id="681" label="-" source="71" target="135" weight="0.9438802">
        <attvalues>
          <attvalue for="att1" value="-"/>
        </attvalues>
      </edge>
      <edge id="682" label="-" source="71" target="151" weight="0.9270946">
        <attvalues>
          <attvalue for="att1" value="-"/>
        </attvalues>
      </edge>
      <edge id="683" label="-" source="71" target="204" weight="0.8069198">
        <attvalues>
          <attvalue for="att1" value="-"/>
        </attvalues>
      </edge>
      <edge id="684" label="-" source="71" target="210" weight="0.8568234">
        <attvalues>
          <attvalue for="att1" value="-"/>
        </attvalues>
      </edge>
      <edge id="685" label="-" source="71" target="212" weight="0.9066807">
        <attvalues>
          <attvalue for="att1" value="-"/>
        </attvalues>
      </edge>
      <edge id="686" label="+" source="71" target="221" weight="0.9434653">
        <attvalues>
          <attvalue for="att1" value="+"/>
        </attvalues>
      </edge>
      <edge id="687" label="-" source="71" target="232" weight="0.7808971">
        <attvalues>
          <attvalue for="att1" value="-"/>
        </attvalues>
      </edge>
      <edge id="688" label="+" source="71" target="246" weight="0.7984634">
        <attvalues>
          <attvalue for="att1" value="+"/>
        </attvalues>
      </edge>
      <edge id="689" label="-" source="71" target="249" weight="0.8039519">
        <attvalues>
          <attvalue for="att1" value="-"/>
        </attvalues>
      </edge>
      <edge id="690" label="+" source="71" target="302" weight="0.9347709">
        <attvalues>
          <attvalue for="att1" value="+"/>
        </attvalues>
      </edge>
      <edge id="691" label="-" source="71" target="315" weight="0.7890538">
        <attvalues>
          <attvalue for="att1" value="-"/>
        </attvalues>
      </edge>
      <edge id="692" label="-" source="72" target="156" weight="0.894727">
        <attvalues>
          <attvalue for="att1" value="-"/>
        </attvalues>
      </edge>
      <edge id="693" label="-" source="72" target="182" weight="0.7331547">
        <attvalues>
          <attvalue for="att1" value="-"/>
        </attvalues>
      </edge>
      <edge id="694" label="-" source="72" target="241" weight="1">
        <attvalues>
          <attvalue for="att1" value="-"/>
        </attvalues>
      </edge>
      <edge id="695" label="-" source="72" target="330" weight="0.9775587">
        <attvalues>
          <attvalue for="att1" value="-"/>
        </attvalues>
      </edge>
      <edge id="696" label="-" source="72" target="368" weight="0.8091052">
        <attvalues>
          <attvalue for="att1" value="-"/>
        </attvalues>
      </edge>
      <edge id="697" label="-" source="73" target="211" weight="0.6626031">
        <attvalues>
          <attvalue for="att1" value="-"/>
        </attvalues>
      </edge>
      <edge id="698" label="-" source="73" target="239" weight="0.9353622">
        <attvalues>
          <attvalue for="att1" value="-"/>
        </attvalues>
      </edge>
      <edge id="699" label="+" source="73" target="266" weight="0.8635579">
        <attvalues>
          <attvalue for="att1" value="+"/>
        </attvalues>
      </edge>
      <edge id="700" label="-" source="73" target="275" weight="0.9506656">
        <attvalues>
          <attvalue for="att1" value="-"/>
        </attvalues>
      </edge>
      <edge id="701" label="-" source="73" target="344" weight="0.9375295">
        <attvalues>
          <attvalue for="att1" value="-"/>
        </attvalues>
      </edge>
      <edge id="702" label="+" source="74" target="121" weight="0.858843">
        <attvalues>
          <attvalue for="att1" value="+"/>
        </attvalues>
      </edge>
      <edge id="703" label="+" source="74" target="183" weight="0.853508">
        <attvalues>
          <attvalue for="att1" value="+"/>
        </attvalues>
      </edge>
      <edge id="704" label="+" source="74" target="192" weight="0.8790377">
        <attvalues>
          <attvalue for="att1" value="+"/>
        </attvalues>
      </edge>
      <edge id="705" label="+" source="74" target="212" weight="0.8538721">
        <attvalues>
          <attvalue for="att1" value="+"/>
        </attvalues>
      </edge>
      <edge id="706" label="-" source="74" target="237" weight="0.7345752">
        <attvalues>
          <attvalue for="att1" value="-"/>
        </attvalues>
      </edge>
      <edge id="707" label="-" source="75" target="96" weight="0.6188188">
        <attvalues>
          <attvalue for="att1" value="-"/>
        </attvalues>
      </edge>
      <edge id="708" label="-" source="75" target="298" weight="0.8984751">
        <attvalues>
          <attvalue for="att1" value="-"/>
        </attvalues>
      </edge>
      <edge id="709" label="-" source="76" target="162" weight="0.864869">
        <attvalues>
          <attvalue for="att1" value="-"/>
        </attvalues>
      </edge>
      <edge id="710" label="-" source="76" target="207" weight="0.7995619">
        <attvalues>
          <attvalue for="att1" value="-"/>
        </attvalues>
      </edge>
      <edge id="711" label="-" source="76" target="259" weight="0.8168865">
        <attvalues>
          <attvalue for="att1" value="-"/>
        </attvalues>
      </edge>
      <edge id="712" label="-" source="77" target="96" weight="0.848446">
        <attvalues>
          <attvalue for="att1" value="-"/>
        </attvalues>
      </edge>
      <edge id="713" label="+" source="77" target="124" weight="0.8726032">
        <attvalues>
          <attvalue for="att1" value="+"/>
        </attvalues>
      </edge>
      <edge id="714" label="+" source="77" target="133" weight="0.8507">
        <attvalues>
          <attvalue for="att1" value="+"/>
        </attvalues>
      </edge>
      <edge id="715" label="+" source="77" target="149" weight="0.8038353">
        <attvalues>
          <attvalue for="att1" value="+"/>
        </attvalues>
      </edge>
      <edge id="716" label="-" source="77" target="150" weight="0.9478043">
        <attvalues>
          <attvalue for="att1" value="-"/>
        </attvalues>
      </edge>
      <edge id="717" label="+" source="77" target="181" weight="0.7337517">
        <attvalues>
          <attvalue for="att1" value="+"/>
        </attvalues>
      </edge>
      <edge id="718" label="+" source="77" target="193" weight="0.7779758">
        <attvalues>
          <attvalue for="att1" value="+"/>
        </attvalues>
      </edge>
      <edge id="719" label="+" source="77" target="199" weight="0.9223339">
        <attvalues>
          <attvalue for="att1" value="+"/>
        </attvalues>
      </edge>
      <edge id="720" label="+" source="77" target="211" weight="0.91108">
        <attvalues>
          <attvalue for="att1" value="+"/>
        </attvalues>
      </edge>
      <edge id="721" label="+" source="77" target="213" weight="0.7065738">
        <attvalues>
          <attvalue for="att1" value="+"/>
        </attvalues>
      </edge>
      <edge id="722" label="+" source="77" target="219" weight="0.8900985">
        <attvalues>
          <attvalue for="att1" value="+"/>
        </attvalues>
      </edge>
      <edge id="723" label="+" source="77" target="242" weight="0.7909089">
        <attvalues>
          <attvalue for="att1" value="+"/>
        </attvalues>
      </edge>
      <edge id="724" label="+" source="77" target="250" weight="0.7649145">
        <attvalues>
          <attvalue for="att1" value="+"/>
        </attvalues>
      </edge>
      <edge id="725" label="+" source="77" target="264" weight="0.8018039">
        <attvalues>
          <attvalue for="att1" value="+"/>
        </attvalues>
      </edge>
      <edge id="726" label="+" source="77" target="281" weight="0.8701286">
        <attvalues>
          <attvalue for="att1" value="+"/>
        </attvalues>
      </edge>
      <edge id="727" label="+" source="77" target="297" weight="0.7710888">
        <attvalues>
          <attvalue for="att1" value="+"/>
        </attvalues>
      </edge>
      <edge id="728" label="+" source="77" target="317" weight="0.914668">
        <attvalues>
          <attvalue for="att1" value="+"/>
        </attvalues>
      </edge>
      <edge id="729" label="+" source="77" target="319" weight="0.9777192">
        <attvalues>
          <attvalue for="att1" value="+"/>
        </attvalues>
      </edge>
      <edge id="730" label="-" source="77" target="345" weight="0.7138678">
        <attvalues>
          <attvalue for="att1" value="-"/>
        </attvalues>
      </edge>
      <edge id="731" label="+" source="77" target="350" weight="0.964595">
        <attvalues>
          <attvalue for="att1" value="+"/>
        </attvalues>
      </edge>
      <edge id="732" label="-" source="77" target="352" weight="0.9773875">
        <attvalues>
          <attvalue for="att1" value="-"/>
        </attvalues>
      </edge>
      <edge id="733" label="+" source="77" target="369" weight="0.7985995">
        <attvalues>
          <attvalue for="att1" value="+"/>
        </attvalues>
      </edge>
      <edge id="734" label="-" source="78" target="118" weight="0.6823952">
        <attvalues>
          <attvalue for="att1" value="-"/>
        </attvalues>
      </edge>
      <edge id="735" label="-" source="78" target="128" weight="0.8417293">
        <attvalues>
          <attvalue for="att1" value="-"/>
        </attvalues>
      </edge>
      <edge id="736" label="-" source="78" target="134" weight="0.8250823">
        <attvalues>
          <attvalue for="att1" value="-"/>
        </attvalues>
      </edge>
      <edge id="737" label="-" source="78" target="136" weight="0.9437658">
        <attvalues>
          <attvalue for="att1" value="-"/>
        </attvalues>
      </edge>
      <edge id="738" label="+" source="78" target="148" weight="0.9067036">
        <attvalues>
          <attvalue for="att1" value="+"/>
        </attvalues>
      </edge>
      <edge id="739" label="+" source="78" target="150" weight="0.8097056">
        <attvalues>
          <attvalue for="att1" value="+"/>
        </attvalues>
      </edge>
      <edge id="740" label="+" source="78" target="176" weight="0.8923638">
        <attvalues>
          <attvalue for="att1" value="+"/>
        </attvalues>
      </edge>
      <edge id="741" label="+" source="78" target="192" weight="0.7894821">
        <attvalues>
          <attvalue for="att1" value="+"/>
        </attvalues>
      </edge>
      <edge id="742" label="+" source="78" target="199" weight="0.8902619">
        <attvalues>
          <attvalue for="att1" value="+"/>
        </attvalues>
      </edge>
      <edge id="743" label="+" source="78" target="216" weight="0.8476783">
        <attvalues>
          <attvalue for="att1" value="+"/>
        </attvalues>
      </edge>
      <edge id="744" label="-" source="78" target="276" weight="0.5846012">
        <attvalues>
          <attvalue for="att1" value="-"/>
        </attvalues>
      </edge>
      <edge id="745" label="-" source="78" target="279" weight="0.6215794">
        <attvalues>
          <attvalue for="att1" value="-"/>
        </attvalues>
      </edge>
      <edge id="746" label="-" source="78" target="286" weight="0.7057346">
        <attvalues>
          <attvalue for="att1" value="-"/>
        </attvalues>
      </edge>
      <edge id="747" label="-" source="78" target="362" weight="0.6327253">
        <attvalues>
          <attvalue for="att1" value="-"/>
        </attvalues>
      </edge>
      <edge id="748" label="-" source="79" target="122" weight="0.6193497">
        <attvalues>
          <attvalue for="att1" value="-"/>
        </attvalues>
      </edge>
      <edge id="749" label="+" source="79" target="177" weight="0.6764025">
        <attvalues>
          <attvalue for="att1" value="+"/>
        </attvalues>
      </edge>
      <edge id="750" label="-" source="79" target="315" weight="0.8901691">
        <attvalues>
          <attvalue for="att1" value="-"/>
        </attvalues>
      </edge>
      <edge id="751" label="-" source="80" target="109" weight="0.7169567">
        <attvalues>
          <attvalue for="att1" value="-"/>
        </attvalues>
      </edge>
      <edge id="752" label="-" source="80" target="253" weight="0.9076405">
        <attvalues>
          <attvalue for="att1" value="-"/>
        </attvalues>
      </edge>
      <edge id="753" label="+" source="80" target="349" weight="0.9621182">
        <attvalues>
          <attvalue for="att1" value="+"/>
        </attvalues>
      </edge>
      <edge id="754" label="-" source="80" target="358" weight="0.8828499">
        <attvalues>
          <attvalue for="att1" value="-"/>
        </attvalues>
      </edge>
      <edge id="755" label="+" source="81" target="82" weight="0.8045348">
        <attvalues>
          <attvalue for="att1" value="+"/>
        </attvalues>
      </edge>
      <edge id="756" label="+" source="81" target="96" weight="0.950557">
        <attvalues>
          <attvalue for="att1" value="+"/>
        </attvalues>
      </edge>
      <edge id="757" label="+" source="81" target="101" weight="0.9827838">
        <attvalues>
          <attvalue for="att1" value="+"/>
        </attvalues>
      </edge>
      <edge id="758" label="+" source="81" target="112" weight="0.9220662">
        <attvalues>
          <attvalue for="att1" value="+"/>
        </attvalues>
      </edge>
      <edge id="759" label="+" source="81" target="155" weight="0.797869">
        <attvalues>
          <attvalue for="att1" value="+"/>
        </attvalues>
      </edge>
      <edge id="760" label="-" source="81" target="163" weight="0.7985526">
        <attvalues>
          <attvalue for="att1" value="-"/>
        </attvalues>
      </edge>
      <edge id="761" label="+" source="81" target="184" weight="0.8969829">
        <attvalues>
          <attvalue for="att1" value="+"/>
        </attvalues>
      </edge>
      <edge id="762" label="+" source="81" target="221" weight="0.8847275">
        <attvalues>
          <attvalue for="att1" value="+"/>
        </attvalues>
      </edge>
      <edge id="763" label="+" source="81" target="229" weight="0.926472">
        <attvalues>
          <attvalue for="att1" value="+"/>
        </attvalues>
      </edge>
      <edge id="764" label="+" source="81" target="250" weight="0.9274827">
        <attvalues>
          <attvalue for="att1" value="+"/>
        </attvalues>
      </edge>
      <edge id="765" label="+" source="81" target="251" weight="0.971722">
        <attvalues>
          <attvalue for="att1" value="+"/>
        </attvalues>
      </edge>
      <edge id="766" label="+" source="81" target="280" weight="0.9633505">
        <attvalues>
          <attvalue for="att1" value="+"/>
        </attvalues>
      </edge>
      <edge id="767" label="+" source="81" target="290" weight="0.9259794">
        <attvalues>
          <attvalue for="att1" value="+"/>
        </attvalues>
      </edge>
      <edge id="768" label="-" source="81" target="299" weight="0.9855028">
        <attvalues>
          <attvalue for="att1" value="-"/>
        </attvalues>
      </edge>
      <edge id="769" label="+" source="81" target="326" weight="0.8874991">
        <attvalues>
          <attvalue for="att1" value="+"/>
        </attvalues>
      </edge>
      <edge id="770" label="+" source="81" target="331" weight="0.8950219">
        <attvalues>
          <attvalue for="att1" value="+"/>
        </attvalues>
      </edge>
      <edge id="771" label="+" source="81" target="342" weight="0.8232104">
        <attvalues>
          <attvalue for="att1" value="+"/>
        </attvalues>
      </edge>
      <edge id="772" label="+" source="82" target="97" weight="0.7809459">
        <attvalues>
          <attvalue for="att1" value="+"/>
        </attvalues>
      </edge>
      <edge id="773" label="-" source="82" target="105" weight="0.9053711">
        <attvalues>
          <attvalue for="att1" value="-"/>
        </attvalues>
      </edge>
      <edge id="774" label="+" source="82" target="171" weight="0.9113365">
        <attvalues>
          <attvalue for="att1" value="+"/>
        </attvalues>
      </edge>
      <edge id="775" label="+" source="82" target="192" weight="0.9098412">
        <attvalues>
          <attvalue for="att1" value="+"/>
        </attvalues>
      </edge>
      <edge id="776" label="+" source="82" target="193" weight="0.8510154">
        <attvalues>
          <attvalue for="att1" value="+"/>
        </attvalues>
      </edge>
      <edge id="777" label="+" source="82" target="228" weight="0.8649217">
        <attvalues>
          <attvalue for="att1" value="+"/>
        </attvalues>
      </edge>
      <edge id="778" label="+" source="82" target="259" weight="0.4983115">
        <attvalues>
          <attvalue for="att1" value="+"/>
        </attvalues>
      </edge>
      <edge id="779" label="+" source="82" target="270" weight="0.6162049">
        <attvalues>
          <attvalue for="att1" value="+"/>
        </attvalues>
      </edge>
      <edge id="780" label="+" source="82" target="277" weight="0.4981008">
        <attvalues>
          <attvalue for="att1" value="+"/>
        </attvalues>
      </edge>
      <edge id="781" label="+" source="82" target="279" weight="0.6763918">
        <attvalues>
          <attvalue for="att1" value="+"/>
        </attvalues>
      </edge>
      <edge id="782" label="+" source="82" target="283" weight="0.5064812">
        <attvalues>
          <attvalue for="att1" value="+"/>
        </attvalues>
      </edge>
      <edge id="783" label="+" source="82" target="295" weight="0.812178">
        <attvalues>
          <attvalue for="att1" value="+"/>
        </attvalues>
      </edge>
      <edge id="784" label="-" source="82" target="296" weight="0.8130199">
        <attvalues>
          <attvalue for="att1" value="-"/>
        </attvalues>
      </edge>
      <edge id="785" label="+" source="82" target="312" weight="0.6702719">
        <attvalues>
          <attvalue for="att1" value="+"/>
        </attvalues>
      </edge>
      <edge id="786" label="+" source="82" target="327" weight="0.5427284">
        <attvalues>
          <attvalue for="att1" value="+"/>
        </attvalues>
      </edge>
      <edge id="787" label="+" source="82" target="332" weight="0.721341">
        <attvalues>
          <attvalue for="att1" value="+"/>
        </attvalues>
      </edge>
      <edge id="788" label="+" source="82" target="345" weight="0.7492625">
        <attvalues>
          <attvalue for="att1" value="+"/>
        </attvalues>
      </edge>
      <edge id="789" label="+" source="82" target="357" weight="0.6459153">
        <attvalues>
          <attvalue for="att1" value="+"/>
        </attvalues>
      </edge>
      <edge id="790" label="+" source="82" target="359" weight="0.4569209">
        <attvalues>
          <attvalue for="att1" value="+"/>
        </attvalues>
      </edge>
      <edge id="791" label="+" source="82" target="365" weight="0.7318978">
        <attvalues>
          <attvalue for="att1" value="+"/>
        </attvalues>
      </edge>
      <edge id="792" label="+" source="83" target="109" weight="0.6242266">
        <attvalues>
          <attvalue for="att1" value="+"/>
        </attvalues>
      </edge>
      <edge id="793" label="+" source="83" target="123" weight="0.8780731">
        <attvalues>
          <attvalue for="att1" value="+"/>
        </attvalues>
      </edge>
      <edge id="794" label="+" source="83" target="131" weight="0.681776">
        <attvalues>
          <attvalue for="att1" value="+"/>
        </attvalues>
      </edge>
      <edge id="795" label="+" source="83" target="140" weight="0.7098064">
        <attvalues>
          <attvalue for="att1" value="+"/>
        </attvalues>
      </edge>
      <edge id="796" label="+" source="83" target="150" weight="0.4744064">
        <attvalues>
          <attvalue for="att1" value="+"/>
        </attvalues>
      </edge>
      <edge id="797" label="+" source="83" target="167" weight="0.7357694">
        <attvalues>
          <attvalue for="att1" value="+"/>
        </attvalues>
      </edge>
      <edge id="798" label="+" source="83" target="183" weight="0.7746602">
        <attvalues>
          <attvalue for="att1" value="+"/>
        </attvalues>
      </edge>
      <edge id="799" label="+" source="83" target="185" weight="0.7751268">
        <attvalues>
          <attvalue for="att1" value="+"/>
        </attvalues>
      </edge>
      <edge id="800" label="-" source="83" target="211" weight="0.4698735">
        <attvalues>
          <attvalue for="att1" value="-"/>
        </attvalues>
      </edge>
      <edge id="801" label="+" source="83" target="216" weight="0.881013">
        <attvalues>
          <attvalue for="att1" value="+"/>
        </attvalues>
      </edge>
      <edge id="802" label="-" source="83" target="218" weight="0.8236499">
        <attvalues>
          <attvalue for="att1" value="-"/>
        </attvalues>
      </edge>
      <edge id="803" label="-" source="83" target="253" weight="0.5999279">
        <attvalues>
          <attvalue for="att1" value="-"/>
        </attvalues>
      </edge>
      <edge id="804" label="+" source="83" target="268" weight="0.7393238">
        <attvalues>
          <attvalue for="att1" value="+"/>
        </attvalues>
      </edge>
      <edge id="805" label="-" source="83" target="276" weight="0.4190662">
        <attvalues>
          <attvalue for="att1" value="-"/>
        </attvalues>
      </edge>
      <edge id="806" label="+" source="83" target="283" weight="0.5341809">
        <attvalues>
          <attvalue for="att1" value="+"/>
        </attvalues>
      </edge>
      <edge id="807" label="-" source="83" target="286" weight="0.5635964">
        <attvalues>
          <attvalue for="att1" value="-"/>
        </attvalues>
      </edge>
      <edge id="808" label="-" source="83" target="294" weight="0.668777">
        <attvalues>
          <attvalue for="att1" value="-"/>
        </attvalues>
      </edge>
      <edge id="809" label="+" source="83" target="306" weight="0.8295138">
        <attvalues>
          <attvalue for="att1" value="+"/>
        </attvalues>
      </edge>
      <edge id="810" label="+" source="83" target="357" weight="0.6733722">
        <attvalues>
          <attvalue for="att1" value="+"/>
        </attvalues>
      </edge>
      <edge id="811" label="+" source="84" target="130" weight="0.8157168">
        <attvalues>
          <attvalue for="att1" value="+"/>
        </attvalues>
      </edge>
      <edge id="812" label="+" source="84" target="132" weight="0.8390653">
        <attvalues>
          <attvalue for="att1" value="+"/>
        </attvalues>
      </edge>
      <edge id="813" label="-" source="84" target="158" weight="0.5186069">
        <attvalues>
          <attvalue for="att1" value="-"/>
        </attvalues>
      </edge>
      <edge id="814" label="+" source="84" target="163" weight="0.898034">
        <attvalues>
          <attvalue for="att1" value="+"/>
        </attvalues>
      </edge>
      <edge id="815" label="-" source="84" target="165" weight="0.8972689">
        <attvalues>
          <attvalue for="att1" value="-"/>
        </attvalues>
      </edge>
      <edge id="816" label="-" source="84" target="223" weight="0.4456282">
        <attvalues>
          <attvalue for="att1" value="-"/>
        </attvalues>
      </edge>
      <edge id="817" label="-" source="84" target="241" weight="0.7812086">
        <attvalues>
          <attvalue for="att1" value="-"/>
        </attvalues>
      </edge>
      <edge id="818" label="+" source="84" target="253" weight="0.8500304">
        <attvalues>
          <attvalue for="att1" value="+"/>
        </attvalues>
      </edge>
      <edge id="819" label="+" source="84" target="304" weight="0.6893116">
        <attvalues>
          <attvalue for="att1" value="+"/>
        </attvalues>
      </edge>
      <edge id="820" label="+" source="84" target="354" weight="0.9803012">
        <attvalues>
          <attvalue for="att1" value="+"/>
        </attvalues>
      </edge>
      <edge id="821" label="-" source="85" target="137" weight="0.9995386">
        <attvalues>
          <attvalue for="att1" value="-"/>
        </attvalues>
      </edge>
      <edge id="822" label="+" source="85" target="251" weight="0.7679943">
        <attvalues>
          <attvalue for="att1" value="+"/>
        </attvalues>
      </edge>
      <edge id="823" label="+" source="85" target="268" weight="0.8151417">
        <attvalues>
          <attvalue for="att1" value="+"/>
        </attvalues>
      </edge>
      <edge id="824" label="+" source="85" target="337" weight="0.9948663">
        <attvalues>
          <attvalue for="att1" value="+"/>
        </attvalues>
      </edge>
      <edge id="825" label="+" source="86" target="261" weight="0.9119164">
        <attvalues>
          <attvalue for="att1" value="+"/>
        </attvalues>
      </edge>
      <edge id="826" label="-" source="86" target="270" weight="1">
        <attvalues>
          <attvalue for="att1" value="-"/>
        </attvalues>
      </edge>
      <edge id="827" label="+" source="86" target="282" weight="0.910149">
        <attvalues>
          <attvalue for="att1" value="+"/>
        </attvalues>
      </edge>
      <edge id="828" label="+" source="86" target="297" weight="0.9283044">
        <attvalues>
          <attvalue for="att1" value="+"/>
        </attvalues>
      </edge>
      <edge id="829" label="+" source="86" target="302" weight="0.8967232">
        <attvalues>
          <attvalue for="att1" value="+"/>
        </attvalues>
      </edge>
      <edge id="830" label="+" source="86" target="311" weight="0.9078118">
        <attvalues>
          <attvalue for="att1" value="+"/>
        </attvalues>
      </edge>
      <edge id="831" label="+" source="86" target="313" weight="0.901029">
        <attvalues>
          <attvalue for="att1" value="+"/>
        </attvalues>
      </edge>
      <edge id="832" label="+" source="86" target="325" weight="0.8391542">
        <attvalues>
          <attvalue for="att1" value="+"/>
        </attvalues>
      </edge>
      <edge id="833" label="+" source="86" target="356" weight="0.8624436">
        <attvalues>
          <attvalue for="att1" value="+"/>
        </attvalues>
      </edge>
      <edge id="834" label="-" source="86" target="364" weight="0.8968621">
        <attvalues>
          <attvalue for="att1" value="-"/>
        </attvalues>
      </edge>
      <edge id="835" label="+" source="87" target="139" weight="0.951516">
        <attvalues>
          <attvalue for="att1" value="+"/>
        </attvalues>
      </edge>
      <edge id="836" label="+" source="87" target="147" weight="0.944595">
        <attvalues>
          <attvalue for="att1" value="+"/>
        </attvalues>
      </edge>
      <edge id="837" label="+" source="87" target="168" weight="0.9244703">
        <attvalues>
          <attvalue for="att1" value="+"/>
        </attvalues>
      </edge>
      <edge id="838" label="+" source="87" target="169" weight="0.8619165">
        <attvalues>
          <attvalue for="att1" value="+"/>
        </attvalues>
      </edge>
      <edge id="839" label="+" source="87" target="204" weight="0.8862877">
        <attvalues>
          <attvalue for="att1" value="+"/>
        </attvalues>
      </edge>
      <edge id="840" label="+" source="87" target="205" weight="0.9242208">
        <attvalues>
          <attvalue for="att1" value="+"/>
        </attvalues>
      </edge>
      <edge id="841" label="-" source="87" target="330" weight="0.8405635">
        <attvalues>
          <attvalue for="att1" value="-"/>
        </attvalues>
      </edge>
      <edge id="842" label="+" source="88" target="176" weight="0.9058893">
        <attvalues>
          <attvalue for="att1" value="+"/>
        </attvalues>
      </edge>
      <edge id="843" label="+" source="88" target="178" weight="0.9459215">
        <attvalues>
          <attvalue for="att1" value="+"/>
        </attvalues>
      </edge>
      <edge id="844" label="-" source="88" target="204" weight="0.7990769">
        <attvalues>
          <attvalue for="att1" value="-"/>
        </attvalues>
      </edge>
      <edge id="845" label="+" source="88" target="209" weight="0.8830618">
        <attvalues>
          <attvalue for="att1" value="+"/>
        </attvalues>
      </edge>
      <edge id="846" label="-" source="88" target="211" weight="0.8380907">
        <attvalues>
          <attvalue for="att1" value="-"/>
        </attvalues>
      </edge>
      <edge id="847" label="+" source="88" target="228" weight="0.8533188">
        <attvalues>
          <attvalue for="att1" value="+"/>
        </attvalues>
      </edge>
      <edge id="848" label="-" source="88" target="267" weight="0.6975956">
        <attvalues>
          <attvalue for="att1" value="-"/>
        </attvalues>
      </edge>
      <edge id="849" label="-" source="88" target="269" weight="0.7681129">
        <attvalues>
          <attvalue for="att1" value="-"/>
        </attvalues>
      </edge>
      <edge id="850" label="+" source="88" target="276" weight="0.7841573">
        <attvalues>
          <attvalue for="att1" value="+"/>
        </attvalues>
      </edge>
      <edge id="851" label="+" source="88" target="299" weight="0.8513848">
        <attvalues>
          <attvalue for="att1" value="+"/>
        </attvalues>
      </edge>
      <edge id="852" label="+" source="88" target="301" weight="0.9463256">
        <attvalues>
          <attvalue for="att1" value="+"/>
        </attvalues>
      </edge>
      <edge id="853" label="+" source="88" target="327" weight="0.949866">
        <attvalues>
          <attvalue for="att1" value="+"/>
        </attvalues>
      </edge>
      <edge id="854" label="+" source="88" target="343" weight="0.8792921">
        <attvalues>
          <attvalue for="att1" value="+"/>
        </attvalues>
      </edge>
      <edge id="855" label="+" source="88" target="350" weight="0.9592301">
        <attvalues>
          <attvalue for="att1" value="+"/>
        </attvalues>
      </edge>
      <edge id="856" label="+" source="88" target="367" weight="0.8928643">
        <attvalues>
          <attvalue for="att1" value="+"/>
        </attvalues>
      </edge>
      <edge id="857" label="+" source="89" target="112" weight="0.8897674">
        <attvalues>
          <attvalue for="att1" value="+"/>
        </attvalues>
      </edge>
      <edge id="858" label="+" source="89" target="119" weight="0.544267">
        <attvalues>
          <attvalue for="att1" value="+"/>
        </attvalues>
      </edge>
      <edge id="859" label="+" source="89" target="120" weight="0.6395956">
        <attvalues>
          <attvalue for="att1" value="+"/>
        </attvalues>
      </edge>
      <edge id="860" label="+" source="89" target="134" weight="0.8992581">
        <attvalues>
          <attvalue for="att1" value="+"/>
        </attvalues>
      </edge>
      <edge id="861" label="+" source="89" target="136" weight="0.9395258">
        <attvalues>
          <attvalue for="att1" value="+"/>
        </attvalues>
      </edge>
      <edge id="862" label="-" source="89" target="162" weight="0.6632825">
        <attvalues>
          <attvalue for="att1" value="-"/>
        </attvalues>
      </edge>
      <edge id="863" label="+" source="89" target="167" weight="0.9592789">
        <attvalues>
          <attvalue for="att1" value="+"/>
        </attvalues>
      </edge>
      <edge id="864" label="-" source="89" target="169" weight="0.9399382">
        <attvalues>
          <attvalue for="att1" value="-"/>
        </attvalues>
      </edge>
      <edge id="865" label="-" source="89" target="204" weight="0.8610016">
        <attvalues>
          <attvalue for="att1" value="-"/>
        </attvalues>
      </edge>
      <edge id="866" label="-" source="89" target="227" weight="0.6038097">
        <attvalues>
          <attvalue for="att1" value="-"/>
        </attvalues>
      </edge>
      <edge id="867" label="-" source="89" target="237" weight="0.8160756">
        <attvalues>
          <attvalue for="att1" value="-"/>
        </attvalues>
      </edge>
      <edge id="868" label="-" source="89" target="245" weight="0.904685">
        <attvalues>
          <attvalue for="att1" value="-"/>
        </attvalues>
      </edge>
      <edge id="869" label="+" source="89" target="257" weight="0.9021428">
        <attvalues>
          <attvalue for="att1" value="+"/>
        </attvalues>
      </edge>
      <edge id="870" label="-" source="89" target="265" weight="0.8134625">
        <attvalues>
          <attvalue for="att1" value="-"/>
        </attvalues>
      </edge>
      <edge id="871" label="-" source="89" target="282" weight="0.824717">
        <attvalues>
          <attvalue for="att1" value="-"/>
        </attvalues>
      </edge>
      <edge id="872" label="+" source="89" target="285" weight="0.8504428">
        <attvalues>
          <attvalue for="att1" value="+"/>
        </attvalues>
      </edge>
      <edge id="873" label="+" source="89" target="308" weight="0.8862268">
        <attvalues>
          <attvalue for="att1" value="+"/>
        </attvalues>
      </edge>
      <edge id="874" label="+" source="89" target="359" weight="0.9023795">
        <attvalues>
          <attvalue for="att1" value="+"/>
        </attvalues>
      </edge>
      <edge id="875" label="+" source="89" target="364" weight="0.8491587">
        <attvalues>
          <attvalue for="att1" value="+"/>
        </attvalues>
      </edge>
      <edge id="876" label="-" source="90" target="98" weight="0.7385787">
        <attvalues>
          <attvalue for="att1" value="-"/>
        </attvalues>
      </edge>
      <edge id="877" label="-" source="90" target="122" weight="0.4325198">
        <attvalues>
          <attvalue for="att1" value="-"/>
        </attvalues>
      </edge>
      <edge id="878" label="-" source="90" target="164" weight="0.548898">
        <attvalues>
          <attvalue for="att1" value="-"/>
        </attvalues>
      </edge>
      <edge id="879" label="-" source="90" target="187" weight="0.3881217">
        <attvalues>
          <attvalue for="att1" value="-"/>
        </attvalues>
      </edge>
      <edge id="880" label="-" source="90" target="205" weight="0.5816526">
        <attvalues>
          <attvalue for="att1" value="-"/>
        </attvalues>
      </edge>
      <edge id="881" label="+" source="90" target="319" weight="0.9617442">
        <attvalues>
          <attvalue for="att1" value="+"/>
        </attvalues>
      </edge>
      <edge id="882" label="+" source="90" target="337" weight="0.6137135">
        <attvalues>
          <attvalue for="att1" value="+"/>
        </attvalues>
      </edge>
      <edge id="883" label="-" source="91" target="92" weight="0.6070143">
        <attvalues>
          <attvalue for="att1" value="-"/>
        </attvalues>
      </edge>
      <edge id="884" label="+" source="91" target="108" weight="0.6583057">
        <attvalues>
          <attvalue for="att1" value="+"/>
        </attvalues>
      </edge>
      <edge id="885" label="-" source="91" target="147" weight="0.4197971">
        <attvalues>
          <attvalue for="att1" value="-"/>
        </attvalues>
      </edge>
      <edge id="886" label="-" source="91" target="149" weight="0.4173675">
        <attvalues>
          <attvalue for="att1" value="-"/>
        </attvalues>
      </edge>
      <edge id="887" label="+" source="91" target="181" weight="0.6478962">
        <attvalues>
          <attvalue for="att1" value="+"/>
        </attvalues>
      </edge>
      <edge id="888" label="-" source="91" target="204" weight="0.6239486">
        <attvalues>
          <attvalue for="att1" value="-"/>
        </attvalues>
      </edge>
      <edge id="889" label="+" source="91" target="207" weight="0.7633806">
        <attvalues>
          <attvalue for="att1" value="+"/>
        </attvalues>
      </edge>
      <edge id="890" label="+" source="91" target="223" weight="0.9161638">
        <attvalues>
          <attvalue for="att1" value="+"/>
        </attvalues>
      </edge>
      <edge id="891" label="+" source="91" target="247" weight="0.8897364">
        <attvalues>
          <attvalue for="att1" value="+"/>
        </attvalues>
      </edge>
      <edge id="892" label="+" source="91" target="286" weight="0.642215">
        <attvalues>
          <attvalue for="att1" value="+"/>
        </attvalues>
      </edge>
      <edge id="893" label="-" source="91" target="346" weight="0.6669838">
        <attvalues>
          <attvalue for="att1" value="-"/>
        </attvalues>
      </edge>
      <edge id="894" label="-" source="92" target="95" weight="0.6749408">
        <attvalues>
          <attvalue for="att1" value="-"/>
        </attvalues>
      </edge>
      <edge id="895" label="-" source="92" target="105" weight="0.7783246">
        <attvalues>
          <attvalue for="att1" value="-"/>
        </attvalues>
      </edge>
      <edge id="896" label="+" source="92" target="131" weight="0.7033076">
        <attvalues>
          <attvalue for="att1" value="+"/>
        </attvalues>
      </edge>
      <edge id="897" label="+" source="92" target="168" weight="0.7876831">
        <attvalues>
          <attvalue for="att1" value="+"/>
        </attvalues>
      </edge>
      <edge id="898" label="-" source="92" target="221" weight="0.7733364">
        <attvalues>
          <attvalue for="att1" value="-"/>
        </attvalues>
      </edge>
      <edge id="899" label="-" source="92" target="253" weight="0.8977036">
        <attvalues>
          <attvalue for="att1" value="-"/>
        </attvalues>
      </edge>
      <edge id="900" label="-" source="92" target="258" weight="0.8776025">
        <attvalues>
          <attvalue for="att1" value="-"/>
        </attvalues>
      </edge>
      <edge id="901" label="-" source="92" target="279" weight="0.8787609">
        <attvalues>
          <attvalue for="att1" value="-"/>
        </attvalues>
      </edge>
      <edge id="902" label="-" source="92" target="294" weight="0.786899">
        <attvalues>
          <attvalue for="att1" value="-"/>
        </attvalues>
      </edge>
      <edge id="903" label="-" source="92" target="299" weight="0.8744652">
        <attvalues>
          <attvalue for="att1" value="-"/>
        </attvalues>
      </edge>
      <edge id="904" label="-" source="92" target="305" weight="0.9906981">
        <attvalues>
          <attvalue for="att1" value="-"/>
        </attvalues>
      </edge>
      <edge id="905" label="-" source="92" target="310" weight="0.7351232">
        <attvalues>
          <attvalue for="att1" value="-"/>
        </attvalues>
      </edge>
      <edge id="906" label="-" source="92" target="322" weight="0.9376823">
        <attvalues>
          <attvalue for="att1" value="-"/>
        </attvalues>
      </edge>
      <edge id="907" label="-" source="92" target="353" weight="0.7944419">
        <attvalues>
          <attvalue for="att1" value="-"/>
        </attvalues>
      </edge>
      <edge id="908" label="-" source="93" target="138" weight="0.8999626">
        <attvalues>
          <attvalue for="att1" value="-"/>
        </attvalues>
      </edge>
      <edge id="909" label="-" source="93" target="142" weight="0.923591">
        <attvalues>
          <attvalue for="att1" value="-"/>
        </attvalues>
      </edge>
      <edge id="910" label="-" source="93" target="150" weight="0.8334206">
        <attvalues>
          <attvalue for="att1" value="-"/>
        </attvalues>
      </edge>
      <edge id="911" label="-" source="93" target="171" weight="0.9003245">
        <attvalues>
          <attvalue for="att1" value="-"/>
        </attvalues>
      </edge>
      <edge id="912" label="-" source="93" target="172" weight="0.8644665">
        <attvalues>
          <attvalue for="att1" value="-"/>
        </attvalues>
      </edge>
      <edge id="913" label="-" source="93" target="207" weight="0.8309999">
        <attvalues>
          <attvalue for="att1" value="-"/>
        </attvalues>
      </edge>
      <edge id="914" label="-" source="93" target="208" weight="0.9478163">
        <attvalues>
          <attvalue for="att1" value="-"/>
        </attvalues>
      </edge>
      <edge id="915" label="-" source="93" target="214" weight="0.9151242">
        <attvalues>
          <attvalue for="att1" value="-"/>
        </attvalues>
      </edge>
      <edge id="916" label="+" source="93" target="242" weight="0.8378257">
        <attvalues>
          <attvalue for="att1" value="+"/>
        </attvalues>
      </edge>
      <edge id="917" label="+" source="93" target="244" weight="0.5509355">
        <attvalues>
          <attvalue for="att1" value="+"/>
        </attvalues>
      </edge>
      <edge id="918" label="-" source="93" target="256" weight="0.8282771">
        <attvalues>
          <attvalue for="att1" value="-"/>
        </attvalues>
      </edge>
      <edge id="919" label="+" source="93" target="311" weight="0.8732948">
        <attvalues>
          <attvalue for="att1" value="+"/>
        </attvalues>
      </edge>
      <edge id="920" label="-" source="94" target="133" weight="0.4624092">
        <attvalues>
          <attvalue for="att1" value="-"/>
        </attvalues>
      </edge>
      <edge id="921" label="-" source="94" target="161" weight="0.895475">
        <attvalues>
          <attvalue for="att1" value="-"/>
        </attvalues>
      </edge>
      <edge id="922" label="-" source="94" target="212" weight="0.9285195">
        <attvalues>
          <attvalue for="att1" value="-"/>
        </attvalues>
      </edge>
      <edge id="923" label="-" source="95" target="147" weight="0.9870054">
        <attvalues>
          <attvalue for="att1" value="-"/>
        </attvalues>
      </edge>
      <edge id="924" label="+" source="95" target="174" weight="0.9146016">
        <attvalues>
          <attvalue for="att1" value="+"/>
        </attvalues>
      </edge>
      <edge id="925" label="+" source="95" target="188" weight="0.8408705">
        <attvalues>
          <attvalue for="att1" value="+"/>
        </attvalues>
      </edge>
      <edge id="926" label="+" source="95" target="190" weight="0.8337555">
        <attvalues>
          <attvalue for="att1" value="+"/>
        </attvalues>
      </edge>
      <edge id="927" label="+" source="95" target="299" weight="0.8971646">
        <attvalues>
          <attvalue for="att1" value="+"/>
        </attvalues>
      </edge>
      <edge id="928" label="+" source="95" target="307" weight="0.8788525">
        <attvalues>
          <attvalue for="att1" value="+"/>
        </attvalues>
      </edge>
      <edge id="929" label="+" source="95" target="329" weight="0.8668458">
        <attvalues>
          <attvalue for="att1" value="+"/>
        </attvalues>
      </edge>
      <edge id="930" label="+" source="95" target="342" weight="0.8528677">
        <attvalues>
          <attvalue for="att1" value="+"/>
        </attvalues>
      </edge>
      <edge id="931" label="+" source="95" target="364" weight="0.8665203">
        <attvalues>
          <attvalue for="att1" value="+"/>
        </attvalues>
      </edge>
      <edge id="932" label="+" source="95" target="365" weight="0.9132444">
        <attvalues>
          <attvalue for="att1" value="+"/>
        </attvalues>
      </edge>
      <edge id="933" label="+" source="96" target="102" weight="0.8086026">
        <attvalues>
          <attvalue for="att1" value="+"/>
        </attvalues>
      </edge>
      <edge id="934" label="-" source="96" target="105" weight="0.8519447">
        <attvalues>
          <attvalue for="att1" value="-"/>
        </attvalues>
      </edge>
      <edge id="935" label="-" source="96" target="121" weight="1">
        <attvalues>
          <attvalue for="att1" value="-"/>
        </attvalues>
      </edge>
      <edge id="936" label="-" source="96" target="218" weight="0.9731589">
        <attvalues>
          <attvalue for="att1" value="-"/>
        </attvalues>
      </edge>
      <edge id="937" label="-" source="96" target="248" weight="0.7725661">
        <attvalues>
          <attvalue for="att1" value="-"/>
        </attvalues>
      </edge>
      <edge id="938" label="+" source="96" target="367" weight="0.9527152">
        <attvalues>
          <attvalue for="att1" value="+"/>
        </attvalues>
      </edge>
      <edge id="939" label="+" source="96" target="369" weight="0.915057">
        <attvalues>
          <attvalue for="att1" value="+"/>
        </attvalues>
      </edge>
      <edge id="940" label="-" source="97" target="123" weight="0.8978056">
        <attvalues>
          <attvalue for="att1" value="-"/>
        </attvalues>
      </edge>
      <edge id="941" label="+" source="97" target="128" weight="0.9321546">
        <attvalues>
          <attvalue for="att1" value="+"/>
        </attvalues>
      </edge>
      <edge id="942" label="-" source="97" target="130" weight="0.8948258">
        <attvalues>
          <attvalue for="att1" value="-"/>
        </attvalues>
      </edge>
      <edge id="943" label="-" source="97" target="165" weight="0.7412756">
        <attvalues>
          <attvalue for="att1" value="-"/>
        </attvalues>
      </edge>
      <edge id="944" label="-" source="97" target="188" weight="0.8550304">
        <attvalues>
          <attvalue for="att1" value="-"/>
        </attvalues>
      </edge>
      <edge id="945" label="-" source="97" target="206" weight="0.8803633">
        <attvalues>
          <attvalue for="att1" value="-"/>
        </attvalues>
      </edge>
      <edge id="946" label="+" source="97" target="218" weight="0.9715216">
        <attvalues>
          <attvalue for="att1" value="+"/>
        </attvalues>
      </edge>
      <edge id="947" label="+" source="97" target="246" weight="0.8163359">
        <attvalues>
          <attvalue for="att1" value="+"/>
        </attvalues>
      </edge>
      <edge id="948" label="+" source="97" target="269" weight="0.8878762">
        <attvalues>
          <attvalue for="att1" value="+"/>
        </attvalues>
      </edge>
      <edge id="949" label="+" source="97" target="286" weight="0.7386765">
        <attvalues>
          <attvalue for="att1" value="+"/>
        </attvalues>
      </edge>
      <edge id="950" label="+" source="97" target="312" weight="0.8951778">
        <attvalues>
          <attvalue for="att1" value="+"/>
        </attvalues>
      </edge>
      <edge id="951" label="+" source="97" target="325" weight="0.7865553">
        <attvalues>
          <attvalue for="att1" value="+"/>
        </attvalues>
      </edge>
      <edge id="952" label="+" source="97" target="326" weight="0.8650625">
        <attvalues>
          <attvalue for="att1" value="+"/>
        </attvalues>
      </edge>
      <edge id="953" label="+" source="98" target="115" weight="0.895407">
        <attvalues>
          <attvalue for="att1" value="+"/>
        </attvalues>
      </edge>
      <edge id="954" label="+" source="98" target="148" weight="0.8970114">
        <attvalues>
          <attvalue for="att1" value="+"/>
        </attvalues>
      </edge>
      <edge id="955" label="+" source="98" target="263" weight="0.730234">
        <attvalues>
          <attvalue for="att1" value="+"/>
        </attvalues>
      </edge>
      <edge id="956" label="+" source="98" target="264" weight="0.7141827">
        <attvalues>
          <attvalue for="att1" value="+"/>
        </attvalues>
      </edge>
      <edge id="957" label="+" source="98" target="279" weight="0.7604496">
        <attvalues>
          <attvalue for="att1" value="+"/>
        </attvalues>
      </edge>
      <edge id="958" label="-" source="98" target="329" weight="0.8079892">
        <attvalues>
          <attvalue for="att1" value="-"/>
        </attvalues>
      </edge>
      <edge id="959" label="+" source="99" target="112" weight="0.7185582">
        <attvalues>
          <attvalue for="att1" value="+"/>
        </attvalues>
      </edge>
      <edge id="960" label="-" source="99" target="113" weight="0.7712813">
        <attvalues>
          <attvalue for="att1" value="-"/>
        </attvalues>
      </edge>
      <edge id="961" label="+" source="99" target="144" weight="0.6047137">
        <attvalues>
          <attvalue for="att1" value="+"/>
        </attvalues>
      </edge>
      <edge id="962" label="+" source="99" target="182" weight="0.8140278">
        <attvalues>
          <attvalue for="att1" value="+"/>
        </attvalues>
      </edge>
      <edge id="963" label="+" source="99" target="219" weight="0.8693708">
        <attvalues>
          <attvalue for="att1" value="+"/>
        </attvalues>
      </edge>
      <edge id="964" label="+" source="99" target="244" weight="0.7348444">
        <attvalues>
          <attvalue for="att1" value="+"/>
        </attvalues>
      </edge>
      <edge id="965" label="+" source="99" target="277" weight="0.6921621">
        <attvalues>
          <attvalue for="att1" value="+"/>
        </attvalues>
      </edge>
      <edge id="966" label="-" source="99" target="313" weight="0.84142">
        <attvalues>
          <attvalue for="att1" value="-"/>
        </attvalues>
      </edge>
      <edge id="967" label="+" source="99" target="357" weight="0.8341172">
        <attvalues>
          <attvalue for="att1" value="+"/>
        </attvalues>
      </edge>
      <edge id="968" label="-" source="100" target="123" weight="0.808845">
        <attvalues>
          <attvalue for="att1" value="-"/>
        </attvalues>
      </edge>
      <edge id="969" label="-" source="100" target="158" weight="0.7149643">
        <attvalues>
          <attvalue for="att1" value="-"/>
        </attvalues>
      </edge>
      <edge id="970" label="+" source="100" target="169" weight="0.9727408">
        <attvalues>
          <attvalue for="att1" value="+"/>
        </attvalues>
      </edge>
      <edge id="971" label="-" source="100" target="183" weight="0.9447477">
        <attvalues>
          <attvalue for="att1" value="-"/>
        </attvalues>
      </edge>
      <edge id="972" label="-" source="100" target="207" weight="0.5923872">
        <attvalues>
          <attvalue for="att1" value="-"/>
        </attvalues>
      </edge>
      <edge id="973" label="-" source="100" target="239" weight="0.9163966">
        <attvalues>
          <attvalue for="att1" value="-"/>
        </attvalues>
      </edge>
      <edge id="974" label="-" source="100" target="246" weight="0.7817362">
        <attvalues>
          <attvalue for="att1" value="-"/>
        </attvalues>
      </edge>
      <edge id="975" label="-" source="100" target="255" weight="0.8222231">
        <attvalues>
          <attvalue for="att1" value="-"/>
        </attvalues>
      </edge>
      <edge id="976" label="-" source="101" target="283" weight="0.8945486">
        <attvalues>
          <attvalue for="att1" value="-"/>
        </attvalues>
      </edge>
      <edge id="977" label="+" source="101" target="327" weight="0.9299597">
        <attvalues>
          <attvalue for="att1" value="+"/>
        </attvalues>
      </edge>
      <edge id="978" label="-" source="101" target="362" weight="0.8240429">
        <attvalues>
          <attvalue for="att1" value="-"/>
        </attvalues>
      </edge>
      <edge id="979" label="-" source="102" target="130" weight="0.7618942">
        <attvalues>
          <attvalue for="att1" value="-"/>
        </attvalues>
      </edge>
      <edge id="980" label="+" source="102" target="141" weight="0.9525762">
        <attvalues>
          <attvalue for="att1" value="+"/>
        </attvalues>
      </edge>
      <edge id="981" label="-" source="102" target="155" weight="0.945114">
        <attvalues>
          <attvalue for="att1" value="-"/>
        </attvalues>
      </edge>
      <edge id="982" label="+" source="102" target="158" weight="0.9433576">
        <attvalues>
          <attvalue for="att1" value="+"/>
        </attvalues>
      </edge>
      <edge id="983" label="-" source="102" target="179" weight="0.6635077">
        <attvalues>
          <attvalue for="att1" value="-"/>
        </attvalues>
      </edge>
      <edge id="984" label="-" source="102" target="211" weight="0.931137">
        <attvalues>
          <attvalue for="att1" value="-"/>
        </attvalues>
      </edge>
      <edge id="985" label="-" source="102" target="218" weight="0.8384952">
        <attvalues>
          <attvalue for="att1" value="-"/>
        </attvalues>
      </edge>
      <edge id="986" label="-" source="102" target="227" weight="0.8537867">
        <attvalues>
          <attvalue for="att1" value="-"/>
        </attvalues>
      </edge>
      <edge id="987" label="-" source="102" target="234" weight="0.5900057">
        <attvalues>
          <attvalue for="att1" value="-"/>
        </attvalues>
      </edge>
      <edge id="988" label="-" source="102" target="240" weight="0.9381076">
        <attvalues>
          <attvalue for="att1" value="-"/>
        </attvalues>
      </edge>
      <edge id="989" label="+" source="102" target="254" weight="0.9417296">
        <attvalues>
          <attvalue for="att1" value="+"/>
        </attvalues>
      </edge>
      <edge id="990" label="-" source="102" target="263" weight="0.8125939">
        <attvalues>
          <attvalue for="att1" value="-"/>
        </attvalues>
      </edge>
      <edge id="991" label="-" source="103" target="131" weight="0.6585253">
        <attvalues>
          <attvalue for="att1" value="-"/>
        </attvalues>
      </edge>
      <edge id="992" label="-" source="103" target="156" weight="0.4650842">
        <attvalues>
          <attvalue for="att1" value="-"/>
        </attvalues>
      </edge>
      <edge id="993" label="-" source="103" target="258" weight="1">
        <attvalues>
          <attvalue for="att1" value="-"/>
        </attvalues>
      </edge>
      <edge id="994" label="-" source="104" target="120" weight="0.7875773">
        <attvalues>
          <attvalue for="att1" value="-"/>
        </attvalues>
      </edge>
      <edge id="995" label="-" source="104" target="150" weight="0.9612705">
        <attvalues>
          <attvalue for="att1" value="-"/>
        </attvalues>
      </edge>
      <edge id="996" label="+" source="104" target="200" weight="0.9928274">
        <attvalues>
          <attvalue for="att1" value="+"/>
        </attvalues>
      </edge>
      <edge id="997" label="-" source="104" target="245" weight="0.7868482">
        <attvalues>
          <attvalue for="att1" value="-"/>
        </attvalues>
      </edge>
      <edge id="998" label="-" source="105" target="115" weight="0.7931573">
        <attvalues>
          <attvalue for="att1" value="-"/>
        </attvalues>
      </edge>
      <edge id="999" label="-" source="105" target="116" weight="0.7450717">
        <attvalues>
          <attvalue for="att1" value="-"/>
        </attvalues>
      </edge>
      <edge id="1000" label="-" source="105" target="118" weight="0.7781041">
        <attvalues>
          <attvalue for="att1" value="-"/>
        </attvalues>
      </edge>
      <edge id="1001" label="-" source="105" target="140" weight="0.7135113">
        <attvalues>
          <attvalue for="att1" value="-"/>
        </attvalues>
      </edge>
      <edge id="1002" label="-" source="105" target="233" weight="0.8475183">
        <attvalues>
          <attvalue for="att1" value="-"/>
        </attvalues>
      </edge>
      <edge id="1003" label="+" source="105" target="254" weight="0.8027445">
        <attvalues>
          <attvalue for="att1" value="+"/>
        </attvalues>
      </edge>
      <edge id="1004" label="-" source="105" target="270" weight="0.7965337">
        <attvalues>
          <attvalue for="att1" value="-"/>
        </attvalues>
      </edge>
      <edge id="1005" label="-" source="105" target="279" weight="0.7541935">
        <attvalues>
          <attvalue for="att1" value="-"/>
        </attvalues>
      </edge>
      <edge id="1006" label="-" source="105" target="363" weight="0.6770226">
        <attvalues>
          <attvalue for="att1" value="-"/>
        </attvalues>
      </edge>
      <edge id="1007" label="-" source="106" target="153" weight="0.6448968">
        <attvalues>
          <attvalue for="att1" value="-"/>
        </attvalues>
      </edge>
      <edge id="1008" label="-" source="106" target="166" weight="0.8128319">
        <attvalues>
          <attvalue for="att1" value="-"/>
        </attvalues>
      </edge>
      <edge id="1009" label="+" source="106" target="341" weight="0.9255211">
        <attvalues>
          <attvalue for="att1" value="+"/>
        </attvalues>
      </edge>
      <edge id="1010" label="-" source="107" target="128" weight="0.7287871">
        <attvalues>
          <attvalue for="att1" value="-"/>
        </attvalues>
      </edge>
      <edge id="1011" label="-" source="107" target="283" weight="0.7194621">
        <attvalues>
          <attvalue for="att1" value="-"/>
        </attvalues>
      </edge>
      <edge id="1012" label="-" source="107" target="284" weight="0.7470905">
        <attvalues>
          <attvalue for="att1" value="-"/>
        </attvalues>
      </edge>
      <edge id="1013" label="-" source="107" target="310" weight="0.8984594">
        <attvalues>
          <attvalue for="att1" value="-"/>
        </attvalues>
      </edge>
      <edge id="1014" label="+" source="109" target="122" weight="0.7092997">
        <attvalues>
          <attvalue for="att1" value="+"/>
        </attvalues>
      </edge>
      <edge id="1015" label="+" source="109" target="171" weight="0.6232604">
        <attvalues>
          <attvalue for="att1" value="+"/>
        </attvalues>
      </edge>
      <edge id="1016" label="-" source="109" target="247" weight="0.9888585">
        <attvalues>
          <attvalue for="att1" value="-"/>
        </attvalues>
      </edge>
      <edge id="1017" label="+" source="109" target="257" weight="0.8304145">
        <attvalues>
          <attvalue for="att1" value="+"/>
        </attvalues>
      </edge>
      <edge id="1018" label="+" source="109" target="264" weight="0.6062267">
        <attvalues>
          <attvalue for="att1" value="+"/>
        </attvalues>
      </edge>
      <edge id="1019" label="-" source="110" target="116" weight="0.8986053">
        <attvalues>
          <attvalue for="att1" value="-"/>
        </attvalues>
      </edge>
      <edge id="1020" label="-" source="110" target="247" weight="0.8619343">
        <attvalues>
          <attvalue for="att1" value="-"/>
        </attvalues>
      </edge>
      <edge id="1021" label="+" source="110" target="291" weight="0.8486353">
        <attvalues>
          <attvalue for="att1" value="+"/>
        </attvalues>
      </edge>
      <edge id="1022" label="+" source="110" target="311" weight="0.966408">
        <attvalues>
          <attvalue for="att1" value="+"/>
        </attvalues>
      </edge>
      <edge id="1023" label="-" source="110" target="326" weight="0.7762565">
        <attvalues>
          <attvalue for="att1" value="-"/>
        </attvalues>
      </edge>
      <edge id="1024" label="+" source="110" target="350" weight="0.6801253">
        <attvalues>
          <attvalue for="att1" value="+"/>
        </attvalues>
      </edge>
      <edge id="1025" label="+" source="110" target="352" weight="0.8406934">
        <attvalues>
          <attvalue for="att1" value="+"/>
        </attvalues>
      </edge>
      <edge id="1026" label="-" source="110" target="361" weight="0.6992745">
        <attvalues>
          <attvalue for="att1" value="-"/>
        </attvalues>
      </edge>
      <edge id="1027" label="+" source="111" target="131" weight="0.9724999">
        <attvalues>
          <attvalue for="att1" value="+"/>
        </attvalues>
      </edge>
      <edge id="1028" label="-" source="111" target="184" weight="0.8982614">
        <attvalues>
          <attvalue for="att1" value="-"/>
        </attvalues>
      </edge>
      <edge id="1029" label="-" source="111" target="191" weight="0.7843678">
        <attvalues>
          <attvalue for="att1" value="-"/>
        </attvalues>
      </edge>
      <edge id="1030" label="-" source="111" target="214" weight="0.8003633">
        <attvalues>
          <attvalue for="att1" value="-"/>
        </attvalues>
      </edge>
      <edge id="1031" label="-" source="111" target="216" weight="0.5683448">
        <attvalues>
          <attvalue for="att1" value="-"/>
        </attvalues>
      </edge>
      <edge id="1032" label="+" source="111" target="229" weight="0.9609541">
        <attvalues>
          <attvalue for="att1" value="+"/>
        </attvalues>
      </edge>
      <edge id="1033" label="-" source="113" target="278" weight="0.9019456">
        <attvalues>
          <attvalue for="att1" value="-"/>
        </attvalues>
      </edge>
      <edge id="1034" label="+" source="114" target="198" weight="0.8533424">
        <attvalues>
          <attvalue for="att1" value="+"/>
        </attvalues>
      </edge>
      <edge id="1035" label="-" source="114" target="260" weight="0.7885006">
        <attvalues>
          <attvalue for="att1" value="-"/>
        </attvalues>
      </edge>
      <edge id="1036" label="+" source="114" target="304" weight="0.8502432">
        <attvalues>
          <attvalue for="att1" value="+"/>
        </attvalues>
      </edge>
      <edge id="1037" label="+" source="115" target="141" weight="0.6813616">
        <attvalues>
          <attvalue for="att1" value="+"/>
        </attvalues>
      </edge>
      <edge id="1038" label="+" source="115" target="191" weight="0.8609166">
        <attvalues>
          <attvalue for="att1" value="+"/>
        </attvalues>
      </edge>
      <edge id="1039" label="-" source="116" target="118" weight="0.9108085">
        <attvalues>
          <attvalue for="att1" value="-"/>
        </attvalues>
      </edge>
      <edge id="1040" label="-" source="116" target="155" weight="0.8555325">
        <attvalues>
          <attvalue for="att1" value="-"/>
        </attvalues>
      </edge>
      <edge id="1041" label="+" source="116" target="302" weight="0.9075861">
        <attvalues>
          <attvalue for="att1" value="+"/>
        </attvalues>
      </edge>
      <edge id="1042" label="-" source="116" target="311" weight="1">
        <attvalues>
          <attvalue for="att1" value="-"/>
        </attvalues>
      </edge>
      <edge id="1043" label="+" source="116" target="323" weight="0.9394041">
        <attvalues>
          <attvalue for="att1" value="+"/>
        </attvalues>
      </edge>
      <edge id="1044" label="+" source="116" target="338" weight="0.928993">
        <attvalues>
          <attvalue for="att1" value="+"/>
        </attvalues>
      </edge>
      <edge id="1045" label="+" source="116" target="343" weight="0.8628044">
        <attvalues>
          <attvalue for="att1" value="+"/>
        </attvalues>
      </edge>
      <edge id="1046" label="+" source="116" target="354" weight="0.9055214">
        <attvalues>
          <attvalue for="att1" value="+"/>
        </attvalues>
      </edge>
      <edge id="1047" label="+" source="116" target="366" weight="0.8549834">
        <attvalues>
          <attvalue for="att1" value="+"/>
        </attvalues>
      </edge>
      <edge id="1048" label="+" source="117" target="145" weight="0.8896002">
        <attvalues>
          <attvalue for="att1" value="+"/>
        </attvalues>
      </edge>
      <edge id="1049" label="+" source="117" target="176" weight="0.7851393">
        <attvalues>
          <attvalue for="att1" value="+"/>
        </attvalues>
      </edge>
      <edge id="1050" label="+" source="117" target="207" weight="0.9078374">
        <attvalues>
          <attvalue for="att1" value="+"/>
        </attvalues>
      </edge>
      <edge id="1051" label="+" source="117" target="211" weight="0.8866512">
        <attvalues>
          <attvalue for="att1" value="+"/>
        </attvalues>
      </edge>
      <edge id="1052" label="+" source="117" target="219" weight="0.9476923">
        <attvalues>
          <attvalue for="att1" value="+"/>
        </attvalues>
      </edge>
      <edge id="1053" label="+" source="117" target="221" weight="0.9027491">
        <attvalues>
          <attvalue for="att1" value="+"/>
        </attvalues>
      </edge>
      <edge id="1054" label="+" source="117" target="240" weight="0.9048974">
        <attvalues>
          <attvalue for="att1" value="+"/>
        </attvalues>
      </edge>
      <edge id="1055" label="+" source="117" target="241" weight="0.8193245">
        <attvalues>
          <attvalue for="att1" value="+"/>
        </attvalues>
      </edge>
      <edge id="1056" label="+" source="117" target="254" weight="0.8296137">
        <attvalues>
          <attvalue for="att1" value="+"/>
        </attvalues>
      </edge>
      <edge id="1057" label="+" source="117" target="276" weight="0.8735673">
        <attvalues>
          <attvalue for="att1" value="+"/>
        </attvalues>
      </edge>
      <edge id="1058" label="+" source="117" target="277" weight="0.8996594">
        <attvalues>
          <attvalue for="att1" value="+"/>
        </attvalues>
      </edge>
      <edge id="1059" label="+" source="117" target="283" weight="0.9330012">
        <attvalues>
          <attvalue for="att1" value="+"/>
        </attvalues>
      </edge>
      <edge id="1060" label="-" source="117" target="290" weight="0.8724435">
        <attvalues>
          <attvalue for="att1" value="-"/>
        </attvalues>
      </edge>
      <edge id="1061" label="+" source="117" target="294" weight="0.9036191">
        <attvalues>
          <attvalue for="att1" value="+"/>
        </attvalues>
      </edge>
      <edge id="1062" label="+" source="117" target="341" weight="0.8719903">
        <attvalues>
          <attvalue for="att1" value="+"/>
        </attvalues>
      </edge>
      <edge id="1063" label="+" source="117" target="356" weight="0.7865485">
        <attvalues>
          <attvalue for="att1" value="+"/>
        </attvalues>
      </edge>
      <edge id="1064" label="+" source="118" target="121" weight="0.7608732">
        <attvalues>
          <attvalue for="att1" value="+"/>
        </attvalues>
      </edge>
      <edge id="1065" label="+" source="118" target="164" weight="0.7339125">
        <attvalues>
          <attvalue for="att1" value="+"/>
        </attvalues>
      </edge>
      <edge id="1066" label="-" source="118" target="172" weight="0.8092011">
        <attvalues>
          <attvalue for="att1" value="-"/>
        </attvalues>
      </edge>
      <edge id="1067" label="+" source="118" target="230" weight="0.9042372">
        <attvalues>
          <attvalue for="att1" value="+"/>
        </attvalues>
      </edge>
      <edge id="1068" label="+" source="118" target="238" weight="0.8867754">
        <attvalues>
          <attvalue for="att1" value="+"/>
        </attvalues>
      </edge>
      <edge id="1069" label="+" source="118" target="259" weight="0.8696234">
        <attvalues>
          <attvalue for="att1" value="+"/>
        </attvalues>
      </edge>
      <edge id="1070" label="+" source="118" target="296" weight="0.9219874">
        <attvalues>
          <attvalue for="att1" value="+"/>
        </attvalues>
      </edge>
      <edge id="1071" label="+" source="118" target="302" weight="0.9327115">
        <attvalues>
          <attvalue for="att1" value="+"/>
        </attvalues>
      </edge>
      <edge id="1072" label="-" source="118" target="309" weight="0.9547354">
        <attvalues>
          <attvalue for="att1" value="-"/>
        </attvalues>
      </edge>
      <edge id="1073" label="+" source="118" target="335" weight="0.8786877">
        <attvalues>
          <attvalue for="att1" value="+"/>
        </attvalues>
      </edge>
      <edge id="1074" label="+" source="118" target="343" weight="0.4649357">
        <attvalues>
          <attvalue for="att1" value="+"/>
        </attvalues>
      </edge>
      <edge id="1075" label="-" source="119" target="192" weight="0.8228215">
        <attvalues>
          <attvalue for="att1" value="-"/>
        </attvalues>
      </edge>
      <edge id="1076" label="+" source="119" target="351" weight="0.9448413">
        <attvalues>
          <attvalue for="att1" value="+"/>
        </attvalues>
      </edge>
      <edge id="1077" label="+" source="120" target="130" weight="0.7610905">
        <attvalues>
          <attvalue for="att1" value="+"/>
        </attvalues>
      </edge>
      <edge id="1078" label="-" source="120" target="144" weight="0.8447288">
        <attvalues>
          <attvalue for="att1" value="-"/>
        </attvalues>
      </edge>
      <edge id="1079" label="+" source="120" target="199" weight="0.7812053">
        <attvalues>
          <attvalue for="att1" value="+"/>
        </attvalues>
      </edge>
      <edge id="1080" label="+" source="120" target="259" weight="0.9884671">
        <attvalues>
          <attvalue for="att1" value="+"/>
        </attvalues>
      </edge>
      <edge id="1081" label="-" source="120" target="267" weight="0.5668745">
        <attvalues>
          <attvalue for="att1" value="-"/>
        </attvalues>
      </edge>
      <edge id="1082" label="+" source="120" target="354" weight="0.9714584">
        <attvalues>
          <attvalue for="att1" value="+"/>
        </attvalues>
      </edge>
      <edge id="1083" label="+" source="121" target="145" weight="0.8394869">
        <attvalues>
          <attvalue for="att1" value="+"/>
        </attvalues>
      </edge>
      <edge id="1084" label="-" source="121" target="147" weight="0.8106712">
        <attvalues>
          <attvalue for="att1" value="-"/>
        </attvalues>
      </edge>
      <edge id="1085" label="-" source="121" target="171" weight="0.5886319">
        <attvalues>
          <attvalue for="att1" value="-"/>
        </attvalues>
      </edge>
      <edge id="1086" label="+" source="121" target="176" weight="0.9359802">
        <attvalues>
          <attvalue for="att1" value="+"/>
        </attvalues>
      </edge>
      <edge id="1087" label="-" source="121" target="178" weight="0.8498753">
        <attvalues>
          <attvalue for="att1" value="-"/>
        </attvalues>
      </edge>
      <edge id="1088" label="-" source="121" target="236" weight="0.5127863">
        <attvalues>
          <attvalue for="att1" value="-"/>
        </attvalues>
      </edge>
      <edge id="1089" label="+" source="121" target="266" weight="0.8933384">
        <attvalues>
          <attvalue for="att1" value="+"/>
        </attvalues>
      </edge>
      <edge id="1090" label="+" source="121" target="312" weight="0.9969506">
        <attvalues>
          <attvalue for="att1" value="+"/>
        </attvalues>
      </edge>
      <edge id="1091" label="+" source="121" target="360" weight="0.9018898">
        <attvalues>
          <attvalue for="att1" value="+"/>
        </attvalues>
      </edge>
      <edge id="1092" label="+" source="121" target="367" weight="0.9866733">
        <attvalues>
          <attvalue for="att1" value="+"/>
        </attvalues>
      </edge>
      <edge id="1093" label="+" source="121" target="368" weight="0.9668932">
        <attvalues>
          <attvalue for="att1" value="+"/>
        </attvalues>
      </edge>
      <edge id="1094" label="+" source="122" target="126" weight="0.6965187">
        <attvalues>
          <attvalue for="att1" value="+"/>
        </attvalues>
      </edge>
      <edge id="1095" label="+" source="122" target="127" weight="0.9254528">
        <attvalues>
          <attvalue for="att1" value="+"/>
        </attvalues>
      </edge>
      <edge id="1096" label="-" source="122" target="180" weight="0.9082813">
        <attvalues>
          <attvalue for="att1" value="-"/>
        </attvalues>
      </edge>
      <edge id="1097" label="-" source="123" target="208" weight="1">
        <attvalues>
          <attvalue for="att1" value="-"/>
        </attvalues>
      </edge>
      <edge id="1098" label="-" source="123" target="303" weight="0.7704517">
        <attvalues>
          <attvalue for="att1" value="-"/>
        </attvalues>
      </edge>
      <edge id="1099" label="-" source="123" target="311" weight="0.6820636">
        <attvalues>
          <attvalue for="att1" value="-"/>
        </attvalues>
      </edge>
      <edge id="1100" label="-" source="124" target="309" weight="0.5544803">
        <attvalues>
          <attvalue for="att1" value="-"/>
        </attvalues>
      </edge>
      <edge id="1101" label="-" source="124" target="369" weight="0.5225898">
        <attvalues>
          <attvalue for="att1" value="-"/>
        </attvalues>
      </edge>
      <edge id="1102" label="-" source="125" target="170" weight="0.5277923">
        <attvalues>
          <attvalue for="att1" value="-"/>
        </attvalues>
      </edge>
      <edge id="1103" label="-" source="125" target="286" weight="1">
        <attvalues>
          <attvalue for="att1" value="-"/>
        </attvalues>
      </edge>
      <edge id="1104" label="-" source="125" target="290" weight="0.8120552">
        <attvalues>
          <attvalue for="att1" value="-"/>
        </attvalues>
      </edge>
      <edge id="1105" label="-" source="125" target="336" weight="0.7883107">
        <attvalues>
          <attvalue for="att1" value="-"/>
        </attvalues>
      </edge>
      <edge id="1106" label="-" source="126" target="138" weight="0.7087956">
        <attvalues>
          <attvalue for="att1" value="-"/>
        </attvalues>
      </edge>
      <edge id="1107" label="-" source="126" target="166" weight="0.8413116">
        <attvalues>
          <attvalue for="att1" value="-"/>
        </attvalues>
      </edge>
      <edge id="1108" label="-" source="126" target="188" weight="0.7564294">
        <attvalues>
          <attvalue for="att1" value="-"/>
        </attvalues>
      </edge>
      <edge id="1109" label="-" source="126" target="279" weight="0.6766352">
        <attvalues>
          <attvalue for="att1" value="-"/>
        </attvalues>
      </edge>
      <edge id="1110" label="+" source="126" target="310" weight="0.7826815">
        <attvalues>
          <attvalue for="att1" value="+"/>
        </attvalues>
      </edge>
      <edge id="1111" label="+" source="126" target="312" weight="0.5075599">
        <attvalues>
          <attvalue for="att1" value="+"/>
        </attvalues>
      </edge>
      <edge id="1112" label="-" source="126" target="324" weight="0.8414721">
        <attvalues>
          <attvalue for="att1" value="-"/>
        </attvalues>
      </edge>
      <edge id="1113" label="-" source="127" target="205" weight="0.5583368">
        <attvalues>
          <attvalue for="att1" value="-"/>
        </attvalues>
      </edge>
      <edge id="1114" label="+" source="127" target="320" weight="0.9880298">
        <attvalues>
          <attvalue for="att1" value="+"/>
        </attvalues>
      </edge>
      <edge id="1115" label="-" source="128" target="143" weight="0.9225085">
        <attvalues>
          <attvalue for="att1" value="-"/>
        </attvalues>
      </edge>
      <edge id="1116" label="-" source="128" target="169" weight="0.7450366">
        <attvalues>
          <attvalue for="att1" value="-"/>
        </attvalues>
      </edge>
      <edge id="1117" label="-" source="128" target="302" weight="0.74212">
        <attvalues>
          <attvalue for="att1" value="-"/>
        </attvalues>
      </edge>
      <edge id="1118" label="-" source="129" target="134" weight="0.896923">
        <attvalues>
          <attvalue for="att1" value="-"/>
        </attvalues>
      </edge>
      <edge id="1119" label="-" source="129" target="136" weight="0.9447216">
        <attvalues>
          <attvalue for="att1" value="-"/>
        </attvalues>
      </edge>
      <edge id="1120" label="-" source="129" target="167" weight="0.9239134">
        <attvalues>
          <attvalue for="att1" value="-"/>
        </attvalues>
      </edge>
      <edge id="1121" label="-" source="129" target="186" weight="0.815545">
        <attvalues>
          <attvalue for="att1" value="-"/>
        </attvalues>
      </edge>
      <edge id="1122" label="+" source="129" target="204" weight="0.8783456">
        <attvalues>
          <attvalue for="att1" value="+"/>
        </attvalues>
      </edge>
      <edge id="1123" label="-" source="129" target="219" weight="0.8331538">
        <attvalues>
          <attvalue for="att1" value="-"/>
        </attvalues>
      </edge>
      <edge id="1124" label="+" source="129" target="227" weight="0.6135849">
        <attvalues>
          <attvalue for="att1" value="+"/>
        </attvalues>
      </edge>
      <edge id="1125" label="-" source="129" target="234" weight="0.6907281">
        <attvalues>
          <attvalue for="att1" value="-"/>
        </attvalues>
      </edge>
      <edge id="1126" label="-" source="129" target="257" weight="0.833123">
        <attvalues>
          <attvalue for="att1" value="-"/>
        </attvalues>
      </edge>
      <edge id="1127" label="-" source="129" target="259" weight="0.8074689">
        <attvalues>
          <attvalue for="att1" value="-"/>
        </attvalues>
      </edge>
      <edge id="1128" label="+" source="129" target="265" weight="0.8692503">
        <attvalues>
          <attvalue for="att1" value="+"/>
        </attvalues>
      </edge>
      <edge id="1129" label="-" source="129" target="279" weight="0.9254277">
        <attvalues>
          <attvalue for="att1" value="-"/>
        </attvalues>
      </edge>
      <edge id="1130" label="+" source="129" target="282" weight="0.8751987">
        <attvalues>
          <attvalue for="att1" value="+"/>
        </attvalues>
      </edge>
      <edge id="1131" label="-" source="129" target="285" weight="0.8016594">
        <attvalues>
          <attvalue for="att1" value="-"/>
        </attvalues>
      </edge>
      <edge id="1132" label="-" source="129" target="308" weight="0.8563577">
        <attvalues>
          <attvalue for="att1" value="-"/>
        </attvalues>
      </edge>
      <edge id="1133" label="-" source="129" target="325" weight="0.7748807">
        <attvalues>
          <attvalue for="att1" value="-"/>
        </attvalues>
      </edge>
      <edge id="1134" label="-" source="129" target="335" weight="0.9094069">
        <attvalues>
          <attvalue for="att1" value="-"/>
        </attvalues>
      </edge>
      <edge id="1135" label="-" source="129" target="351" weight="0.9317523">
        <attvalues>
          <attvalue for="att1" value="-"/>
        </attvalues>
      </edge>
      <edge id="1136" label="-" source="129" target="358" weight="0.7714843">
        <attvalues>
          <attvalue for="att1" value="-"/>
        </attvalues>
      </edge>
      <edge id="1137" label="-" source="129" target="359" weight="0.7906118">
        <attvalues>
          <attvalue for="att1" value="-"/>
        </attvalues>
      </edge>
      <edge id="1138" label="-" source="129" target="364" weight="0.860969">
        <attvalues>
          <attvalue for="att1" value="-"/>
        </attvalues>
      </edge>
      <edge id="1139" label="-" source="129" target="365" weight="0.9121414">
        <attvalues>
          <attvalue for="att1" value="-"/>
        </attvalues>
      </edge>
      <edge id="1140" label="-" source="130" target="136" weight="0.8135685">
        <attvalues>
          <attvalue for="att1" value="-"/>
        </attvalues>
      </edge>
      <edge id="1141" label="+" source="130" target="141" weight="0.8869299">
        <attvalues>
          <attvalue for="att1" value="+"/>
        </attvalues>
      </edge>
      <edge id="1142" label="-" source="130" target="160" weight="0.8090914">
        <attvalues>
          <attvalue for="att1" value="-"/>
        </attvalues>
      </edge>
      <edge id="1143" label="+" source="130" target="306" weight="0.8729049">
        <attvalues>
          <attvalue for="att1" value="+"/>
        </attvalues>
      </edge>
      <edge id="1144" label="-" source="130" target="318" weight="0.8191533">
        <attvalues>
          <attvalue for="att1" value="-"/>
        </attvalues>
      </edge>
      <edge id="1145" label="+" source="130" target="354" weight="0.7239148">
        <attvalues>
          <attvalue for="att1" value="+"/>
        </attvalues>
      </edge>
      <edge id="1146" label="-" source="131" target="148" weight="0.876802">
        <attvalues>
          <attvalue for="att1" value="-"/>
        </attvalues>
      </edge>
      <edge id="1147" label="-" source="131" target="186" weight="0.8501785">
        <attvalues>
          <attvalue for="att1" value="-"/>
        </attvalues>
      </edge>
      <edge id="1148" label="+" source="132" target="365" weight="0.9052314">
        <attvalues>
          <attvalue for="att1" value="+"/>
        </attvalues>
      </edge>
      <edge id="1149" label="+" source="133" target="321" weight="0.6217217">
        <attvalues>
          <attvalue for="att1" value="+"/>
        </attvalues>
      </edge>
      <edge id="1150" label="+" source="133" target="335" weight="0.5339689">
        <attvalues>
          <attvalue for="att1" value="+"/>
        </attvalues>
      </edge>
      <edge id="1151" label="+" source="134" target="147" weight="0.9831583">
        <attvalues>
          <attvalue for="att1" value="+"/>
        </attvalues>
      </edge>
      <edge id="1152" label="+" source="134" target="166" weight="0.8854432">
        <attvalues>
          <attvalue for="att1" value="+"/>
        </attvalues>
      </edge>
      <edge id="1153" label="+" source="134" target="251" weight="0.8723435">
        <attvalues>
          <attvalue for="att1" value="+"/>
        </attvalues>
      </edge>
      <edge id="1154" label="+" source="134" target="259" weight="0.7092879">
        <attvalues>
          <attvalue for="att1" value="+"/>
        </attvalues>
      </edge>
      <edge id="1155" label="+" source="134" target="273" weight="0.7523645">
        <attvalues>
          <attvalue for="att1" value="+"/>
        </attvalues>
      </edge>
      <edge id="1156" label="+" source="134" target="283" weight="0.8114641">
        <attvalues>
          <attvalue for="att1" value="+"/>
        </attvalues>
      </edge>
      <edge id="1157" label="-" source="135" target="209" weight="0.6062412">
        <attvalues>
          <attvalue for="att1" value="-"/>
        </attvalues>
      </edge>
      <edge id="1158" label="+" source="135" target="339" weight="0.6727061">
        <attvalues>
          <attvalue for="att1" value="+"/>
        </attvalues>
      </edge>
      <edge id="1159" label="-" source="136" target="186" weight="0.9873618">
        <attvalues>
          <attvalue for="att1" value="-"/>
        </attvalues>
      </edge>
      <edge id="1160" label="-" source="136" target="313" weight="0.7732802">
        <attvalues>
          <attvalue for="att1" value="-"/>
        </attvalues>
      </edge>
      <edge id="1161" label="-" source="136" target="343" weight="0.9624098">
        <attvalues>
          <attvalue for="att1" value="-"/>
        </attvalues>
      </edge>
      <edge id="1162" label="-" source="136" target="361" weight="0.5440111">
        <attvalues>
          <attvalue for="att1" value="-"/>
        </attvalues>
      </edge>
      <edge id="1163" label="+" source="136" target="362" weight="0.9900101">
        <attvalues>
          <attvalue for="att1" value="+"/>
        </attvalues>
      </edge>
      <edge id="1164" label="+" source="137" target="161" weight="0.9924176">
        <attvalues>
          <attvalue for="att1" value="+"/>
        </attvalues>
      </edge>
      <edge id="1165" label="+" source="137" target="199" weight="0.9885257">
        <attvalues>
          <attvalue for="att1" value="+"/>
        </attvalues>
      </edge>
      <edge id="1166" label="-" source="137" target="224" weight="0.8821808">
        <attvalues>
          <attvalue for="att1" value="-"/>
        </attvalues>
      </edge>
      <edge id="1167" label="-" source="137" target="244" weight="0.8597939">
        <attvalues>
          <attvalue for="att1" value="-"/>
        </attvalues>
      </edge>
      <edge id="1168" label="+" source="137" target="273" weight="0.766951">
        <attvalues>
          <attvalue for="att1" value="+"/>
        </attvalues>
      </edge>
      <edge id="1169" label="+" source="137" target="288" weight="0.8832839">
        <attvalues>
          <attvalue for="att1" value="+"/>
        </attvalues>
      </edge>
      <edge id="1170" label="-" source="137" target="323" weight="0.7758832">
        <attvalues>
          <attvalue for="att1" value="-"/>
        </attvalues>
      </edge>
      <edge id="1171" label="+" source="137" target="347" weight="0.6792868">
        <attvalues>
          <attvalue for="att1" value="+"/>
        </attvalues>
      </edge>
      <edge id="1172" label="-" source="137" target="358" weight="0.6887265">
        <attvalues>
          <attvalue for="att1" value="-"/>
        </attvalues>
      </edge>
      <edge id="1173" label="-" source="138" target="152" weight="0.9245225">
        <attvalues>
          <attvalue for="att1" value="-"/>
        </attvalues>
      </edge>
      <edge id="1174" label="+" source="138" target="155" weight="0.9431429">
        <attvalues>
          <attvalue for="att1" value="+"/>
        </attvalues>
      </edge>
      <edge id="1175" label="-" source="138" target="208" weight="0.8944728">
        <attvalues>
          <attvalue for="att1" value="-"/>
        </attvalues>
      </edge>
      <edge id="1176" label="-" source="138" target="215" weight="0.7569535">
        <attvalues>
          <attvalue for="att1" value="-"/>
        </attvalues>
      </edge>
      <edge id="1177" label="-" source="138" target="232" weight="0.6111745">
        <attvalues>
          <attvalue for="att1" value="-"/>
        </attvalues>
      </edge>
      <edge id="1178" label="-" source="138" target="239" weight="0.5022655">
        <attvalues>
          <attvalue for="att1" value="-"/>
        </attvalues>
      </edge>
      <edge id="1179" label="+" source="138" target="253" weight="0.9633168">
        <attvalues>
          <attvalue for="att1" value="+"/>
        </attvalues>
      </edge>
      <edge id="1180" label="+" source="138" target="262" weight="0.9349028">
        <attvalues>
          <attvalue for="att1" value="+"/>
        </attvalues>
      </edge>
      <edge id="1181" label="+" source="138" target="309" weight="0.7537709">
        <attvalues>
          <attvalue for="att1" value="+"/>
        </attvalues>
      </edge>
      <edge id="1182" label="-" source="138" target="321" weight="0.7676717">
        <attvalues>
          <attvalue for="att1" value="-"/>
        </attvalues>
      </edge>
      <edge id="1183" label="-" source="139" target="272" weight="0.8726937">
        <attvalues>
          <attvalue for="att1" value="-"/>
        </attvalues>
      </edge>
      <edge id="1184" label="-" source="139" target="360" weight="0.8500751">
        <attvalues>
          <attvalue for="att1" value="-"/>
        </attvalues>
      </edge>
      <edge id="1185" label="+" source="140" target="175" weight="0.8122014">
        <attvalues>
          <attvalue for="att1" value="+"/>
        </attvalues>
      </edge>
      <edge id="1186" label="-" source="140" target="210" weight="0.7890332">
        <attvalues>
          <attvalue for="att1" value="-"/>
        </attvalues>
      </edge>
      <edge id="1187" label="+" source="140" target="234" weight="0.7319003">
        <attvalues>
          <attvalue for="att1" value="+"/>
        </attvalues>
      </edge>
      <edge id="1188" label="-" source="140" target="245" weight="0.7150795">
        <attvalues>
          <attvalue for="att1" value="-"/>
        </attvalues>
      </edge>
      <edge id="1189" label="+" source="140" target="256" weight="0.9718337">
        <attvalues>
          <attvalue for="att1" value="+"/>
        </attvalues>
      </edge>
      <edge id="1190" label="-" source="140" target="270" weight="0.9335278">
        <attvalues>
          <attvalue for="att1" value="-"/>
        </attvalues>
      </edge>
      <edge id="1191" label="+" source="140" target="273" weight="0.9306699">
        <attvalues>
          <attvalue for="att1" value="+"/>
        </attvalues>
      </edge>
      <edge id="1192" label="-" source="140" target="326" weight="0.8966632">
        <attvalues>
          <attvalue for="att1" value="-"/>
        </attvalues>
      </edge>
      <edge id="1193" label="-" source="140" target="333" weight="0.7862395">
        <attvalues>
          <attvalue for="att1" value="-"/>
        </attvalues>
      </edge>
      <edge id="1194" label="-" source="140" target="349" weight="0.5476789">
        <attvalues>
          <attvalue for="att1" value="-"/>
        </attvalues>
      </edge>
      <edge id="1195" label="+" source="140" target="359" weight="0.7170961">
        <attvalues>
          <attvalue for="att1" value="+"/>
        </attvalues>
      </edge>
      <edge id="1196" label="+" source="140" target="369" weight="0.9594452">
        <attvalues>
          <attvalue for="att1" value="+"/>
        </attvalues>
      </edge>
      <edge id="1197" label="+" source="141" target="143" weight="0.9460237">
        <attvalues>
          <attvalue for="att1" value="+"/>
        </attvalues>
      </edge>
      <edge id="1198" label="+" source="141" target="152" weight="0.9419827">
        <attvalues>
          <attvalue for="att1" value="+"/>
        </attvalues>
      </edge>
      <edge id="1199" label="+" source="141" target="176" weight="0.9416474">
        <attvalues>
          <attvalue for="att1" value="+"/>
        </attvalues>
      </edge>
      <edge id="1200" label="+" source="141" target="189" weight="0.9627401">
        <attvalues>
          <attvalue for="att1" value="+"/>
        </attvalues>
      </edge>
      <edge id="1201" label="-" source="141" target="215" weight="0.7473267">
        <attvalues>
          <attvalue for="att1" value="-"/>
        </attvalues>
      </edge>
      <edge id="1202" label="+" source="141" target="220" weight="0.9656309">
        <attvalues>
          <attvalue for="att1" value="+"/>
        </attvalues>
      </edge>
      <edge id="1203" label="-" source="141" target="222" weight="0.9093613">
        <attvalues>
          <attvalue for="att1" value="-"/>
        </attvalues>
      </edge>
      <edge id="1204" label="-" source="141" target="257" weight="0.9442016">
        <attvalues>
          <attvalue for="att1" value="-"/>
        </attvalues>
      </edge>
      <edge id="1205" label="-" source="141" target="280" weight="0.7081705">
        <attvalues>
          <attvalue for="att1" value="-"/>
        </attvalues>
      </edge>
      <edge id="1206" label="-" source="141" target="298" weight="0.9224999">
        <attvalues>
          <attvalue for="att1" value="-"/>
        </attvalues>
      </edge>
      <edge id="1207" label="+" source="141" target="310" weight="0.9123058">
        <attvalues>
          <attvalue for="att1" value="+"/>
        </attvalues>
      </edge>
      <edge id="1208" label="-" source="141" target="318" weight="0.904103">
        <attvalues>
          <attvalue for="att1" value="-"/>
        </attvalues>
      </edge>
      <edge id="1209" label="-" source="141" target="335" weight="0.9177299">
        <attvalues>
          <attvalue for="att1" value="-"/>
        </attvalues>
      </edge>
      <edge id="1210" label="+" source="142" target="184" weight="0.7737336">
        <attvalues>
          <attvalue for="att1" value="+"/>
        </attvalues>
      </edge>
      <edge id="1211" label="+" source="142" target="190" weight="0.9431712">
        <attvalues>
          <attvalue for="att1" value="+"/>
        </attvalues>
      </edge>
      <edge id="1212" label="+" source="142" target="201" weight="0.8736461">
        <attvalues>
          <attvalue for="att1" value="+"/>
        </attvalues>
      </edge>
      <edge id="1213" label="+" source="142" target="225" weight="0.8544466">
        <attvalues>
          <attvalue for="att1" value="+"/>
        </attvalues>
      </edge>
      <edge id="1214" label="-" source="142" target="232" weight="0.9523194">
        <attvalues>
          <attvalue for="att1" value="-"/>
        </attvalues>
      </edge>
      <edge id="1215" label="-" source="142" target="252" weight="0.7751433">
        <attvalues>
          <attvalue for="att1" value="-"/>
        </attvalues>
      </edge>
      <edge id="1216" label="-" source="143" target="368" weight="0.7147962">
        <attvalues>
          <attvalue for="att1" value="-"/>
        </attvalues>
      </edge>
      <edge id="1217" label="-" source="144" target="176" weight="0.5609357">
        <attvalues>
          <attvalue for="att1" value="-"/>
        </attvalues>
      </edge>
      <edge id="1218" label="-" source="144" target="183" weight="0.5064699">
        <attvalues>
          <attvalue for="att1" value="-"/>
        </attvalues>
      </edge>
      <edge id="1219" label="-" source="144" target="207" weight="0.5230104">
        <attvalues>
          <attvalue for="att1" value="-"/>
        </attvalues>
      </edge>
      <edge id="1220" label="-" source="144" target="255" weight="0.5822199">
        <attvalues>
          <attvalue for="att1" value="-"/>
        </attvalues>
      </edge>
      <edge id="1221" label="+" source="145" target="176" weight="0.9032224">
        <attvalues>
          <attvalue for="att1" value="+"/>
        </attvalues>
      </edge>
      <edge id="1222" label="+" source="145" target="202" weight="0.8626024">
        <attvalues>
          <attvalue for="att1" value="+"/>
        </attvalues>
      </edge>
      <edge id="1223" label="-" source="145" target="219" weight="0.9456444">
        <attvalues>
          <attvalue for="att1" value="-"/>
        </attvalues>
      </edge>
      <edge id="1224" label="+" source="145" target="255" weight="0.8164456">
        <attvalues>
          <attvalue for="att1" value="+"/>
        </attvalues>
      </edge>
      <edge id="1225" label="+" source="145" target="262" weight="0.8906812">
        <attvalues>
          <attvalue for="att1" value="+"/>
        </attvalues>
      </edge>
      <edge id="1226" label="+" source="145" target="348" weight="0.7446629">
        <attvalues>
          <attvalue for="att1" value="+"/>
        </attvalues>
      </edge>
      <edge id="1227" label="+" source="145" target="351" weight="0.8286696">
        <attvalues>
          <attvalue for="att1" value="+"/>
        </attvalues>
      </edge>
      <edge id="1228" label="+" source="145" target="366" weight="0.7162828">
        <attvalues>
          <attvalue for="att1" value="+"/>
        </attvalues>
      </edge>
      <edge id="1229" label="-" source="146" target="242" weight="0.6175711">
        <attvalues>
          <attvalue for="att1" value="-"/>
        </attvalues>
      </edge>
      <edge id="1230" label="-" source="146" target="284" weight="0.7095218">
        <attvalues>
          <attvalue for="att1" value="-"/>
        </attvalues>
      </edge>
      <edge id="1231" label="-" source="147" target="177" weight="0.8155015">
        <attvalues>
          <attvalue for="att1" value="-"/>
        </attvalues>
      </edge>
      <edge id="1232" label="-" source="147" target="210" weight="0.6981449">
        <attvalues>
          <attvalue for="att1" value="-"/>
        </attvalues>
      </edge>
      <edge id="1233" label="-" source="147" target="294" weight="0.8261672">
        <attvalues>
          <attvalue for="att1" value="-"/>
        </attvalues>
      </edge>
      <edge id="1234" label="-" source="147" target="309" weight="0.8817867">
        <attvalues>
          <attvalue for="att1" value="-"/>
        </attvalues>
      </edge>
      <edge id="1235" label="+" source="147" target="329" weight="0.7822224">
        <attvalues>
          <attvalue for="att1" value="+"/>
        </attvalues>
      </edge>
      <edge id="1236" label="+" source="147" target="346" weight="0.8280551">
        <attvalues>
          <attvalue for="att1" value="+"/>
        </attvalues>
      </edge>
      <edge id="1237" label="+" source="147" target="350" weight="0.7605529">
        <attvalues>
          <attvalue for="att1" value="+"/>
        </attvalues>
      </edge>
      <edge id="1238" label="+" source="147" target="362" weight="0.7081303">
        <attvalues>
          <attvalue for="att1" value="+"/>
        </attvalues>
      </edge>
      <edge id="1239" label="+" source="148" target="158" weight="0.8772593">
        <attvalues>
          <attvalue for="att1" value="+"/>
        </attvalues>
      </edge>
      <edge id="1240" label="+" source="148" target="173" weight="0.7710232">
        <attvalues>
          <attvalue for="att1" value="+"/>
        </attvalues>
      </edge>
      <edge id="1241" label="+" source="148" target="178" weight="0.7920544">
        <attvalues>
          <attvalue for="att1" value="+"/>
        </attvalues>
      </edge>
      <edge id="1242" label="+" source="148" target="185" weight="0.8526887">
        <attvalues>
          <attvalue for="att1" value="+"/>
        </attvalues>
      </edge>
      <edge id="1243" label="+" source="148" target="186" weight="0.8657417">
        <attvalues>
          <attvalue for="att1" value="+"/>
        </attvalues>
      </edge>
      <edge id="1244" label="+" source="148" target="191" weight="0.8715881">
        <attvalues>
          <attvalue for="att1" value="+"/>
        </attvalues>
      </edge>
      <edge id="1245" label="+" source="148" target="203" weight="0.7622235">
        <attvalues>
          <attvalue for="att1" value="+"/>
        </attvalues>
      </edge>
      <edge id="1246" label="+" source="148" target="211" weight="0.8141729">
        <attvalues>
          <attvalue for="att1" value="+"/>
        </attvalues>
      </edge>
      <edge id="1247" label="+" source="148" target="242" weight="0.7966942">
        <attvalues>
          <attvalue for="att1" value="+"/>
        </attvalues>
      </edge>
      <edge id="1248" label="+" source="148" target="248" weight="0.8378008">
        <attvalues>
          <attvalue for="att1" value="+"/>
        </attvalues>
      </edge>
      <edge id="1249" label="+" source="148" target="273" weight="0.7643103">
        <attvalues>
          <attvalue for="att1" value="+"/>
        </attvalues>
      </edge>
      <edge id="1250" label="+" source="148" target="289" weight="0.7005475">
        <attvalues>
          <attvalue for="att1" value="+"/>
        </attvalues>
      </edge>
      <edge id="1251" label="+" source="148" target="300" weight="0.8150927">
        <attvalues>
          <attvalue for="att1" value="+"/>
        </attvalues>
      </edge>
      <edge id="1252" label="-" source="148" target="319" weight="0.6849676">
        <attvalues>
          <attvalue for="att1" value="-"/>
        </attvalues>
      </edge>
      <edge id="1253" label="+" source="148" target="345" weight="0.7980115">
        <attvalues>
          <attvalue for="att1" value="+"/>
        </attvalues>
      </edge>
      <edge id="1254" label="-" source="149" target="180" weight="0.8505934">
        <attvalues>
          <attvalue for="att1" value="-"/>
        </attvalues>
      </edge>
      <edge id="1255" label="-" source="149" target="300" weight="0.6038677">
        <attvalues>
          <attvalue for="att1" value="-"/>
        </attvalues>
      </edge>
      <edge id="1256" label="+" source="150" target="262" weight="0.862418">
        <attvalues>
          <attvalue for="att1" value="+"/>
        </attvalues>
      </edge>
      <edge id="1257" label="+" source="150" target="270" weight="0.758903">
        <attvalues>
          <attvalue for="att1" value="+"/>
        </attvalues>
      </edge>
      <edge id="1258" label="+" source="150" target="279" weight="0.9263193">
        <attvalues>
          <attvalue for="att1" value="+"/>
        </attvalues>
      </edge>
      <edge id="1259" label="+" source="150" target="295" weight="0.8276376">
        <attvalues>
          <attvalue for="att1" value="+"/>
        </attvalues>
      </edge>
      <edge id="1260" label="-" source="150" target="296" weight="0.9784029">
        <attvalues>
          <attvalue for="att1" value="-"/>
        </attvalues>
      </edge>
      <edge id="1261" label="+" source="150" target="327" weight="0.7869404">
        <attvalues>
          <attvalue for="att1" value="+"/>
        </attvalues>
      </edge>
      <edge id="1262" label="+" source="150" target="332" weight="0.8879452">
        <attvalues>
          <attvalue for="att1" value="+"/>
        </attvalues>
      </edge>
      <edge id="1263" label="+" source="150" target="345" weight="0.9403124">
        <attvalues>
          <attvalue for="att1" value="+"/>
        </attvalues>
      </edge>
      <edge id="1264" label="+" source="150" target="357" weight="0.829202">
        <attvalues>
          <attvalue for="att1" value="+"/>
        </attvalues>
      </edge>
      <edge id="1265" label="+" source="150" target="365" weight="0.8253519">
        <attvalues>
          <attvalue for="att1" value="+"/>
        </attvalues>
      </edge>
      <edge id="1266" label="+" source="151" target="178" weight="0.7731195">
        <attvalues>
          <attvalue for="att1" value="+"/>
        </attvalues>
      </edge>
      <edge id="1267" label="+" source="151" target="207" weight="0.7795476">
        <attvalues>
          <attvalue for="att1" value="+"/>
        </attvalues>
      </edge>
      <edge id="1268" label="+" source="151" target="210" weight="0.8110712">
        <attvalues>
          <attvalue for="att1" value="+"/>
        </attvalues>
      </edge>
      <edge id="1269" label="+" source="151" target="225" weight="0.7737412">
        <attvalues>
          <attvalue for="att1" value="+"/>
        </attvalues>
      </edge>
      <edge id="1270" label="+" source="151" target="236" weight="0.809093">
        <attvalues>
          <attvalue for="att1" value="+"/>
        </attvalues>
      </edge>
      <edge id="1271" label="+" source="151" target="318" weight="0.8971973">
        <attvalues>
          <attvalue for="att1" value="+"/>
        </attvalues>
      </edge>
      <edge id="1272" label="+" source="151" target="320" weight="0.9413839">
        <attvalues>
          <attvalue for="att1" value="+"/>
        </attvalues>
      </edge>
      <edge id="1273" label="-" source="151" target="346" weight="0.7943243">
        <attvalues>
          <attvalue for="att1" value="-"/>
        </attvalues>
      </edge>
      <edge id="1274" label="+" source="151" target="351" weight="0.9040658">
        <attvalues>
          <attvalue for="att1" value="+"/>
        </attvalues>
      </edge>
      <edge id="1275" label="-" source="151" target="353" weight="0.8439742">
        <attvalues>
          <attvalue for="att1" value="-"/>
        </attvalues>
      </edge>
      <edge id="1276" label="+" source="152" target="153" weight="0.8276958">
        <attvalues>
          <attvalue for="att1" value="+"/>
        </attvalues>
      </edge>
      <edge id="1277" label="-" source="152" target="171" weight="0.9370782">
        <attvalues>
          <attvalue for="att1" value="-"/>
        </attvalues>
      </edge>
      <edge id="1278" label="-" source="152" target="194" weight="0.7468009">
        <attvalues>
          <attvalue for="att1" value="-"/>
        </attvalues>
      </edge>
      <edge id="1279" label="-" source="152" target="204" weight="0.9136982">
        <attvalues>
          <attvalue for="att1" value="-"/>
        </attvalues>
      </edge>
      <edge id="1280" label="-" source="152" target="210" weight="0.7348755">
        <attvalues>
          <attvalue for="att1" value="-"/>
        </attvalues>
      </edge>
      <edge id="1281" label="-" source="152" target="212" weight="0.9141179">
        <attvalues>
          <attvalue for="att1" value="-"/>
        </attvalues>
      </edge>
      <edge id="1282" label="+" source="152" target="224" weight="0.8370315">
        <attvalues>
          <attvalue for="att1" value="+"/>
        </attvalues>
      </edge>
      <edge id="1283" label="+" source="152" target="226" weight="0.9223653">
        <attvalues>
          <attvalue for="att1" value="+"/>
        </attvalues>
      </edge>
      <edge id="1284" label="+" source="152" target="252" weight="0.9440012">
        <attvalues>
          <attvalue for="att1" value="+"/>
        </attvalues>
      </edge>
      <edge id="1285" label="+" source="152" target="268" weight="0.836134">
        <attvalues>
          <attvalue for="att1" value="+"/>
        </attvalues>
      </edge>
      <edge id="1286" label="+" source="152" target="292" weight="0.8622936">
        <attvalues>
          <attvalue for="att1" value="+"/>
        </attvalues>
      </edge>
      <edge id="1287" label="+" source="152" target="318" weight="0.9033177">
        <attvalues>
          <attvalue for="att1" value="+"/>
        </attvalues>
      </edge>
      <edge id="1288" label="-" source="152" target="320" weight="0.8951384">
        <attvalues>
          <attvalue for="att1" value="-"/>
        </attvalues>
      </edge>
      <edge id="1289" label="+" source="152" target="325" weight="0.6489311">
        <attvalues>
          <attvalue for="att1" value="+"/>
        </attvalues>
      </edge>
      <edge id="1290" label="+" source="152" target="326" weight="0.6984207">
        <attvalues>
          <attvalue for="att1" value="+"/>
        </attvalues>
      </edge>
      <edge id="1291" label="+" source="152" target="331" weight="0.9541924">
        <attvalues>
          <attvalue for="att1" value="+"/>
        </attvalues>
      </edge>
      <edge id="1292" label="+" source="152" target="332" weight="0.8826151">
        <attvalues>
          <attvalue for="att1" value="+"/>
        </attvalues>
      </edge>
      <edge id="1293" label="+" source="152" target="342" weight="0.8351883">
        <attvalues>
          <attvalue for="att1" value="+"/>
        </attvalues>
      </edge>
      <edge id="1294" label="-" source="153" target="157" weight="0.8785274">
        <attvalues>
          <attvalue for="att1" value="-"/>
        </attvalues>
      </edge>
      <edge id="1295" label="+" source="153" target="167" weight="0.9314666">
        <attvalues>
          <attvalue for="att1" value="+"/>
        </attvalues>
      </edge>
      <edge id="1296" label="-" source="153" target="263" weight="0.5251303">
        <attvalues>
          <attvalue for="att1" value="-"/>
        </attvalues>
      </edge>
      <edge id="1297" label="+" source="153" target="290" weight="0.875976">
        <attvalues>
          <attvalue for="att1" value="+"/>
        </attvalues>
      </edge>
      <edge id="1298" label="-" source="153" target="299" weight="0.5441542">
        <attvalues>
          <attvalue for="att1" value="-"/>
        </attvalues>
      </edge>
      <edge id="1299" label="-" source="153" target="368" weight="0.5131702">
        <attvalues>
          <attvalue for="att1" value="-"/>
        </attvalues>
      </edge>
      <edge id="1300" label="+" source="154" target="180" weight="0.7226089">
        <attvalues>
          <attvalue for="att1" value="+"/>
        </attvalues>
      </edge>
      <edge id="1301" label="+" source="154" target="246" weight="0.7013432">
        <attvalues>
          <attvalue for="att1" value="+"/>
        </attvalues>
      </edge>
      <edge id="1302" label="-" source="154" target="270" weight="0.9122256">
        <attvalues>
          <attvalue for="att1" value="-"/>
        </attvalues>
      </edge>
      <edge id="1303" label="+" source="154" target="275" weight="0.9152919">
        <attvalues>
          <attvalue for="att1" value="+"/>
        </attvalues>
      </edge>
      <edge id="1304" label="-" source="154" target="319" weight="0.9130168">
        <attvalues>
          <attvalue for="att1" value="-"/>
        </attvalues>
      </edge>
      <edge id="1305" label="+" source="154" target="354" weight="0.9359424">
        <attvalues>
          <attvalue for="att1" value="+"/>
        </attvalues>
      </edge>
      <edge id="1306" label="-" source="155" target="166" weight="0.9407251">
        <attvalues>
          <attvalue for="att1" value="-"/>
        </attvalues>
      </edge>
      <edge id="1307" label="+" source="155" target="175" weight="0.9138526">
        <attvalues>
          <attvalue for="att1" value="+"/>
        </attvalues>
      </edge>
      <edge id="1308" label="-" source="155" target="186" weight="0.8466343">
        <attvalues>
          <attvalue for="att1" value="-"/>
        </attvalues>
      </edge>
      <edge id="1309" label="+" source="155" target="256" weight="0.94085">
        <attvalues>
          <attvalue for="att1" value="+"/>
        </attvalues>
      </edge>
      <edge id="1310" label="+" source="155" target="263" weight="0.9397605">
        <attvalues>
          <attvalue for="att1" value="+"/>
        </attvalues>
      </edge>
      <edge id="1311" label="-" source="155" target="299" weight="0.8765892">
        <attvalues>
          <attvalue for="att1" value="-"/>
        </attvalues>
      </edge>
      <edge id="1312" label="-" source="155" target="301" weight="0.8766565">
        <attvalues>
          <attvalue for="att1" value="-"/>
        </attvalues>
      </edge>
      <edge id="1313" label="-" source="155" target="310" weight="0.8042809">
        <attvalues>
          <attvalue for="att1" value="-"/>
        </attvalues>
      </edge>
      <edge id="1314" label="-" source="155" target="334" weight="0.7992355">
        <attvalues>
          <attvalue for="att1" value="-"/>
        </attvalues>
      </edge>
      <edge id="1315" label="-" source="155" target="336" weight="0.8157919">
        <attvalues>
          <attvalue for="att1" value="-"/>
        </attvalues>
      </edge>
      <edge id="1316" label="-" source="156" target="196" weight="0.8307017">
        <attvalues>
          <attvalue for="att1" value="-"/>
        </attvalues>
      </edge>
      <edge id="1317" label="-" source="156" target="350" weight="0.6442967">
        <attvalues>
          <attvalue for="att1" value="-"/>
        </attvalues>
      </edge>
      <edge id="1318" label="+" source="157" target="248" weight="0.8615993">
        <attvalues>
          <attvalue for="att1" value="+"/>
        </attvalues>
      </edge>
      <edge id="1319" label="+" source="157" target="257" weight="0.9010841">
        <attvalues>
          <attvalue for="att1" value="+"/>
        </attvalues>
      </edge>
      <edge id="1320" label="+" source="157" target="274" weight="0.9425968">
        <attvalues>
          <attvalue for="att1" value="+"/>
        </attvalues>
      </edge>
      <edge id="1321" label="+" source="157" target="294" weight="0.9406406">
        <attvalues>
          <attvalue for="att1" value="+"/>
        </attvalues>
      </edge>
      <edge id="1322" label="+" source="157" target="307" weight="0.8302955">
        <attvalues>
          <attvalue for="att1" value="+"/>
        </attvalues>
      </edge>
      <edge id="1323" label="+" source="157" target="327" weight="0.913445">
        <attvalues>
          <attvalue for="att1" value="+"/>
        </attvalues>
      </edge>
      <edge id="1324" label="+" source="157" target="334" weight="0.8722818">
        <attvalues>
          <attvalue for="att1" value="+"/>
        </attvalues>
      </edge>
      <edge id="1325" label="+" source="157" target="335" weight="0.8207103">
        <attvalues>
          <attvalue for="att1" value="+"/>
        </attvalues>
      </edge>
      <edge id="1326" label="+" source="157" target="340" weight="0.8924804">
        <attvalues>
          <attvalue for="att1" value="+"/>
        </attvalues>
      </edge>
      <edge id="1327" label="-" source="158" target="175" weight="0.9100786">
        <attvalues>
          <attvalue for="att1" value="-"/>
        </attvalues>
      </edge>
      <edge id="1328" label="+" source="158" target="180" weight="0.8900384">
        <attvalues>
          <attvalue for="att1" value="+"/>
        </attvalues>
      </edge>
      <edge id="1329" label="+" source="158" target="212" weight="0.9348831">
        <attvalues>
          <attvalue for="att1" value="+"/>
        </attvalues>
      </edge>
      <edge id="1330" label="+" source="158" target="227" weight="0.7895875">
        <attvalues>
          <attvalue for="att1" value="+"/>
        </attvalues>
      </edge>
      <edge id="1331" label="+" source="158" target="307" weight="0.8767203">
        <attvalues>
          <attvalue for="att1" value="+"/>
        </attvalues>
      </edge>
      <edge id="1332" label="+" source="158" target="309" weight="0.7059916">
        <attvalues>
          <attvalue for="att1" value="+"/>
        </attvalues>
      </edge>
      <edge id="1333" label="+" source="158" target="311" weight="0.8820833">
        <attvalues>
          <attvalue for="att1" value="+"/>
        </attvalues>
      </edge>
      <edge id="1334" label="-" source="159" target="327" weight="0.7517999">
        <attvalues>
          <attvalue for="att1" value="-"/>
        </attvalues>
      </edge>
      <edge id="1335" label="+" source="159" target="334" weight="0.9778763">
        <attvalues>
          <attvalue for="att1" value="+"/>
        </attvalues>
      </edge>
      <edge id="1336" label="+" source="160" target="205" weight="0.8852618">
        <attvalues>
          <attvalue for="att1" value="+"/>
        </attvalues>
      </edge>
      <edge id="1337" label="-" source="160" target="214" weight="0.8752756">
        <attvalues>
          <attvalue for="att1" value="-"/>
        </attvalues>
      </edge>
      <edge id="1338" label="+" source="160" target="241" weight="0.9070075">
        <attvalues>
          <attvalue for="att1" value="+"/>
        </attvalues>
      </edge>
      <edge id="1339" label="+" source="160" target="246" weight="0.892407">
        <attvalues>
          <attvalue for="att1" value="+"/>
        </attvalues>
      </edge>
      <edge id="1340" label="+" source="160" target="257" weight="0.913267">
        <attvalues>
          <attvalue for="att1" value="+"/>
        </attvalues>
      </edge>
      <edge id="1341" label="-" source="160" target="308" weight="0.8047849">
        <attvalues>
          <attvalue for="att1" value="-"/>
        </attvalues>
      </edge>
      <edge id="1342" label="+" source="160" target="366" weight="0.7373574">
        <attvalues>
          <attvalue for="att1" value="+"/>
        </attvalues>
      </edge>
      <edge id="1343" label="+" source="161" target="166" weight="0.8694267">
        <attvalues>
          <attvalue for="att1" value="+"/>
        </attvalues>
      </edge>
      <edge id="1344" label="+" source="161" target="187" weight="0.8251384">
        <attvalues>
          <attvalue for="att1" value="+"/>
        </attvalues>
      </edge>
      <edge id="1345" label="+" source="161" target="188" weight="0.8676338">
        <attvalues>
          <attvalue for="att1" value="+"/>
        </attvalues>
      </edge>
      <edge id="1346" label="+" source="161" target="224" weight="0.815565">
        <attvalues>
          <attvalue for="att1" value="+"/>
        </attvalues>
      </edge>
      <edge id="1347" label="+" source="161" target="230" weight="0.8572055">
        <attvalues>
          <attvalue for="att1" value="+"/>
        </attvalues>
      </edge>
      <edge id="1348" label="-" source="161" target="237" weight="0.7567314">
        <attvalues>
          <attvalue for="att1" value="-"/>
        </attvalues>
      </edge>
      <edge id="1349" label="+" source="161" target="241" weight="0.8387803">
        <attvalues>
          <attvalue for="att1" value="+"/>
        </attvalues>
      </edge>
      <edge id="1350" label="+" source="161" target="263" weight="0.8355039">
        <attvalues>
          <attvalue for="att1" value="+"/>
        </attvalues>
      </edge>
      <edge id="1351" label="+" source="161" target="264" weight="0.6883124">
        <attvalues>
          <attvalue for="att1" value="+"/>
        </attvalues>
      </edge>
      <edge id="1352" label="-" source="162" target="357" weight="0.8676728">
        <attvalues>
          <attvalue for="att1" value="-"/>
        </attvalues>
      </edge>
      <edge id="1353" label="+" source="163" target="179" weight="0.7858786">
        <attvalues>
          <attvalue for="att1" value="+"/>
        </attvalues>
      </edge>
      <edge id="1354" label="-" source="164" target="240" weight="0.8394486">
        <attvalues>
          <attvalue for="att1" value="-"/>
        </attvalues>
      </edge>
      <edge id="1355" label="+" source="164" target="308" weight="0.8489389">
        <attvalues>
          <attvalue for="att1" value="+"/>
        </attvalues>
      </edge>
      <edge id="1356" label="-" source="164" target="352" weight="0.7970693">
        <attvalues>
          <attvalue for="att1" value="-"/>
        </attvalues>
      </edge>
      <edge id="1357" label="-" source="165" target="168" weight="0.7949883">
        <attvalues>
          <attvalue for="att1" value="-"/>
        </attvalues>
      </edge>
      <edge id="1358" label="-" source="165" target="201" weight="0.8241245">
        <attvalues>
          <attvalue for="att1" value="-"/>
        </attvalues>
      </edge>
      <edge id="1359" label="-" source="165" target="209" weight="0.9396384">
        <attvalues>
          <attvalue for="att1" value="-"/>
        </attvalues>
      </edge>
      <edge id="1360" label="+" source="165" target="218" weight="0.9238065">
        <attvalues>
          <attvalue for="att1" value="+"/>
        </attvalues>
      </edge>
      <edge id="1361" label="-" source="165" target="229" weight="0.8125146">
        <attvalues>
          <attvalue for="att1" value="-"/>
        </attvalues>
      </edge>
      <edge id="1362" label="-" source="165" target="246" weight="0.8504288">
        <attvalues>
          <attvalue for="att1" value="-"/>
        </attvalues>
      </edge>
      <edge id="1363" label="+" source="165" target="299" weight="0.9489589">
        <attvalues>
          <attvalue for="att1" value="+"/>
        </attvalues>
      </edge>
      <edge id="1364" label="-" source="165" target="342" weight="0.8432516">
        <attvalues>
          <attvalue for="att1" value="-"/>
        </attvalues>
      </edge>
      <edge id="1365" label="-" source="165" target="344" weight="0.8501797">
        <attvalues>
          <attvalue for="att1" value="-"/>
        </attvalues>
      </edge>
      <edge id="1366" label="-" source="165" target="353" weight="0.8411679">
        <attvalues>
          <attvalue for="att1" value="-"/>
        </attvalues>
      </edge>
      <edge id="1367" label="-" source="166" target="174" weight="0.8003381">
        <attvalues>
          <attvalue for="att1" value="-"/>
        </attvalues>
      </edge>
      <edge id="1368" label="-" source="166" target="176" weight="0.818714">
        <attvalues>
          <attvalue for="att1" value="-"/>
        </attvalues>
      </edge>
      <edge id="1369" label="+" source="166" target="187" weight="0.8897016">
        <attvalues>
          <attvalue for="att1" value="+"/>
        </attvalues>
      </edge>
      <edge id="1370" label="-" source="166" target="206" weight="1">
        <attvalues>
          <attvalue for="att1" value="-"/>
        </attvalues>
      </edge>
      <edge id="1371" label="-" source="166" target="333" weight="0.8332246">
        <attvalues>
          <attvalue for="att1" value="-"/>
        </attvalues>
      </edge>
      <edge id="1372" label="-" source="166" target="363" weight="0.9746421">
        <attvalues>
          <attvalue for="att1" value="-"/>
        </attvalues>
      </edge>
      <edge id="1373" label="-" source="167" target="179" weight="0.5810611">
        <attvalues>
          <attvalue for="att1" value="-"/>
        </attvalues>
      </edge>
      <edge id="1374" label="+" source="167" target="211" weight="0.9622856">
        <attvalues>
          <attvalue for="att1" value="+"/>
        </attvalues>
      </edge>
      <edge id="1375" label="+" source="167" target="249" weight="0.975795">
        <attvalues>
          <attvalue for="att1" value="+"/>
        </attvalues>
      </edge>
      <edge id="1376" label="-" source="167" target="274" weight="0.8967515">
        <attvalues>
          <attvalue for="att1" value="-"/>
        </attvalues>
      </edge>
      <edge id="1377" label="+" source="167" target="279" weight="0.9821849">
        <attvalues>
          <attvalue for="att1" value="+"/>
        </attvalues>
      </edge>
      <edge id="1378" label="+" source="167" target="316" weight="0.8685835">
        <attvalues>
          <attvalue for="att1" value="+"/>
        </attvalues>
      </edge>
      <edge id="1379" label="-" source="167" target="340" weight="0.7735829">
        <attvalues>
          <attvalue for="att1" value="-"/>
        </attvalues>
      </edge>
      <edge id="1380" label="-" source="167" target="356" weight="0.7063791">
        <attvalues>
          <attvalue for="att1" value="-"/>
        </attvalues>
      </edge>
      <edge id="1381" label="-" source="167" target="360" weight="0.7523508">
        <attvalues>
          <attvalue for="att1" value="-"/>
        </attvalues>
      </edge>
      <edge id="1382" label="-" source="168" target="212" weight="0.6062895">
        <attvalues>
          <attvalue for="att1" value="-"/>
        </attvalues>
      </edge>
      <edge id="1383" label="-" source="168" target="218" weight="0.7868184">
        <attvalues>
          <attvalue for="att1" value="-"/>
        </attvalues>
      </edge>
      <edge id="1384" label="-" source="168" target="220" weight="0.6841465">
        <attvalues>
          <attvalue for="att1" value="-"/>
        </attvalues>
      </edge>
      <edge id="1385" label="+" source="168" target="229" weight="0.7011432">
        <attvalues>
          <attvalue for="att1" value="+"/>
        </attvalues>
      </edge>
      <edge id="1386" label="-" source="168" target="240" weight="0.5587209">
        <attvalues>
          <attvalue for="att1" value="-"/>
        </attvalues>
      </edge>
      <edge id="1387" label="-" source="168" target="257" weight="0.5572177">
        <attvalues>
          <attvalue for="att1" value="-"/>
        </attvalues>
      </edge>
      <edge id="1388" label="+" source="168" target="310" weight="0.6847465">
        <attvalues>
          <attvalue for="att1" value="+"/>
        </attvalues>
      </edge>
      <edge id="1389" label="-" source="168" target="353" weight="0.5557401">
        <attvalues>
          <attvalue for="att1" value="-"/>
        </attvalues>
      </edge>
      <edge id="1390" label="-" source="168" target="355" weight="0.6297559">
        <attvalues>
          <attvalue for="att1" value="-"/>
        </attvalues>
      </edge>
      <edge id="1391" label="-" source="168" target="364" weight="0.5449284">
        <attvalues>
          <attvalue for="att1" value="-"/>
        </attvalues>
      </edge>
      <edge id="1392" label="-" source="169" target="190" weight="0.5584495">
        <attvalues>
          <attvalue for="att1" value="-"/>
        </attvalues>
      </edge>
      <edge id="1393" label="+" source="169" target="201" weight="0.7841581">
        <attvalues>
          <attvalue for="att1" value="+"/>
        </attvalues>
      </edge>
      <edge id="1394" label="+" source="169" target="208" weight="0.5773097">
        <attvalues>
          <attvalue for="att1" value="+"/>
        </attvalues>
      </edge>
      <edge id="1395" label="+" source="169" target="215" weight="0.7315538">
        <attvalues>
          <attvalue for="att1" value="+"/>
        </attvalues>
      </edge>
      <edge id="1396" label="+" source="169" target="237" weight="0.7520273">
        <attvalues>
          <attvalue for="att1" value="+"/>
        </attvalues>
      </edge>
      <edge id="1397" label="+" source="169" target="248" weight="0.7729108">
        <attvalues>
          <attvalue for="att1" value="+"/>
        </attvalues>
      </edge>
      <edge id="1398" label="+" source="169" target="307" weight="0.7732583">
        <attvalues>
          <attvalue for="att1" value="+"/>
        </attvalues>
      </edge>
      <edge id="1399" label="+" source="169" target="337" weight="0.6953661">
        <attvalues>
          <attvalue for="att1" value="+"/>
        </attvalues>
      </edge>
      <edge id="1400" label="+" source="169" target="363" weight="0.77833">
        <attvalues>
          <attvalue for="att1" value="+"/>
        </attvalues>
      </edge>
      <edge id="1401" label="-" source="170" target="335" weight="0.9349961">
        <attvalues>
          <attvalue for="att1" value="-"/>
        </attvalues>
      </edge>
      <edge id="1402" label="+" source="171" target="190" weight="0.9111721">
        <attvalues>
          <attvalue for="att1" value="+"/>
        </attvalues>
      </edge>
      <edge id="1403" label="-" source="171" target="191" weight="0.9713762">
        <attvalues>
          <attvalue for="att1" value="-"/>
        </attvalues>
      </edge>
      <edge id="1404" label="+" source="171" target="207" weight="0.9109276">
        <attvalues>
          <attvalue for="att1" value="+"/>
        </attvalues>
      </edge>
      <edge id="1405" label="+" source="171" target="223" weight="0.7393868">
        <attvalues>
          <attvalue for="att1" value="+"/>
        </attvalues>
      </edge>
      <edge id="1406" label="+" source="171" target="234" weight="0.8159013">
        <attvalues>
          <attvalue for="att1" value="+"/>
        </attvalues>
      </edge>
      <edge id="1407" label="+" source="171" target="240" weight="0.8928874">
        <attvalues>
          <attvalue for="att1" value="+"/>
        </attvalues>
      </edge>
      <edge id="1408" label="+" source="171" target="254" weight="0.9363326">
        <attvalues>
          <attvalue for="att1" value="+"/>
        </attvalues>
      </edge>
      <edge id="1409" label="+" source="171" target="260" weight="0.9128355">
        <attvalues>
          <attvalue for="att1" value="+"/>
        </attvalues>
      </edge>
      <edge id="1410" label="+" source="171" target="289" weight="0.9317237">
        <attvalues>
          <attvalue for="att1" value="+"/>
        </attvalues>
      </edge>
      <edge id="1411" label="+" source="171" target="291" weight="0.8609887">
        <attvalues>
          <attvalue for="att1" value="+"/>
        </attvalues>
      </edge>
      <edge id="1412" label="+" source="171" target="299" weight="0.8422081">
        <attvalues>
          <attvalue for="att1" value="+"/>
        </attvalues>
      </edge>
      <edge id="1413" label="+" source="171" target="319" weight="0.9062446">
        <attvalues>
          <attvalue for="att1" value="+"/>
        </attvalues>
      </edge>
      <edge id="1414" label="+" source="171" target="322" weight="0.9296941">
        <attvalues>
          <attvalue for="att1" value="+"/>
        </attvalues>
      </edge>
      <edge id="1415" label="+" source="171" target="332" weight="0.8824377">
        <attvalues>
          <attvalue for="att1" value="+"/>
        </attvalues>
      </edge>
      <edge id="1416" label="+" source="171" target="338" weight="0.696895">
        <attvalues>
          <attvalue for="att1" value="+"/>
        </attvalues>
      </edge>
      <edge id="1417" label="+" source="171" target="348" weight="0.7846217">
        <attvalues>
          <attvalue for="att1" value="+"/>
        </attvalues>
      </edge>
      <edge id="1418" label="+" source="171" target="349" weight="0.819855">
        <attvalues>
          <attvalue for="att1" value="+"/>
        </attvalues>
      </edge>
      <edge id="1419" label="+" source="171" target="355" weight="0.942553">
        <attvalues>
          <attvalue for="att1" value="+"/>
        </attvalues>
      </edge>
      <edge id="1420" label="+" source="171" target="356" weight="0.5339111">
        <attvalues>
          <attvalue for="att1" value="+"/>
        </attvalues>
      </edge>
      <edge id="1421" label="-" source="171" target="368" weight="0.9600941">
        <attvalues>
          <attvalue for="att1" value="-"/>
        </attvalues>
      </edge>
      <edge id="1422" label="+" source="172" target="197" weight="0.9058752">
        <attvalues>
          <attvalue for="att1" value="+"/>
        </attvalues>
      </edge>
      <edge id="1423" label="+" source="172" target="198" weight="0.9539339">
        <attvalues>
          <attvalue for="att1" value="+"/>
        </attvalues>
      </edge>
      <edge id="1424" label="+" source="172" target="232" weight="0.7824574">
        <attvalues>
          <attvalue for="att1" value="+"/>
        </attvalues>
      </edge>
      <edge id="1425" label="+" source="172" target="243" weight="0.8881931">
        <attvalues>
          <attvalue for="att1" value="+"/>
        </attvalues>
      </edge>
      <edge id="1426" label="-" source="172" target="252" weight="0.9812567">
        <attvalues>
          <attvalue for="att1" value="-"/>
        </attvalues>
      </edge>
      <edge id="1427" label="+" source="172" target="280" weight="0.8852777">
        <attvalues>
          <attvalue for="att1" value="+"/>
        </attvalues>
      </edge>
      <edge id="1428" label="+" source="172" target="289" weight="0.9119284">
        <attvalues>
          <attvalue for="att1" value="+"/>
        </attvalues>
      </edge>
      <edge id="1429" label="+" source="172" target="293" weight="0.9008217">
        <attvalues>
          <attvalue for="att1" value="+"/>
        </attvalues>
      </edge>
      <edge id="1430" label="+" source="172" target="322" weight="0.8804184">
        <attvalues>
          <attvalue for="att1" value="+"/>
        </attvalues>
      </edge>
      <edge id="1431" label="+" source="172" target="337" weight="0.9004319">
        <attvalues>
          <attvalue for="att1" value="+"/>
        </attvalues>
      </edge>
      <edge id="1432" label="+" source="172" target="342" weight="0.8115399">
        <attvalues>
          <attvalue for="att1" value="+"/>
        </attvalues>
      </edge>
      <edge id="1433" label="-" source="172" target="346" weight="0.7355187">
        <attvalues>
          <attvalue for="att1" value="-"/>
        </attvalues>
      </edge>
      <edge id="1434" label="+" source="172" target="350" weight="0.7839945">
        <attvalues>
          <attvalue for="att1" value="+"/>
        </attvalues>
      </edge>
      <edge id="1435" label="+" source="172" target="355" weight="0.8560952">
        <attvalues>
          <attvalue for="att1" value="+"/>
        </attvalues>
      </edge>
      <edge id="1436" label="+" source="172" target="367" weight="0.8696316">
        <attvalues>
          <attvalue for="att1" value="+"/>
        </attvalues>
      </edge>
      <edge id="1437" label="+" source="173" target="179" weight="0.8596179">
        <attvalues>
          <attvalue for="att1" value="+"/>
        </attvalues>
      </edge>
      <edge id="1438" label="+" source="173" target="210" weight="0.8090511">
        <attvalues>
          <attvalue for="att1" value="+"/>
        </attvalues>
      </edge>
      <edge id="1439" label="+" source="173" target="216" weight="0.8908313">
        <attvalues>
          <attvalue for="att1" value="+"/>
        </attvalues>
      </edge>
      <edge id="1440" label="+" source="173" target="241" weight="0.8633081">
        <attvalues>
          <attvalue for="att1" value="+"/>
        </attvalues>
      </edge>
      <edge id="1441" label="+" source="173" target="257" weight="0.6296131">
        <attvalues>
          <attvalue for="att1" value="+"/>
        </attvalues>
      </edge>
      <edge id="1442" label="+" source="173" target="275" weight="0.4648475">
        <attvalues>
          <attvalue for="att1" value="+"/>
        </attvalues>
      </edge>
      <edge id="1443" label="+" source="173" target="280" weight="0.8973398">
        <attvalues>
          <attvalue for="att1" value="+"/>
        </attvalues>
      </edge>
      <edge id="1444" label="+" source="173" target="339" weight="0.8261894">
        <attvalues>
          <attvalue for="att1" value="+"/>
        </attvalues>
      </edge>
      <edge id="1445" label="+" source="173" target="341" weight="0.7734569">
        <attvalues>
          <attvalue for="att1" value="+"/>
        </attvalues>
      </edge>
      <edge id="1446" label="+" source="173" target="348" weight="0.7757635">
        <attvalues>
          <attvalue for="att1" value="+"/>
        </attvalues>
      </edge>
      <edge id="1447" label="+" source="173" target="355" weight="0.9494362">
        <attvalues>
          <attvalue for="att1" value="+"/>
        </attvalues>
      </edge>
      <edge id="1448" label="+" source="173" target="360" weight="0.7533933">
        <attvalues>
          <attvalue for="att1" value="+"/>
        </attvalues>
      </edge>
      <edge id="1449" label="-" source="173" target="369" weight="0.7269839">
        <attvalues>
          <attvalue for="att1" value="-"/>
        </attvalues>
      </edge>
      <edge id="1450" label="+" source="174" target="186" weight="0.6573298">
        <attvalues>
          <attvalue for="att1" value="+"/>
        </attvalues>
      </edge>
      <edge id="1451" label="+" source="174" target="201" weight="0.7728651">
        <attvalues>
          <attvalue for="att1" value="+"/>
        </attvalues>
      </edge>
      <edge id="1452" label="+" source="174" target="206" weight="0.5275681">
        <attvalues>
          <attvalue for="att1" value="+"/>
        </attvalues>
      </edge>
      <edge id="1453" label="+" source="174" target="217" weight="0.7270636">
        <attvalues>
          <attvalue for="att1" value="+"/>
        </attvalues>
      </edge>
      <edge id="1454" label="-" source="174" target="268" weight="0.692801">
        <attvalues>
          <attvalue for="att1" value="-"/>
        </attvalues>
      </edge>
      <edge id="1455" label="+" source="174" target="326" weight="0.6267937">
        <attvalues>
          <attvalue for="att1" value="+"/>
        </attvalues>
      </edge>
      <edge id="1456" label="+" source="174" target="334" weight="0.6554502">
        <attvalues>
          <attvalue for="att1" value="+"/>
        </attvalues>
      </edge>
      <edge id="1457" label="+" source="174" target="355" weight="0.6703805">
        <attvalues>
          <attvalue for="att1" value="+"/>
        </attvalues>
      </edge>
      <edge id="1458" label="+" source="174" target="356" weight="0.4902735">
        <attvalues>
          <attvalue for="att1" value="+"/>
        </attvalues>
      </edge>
      <edge id="1459" label="+" source="175" target="197" weight="0.5843242">
        <attvalues>
          <attvalue for="att1" value="+"/>
        </attvalues>
      </edge>
      <edge id="1460" label="+" source="175" target="204" weight="0.6864558">
        <attvalues>
          <attvalue for="att1" value="+"/>
        </attvalues>
      </edge>
      <edge id="1461" label="+" source="175" target="237" weight="0.7541876">
        <attvalues>
          <attvalue for="att1" value="+"/>
        </attvalues>
      </edge>
      <edge id="1462" label="+" source="175" target="238" weight="0.479176">
        <attvalues>
          <attvalue for="att1" value="+"/>
        </attvalues>
      </edge>
      <edge id="1463" label="+" source="175" target="279" weight="0.4767129">
        <attvalues>
          <attvalue for="att1" value="+"/>
        </attvalues>
      </edge>
      <edge id="1464" label="-" source="175" target="297" weight="0.9766038">
        <attvalues>
          <attvalue for="att1" value="-"/>
        </attvalues>
      </edge>
      <edge id="1465" label="-" source="175" target="311" weight="0.9752468">
        <attvalues>
          <attvalue for="att1" value="-"/>
        </attvalues>
      </edge>
      <edge id="1466" label="-" source="175" target="329" weight="0.8743189">
        <attvalues>
          <attvalue for="att1" value="-"/>
        </attvalues>
      </edge>
      <edge id="1467" label="-" source="175" target="345" weight="0.6866007">
        <attvalues>
          <attvalue for="att1" value="-"/>
        </attvalues>
      </edge>
      <edge id="1468" label="-" source="175" target="350" weight="0.9354572">
        <attvalues>
          <attvalue for="att1" value="-"/>
        </attvalues>
      </edge>
      <edge id="1469" label="-" source="175" target="352" weight="0.9552153">
        <attvalues>
          <attvalue for="att1" value="-"/>
        </attvalues>
      </edge>
      <edge id="1470" label="-" source="175" target="358" weight="0.5476057">
        <attvalues>
          <attvalue for="att1" value="-"/>
        </attvalues>
      </edge>
      <edge id="1471" label="-" source="175" target="359" weight="0.8191353">
        <attvalues>
          <attvalue for="att1" value="-"/>
        </attvalues>
      </edge>
      <edge id="1472" label="-" source="176" target="184" weight="0.7602746">
        <attvalues>
          <attvalue for="att1" value="-"/>
        </attvalues>
      </edge>
      <edge id="1473" label="-" source="176" target="226" weight="0.6883176">
        <attvalues>
          <attvalue for="att1" value="-"/>
        </attvalues>
      </edge>
      <edge id="1474" label="-" source="176" target="247" weight="0.8286603">
        <attvalues>
          <attvalue for="att1" value="-"/>
        </attvalues>
      </edge>
      <edge id="1475" label="-" source="176" target="277" weight="0.9383217">
        <attvalues>
          <attvalue for="att1" value="-"/>
        </attvalues>
      </edge>
      <edge id="1476" label="-" source="176" target="291" weight="0.6440301">
        <attvalues>
          <attvalue for="att1" value="-"/>
        </attvalues>
      </edge>
      <edge id="1477" label="-" source="176" target="301" weight="0.5824891">
        <attvalues>
          <attvalue for="att1" value="-"/>
        </attvalues>
      </edge>
      <edge id="1478" label="-" source="177" target="181" weight="0.505078">
        <attvalues>
          <attvalue for="att1" value="-"/>
        </attvalues>
      </edge>
      <edge id="1479" label="+" source="177" target="220" weight="0.9609363">
        <attvalues>
          <attvalue for="att1" value="+"/>
        </attvalues>
      </edge>
      <edge id="1480" label="+" source="177" target="222" weight="0.9605373">
        <attvalues>
          <attvalue for="att1" value="+"/>
        </attvalues>
      </edge>
      <edge id="1481" label="-" source="177" target="248" weight="0.8319137">
        <attvalues>
          <attvalue for="att1" value="-"/>
        </attvalues>
      </edge>
      <edge id="1482" label="+" source="177" target="253" weight="0.9858757">
        <attvalues>
          <attvalue for="att1" value="+"/>
        </attvalues>
      </edge>
      <edge id="1483" label="-" source="177" target="255" weight="0.9460786">
        <attvalues>
          <attvalue for="att1" value="-"/>
        </attvalues>
      </edge>
      <edge id="1484" label="-" source="177" target="290" weight="0.824675">
        <attvalues>
          <attvalue for="att1" value="-"/>
        </attvalues>
      </edge>
      <edge id="1485" label="-" source="177" target="313" weight="0.7581297">
        <attvalues>
          <attvalue for="att1" value="-"/>
        </attvalues>
      </edge>
      <edge id="1486" label="-" source="177" target="331" weight="0.9060989">
        <attvalues>
          <attvalue for="att1" value="-"/>
        </attvalues>
      </edge>
      <edge id="1487" label="+" source="177" target="343" weight="0.9612441">
        <attvalues>
          <attvalue for="att1" value="+"/>
        </attvalues>
      </edge>
      <edge id="1488" label="+" source="178" target="180" weight="0.8479687">
        <attvalues>
          <attvalue for="att1" value="+"/>
        </attvalues>
      </edge>
      <edge id="1489" label="+" source="178" target="203" weight="0.9248307">
        <attvalues>
          <attvalue for="att1" value="+"/>
        </attvalues>
      </edge>
      <edge id="1490" label="+" source="178" target="220" weight="0.797643">
        <attvalues>
          <attvalue for="att1" value="+"/>
        </attvalues>
      </edge>
      <edge id="1491" label="+" source="178" target="246" weight="0.9410219">
        <attvalues>
          <attvalue for="att1" value="+"/>
        </attvalues>
      </edge>
      <edge id="1492" label="+" source="178" target="253" weight="0.869898">
        <attvalues>
          <attvalue for="att1" value="+"/>
        </attvalues>
      </edge>
      <edge id="1493" label="+" source="178" target="254" weight="0.8960718">
        <attvalues>
          <attvalue for="att1" value="+"/>
        </attvalues>
      </edge>
      <edge id="1494" label="+" source="178" target="259" weight="0.8549628">
        <attvalues>
          <attvalue for="att1" value="+"/>
        </attvalues>
      </edge>
      <edge id="1495" label="+" source="178" target="260" weight="0.9416751">
        <attvalues>
          <attvalue for="att1" value="+"/>
        </attvalues>
      </edge>
      <edge id="1496" label="+" source="178" target="270" weight="0.9540521">
        <attvalues>
          <attvalue for="att1" value="+"/>
        </attvalues>
      </edge>
      <edge id="1497" label="+" source="178" target="294" weight="0.9268988">
        <attvalues>
          <attvalue for="att1" value="+"/>
        </attvalues>
      </edge>
      <edge id="1498" label="-" source="178" target="301" weight="0.914036">
        <attvalues>
          <attvalue for="att1" value="-"/>
        </attvalues>
      </edge>
      <edge id="1499" label="+" source="178" target="311" weight="0.946753">
        <attvalues>
          <attvalue for="att1" value="+"/>
        </attvalues>
      </edge>
      <edge id="1500" label="+" source="178" target="319" weight="0.8620447">
        <attvalues>
          <attvalue for="att1" value="+"/>
        </attvalues>
      </edge>
      <edge id="1501" label="-" source="178" target="352" weight="0.9798728">
        <attvalues>
          <attvalue for="att1" value="-"/>
        </attvalues>
      </edge>
      <edge id="1502" label="-" source="178" target="366" weight="0.9799656">
        <attvalues>
          <attvalue for="att1" value="-"/>
        </attvalues>
      </edge>
      <edge id="1503" label="-" source="179" target="194" weight="0.8726702">
        <attvalues>
          <attvalue for="att1" value="-"/>
        </attvalues>
      </edge>
      <edge id="1504" label="-" source="179" target="210" weight="0.6378077">
        <attvalues>
          <attvalue for="att1" value="-"/>
        </attvalues>
      </edge>
      <edge id="1505" label="-" source="179" target="215" weight="0.9389255">
        <attvalues>
          <attvalue for="att1" value="-"/>
        </attvalues>
      </edge>
      <edge id="1506" label="-" source="179" target="216" weight="0.8394068">
        <attvalues>
          <attvalue for="att1" value="-"/>
        </attvalues>
      </edge>
      <edge id="1507" label="-" source="179" target="217" weight="0.9496831">
        <attvalues>
          <attvalue for="att1" value="-"/>
        </attvalues>
      </edge>
      <edge id="1508" label="-" source="179" target="223" weight="0.5546091">
        <attvalues>
          <attvalue for="att1" value="-"/>
        </attvalues>
      </edge>
      <edge id="1509" label="-" source="179" target="224" weight="0.8026026">
        <attvalues>
          <attvalue for="att1" value="-"/>
        </attvalues>
      </edge>
      <edge id="1510" label="-" source="179" target="242" weight="0.7538644">
        <attvalues>
          <attvalue for="att1" value="-"/>
        </attvalues>
      </edge>
      <edge id="1511" label="-" source="179" target="335" weight="0.918747">
        <attvalues>
          <attvalue for="att1" value="-"/>
        </attvalues>
      </edge>
      <edge id="1512" label="-" source="179" target="349" weight="0.6311211">
        <attvalues>
          <attvalue for="att1" value="-"/>
        </attvalues>
      </edge>
      <edge id="1513" label="-" source="180" target="242" weight="0.4639647">
        <attvalues>
          <attvalue for="att1" value="-"/>
        </attvalues>
      </edge>
      <edge id="1514" label="+" source="180" target="272" weight="0.9902664">
        <attvalues>
          <attvalue for="att1" value="+"/>
        </attvalues>
      </edge>
      <edge id="1515" label="-" source="180" target="284" weight="0.7562718">
        <attvalues>
          <attvalue for="att1" value="-"/>
        </attvalues>
      </edge>
      <edge id="1516" label="-" source="180" target="311" weight="0.6429008">
        <attvalues>
          <attvalue for="att1" value="-"/>
        </attvalues>
      </edge>
      <edge id="1517" label="-" source="180" target="333" weight="0.8228364">
        <attvalues>
          <attvalue for="att1" value="-"/>
        </attvalues>
      </edge>
      <edge id="1518" label="-" source="181" target="186" weight="0.5487483">
        <attvalues>
          <attvalue for="att1" value="-"/>
        </attvalues>
      </edge>
      <edge id="1519" label="-" source="181" target="188" weight="0.638329">
        <attvalues>
          <attvalue for="att1" value="-"/>
        </attvalues>
      </edge>
      <edge id="1520" label="-" source="181" target="198" weight="0.9202538">
        <attvalues>
          <attvalue for="att1" value="-"/>
        </attvalues>
      </edge>
      <edge id="1521" label="-" source="181" target="204" weight="0.8550621">
        <attvalues>
          <attvalue for="att1" value="-"/>
        </attvalues>
      </edge>
      <edge id="1522" label="-" source="181" target="226" weight="0.8952576">
        <attvalues>
          <attvalue for="att1" value="-"/>
        </attvalues>
      </edge>
      <edge id="1523" label="-" source="181" target="243" weight="0.8946756">
        <attvalues>
          <attvalue for="att1" value="-"/>
        </attvalues>
      </edge>
      <edge id="1524" label="+" source="181" target="286" weight="0.8738995">
        <attvalues>
          <attvalue for="att1" value="+"/>
        </attvalues>
      </edge>
      <edge id="1525" label="+" source="181" target="336" weight="0.7033355">
        <attvalues>
          <attvalue for="att1" value="+"/>
        </attvalues>
      </edge>
      <edge id="1526" label="-" source="181" target="339" weight="0.9321889">
        <attvalues>
          <attvalue for="att1" value="-"/>
        </attvalues>
      </edge>
      <edge id="1527" label="-" source="181" target="341" weight="0.9073868">
        <attvalues>
          <attvalue for="att1" value="-"/>
        </attvalues>
      </edge>
      <edge id="1528" label="-" source="181" target="350" weight="0.8989821">
        <attvalues>
          <attvalue for="att1" value="-"/>
        </attvalues>
      </edge>
      <edge id="1529" label="-" source="181" target="367" weight="0.8539237">
        <attvalues>
          <attvalue for="att1" value="-"/>
        </attvalues>
      </edge>
      <edge id="1530" label="+" source="182" target="198" weight="0.9551011">
        <attvalues>
          <attvalue for="att1" value="+"/>
        </attvalues>
      </edge>
      <edge id="1531" label="-" source="182" target="203" weight="0.9016582">
        <attvalues>
          <attvalue for="att1" value="-"/>
        </attvalues>
      </edge>
      <edge id="1532" label="-" source="182" target="282" weight="0.8267707">
        <attvalues>
          <attvalue for="att1" value="-"/>
        </attvalues>
      </edge>
      <edge id="1533" label="+" source="182" target="297" weight="0.9755418">
        <attvalues>
          <attvalue for="att1" value="+"/>
        </attvalues>
      </edge>
      <edge id="1534" label="-" source="182" target="304" weight="0.8986998">
        <attvalues>
          <attvalue for="att1" value="-"/>
        </attvalues>
      </edge>
      <edge id="1535" label="-" source="182" target="309" weight="0.5651533">
        <attvalues>
          <attvalue for="att1" value="-"/>
        </attvalues>
      </edge>
      <edge id="1536" label="+" source="182" target="310" weight="0.9857654">
        <attvalues>
          <attvalue for="att1" value="+"/>
        </attvalues>
      </edge>
      <edge id="1537" label="-" source="182" target="332" weight="0.7465471">
        <attvalues>
          <attvalue for="att1" value="-"/>
        </attvalues>
      </edge>
      <edge id="1538" label="-" source="182" target="364" weight="0.67683">
        <attvalues>
          <attvalue for="att1" value="-"/>
        </attvalues>
      </edge>
      <edge id="1539" label="+" source="183" target="203" weight="0.9438095">
        <attvalues>
          <attvalue for="att1" value="+"/>
        </attvalues>
      </edge>
      <edge id="1540" label="-" source="183" target="363" weight="0.9932943">
        <attvalues>
          <attvalue for="att1" value="-"/>
        </attvalues>
      </edge>
      <edge id="1541" label="-" source="184" target="202" weight="0.8197158">
        <attvalues>
          <attvalue for="att1" value="-"/>
        </attvalues>
      </edge>
      <edge id="1542" label="+" source="184" target="219" weight="0.8276049">
        <attvalues>
          <attvalue for="att1" value="+"/>
        </attvalues>
      </edge>
      <edge id="1543" label="+" source="184" target="221" weight="0.8904553">
        <attvalues>
          <attvalue for="att1" value="+"/>
        </attvalues>
      </edge>
      <edge id="1544" label="-" source="184" target="272" weight="0.8024177">
        <attvalues>
          <attvalue for="att1" value="-"/>
        </attvalues>
      </edge>
      <edge id="1545" label="+" source="184" target="338" weight="0.8848358">
        <attvalues>
          <attvalue for="att1" value="+"/>
        </attvalues>
      </edge>
      <edge id="1546" label="-" source="185" target="225" weight="0.8370632">
        <attvalues>
          <attvalue for="att1" value="-"/>
        </attvalues>
      </edge>
      <edge id="1547" label="+" source="185" target="251" weight="0.8623994">
        <attvalues>
          <attvalue for="att1" value="+"/>
        </attvalues>
      </edge>
      <edge id="1548" label="-" source="185" target="262" weight="0.8703563">
        <attvalues>
          <attvalue for="att1" value="-"/>
        </attvalues>
      </edge>
[truncated: 102,897 more chars]
