# Supplementary material for: Microbial interactions mediate the fairy ring type effects on alpine meadow plant communities on the Tibetan plateau
Source: Environ Microbiome. 2026 Mar 10;21:55. doi: 10.1186/s40793-026-00873-z (PMC13088534; doi:10.1186/s40793-026-00873-z)
Supplement: Supplementary file 2 — Supplementary Material 2 [file 40793_2026_873_MOESM2_ESM.zip › co-occurrence network/bacteria/T3/Clitocybe_20on_node.csv]

ID	degree	betweenness_centrality	closeness_centrality	eigenvector_centrality	Abundance	module	Kingdom	phylum	class	order	family	genus
ASV1	17	146	0.00133052080523307	0.672291281204112	0.187068198844295	M8	Bacteria	Cyanobacteria	Cyanobacteriia	Chloroplast	Chloroplast	Chloroplast
ASV6	11	89	0.00124831383966111	0.325644427939762	1.43871654567837	M1	Bacteria	Verrucomicrobiota	Verrucomicrobiae	Chthoniobacterales	Chthoniobacteraceae	Candidatus_Udaeobacter
ASV8	17	417	0.00133325211402746	0.528265770447797	1.1254758848501	M7	Bacteria	Gemmatimonadota	Gemmatimonadetes	Gemmatimonadales	Gemmatimonadaceae	uncultured
ASV9	12	119	0.00128122294627441	0.357109647217127	1.33970621092706	M8	Bacteria	Actinobacteriota	Thermoleophilia	Solirubrobacterales	67-14	67-14
ASV10	18	626	0.0013281928460993	0.511967159790921	1.15132371560377	M4	Bacteria	Gemmatimonadota	Gemmatimonadetes	Gemmatimonadales	Gemmatimonadaceae
ASV11	10	103	0.00124514902603499	0.296536286585817	0.571280869538551	M3	Bacteria	Proteobacteria	Alphaproteobacteria	Rhizobiales	uncultured	uncultured
ASV12	14	248	0.00124909936111601	0.316650411872064	0.761415760167178	M6	Bacteria	Acidobacteriota	Blastocatellia	Pyrinomonadales	Pyrinomonadaceae	RB41
ASV13	4	15	0.00108795940109364	0.109693079292298	0.41049860027425	M11	Bacteria	Acidobacteriota	Blastocatellia	Pyrinomonadales	Pyrinomonadaceae	RB41
ASV16	12	188	0.00132020623341968	0.393593713352543	0.485851598403568	M4	Bacteria	Acidobacteriota	Blastocatellia	Pyrinomonadales	Pyrinomonadaceae	RB41
ASV17	8	56	0.00114450365082667	0.237454906225762	0.831073473554164	M2	Bacteria	Proteobacteria	Gammaproteobacteria	Burkholderiales	Nitrosomonadaceae	MND1
ASV18	3	43	0.00102637259393572	0.0411378701013168	0.832387770033164	M2	Bacteria	Actinobacteriota	Thermoleophilia	Gaiellales	uncultured	uncultured
ASV19	8	57	0.00119167196521264	0.212081777551609	0.91562654703648	M3	Bacteria	Gemmatimonadota	Gemmatimonadetes	Gemmatimonadales	Gemmatimonadaceae	uncultured
ASV20	13	302	0.00130550948345568	0.35039478594158	0.714977284575855	M3	Bacteria	Chloroflexi	Gitt-GS-136	Gitt-GS-136	Gitt-GS-136	Gitt-GS-136
ASV21	17	570	0.00143288625016905	0.551352751120852	0.439413122812244	M5	Bacteria	Acidobacteriota	Blastocatellia	Pyrinomonadales	Pyrinomonadaceae	RB41
ASV22	17	370	0.00136340494914569	0.546118706970779	0.424517762716914	M2	Bacteria	Acidobacteriota	Vicinamibacteria	Vicinamibacterales	Vicinamibacteraceae	Vicinamibacteraceae
ASV23	17	211	0.00136684217469145	0.692125257146449	0.907740768162482	M6	Bacteria	Gemmatimonadota	Gemmatimonadetes	Gemmatimonadales	Gemmatimonadaceae	uncultured
ASV24	18	528	0.00138299435417151	0.654865218111013	0.702272418612191	M6	Bacteria	Actinobacteriota	Thermoleophilia	Solirubrobacterales	67-14	67-14
ASV25	13	426	0.00129295870542061	0.305445304269129	0.625605124003873	M6	Bacteria	Gemmatimonadota	Gemmatimonadetes	Gemmatimonadales	Gemmatimonadaceae	uncultured
ASV26	15	171	0.00129278291164084	0.519868289719562	0.732063138802851	M3	Bacteria	Actinobacteriota	Thermoleophilia	Gaiellales	uncultured	uncultured
ASV27	18	517	0.00136837665185393	0.567002217846865	0.686938959690527	M1	Bacteria	Actinobacteriota	Thermoleophilia	Solirubrobacterales	Solirubrobacteraceae	Solirubrobacter
ASV28	8	165	0.00120467723301319	0.182204610506383	0.507318440893897	M1	Bacteria	Actinobacteriota	MB-A2-108	MB-A2-108	MB-A2-108	MB-A2-108
ASV29	11	324	0.00126207561292626	0.218991442752139	0.429336849806579	M9	Bacteria	Chloroflexi	P2-11E	P2-11E	P2-11E	P2-11E
ASV30	11	118	0.00123092316542926	0.316567491334593	0.670291204289864	M7	Bacteria	Actinobacteriota	Thermoleophilia	Gaiellales
ASV31	18	776	0.00139468786030347	0.507684014231061	0.318497846744269	M5	Bacteria	NB1-j	NB1-j	NB1-j	NB1-j	NB1-j
ASV32	12	257	0.00129381672494258	0.310520930657774	0.855168909002493	M2	Bacteria	Methylomirabilota	Methylomirabilia	Rokubacteriales	Rokubacteriales	Rokubacteriales
ASV33	15	319	0.00125636556335254	0.371789406057613	0.701834319785857	M2	Bacteria	Gemmatimonadota	Gemmatimonadetes	Gemmatimonadales	Gemmatimonadaceae	uncultured
ASV35	11	252	0.00127265874548913	0.289507583548254	0.380707880083589	M7	Bacteria	Acidobacteriota	Vicinamibacteria	Vicinamibacterales
ASV36	7	149	0.001257281985055	0.161282439866511	0.376326891820257	M3	Bacteria	RCP2-54	RCP2-54	RCP2-54	RCP2-54	RCP2-54
ASV38	2	1	0.001048475827661	0.0754396376187327	0.578290450759882	M4	Bacteria	Gemmatimonadota	Gemmatimonadetes	Gemmatimonadales	Gemmatimonadaceae	uncultured
ASV39	4	19	0.00114550796913493	0.103633050076955	0.339088491581931	M4	Bacteria	Acidobacteriota	Blastocatellia
ASV40	7	263	0.00126763692530276	0.139205862129202	0.500746958498898	M11	Bacteria	Gemmatimonadota	Gemmatimonadetes	Gemmatimonadales	Gemmatimonadaceae	uncultured
ASV41	5	87	0.00119037960440101	0.0894406756366719	0.208096942508291	M3	Bacteria	Proteobacteria	Alphaproteobacteria	Rhizobiales	Xanthobacteraceae	Bradyrhizobium
ASV42	4	92	0.00110054417371621	0.0745595246430646	0.349164764587596	M5	Bacteria	Proteobacteria	Gammaproteobacteria	Burkholderiales	Sutterellaceae	uncultured
ASV43	11	109	0.0012914855396596	0.378311199916258	0.324193131486601	M10	Bacteria	Acidobacteriota	Vicinamibacteria	Vicinamibacterales	Vicinamibacteraceae	Vicinamibacteraceae
ASV44	7	44	0.00121381743102423	0.246849963744373	0.159906071611634	M3	Bacteria	Acidobacteriota	Blastocatellia
ASV45	9	90	0.00124366555718311	0.339080099555983	0.437660727506911	M2	Bacteria	Actinobacteriota	Thermoleophilia	Gaiellales	uncultured	uncultured
ASV46	15	287	0.00132710529610401	0.432388999313284	0.286516632421942	M7	Bacteria	Acidobacteriota	Vicinamibacteria	Vicinamibacterales
ASV47	13	579	0.001362665691553	0.276676267129612	0.160344170437967	M11	Bacteria	Chloroflexi	P2-11E	P2-11E	P2-11E	P2-11E
ASV49	14	208	0.00128315123082922	0.435645123320937	0.529223382210559	M3	Bacteria	Gemmatimonadota	Gemmatimonadetes	Gemmatimonadales	Gemmatimonadaceae
ASV50	12	218	0.00124933193228511	0.300701724659485	0.258040208710281	M2	Bacteria	Gemmatimonadota	Gemmatimonadetes	Gemmatimonadales	Gemmatimonadaceae	uncultured
ASV51	10	290	0.00117733219032309	0.211941500706396	0.433279739243579	M2	Bacteria	Acidobacteriota	Holophagae	Subgroup_7	Subgroup_7	Subgroup_7
ASV52	9	118	0.00122849782731002	0.219393134969435	0.354860049329928	M7	Bacteria	Acidobacteriota	Vicinamibacteria	Vicinamibacterales	Vicinamibacteraceae	Vicinamibacteraceae
ASV53	15	222	0.00133307074351877	0.48583756133342	0.368441112946258	M3	Bacteria	Proteobacteria	Gammaproteobacteria	Burkholderiales	Nitrosomonadaceae	MND1
ASV54	7	46	0.00113174866155312	0.193169857460206	0.215106523729623	M9	Bacteria	Chloroflexi	P2-11E	P2-11E	P2-11E	P2-11E
ASV56	10	168	0.00130588480108468	0.298372691202618	0.338212293929265	M5	Bacteria	Actinobacteriota	MB-A2-108	MB-A2-108	MB-A2-108	MB-A2-108
ASV57	8	202	0.00125801292717724	0.181298933248645	0.530975777515892	M6	Bacteria	Methylomirabilota	Methylomirabilia	Rokubacteriales	Rokubacteriales	Rokubacteriales
ASV58	2	4	0.000989619119757144	0.0354161567284739	0.302288190169939	M9	Bacteria	Acidobacteriota	Vicinamibacteria	Vicinamibacterales	Vicinamibacteraceae	Vicinamibacteraceae
ASV59	5	67	0.00112380692101457	0.112555655742804	0.337774195102931	M10	Bacteria	Gemmatimonadota	Gemmatimonadetes	Gemmatimonadales	Gemmatimonadaceae	Roseisolibacter
ASV60	15	260	0.00132826795161925	0.493108396273526	0.137124932642305	M5	Bacteria	Acidobacteriota	Holophagae	Subgroup_7	Subgroup_7	Subgroup_7
ASV61	5	8	0.00109502624543752	0.142998636519691	0.275126062937277	M9	Bacteria	Proteobacteria	Gammaproteobacteria	Burkholderiales	Nitrosomonadaceae	MND1
ASV63	5	73	0.00105553692536813	0.0922967184834398	0.313678759654603	M2	Bacteria	Methylomirabilota	Methylomirabilia	Rokubacteriales	Rokubacteriales	Rokubacteriales
ASV64	12	349	0.00135456968864945	0.303087841485036	0.257602109883948	M1	Bacteria	Actinobacteriota	Acidimicrobiia	IMCC26256	IMCC26256	IMCC26256
ASV65	10	135	0.00121482831653396	0.308684151900772	0.129239153768307	M6	Bacteria	Acidobacteriota	Blastocatellia	Pyrinomonadales	Pyrinomonadaceae	RB41
ASV66	10	106	0.0012128742330871	0.29175195813503	0.191449187107628	M6	Bacteria	Proteobacteria	Alphaproteobacteria	Rhizobiales	KF-JG30-B3	KF-JG30-B3
ASV67	10	89	0.00124889589247881	0.333747557401066	0.150267897432303	M4	Bacteria	Actinobacteriota	Actinobacteria	Frankiales	Geodermatophilaceae	Blastococcus
ASV68	16	247	0.00128908843507832	0.490257472062029	0.286954731248275	M5	Bacteria	Actinobacteriota	Thermoleophilia	Solirubrobacterales	67-14	67-14
ASV69	10	237	0.00124723832814181	0.223873250711526	0.315869253786269	M6	Bacteria	RCP2-54	RCP2-54	RCP2-54	RCP2-54	RCP2-54
ASV70	21	428	0.00141243832002537	0.873126470842558	0.345221875150596	M6	Bacteria	Actinobacteriota	Thermoleophilia	Gaiellales	uncultured	uncultured
ASV71	13	327	0.0013619873482503	0.401271612744032	0.215106523729623	M8	Bacteria	Acidobacteriota	Blastocatellia	Pyrinomonadales	Pyrinomonadaceae	RB41
ASV73	9	106	0.00124211515888304	0.271993529955803	0.225182796735288	M1	Bacteria	Actinobacteriota	Thermoleophilia	Solirubrobacterales	67-14	67-14
ASV74	9	135	0.00125130221179224	0.199978149706829	0.14720120564797	M6	Bacteria	Acidobacteriota	Vicinamibacteria	Vicinamibacterales	Vicinamibacteraceae	Vicinamibacteraceae
ASV75	6	77	0.00116868532132166	0.173256616649754	0.0959436429669805	M9	Bacteria	Acidobacteriota	Blastocatellia	Pyrinomonadales	Pyrinomonadaceae	RB41
ASV76	2	5	0.00093520057186257	0.0348004232164688	0.279945150026943	M5	Bacteria	Actinobacteriota	Thermoleophilia	Gaiellales	Gaiellaceae	Gaiella
ASV77	12	153	0.00124456363108946	0.39599750372739	0.219487511992955	M3	Bacteria	Gemmatimonadota	Gemmatimonadetes	Gemmatimonadales	Gemmatimonadaceae	Gemmatimonas
ASV80	10	197	0.00129085187205811	0.262209103416736	0.11478189249931	M4	Bacteria	Acidobacteriota	Blastocatellia	Pyrinomonadales	Pyrinomonadaceae	RB41
ASV81	14	165	0.00130685508868992	0.493442996101511	0.318059747917935	M8	Bacteria	Actinobacteriota	Thermoleophilia	Solirubrobacterales	Solirubrobacteraceae	Solirubrobacter
ASV82	7	73	0.00116454309788678	0.194369492579767	0.21466842490329	M7	Bacteria	Proteobacteria	Alphaproteobacteria	Rhizobiales	Rhizobiales_Incertae_Sedis	Nordella
ASV83	9	337	0.00124437127752568	0.180041977739664	0.276002260589944	M6	Bacteria	Actinobacteriota	Thermoleophilia	Gaiellales	Gaiellaceae	Gaiella
ASV84	20	1177	0.00143141230063945	0.412865274817881	0.172610937575298	M7	Bacteria	Proteobacteria	Gammaproteobacteria	Burkholderiales	Comamonadaceae
ASV85	5	42	0.00107364750261883	0.121525023258485	0.202401657765959	M6	Bacteria	Proteobacteria	Alphaproteobacteria	Rhizobiales	Methyloligellaceae
ASV86	15	329	0.00137323728862866	0.394782716595953	0.194077780065627	M10	Bacteria	Proteobacteria	Gammaproteobacteria	Burkholderiales	TRA3-20	TRA3-20
ASV87	8	147	0.00119058928490891	0.165606331424993	0.169982344617299	M7	Bacteria	Proteobacteria	Alphaproteobacteria	Rhizobiales	Xanthobacteraceae
ASV88	6	49	0.00115711763324944	0.127472108881622	0.0740387016503183	M3	Bacteria	Acidobacteriota	Blastocatellia	Pyrinomonadales	Pyrinomonadaceae	RB41
ASV89	7	71	0.00121007118096844	0.189340371039429	0.184877704712629	M6	Bacteria	Chloroflexi	KD4-96	KD4-96	KD4-96	KD4-96
ASV91	4	28	0.00111980324052652	0.127794171814225	0.14720120564797	M2	Bacteria	Acidobacteriota	Subgroup_5	Subgroup_5	Subgroup_5	Subgroup_5
ASV92	3	10	0.00114615316096273	0.0858143390292224	0.174801431706964	M10	Bacteria	Acidobacteriota	Holophagae	Subgroup_7	Subgroup_7	Subgroup_7
ASV94	24	1043	0.00139740779905128	0.554645968117619	0.172172838748965	M5	Bacteria	Acidobacteriota	Vicinamibacteria	Vicinamibacterales	Vicinamibacteraceae	Vicinamibacteraceae
ASV95	14	476	0.00143435847580188	0.434259277055634	0.231316180303953	M11	Bacteria	Acidobacteriota	Vicinamibacteria	Vicinamibacterales	Vicinamibacteraceae	Vicinamibacteraceae
ASV96	4	63	0.00117315102145875	0.0861628857631652	0.142382118558304	M3	Bacteria	Proteobacteria	Gammaproteobacteria	Burkholderiales	Nitrosomonadaceae	Ellin6067
ASV97	6	18	0.00121123251198121	0.199553302623252	0.137563031468639	M4	Bacteria	Gemmatimonadota	Gemmatimonadetes	Gemmatimonadales	Gemmatimonadaceae	uncultured
ASV98	17	355	0.00134043022143856	0.534150250447582	0.138877327947638	M10	Bacteria	Acidobacteriota	Blastocatellia	Elev-16S-573	Elev-16S-573	Elev-16S-573
ASV99	26	2330	0.00160905522275658	0.783511361645982	0.177430024664964	M5	Bacteria	Proteobacteria	Alphaproteobacteria	Rhizobiales	Hyphomicrobiaceae	Pedomicrobium
ASV100	19	1740	0.00156398761270652	0.490582861956549	0.172610937575298	M1	Bacteria	Actinobacteriota	Thermoleophilia	Solirubrobacterales	67-14	67-14
ASV101	13	546	0.00140180759146014	0.357500862402227	0.233506674435619	M1	Bacteria	Methylomirabilota	Methylomirabilia	Rokubacteriales	Rokubacteriales	Rokubacteriales
ASV102	6	84	0.00115343736655742	0.124115826579479	0.268992679368612	M4	Bacteria	Actinobacteriota	Thermoleophilia	Gaiellales	uncultured	uncultured
ASV104	15	149	0.00131292654621134	0.50998908876962	0.172610937575298	M6	Bacteria	Acidobacteriota	Blastocatellia	Pyrinomonadales	Pyrinomonadaceae	RB41
ASV105	8	103	0.00120433375428059	0.195733711807793	0.14982979860597	M8	Bacteria	Actinobacteriota	Rubrobacteria	Rubrobacterales	Rubrobacteriaceae	Rubrobacter
ASV106	18	488	0.00137969813298892	0.533312080105014	0.142820217384638	M7	Bacteria	Proteobacteria	Gammaproteobacteria	Steroidobacterales	Steroidobacteraceae
ASV107	23	924	0.00144267513637878	0.706043760373531	0.146763106821637	M4	Bacteria	Acidobacteriota	Vicinamibacteria	Vicinamibacterales	Vicinamibacteraceae
ASV108	11	734	0.00134098339409351	0.208638695550469	0.300097696038272	M8	Bacteria	Gemmatimonadota	Gemmatimonadetes	Gemmatimonadales	Gemmatimonadaceae	Gemmatimonas
ASV110	11	719	0.00142642574034643	0.23532296799635	0.191011088281294	M11	Bacteria	Acidobacteriota	Vicinamibacteria	Vicinamibacterales	Vicinamibacteraceae	Vicinamibacteraceae
ASV111	16	450	0.00140354987294302	0.507735916353582	0.127048659636641	M1	Bacteria	Acidobacteriota	Vicinamibacteria	Vicinamibacterales	uncultured	uncultured
ASV112	13	362	0.00137859994785012	0.468037217841337	0.245335342746617	M9	Bacteria	Actinobacteriota	Thermoleophilia	Gaiellales
ASV113	6	122	0.00119314266685214	0.121669476171504	0.142820217384638	M6	Bacteria
ASV115	11	92	0.00130920698070714	0.43179225561552	0.142820217384638	M1	Bacteria	Actinobacteriota	Thermoleophilia	Solirubrobacterales	Solirubrobacteraceae	Solirubrobacter
ASV116	12	289	0.00130446500203587	0.363263928569052	0.205030250723958	M8	Bacteria	Proteobacteria	Alphaproteobacteria	Rhizobiales	uncultured	uncultured
ASV117	15	374	0.00134923891910517	0.416656354185271	0.0792958875663172	M8	Bacteria	Acidobacteriota	Blastocatellia	Pyrinomonadales	Pyrinomonadaceae	RB41
ASV118	10	198	0.00130917431342675	0.305757398154976	0.215106523729623	M1	Bacteria	Acidobacteriota	Holophagae	Subgroup_7	Subgroup_7	Subgroup_7
ASV119	11	316	0.00132723982763775	0.290100138637383	0.178744321143964	M10	Bacteria	Chloroflexi	KD4-96	KD4-96	KD4-96	KD4-96
ASV120	13	302	0.00138374225595761	0.393763061501529	0.160344170437967	M9	Bacteria	Gemmatimonadota	Gemmatimonadetes	Gemmatimonadales	Gemmatimonadaceae	uncultured
ASV121	7	77	0.00117959757465489	0.246030252863827	0.130115351420974	M3	Bacteria	Proteobacteria	Gammaproteobacteria	Burkholderiales	Nitrosomonadaceae	MND1
ASV122	18	510	0.001390024992251	0.580593906298139	0.215982721382289	M2	Bacteria	Actinobacteriota	Thermoleophilia	Gaiellales	uncultured	uncultured
ASV123	3	36	0.00113237253982615	0.0369608000338167	0.135372537336972	M3	Bacteria	Proteobacteria	Gammaproteobacteria	CCD24	CCD24	CCD24
ASV124	6	31	0.00115114245698662	0.178812951831039	0.21203983194529	M4	Bacteria
ASV126	14	485	0.00140141704419083	0.486469411235949	0.102953224188312	M5	Bacteria	Acidobacteriota	Vicinamibacteria	Vicinamibacterales	Vicinamibacteraceae	Vicinamibacteraceae
ASV127	4	50	0.00111208190068561	0.0803426462280187	0.138439229121305	M2	Bacteria	Chloroflexi	KD4-96	KD4-96	KD4-96	KD4-96
ASV128	6	64	0.00122209365967141	0.159067906917178	0.165163257527633	M1	Bacteria	Actinobacteriota	Thermoleophilia	Gaiellales	uncultured	uncultured
ASV129	3	26	0.00114503949338856	0.0494437886344179	0.138001130294972	M11	Bacteria	Planctomycetota	Phycisphaerae	Tepidisphaerales	WD2101_soil_group	WD2101_soil_group
ASV130	9	368	0.00137426009547876	0.214596776594571	0.111277101888644	M4	Bacteria	Proteobacteria	Gammaproteobacteria	Burkholderiales	Comamonadaceae	Variovorax
ASV131	9	138	0.00126664109798846	0.299506941725374	0.251030627488949	M6	Bacteria	Methylomirabilota	Methylomirabilia	Rokubacteriales	Rokubacteriales	Rokubacteriales
ASV132	7	159	0.00129773063718922	0.204833306822778	0.209411238987291	M11	Bacteria	Nitrospirota	Nitrospiria	Nitrospirales	Nitrospiraceae	Nitrospira
ASV133	6	57	0.00119626272687658	0.196372977038801	0.123981967852308	M10	Bacteria	Actinobacteriota	Thermoleophilia	Solirubrobacterales	Solirubrobacteraceae	Solirubrobacter
ASV134	4	11	0.00112818398793765	0.135792144715207	0.150705996258636	M1	Bacteria	Proteobacteria	Gammaproteobacteria	Burkholderiales	TRA3-20	TRA3-20
ASV135	6	37	0.00115480741132449	0.185268061074605	0.161658466916967	M7	Bacteria	Actinobacteriota	Thermoleophilia	Solirubrobacterales	67-14	67-14
ASV136	8	80	0.00121992901688437	0.268960881127718	0.146325007995304	M1	Bacteria	Bacteroidota	Bacteroidia	Cytophagales	Microscillaceae
ASV137	14	124	0.00128910851280463	0.523364112197355	0.185753902365296	M6	Bacteria	Chloroflexi	KD4-96	KD4-96	KD4-96	KD4-96
ASV138	17	287	0.00137280819486555	0.593643858964424	0.133182043205306	M10	Bacteria	Proteobacteria	Gammaproteobacteria	Xanthomonadales	Xanthomonadaceae
ASV139	15	432	0.00139978659984465	0.413831653910832	0.101638927709313	M3	Bacteria	Proteobacteria	Alphaproteobacteria	Rhizobiales	Xanthobacteraceae	uncultured
ASV140	5	112	0.00121580964275605	0.128610237731008	0.208096942508291	M9	Bacteria	Actinobacteriota	Thermoleophilia	Gaiellales	Gaiellaceae	Gaiella
ASV141	10	312	0.00126634932820469	0.222026647275538	0.0928769511826478	M4	Bacteria	RCP2-54	RCP2-54	RCP2-54	RCP2-54	RCP2-54
ASV142	17	521	0.00139256208366763	0.517003303349602	0.166915652832966	M8	Bacteria	Chloroflexi	TK10	TK10	TK10	TK10
ASV143	8	299	0.00126262546722436	0.107776312429145	0.250154429836282	M8	Bacteria	Actinobacteriota	Thermoleophilia	Gaiellales	Gaiellaceae	Gaiella
ASV144	8	89	0.00125053912711369	0.255371573057448	0.127048659636641	M9	Bacteria	Acidobacteriota	Vicinamibacteria	Vicinamibacterales	Vicinamibacteraceae
ASV145	3	32	0.00120711705895462	0.0723602232519474	0.142382118558304	M5	Bacteria	Acidobacteriota	Vicinamibacteria	Vicinamibacterales	uncultured	uncultured
ASV146	4	67	0.00112194327936831	0.0844152017802355	0.111277101888644	M11	Bacteria	Acidobacteriota	Blastocatellia	Pyrinomonadales	Pyrinomonadaceae	RB41
ASV147	10	387	0.00136237133702845	0.246305706807654	0.218173215513956	M1	Bacteria	Actinobacteriota	Thermoleophilia	Gaiellales	Gaiellaceae	Gaiella
ASV149	3	12	0.00106365231077496	0.0517928656141222	0.221239907298288	M10	Bacteria	Acidobacteriota	Holophagae	Subgroup_7	Subgroup_7	Subgroup_7
ASV150	8	146	0.00124116388926123	0.204932207350421	0.110400904235978	M2	Bacteria	Chloroflexi	P2-11E	P2-11E	P2-11E	P2-11E
ASV151	25	780	0.00149293481197722	0.792497116910518	0.192763483586627	M4	Bacteria	Acidobacteriota	Holophagae	Subgroup_7	Subgroup_7	Subgroup_7
ASV152	11	235	0.00129835956979156	0.351633159066503	0.132743944378973	M2	Bacteria	Proteobacteria	Alphaproteobacteria	Sphingomonadales	Sphingomonadaceae
ASV153	9	196	0.00130985719851622	0.264568238712465	0.108210410104311	M5	Bacteria	Actinobacteriota	Actinobacteria	Micrococcales	Micrococcaceae	Arthrobacter
ASV155	5	11	0.00113397330265073	0.185529031296828	0.210287436639957	M6	Bacteria	Chloroflexi	P2-11E	P2-11E	P2-11E	P2-11E
ASV156	7	225	0.00127427987669361	0.169145423224746	0.104705619493645	M2	Bacteria	Myxococcota	Polyangia	UASB-TL25	UASB-TL25	UASB-TL25
ASV160	9	90	0.00126166512089179	0.318320005081327	0.159906071611634	M4	Bacteria	Planctomycetota	Phycisphaerae	Tepidisphaerales	WD2101_soil_group	WD2101_soil_group
ASV161	5	46	0.00117728196214094	0.117775558338432	0.157715577479968	M2	Bacteria	Acidobacteriota	Vicinamibacteria	Subgroup_17	Subgroup_17	Subgroup_17
ASV162	10	99	0.00128042475587652	0.39715579919601	0.161658466916967	M11	Bacteria	Chloroflexi	KD4-96	KD4-96	KD4-96	KD4-96
ASV163	10	184	0.00126525864494677	0.224292670462452	0.130115351420974	M4	Bacteria	Bacteroidota	Bacteroidia	Cytophagales	Microscillaceae	Chryseolinea
ASV164	15	490	0.00139143093171872	0.474994426974806	0.103391323014646	M9	Bacteria	Proteobacteria	Gammaproteobacteria	Gammaproteobacteria_Incertae_Sedis	Unknown_Family	Acidibacter
ASV165	4	28	0.00105302847740069	0.0792853679204851	0.120477177241642	M8	Bacteria	Acidobacteriota	Holophagae	Subgroup_7	Subgroup_7	Subgroup_7
ASV166	19	768	0.00146902668199653	0.565680398942871	0.0661529227763199	M5	Bacteria	NB1-j	NB1-j	NB1-j	NB1-j	NB1-j
ASV167	17	354	0.00130947084226782	0.547531058052484	0.251030627488949	M2	Bacteria	Actinobacteriota	Thermoleophilia	Gaiellales	Gaiellaceae	Gaiella
ASV168	11	171	0.00126353013680363	0.391714012064664	0.152458391563969	M1	Bacteria	RCP2-54	RCP2-54	RCP2-54	RCP2-54	RCP2-54
ASV169	3	16	0.00105583678206707	0.0762296511203496	0.121353374894309	M2	Bacteria	Proteobacteria	Alphaproteobacteria	Rhizobiales	Xanthobacteraceae
ASV170	7	455	0.00139661573854768	0.13942128955202	0.13230584555264	M10	Bacteria	Acidobacteriota	Vicinamibacteria	Vicinamibacterales	Vicinamibacteraceae	Vicinamibacteraceae
ASV171	11	151	0.00125978747233812	0.318710676924147	0.159906071611634	M10	Bacteria	Acidobacteriota	Vicinamibacteria	Vicinamibacterales	uncultured	uncultured
ASV172	4	16	0.00113304804734642	0.105555626956612	0.060895736860321	M3	Bacteria	Gemmatimonadota	Gemmatimonadetes	Gemmatimonadales	Gemmatimonadaceae	uncultured
ASV173	16	472	0.00139946206802205	0.485338499063598	0.166477554006633	M1	Bacteria	Actinobacteriota	Thermoleophilia	Gaiellales	Gaiellaceae	Gaiella
ASV174	18	472	0.00140527107545163	0.526544180188947	0.145448810342637	M5	Bacteria	Actinobacteriota	Thermoleophilia	Gaiellales	uncultured	uncultured
ASV175	6	149	0.00131317679074609	0.145969007478712	0.0709720098659856	M8	Bacteria	Gemmatimonadota	Gemmatimonadetes	Gemmatimonadales	Gemmatimonadaceae	uncultured
ASV176	17	324	0.00143744677338214	0.572870635536534	0.0998865324039797	M5	Bacteria	Acidobacteriota	Vicinamibacteria	Vicinamibacterales	uncultured	uncultured
ASV177	12	423	0.00129586835294166	0.319858598367668	0.0604576380339877	M10	Bacteria	Acidobacteriota	Vicinamibacteria	Vicinamibacterales	Vicinamibacteraceae	Vicinamibacteraceae
ASV179	22	706	0.00142932483430989	0.732647820101729	0.124420066678641	M2	Bacteria	Gemmatimonadota	Gemmatimonadetes	Gemmatimonadales	Gemmatimonadaceae	uncultured
ASV180	10	444	0.0013088188626578	0.236118021785783	0.128362956115641	M1	Bacteria	Myxococcota	bacteriap25	bacteriap25	bacteriap25	bacteriap25
ASV181	8	97	0.00122333959778038	0.249635839207175	0.197582570676293	M2	Bacteria	Gemmatimonadota	Gemmatimonadetes	Gemmatimonadales	Gemmatimonadaceae	uncultured
ASV184	16	296	0.00133069684958503	0.499182848913056	0.110839003062311	M5	Bacteria	Acidobacteriota	Vicinamibacteria	Vicinamibacterales	Vicinamibacteraceae
ASV185	9	497	0.00128368053462368	0.160475203070772	0.155525083348302	M7	Bacteria	Acidobacteriota	Acidobacteriae	Bryobacterales	Bryobacteraceae	Bryobacter
ASV186	13	261	0.00132958842905852	0.370876550637718	0.0700958122133191	M1	Bacteria	Myxococcota	bacteriap25	bacteriap25	bacteriap25	bacteriap25
ASV187	19	633	0.00143731092951045	0.618964588656575	0.1620965657433	M6	Bacteria	Acidobacteriota	Vicinamibacteria	Vicinamibacterales	Vicinamibacteraceae	Vicinamibacteraceae
ASV188	4	9	0.00113145381775185	0.130332014995376	0.132743944378973	M5	Bacteria	Gemmatimonadota	S0134_terrestrial_group	S0134_terrestrial_group	S0134_terrestrial_group	S0134_terrestrial_group
ASV189	10	154	0.00123945468251459	0.289390042884827	0.124858165504975	M11	Bacteria	Chloroflexi	Anaerolineae	Anaerolineales	Anaerolineaceae	UTCFX1
ASV190	15	351	0.00129467064410621	0.289938212751443	0.187506297670629	M4	Bacteria	Methylomirabilota	Methylomirabilia	Rokubacteriales	Rokubacteriales	Rokubacteriales
ASV191	9	152	0.00127341807493712	0.259955899405594	0.120477177241642	M10	Bacteria	Gemmatimonadota	Gemmatimonadetes	Gemmatimonadales	Gemmatimonadaceae	uncultured
ASV192	6	90	0.00122991575201017	0.165651342542613	0.0976960382723135	M11	Bacteria	Proteobacteria	Alphaproteobacteria	Rhizobiales	Rhizobiaceae
ASV193	10	441	0.00132447272539066	0.248881784412562	0.0836768758296497	M7	Bacteria	Acidobacteriota	Blastocatellia	Blastocatellales	Blastocatellaceae	uncultured
ASV194	16	178	0.00133808833107146	0.568917661677696	0.11609618897831	M8	Bacteria	Nitrospirota	Nitrospiria	Nitrospirales	Nitrospiraceae	Nitrospira
ASV195	14	306	0.00129304126235452	0.336720606541087	0.196268274197293	M5	Bacteria	Actinobacteriota	Thermoleophilia	Gaiellales	uncultured	uncultured
ASV196	14	323	0.00140172683874584	0.479332585878621	0.091562654703648	M1	Bacteria	Proteobacteria	Alphaproteobacteria	Sphingomonadales	Sphingomonadaceae	Altererythrobacter
ASV198	13	834	0.00146076607781406	0.314343076622871	0.122667671373308	M8	Bacteria	Chloroflexi	Anaerolineae	Anaerolineales	Anaerolineaceae	UTCFX1
ASV200	14	868	0.00144968644729623	0.402296481391785	0.078857788739984	M4	Bacteria	Acidobacteriota	Vicinamibacteria	Vicinamibacterales	Vicinamibacteraceae
ASV201	5	108	0.00113809810623991	0.122004207384576	0.0976960382723135	M11	Bacteria	Acidobacteriota	Vicinamibacteria	Vicinamibacterales	Vicinamibacteraceae	Vicinamibacteraceae
ASV203	27	1085	0.00153964771779194	1	0.073600602823985	M2	Bacteria	Proteobacteria	Alphaproteobacteria	Rhizobiales	Xanthobacteraceae	uncultured
ASV205	18	421	0.00133648393626643	0.497071438695648	0.0941912476616475	M9	Bacteria	Acidobacteriota	Vicinamibacteria	Vicinamibacterales	Vicinamibacteraceae	Vicinamibacteraceae
ASV206	17	840	0.00141300050254706	0.504817789936658	0.11609618897831	M2	Bacteria	Proteobacteria	Gammaproteobacteria	Burkholderiales	TRA3-20	TRA3-20
ASV208	16	1041	0.00144996503568463	0.444688718597316	0.187944396496962	M5	Bacteria	Actinobacteriota	Thermoleophilia	Gaiellales	Gaiellaceae	Gaiella
ASV209	19	988	0.00147101125227229	0.60267391519707	0.118286683109976	M4	Bacteria	Acidobacteriota	Vicinamibacteria	Subgroup_17	Subgroup_17	Subgroup_17
ASV210	16	566	0.0014010169533296	0.464509806437072	0.115658090151976	M10	Bacteria	Bacteroidota	Bacteroidia	Cytophagales	Microscillaceae	uncultured
ASV211	17	688	0.00143472443707978	0.560225307276997	0.078857788739984	M1	Bacteria	Verrucomicrobiota	Verrucomicrobiae	Chthoniobacterales	Chthoniobacteraceae	Chthoniobacter
ASV212	20	255	0.00137150090585522	0.774856245594973	0.127486758462974	M7	Bacteria	Proteobacteria	Alphaproteobacteria	Sphingomonadales	Sphingomonadaceae	Sphingomonas
ASV214	16	836	0.00144785334473507	0.448394555078962	0.0679053180816529	M2	Bacteria	Acidobacteriota	Vicinamibacteria	Vicinamibacterales	Vicinamibacteraceae	Vicinamibacteraceae
ASV215	10	289	0.00129480665028511	0.242262534551765	0.0635243298183204	M8	Bacteria	Acidobacteriota	Blastocatellia	Pyrinomonadales	Pyrinomonadaceae	RB41
ASV216	16	925	0.0014407156992085	0.390736901103829	0.169106146964632	M2	Bacteria	Gemmatimonadota	Gemmatimonadetes	Gemmatimonadales	Gemmatimonadaceae	Gemmatimonas
ASV217	13	415	0.00136190917489049	0.349181509167082	0.0639624286446537	M7	Bacteria	Proteobacteria	Alphaproteobacteria	Rhizobiales	Xanthobacteraceae	Rhodoplanes
ASV218	7	89	0.00125829714360358	0.150800830257668	0.100324631230313	M6	Bacteria	Acidobacteriota	Holophagae	Subgroup_7	Subgroup_7	Subgroup_7
ASV219	9	97	0.00121716040343512	0.241477433321369	0.0990103347513132	M10	Bacteria	Proteobacteria	Alphaproteobacteria	Rhizobiales	uncultured	uncultured
ASV220	10	158	0.0012621875749074	0.276391406029207	0.118286683109976	M1	Bacteria	Planctomycetota	Phycisphaerae	Tepidisphaerales	WD2101_soil_group	WD2101_soil_group
ASV221	15	423	0.00139609977901439	0.492036989249373	0.101638927709313	M5	Bacteria	Actinobacteriota	Thermoleophilia	Gaiellales	Gaiellaceae	Gaiella
ASV224	7	213	0.00125352876195774	0.154390598034234	0.0648386262973202	M4	Bacteria	Proteobacteria	Alphaproteobacteria	Rhizobiales	KF-JG30-B3	KF-JG30-B3
ASV225	13	618	0.00134367288375324	0.311093517117352	0.0867435676139824	M4	Bacteria	Actinobacteriota	Thermoleophilia	Solirubrobacterales	Solirubrobacteraceae	Solirubrobacter
ASV226	13	277	0.00136470872864276	0.480859310391273	0.168229949311966	M2	Bacteria	Myxococcota	bacteriap25	bacteriap25	bacteriap25	bacteriap25
ASV227	23	754	0.00146369183612462	0.824768511113708	0.118724781936309	M1	Bacteria	Actinobacteriota	Thermoleophilia	Gaiellales	uncultured	uncultured
ASV228	16	392	0.00136460559810525	0.556953467459343	0.0946293464879808	M6	Bacteria	Proteobacteria	Alphaproteobacteria	Rhizobiales	Xanthobacteraceae
ASV230	18	702	0.00141586910954711	0.493769960986842	0.146763106821637	M4	Bacteria	Acidobacteriota	Vicinamibacteria	Vicinamibacterales	Vicinamibacteraceae
ASV231	11	156	0.00133291916455399	0.356984377598228	0.103391323014646	M5	Bacteria	Chloroflexi	Chloroflexia	Thermomicrobiales	JG30-KF-CM45	JG30-KF-CM45
ASV232	10	164	0.00122588709973543	0.259502361362763	0.0801720852189837	M2	Bacteria	Acidobacteriota	Vicinamibacteria	Vicinamibacterales	Vicinamibacteraceae	Vicinamibacteraceae
ASV233	8	85	0.00123063183898097	0.253075582653152	0.195392076544627	M3	Bacteria	NB1-j	NB1-j	NB1-j	NB1-j	NB1-j
ASV234	13	241	0.0012490288748935	0.285729899032314	0.160782269264301	M9	Bacteria	Actinobacteriota	MB-A2-108	MB-A2-108	MB-A2-108	MB-A2-108
ASV236	4	27	0.00119247412969068	0.124738057717188	0.115658090151976	M9	Bacteria	Acidobacteriota	Vicinamibacteria	Vicinamibacterales	Vicinamibacteraceae	Vicinamibacteraceae
ASV237	8	87	0.00115840122154955	0.186125256628999	0.151144095084969	M9	Bacteria	Proteobacteria	Gammaproteobacteria	Burkholderiales	TRA3-20	TRA3-20
ASV238	9	86	0.00126180870755527	0.332545962474032	0.128362956115641	M4	Bacteria	NB1-j	NB1-j	NB1-j	NB1-j	NB1-j
ASV239	7	71	0.00112013979939458	0.117938215324637	0.119600979588976	M9	Bacteria	Actinobacteriota	Thermoleophilia	Gaiellales	Gaiellaceae	Gaiella
ASV240	17	240	0.00140521019250121	0.623065332491717	0.103829421840979	M8	Bacteria	Verrucomicrobiota	Verrucomicrobiae	Chthoniobacterales	Chthoniobacteraceae	Candidatus_Udaeobacter
ASV242	9	189	0.00131546670644257	0.260094115579302	0.113029497193977	M10	Bacteria	Actinobacteriota	Thermoleophilia	Gaiellales	uncultured	uncultured
ASV243	8	85	0.00123465640187721	0.243525387209482	0.077105393434651	M7	Bacteria	Nitrospirota	Nitrospiria	Nitrospirales	Nitrospiraceae	Nitrospira
ASV244	11	367	0.00138347874395803	0.375250317345784	0.0709720098659856	M4	Bacteria	Proteobacteria	Alphaproteobacteria	Sphingomonadales	Sphingomonadaceae	Altererythrobacter
ASV247	10	372	0.0012595575829527	0.23600134672903	0.124858165504975	M8	Bacteria	Planctomycetota	OM190	OM190	OM190	OM190
ASV250	6	61	0.00122605894007013	0.164256305173736	0.0906864570509816	M5	Bacteria	Acidobacteriota	Blastocatellia	Pyrinomonadales	Pyrinomonadaceae	RB41
ASV251	21	1674	0.00153677380875344	0.582486880253065	0.146325007995304	M10	Bacteria	Acidobacteriota	Vicinamibacteria	Vicinamibacterales
ASV252	17	999	0.00146923335816413	0.455767842445063	0.071848207518652	M9	Bacteria	Firmicutes	Bacilli	Paenibacillales	Paenibacillaceae	Paenibacillus
ASV253	7	166	0.00126569073189948	0.208754856758196	0.0990103347513132	M8	Bacteria	Proteobacteria	Gammaproteobacteria	Burkholderiales	Comamonadaceae
ASV255	15	813	0.00142181353507471	0.386260233950343	0.156839379827301	M10	Bacteria	Gemmatimonadota	Gemmatimonadetes	Gemmatimonadales	Gemmatimonadaceae
ASV256	12	378	0.00139709010509084	0.377647428027073	0.0797339863926505	M7	Bacteria	Acidobacteriota	Vicinamibacteria	Vicinamibacterales	Vicinamibacteraceae	Vicinamibacteraceae
ASV257	12	396	0.00134991147502187	0.317672259991082	0.0692196145606526	M10	Bacteria	Acidobacteriota	Blastocatellia	Elev-16S-573	Elev-16S-573	Elev-16S-573
ASV258	3	17	0.00114985931525895	0.0920788835963163	0.071848207518652	M3	Bacteria	Acidobacteriota	Vicinamibacteria	Vicinamibacterales	Vicinamibacteraceae	Vicinamibacteraceae
ASV259	10	150	0.00128753341794336	0.307644953578099	0.0854292711349826	M11	Bacteria	Acidobacteriota	Vicinamibacteria	Vicinamibacterales
ASV261	19	444	0.00137576923619372	0.657644196883742	0.0784196899136507	M3	Bacteria	Bacteroidota	Bacteroidia	Cytophagales	Microscillaceae	Chryseolinea
ASV262	22	995	0.00151579659532604	0.673973087067656	0.138877327947638	M1	Bacteria	Actinobacteriota	Thermoleophilia	Gaiellales	Gaiellaceae	Gaiella
ASV263	6	50	0.00122247030830924	0.191641590397386	0.103829421840979	M5	Bacteria	Actinobacteriota	Thermoleophilia	Gaiellales	uncultured	uncultured
ASV264	9	26	0.00125784560426788	0.320920936553697	0.0762291957819845	M8	Bacteria	Proteobacteria	Alphaproteobacteria	Sphingomonadales	Sphingomonadaceae
ASV265	8	74	0.00127833513651302	0.276333451977035	0.0845530734823162	M10	Bacteria	Proteobacteria	Alphaproteobacteria	Rhizobiales	Xanthobacteraceae
ASV267	12	546	0.00139989886135685	0.339249993616269	0.152020292737636	M7	Bacteria	Actinobacteriota	Thermoleophilia	Solirubrobacterales	Solirubrobacteraceae	Solirubrobacter
ASV268	19	620	0.00147295613395431	0.616140068019238	0.102077026535646	M10	Bacteria	Acidobacteriota	Vicinamibacteria	Subgroup_17	Subgroup_17	Subgroup_17
ASV269	11	155	0.00130007623658022	0.403573410649559	0.0766672946083177	M4	Bacteria	Acidobacteriota	Vicinamibacteria	Vicinamibacterales	Vicinamibacteraceae
ASV271	19	1117	0.00149601462349809	0.535710958263297	0.0849911723086494	M7	Bacteria	Methylomirabilota	Methylomirabilia	Rokubacteriales	Rokubacteriales	Rokubacteriales
ASV275	8	109	0.00125797381098343	0.236817560569267	0.128801054941974	M4	Bacteria	Acidobacteriota	Vicinamibacteria	Vicinamibacterales	uncultured	uncultured
ASV276	6	89	0.00119194058948704	0.13510003812189	0.157715577479968	M1	Bacteria
ASV277	18	608	0.0014398907148996	0.586726053016337	0.135810636163306	M2	Bacteria	Gemmatimonadota	AKAU4049	AKAU4049	AKAU4049	AKAU4049
ASV279	18	720	0.00149040259813214	0.665643973326087	0.0810482828716502	M3	Bacteria	Acidobacteriota	Blastocatellia
ASV282	8	233	0.00128655082783066	0.20856566611912	0.075352998129318	M7	Bacteria	Actinobacteriota	Actinobacteria	Micrococcales	Microbacteriaceae	Agromyces
ASV283	16	383	0.00139885394753751	0.52062562769565	0.0657148239499866	M8	Bacteria	Actinobacteriota	Acidimicrobiia	IMCC26256	IMCC26256	IMCC26256
ASV284	11	296	0.00131930173894761	0.32914059702231	0.125296264331308	M6	Bacteria	Proteobacteria	Gammaproteobacteria	Burkholderiales	Nitrosomonadaceae	MND1
ASV286	9	278	0.00135662299993396	0.290618282486792	0.0810482828716502	M1	Bacteria	Proteobacteria	Gammaproteobacteria	Gammaproteobacteria_Incertae_Sedis	Unknown_Family	Acidibacter
ASV287	18	482	0.00140173021994008	0.552784152450889	0.0657148239499866	M9	Bacteria	Proteobacteria	Alphaproteobacteria	Rhizobiales	Rhizobiaceae	Pseudaminobacter
ASV288	14	632	0.00135043438186914	0.386712511150095	0.0994484335776464	M4	Bacteria	Bacteroidota	Bacteroidia	Chitinophagales	Chitinophagaceae	Terrimonas
ASV289	9	286	0.00140014131549812	0.328600932302532	0.0648386262973202	M2	Bacteria	Actinobacteriota	Actinobacteria	Streptomycetales	Streptomycetaceae	Streptomyces
ASV295	6	61	0.00122797467566875	0.20244612880615	0.100762730056646	M5	Bacteria	Verrucomicrobiota	Verrucomicrobiae	Chthoniobacterales	Chthoniobacteraceae	Chthoniobacter
ASV296	7	124	0.00129253989123305	0.2283341319016	0.0955055441406472	M3	Bacteria	Acidobacteriota	Holophagae	Subgroup_7	Subgroup_7	Subgroup_7
ASV297	11	267	0.00136228664913188	0.379091746657784	0.0985722359249799	M4	Bacteria	Actinobacteriota	Acidimicrobiia
ASV298	6	66	0.00124801208129082	0.163114363503037	0.0801720852189837	M3	Bacteria	Myxococcota	Polyangia	Polyangiales	Phaselicystidaceae	Phaselicystis
ASV300	14	426	0.00138236237476541	0.373662453684176	0.114343793672977	M9	Bacteria	Methylomirabilota	Methylomirabilia	Rokubacteriales	Rokubacteriales	Rokubacteriales
ASV301	12	427	0.00137079188112749	0.395710658424121	0.104705619493645	M3	Bacteria	Nitrospirota	Nitrospiria	Nitrospirales	Nitrospiraceae	Nitrospira
ASV302	12	163	0.00126458832592772	0.339686571498702	0.115658090151976	M7	Bacteria	Acidobacteriota	Holophagae	Subgroup_7	Subgroup_7	Subgroup_7
ASV303	10	414	0.00135129404888881	0.286692203861425	0.0700958122133191	M5	Bacteria	Proteobacteria	Gammaproteobacteria	Burkholderiales	Nitrosomonadaceae	Ellin6067
ASV304	6	23	0.00116625941965271	0.195520089527997	0.0819244805243167	M2	Bacteria	Acidobacteriota	Vicinamibacteria	Vicinamibacterales	Vicinamibacteraceae	Vicinamibacteraceae
ASV305	20	791	0.00142817241740663	0.518464650871408	0.060895736860321	M1	Bacteria	Actinobacteriota	Thermoleophilia	Gaiellales	uncultured	uncultured
ASV306	17	521	0.00144258578726906	0.548950972265996	0.0779815910873175	M10	Bacteria	MBNT15	MBNT15	MBNT15	MBNT15	MBNT15
ASV307	20	792	0.00147054015094134	0.669556638707232	0.0884959629193153	M8	Bacteria	Actinobacteriota	Actinobacteria	Streptomycetales	Streptomycetaceae	Streptomyces
ASV309	12	490	0.00142179756974774	0.332823344534693	0.0630862309919872	M4	Bacteria	Acidobacteriota	Blastocatellia	Blastocatellales	Blastocatellaceae	Stenotrophobacter
ASV311	11	337	0.00134392895958601	0.29273244269399	0.0819244805243167	M8	Bacteria	Acidobacteriota	Holophagae	Subgroup_7	Subgroup_7	Subgroup_7
ASV316	11	456	0.0013429548338291	0.31627382289446	0.0626481321656539	M1	Bacteria	Proteobacteria	Alphaproteobacteria	Rhizobiales	KF-JG30-B3	KF-JG30-B3
ASV317	6	39	0.00113759219222608	0.190411267693225	0.123981967852308	M3	Bacteria	NB1-j	NB1-j	NB1-j	NB1-j	NB1-j
ASV318	8	132	0.0011869418527002	0.18107267025871	0.0994484335776464	M1	Bacteria	Actinobacteriota	Thermoleophilia	Solirubrobacterales	67-14	67-14
ASV319	12	127	0.00132011977421232	0.517027732838649	0.093315050008981	M9	Bacteria	Proteobacteria	Alphaproteobacteria	Sphingomonadales	Sphingomonadaceae	Ellin6055
ASV321	19	730	0.0015046786268698	0.626033236743912	0.0727244051713185	M1	Bacteria	Proteobacteria	Gammaproteobacteria	Burkholderiales	Nitrosomonadaceae	MND1
ASV325	24	717	0.00142789533852607	0.908802175948563	0.0884959629193153	M2	Bacteria	Acidobacteriota	Vicinamibacteria	Vicinamibacterales	Vicinamibacteraceae
ASV327	21	896	0.00145904727121522	0.57778192269705	0.0928769511826478	M1	Bacteria	Actinobacteriota	Thermoleophilia	Solirubrobacterales	67-14	67-14
ASV331	9	168	0.0012383963251564	0.269511344903438	0.0670291204289864	M5	Bacteria	Acidobacteriota	Thermoanaerobaculia	Thermoanaerobaculales	Thermoanaerobaculaceae	Subgroup_10
ASV332	14	596	0.00143183815072077	0.416970854502257	0.0854292711349826	M4	Bacteria	Proteobacteria	Alphaproteobacteria	Rhizobiales	Xanthobacteraceae
ASV333	8	144	0.0012534016964828	0.177810244996083	0.0617719345129874	M3	Bacteria	Actinobacteriota	Thermoleophilia	Solirubrobacterales	Solirubrobacteraceae	Conexibacter
ASV334	12	399	0.0013895824885079	0.367327671659126	0.0670291204289864	M3	Bacteria	Actinobacteriota	Thermoleophilia	Gaiellales
ASV335	12	162	0.0013058366692408	0.540217197951996	0.0819244805243167	M7	Bacteria	Planctomycetota	Phycisphaerae	Tepidisphaerales	WD2101_soil_group	WD2101_soil_group
ASV336	7	41	0.00121394525495192	0.32954615766555	0.0692196145606526	M6	Bacteria	Proteobacteria	Gammaproteobacteria	Burkholderiales	Nitrosomonadaceae	MND1
ASV340	10	79	0.0012717056883904	0.328936540325619	0.0731625039976518	M9	Bacteria	Gemmatimonadota	Gemmatimonadetes	Gemmatimonadales	Gemmatimonadaceae	Gemmatimonas
ASV341	11	233	0.00129797807518925	0.330182207229318	0.0937531488353143	M8	Bacteria	Gemmatimonadota	Gemmatimonadetes	Gemmatimonadales	Gemmatimonadaceae
ASV345	8	219	0.00128353095297915	0.187866889436519	0.0871816664403156	M4	Bacteria	Actinobacteriota	Actinobacteria	Corynebacteriales	Mycobacteriaceae	Mycobacterium
ASV346	5	17	0.00114753955929515	0.230221615026316	0.0801720852189837	M1	Bacteria	Acidobacteriota	Blastocatellia	Pyrinomonadales	Pyrinomonadaceae	RB41
ASV349	7	47	0.00119582352161018	0.227746335549548	0.0639624286446537	M3	Bacteria	Proteobacteria	Gammaproteobacteria	Burkholderiales	TRA3-20	TRA3-20
ASV350	7	201	0.00123778428410669	0.161710930816427	0.0709720098659856	M3	Bacteria	Proteobacteria	Gammaproteobacteria	Gammaproteobacteria_Incertae_Sedis	Unknown_Family	Acidibacter
ASV351	10	291	0.00133101952921151	0.332849366582226	0.0709720098659856	M5	Bacteria	Proteobacteria	Gammaproteobacteria	Nitrosococcales	Nitrosococcaceae	wb1-P19
ASV352	8	132	0.00128986762084335	0.258320328068832	0.0766672946083177	M7	Bacteria	Actinobacteriota	Thermoleophilia	Solirubrobacterales	Solirubrobacteraceae	Solirubrobacter
ASV356	9	111	0.00132525868343205	0.343677600259063	0.0898102593983151	M5	Bacteria	Acidobacteriota	Vicinamibacteria	Vicinamibacterales	Vicinamibacteraceae	Vicinamibacteraceae
ASV359	4	21	0.00114175161184144	0.114371861770761	0.0674672192553196	M7	Bacteria	Proteobacteria	Gammaproteobacteria	Burkholderiales	Comamonadaceae
ASV361	8	201	0.00122001283031967	0.132100076391273	0.0709720098659856	M8	Bacteria	Chloroflexi	Dehalococcoidia	S085	S085	S085
ASV362	7	140	0.00128738650171042	0.225714860676238	0.0657148239499866	M5	Bacteria	Proteobacteria	Gammaproteobacteria	Burkholderiales	TRA3-20	TRA3-20
ASV364	7	59	0.00124061678119367	0.21695234949054	0.123543869025975	M1	Bacteria	Proteobacteria	Gammaproteobacteria	Burkholderiales	Nitrosomonadaceae
ASV365	7	143	0.00124657415277217	0.169491078655608	0.0709720098659856	M3	Bacteria	Actinobacteriota	MB-A2-108	MB-A2-108	MB-A2-108	MB-A2-108
ASV366	17	722	0.00147100590042748	0.499799697189507	0.0648386262973202	M7	Bacteria	Actinobacteriota	Thermoleophilia	uncultured	uncultured	uncultured
ASV367	14	369	0.00140698581057253	0.46160486142742	0.060895736860321	M10	Bacteria	Methylomirabilota	Methylomirabilia	Rokubacteriales	Rokubacteriales	Rokubacteriales
ASV369	21	943	0.00148540598325604	0.758233382958105	0.077105393434651	M1	Bacteria	Bacteroidota	Bacteroidia	Cytophagales	Microscillaceae
ASV370	26	1235	0.00157084612408597	0.897647179613571	0.0674672192553196	M1	Bacteria	Actinobacteriota	Actinobacteria	Propionibacteriales	Propionibacteriaceae
ASV371	10	130	0.00132409053630044	0.398246359463809	0.0849911723086494	M2	Bacteria	Actinobacteriota	Thermoleophilia	uncultured	uncultured	uncultured
ASV374	10	167	0.00128823741220851	0.29918144101861	0.0657148239499866	M3	Bacteria	Actinobacteriota	Actinobacteria
ASV375	18	599	0.00145289965561127	0.638698702817545	0.078857788739984	M6	Bacteria	Proteobacteria	Alphaproteobacteria	Rhizobiales	A0839	A0839
ASV376	21	960	0.00150565011096146	0.748007790962427	0.14588690916897	M6	Bacteria	Acidobacteriota	Blastocatellia	Pyrinomonadales	Pyrinomonadaceae	RB41
ASV377	11	314	0.00129402408682591	0.27428585144232	0.0911245558773148	M10	Bacteria	Proteobacteria	Alphaproteobacteria	Sphingomonadales	Sphingomonadaceae	Sphingorhabdus
ASV378	10	241	0.00132910222993902	0.363616352793887	0.140191624426638	M4	Bacteria	Proteobacteria	Gammaproteobacteria	PLTA13	PLTA13	PLTA13
ASV383	12	392	0.00138547933853413	0.312840721649612	0.0727244051713185	M11	Bacteria	Proteobacteria	Alphaproteobacteria	Rhizobiales	Rhizobiales_Incertae_Sedis	uncultured
ASV384	4	23	0.0012831213058171	0.164178963994705	0.0700958122133191	M1	Bacteria	Acidobacteriota	Subgroup_18	Subgroup_18	Subgroup_18	Subgroup_18
ASV386	7	40	0.00116232517326962	0.190016536925735	0.060895736860321	M3	Bacteria	Actinobacteriota	Thermoleophilia	Solirubrobacterales	67-14	67-14
ASV388	14	280	0.00140328334070636	0.570232377294523	0.091562654703648	M5	Bacteria	Actinobacteriota	Thermoleophilia	Gaiellales	uncultured	uncultured
ASV393	10	149	0.00127396079766441	0.332947933471081	0.0863054687876491	M3	Bacteria	Planctomycetota	Phycisphaerae	Tepidisphaerales	WD2101_soil_group	WD2101_soil_group
ASV394	16	376	0.00138976944937801	0.599629603982811	0.134058240857973	M2	Bacteria	Methylomirabilota	Methylomirabilia	Rokubacteriales	Rokubacteriales	Rokubacteriales
ASV396	14	281	0.00131448623280636	0.412377285798881	0.100324631230313	M2	Bacteria	Actinobacteriota	Thermoleophilia	Gaiellales	Gaiellaceae	Gaiella
ASV398	8	110	0.00122448045234521	0.20715489400171	0.0749148993029848	M9	Bacteria	Gemmatimonadota	Gemmatimonadetes	Gemmatimonadales	Gemmatimonadaceae	uncultured
ASV399	14	184	0.00141962157473914	0.563267424479444	0.0674672192553196	M1	Bacteria	Myxococcota	Myxococcia	Myxococcales	Myxococcaceae
ASV400	13	286	0.00136741756096273	0.43781499244923	0.0652767251236534	M3	Bacteria	Acidobacteriota	Subgroup_22	Subgroup_22	Subgroup_22	Subgroup_22
ASV402	7	92	0.00123767785272452	0.238663210424608	0.0652767251236534	M5	Bacteria	Methylomirabilota	Methylomirabilia	Rokubacteriales	Rokubacteriales	Rokubacteriales
ASV411	14	203	0.00135765242198932	0.528536100046808	0.111715200714977	M7	Bacteria	Gemmatimonadota	Gemmatimonadetes	Gemmatimonadales	Gemmatimonadaceae	uncultured
ASV413	10	107	0.00123129176353455	0.395282418769349	0.0858673699613159	M2	Bacteria	Proteobacteria	Gammaproteobacteria	Burkholderiales
ASV416	13	307	0.00132384769662394	0.485154143131885	0.0841149746559829	M1	Bacteria	Acidobacteriota	Thermoanaerobaculia	Thermoanaerobaculales	Thermoanaerobaculaceae	Subgroup_10
ASV417	12	372	0.00141840106683842	0.426464001224717	0.0687815157343194	M3	Bacteria	Planctomycetota	Phycisphaerae	Tepidisphaerales	WD2101_soil_group	WD2101_soil_group
ASV419	8	122	0.00125200963239977	0.252569009019014	0.0858673699613159	M7	Bacteria	Actinobacteriota	Acidimicrobiia	IMCC26256	IMCC26256	IMCC26256
ASV420	15	461	0.00141064500472082	0.415823635379393	0.0762291957819845	M6	Bacteria	Gemmatimonadota	Gemmatimonadetes	Gemmatimonadales	Gemmatimonadaceae	uncultured
ASV425	14	380	0.00136657570306135	0.463074987898218	0.112153299541311	M1	Bacteria	Planctomycetota	Phycisphaerae	Tepidisphaerales	WD2101_soil_group	WD2101_soil_group
ASV426	13	511	0.00138059398884191	0.388277809830702	0.0630862309919872	M1	Bacteria	Actinobacteriota	Thermoleophilia	Gaiellales
ASV435	14	230	0.00131440902650733	0.481918130709015	0.0683434169079861	M2	Bacteria	Proteobacteria	Alphaproteobacteria	Rhizobiales	Rhizobiales_Incertae_Sedis
ASV437	21	613	0.00146083329015107	0.700286743598752	0.0683434169079861	M4	Bacteria	Acidobacteriota	Vicinamibacteria	Vicinamibacterales
ASV441	15	263	0.00138300191632266	0.498784254781614	0.0604576380339877	M1	Bacteria	Gemmatimonadota	Gemmatimonadetes	Gemmatimonadales	Gemmatimonadaceae	Gemmatimonas
ASV446	17	409	0.00135515715876593	0.516824137785841	0.0889340617456486	M4	Bacteria	Proteobacteria	Alphaproteobacteria	Rhizobiales	Rhizobiales_Incertae_Sedis	uncultured
ASV447	13	608	0.00139652478909807	0.336507478899505	0.0626481321656539	M3	Bacteria	Acidobacteriota	Blastocatellia	Elev-16S-573	Elev-16S-573	Elev-16S-573
ASV448	13	254	0.00134787186581039	0.376592163439503	0.139753525600305	M1	Bacteria	Proteobacteria	Gammaproteobacteria	Burkholderiales	Nitrosomonadaceae	MND1
ASV460	19	326	0.00135049685569941	0.78348081866321	0.0867435676139824	M6	Bacteria	Gemmatimonadota	Gemmatimonadetes	Gemmatimonadales	Gemmatimonadaceae	uncultured
ASV471	13	318	0.00140739567551115	0.47157162802642	0.0639624286446537	M1	Bacteria	Acidobacteriota	Vicinamibacteria	Vicinamibacterales	Vicinamibacteraceae
ASV473	18	615	0.00143076553930951	0.608788747318285	0.0617719345129874	M6	Bacteria	Myxococcota	Polyangia	Haliangiales	Haliangiaceae	Haliangium
ASV474	10	100	0.00123682267939721	0.317840370653031	0.0867435676139824	M3	Bacteria	Latescibacterota	Latescibacterota	Latescibacterota	Latescibacterota	Latescibacterota
ASV480	8	211	0.00126801624764869	0.184337696026518	0.0714101086923188	M6	Bacteria	Actinobacteriota	Thermoleophilia	Gaiellales	uncultured	uncultured
ASV481	6	55	0.00117637359744059	0.162055780173764	0.0700958122133191	M1	Bacteria	Methylomirabilota	Methylomirabilia	Rokubacteriales	Rokubacteriales	Rokubacteriales
ASV482	5	40	0.0011558501016356	0.17854003746158	0.0604576380339877	M5	Bacteria	Actinobacteriota	Thermoleophilia	Gaiellales	Gaiellaceae	Gaiella
ASV487	14	344	0.0013342952068712	0.434322495867738	0.0705339110396523	M2	Bacteria	Actinobacteriota	Actinobacteria	Propionibacteriales	Nocardioidaceae	Nocardioides
ASV489	13	180	0.00134129116060505	0.50675632968975	0.0635243298183204	M2	Bacteria	Acidobacteriota	Vicinamibacteria	Subgroup_17	Subgroup_17	Subgroup_17
ASV490	12	390	0.00136121517264539	0.370817246513579	0.0814863816979834	M10	Bacteria	Proteobacteria	Alphaproteobacteria	Caulobacterales	Hyphomonadaceae	Hirschia
ASV492	9	302	0.00136416810720604	0.256874394655249	0.0784196899136507	M9	Bacteria	Actinobacteriota	Thermoleophilia	Gaiellales
ASV499	11	118	0.00127734305216009	0.43172863132633	0.0906864570509816	M2	Bacteria	Acidobacteriota	Holophagae	Subgroup_7	Subgroup_7	Subgroup_7
ASV500	17	596	0.00139202459989565	0.504307760680635	0.071848207518652	M3	Bacteria	Actinobacteriota	Actinobacteria	Micromonosporales	Micromonosporaceae	Asanoa
ASV503	10	109	0.00127675416143338	0.388116434404128	0.0674672192553196	M4	Bacteria	Actinobacteriota	Thermoleophilia	Solirubrobacterales	67-14	67-14
ASV510	9	133	0.00128152010553235	0.322832644954584	0.0644005274709869	M4	Bacteria	Acidobacteriota	Vicinamibacteria	Vicinamibacterales	Vicinamibacteraceae	Vicinamibacteraceae
ASV511	17	490	0.00140649608627441	0.557239166442853	0.0630862309919872	M5	Bacteria	Gemmatimonadota	Gemmatimonadetes	Gemmatimonadales	Gemmatimonadaceae	Gemmatimonas
ASV516	17	874	0.00145925003801219	0.603188879496237	0.0652767251236534	M5	Bacteria	Gemmatimonadota	BD2-11_terrestrial_group	BD2-11_terrestrial_group	BD2-11_terrestrial_group	BD2-11_terrestrial_group
ASV521	6	30	0.00121808865056663	0.183345777248507	0.0652767251236534	M6	Bacteria	Proteobacteria	Gammaproteobacteria	Burkholderiales	SC-I-84	SC-I-84
ASV524	15	245	0.001389486983002	0.561867116388804	0.129239153768307	M1	Bacteria	Gemmatimonadota	Gemmatimonadetes	Gemmatimonadales	Gemmatimonadaceae	uncultured
ASV526	11	327	0.00130085543745666	0.276691891547332	0.0692196145606526	M7	Bacteria	Acidobacteriota	Subgroup_22	Subgroup_22	Subgroup_22	Subgroup_22
ASV533	16	350	0.00136047901600097	0.570148690955915	0.0889340617456486	M2	Bacteria	Acidobacteriota	Vicinamibacteria	Vicinamibacterales	uncultured	uncultured
ASV536	12	322	0.00141329967483673	0.467675171943126	0.0692196145606526	M5	Bacteria	Methylomirabilota	Methylomirabilia	Rokubacteriales	Rokubacteriales	Rokubacteriales
ASV538	10	306	0.00131109178072605	0.256769329787099	0.0613338356866542	M9	Bacteria	Actinobacteriota	Thermoleophilia	uncultured	uncultured	uncultured
ASV539	11	233	0.00131585261610705	0.312849367632574	0.0639624286446537	M5	Bacteria	Acidobacteriota	Vicinamibacteria	Subgroup_17	Subgroup_17	Subgroup_17
ASV543	13	340	0.00135941222799469	0.466614088500837	0.0810482828716502	M2	Bacteria	Actinobacteriota	Thermoleophilia	Gaiellales	Gaiellaceae	Gaiella
ASV544	13	542	0.00142716515737798	0.41464614914902	0.0613338356866542	M1	Bacteria	Planctomycetota	Phycisphaerae	Tepidisphaerales	WD2101_soil_group	WD2101_soil_group
ASV547	15	796	0.00145371507034086	0.40935156096113	0.0644005274709869	M4	Bacteria	Acidobacteriota	Vicinamibacteria	Vicinamibacterales	Vicinamibacteraceae	Vicinamibacteraceae
ASV550	11	153	0.0012912530230008	0.420054853329449	0.0863054687876491	M6	Bacteria	Proteobacteria	Alphaproteobacteria	Caulobacterales	Caulobacteraceae
ASV554	9	137	0.00131163043335857	0.320283373317491	0.0665910216026531	M2	Bacteria	Actinobacteriota	Thermoleophilia	Gaiellales	uncultured	uncultured
ASV557	12	273	0.00134178778879847	0.335336427447114	0.060895736860321	M3	Bacteria	Myxococcota	Polyangia	Haliangiales	Haliangiaceae	Haliangium
ASV569	15	482	0.00136178070228523	0.447793315927848	0.0709720098659856	M2	Bacteria	Acidobacteriota	Holophagae	Subgroup_7	Subgroup_7	Subgroup_7
ASV577	15	297	0.00134507537593222	0.565488670947488	0.0679053180816529	M3	Bacteria	Actinobacteriota	Thermoleophilia	Gaiellales	uncultured	uncultured
ASV582	15	339	0.00139801112605086	0.516208693268191	0.0674672192553196	M1	Bacteria	Planctomycetota	Phycisphaerae	Tepidisphaerales	WD2101_soil_group	WD2101_soil_group
ASV586	11	235	0.00134520172008593	0.363294868293588	0.0696577133869858	M8	Bacteria	Chloroflexi	KD4-96	KD4-96	KD4-96	KD4-96
ASV592	9	386	0.00136915250275316	0.315613659756902	0.0705339110396523	M5	Bacteria	Planctomycetota	Planctomycetes	Pirellulales	Pirellulaceae	Pir4_lineage
ASV594	9	145	0.00128264410344266	0.28685010993775	0.0661529227763199	M9	Bacteria	Proteobacteria	Gammaproteobacteria	Xanthomonadales	Rhodanobacteraceae	uncultured
ASV595	11	259	0.00131018376930767	0.294875766787363	0.060895736860321	M7	Bacteria	Chloroflexi	P2-11E	P2-11E	P2-11E	P2-11E
ASV617	9	111	0.00125709287046705	0.31424769486885	0.0639624286446537	M2	Bacteria	Acidobacteriota	Holophagae	Subgroup_7	Subgroup_7	Subgroup_7
ASV619	12	274	0.00135929370543568	0.422603596685213	0.0863054687876491	M2	Bacteria	Proteobacteria	Gammaproteobacteria	Nitrosococcales	Nitrosococcaceae	wb1-P19
ASV626	13	344	0.00136867633550511	0.464055819830381	0.102077026535646	M2	Bacteria	Gemmatimonadota	Gemmatimonadetes	Gemmatimonadales	Gemmatimonadaceae
ASV629	13	402	0.00134643385213903	0.333792865793644	0.0700958122133191	M9	Bacteria	Actinobacteriota	Thermoleophilia	Solirubrobacterales	Solirubrobacteraceae	Solirubrobacter
ASV631	9	66	0.00124065319428656	0.332834595212675	0.0600195392076545	M4	Bacteria	Actinobacteriota	MB-A2-108	MB-A2-108	MB-A2-108	MB-A2-108
ASV644	14	598	0.00141335233392504	0.443212525343934	0.0766672946083177	M1	Bacteria	Chloroflexi	Anaerolineae	Ardenticatenales	uncultured	uncultured
ASV645	11	110	0.00123995266080232	0.345431548554463	0.073600602823985	M2	Bacteria	Actinobacteriota	Actinobacteria	0319-7L14	0319-7L14	0319-7L14
ASV656	10	142	0.00135782288887351	0.423720551694932	0.0709720098659856	M9	Bacteria	Actinobacteriota	MB-A2-108	MB-A2-108	MB-A2-108	MB-A2-108
ASV678	11	567	0.00146103768194917	0.377824972936602	0.0884959629193153	M6	Bacteria	Actinobacteriota	Actinobacteria	0319-7L14	0319-7L14	0319-7L14
ASV697	18	870	0.00148856505973481	0.54570809725932	0.0722863063449853	M3	Bacteria	Actinobacteriota	Thermoleophilia	Gaiellales	Gaiellaceae	Gaiella
ASV702	13	677	0.00142981699942478	0.379601794798639	0.0722863063449853	M4	Bacteria	Actinobacteriota	Thermoleophilia	Gaiellales	uncultured	uncultured
ASV713	7	132	0.00140153486502575	0.308327557398682	0.0617719345129874	M4	Bacteria	Proteobacteria	Gammaproteobacteria	Burkholderiales	TRA3-20	TRA3-20
ASV753	14	445	0.00138526047607578	0.484705553143117	0.0784196899136507	M6	Bacteria	Gemmatimonadota	Gemmatimonadetes	Gemmatimonadales	Gemmatimonadaceae
ASV774	10	352	0.00130621358647822	0.260842171548514	0.0661529227763199	M1	Bacteria	Planctomycetota	Phycisphaerae	Tepidisphaerales	WD2101_soil_group	WD2101_soil_group
ASV811	13	317	0.00132938468624044	0.374195382920581	0.0670291204289864	M11	Bacteria	Acidobacteriota	Vicinamibacteria	Vicinamibacterales	uncultured	uncultured
ASV878	12	433	0.00133581259500145	0.351626462941789	0.0985722359249799	M5	Bacteria	Proteobacteria	Gammaproteobacteria	Burkholderiales	TRA3-20	TRA3-20
ASV911	18	862	0.00149952801162986	0.603499467427569	0.0648386262973202	M4	Bacteria	Actinobacteriota	Acidimicrobiia	Microtrichales	Ilumatobacteraceae	uncultured
ASV976	14	418	0.00138789864787938	0.482845086597335	0.0639624286446537	M3	Bacteria	Chloroflexi	Chloroflexia	Thermomicrobiales	JG30-KF-CM45	JG30-KF-CM45
ASV1354	12	287	0.00131809808766435	0.432132863255013	0.0683434169079861	M3	Bacteria	Verrucomicrobiota	Verrucomicrobiae	Chthoniobacterales	Chthoniobacteraceae	Candidatus_Udaeobacter
ASV1413	9	51	0.0012164836612107	0.293679530640559	0.0731625039976518	M8	Bacteria	Actinobacteriota	Thermoleophilia	Solirubrobacterales	Solirubrobacteraceae	Parviterribacter
ASV2153	9	462	0.00132775144768267	0.241962578154575	0.0600195392076545	M8	Bacteria	Actinobacteriota	Thermoleophilia	Solirubrobacterales	Solirubrobacteraceae	Conexibacter
ASV2287	13	638	0.0013334545893092	0.315242146559922	0.0648386262973202	M11	Bacteria	Acidobacteriota	Blastocatellia	Blastocatellales	Blastocatellaceae	Stenotrophobacter
