# Supplementary material for: Microbial interactions mediate the fairy ring type effects on alpine meadow plant communities on the Tibetan plateau
Source: Environ Microbiome. 2026 Mar 10;21:55. doi: 10.1186/s40793-026-00873-z (PMC13088534; doi:10.1186/s40793-026-00873-z)
Supplement: Supplementary file 2 — Supplementary Material 2 [file 40793_2026_873_MOESM2_ESM.zip › co-occurrence network/bacteria/T3/Clitocybe_20out_edge.csv]

Source	Target	Interaction	weight
ASV6	ASV16	+	0.964125468262682
ASV6	ASV95	+	0.853648864972996
ASV6	ASV98	+	0.948543902327774
ASV6	ASV102	+	0.977270824453061
ASV6	ASV118	-	0.982762250391676
ASV6	ASV176	+	0.985984577190703
ASV6	ASV180	+	0.780270949358565
ASV6	ASV447	+	0.9575006002068
ASV6	ASV537	-	0.784035035156091
ASV6	ASV539	-	0.960809488604543
ASV8	ASV92	-	0.968701629957494
ASV8	ASV111	-	0.866470507456442
ASV8	ASV200	-	0.997166921933108
ASV8	ASV203	-	0.968056783283188
ASV8	ASV231	+	0.768273473914232
ASV9	ASV69	-	0.943005238625438
ASV9	ASV174	+	0.945138247745639
ASV9	ASV181	+	0.803198868287951
ASV9	ASV346	-	0.902967346235525
ASV9	ASV372	-	0.901329357604269
ASV9	ASV784	+	0.869716640975438
ASV9	ASV904	-	0.928183788539348
ASV10	ASV68	+	0.878178684824566
ASV10	ASV137	-	0.959417958553725
ASV10	ASV234	+	0.792432180033582
ASV10	ASV238	+	0.9646753408131
ASV10	ASV243	+	0.800716089028038
ASV10	ASV280	+	0.937551463907265
ASV10	ASV284	+	0.798720195004636
ASV10	ASV290	+	0.909685032440513
ASV10	ASV703	+	0.984333209604216
ASV10	ASV735	+	0.837846783336835
ASV10	ASV784	+	0.975396849950482
ASV11	ASV29	+	0.875542798961723
ASV11	ASV40	+	0.823347004930751
ASV11	ASV67	-	0.738438423156947
ASV11	ASV332	+	0.903397198308928
ASV11	ASV336	+	0.932162975847346
ASV11	ASV352	-	0.933299432957707
ASV11	ASV388	+	0.807414621963872
ASV11	ASV502	-	1
ASV12	ASV286	-	0.721459755428111
ASV12	ASV296	-	0.973780561899912
ASV12	ASV349	+	0.926401181676583
ASV12	ASV358	+	0.824952302452794
ASV12	ASV371	-	0.986200297813463
ASV12	ASV1297	+	0.963687464047573
ASV13	ASV300	+	0.669386134437002
ASV16	ASV71	+	0.979500076690316
ASV16	ASV86	+	0.889422546122094
ASV16	ASV110	+	0.933430995069837
ASV16	ASV117	-	0.96497476572758
ASV16	ASV193	-	0.923243360860397
ASV16	ASV208	-	1
ASV16	ASV240	+	0.894778021838697
ASV16	ASV256	-	0.844255300751146
ASV16	ASV268	-	0.95244969520209
ASV16	ASV499	+	0.942139980612402
ASV16	ASV522	+	0.964202545861497
ASV16	ASV547	+	0.959069485612639
ASV17	ASV70	-	0.97889096022913
ASV17	ASV135	-	0.99804087028107
ASV17	ASV195	-	0.921136331889327
ASV17	ASV214	-	0.97898307510416
ASV17	ASV241	+	0.995006356762846
ASV17	ASV253	+	0.986986332864474
ASV17	ASV307	+	0.990855990529749
ASV17	ASV375	+	0.707984399769991
ASV17	ASV378	+	0.954575833483831
ASV17	ASV394	+	0.6681244084063
ASV17	ASV526	+	0.696928771885791
ASV18	ASV84	+	0.806477233745719
ASV18	ASV131	-	0.763742495489296
ASV18	ASV163	-	0.783043312464928
ASV18	ASV549	+	0.857932177458531
ASV18	ASV560	+	0.875837115160379
ASV18	ASV595	+	0.833006197756501
ASV18	ASV1217	+	0.900156388053992
ASV19	ASV26	+	0.874658926593704
ASV19	ASV29	+	0.846830191714749
ASV19	ASV59	+	0.833116511244358
ASV19	ASV75	+	0.817653547221343
ASV19	ASV85	+	0.788956151261625
ASV19	ASV115	+	0.772462847002962
ASV19	ASV127	+	0.820571553961247
ASV19	ASV156	+	0.750861248907619
ASV19	ASV164	+	0.822337420610759
ASV19	ASV627	+	0.882501280010256
ASV19	ASV738	-	0.570858393752392
ASV19	ASV878	-	0.924004742029732
ASV20	ASV42	+	0.880725808643267
ASV20	ASV217	-	0.950125199551675
ASV20	ASV223	-	0.84177777137722
ASV20	ASV286	-	0.997463169689617
ASV20	ASV288	-	0.952236460316612
ASV20	ASV320	+	0.698177050674508
ASV20	ASV334	+	0.989233216576752
ASV20	ASV416	-	0.976206560946723
ASV20	ASV685	-	0.711866856228414
ASV21	ASV124	-	0.924532922788887
ASV21	ASV499	+	0.935869278771589
ASV22	ASV275	+	0.915262597092612
ASV22	ASV318	+	0.894642291470636
ASV22	ASV331	+	0.954592814967164
ASV22	ASV396	-	0.956191906398165
ASV22	ASV533	-	0.839034661111734
ASV22	ASV554	-	0.959416202199901
ASV22	ASV804	+	0.886830304062592
ASV23	ASV30	+	0.796853962613113
ASV23	ASV76	+	0.76550754443236
ASV23	ASV150	+	0.832419889984746
ASV23	ASV188	-	0.983839809408846
ASV23	ASV259	+	0.997658662266713
ASV23	ASV303	+	0.97236688382641
ASV24	ASV32	+	0.954937421274722
ASV24	ASV86	-	0.819428131843449
ASV24	ASV187	+	0.962423625162866
ASV24	ASV210	-	0.829479852109225
ASV24	ASV237	+	0.973975311435615
ASV24	ASV303	-	0.966915084920317
ASV25	ASV98	-	0.899695956343004
ASV25	ASV102	-	0.811486486584987
ASV25	ASV106	-	0.992021220431109
ASV26	ASV47	+	0.917268840583857
ASV26	ASV83	+	0.675822196128801
ASV26	ASV156	+	0.727585007567876
ASV26	ASV166	+	0.985749997740573
ASV26	ASV200	+	0.833503088068101
ASV26	ASV465	-	0.906800745739385
ASV26	ASV480	+	0.614262575231292
ASV26	ASV878	+	0.736517577380066
ASV27	ASV237	+	0.932190346048538
ASV27	ASV480	+	0.931119867011228
ASV28	ASV71	+	0.823442915173534
ASV28	ASV86	+	0.889046610884287
ASV28	ASV101	+	0.832230217946909
ASV28	ASV116	+	0.818475822418637
ASV28	ASV237	-	0.835386165931395
ASV28	ASV242	-	0.894377478280496
ASV28	ASV448	-	0.892903152201264
ASV28	ASV703	-	0.828510446292317
ASV29	ASV220	-	0.856482504090465
ASV29	ASV279	-	0.955684777916949
ASV29	ASV302	-	0.739199467871448
ASV29	ASV318	-	0.89775388526978
ASV29	ASV840	+	0.904374375033597
ASV30	ASV268	-	0.963699098510735
ASV30	ASV465	+	0.941922036280652
ASV30	ASV473	+	0.86486817205054
ASV30	ASV487	+	0.93947776390784
ASV30	ASV586	+	0.923388994870159
ASV30	ASV729	+	0.961693865638191
ASV31	ASV42	+	0.952550456657405
ASV31	ASV43	+	0.816351044853138
ASV31	ASV49	+	0.879105402246316
ASV31	ASV50	+	0.862305881344492
ASV31	ASV137	-	0.887510873932643
ASV31	ASV152	-	0.766943637207205
ASV31	ASV204	+	0.971946544254628
ASV31	ASV238	-	0.762040431079442
ASV31	ASV263	+	0.902073053745099
ASV31	ASV308	-	0.843634674323494
ASV31	ASV388	-	0.602413851658783
ASV31	ASV549	-	0.996197894593562
ASV32	ASV137	+	0.909067891545134
ASV32	ASV141	+	0.921155089368401
ASV32	ASV152	+	0.904005076530014
ASV32	ASV168	+	0.884569887497647
ASV32	ASV232	+	0.898682952148261
ASV32	ASV627	+	0.912452761136863
ASV35	ASV108	-	0.990759879196232
ASV36	ASV369	-	0.932706357513358
ASV36	ASV533	+	0.972926615247583
ASV38	ASV43	-	0.791241915296483
ASV38	ASV68	+	0.981430851981439
ASV38	ASV120	-	0.978011152298796
ASV38	ASV128	-	0.986198335340101
ASV38	ASV211	-	0.625842910281719
ASV40	ASV149	-	0.994608150791781
ASV40	ASV176	-	0.791626249161355
ASV40	ASV332	-	0.820968691086492
ASV41	ASV131	+	0.590267257252742
ASV41	ASV236	-	0.778925897563572
ASV41	ASV365	-	0.65341622584968
ASV41	ASV445	-	0.774961629632362
ASV42	ASV74	+	0.83065346300808
ASV42	ASV124	+	0.794662061642224
ASV42	ASV140	+	0.984999581609164
ASV42	ASV153	+	0.637123088659114
ASV42	ASV181	-	0.621873145772012
ASV42	ASV196	-	0.642971564462691
ASV42	ASV276	+	0.850863789139264
ASV42	ASV538	-	0.983102440111259
ASV42	ASV626	-	0.990085263432874
ASV42	ASV769	-	0.997666105929639
ASV43	ASV46	-	0.932541424515239
ASV43	ASV106	-	0.900269146457358
ASV43	ASV114	-	0.786035062511883
ASV43	ASV124	-	0.676489721357638
ASV43	ASV166	-	0.50050804902946
ASV43	ASV227	-	0.770334348982036
ASV43	ASV313	+	0.774418350381561
ASV43	ASV426	-	0.976125700245207
ASV43	ASV437	-	0.979635194269409
ASV43	ASV511	+	0.745599291728343
ASV43	ASV536	+	0.959933101129443
ASV43	ASV784	-	0.967952692389151
ASV44	ASV66	+	0.982068646126389
ASV45	ASV149	-	0.926870153263791
ASV45	ASV293	-	0.621529411151682
ASV45	ASV341	-	0.97556240572185
ASV46	ASV300	-	0.907808235318044
ASV49	ASV89	-	0.868849997191395
ASV49	ASV94	-	0.975787821687113
ASV49	ASV138	-	0.862479198473521
ASV49	ASV156	-	0.968769512154603
ASV49	ASV170	-	0.740207903520641
ASV49	ASV316	+	0.796404327414378
ASV49	ASV369	+	0.820221192548139
ASV49	ASV448	+	0.904159003124498
ASV49	ASV517	+	0.875256938480754
ASV50	ASV59	+	0.793813055503446
ASV50	ASV68	+	0.717414224374586
ASV50	ASV138	+	0.820384841602016
ASV50	ASV139	+	0.805183743075294
ASV50	ASV145	+	0.857475281965756
ASV50	ASV146	+	0.787165827445015
ASV50	ASV196	+	0.787205042241276
ASV51	ASV66	+	0.536046246076147
ASV51	ASV83	+	0.647570068881738
ASV51	ASV156	+	0.698214773218731
ASV51	ASV166	+	0.978159358172202
ASV51	ASV179	+	0.986702355774591
ASV51	ASV181	+	0.576808374600852
ASV51	ASV227	-	0.655282595349173
ASV51	ASV366	+	0.928552153962556
ASV51	ASV447	+	0.917988856781728
ASV51	ASV730	+	0.904305891323199
ASV51	ASV1217	+	0.780483071247729
ASV52	ASV58	-	0.927276998705349
ASV52	ASV70	-	0.888615260469625
ASV52	ASV102	-	0.932310888460453
ASV52	ASV112	-	0.901366353394928
ASV52	ASV156	+	0.738318076115789
ASV52	ASV198	-	0.955766545935436
ASV52	ASV249	-	0.638050533002455
ASV52	ASV290	+	0.939076206571002
ASV52	ASV471	+	0.731085716416344
ASV52	ASV904	+	0.805569088652979
ASV52	ASV1355	+	0.6959777231595
ASV53	ASV164	+	0.885498697740959
ASV54	ASV203	-	0.877041305424446
ASV56	ASV77	-	0.615153438963919
ASV56	ASV107	+	0.935975120175414
ASV56	ASV112	+	0.927176406451293
ASV56	ASV118	-	0.977570837996046
ASV56	ASV121	+	0.902584079999707
ASV56	ASV190	+	0.858403688239707
ASV56	ASV198	+	0.903949622502266
ASV56	ASV267	+	0.842705820953923
ASV56	ASV335	-	1
ASV56	ASV341	-	0.952623535788259
ASV57	ASV163	-	0.864934920985833
ASV57	ASV236	-	0.703652865653942
ASV57	ASV522	+	0.812896473686753
ASV57	ASV738	+	0.734598707903589
ASV57	ASV774	+	0.859571002960958
ASV57	ASV840	+	0.860941768925909
ASV58	ASV82	+	0.820095541908068
ASV58	ASV102	+	0.87053481947141
ASV58	ASV137	+	0.835312285019275
ASV58	ASV152	+	0.827606503609062
ASV58	ASV160	+	0.842727760469032
ASV58	ASV217	+	0.980276117614176
ASV58	ASV250	+	0.961181951216571
ASV58	ASV277	-	0.835233701699886
ASV58	ASV309	+	0.978081794358479
ASV58	ASV311	+	0.970122166724457
ASV58	ASV377	+	0.959355174890519
ASV59	ASV301	-	0.825089853566308
ASV59	ASV549	+	0.891915180689783
ASV60	ASV77	+	0.857496558308902
ASV60	ASV117	+	0.843302409502641
ASV60	ASV128	+	0.806378528696491
ASV60	ASV155	-	0.891634507212921
ASV60	ASV280	-	0.965092599734064
ASV60	ASV287	-	0.76990200868659
ASV60	ASV290	-	0.974291050568286
ASV60	ASV295	-	0.962759065310763
ASV60	ASV333	-	0.740285721773453
ASV60	ASV334	-	0.891227550926602
ASV60	ASV347	-	0.879372187933888
ASV60	ASV352	-	0.723292368960982
ASV60	ASV361	-	0.944900173340417
ASV60	ASV437	-	0.944193841938955
ASV60	ASV441	-	0.650908080258275
ASV60	ASV448	-	0.791147189475284
ASV60	ASV455	-	0.749072924452983
ASV60	ASV539	-	0.787458829376834
ASV60	ASV547	-	0.956410347472032
ASV60	ASV627	-	0.871040387091935
ASV61	ASV77	-	0.725702274232594
ASV61	ASV139	+	0.684153211077763
ASV61	ASV769	-	0.711026348325779
ASV63	ASV110	-	0.723822269246446
ASV63	ASV196	+	0.974388317582588
ASV63	ASV200	+	0.947600017560686
ASV63	ASV211	+	0.911898037407884
ASV63	ASV242	+	0.943526028383832
ASV63	ASV308	+	0.810618848745688
ASV63	ASV413	+	0.886242946393031
ASV63	ASV460	+	0.808886822347956
ASV65	ASV110	+	0.866583668048738
ASV65	ASV184	+	0.862780311405199
ASV65	ASV265	+	0.729990714450966
ASV65	ASV297	+	0.914340168133901
ASV65	ASV480	+	0.908699569357098
ASV65	ASV517	+	0.910820420301813
ASV65	ASV586	+	0.901418765870782
ASV66	ASV92	+	0.882156380465348
ASV66	ASV107	+	0.826271479978476
ASV66	ASV112	+	0.910991781941748
ASV66	ASV122	+	0.786200291976751
ASV66	ASV131	+	0.955013763249212
ASV66	ASV223	+	0.906733992768599
ASV66	ASV256	+	0.763500272677717
ASV66	ASV678	-	0.915083002073067
ASV68	ASV117	-	0.848452885539594
ASV68	ASV372	+	0.915376842458753
ASV69	ASV313	+	0.619267875894182
ASV70	ASV236	-	0.969870920010489
ASV71	ASV160	-	0.973061411433263
ASV71	ASV168	-	0.861839335324454
ASV71	ASV173	-	0.913858665833514
ASV71	ASV176	-	0.931292407724983
ASV71	ASV179	-	0.933811903152478
ASV71	ASV203	-	0.900314914101912
ASV71	ASV207	-	0.964517350434686
ASV71	ASV239	-	0.95982721237651
ASV71	ASV259	-	0.900787210546451
ASV71	ASV334	-	0.861063432056254
ASV71	ASV346	-	0.953277702956761
ASV71	ASV366	-	0.898568037691329
ASV71	ASV383	-	0.95653204788644
ASV71	ASV393	-	0.919054515012594
ASV71	ASV394	-	0.965481316909029
ASV71	ASV528	+	0.71370067862612
ASV73	ASV108	+	0.98454003231484
ASV73	ASV119	+	0.986117477494867
ASV73	ASV165	-	0.712530497116789
ASV73	ASV186	+	0.978699595272138
ASV73	ASV251	+	0.975227394996365
ASV73	ASV425	-	0.902123772038073
ASV74	ASV199	+	0.911070313930171
ASV74	ASV241	+	0.941939568478362
ASV75	ASV208	+	0.71546925245603
ASV76	ASV119	+	0.95002235997917
ASV76	ASV207	+	0.902755411044397
ASV76	ASV219	+	0.806017620645169
ASV76	ASV271	-	0.95989835185889
ASV76	ASV295	+	0.804045161646993
ASV76	ASV351	+	0.83263966836722
ASV77	ASV256	+	0.916812290589801
ASV77	ASV361	+	0.884230078539178
ASV77	ASV389	+	0.828173270748931
ASV77	ASV402	+	0.798322972937576
ASV77	ASV560	+	0.798668671354237
ASV77	ASV697	+	0.764496217725653
ASV77	ASV753	+	0.745572920082178
ASV77	ASV774	+	0.944348418758981
ASV80	ASV83	-	0.960871799079371
ASV80	ASV111	-	0.954900192066557
ASV80	ASV119	-	0.954037948432003
ASV80	ASV122	-	0.924684973913491
ASV80	ASV130	-	0.981984537694544
ASV80	ASV133	-	0.898712648768111
ASV80	ASV168	-	0.962730326894718
ASV80	ASV189	-	0.965690317622624
ASV80	ASV335	-	0.973916340548988
ASV80	ASV336	-	0.963359491187525
ASV80	ASV351	-	0.830831277916134
ASV81	ASV114	+	0.854361299761795
ASV81	ASV206	+	0.739536591786219
ASV81	ASV237	+	0.852955666656952
ASV81	ASV371	+	0.761057829740989
ASV81	ASV460	-	0.783829064403287
ASV81	ASV480	+	0.804384157702947
ASV81	ASV482	+	0.821240156473395
ASV82	ASV150	+	0.691684947617555
ASV82	ASV166	+	0.751583204376727
ASV82	ASV192	+	0.557163033472888
ASV82	ASV195	+	0.873829411792688
ASV82	ASV199	+	0.736907590534707
ASV82	ASV232	+	0.754252128493662
ASV82	ASV303	+	0.666918083718954
ASV82	ASV323	+	0.780344003521899
ASV82	ASV332	+	0.790810596723863
ASV82	ASV352	+	0.870780541932886
ASV82	ASV371	+	0.686121489436357
ASV82	ASV377	+	0.679431217788335
ASV82	ASV402	-	0.755565128428104
ASV82	ASV441	+	0.751145793078001
ASV83	ASV187	+	0.985961713302496
ASV83	ASV218	+	0.985698890606908
ASV83	ASV238	-	0.974880365452988
ASV83	ASV274	-	0.998632551725049
ASV83	ASV448	-	0.932203199384751
ASV83	ASV582	-	0.873954162253418
ASV83	ASV586	-	0.857986440913151
ASV84	ASV142	-	0.790020394949444
ASV84	ASV286	-	0.7976901121753
ASV85	ASV203	+	0.909548359673288
ASV85	ASV224	-	0.674778224641138
ASV85	ASV251	+	0.655426372705918
ASV87	ASV255	+	0.940703439063684
ASV88	ASV279	-	0.988696374358622
ASV88	ASV441	+	0.914731268094337
ASV88	ASV804	+	0.994744634642139
ASV89	ASV288	-	0.779346272416953
ASV89	ASV289	-	0.783581884403377
ASV89	ASV319	+	0.962466014436359
ASV89	ASV320	+	0.97576142602366
ASV89	ASV394	+	0.956443187331593
ASV89	ASV537	-	0.772545686803122
ASV94	ASV304	+	0.849722775431042
ASV95	ASV139	-	0.912048337433519
ASV95	ASV195	-	0.943759527948407
ASV95	ASV214	-	0.706030140648611
ASV95	ASV227	-	0.93005595620721
ASV95	ASV255	+	0.918183478783762
ASV95	ASV296	-	0.628034606441914
ASV95	ASV313	+	0.625484270313011
ASV95	ASV323	-	0.930990729874338
ASV96	ASV511	+	0.907430702092403
ASV96	ASV678	+	0.847248378890315
ASV97	ASV130	+	0.865292939217859
ASV97	ASV163	+	0.828839815765546
ASV97	ASV171	+	0.863775401329223
ASV97	ASV190	-	0.924277773477311
ASV97	ASV199	+	0.770967170322451
ASV97	ASV276	-	0.924536260340582
ASV97	ASV480	+	0.867253779868929
ASV98	ASV262	+	0.929991995911674
ASV98	ASV533	+	0.934041935406816
ASV99	ASV560	-	0.921954132820014
ASV100	ASV201	+	0.74684772231128
ASV100	ASV335	-	0.968388594695777
ASV100	ASV703	+	0.911413960185014
ASV101	ASV190	-	0.918078022104585
ASV102	ASV199	+	0.942388004994435
ASV104	ASV383	+	0.715926515470353
ASV104	ASV400	+	0.767573126374091
ASV104	ASV402	+	0.79220527676566
ASV104	ASV496	+	0.863982342992749
ASV104	ASV526	-	0.99280376116089
ASV104	ASV533	-	0.956576929274745
ASV105	ASV127	-	0.963960442435229
ASV106	ASV238	+	0.898278745031985
ASV106	ASV271	+	0.818697033904808
ASV106	ASV293	-	0.987694793679743
ASV106	ASV296	-	0.944833930331345
ASV106	ASV318	-	0.985089137488391
ASV107	ASV119	-	0.979524696816272
ASV107	ASV136	-	0.96622716735614
ASV107	ASV1297	-	0.92792081011139
ASV108	ASV252	+	0.873154542291351
ASV108	ASV347	+	0.946151952815799
ASV108	ASV784	+	0.817575564481885
ASV108	ASV904	+	0.893070106785825
ASV110	ASV268	-	0.650736543414896
ASV111	ASV166	-	0.935962948988075
ASV111	ASV265	-	0.954992928450991
ASV111	ASV320	-	0.937833079755759
ASV111	ASV436	-	0.943339092263254
ASV111	ASV499	+	0.956936437186849
ASV111	ASV522	+	0.963860418582236
ASV111	ASV537	-	0.972321392474793
ASV111	ASV547	+	0.947082657591471
ASV111	ASV627	+	0.910122570575022
ASV112	ASV140	+	0.957351869289738
ASV112	ASV208	+	0.894472690878516
ASV112	ASV269	+	0.888548264306903
ASV112	ASV275	+	0.899290320824774
ASV113	ASV241	+	0.798009647418546
ASV113	ASV358	+	0.898176871991529
ASV113	ASV753	+	0.841834847421685
ASV113	ASV1217	+	0.692472986590984
ASV114	ASV155	-	0.83497081833831
ASV114	ASV171	+	0.722028812776974
ASV114	ASV174	+	0.73782145322367
ASV114	ASV195	-	0.801026162662503
ASV114	ASV217	+	0.740691880252454
ASV114	ASV320	+	0.670894219431925
ASV114	ASV533	+	0.97532796809623
ASV114	ASV567	+	0.968434965072185
ASV115	ASV119	+	0.944300945767002
ASV115	ASV123	-	0.670685849603088
ASV115	ASV129	-	0.838260444524051
ASV115	ASV139	+	0.982254583545497
ASV115	ASV181	+	0.976151334662435
ASV115	ASV189	+	0.815669888952995
ASV115	ASV289	+	0.884120696036682
ASV115	ASV306	+	0.908806995504226
ASV115	ASV349	+	0.916335206112252
ASV115	ASV356	+	0.898788724841907
ASV115	ASV437	+	0.893143785509886
ASV115	ASV840	+	0.904001318194154
ASV115	ASV904	+	0.93278410056923
ASV116	ASV123	+	0.915500349661162
ASV116	ASV136	+	0.839828180873058
ASV116	ASV146	-	0.9187572360611
ASV116	ASV156	+	0.875187785534439
ASV116	ASV163	+	0.878069489533504
ASV116	ASV426	+	0.792182712082026
ASV117	ASV123	+	0.80549437692492
ASV117	ASV124	+	0.724242145110085
ASV117	ASV166	+	0.726615602152745
ASV117	ASV193	-	0.948230764716361
ASV117	ASV234	-	0.868420632351352
ASV118	ASV297	-	0.867040963684184
ASV120	ASV511	-	0.646728762531713
ASV121	ASV460	-	0.590085081034718
ASV121	ASV538	+	0.990818799300345
ASV122	ASV133	-	0.800448401622934
ASV122	ASV153	-	0.697716110865108
ASV122	ASV168	-	0.781348114597247
ASV122	ASV189	+	0.936801782305993
ASV122	ASV230	-	0.884027090338428
ASV122	ASV231	+	0.960549218147131
ASV122	ASV369	-	0.85835404962597
ASV122	ASV536	+	0.909357140256944
ASV122	ASV539	+	0.73670465584059
ASV122	ASV840	+	0.71475501778591
ASV123	ASV126	+	0.723867253439617
ASV123	ASV161	+	0.664800176619713
ASV123	ASV166	+	0.795861605969593
ASV123	ASV178	+	0.724804138134268
ASV123	ASV217	+	0.841467551950721
ASV123	ASV267	+	0.783084615294622
ASV123	ASV295	-	0.893279131068137
ASV124	ASV538	+	0.764856513449793
ASV126	ASV156	+	0.76603891889038
ASV126	ASV166	+	0.989706666282989
ASV126	ASV179	+	0.981964751079886
ASV126	ASV227	-	0.782005258851061
ASV126	ASV247	+	0.968869740171166
ASV126	ASV296	+	0.970433045129543
ASV126	ASV302	+	0.881399514751557
ASV126	ASV383	+	0.961886432596156
ASV126	ASV426	-	0.993930673879859
ASV127	ASV224	+	0.985207211466818
ASV127	ASV284	-	0.949089550564598
ASV127	ASV304	+	0.976433841826924
ASV127	ASV871	+	0.808924726231077
ASV128	ASV234	+	0.784314760345078
ASV128	ASV479	+	0.95096088941282
ASV129	ASV238	+	0.96125430226029
ASV129	ASV302	+	0.730090911168124
ASV131	ASV448	+	0.830269523323758
ASV131	ASV455	-	0.858756531522229
ASV131	ASV479	+	0.863241079055285
ASV131	ASV685	+	0.881071165417669
ASV132	ASV152	-	0.929504088300798
ASV132	ASV227	-	0.839321699335985
ASV132	ASV269	-	0.760702789744548
ASV133	ASV228	-	0.868635071980593
ASV133	ASV1217	+	0.969556167294116
ASV134	ASV206	+	0.907218967852564
ASV135	ASV804	+	0.540313056258753
ASV136	ASV145	-	0.727846968845921
ASV136	ASV163	+	0.475107990534391
ASV136	ASV208	+	0.623410923131214
ASV136	ASV217	+	0.947859338113726
ASV136	ASV228	+	0.982722525588215
ASV136	ASV284	-	0.554838360037256
ASV136	ASV356	-	0.493212355000398
ASV136	ASV369	+	0.963055309003076
ASV136	ASV377	+	0.681023092935884
ASV136	ASV522	+	0.592003083577769
ASV136	ASV524	+	0.956834253281529
ASV136	ASV554	+	0.951120245683455
ASV137	ASV218	+	0.939609691498914
ASV137	ASV265	+	0.934435396799605
ASV137	ASV473	+	0.9394654615267
ASV137	ASV492	+	0.924879780331481
ASV137	ASV517	+	0.881663874360531
ASV137	ASV536	+	0.863818721716437
ASV137	ASV538	+	0.89491859364701
ASV137	ASV595	+	0.7910707748186
ASV138	ASV335	-	0.671041359269174
ASV138	ASV511	-	0.625988490748293
ASV139	ASV180	-	0.984337328828326
ASV139	ASV288	+	0.984282552104779
ASV139	ASV389	+	0.974724791250706
ASV140	ASV206	+	0.77353784314281
ASV140	ASV304	-	0.814886091286951
ASV140	ASV331	-	0.829921395893845
ASV141	ASV161	-	0.838260032402014
ASV141	ASV184	+	0.749514523841152
ASV141	ASV307	+	0.904577020202514
ASV141	ASV361	+	0.908101669497865
ASV141	ASV389	+	0.884824855190346
ASV141	ASV560	+	0.765224280897034
ASV141	ASV840	+	0.86293632381752
ASV142	ASV146	-	0.900508606462588
ASV142	ASV156	+	0.879871899762223
ASV142	ASV163	+	0.792063750698467
ASV142	ASV186	+	0.869426463240607
ASV142	ASV296	-	0.954787986130325
ASV142	ASV735	+	0.823256801911798
ASV143	ASV173	+	0.807891400815031
ASV143	ASV218	+	0.903484816786408
ASV143	ASV280	+	0.660829139457391
ASV143	ASV356	-	0.844054063164894
ASV145	ASV156	+	0.960112378472511
ASV145	ASV217	+	0.992866860405715
ASV145	ASV479	+	0.875095390731329
ASV146	ASV296	+	0.63563690351991
ASV146	ASV300	+	0.907510817299305
ASV146	ASV366	+	0.892149462633122
ASV147	ASV220	-	0.833920855767353
ASV147	ASV536	+	0.876577190121168
ASV147	ASV539	+	0.904729486029434
ASV147	ASV560	+	0.887599816490078
ASV147	ASV840	+	0.856060486268698
ASV149	ASV155	+	0.873628169581725
ASV149	ASV189	+	0.858107302935812
ASV149	ASV195	+	0.913859507676149
ASV149	ASV196	+	0.844126011310653
ASV149	ASV228	+	0.866928199856557
ASV149	ASV243	+	0.910087854522708
ASV149	ASV301	+	0.826046998737309
ASV149	ASV331	-	0.796405584066319
ASV149	ASV376	+	0.856715118181222
ASV149	ASV517	+	0.877093731708661
ASV149	ASV547	+	0.851930469894745
ASV149	ASV586	+	0.877210217186813
ASV149	ASV738	-	0.995138990524705
ASV149	ASV769	-	0.963546902584282
ASV150	ASV166	+	0.738652576205722
ASV150	ASV174	+	0.978534071541168
ASV150	ASV214	-	0.980189135668977
ASV150	ASV250	+	0.994217006503621
ASV150	ASV346	+	0.984293676140714
ASV151	ASV214	+	0.864772023201579
ASV151	ASV304	+	0.817993289946731
ASV152	ASV284	+	0.833483309280388
ASV152	ASV402	+	0.935274020328971
ASV152	ASV471	+	0.810796791344125
ASV152	ASV735	+	0.753146893379289
ASV153	ASV165	+	0.919182552691153
ASV153	ASV181	-	0.946076279413217
ASV153	ASV192	+	0.912515684398681
ASV153	ASV196	+	0.709208903991139
ASV153	ASV218	+	0.856855480177332
ASV153	ASV241	+	0.845015624669414
ASV153	ASV277	+	0.914239186786186
ASV153	ASV293	-	0.894308727360525
ASV155	ASV524	+	0.754863641568905
ASV155	ASV567	+	0.8086691617763
ASV155	ASV627	+	0.596693792049934
ASV155	ASV677	+	0.90176898687786
ASV155	ASV697	+	0.763080297221596
ASV156	ASV168	+	0.779790672852056
ASV156	ASV192	+	0.864785890623148
ASV156	ASV249	+	0.889821940599193
ASV156	ASV253	+	0.765396297940802
ASV156	ASV268	+	0.879350229734817
ASV156	ASV276	+	0.823795655695374
ASV156	ASV279	+	0.700602632165444
ASV156	ASV286	+	0.643102804254616
ASV156	ASV287	+	0.721559289257226
ASV156	ASV300	-	0.87490651653271
ASV156	ASV309	+	0.711951589768343
ASV156	ASV317	+	0.976094136251741
ASV156	ASV351	+	0.875480619637278
ASV156	ASV396	+	0.913548533444932
ASV156	ASV482	+	0.771875606935277
ASV156	ASV528	-	0.971347801099306
ASV160	ASV243	-	0.967607320999208
ASV160	ASV262	-	0.958725145605181
ASV160	ASV301	-	0.559331033077683
ASV160	ASV753	-	0.535374293531057
ASV160	ASV878	-	0.730234776207939
ASV161	ASV296	+	0.892781731428443
ASV161	ASV729	+	0.930854857440134
ASV162	ASV231	-	0.980636704888482
ASV162	ASV293	+	0.883274712878077
ASV162	ASV426	-	0.917951529257635
ASV163	ASV288	-	0.656552489976611
ASV163	ASV301	+	0.969365041704813
ASV164	ASV560	-	0.861911512105765
ASV165	ASV275	+	0.933731262747337
ASV165	ASV333	+	0.969433763356156
ASV165	ASV595	+	0.827220323786142
ASV166	ASV219	-	0.860926298802731
ASV166	ASV247	-	0.876191936323008
ASV166	ASV284	-	0.872019653482649
ASV166	ASV378	-	0.867074733545182
ASV167	ASV203	-	0.897785485695921
ASV168	ASV268	+	0.854597011298026
ASV168	ASV389	+	0.86310197440088
ASV168	ASV538	+	0.893516284464363
ASV169	ASV286	-	0.95167162787441
ASV169	ASV537	+	0.869325426848105
ASV170	ASV190	+	0.854211544615853
ASV170	ASV196	+	0.86557548687367
ASV170	ASV369	+	0.918319785531585
ASV170	ASV425	-	0.963168670516267
ASV170	ASV437	+	0.681667099344086
ASV170	ASV554	+	0.881362484123561
ASV171	ASV174	+	0.716742167222278
ASV171	ASV212	-	0.983886167899201
ASV171	ASV223	-	0.962156654874145
ASV171	ASV313	-	0.841768960892892
ASV171	ASV325	-	0.707688343445187
ASV171	ASV347	-	0.606549452065502
ASV171	ASV511	-	0.575592168550649
ASV171	ASV735	-	0.607689613063386
ASV171	ASV784	-	0.902051064094002
ASV173	ASV216	-	0.596886555218688
ASV173	ASV228	-	0.724881802652089
ASV173	ASV240	-	0.518276946948518
ASV173	ASV243	+	0.991517126176241
ASV173	ASV271	-	0.876109742922338
ASV173	ASV333	-	0.791409464329824
ASV173	ASV393	-	0.831585154709567
ASV173	ASV465	+	0.653724947394305
ASV173	ASV537	-	0.83891669945529
ASV173	ASV878	-	0.837811104725255
ASV174	ASV180	-	0.836128415039747
ASV174	ASV218	-	0.865571787954861
ASV174	ASV306	+	0.813844246470317
ASV174	ASV538	+	0.969990124309143
ASV176	ASV210	+	0.914062432392479
ASV176	ASV232	+	0.788676228424756
ASV176	ASV302	+	0.932550908954295
ASV176	ASV317	+	0.799568671849846
ASV176	ASV336	+	0.916120904819817
ASV176	ASV361	-	0.936808141460876
ASV176	ASV446	+	0.890645714347238
ASV176	ASV517	+	0.862050700407527
ASV176	ASV769	+	0.675056915679255
ASV178	ASV396	-	0.949815575446946
ASV179	ASV225	+	0.789829833424263
ASV179	ASV295	-	0.891584671175491
ASV179	ASV332	+	0.79853345436966
ASV179	ASV413	+	0.669717873847436
ASV179	ASV425	+	0.860311153938861
ASV179	ASV437	+	0.800288152600195
ASV179	ASV626	+	0.885236117871733
ASV180	ASV206	+	0.864353357742117
ASV180	ASV232	+	0.791295325464241
ASV180	ASV250	-	0.907698251477946
ASV180	ASV334	-	0.724180270803413
ASV181	ASV210	+	0.938552573271153
ASV181	ASV554	+	0.859003209276389
ASV181	ASV738	+	0.961772344701141
ASV186	ASV318	-	0.989996829413745
ASV186	ASV774	-	0.926991429903228
ASV187	ASV195	-	0.971430583847774
ASV187	ASV325	+	0.993496635488422
ASV188	ASV268	+	0.784396768674406
ASV188	ASV287	+	0.867351936667453
ASV188	ASV365	-	0.745053707782373
ASV188	ASV366	+	0.967531106439484
ASV189	ASV190	+	0.744000936186249
ASV189	ASV225	+	0.992538609120006
ASV189	ASV236	-	0.722504870045972
ASV189	ASV238	-	0.660819790427151
ASV189	ASV316	-	0.896046376467702
ASV190	ASV234	+	0.75013197859961
ASV190	ASV309	-	0.87924981915077
ASV190	ASV396	+	0.736353189849561
ASV191	ASV287	-	0.768388448812573
ASV192	ASV871	-	0.835934656711932
ASV193	ASV413	+	0.914792361768201
ASV193	ASV524	-	0.880929287990312
ASV194	ASV200	+	0.960882049431823
ASV194	ASV242	+	0.942115881598978
ASV194	ASV383	+	0.863653061417791
ASV195	ASV221	-	0.830671876655893
ASV195	ASV341	-	0.835022425768626
ASV195	ASV442	-	0.743158804350248
ASV195	ASV445	-	0.738028206227306
ASV196	ASV214	-	0.577626793599799
ASV196	ASV218	+	0.828813581903712
ASV196	ASV274	-	0.660553098659868
ASV196	ASV361	-	0.799778048492451
ASV198	ASV216	-	0.797318199665833
ASV198	ASV369	-	0.855848850330963
ASV201	ASV442	+	0.968201542199368
ASV203	ASV249	-	0.535504205277003
ASV203	ASV252	-	0.746586347263831
ASV206	ASV243	+	0.891354196762763
ASV208	ASV735	-	0.785476715172607
ASV208	ASV840	-	0.944348880151677
ASV209	ASV252	-	0.836012467755102
ASV209	ASV259	-	0.948831440553916
ASV209	ASV274	-	0.950732260086675
ASV209	ASV277	-	0.948873832203857
ASV209	ASV470	-	0.954685623146408
ASV209	ASV774	+	0.686540505579597
ASV210	ASV214	-	0.944337130969445
ASV210	ASV436	-	0.773424293321668
ASV211	ASV549	+	0.973045915196175
ASV211	ASV603	-	0.615124481840716
ASV212	ASV753	-	0.572782666335962
ASV216	ASV265	+	0.988423626474676
ASV216	ASV277	+	0.98618647184446
ASV216	ASV280	+	0.65039474119678
ASV216	ASV341	-	0.704639491000725
ASV216	ASV375	+	0.98277983911476
ASV216	ASV480	+	0.971006946136424
ASV216	ASV784	+	0.689473602748494
ASV216	ASV804	+	0.973737847701688
ASV217	ASV232	+	0.969372240547688
ASV217	ASV236	-	0.654487897388691
ASV217	ASV262	+	0.791674645292189
ASV217	ASV267	-	0.638028636665005
ASV217	ASV277	+	0.977642470618559
ASV217	ASV489	+	0.744488602022551
ASV219	ASV251	-	0.941602712468743
ASV219	ASV255	-	0.927165738900531
ASV219	ASV402	+	0.893751661539125
ASV220	ASV230	-	0.907430235394365
ASV220	ASV447	-	0.85650720185816
ASV221	ASV306	+	0.7771288273163
ASV221	ASV471	+	0.62450993755121
ASV221	ASV567	+	0.954318579505841
ASV223	ASV224	+	0.732091826384217
ASV223	ASV471	-	0.896599274083637
ASV224	ASV255	-	0.698553515555872
ASV224	ASV265	-	0.654016847386921
ASV224	ASV871	-	0.745937315974787
ASV225	ASV239	-	0.752993028811296
ASV226	ASV238	-	0.946150011886355
ASV228	ASV502	-	0.790767323181338
ASV228	ASV522	-	0.970864734597153
ASV230	ASV297	-	0.811753556008483
ASV230	ASV425	-	0.5306370424455
ASV231	ASV301	-	0.686597958121901
ASV231	ASV313	+	0.966581043440213
ASV231	ASV317	+	0.973972694729798
ASV231	ASV375	-	0.56590508693322
ASV232	ASV316	-	0.959613587386556
ASV232	ASV904	-	0.832750031577125
ASV232	ASV1217	-	0.861026854356989
ASV234	ASV677	+	0.910052258216803
ASV236	ASV371	-	0.86772537126223
ASV237	ASV275	+	0.95204027958168
ASV237	ASV480	-	0.842250544500303
ASV237	ASV522	-	0.641129482363422
ASV237	ASV554	-	0.50605263213925
ASV237	ASV595	+	0.816000098904002
ASV238	ASV239	+	0.743447921135245
ASV239	ASV319	+	0.735930581590233
ASV239	ASV377	+	0.818816130524997
ASV239	ASV511	+	0.812705031
ASV240	ASV271	+	0.876541977668509
ASV240	ASV446	+	0.969013366500332
ASV240	ASV538	-	0.736996475861289
ASV240	ASV569	+	0.969334150009295
ASV241	ASV317	+	0.78956355787057
ASV241	ASV320	-	0.871197783757559
ASV241	ASV394	-	0.840426981938074
ASV241	ASV460	-	0.890510501430965
ASV241	ASV678	-	0.756162053335517
ASV249	ASV250	-	0.761368198891318
ASV251	ASV425	-	0.640953958445936
ASV251	ASV426	-	0.620595393387829
ASV251	ASV1217	+	0.73616613376395
ASV252	ASV351	+	0.842424908746332
ASV252	ASV536	+	0.759890779635571
ASV252	ASV804	-	0.588491894628505
ASV253	ASV306	+	0.647052949345449
ASV253	ASV333	+	0.93267598072836
ASV253	ASV416	+	0.672083123139938
ASV256	ASV502	-	0.680471425867105
ASV256	ASV511	-	0.653404041529996
ASV259	ASV293	+	0.752883834359211
ASV259	ASV302	+	0.948417698892252
ASV259	ASV307	-	0.985715854462109
ASV259	ASV331	-	0.982246785112502
ASV259	ASV361	-	0.97475689938349
ASV259	ASV569	-	0.869768596981064
ASV259	ASV634	-	0.714420629373703
ASV259	ASV738	-	0.636001473785934
ASV259	ASV769	-	0.962570094802359
ASV261	ASV298	+	0.987819081996389
ASV261	ASV319	-	0.556840789162037
ASV261	ASV393	-	0.647308275708843
ASV261	ASV413	-	0.920145473979883
ASV261	ASV549	-	0.838883653170332
ASV261	ASV552	-	0.637957864473995
ASV261	ASV634	-	0.730232536188812
ASV261	ASV738	-	0.479741187361093
ASV262	ASV277	+	0.977622936314895
ASV262	ASV311	-	0.641072139557435
ASV262	ASV455	-	0.782957669242298
ASV263	ASV460	+	0.969082835474231
ASV263	ASV595	+	0.877372827328287
ASV265	ASV280	-	0.496359857618949
ASV265	ASV290	+	0.720620796985309
ASV265	ASV334	+	0.805537160953705
ASV265	ASV346	-	0.705416711794662
ASV265	ASV436	-	0.905323874366869
ASV266	ASV425	-	0.728449390762783
ASV267	ASV347	-	0.833190453285519
ASV267	ASV366	+	0.960070795094166
ASV267	ASV371	+	0.932161234985277
ASV267	ASV416	-	0.859092360758517
ASV267	ASV460	-	0.739620579736631
ASV267	ASV487	+	0.923074361932936
ASV269	ASV333	+	0.631318907118562
ASV273	ASV288	-	0.85735537104331
ASV274	ASV309	-	0.726828234852322
ASV274	ASV361	-	0.978700118173198
ASV274	ASV366	-	0.800738527254604
ASV274	ASV372	-	0.969793821474297
ASV274	ASV376	-	0.969209580077865
ASV274	ASV460	-	0.777657080749205
ASV274	ASV465	-	0.908859698739245
ASV274	ASV487	-	0.767050554107779
ASV274	ASV496	-	0.938697335626967
ASV274	ASV626	-	0.949247996981691
ASV274	ASV627	-	0.700813120236593
ASV274	ASV685	-	0.839507770072059
ASV274	ASV697	-	0.781012799109714
ASV275	ASV288	-	0.821551944257384
ASV275	ASV306	-	0.905802610784505
ASV275	ASV378	-	0.81119487095122
ASV275	ASV445	+	0.978413200028024
ASV276	ASV287	-	0.914513351908346
ASV276	ASV298	-	0.764135377793772
ASV276	ASV318	-	0.827600454639878
ASV277	ASV311	-	0.688029003354523
ASV277	ASV536	-	0.731148387184975
ASV279	ASV284	+	0.631351883121044
ASV279	ASV393	+	0.707357736892118
ASV279	ASV769	-	0.664761336116437
ASV279	ASV878	-	0.809649669153989
ASV280	ASV336	-	0.733578628259129
ASV280	ASV441	-	0.801986813398388
ASV286	ASV537	-	0.899669228765554
ASV287	ASV471	+	0.9723707874707
ASV287	ASV656	+	0.93106659494181
ASV288	ASV306	+	0.841865003388379
ASV288	ASV400	+	0.853262540139492
ASV288	ASV448	+	0.93882241098598
ASV288	ASV496	+	0.885800408089802
ASV288	ASV603	+	0.935570365157369
ASV288	ASV804	+	0.639480033947237
ASV288	ASV1297	+	0.787591039704089
ASV289	ASV293	+	0.91523551832232
ASV289	ASV297	+	0.702186199021473
ASV289	ASV300	+	0.804681393177481
ASV289	ASV341	+	0.881927611146802
ASV289	ASV346	+	0.755632076291122
ASV289	ASV356	+	0.866219270496231
ASV289	ASV364	+	0.902023406026155
ASV289	ASV376	+	0.775758398948278
ASV289	ASV446	+	0.769908893650837
ASV289	ASV447	+	0.887461841335851
ASV289	ASV470	+	0.924063134725364
ASV289	ASV471	+	0.964943094581877
ASV289	ASV492	+	0.725423532316292
ASV289	ASV560	+	0.688329808390435
ASV289	ASV678	+	0.892232246807436
ASV290	ASV317	+	0.822858703431087
ASV290	ASV352	-	0.698209152722838
ASV290	ASV549	+	0.911303844487411
ASV290	ASV904	+	0.969177400899703
ASV293	ASV416	-	0.715451687767194
ASV297	ASV309	-	0.98222118341071
ASV297	ASV448	-	0.766400437797768
ASV297	ASV586	-	0.819455752151343
ASV297	ASV729	-	0.913755500345148
ASV297	ASV899	-	0.883229108021978
ASV298	ASV301	-	0.972908876346758
ASV298	ASV349	-	0.487873655885569
ASV298	ASV487	-	0.614240072835044
ASV298	ASV502	-	0.894538004331483
ASV300	ASV306	-	0.669252480136898
ASV300	ASV320	-	0.431093884522779
ASV300	ASV334	-	0.659749901146531
ASV300	ASV356	+	0.976940541794935
ASV300	ASV394	-	0.639980373516541
ASV300	ASV445	-	0.531422087963813
ASV300	ASV522	+	0.923216645120774
ASV300	ASV533	-	0.823063438418051
ASV301	ASV533	+	0.914713665582181
ASV302	ASV416	+	0.798684725054639
ASV302	ASV425	+	0.928808465629002
ASV302	ASV446	+	0.943892993659375
ASV307	ASV470	+	0.727122743346692
ASV307	ASV474	+	0.723516394500893
ASV307	ASV738	+	0.717044224242812
ASV308	ASV784	-	0.761940530456607
ASV309	ASV517	+	0.827995397480481
ASV309	ASV522	+	0.737819968273391
ASV309	ASV538	+	0.975151467222658
ASV309	ASV678	+	0.799236964448679
ASV311	ASV375	+	0.860752210604976
ASV311	ASV1355	-	0.856765843236472
ASV316	ASV323	-	0.835381691649718
ASV317	ASV735	+	0.838487969103434
ASV318	ASV356	+	0.921617259283807
ASV318	ASV547	+	0.791854025768044
ASV318	ASV735	+	0.864665842733926
ASV323	ASV375	+	0.828911082221823
ASV323	ASV448	+	0.85012761671882
ASV323	ASV465	+	0.762745181171902
ASV323	ASV496	+	0.982343016557748
ASV323	ASV878	+	0.74779418750319
ASV327	ASV904	+	0.774202453736833
ASV332	ASV333	+	0.628082081808177
ASV332	ASV334	+	0.772042216203336
ASV332	ASV396	+	0.754799530626992
ASV332	ASV425	+	0.900396343647079
ASV332	ASV470	+	0.871710978162545
ASV332	ASV536	+	0.653010948815253
ASV333	ASV840	+	0.839266271865551
ASV334	ASV482	+	0.698374191531114
ASV335	ASV416	+	0.891190418537627
ASV335	ASV769	+	0.848136714575902
ASV335	ASV1297	+	0.859967423845097
ASV341	ASV539	-	0.700175099742601
ASV341	ASV569	-	0.706463605329647
ASV346	ASV376	-	0.491624932347908
ASV346	ASV388	+	0.735477255594365
ASV346	ASV400	+	0.949604705121545
ASV346	ASV533	+	0.975829839212095
ASV347	ASV372	-	0.714159752172397
ASV347	ASV400	-	0.662655721851042
ASV347	ASV460	+	0.838688878051514
ASV347	ASV526	+	0.582336019713746
ASV347	ASV774	+	0.931702634554136
ASV347	ASV1217	+	0.710909410385775
ASV351	ASV361	-	0.707432731986897
ASV351	ASV371	+	0.960975793074506
ASV351	ASV460	-	0.707045391777754
ASV351	ASV480	+	0.954906289511473
ASV352	ASV436	+	0.781310963075384
ASV352	ASV442	-	0.83832354288243
ASV352	ASV703	-	0.895487497711801
ASV356	ASV425	+	0.94836083937335
ASV356	ASV426	-	0.717786189474276
ASV372	ASV499	-	0.817684818793719
ASV375	ASV1297	-	0.836844092288358
ASV383	ASV517	-	0.811568131540698
ASV383	ASV627	+	0.965436415483265
ASV383	ASV634	+	0.973544404340789
ASV388	ASV425	+	0.978452520335398
ASV388	ASV552	+	0.957037560332245
ASV389	ASV419	+	0.952118016086269
ASV389	ASV487	-	0.55713501783398
ASV389	ASV489	-	0.936379907532368
ASV393	ASV426	-	0.757267958205406
ASV413	ASV436	+	0.804422401090666
ASV413	ASV487	+	0.686369235115755
ASV413	ASV502	-	0.997792899334604
ASV416	ASV871	-	0.876714892106385
ASV419	ASV448	+	0.984943019955545
ASV425	ASV487	+	0.989171138402333
ASV426	ASV626	-	0.712200175548598
ASV436	ASV1355	-	0.81424032793904
ASV447	ASV1217	+	0.68922556079584
ASV448	ASV471	-	0.658991828399965
ASV448	ASV552	+	0.741111738337944
ASV455	ASV479	+	0.904780243550287
ASV460	ASV871	+	0.716067789284075
ASV465	ASV1217	+	0.794030107610007
ASV499	ASV569	-	0.69466315666173
ASV499	ASV582	-	0.684430050203988
ASV502	ASV840	+	0.802434039955203
ASV511	ASV522	+	0.942062139952663
ASV528	ASV871	+	0.880377131292772
ASV533	ASV634	-	0.712093388342725
ASV537	ASV567	+	0.749676939830126
ASV537	ASV627	+	0.95427894274209
ASV634	ASV729	-	0.84870138519948
ASV878	ASV1355	-	0.813261931698335
