# Supplementary material for: Microbial interactions mediate the fairy ring type effects on alpine meadow plant communities on the Tibetan plateau
Source: Environ Microbiome. 2026 Mar 10;21:55. doi: 10.1186/s40793-026-00873-z (PMC13088534; doi:10.1186/s40793-026-00873-z)
Supplement: Supplementary file 2 — Supplementary Material 2 [file 40793_2026_873_MOESM2_ESM.zip › co-occurrence network/bacteria/T3/Clitocybe_20out_node.csv]

ID	degree	betweenness_centrality	closeness_centrality	eigenvector_centrality	Abundance	module	Kingdom	phylum	class	order	family	genus
ASV6	10	621	0.00104341241018525	0.371504718583374	1.65009762122963	M7	Bacteria	Verrucomicrobiota	Verrucomicrobiae	Chthoniobacterales	Chthoniobacteraceae	Candidatus_Udaeobacter
ASV8	5	180	0.000931341042144938	0.131953551760135	1.19436586046141	M5	Bacteria	Gemmatimonadota	Gemmatimonadetes	Gemmatimonadales	Gemmatimonadaceae	uncultured
ASV9	7	266	0.00101634547203994	0.218699251772095	1.09923496832291	M2	Bacteria	Actinobacteriota	Thermoleophilia	Solirubrobacterales	67-14	67-14
ASV10	11	662	0.00105741869409062	0.354163677215738	1.29397936008288	M1	Bacteria	Gemmatimonadota	Gemmatimonadetes	Gemmatimonadales	Gemmatimonadaceae
ASV11	8	521	0.000976564569882599	0.207064874170043	0.55683946288401	M9	Bacteria	Proteobacteria	Alphaproteobacteria	Rhizobiales	uncultured	uncultured
ASV12	6	330	0.000949381935449942	0.11461720533489	0.656452962505479	M3	Bacteria	Acidobacteriota	Blastocatellia	Pyrinomonadales	Pyrinomonadaceae	RB41
ASV13	1	0	0.000935536081884638	0.0491040241153632	0.371558353588078	M3	Bacteria	Acidobacteriota	Blastocatellia	Pyrinomonadales	Pyrinomonadaceae	RB41
ASV16	13	784	0.00107781952070999	0.535938688276122	0.445272343307965	M13	Bacteria	Acidobacteriota	Blastocatellia	Pyrinomonadales	Pyrinomonadaceae	RB41
ASV17	11	745	0.00104921352180789	0.251999321617379	1.14953978563175	M4	Bacteria	Proteobacteria	Gammaproteobacteria	Burkholderiales	Nitrosomonadaceae	MND1
ASV18	7	494	0.00102920869081822	0.140289302820047	0.975714228792286	M7	Bacteria	Actinobacteriota	Thermoleophilia	Gaiellales	uncultured	uncultured
ASV19	12	2295	0.00118829271806203	0.418055964959647	0.874606526676495	M5	Bacteria	Gemmatimonadota	Gemmatimonadetes	Gemmatimonadales	Gemmatimonadaceae	uncultured
ASV20	9	450	0.00108701306431706	0.347153962596467	0.731661154719688	M4	Bacteria	Chloroflexi	Gitt-GS-136	Gitt-GS-136	Gitt-GS-136	Gitt-GS-136
ASV21	2	5	0.000804811622800834	0.0498093224972665	0.485117743156553	M13	Bacteria	Acidobacteriota	Blastocatellia	Pyrinomonadales	Pyrinomonadaceae	RB41
ASV22	7	229	0.000974398037066625	0.193095628809943	0.4069211459537	M5	Bacteria	Acidobacteriota	Vicinamibacteria	Vicinamibacterales	Vicinamibacteraceae	Vicinamibacteraceae
ASV23	6	257	0.000945973253138225	0.175226431565145	0.841734071801411	M6	Bacteria	Gemmatimonadota	Gemmatimonadetes	Gemmatimonadales	Gemmatimonadaceae	uncultured
ASV24	6	152	0.000912431473946209	0.140114064102362	0.719209467267004	M8	Bacteria	Actinobacteriota	Thermoleophilia	Solirubrobacterales	67-14	67-14
ASV25	3	39	0.000819471337320021	0.0712313506335328	0.556341395385903	M3	Bacteria	Gemmatimonadota	Gemmatimonadetes	Gemmatimonadales	Gemmatimonadaceae	uncultured
ASV26	9	1225	0.00115742407045639	0.377725617524352	0.770012352073953	M5	Bacteria	Actinobacteriota	Thermoleophilia	Gaiellales	uncultured	uncultured
ASV27	2	0	0.000835872664324666	0.0602136041684851	0.777483364545563	M10	Bacteria	Actinobacteriota	Thermoleophilia	Solirubrobacterales	Solirubrobacteraceae	Solirubrobacter
ASV28	8	887	0.00104951055988846	0.269512140998069	0.560824002868869	M1	Bacteria	Actinobacteriota	MB-A2-108	MB-A2-108	MB-A2-108	MB-A2-108
ASV29	7	325	0.00100289161624504	0.234918922924802	0.392477188508587	M5	Bacteria	Chloroflexi	P2-11E	P2-11E	P2-11E	P2-11E
ASV30	7	251	0.000940978490682835	0.184634865189581	0.777981432043671	M8	Bacteria	Actinobacteriota	Thermoleophilia	Gaiellales
ASV31	12	1423	0.00110776518096127	0.380533717198362	0.385006176036977	M1	Bacteria	NB1-j	NB1-j	NB1-j	NB1-j	NB1-j
ASV32	7	231	0.00103277256503269	0.311939623059033	0.70127903733514	M8	Bacteria	Methylomirabilota	Methylomirabilia	Rokubacteriales	Rokubacteriales	Rokubacteriales
ASV35	1	0	0.000712084024580559	0.0213982066564776	0.306311511336016	M10	Bacteria	Acidobacteriota	Vicinamibacteria	Vicinamibacterales
ASV36	2	8	0.000832428770537937	0.0700368826800903	0.392975256006694	M2	Bacteria	RCP2-54	RCP2-54	RCP2-54	RCP2-54	RCP2-54
ASV38	5	228	0.000938033275815923	0.0983670957916352	0.464696975734151	M1	Bacteria	Gemmatimonadota	Gemmatimonadetes	Gemmatimonadales	Gemmatimonadaceae	uncultured
ASV40	4	82	0.000975784504544888	0.212219816410028	0.390982986014265	M6	Bacteria	Gemmatimonadota	Gemmatimonadetes	Gemmatimonadales	Gemmatimonadaceae	uncultured
ASV41	4	319	0.000936182539805696	0.0436597081349798	0.192254054269435	M10	Bacteria	Proteobacteria	Alphaproteobacteria	Rhizobiales	Xanthobacteraceae	Bradyrhizobium
ASV42	12	1147	0.00114095454667522	0.410806813084374	0.374546758576722	M6	Bacteria	Proteobacteria	Gammaproteobacteria	Burkholderiales	Sutterellaceae	uncultured
ASV43	14	2067	0.00117889032199035	0.408012207204872	0.37504482607483	M3	Bacteria	Acidobacteriota	Vicinamibacteria	Vicinamibacterales	Vicinamibacteraceae	Vicinamibacteraceae
ASV44	1	0	0.000798428216372518	0.0325744975659733	0.193250189265649	M1	Bacteria	Acidobacteriota	Blastocatellia
ASV45	3	38	0.000934664964068312	0.133244792165732	0.44626847830418	M6	Bacteria	Actinobacteriota	Thermoleophilia	Gaiellales	uncultured	uncultured
ASV46	2	12	0.000947674495169553	0.122293661055002	0.224130374148305	M3	Bacteria	Acidobacteriota	Vicinamibacteria	Vicinamibacterales
ASV47	1	0	0.00083737762730181	0.050720680840041	0.129497549507909	M5	Bacteria	Chloroflexi	P2-11E	P2-11E	P2-11E	P2-11E
ASV49	10	932	0.0011196570234849	0.428280659180153	0.430828385862852	M1	Bacteria	Gemmatimonadota	Gemmatimonadetes	Gemmatimonadales	Gemmatimonadaceae
ASV50	8	538	0.00106333677125518	0.232759733806011	0.243555006574491	M1	Bacteria	Gemmatimonadota	Gemmatimonadetes	Gemmatimonadales	Gemmatimonadaceae	uncultured
ASV51	11	2125	0.00121653168362388	0.458785207252442	0.434812925847711	M12	Bacteria	Acidobacteriota	Holophagae	Subgroup_7	Subgroup_7	Subgroup_7
ASV52	11	1302	0.00113318077689385	0.407904878548305	0.312786388811412	M11	Bacteria	Acidobacteriota	Vicinamibacteria	Vicinamibacterales	Vicinamibacteraceae	Vicinamibacteraceae
ASV53	1	0	0.000713812857668483	0.0094008702053433	0.59618679523449	M7	Bacteria	Proteobacteria	Gammaproteobacteria	Burkholderiales	Nitrosomonadaceae	MND1
ASV54	1	0	0.000764045415260553	0.023034895133845	0.205203809220226	M5	Bacteria	Chloroflexi	P2-11E	P2-11E	P2-11E	P2-11E
ASV56	10	658	0.00106142342949297	0.265815368710596	0.290871418894689	M7	Bacteria	Actinobacteriota	MB-A2-108	MB-A2-108	MB-A2-108	MB-A2-108
ASV57	6	341	0.00105634310375175	0.174956018450571	0.445272343307965	M13	Bacteria	Methylomirabilota	Methylomirabilia	Rokubacteriales	Rokubacteriales	Rokubacteriales
ASV58	12	609	0.00109622959308956	0.501324102030279	0.275929393951468	M11	Bacteria	Acidobacteriota	Vicinamibacteria	Vicinamibacterales	Vicinamibacteraceae	Vicinamibacteraceae
ASV59	4	146	0.000991290630297254	0.125396492357754	0.265469976491214	M9	Bacteria	Gemmatimonadota	Gemmatimonadetes	Gemmatimonadales	Gemmatimonadaceae	Roseisolibacter
ASV60	20	3020	0.0012443686506229	0.767876396980467	0.0881579471649998	M4	Bacteria	Acidobacteriota	Holophagae	Subgroup_7	Subgroup_7	Subgroup_7
ASV61	3	106	0.000982586306293801	0.093182586663978	0.321253536279237	M2	Bacteria	Proteobacteria	Gammaproteobacteria	Burkholderiales	Nitrosomonadaceae	MND1
ASV63	8	655	0.0010013311609922	0.170597329108456	0.340678168705423	M5	Bacteria	Methylomirabilota	Methylomirabilia	Rokubacteriales	Rokubacteriales	Rokubacteriales
ASV65	7	390	0.000994650278388999	0.213158000087285	0.152906721918954	M8	Bacteria	Acidobacteriota	Blastocatellia	Pyrinomonadales	Pyrinomonadaceae	RB41
ASV66	10	1316	0.00111245095443967	0.226581207100765	0.191755986771327	M1	Bacteria	Proteobacteria	Alphaproteobacteria	Rhizobiales	KF-JG30-B3	KF-JG30-B3
ASV67	1	0	0.000775292565967458	0.022383743107173	0.113559389568474	M9	Bacteria	Actinobacteriota	Actinobacteria	Frankiales	Geodermatophilaceae	Blastococcus
ASV68	5	124	0.000962964513839008	0.152611109161752	0.230107184125593	M1	Bacteria	Actinobacteriota	Thermoleophilia	Solirubrobacterales	67-14	67-14
ASV69	2	16	0.000868561623325343	0.0416226262576255	0.299338566362513	M2	Bacteria	RCP2-54	RCP2-54	RCP2-54	RCP2-54	RCP2-54
ASV70	3	41	0.000915575427307444	0.110196962718887	0.450751085787146	M10	Bacteria	Actinobacteriota	Thermoleophilia	Gaiellales	uncultured	uncultured
ASV71	18	1950	0.00119171453643185	0.829171967586334	0.313284456309519	M6	Bacteria	Acidobacteriota	Blastocatellia	Pyrinomonadales	Pyrinomonadaceae	RB41
ASV73	6	191	0.000924299005523872	0.146756590451317	0.15191058692274	M3	Bacteria	Actinobacteriota	Thermoleophilia	Solirubrobacterales	67-14	67-14
ASV74	3	31	0.000917080969121707	0.10060340534299	0.142945371956808	M4	Bacteria	Acidobacteriota	Vicinamibacteria	Vicinamibacterales	Vicinamibacteraceae	Vicinamibacteraceae
ASV75	2	38	0.000947511243702526	0.0726397237617595	0.0946328246403953	M5	Bacteria	Acidobacteriota	Blastocatellia	Pyrinomonadales	Pyrinomonadaceae	RB41
ASV76	7	298	0.000964504609513598	0.174652867631906	0.299836633860621	M6	Bacteria	Actinobacteriota	Thermoleophilia	Gaiellales	Gaiellaceae	Gaiella
ASV77	11	1303	0.00111511913552923	0.321584513605758	0.134478224488983	M2	Bacteria	Gemmatimonadota	Gemmatimonadetes	Gemmatimonadales	Gemmatimonadaceae	Gemmatimonas
ASV80	11	507	0.00105793482721025	0.475754726124016	0.106586444594972	M7	Bacteria	Acidobacteriota	Blastocatellia	Pyrinomonadales	Pyrinomonadaceae	RB41
ASV81	7	577	0.00104947571631805	0.181537704949278	0.3730525560824	M10	Bacteria	Actinobacteriota	Thermoleophilia	Solirubrobacterales	Solirubrobacteraceae	Solirubrobacter
ASV82	15	2339	0.00120998958081023	0.435277742492082	0.254014424034745	M11	Bacteria	Proteobacteria	Alphaproteobacteria	Rhizobiales	Rhizobiales_Incertae_Sedis	Nordella
ASV83	10	1051	0.00112887140481362	0.419825868529729	0.323245806271666	M8	Bacteria	Actinobacteriota	Thermoleophilia	Gaiellales	Gaiellaceae	Gaiella
ASV84	3	35	0.000910314503897699	0.072527004265148	0.226122644140734	M7	Bacteria	Proteobacteria	Gammaproteobacteria	Burkholderiales	Comamonadaceae
ASV85	4	375	0.00100501627972162	0.0949898854826772	0.214667091684265	M5	Bacteria	Proteobacteria	Alphaproteobacteria	Rhizobiales	Methyloligellaceae
ASV86	3	68	0.00087263722671892	0.121664630890079	0.15191058692274	M1	Bacteria	Proteobacteria	Gammaproteobacteria	Burkholderiales	TRA3-20	TRA3-20
ASV87	1	0	0.000689747098828912	0.00857334552555708	0.30382117384548	M12	Bacteria	Proteobacteria	Alphaproteobacteria	Rhizobiales	Xanthobacteraceae
ASV88	3	17	0.000901092063373815	0.0765903337907369	0.192254054269435	M5	Bacteria	Acidobacteriota	Blastocatellia	Pyrinomonadales	Pyrinomonadaceae	RB41
ASV89	7	466	0.00106114996874443	0.269943255730105	0.182292704307288	M4	Bacteria	Chloroflexi	KD4-96	KD4-96	KD4-96	KD4-96
ASV92	2	22	0.000850060004600656	0.0479726058571491	0.230107184125593	M5	Bacteria	Acidobacteriota	Holophagae	Subgroup_7	Subgroup_7	Subgroup_7
ASV94	2	47	0.000819827343657106	0.0665716879474928	0.170339084352711	M1	Bacteria	Acidobacteriota	Vicinamibacteria	Vicinamibacterales	Vicinamibacteraceae	Vicinamibacteraceae
ASV95	9	916	0.00106251406704915	0.240859770598128	0.236582061600988	M12	Bacteria	Acidobacteriota	Vicinamibacteria	Vicinamibacterales	Vicinamibacteraceae	Vicinamibacteraceae
ASV96	2	20	0.000873686315818166	0.0477092809352018	0.108080647089294	M1	Bacteria	Proteobacteria	Gammaproteobacteria	Burkholderiales	Nitrosomonadaceae	Ellin6067
ASV97	7	497	0.00104208792968131	0.179801846091955	0.133482089492768	M1	Bacteria	Gemmatimonadota	Gemmatimonadetes	Gemmatimonadales	Gemmatimonadaceae	uncultured
ASV98	4	84	0.000876976122574648	0.124495224470891	0.426843845877993	M2	Bacteria	Acidobacteriota	Blastocatellia	Elev-16S-573	Elev-16S-573	Elev-16S-573
ASV99	1	0	0.000771105174810379	0.022437915270408	0.182292704307288	M7	Bacteria	Proteobacteria	Alphaproteobacteria	Rhizobiales	Hyphomicrobiaceae	Pedomicrobium
ASV100	3	139	0.00079362410028056	0.0477602881603982	0.177810096824322	M7	Bacteria	Actinobacteriota	Thermoleophilia	Solirubrobacterales	67-14	67-14
ASV101	2	15	0.000857247876476586	0.0650377256602419	0.221640036657768	M1	Bacteria	Methylomirabilota	Methylomirabilia	Rokubacteriales	Rokubacteriales	Rokubacteriales
ASV102	5	219	0.000943186759706146	0.196028587725696	0.320755468781129	M11	Bacteria	Actinobacteriota	Thermoleophilia	Gaiellales	uncultured	uncultured
ASV104	6	188	0.000958530793641335	0.140305063097874	0.210184484201299	M2	Bacteria	Acidobacteriota	Blastocatellia	Pyrinomonadales	Pyrinomonadaceae	RB41
ASV105	1	0	0.000732975137216686	0.0169788796285268	0.116547794557118	M5	Bacteria	Actinobacteriota	Rubrobacteria	Rubrobacterales	Rubrobacteriaceae	Rubrobacter
ASV106	7	392	0.000996738170706106	0.217236406428372	0.132984021994661	M3	Bacteria	Proteobacteria	Gammaproteobacteria	Steroidobacterales	Steroidobacteraceae
ASV107	5	179	0.000982577882435675	0.168380306244876	0.177312029326214	M3	Bacteria	Acidobacteriota	Vicinamibacteria	Vicinamibacterales	Vicinamibacteraceae
ASV108	6	530	0.000954512608294139	0.147535649221785	0.238574331593418	M10	Bacteria	Gemmatimonadota	Gemmatimonadetes	Gemmatimonadales	Gemmatimonadaceae	Gemmatimonas
ASV110	4	158	0.000955437514001172	0.148993082411266	0.116049727059011	M13	Bacteria	Acidobacteriota	Vicinamibacteria	Vicinamibacterales	Vicinamibacteraceae	Vicinamibacteraceae
ASV111	11	673	0.00110613902123394	0.507013611367773	0.0926405546479659	M4	Bacteria	Acidobacteriota	Vicinamibacteria	Vicinamibacterales	uncultured	uncultured
ASV112	7	374	0.00102071903014508	0.200102598766189	0.281408136430649	M12	Bacteria	Actinobacteriota	Thermoleophilia	Gaiellales
ASV113	4	256	0.000954397336738105	0.0667202162161927	0.128501414511695	M2	Bacteria
ASV114	10	1085	0.00114879653590325	0.329599288195831	0.348149181177033	M4	Bacteria	Actinobacteriota	Thermoleophilia	Gaiellales	Gaiellaceae	Gaiella
ASV115	14	1583	0.00118822369794408	0.54262467420833	0.130493684504124	M3	Bacteria	Actinobacteriota	Thermoleophilia	Solirubrobacterales	Solirubrobacteraceae	Solirubrobacter
ASV116	7	349	0.00109322619457822	0.359802734430289	0.174821691835678	M3	Bacteria	Proteobacteria	Alphaproteobacteria	Rhizobiales	uncultured	uncultured
ASV117	8	582	0.00108885392873624	0.35109354179341	0.105092242100649	M13	Bacteria	Acidobacteriota	Blastocatellia	Pyrinomonadales	Pyrinomonadaceae	RB41
ASV118	3	47	0.000905483782583247	0.125942738150727	0.176813961828107	M7	Bacteria	Acidobacteriota	Holophagae	Subgroup_7	Subgroup_7	Subgroup_7
ASV119	5	94	0.000938707021455753	0.211074914281109	0.187771446786469	M3	Bacteria	Chloroflexi	KD4-96	KD4-96	KD4-96	KD4-96
ASV120	2	0	0.000881961769536538	0.0311651091191834	0.195740526756186	M1	Bacteria	Gemmatimonadota	Gemmatimonadetes	Gemmatimonadales	Gemmatimonadaceae	uncultured
ASV121	3	78	0.000964908878484013	0.11037806724362	0.136470494481412	M7	Bacteria	Proteobacteria	Gammaproteobacteria	Burkholderiales	Nitrosomonadaceae	MND1
ASV122	12	1219	0.00114170357747051	0.417045374039797	0.263477706498785	M7	Bacteria	Actinobacteriota	Thermoleophilia	Gaiellales	uncultured	uncultured
ASV123	10	1087	0.00113495538464242	0.404470226022744	0.143941506953022	M12	Bacteria	Proteobacteria	Gammaproteobacteria	CCD24	CCD24	CCD24
ASV124	5	395	0.00103328878849627	0.170857506151681	0.175319759333785	M13	Bacteria
ASV126	10	480	0.00111600838203818	0.50524785591104	0.082679204685819	M12	Bacteria	Acidobacteriota	Vicinamibacteria	Vicinamibacterales	Vicinamibacteraceae	Vicinamibacteraceae
ASV127	6	632	0.00098301642810328	0.120319999997228	0.0936366896441806	M5	Bacteria	Chloroflexi	KD4-96	KD4-96	KD4-96	KD4-96
ASV128	4	108	0.000954842572058492	0.133266692996273	0.210184484201299	M1	Bacteria	Actinobacteriota	Thermoleophilia	Gaiellales	uncultured	uncultured
ASV129	3	34	0.000944275516078279	0.140770503906224	0.0747101247161015	M1	Bacteria	Planctomycetota	Phycisphaerae	Tepidisphaerales	WD2101_soil_group	WD2101_soil_group
ASV130	2	11	0.000849933193128885	0.0911666984542484	0.11804199705144	M7	Bacteria	Proteobacteria	Gammaproteobacteria	Burkholderiales	Comamonadaceae	Variovorax
ASV131	7	483	0.000999805791191678	0.146060626836979	0.218651631669124	M1	Bacteria	Methylomirabilota	Methylomirabilia	Rokubacteriales	Rokubacteriales	Rokubacteriales
ASV132	3	54	0.000896737669545279	0.0643723498215829	0.218153564171016	M12	Bacteria	Nitrospirota	Nitrospiria	Nitrospirales	Nitrospiraceae	Nitrospira
ASV133	4	45	0.000962026883637242	0.180288289620838	0.09562895963661	M7	Bacteria	Actinobacteriota	Thermoleophilia	Solirubrobacterales	Solirubrobacteraceae	Solirubrobacter
ASV134	1	0	0.000711332069627932	0.0125251693207637	0.154898991911384	M6	Bacteria	Proteobacteria	Gammaproteobacteria	Burkholderiales	TRA3-20	TRA3-20
ASV135	2	31	0.000880634484830699	0.0468702779702599	0.156891261903813	M4	Bacteria	Actinobacteriota	Thermoleophilia	Solirubrobacterales	67-14	67-14
ASV136	14	1873	0.00119689567786884	0.408291176498509	0.155397059409491	M13	Bacteria	Bacteroidota	Bacteroidia	Cytophagales	Microscillaceae
ASV137	12	813	0.00108600455881182	0.464480111383353	0.190261784277005	M8	Bacteria	Chloroflexi	KD4-96	KD4-96	KD4-96	KD4-96
ASV138	4	280	0.00100228914206109	0.119155743382468	0.12750527951548	M1	Bacteria	Proteobacteria	Gammaproteobacteria	Xanthomonadales	Xanthomonadaceae
ASV139	7	316	0.00103628724469458	0.257323058454871	0.107084512093079	M2	Bacteria	Proteobacteria	Alphaproteobacteria	Rhizobiales	Xanthobacteraceae	uncultured
ASV140	5	308	0.000923739009459269	0.124453779872979	0.223632306650197	M6	Bacteria	Actinobacteriota	Thermoleophilia	Gaiellales	Gaiellaceae	Gaiella
ASV141	8	478	0.00100300950602992	0.232724893743815	0.113061322070367	M8	Bacteria	RCP2-54	RCP2-54	RCP2-54	RCP2-54	RCP2-54
ASV142	7	405	0.00105700016523634	0.266344702849141	0.161871936884887	M3	Bacteria	Chloroflexi	TK10	TK10	TK10	TK10
ASV143	4	90	0.00102131738478957	0.155127877073795	0.24006853408774	M8	Bacteria	Actinobacteriota	Thermoleophilia	Gaiellales	Gaiellaceae	Gaiella
ASV145	5	250	0.00106443266032131	0.294140268269885	0.152906721918954	M1	Bacteria	Acidobacteriota	Vicinamibacteria	Vicinamibacterales	uncultured	uncultured
ASV146	6	194	0.00101758828282112	0.240897249384317	0.147427979439774	M3	Bacteria	Acidobacteriota	Blastocatellia	Pyrinomonadales	Pyrinomonadaceae	RB41
ASV147	5	94	0.00094619336347141	0.134854942610758	0.279913933936327	M7	Bacteria	Actinobacteriota	Thermoleophilia	Gaiellales	Gaiellaceae	Gaiella
ASV149	16	1385	0.00115247829414239	0.568120110983964	0.234091724110451	M6	Bacteria	Acidobacteriota	Holophagae	Subgroup_7	Subgroup_7	Subgroup_7
ASV150	7	423	0.00108127022326805	0.261913710328277	0.0966250946328246	M2	Bacteria	Chloroflexi	P2-11E	P2-11E	P2-11E	P2-11E
ASV151	2	49	0.000804025570387915	0.0253395357549601	0.244551141570706	M2	Bacteria	Acidobacteriota	Holophagae	Subgroup_7	Subgroup_7	Subgroup_7
ASV152	8	568	0.00107239531336981	0.256394292886064	0.115551659560904	M12	Bacteria	Proteobacteria	Alphaproteobacteria	Sphingomonadales	Sphingomonadaceae
ASV153	10	738	0.00112797101807814	0.357044126442132	0.0901502171574292	M4	Bacteria	Actinobacteriota	Actinobacteria	Micrococcales	Micrococcaceae	Arthrobacter
ASV155	8	695	0.00107877016959848	0.302041764356846	0.265968043989321	M4	Bacteria	Chloroflexi	P2-11E	P2-11E	P2-11E	P2-11E
ASV156	25	5296	0.00132765792404033	1	0.150914451926525	M5	Bacteria	Myxococcota	Polyangia	UASB-TL25	UASB-TL25	UASB-TL25
ASV160	7	674	0.00106704322042168	0.288329998668364	0.171833286847034	M6	Bacteria	Planctomycetota	Phycisphaerae	Tepidisphaerales	WD2101_soil_group	WD2101_soil_group
ASV161	4	188	0.000963182975745259	0.109002666902841	0.143941506953022	M8	Bacteria	Acidobacteriota	Vicinamibacteria	Subgroup_17	Subgroup_17	Subgroup_17
ASV162	3	31	0.000891396610876744	0.0979850906467292	0.168346814360282	M3	Bacteria	Chloroflexi	KD4-96	KD4-96	KD4-96	KD4-96
ASV163	8	887	0.0011298110812153	0.227507990225798	0.194744391759971	M9	Bacteria	Bacteroidota	Bacteroidia	Cytophagales	Microscillaceae	Chryseolinea
ASV164	3	393	0.000924088118531089	0.0725217267087049	0.0961270271347173	M7	Bacteria	Proteobacteria	Gammaproteobacteria	Gammaproteobacteria_Incertae_Sedis	Unknown_Family	Acidibacter
ASV165	5	216	0.000965241122691584	0.142762066961856	0.184284974299717	M4	Bacteria	Acidobacteriota	Holophagae	Subgroup_7	Subgroup_7	Subgroup_7
ASV166	13	1839	0.00119844732383524	0.531743107017045	0.0752081922142089	M12	Bacteria	NB1-j	NB1-j	NB1-j	NB1-j	NB1-j
ASV167	1	0	0.000759710644213131	0.0235797269613035	0.163366139379209	M5	Bacteria	Actinobacteriota	Thermoleophilia	Gaiellales	Gaiellaceae	Gaiella
ASV168	8	585	0.00113397043023472	0.485806845750483	0.171833286847034	M7	Bacteria	RCP2-54	RCP2-54	RCP2-54	RCP2-54	RCP2-54
ASV169	2	0	0.000849551692476678	0.0690898050617043	0.135972426983305	M4	Bacteria	Proteobacteria	Alphaproteobacteria	Rhizobiales	Xanthobacteraceae
ASV170	7	349	0.00105487958755965	0.257709320294532	0.131489819500339	M9	Bacteria	Acidobacteriota	Vicinamibacteria	Vicinamibacterales	Vicinamibacteraceae	Vicinamibacteraceae
ASV171	11	1675	0.00113596292006663	0.223335205503751	0.153404789417062	M1	Bacteria	Acidobacteriota	Vicinamibacteria	Vicinamibacterales	uncultured	uncultured
ASV173	12	1373	0.00114032668712765	0.39860273911795	0.191755986771327	M6	Bacteria	Actinobacteriota	Thermoleophilia	Gaiellales	Gaiellaceae	Gaiella
ASV174	8	359	0.00106434589272705	0.268796162881087	0.183288839303502	M2	Bacteria	Actinobacteriota	Thermoleophilia	Gaiellales	uncultured	uncultured
ASV176	12	774	0.00109892139275442	0.539860818709862	0.0717217197274575	M6	Bacteria	Acidobacteriota	Vicinamibacteria	Vicinamibacterales	uncultured	uncultured
ASV178	2	7	0.000905445703647467	0.07569052944345	0.0602661672709886	M5	Bacteria	Acidobacteriota	Blastocatellia	Pyrinomonadales	Pyrinomonadaceae	RB41
ASV179	10	601	0.0010851478177129	0.467108333509599	0.0642507072558473	M12	Bacteria	Gemmatimonadota	Gemmatimonadetes	Gemmatimonadales	Gemmatimonadaceae	uncultured
ASV180	7	451	0.00104102263800466	0.230159773475366	0.139956966968164	M2	Bacteria	Myxococcota	bacteriap25	bacteriap25	bacteriap25	bacteriap25
ASV181	8	746	0.00113696515218381	0.310221538820708	0.152408654420847	M6	Bacteria	Gemmatimonadota	Gemmatimonadetes	Gemmatimonadales	Gemmatimonadaceae	uncultured
ASV184	2	24	0.000848489689264325	0.0524573479064145	0.121528469538192	M8	Bacteria	Acidobacteriota	Vicinamibacteria	Vicinamibacterales	Vicinamibacteraceae
ASV186	4	52	0.000886640501505182	0.112221638815484	0.0856676096744631	M3	Bacteria	Myxococcota	bacteriap25	bacteriap25	bacteriap25	bacteriap25
ASV187	4	71	0.000911481990459432	0.131585239293138	0.189763716778898	M8	Bacteria	Acidobacteriota	Vicinamibacteria	Vicinamibacterales	Vicinamibacteraceae	Vicinamibacteraceae
ASV188	5	198	0.000917916595973058	0.149708817065325	0.132485954496553	M10	Bacteria	Gemmatimonadota	S0134_terrestrial_group	S0134_terrestrial_group	S0134_terrestrial_group	S0134_terrestrial_group
ASV189	9	840	0.00109738700459588	0.370115975266804	0.178308164322429	M7	Bacteria	Chloroflexi	Anaerolineae	Anaerolineales	Anaerolineaceae	UTCFX1
ASV190	8	589	0.00105127862893102	0.239609659722126	0.130991752002231	M1	Bacteria	Methylomirabilota	Methylomirabilia	Rokubacteriales	Rokubacteriales	Rokubacteriales
ASV191	1	0	0.000844478155505852	0.0332277063791372	0.122026537036299	M1	Bacteria	Gemmatimonadota	Gemmatimonadetes	Gemmatimonadales	Gemmatimonadaceae	uncultured
ASV192	4	315	0.00110713751604028	0.227485635494798	0.117045862055226	M4	Bacteria	Proteobacteria	Alphaproteobacteria	Rhizobiales	Rhizobiaceae
ASV193	4	59	0.000913451765355571	0.159193944408118	0.107084512093079	M13	Bacteria	Acidobacteriota	Blastocatellia	Blastocatellales	Blastocatellaceae	uncultured
ASV194	3	21	0.000803890147446581	0.0660777309592702	0.109574849583616	M5	Bacteria	Nitrospirota	Nitrospiria	Nitrospirales	Nitrospiraceae	Nitrospira
ASV195	10	1032	0.00110266512566212	0.317146018426319	0.18179463680918	M4	Bacteria	Actinobacteriota	Thermoleophilia	Gaiellales	uncultured	uncultured
ASV196	10	1252	0.00115534271271005	0.388770562506901	0.100609634617683	M5	Bacteria	Proteobacteria	Alphaproteobacteria	Sphingomonadales	Sphingomonadaceae	Altererythrobacter
ASV198	4	70	0.000977815338454261	0.155653530426734	0.128003347013587	M11	Bacteria	Chloroflexi	Anaerolineae	Anaerolineales	Anaerolineaceae	UTCFX1
ASV199	4	213	0.000979677099217682	0.107709889476043	0.0767023947085309	M11	Bacteria	Bacteroidota	Bacteroidia	Chitinophagales	Chitinophagaceae	uncultured
ASV200	4	135	0.000913668344610216	0.0983106967748042	0.0966250946328246	M5	Bacteria	Acidobacteriota	Vicinamibacteria	Vicinamibacterales	Vicinamibacteraceae
ASV201	2	14	0.000721619688391257	0.014788067741903	0.0757062597123162	M9	Bacteria	Acidobacteriota	Vicinamibacteria	Vicinamibacterales	Vicinamibacteraceae	Vicinamibacteraceae
ASV203	7	981	0.0010069602584643	0.179413119773221	0.0801888671952823	M5	Bacteria	Proteobacteria	Alphaproteobacteria	Rhizobiales	Xanthobacteraceae	uncultured
ASV204	1	0	0.000798327251918666	0.0541436484624688	0.124018807028729	M1	Bacteria	Chloroflexi	Chloroflexia	Thermomicrobiales	JG30-KF-CM45	JG30-KF-CM45
ASV206	5	495	0.000926599981765301	0.0943103789683804	0.156393194405706	M6	Bacteria	Proteobacteria	Gammaproteobacteria	Burkholderiales	TRA3-20	TRA3-20
ASV207	2	11	0.000872040322128721	0.140156839095793	0.0692313822369208	M6	Bacteria	Proteobacteria	Alphaproteobacteria	Rhizobiales	Xanthobacteraceae
ASV208	6	310	0.00106027862642894	0.215776235022039	0.178806231820536	M13	Bacteria	Actinobacteriota	Thermoleophilia	Gaiellales	Gaiellaceae	Gaiella
ASV209	6	214	0.000995927840098979	0.248620484620373	0.141949236960593	M9	Bacteria	Acidobacteriota	Vicinamibacteria	Subgroup_17	Subgroup_17	Subgroup_17
ASV210	5	185	0.000964536360873233	0.177051803670068	0.11057098457983	M6	Bacteria	Bacteroidota	Bacteroidia	Cytophagales	Microscillaceae	uncultured
ASV211	4	198	0.000891575213240995	0.0598082384901046	0.081185002191497	M9	Bacteria	Verrucomicrobiota	Verrucomicrobiae	Chthoniobacterales	Chthoniobacteraceae	Chthoniobacter
ASV212	2	42	0.000892082713169068	0.0379614495363784	0.0682352472407061	M1	Bacteria	Proteobacteria	Alphaproteobacteria	Sphingomonadales	Sphingomonadaceae	Sphingomonas
ASV214	6	624	0.00103939714377733	0.159148996493414	0.0752081922142089	M2	Bacteria	Acidobacteriota	Vicinamibacteria	Vicinamibacterales	Vicinamibacteraceae	Vicinamibacteraceae
ASV216	10	988	0.00111951355735174	0.301613838964358	0.101107702115791	M11	Bacteria	Gemmatimonadota	Gemmatimonadetes	Gemmatimonadales	Gemmatimonadaceae	Gemmatimonas
ASV217	12	1082	0.00113439630478741	0.47461204425068	0.066741044746384	M11	Bacteria	Proteobacteria	Alphaproteobacteria	Rhizobiales	Xanthobacteraceae	Rhodoplanes
ASV218	6	153	0.00102457839112239	0.271000972397658	0.135972426983305	M8	Bacteria	Acidobacteriota	Holophagae	Subgroup_7	Subgroup_7	Subgroup_7
ASV219	5	227	0.000961563886984416	0.134624392414779	0.0891540821612145	M12	Bacteria	Proteobacteria	Alphaproteobacteria	Rhizobiales	uncultured	uncultured
ASV220	4	39	0.00088952486006688	0.0900909002801592	0.114057457066582	M7	Bacteria	Planctomycetota	Phycisphaerae	Tepidisphaerales	WD2101_soil_group	WD2101_soil_group
ASV221	4	106	0.000986763873356141	0.109949700123676	0.0821811371877117	M4	Bacteria	Actinobacteriota	Thermoleophilia	Gaiellales	Gaiellaceae	Gaiella
ASV223	5	264	0.00102187895798552	0.149669210176109	0.0821811371877117	M1	Bacteria	Proteobacteria	Alphaproteobacteria	Rhizobiales	Xanthobacteraceae	uncultured
ASV224	6	673	0.00102191483004244	0.101983760702636	0.0951308921385026	M5	Bacteria	Proteobacteria	Alphaproteobacteria	Rhizobiales	KF-JG30-B3	KF-JG30-B3
ASV225	3	31	0.000919235369882629	0.130981397327437	0.112065187074152	M7	Bacteria	Actinobacteriota	Thermoleophilia	Solirubrobacterales	Solirubrobacteraceae	Solirubrobacter
ASV226	1	0	0.000773592368739812	0.0366400853353276	0.153404789417062	M1	Bacteria	Myxococcota	bacteriap25	bacteriap25	bacteriap25	bacteriap25
ASV227	5	339	0.0010644925413005	0.188563519001125	0.141949236960593	M12	Bacteria	Actinobacteriota	Thermoleophilia	Gaiellales	uncultured	uncultured
ASV228	6	279	0.00104916222348196	0.271606243401175	0.123520739530621	M13	Bacteria	Proteobacteria	Alphaproteobacteria	Rhizobiales	Xanthobacteraceae
ASV230	4	258	0.000982438599788756	0.124720295812679	0.152408654420847	M7	Bacteria	Acidobacteriota	Vicinamibacteria	Vicinamibacterales	Vicinamibacteraceae
ASV231	7	507	0.00103043525809192	0.187283167283145	0.0632545722596326	M3	Bacteria	Chloroflexi	Chloroflexia	Thermomicrobiales	JG30-KF-CM45	JG30-KF-CM45
ASV232	8	548	0.00109096736509366	0.333482310270393	0.125513009523051	M11	Bacteria	Acidobacteriota	Vicinamibacteria	Vicinamibacterales	Vicinamibacteraceae	Vicinamibacteraceae
ASV234	5	211	0.00095166462378397	0.135040247198924	0.151412519424632	M1	Bacteria	Actinobacteriota	MB-A2-108	MB-A2-108	MB-A2-108	MB-A2-108
ASV236	6	493	0.00103672811248465	0.14807284230519	0.107084512093079	M10	Bacteria	Acidobacteriota	Vicinamibacteria	Vicinamibacterales	Vicinamibacteraceae	Vicinamibacteraceae
ASV237	9	709	0.00105543981301841	0.207051718584456	0.143443439454915	M10	Bacteria	Proteobacteria	Gammaproteobacteria	Burkholderiales	TRA3-20	TRA3-20
ASV238	8	794	0.00105035788399925	0.264535817937627	0.10309997210822	M1	Bacteria	NB1-j	NB1-j	NB1-j	NB1-j	NB1-j
ASV239	6	446	0.0010252489782581	0.210428373456178	0.133980156990875	M6	Bacteria	Actinobacteriota	Thermoleophilia	Gaiellales	Gaiellaceae	Gaiella
ASV240	6	279	0.00102856593570133	0.202407575835222	0.0901502171574292	M6	Bacteria	Verrucomicrobiota	Verrucomicrobiae	Chthoniobacterales	Chthoniobacteraceae	Candidatus_Udaeobacter
ASV241	9	435	0.00105505821464716	0.263136164220109	0.165856476869745	M4	Bacteria	Acidobacteriota	Blastocatellia	45985	45985	45985
ASV242	3	65	0.00084306185080004	0.0679633306429946	0.210682551699406	M5	Bacteria	Actinobacteriota	Thermoleophilia	Gaiellales	uncultured	uncultured
ASV243	5	205	0.00098584030217846	0.228207586533487	0.0687333147388134	M6	Bacteria	Nitrospirota	Nitrospiria	Nitrospirales	Nitrospiraceae	Nitrospira
ASV247	2	0	0.000908544519782923	0.139865348532408	0.135972426983305	M12	Bacteria	Planctomycetota	OM190	OM190	OM190	OM190
ASV249	4	485	0.0010286059369057	0.200435491911287	0.0851695421763557	M5	Bacteria	Acidobacteriota	Vicinamibacteria	Vicinamibacterales	Vicinamibacteraceae	Vicinamibacteraceae
ASV250	4	47	0.00092849941549464	0.161583094772743	0.102601904610113	M2	Bacteria	Acidobacteriota	Blastocatellia	Pyrinomonadales	Pyrinomonadaceae	RB41
ASV251	6	519	0.00103884199322187	0.132817835426849	0.178308164322429	M3	Bacteria	Acidobacteriota	Vicinamibacteria	Vicinamibacterales
ASV252	6	653	0.00102652879670328	0.15567263942256	0.0981192971271467	M10	Bacteria	Firmicutes	Bacilli	Paenibacillales	Paenibacillaceae	Paenibacillus
ASV253	5	327	0.00109920469733061	0.229581433783122	0.141949236960593	M4	Bacteria	Proteobacteria	Gammaproteobacteria	Burkholderiales	Comamonadaceae
ASV255	4	443	0.000899965656259991	0.0622566290374008	0.169342949356497	M12	Bacteria	Gemmatimonadota	Gemmatimonadetes	Gemmatimonadales	Gemmatimonadaceae
ASV256	5	433	0.00104863025794772	0.167495439917955	0.100609634617683	M2	Bacteria	Acidobacteriota	Vicinamibacteria	Vicinamibacterales	Vicinamibacteraceae	Vicinamibacteraceae
ASV259	12	838	0.00109148820445727	0.467078800814453	0.0642507072558473	M6	Bacteria	Acidobacteriota	Vicinamibacteria	Vicinamibacterales
ASV261	8	779	0.00106600745306889	0.131708043473952	0.0801888671952823	M9	Bacteria	Bacteroidota	Bacteroidia	Cytophagales	Microscillaceae	Chryseolinea
ASV262	6	249	0.000964989887475763	0.189479328381117	0.141451169462486	M11	Bacteria	Actinobacteriota	Thermoleophilia	Gaiellales	Gaiellaceae	Gaiella
ASV263	3	36	0.000914187463934976	0.10779748075315	0.138960831971949	M10	Bacteria	Actinobacteriota	Thermoleophilia	Gaiellales	uncultured	uncultured
ASV265	10	1176	0.00111500738751746	0.387018989000999	0.131489819500339	M8	Bacteria	Proteobacteria	Alphaproteobacteria	Rhizobiales	Xanthobacteraceae
ASV266	1	0	0.000837357433594495	0.0364105587732983	0.0981192971271467	M9	Bacteria	Bacteroidota	Bacteroidia	Chitinophagales	Chitinophagaceae	Puia
ASV267	9	592	0.00112144853759002	0.324944108606653	0.14443957445113	M10	Bacteria	Actinobacteriota	Thermoleophilia	Solirubrobacterales	Solirubrobacteraceae	Solirubrobacter
ASV268	6	328	0.0010289299758215	0.321662118596453	0.09562895963661	M13	Bacteria	Acidobacteriota	Vicinamibacteria	Subgroup_17	Subgroup_17	Subgroup_17
ASV269	3	97	0.00093619369045705	0.0567189879520697	0.109574849583616	M12	Bacteria	Acidobacteriota	Vicinamibacteria	Vicinamibacterales	Vicinamibacteraceae
ASV271	4	89	0.000924493866809243	0.127672494432739	0.0717217197274575	M6	Bacteria	Methylomirabilota	Methylomirabilia	Rokubacteriales	Rokubacteriales	Rokubacteriales
ASV273	1	0	0.000828150129483487	0.0412343490117087	0.084173407180141	M2	Bacteria	Proteobacteria	Gammaproteobacteria	Burkholderiales	Oxalobacteraceae	Massilia
ASV274	16	1603	0.00118575776838153	0.577205038048968	0.187771446786469	M2	Bacteria	Acidobacteriota	Blastocatellia	45985	45985	45985
ASV275	8	274	0.00099822411665972	0.204405522208215	0.111567119576045	M3	Bacteria	Acidobacteriota	Vicinamibacteria	Vicinamibacterales	uncultured	uncultured
ASV276	6	371	0.00108318579466505	0.281252649158723	0.14991831693031	M1	Bacteria
ASV277	8	268	0.00103214127361644	0.327238055201902	0.148922181934096	M11	Bacteria	Gemmatimonadota	AKAU4049	AKAU4049	AKAU4049	AKAU4049
ASV279	7	574	0.00114061832725152	0.250603412573913	0.141949236960593	M5	Bacteria	Acidobacteriota	Blastocatellia
ASV280	7	533	0.00108571987769102	0.26918239563353	0.065246842252062	M4	Bacteria	Proteobacteria	Alphaproteobacteria	Dongiales	Dongiaceae	Dongia
ASV284	6	621	0.00112955410015701	0.213615134108838	0.157389329401921	M5	Bacteria	Proteobacteria	Gammaproteobacteria	Burkholderiales	Nitrosomonadaceae	MND1
ASV286	6	689	0.00107281442693718	0.215470057800168	0.0697294497350281	M4	Bacteria	Proteobacteria	Gammaproteobacteria	Gammaproteobacteria_Incertae_Sedis	Unknown_Family	Acidibacter
ASV287	7	1061	0.00110187566460357	0.295397994696111	0.100111567119576	M1	Bacteria	Proteobacteria	Alphaproteobacteria	Rhizobiales	Rhizobiaceae	Pseudaminobacter
ASV288	13	1695	0.00111251709255519	0.328538504396204	0.114057457066582	M2	Bacteria	Bacteroidota	Bacteroidia	Chitinophagales	Chitinophagaceae	Terrimonas
ASV289	17	2615	0.00119382511133767	0.544759528625113	0.098617364625254	M3	Bacteria	Actinobacteriota	Actinobacteria	Streptomycetales	Streptomycetaceae	Streptomyces
ASV290	8	426	0.00107965902821904	0.380017633129058	0.0697294497350281	M11	Bacteria	Planctomycetota	Phycisphaerae	Tepidisphaerales	WD2101_soil_group	WD2101_soil_group
ASV293	7	518	0.00104736622884047	0.251051395972699	0.0742120572179942	M3	Bacteria	Acidobacteriota	Vicinamibacteria	Vicinamibacterales	Vicinamibacteraceae
ASV295	4	71	0.000981829850488889	0.242638851846475	0.132984021994661	M4	Bacteria	Verrucomicrobiota	Verrucomicrobiae	Chthoniobacterales	Chthoniobacteraceae	Chthoniobacter
ASV296	7	384	0.00100399006571211	0.214195693003443	0.0876598796668925	M3	Bacteria	Acidobacteriota	Holophagae	Subgroup_7	Subgroup_7	Subgroup_7
ASV297	9	1056	0.00107358417560355	0.271461279171336	0.111069052077938	M8	Bacteria	Actinobacteriota	Acidimicrobiia
ASV298	6	415	0.00101860467940835	0.129015151944594	0.06375263975774	M9	Bacteria	Myxococcota	Polyangia	Polyangiales	Phaselicystidaceae	Phaselicystis
ASV300	13	1941	0.00120783617330569	0.501104587154947	0.132485954496553	M3	Bacteria	Methylomirabilota	Methylomirabilia	Rokubacteriales	Rokubacteriales	Rokubacteriales
ASV301	7	563	0.00105915939405809	0.213888810346542	0.115551659560904	M9	Bacteria	Nitrospirota	Nitrospiria	Nitrospirales	Nitrospiraceae	Nitrospira
ASV302	8	337	0.00102952157848077	0.345798794652799	0.154400924413276	M6	Bacteria	Acidobacteriota	Holophagae	Subgroup_7	Subgroup_7	Subgroup_7
ASV303	3	69	0.000966132152649703	0.0872715959236735	0.1424473044587	M8	Bacteria	Proteobacteria	Gammaproteobacteria	Burkholderiales	Nitrosomonadaceae	Ellin6067
ASV304	4	122	0.000809243497494126	0.0433600770151434	0.0996134996214687	M5	Bacteria	Acidobacteriota	Vicinamibacteria	Vicinamibacterales	Vicinamibacteraceae	Vicinamibacteraceae
ASV306	7	458	0.00108709385691217	0.255157724389439	0.0632545722596326	M3	Bacteria	MBNT15	MBNT15	MBNT15	MBNT15	MBNT15
ASV307	6	512	0.000981323928881194	0.181602857965151	0.0682352472407061	M4	Bacteria	Actinobacteriota	Actinobacteria	Streptomycetales	Streptomycetaceae	Streptomyces
ASV308	3	100	0.000928560946931588	0.0922374390586079	0.0717217197274575	M1	Bacteria	Proteobacteria	Alphaproteobacteria	Rhizobiales	Xanthobacteraceae
ASV309	9	840	0.00117688162725773	0.46897087098222	0.079690799697175	M8	Bacteria	Acidobacteriota	Blastocatellia	Blastocatellales	Blastocatellaceae	Stenotrophobacter
ASV311	5	113	0.000936752105459573	0.155290493986869	0.0906482846555365	M11	Bacteria	Acidobacteriota	Holophagae	Subgroup_7	Subgroup_7	Subgroup_7
ASV313	5	440	0.0010177761320201	0.126103837878059	0.066741044746384	M3	Bacteria	Planctomycetota	Planctomycetes	Pirellulales	Pirellulaceae	Rhodopirellula
ASV316	4	60	0.000979227256291174	0.176313333188935	0.0657449097501693	M11	Bacteria	Proteobacteria	Alphaproteobacteria	Rhizobiales	KF-JG30-B3	KF-JG30-B3
ASV317	6	242	0.00107095760539211	0.336264760387997	0.140455034466271	M3	Bacteria	NB1-j	NB1-j	NB1-j	NB1-j	NB1-j
ASV318	8	294	0.0010380557201497	0.257314057403761	0.0876598796668925	M3	Bacteria	Actinobacteriota	Thermoleophilia	Solirubrobacterales	67-14	67-14
ASV319	3	116	0.000961816292726969	0.0714402158624964	0.0791927321990676	M4	Bacteria	Proteobacteria	Alphaproteobacteria	Sphingomonadales	Sphingomonadaceae	Ellin6055
ASV320	6	398	0.00111914249268369	0.241201608769175	0.0712236522293501	M4	Bacteria	Proteobacteria	Gammaproteobacteria	Burkholderiales	Nitrosomonadaceae	MND1
ASV323	8	583	0.00108861970906131	0.25337746199896	0.0712236522293501	M11	Bacteria	Actinobacteriota	Acidimicrobiia
ASV325	2	32	0.000892896116152053	0.042274738692019	0.0846714746782484	M8	Bacteria	Acidobacteriota	Vicinamibacteria	Vicinamibacterales	Vicinamibacteraceae
ASV327	1	0	0.00079996254945372	0.0305135172751817	0.115551659560904	M11	Bacteria	Actinobacteriota	Thermoleophilia	Solirubrobacterales	67-14	67-14
ASV331	4	121	0.000946177129884205	0.175500653302469	0.082679204685819	M6	Bacteria	Acidobacteriota	Thermoanaerobaculia	Thermoanaerobaculales	Thermoanaerobaculaceae	Subgroup_10
ASV332	10	1192	0.00113613252542659	0.349312777941313	0.0617603697653106	M9	Bacteria	Proteobacteria	Alphaproteobacteria	Rhizobiales	Xanthobacteraceae
ASV333	7	821	0.00110935705473535	0.254517457750744	0.0642507072558473	M4	Bacteria	Actinobacteriota	Thermoleophilia	Solirubrobacterales	Solirubrobacteraceae	Conexibacter
ASV334	8	744	0.00116030574817223	0.431177947847149	0.100111567119576	M4	Bacteria	Actinobacteriota	Thermoleophilia	Gaiellales
ASV335	7	491	0.000991901203419298	0.209643788145379	0.079690799697175	M7	Bacteria	Planctomycetota	Phycisphaerae	Tepidisphaerales	WD2101_soil_group	WD2101_soil_group
ASV336	4	89	0.000954099361251401	0.196658434344965	0.0717217197274575	M7	Bacteria	Proteobacteria	Gammaproteobacteria	Burkholderiales	Nitrosomonadaceae	MND1
ASV341	7	575	0.00106949193378623	0.233294734863681	0.0607642347690959	M6	Bacteria	Gemmatimonadota	Gemmatimonadetes	Gemmatimonadales	Gemmatimonadaceae
ASV346	9	843	0.00113443638477306	0.375666801131005	0.107582579591186	M2	Bacteria	Acidobacteriota	Blastocatellia	Pyrinomonadales	Pyrinomonadaceae	RB41
ASV347	10	1637	0.00115984662709199	0.298620920852906	0.0712236522293501	M10	Bacteria	Proteobacteria	Gammaproteobacteria	Burkholderiales	Comamonadaceae
ASV349	3	129	0.000952703019759332	0.0975472100775684	0.0861656771725704	M3	Bacteria	Proteobacteria	Gammaproteobacteria	Burkholderiales	TRA3-20	TRA3-20
ASV351	8	717	0.00112728550343139	0.367168103127508	0.128003347013587	M10	Bacteria	Proteobacteria	Gammaproteobacteria	Nitrosococcales	Nitrosococcaceae	wb1-P19
ASV352	7	596	0.0010650793027073	0.251755674804097	0.079690799697175	M9	Bacteria	Actinobacteriota	Thermoleophilia	Solirubrobacterales	Solirubrobacteraceae	Solirubrobacter
ASV356	8	808	0.00114724872110071	0.373117150734276	0.0677371797425987	M3	Bacteria	Acidobacteriota	Vicinamibacteria	Vicinamibacterales	Vicinamibacteraceae	Vicinamibacteraceae
ASV358	2	17	0.000797000197245543	0.0226143989216853	0.0772004622066382	M2	Bacteria	Verrucomicrobiota	Verrucomicrobiae	Chthoniobacterales	Chthoniobacteraceae	Chthoniobacter
ASV361	8	406	0.0011150108594202	0.485705241969351	0.136470494481412	M6	Bacteria	Chloroflexi	Dehalococcoidia	S085	S085	S085
ASV364	1	0	0.000860309738677424	0.0719340704926454	0.121030402040084	M3	Bacteria	Proteobacteria	Gammaproteobacteria	Burkholderiales	Nitrosomonadaceae
ASV365	2	30	0.000815725651890516	0.0205047388250574	0.0717217197274575	M10	Bacteria	Actinobacteriota	MB-A2-108	MB-A2-108	MB-A2-108	MB-A2-108
ASV366	6	240	0.0010575707663988	0.3374290180068	0.102601904610113	M10	Bacteria	Actinobacteriota	Thermoleophilia	uncultured	uncultured	uncultured
ASV369	6	278	0.00100524659814775	0.225098898914285	0.0607642347690959	M13	Bacteria	Bacteroidota	Bacteroidia	Cytophagales	Microscillaceae
ASV371	6	296	0.00104658459611431	0.19529566971739	0.0687333147388134	M10	Bacteria	Actinobacteriota	Thermoleophilia	uncultured	uncultured	uncultured
ASV372	5	245	0.000991735453674176	0.185786271768959	0.136470494481412	M2	Bacteria	Verrucomicrobiota	Verrucomicrobiae	Opitutales	Opitutaceae	Cephaloticoccus
ASV375	6	410	0.0010121703447326	0.150250609090153	0.0717217197274575	M11	Bacteria	Proteobacteria	Alphaproteobacteria	Rhizobiales	A0839	A0839
ASV376	4	155	0.00106894548533993	0.242047214198356	0.173327489341356	M2	Bacteria	Acidobacteriota	Blastocatellia	Pyrinomonadales	Pyrinomonadaceae	RB41
ASV377	4	255	0.0010682635816553	0.179627655083502	0.0886560146631071	M11	Bacteria	Proteobacteria	Alphaproteobacteria	Sphingomonadales	Sphingomonadaceae	Sphingorhabdus
ASV378	3	78	0.000953265831058801	0.126982689921095	0.129995617006017	M4	Bacteria	Proteobacteria	Gammaproteobacteria	PLTA13	PLTA13	PLTA13
ASV383	7	422	0.00101423316700779	0.339125215323129	0.0687333147388134	M2	Bacteria	Proteobacteria	Alphaproteobacteria	Rhizobiales	Rhizobiales_Incertae_Sedis	uncultured
ASV388	5	396	0.00102754796249339	0.158445801280166	0.120532334541977	M9	Bacteria	Actinobacteriota	Thermoleophilia	Gaiellales	uncultured	uncultured
ASV389	7	403	0.00103307911245494	0.209312878328173	0.0617603697653106	M2	Bacteria	Proteobacteria	Alphaproteobacteria	Rhizobiales	Rhizobiales_Incertae_Sedis
ASV393	5	255	0.00105900551424812	0.230386683201578	0.18378690680161	M6	Bacteria	Planctomycetota	Phycisphaerae	Tepidisphaerales	WD2101_soil_group	WD2101_soil_group
ASV394	5	195	0.00106196810723238	0.258956376309104	0.113559389568474	M4	Bacteria	Methylomirabilota	Methylomirabilia	Rokubacteriales	Rokubacteriales	Rokubacteriales
ASV396	5	248	0.00105075832698239	0.235713909762467	0.100609634617683	M5	Bacteria	Actinobacteriota	Thermoleophilia	Gaiellales	Gaiellaceae	Gaiella
ASV400	4	228	0.00101949878659175	0.137993521070672	0.0702275172331354	M2	Bacteria	Acidobacteriota	Subgroup_22	Subgroup_22	Subgroup_22	Subgroup_22
ASV402	5	288	0.00103088561696604	0.154716738458507	0.0786946647009603	M12	Bacteria	Methylomirabilota	Methylomirabilia	Rokubacteriales	Rokubacteriales	Rokubacteriales
ASV413	7	438	0.00101974404574117	0.176953329863125	0.0976212296290393	M9	Bacteria	Proteobacteria	Gammaproteobacteria	Burkholderiales
ASV416	7	384	0.00104386796652694	0.225694029945007	0.0936366896441806	M4	Bacteria	Acidobacteriota	Thermoanaerobaculia	Thermoanaerobaculales	Thermoanaerobaculaceae	Subgroup_10
ASV419	2	14	0.000870746086959009	0.0882364019101222	0.0911463521536439	M1	Bacteria	Actinobacteriota	Acidimicrobiia	IMCC26256	IMCC26256	IMCC26256
ASV425	11	1033	0.00107297131720898	0.341441232653576	0.0831772721839264	M9	Bacteria	Planctomycetota	Phycisphaerae	Tepidisphaerales	WD2101_soil_group	WD2101_soil_group
ASV426	8	551	0.00108355751332949	0.287529115242207	0.132485954496553	M3	Bacteria	Actinobacteriota	Thermoleophilia	Gaiellales
ASV436	6	310	0.00101381164352601	0.204691548517888	0.0627565047615253	M9	Bacteria	Acidobacteriota	Subgroup_5	Subgroup_5	Subgroup_5	Subgroup_5
ASV437	5	168	0.00106676261254048	0.316036286489684	0.0791927321990676	M3	Bacteria	Acidobacteriota	Vicinamibacteria	Vicinamibacterales
ASV441	4	245	0.00105897814548388	0.162890465263489	0.0786946647009603	M4	Bacteria	Gemmatimonadota	Gemmatimonadetes	Gemmatimonadales	Gemmatimonadaceae	Gemmatimonas
ASV442	3	274	0.000901164304691006	0.0674947218514093	0.0602661672709886	M9	Bacteria	Acidobacteriota	Subgroup_11	Subgroup_11	Subgroup_11	Subgroup_11
ASV445	4	286	0.00104275026218211	0.107477986032888	0.0752081922142089	M3	Bacteria	Actinobacteriota	Thermoleophilia	Gaiellales	uncultured	uncultured
ASV446	4	116	0.000985558109931155	0.208279965874623	0.11256325457226	M6	Bacteria	Proteobacteria	Alphaproteobacteria	Rhizobiales	Rhizobiales_Incertae_Sedis	uncultured
ASV447	5	265	0.00103849646966122	0.220172052347204	0.0642507072558473	M7	Bacteria	Acidobacteriota	Blastocatellia	Elev-16S-573	Elev-16S-573	Elev-16S-573
ASV448	11	1631	0.00116561570350093	0.409625181206105	0.123520739530621	M1	Bacteria	Proteobacteria	Gammaproteobacteria	Burkholderiales	Nitrosomonadaceae	MND1
ASV455	4	225	0.000974224918558813	0.136571163406223	0.0767023947085309	M1	Bacteria	Planctomycetota	Phycisphaerae	Tepidisphaerales	WD2101_soil_group	WD2101_soil_group
ASV460	10	1208	0.00111906432049701	0.290876146928563	0.0757062597123162	M10	Bacteria	Gemmatimonadota	Gemmatimonadetes	Gemmatimonadales	Gemmatimonadaceae	uncultured
ASV465	6	410	0.00108931054174782	0.246917395546116	0.0642507072558473	M8	Bacteria	Gemmatimonadota	S0134_terrestrial_group	S0134_terrestrial_group	S0134_terrestrial_group	S0134_terrestrial_group
ASV470	4	167	0.000975925432268248	0.172344292952661	0.0682352472407061	M9	Bacteria	Proteobacteria	Alphaproteobacteria	Rhizobiales	Hyphomicrobiaceae	Hyphomicrobium
ASV471	7	601	0.00109113817690647	0.262300938068582	0.06375263975774	M1	Bacteria	Acidobacteriota	Vicinamibacteria	Vicinamibacterales	Vicinamibacteraceae
ASV473	2	23	0.000840229198302605	0.0872555605231608	0.0622584372634179	M8	Bacteria	Myxococcota	Polyangia	Haliangiales	Haliangiaceae	Haliangium
ASV474	1	0	0.000781556878994026	0.0192345951283297	0.117045862055226	M4	Bacteria	Latescibacterota	Latescibacterota	Latescibacterota	Latescibacterota	Latescibacterota
ASV479	4	36	0.000882325798937846	0.0927798564718925	0.0647487747539547	M1	Bacteria	Verrucomicrobiota	Verrucomicrobiae	Chthoniobacterales	Chthoniobacteraceae	Chthoniobacter
ASV480	8	590	0.0010655464125979	0.23446072692954	0.0801888671952823	M10	Bacteria	Actinobacteriota	Thermoleophilia	Gaiellales	uncultured	uncultured
ASV482	3	121	0.00105551718418466	0.178901294201721	0.0767023947085309	M10	Bacteria	Actinobacteriota	Thermoleophilia	Gaiellales	Gaiellaceae	Gaiella
ASV487	7	630	0.00105368965263214	0.230010372407809	0.0946328246403953	M9	Bacteria	Actinobacteriota	Actinobacteria	Propionibacteriales	Nocardioidaceae	Nocardioides
ASV489	2	15	0.000905990731727234	0.080417936542677	0.0642507072558473	M2	Bacteria	Acidobacteriota	Vicinamibacteria	Subgroup_17	Subgroup_17	Subgroup_17
ASV492	2	41	0.000957146852885578	0.120738190411658	0.079690799697175	M8	Bacteria	Actinobacteriota	Thermoleophilia	Gaiellales
ASV496	4	38	0.000965970107372655	0.176102290105027	0.0781965972028529	M2	Bacteria	Proteobacteria	Gammaproteobacteria	Burkholderiales	Oxalobacteraceae
ASV499	6	335	0.000943021187967939	0.194778279040308	0.123520739530621	M13	Bacteria	Acidobacteriota	Holophagae	Subgroup_7	Subgroup_7	Subgroup_7
ASV502	6	219	0.000991240739875393	0.155750354833808	0.0692313822369208	M9	Bacteria	Actinobacteriota	Thermoleophilia	Gaiellales	Gaiellaceae	Gaiella
ASV511	8	1221	0.00109775426491846	0.180425820510012	0.115053592062796	M1	Bacteria	Gemmatimonadota	Gemmatimonadetes	Gemmatimonadales	Gemmatimonadaceae	Gemmatimonas
ASV517	7	294	0.00105749409458125	0.381453405501774	0.0712236522293501	M8	Bacteria	Actinobacteriota	Thermoleophilia	Gaiellales	Gaiellaceae	Gaiella
ASV522	9	785	0.00116017172435553	0.404685590566449	0.0712236522293501	M13	Bacteria	Firmicutes	Bacilli	Bacillales
ASV524	3	90	0.000937238164268131	0.111096389301718	0.130991752002231	M13	Bacteria	Gemmatimonadota	Gemmatimonadetes	Gemmatimonadales	Gemmatimonadaceae	uncultured
ASV526	3	117	0.000994140647156653	0.0715582641766602	0.0727178547236721	M2	Bacteria	Acidobacteriota	Subgroup_22	Subgroup_22	Subgroup_22	Subgroup_22
ASV528	3	30	0.00102157322243289	0.24745891074689	0.0851695421763557	M5	Bacteria	Chloroflexi	KD4-96	KD4-96	KD4-96	KD4-96
ASV533	9	707	0.00105508011857037	0.275945653249753	0.0831772721839264	M2	Bacteria	Acidobacteriota	Vicinamibacteria	Vicinamibacterales	uncultured	uncultured
ASV536	7	640	0.00108119543365776	0.274628571270624	0.0607642347690959	M3	Bacteria	Methylomirabilota	Methylomirabilia	Rokubacteriales	Rokubacteriales	Rokubacteriales
ASV537	8	547	0.00105824071640411	0.307019388768014	0.113061322070367	M4	Bacteria	Actinobacteriota	Thermoleophilia	Gaiellales	uncultured	uncultured
ASV538	8	272	0.00104759009803404	0.345609754991343	0.0692313822369208	M7	Bacteria	Actinobacteriota	Thermoleophilia	uncultured	uncultured	uncultured
ASV539	5	300	0.00105723566101597	0.227521104904218	0.0757062597123162	M7	Bacteria	Acidobacteriota	Vicinamibacteria	Subgroup_17	Subgroup_17	Subgroup_17
ASV547	5	103	0.00103191942216418	0.353729245436431	0.0677371797425987	M4	Bacteria	Acidobacteriota	Vicinamibacteria	Vicinamibacterales	Vicinamibacteraceae	Vicinamibacteraceae
ASV549	6	276	0.000994822013557614	0.164876942983273	0.0622584372634179	M9	Bacteria	Proteobacteria	Alphaproteobacteria	Rhizobiales	KF-JG30-B3	KF-JG30-B3
ASV552	3	116	0.000988312438465822	0.0789395660114942	0.082679204685819	M9	Bacteria	Proteobacteria	Gammaproteobacteria	Burkholderiales
ASV554	5	209	0.00102087795238609	0.171567666416294	0.0607642347690959	M5	Bacteria	Actinobacteriota	Thermoleophilia	Gaiellales	uncultured	uncultured
ASV560	7	1002	0.00103633765981311	0.166249824079615	0.0607642347690959	M7	Bacteria	Firmicutes	Bacilli	Paenibacillales	Paenibacillaceae	Paenibacillus
ASV567	4	43	0.000948161214074475	0.131537408111564	0.0891540821612145	M4	Bacteria	Chloroflexi	Anaerolineae	Anaerolineales	Anaerolineaceae	uncultured
ASV569	4	182	0.000954356910864602	0.132127484943075	0.0762043272104236	M6	Bacteria	Acidobacteriota	Holophagae	Subgroup_7	Subgroup_7	Subgroup_7
ASV582	2	33	0.000876678213835252	0.0732274025607981	0.0961270271347173	M8	Bacteria	Planctomycetota	Phycisphaerae	Tepidisphaerales	WD2101_soil_group	WD2101_soil_group
ASV586	5	217	0.000988165983173541	0.211336294963695	0.0876598796668925	M8	Bacteria	Chloroflexi	KD4-96	KD4-96	KD4-96	KD4-96
ASV595	5	240	0.000961687673902899	0.126763221794654	0.0806869346933897	M10	Bacteria	Chloroflexi	P2-11E	P2-11E	P2-11E	P2-11E
ASV603	2	80	0.000856935960442983	0.0503817086295599	0.0607642347690959	M2	Bacteria	Verrucomicrobiota	Verrucomicrobiae	Pedosphaerales	Pedosphaeraceae	ADurb.Bin063-1
ASV626	4	76	0.000984790896097152	0.230260646479287	0.0911463521536439	M6	Bacteria	Gemmatimonadota	Gemmatimonadetes	Gemmatimonadales	Gemmatimonadaceae
ASV627	8	637	0.00112817163138814	0.437558285944606	0.079690799697175	M4	Bacteria	Acidobacteriota	Blastocatellia	Blastocatellales	Blastocatellaceae
ASV634	5	253	0.00098191552295058	0.151957213584576	0.119038132047655	M2	Bacteria	Chloroflexi	Anaerolineae	Ardenticatenales	uncultured	uncultured
ASV656	1	0	0.000804681711618351	0.0402624577242907	0.0727178547236721	M1	Bacteria	Actinobacteriota	MB-A2-108	MB-A2-108	MB-A2-108	MB-A2-108
ASV677	2	9	0.000828440258648644	0.0578630056098521	0.0642507072558473	M1	Bacteria	Actinobacteriota	Thermoleophilia	Gaiellales	uncultured	uncultured
ASV678	5	271	0.0010334507809099	0.191420798567608	0.142945371956808	M1	Bacteria	Actinobacteriota	Actinobacteria	0319-7L14	0319-7L14	0319-7L14
ASV685	3	66	0.000961391546086645	0.125951976243457	0.06375263975774	M1	Bacteria	Acidobacteriota	Blastocatellia	Pyrinomonadales	Pyrinomonadaceae	RB41
ASV697	3	67	0.00098484814415099	0.135723736326567	0.0851695421763557	M2	Bacteria	Actinobacteriota	Thermoleophilia	Gaiellales	Gaiellaceae	Gaiella
ASV703	4	216	0.00091742880523522	0.12309690261032	0.100609634617683	M1	Bacteria	Gemmatimonadota	Gemmatimonadetes	Gemmatimonadales	Gemmatimonadaceae
ASV729	4	59	0.000887809461311064	0.0960383242846678	0.0762043272104236	M8	Bacteria	Verrucomicrobiota	Verrucomicrobiae	Chthoniobacterales	Chthoniobacteraceae	Candidatus_Udaeobacter
ASV730	1	0	0.000871414793883946	0.0607346817850978	0.0632545722596326	M12	Archaea	Crenarchaeota	Nitrososphaeria	Nitrososphaerales	Nitrososphaeraceae	Nitrososphaeraceae
ASV735	7	566	0.0010694546310507	0.222331264011379	0.0851695421763557	M3	Bacteria	Actinobacteriota	Thermoleophilia	Solirubrobacterales	67-14	67-14
ASV738	7	1101	0.00112886019002587	0.251990236246163	0.0831772721839264	M6	Bacteria	Latescibacterota	Latescibacterota	Latescibacterota	Latescibacterota	Latescibacterota
ASV753	4	394	0.000990497307251707	0.0691020631426853	0.0821811371877117	M2	Bacteria	Gemmatimonadota	Gemmatimonadetes	Gemmatimonadales	Gemmatimonadaceae
ASV769	7	486	0.00108237241867642	0.319415298656542	0.0677371797425987	M6	Bacteria	Acidobacteriota	Subgroup_5	Subgroup_5	Subgroup_5	Subgroup_5
ASV774	5	172	0.000976771138884278	0.14741747165881	0.167350679364067	M2	Bacteria	Planctomycetota	Phycisphaerae	Tepidisphaerales	WD2101_soil_group	WD2101_soil_group
ASV784	7	419	0.00103465511742683	0.224110003969711	0.0617603697653106	M1	Bacteria	Actinobacteriota	Thermoleophilia	Solirubrobacterales	67-14	67-14
ASV804	6	634	0.00101138227187224	0.127089265832969	0.0642507072558473	M5	Bacteria	Gemmatimonadota	BD2-11_terrestrial_group	BD2-11_terrestrial_group	BD2-11_terrestrial_group	BD2-11_terrestrial_group
ASV840	9	512	0.00106743369199423	0.294292076042809	0.0602661672709886	M13	Bacteria	Proteobacteria	Alphaproteobacteria	Rhizobiales	Rhizobiales_Incertae_Sedis	Nordella
ASV871	6	377	0.00101786016424491	0.144572025162231	0.0702275172331354	M5	Bacteria	Actinobacteriota	Thermoleophilia	Solirubrobacterales	67-14	67-14
ASV878	7	367	0.0010775113349029	0.248112076857569	0.084173407180141	M5	Bacteria	Proteobacteria	Gammaproteobacteria	Burkholderiales	TRA3-20	TRA3-20
ASV899	1	0	0.00080037021170911	0.0350988800034539	0.0607642347690959	M8	Bacteria	Actinobacteriota	MB-A2-108	MB-A2-108	MB-A2-108	MB-A2-108
ASV904	7	612	0.00102949965807123	0.269231415250393	0.0612623022672033	M11	Bacteria	Gemmatimonadota	BD2-11_terrestrial_group	BD2-11_terrestrial_group	BD2-11_terrestrial_group	BD2-11_terrestrial_group
ASV1217	9	1040	0.00113038985255572	0.241598232006128	0.0627565047615253	M7	Bacteria	Proteobacteria	Gammaproteobacteria	JG36-GS-52	JG36-GS-52	JG36-GS-52
ASV1297	5	223	0.000951571349494034	0.121719920322508	0.098617364625254	M3	Bacteria	Proteobacteria	Gammaproteobacteria	Xanthomonadales	Xanthomonadaceae	Lysobacter
ASV1355	4	162	0.000974913769566593	0.114973179820791	0.084173407180141	M9	Bacteria	Proteobacteria	Gammaproteobacteria	Burkholderiales	Nitrosomonadaceae	MND1
