# Supplementary material for: Microbial interactions mediate the fairy ring type effects on alpine meadow plant communities on the Tibetan plateau
Source: Environ Microbiome. 2026 Mar 10;21:55. doi: 10.1186/s40793-026-00873-z (PMC13088534; doi:10.1186/s40793-026-00873-z)
Supplement: Supplementary file 2 — Supplementary Material 2 [file 40793_2026_873_MOESM2_ESM.zip › co-occurrence network/bacteria/T3/Clitocybe_in_root_edge.csv]

node1	node2	label	weight
ASV2	ASV686	-	0.556119505548835
ASV3	ASV48	-	0.682660890893437
ASV3	ASV192	-	0.629273112404643
ASV4	ASV34	-	0.688177790096593
ASV5	ASV986	+	0.945676968101614
ASV5	ASV2301	-	0.700279835310727
ASV7	ASV72	+	0.992528294588452
ASV7	ASV109	+	0.875276061839023
ASV7	ASV245	-	0.587630596936027
ASV7	ASV260	-	0.548006583150731
ASV15	ASV245	+	0.626332699409493
ASV72	ASV192	+	0.680230249795784
ASV72	ASV836	-	0.756445992704889
ASV78	ASV260	+	0.715639384774248
ASV79	ASV546	+	0.838475002987632
ASV90	ASV1701	+	0.873883625756377
ASV103	ASV245	-	0.778704381965042
ASV148	ASV2301	+	0.859467395510483
ASV183	ASV686	+	0.773921142479663
ASV410	ASV464	-	0.388033287300447
ASV464	ASV1059	+	0.63272562890744
ASV836	ASV1059	+	0.863919483048842
ASV986	ASV1701	-	0.753839206854379
