# Supplementary material for: Microbial interactions mediate the fairy ring type effects on alpine meadow plant communities on the Tibetan plateau
Source: Environ Microbiome. 2026 Mar 10;21:55. doi: 10.1186/s40793-026-00873-z (PMC13088534; doi:10.1186/s40793-026-00873-z)
Supplement: Supplementary file 2 — Supplementary Material 2 [file 40793_2026_873_MOESM2_ESM.zip › co-occurrence network/bacteria/T3/Clitocybe_in_root_network.gexf]

<?xml version="1.0" encoding="UTF-8"?>
<gexf xmlns="http://www.gexf.net/1.3" xmlns:viz="http://www.gexf.net/1.3/viz" xmlns:xsi="http://www.w3.org/2001/XMLSchema-instance" xsi:schemaLocation="http://www.gexf.net/1.3 http://www.gexf.net/1.3/gexf.xsd" version="1.3">
  <meta lastmodifieddate="2025-12-30">
    <creator>trans_network class</creator>
    <description>igraph -&gt; gexf converted file</description>
    <keywords>igraph, gexf, R, rgexf</keywords>
  </meta>
  <graph mode="static" defaultedgetype="undirected">
    <attributes class="node" mode="static">
      <attribute id="att1" title="taxa" type="string"/>
      <attribute id="att2" title="RelativeAbundance" type="float"/>
    </attributes>
    <attributes class="edge" mode="static">
      <attribute id="att1" title="label" type="string"/>
    </attributes>
    <nodes>
      <node id="1" label="ASV2">
        <attvalues>
          <attvalue for="att1" value="ASV2"/>
          <attvalue for="att2" value="7.34423795482479"/>
        </attvalues>
        <viz:color r="255" g="99" b="71" a="1"/>
        <viz:position x="23.2194057443243" y="-15.7595158790989" z="0"/>
        <viz:size value="17.8571428571429"/>
      </node>
      <node id="2" label="ASV3">
        <attvalues>
          <attvalue for="att1" value="ASV3"/>
          <attvalue for="att2" value="5.04381354953194"/>
        </attvalues>
        <viz:color r="255" g="99" b="71" a="1"/>
        <viz:position x="-211.256799282019" y="-67.7809723055013" z="0"/>
        <viz:size value="17.8571428571429"/>
      </node>
      <node id="3" label="ASV4">
        <attvalues>
          <attvalue for="att1" value="ASV4"/>
          <attvalue for="att2" value="1.7890927271591"/>
        </attvalues>
        <viz:color r="255" g="99" b="71" a="1"/>
        <viz:position x="98.4304121924509" y="-250" z="0"/>
        <viz:size value="17.8571428571429"/>
      </node>
      <node id="4" label="ASV5">
        <attvalues>
          <attvalue for="att1" value="ASV5"/>
          <attvalue for="att2" value="5.0311249486301"/>
        </attvalues>
        <viz:color r="255" g="99" b="71" a="1"/>
        <viz:position x="-167.225284543762" y="164.666666595069" z="0"/>
        <viz:size value="17.8571428571429"/>
      </node>
      <node id="5" label="ASV7">
        <attvalues>
          <attvalue for="att1" value="ASV7"/>
          <attvalue for="att2" value="2.58525508822365"/>
        </attvalues>
        <viz:color r="255" g="99" b="71" a="1"/>
        <viz:position x="206.329976673569" y="106.431229862993" z="0"/>
        <viz:size value="17.8571428571429"/>
      </node>
      <node id="6" label="ASV15">
        <attvalues>
          <attvalue for="att1" value="ASV15"/>
          <attvalue for="att2" value="0.0657155897453379"/>
        </attvalues>
        <viz:color r="255" g="99" b="71" a="1"/>
        <viz:position x="-250" y="-135.799961355584" z="0"/>
        <viz:size value="17.8571428571429"/>
      </node>
      <node id="7" label="ASV34">
        <attvalues>
          <attvalue for="att1" value="ASV34"/>
          <attvalue for="att2" value="0.292784731257327"/>
        </attvalues>
        <viz:color r="255" g="99" b="71" a="1"/>
        <viz:position x="-178.473504529778" y="-188.977549492708" z="0"/>
        <viz:size value="17.8571428571429"/>
      </node>
      <node id="8" label="ASV48">
        <attvalues>
          <attvalue for="att1" value="ASV48"/>
          <attvalue for="att2" value="0.367401279844252"/>
        </attvalues>
        <viz:color r="255" g="99" b="71" a="1"/>
        <viz:position x="39.3526850691348" y="40.1387564878057" z="0"/>
        <viz:size value="17.8571428571429"/>
      </node>
      <node id="9" label="ASV72">
        <attvalues>
          <attvalue for="att1" value="ASV72"/>
          <attvalue for="att2" value="0.49599172778974"/>
        </attvalues>
        <viz:color r="255" g="99" b="71" a="1"/>
        <viz:position x="-154.91765300203" y="-130.49005314507" z="0"/>
        <viz:size value="17.8571428571429"/>
      </node>
      <node id="10" label="ASV78">
        <attvalues>
          <attvalue for="att1" value="ASV78"/>
          <attvalue for="att2" value="0.314753055206777"/>
        </attvalues>
        <viz:color r="255" g="99" b="71" a="1"/>
        <viz:position x="91.8036071234156" y="37.5266586050632" z="0"/>
        <viz:size value="17.8571428571429"/>
      </node>
      <node id="11" label="ASV79">
        <attvalues>
          <attvalue for="att1" value="ASV79"/>
          <attvalue for="att2" value="0.141279048847326"/>
        </attvalues>
        <viz:color r="255" g="99" b="71" a="1"/>
        <viz:position x="-29.3688822002928" y="250" z="0"/>
        <viz:size value="17.8571428571429"/>
      </node>
      <node id="12" label="ASV90">
        <attvalues>
          <attvalue for="att1" value="ASV90"/>
          <attvalue for="att2" value="0.519853872769316"/>
        </attvalues>
        <viz:color r="255" g="99" b="71" a="1"/>
        <viz:position x="-14.7812174441927" y="-133.442287554143" z="0"/>
        <viz:size value="17.8571428571429"/>
      </node>
      <node id="13" label="ASV103">
        <attvalues>
          <attvalue for="att1" value="ASV103"/>
          <attvalue for="att2" value="0.0740484022778879"/>
        </attvalues>
        <viz:color r="255" g="99" b="71" a="1"/>
        <viz:position x="156.001106719979" y="111.513922082047" z="0"/>
        <viz:size value="17.8571428571429"/>
      </node>
      <node id="14" label="ASV109">
        <attvalues>
          <attvalue for="att1" value="ASV109"/>
          <attvalue for="att2" value="0.160785405457613"/>
        </attvalues>
        <viz:color r="255" g="99" b="71" a="1"/>
        <viz:position x="36.384946501607" y="-228.127563371238" z="0"/>
        <viz:size value="17.8571428571429"/>
      </node>
      <node id="15" label="ASV148">
        <attvalues>
          <attvalue for="att1" value="ASV148"/>
          <attvalue for="att2" value="0.301306925892889"/>
        </attvalues>
        <viz:color r="255" g="99" b="71" a="1"/>
        <viz:position x="32.2905894015457" y="144.462664127518" z="0"/>
        <viz:size value="17.8571428571429"/>
      </node>
      <node id="16" label="ASV183">
        <attvalues>
          <attvalue for="att1" value="ASV183"/>
          <attvalue for="att2" value="0.103970774553863"/>
        </attvalues>
        <viz:color r="255" g="99" b="71" a="1"/>
        <viz:position x="186.308620559629" y="-177.966334693337" z="0"/>
        <viz:size value="17.8571428571429"/>
      </node>
      <node id="17" label="ASV192">
        <attvalues>
          <attvalue for="att1" value="ASV192"/>
          <attvalue for="att2" value="0.108705327129176"/>
        </attvalues>
        <viz:color r="255" g="99" b="71" a="1"/>
        <viz:position x="220.36528657293" y="146.581943112126" z="0"/>
        <viz:size value="17.8571428571429"/>
      </node>
      <node id="18" label="ASV245">
        <attvalues>
          <attvalue for="att1" value="ASV245"/>
          <attvalue for="att2" value="0.0630642403031629"/>
        </attvalues>
        <viz:color r="255" g="99" b="71" a="1"/>
        <viz:position x="128.511189601126" y="208.153427459492" z="0"/>
        <viz:size value="17.8571428571429"/>
      </node>
      <node id="19" label="ASV260">
        <attvalues>
          <attvalue for="att1" value="ASV260"/>
          <attvalue for="att2" value="0.112871733395451"/>
        </attvalues>
        <viz:color r="255" g="99" b="71" a="1"/>
        <viz:position x="-248.325481118464" y="239.538892753412" z="0"/>
        <viz:size value="17.8571428571429"/>
      </node>
      <node id="20" label="ASV410">
        <attvalues>
          <attvalue for="att1" value="ASV410"/>
          <attvalue for="att2" value="0.0655262076423254"/>
        </attvalues>
        <viz:color r="255" g="99" b="71" a="1"/>
        <viz:position x="233.485399043644" y="109.773155424724" z="0"/>
        <viz:size value="17.8571428571429"/>
      </node>
      <node id="21" label="ASV464">
        <attvalues>
          <attvalue for="att1" value="ASV464"/>
          <attvalue for="att2" value="0.176882884213676"/>
        </attvalues>
        <viz:color r="255" g="99" b="71" a="1"/>
        <viz:position x="-149.628395515862" y="228.09352313179" z="0"/>
        <viz:size value="17.8571428571429"/>
      </node>
      <node id="22" label="ASV546">
        <attvalues>
          <attvalue for="att1" value="ASV546"/>
          <attvalue for="att2" value="0.081623686398388"/>
        </attvalues>
        <viz:color r="255" g="99" b="71" a="1"/>
        <viz:position x="-7.24348240210159" y="15.6955646610118" z="0"/>
        <viz:size value="17.8571428571429"/>
      </node>
      <node id="23" label="ASV686">
        <attvalues>
          <attvalue for="att1" value="ASV686"/>
          <attvalue for="att2" value="0.154725178161213"/>
        </attvalues>
        <viz:color r="255" g="99" b="71" a="1"/>
        <viz:position x="95.0992911787289" y="-0.583298924803842" z="0"/>
        <viz:size value="17.8571428571429"/>
      </node>
      <node id="24" label="ASV836">
        <attvalues>
          <attvalue for="att1" value="ASV836"/>
          <attvalue for="att2" value="0.118931960691851"/>
        </attvalues>
        <viz:color r="255" g="99" b="71" a="1"/>
        <viz:position x="24.6441628322161" y="209.518246062242" z="0"/>
        <viz:size value="17.8571428571429"/>
      </node>
      <node id="25" label="ASV986">
        <attvalues>
          <attvalue for="att1" value="ASV986"/>
          <attvalue for="att2" value="0.0660943539513629"/>
        </attvalues>
        <viz:color r="255" g="99" b="71" a="1"/>
        <viz:position x="218.181380212431" y="234.875470611446" z="0"/>
        <viz:size value="17.8571428571429"/>
      </node>
      <node id="26" label="ASV1059">
        <attvalues>
          <attvalue for="att1" value="ASV1059"/>
          <attvalue for="att2" value="0.144119780392513"/>
        </attvalues>
        <viz:color r="255" g="99" b="71" a="1"/>
        <viz:position x="6.23334504813954" y="-51.4824843034173" z="0"/>
        <viz:size value="17.8571428571429"/>
      </node>
      <node id="27" label="ASV1701">
        <attvalues>
          <attvalue for="att1" value="ASV1701"/>
          <attvalue for="att2" value="0.107569034511101"/>
        </attvalues>
        <viz:color r="255" g="99" b="71" a="1"/>
        <viz:position x="-218.014154184294" y="-140.002762993231" z="0"/>
        <viz:size value="17.8571428571429"/>
      </node>
      <node id="28" label="ASV2301">
        <attvalues>
          <attvalue for="att1" value="ASV2301"/>
          <attvalue for="att2" value="0.0672306465694379"/>
        </attvalues>
        <viz:color r="255" g="99" b="71" a="1"/>
        <viz:position x="250" y="-185.591065602831" z="0"/>
        <viz:size value="17.8571428571429"/>
      </node>
    </nodes>
    <edges>
      <edge id="0" label="-" source="1" target="23" weight="0.5561195">
        <attvalues>
          <attvalue for="att1" value="-"/>
        </attvalues>
      </edge>
      <edge id="1" label="-" source="2" target="8" weight="0.6826609">
        <attvalues>
          <attvalue for="att1" value="-"/>
        </attvalues>
      </edge>
      <edge id="2" label="-" source="2" target="17" weight="0.6292731">
        <attvalues>
          <attvalue for="att1" value="-"/>
        </attvalues>
      </edge>
      <edge id="3" label="-" source="3" target="7" weight="0.6881778">
        <attvalues>
          <attvalue for="att1" value="-"/>
        </attvalues>
      </edge>
      <edge id="4" label="+" source="4" target="25" weight="0.945677">
        <attvalues>
          <attvalue for="att1" value="+"/>
        </attvalues>
      </edge>
      <edge id="5" label="-" source="4" target="28" weight="0.7002798">
        <attvalues>
          <attvalue for="att1" value="-"/>
        </attvalues>
      </edge>
      <edge id="6" label="+" source="5" target="9" weight="0.9925283">
        <attvalues>
          <attvalue for="att1" value="+"/>
        </attvalues>
      </edge>
      <edge id="7" label="+" source="5" target="14" weight="0.8752761">
        <attvalues>
          <attvalue for="att1" value="+"/>
        </attvalues>
      </edge>
      <edge id="8" label="-" source="5" target="18" weight="0.5876306">
        <attvalues>
          <attvalue for="att1" value="-"/>
        </attvalues>
      </edge>
      <edge id="9" label="-" source="5" target="19" weight="0.5480066">
        <attvalues>
          <attvalue for="att1" value="-"/>
        </attvalues>
      </edge>
      <edge id="10" label="+" source="6" target="18" weight="0.6263327">
        <attvalues>
          <attvalue for="att1" value="+"/>
        </attvalues>
      </edge>
      <edge id="11" label="+" source="9" target="17" weight="0.6802302">
        <attvalues>
          <attvalue for="att1" value="+"/>
        </attvalues>
      </edge>
      <edge id="12" label="-" source="9" target="24" weight="0.756446">
        <attvalues>
          <attvalue for="att1" value="-"/>
        </attvalues>
      </edge>
      <edge id="13" label="+" source="10" target="19" weight="0.7156394">
        <attvalues>
          <attvalue for="att1" value="+"/>
        </attvalues>
      </edge>
      <edge id="14" label="+" source="11" target="22" weight="0.838475">
        <attvalues>
          <attvalue for="att1" value="+"/>
        </attvalues>
      </edge>
      <edge id="15" label="+" source="12" target="27" weight="0.8738836">
        <attvalues>
          <attvalue for="att1" value="+"/>
        </attvalues>
      </edge>
      <edge id="16" label="-" source="13" target="18" weight="0.7787044">
        <attvalues>
          <attvalue for="att1" value="-"/>
        </attvalues>
      </edge>
      <edge id="17" label="+" source="15" target="28" weight="0.8594674">
        <attvalues>
          <attvalue for="att1" value="+"/>
        </attvalues>
      </edge>
      <edge id="18" label="+" source="16" target="23" weight="0.7739211">
        <attvalues>
          <attvalue for="att1" value="+"/>
        </attvalues>
      </edge>
      <edge id="19" label="-" source="20" target="21" weight="0.3880333">
        <attvalues>
          <attvalue for="att1" value="-"/>
        </attvalues>
      </edge>
      <edge id="20" label="+" source="21" target="26" weight="0.6327256">
        <attvalues>
          <attvalue for="att1" value="+"/>
        </attvalues>
      </edge>
      <edge id="21" label="+" source="24" target="26" weight="0.8639195">
        <attvalues>
          <attvalue for="att1" value="+"/>
        </attvalues>
      </edge>
      <edge id="22" label="-" source="25" target="27" weight="0.7538392">
        <attvalues>
          <attvalue for="att1" value="-"/>
        </attvalues>
      </edge>
    </edges>
  </graph>
</gexf>
