# Supplementary material for: Microbial interactions mediate the fairy ring type effects on alpine meadow plant communities on the Tibetan plateau
Source: Environ Microbiome. 2026 Mar 10;21:55. doi: 10.1186/s40793-026-00873-z (PMC13088534; doi:10.1186/s40793-026-00873-z)
Supplement: Supplementary file 2 — Supplementary Material 2 [file 40793_2026_873_MOESM2_ESM.zip › co-occurrence network/bacteria/T3/Clitocybe_in_root_node.csv]

name	degree	betweenness_centrality	closeness_centrality	eigenvector_centrality	Abundance	module	Kingdom	phylum	class	order	family	genus
ASV2	1	0	0.530177672401454	0	7.34423795482479	M4	Bacteria	Proteobacteria	Alphaproteobacteria	Rickettsiales	Mitochondria	Mitochondria
ASV3	2	13	0.0269544998534535	0.163451161881869	5.04381354953194	M5	Bacteria	Cyanobacteria	Cyanobacteriia	Chloroplast	Chloroplast	Chloroplast
ASV4	1	0	1.45311286471428	0	1.7890927271591	M7	Bacteria	Proteobacteria	Alphaproteobacteria	Rickettsiales	Mitochondria	Mitochondria
ASV5	2	6	0.133714508649453	4.9782197506679e-16	5.0311249486301	M1	Bacteria	Firmicutes	Bacilli	Acholeplasmatales	Acholeplasmataceae	Candidatus_Phytoplasma
ASV7	4	59	0.039923333351397	1	2.58525508822365	M2	Bacteria	Cyanobacteria	Cyanobacteriia	Chloroplast	Chloroplast	Chloroplast
ASV15	1	0	0.0259881951857645	0.162218990751899	0.0657155897453379	M6	Bacteria	Cyanobacteria	Cyanobacteriia	Chloroplast	Chloroplast	Chloroplast
ASV34	1	0	1.45311286471428	0	0.292784731257327	M7	Bacteria	Cyanobacteria	Cyanobacteriia	Chloroplast	Chloroplast	Chloroplast
ASV48	1	0	0.0217513544862377	0.0617281129851697	0.367401279844252	M5	Bacteria	Cyanobacteria	Cyanobacteriia	Chloroplast	Chloroplast	Chloroplast
ASV72	3	61	0.0415705687149775	0.918549211245531	0.49599172778974	M2	Bacteria	Cyanobacteria	Cyanobacteriia	Chloroplast	Chloroplast	Chloroplast
ASV78	1	0	0.0247651072368359	0.14232995545818	0.314753055206777	M2	Bacteria	Proteobacteria	Alphaproteobacteria	Rhizobiales	Rhizobiaceae	Phyllobacterium
ASV79	1	0	1.1926413982967	0	0.141279048847326	M8	Bacteria	Proteobacteria	Alphaproteobacteria	Rhizobiales	Rhodomicrobiaceae	Rhodomicrobium
ASV90	1	0	0.0801164384972663	2.22269956269558e-16	0.519853872769316	M1	Bacteria	Proteobacteria	Alphaproteobacteria	Rickettsiales	Mitochondria	Mitochondria
ASV103	1	0	0.0247158657829172	0.201682969858583	0.0740484022778879	M6	Bacteria	Proteobacteria	Alphaproteobacteria	Rickettsiales	Mitochondria	Mitochondria
ASV109	1	0	0.0274524679572955	0.4842114073702	0.160785405457613	M2	Bacteria	Cyanobacteria	Cyanobacteriia	Chloroplast	Chloroplast	Chloroplast
ASV148	1	0	0.0811882764031203	2.35728403722189e-16	0.301306925892889	M1	Bacteria	Cyanobacteria	Cyanobacteriia	Chloroplast	Chloroplast	Chloroplast
ASV183	1	0	0.475293802630548	0	0.103970774553863	M4	Bacteria	Actinobacteriota	Actinobacteria	Pseudonocardiales	Pseudonocardiaceae	Pseudonocardia
ASV192	2	24	0.0331372133588243	0.402560011240661	0.108705327129176	M5	Bacteria	Proteobacteria	Alphaproteobacteria	Rhizobiales	Rhizobiaceae
ASV245	3	25	0.0329633917318189	0.468173301585792	0.0630642403031629	M6	Bacteria	Cyanobacteria	Cyanobacteriia	Chloroplast	Chloroplast	Chloroplast
ASV260	2	13	0.0321790896738936	0.359510942924386	0.112871733395451	M2	Bacteria	Cyanobacteria	Cyanobacteriia	Chloroplast	Chloroplast	Chloroplast
ASV410	1	0	0.0203540413183655	0.0224997514465828	0.0655262076423254	M3	Bacteria	Actinobacteriota	Actinobacteria	Micromonosporales	Micromonosporaceae
ASV464	2	13	0.0226830101365944	0.104813873700449	0.176882884213676	M3	Bacteria	Actinobacteriota	Actinobacteria	Pseudonocardiales	Pseudonocardiaceae	Actinophytocola
ASV546	1	0	1.1926413982967	0	0.081623686398388	M8	Bacteria	Proteobacteria	Alphaproteobacteria	Rhizobiales	Beijerinckiaceae	Bosea
ASV686	2	1	0.751856720681647	2.64791650899067e-17	0.154725178161213	M4	Bacteria	Cyanobacteria	Cyanobacteriia	Chloroplast	Chloroplast	Chloroplast
ASV836	2	33	0.0340708510470049	0.520905935731709	0.118931960691851	M3	Bacteria	Cyanobacteria	Cyanobacteriia	Chloroplast	Chloroplast	Chloroplast
ASV986	2	6	0.133714508649453	4.19911601563279e-16	0.0660943539513629	M1	Bacteria	Proteobacteria	Gammaproteobacteria	Burkholderiales	Oxalobacteraceae	Massilia
ASV1059	2	24	0.0269353901552807	0.28564397779868	0.144119780392513	M3	Bacteria	Cyanobacteria	Cyanobacteriia	Chloroplast	Chloroplast	Chloroplast
ASV1701	2	4	0.111280524289355	3.61249757807321e-16	0.107569034511101	M1	Bacteria	Cyanobacteria	Cyanobacteriia	Chloroplast	Chloroplast	Chloroplast
ASV2301	2	4	0.112623016537611	3.83206545172212e-16	0.0672306465694379	M1	Bacteria	Cyanobacteria	Cyanobacteriia	Chloroplast	Chloroplast	Chloroplast
