# Supplementary material for: Microbial interactions mediate the fairy ring type effects on alpine meadow plant communities on the Tibetan plateau
Source: Environ Microbiome. 2026 Mar 10;21:55. doi: 10.1186/s40793-026-00873-z (PMC13088534; doi:10.1186/s40793-026-00873-z)
Supplement: Supplementary file 2 — Supplementary Material 2 [file 40793_2026_873_MOESM2_ESM.zip › co-occurrence network/bacteria/T3/Clitocybe_out_root_edge.csv]

node1	node2	label	weight
ASV1	ASV2566	+	0.519191074607654
ASV2	ASV1427	+	0.758383809174737
ASV3	ASV5	+	0.961548111400645
ASV15	ASV6696	-	0.79992202574271
ASV109	ASV148	+	0.71870331670937
ASV183	ASV427	+	0.756580461180479
ASV183	ASV2469	+	0.951083500981404
ASV692	ASV974	-	0.773124118995242
ASV1213	ASV2566	+	0.568788873048368
