# Supplementary material for: Microbial interactions mediate the fairy ring type effects on alpine meadow plant communities on the Tibetan plateau
Source: Environ Microbiome. 2026 Mar 10;21:55. doi: 10.1186/s40793-026-00873-z (PMC13088534; doi:10.1186/s40793-026-00873-z)
Supplement: Supplementary file 2 — Supplementary Material 2 [file 40793_2026_873_MOESM2_ESM.zip › co-occurrence network/bacteria/T3/Clitocybe_out_root_network.gexf]

<?xml version="1.0" encoding="UTF-8"?>
<gexf xmlns="http://www.gexf.net/1.3" xmlns:viz="http://www.gexf.net/1.3/viz" xmlns:xsi="http://www.w3.org/2001/XMLSchema-instance" xsi:schemaLocation="http://www.gexf.net/1.3 http://www.gexf.net/1.3/gexf.xsd" version="1.3">
  <meta lastmodifieddate="2025-12-30">
    <creator>trans_network class</creator>
    <description>igraph -&gt; gexf converted file</description>
    <keywords>igraph, gexf, R, rgexf</keywords>
  </meta>
  <graph mode="static" defaultedgetype="undirected">
    <attributes class="node" mode="static">
      <attribute id="att1" title="taxa" type="string"/>
      <attribute id="att2" title="RelativeAbundance" type="float"/>
    </attributes>
    <attributes class="edge" mode="static">
      <attribute id="att1" title="label" type="string"/>
    </attributes>
    <nodes>
      <node id="1" label="ASV1">
        <attvalues>
          <attvalue for="att1" value="ASV1"/>
          <attvalue for="att2" value="86.6063719602041"/>
        </attvalues>
        <viz:color r="255" g="99" b="71" a="1"/>
        <viz:position x="-41.7894951934311" y="44.6143099500833" z="0"/>
        <viz:size value="31.25"/>
      </node>
      <node id="2" label="ASV2">
        <attvalues>
          <attvalue for="att1" value="ASV2"/>
          <attvalue for="att2" value="10.8671787350865"/>
        </attvalues>
        <viz:color r="255" g="99" b="71" a="1"/>
        <viz:position x="-171.627929435965" y="159.170556964445" z="0"/>
        <viz:size value="31.25"/>
      </node>
      <node id="3" label="ASV3">
        <attvalues>
          <attvalue for="att1" value="ASV3"/>
          <attvalue for="att2" value="0.49167529784011"/>
        </attvalues>
        <viz:color r="255" g="99" b="71" a="1"/>
        <viz:position x="-23.4655480195738" y="119.946173093719" z="0"/>
        <viz:size value="31.25"/>
      </node>
      <node id="4" label="ASV5">
        <attvalues>
          <attvalue for="att1" value="ASV5"/>
          <attvalue for="att2" value="0.0503221826040351"/>
        </attvalues>
        <viz:color r="255" g="99" b="71" a="1"/>
        <viz:position x="-8.50797506592917" y="-105.408802342374" z="0"/>
        <viz:size value="31.25"/>
      </node>
      <node id="5" label="ASV15">
        <attvalues>
          <attvalue for="att1" value="ASV15"/>
          <attvalue for="att2" value="0.0475648027353208"/>
        </attvalues>
        <viz:color r="255" g="99" b="71" a="1"/>
        <viz:position x="250" y="61.4762014831549" z="0"/>
        <viz:size value="31.25"/>
      </node>
      <node id="6" label="ASV109">
        <attvalues>
          <attvalue for="att1" value="ASV109"/>
          <attvalue for="att2" value="0.0158549342451069"/>
        </attvalues>
        <viz:color r="255" g="99" b="71" a="1"/>
        <viz:position x="91.2710066332764" y="-250" z="0"/>
        <viz:size value="31.25"/>
      </node>
      <node id="7" label="ASV148">
        <attvalues>
          <attvalue for="att1" value="ASV148"/>
          <attvalue for="att2" value="0.0194739953227944"/>
        </attvalues>
        <viz:color r="255" g="99" b="71" a="1"/>
        <viz:position x="70.1527575384018" y="198.988015012987" z="0"/>
        <viz:size value="31.25"/>
      </node>
      <node id="8" label="ASV183">
        <attvalues>
          <attvalue for="att1" value="ASV183"/>
          <attvalue for="att2" value="0.0542859161653118"/>
        </attvalues>
        <viz:color r="255" g="99" b="71" a="1"/>
        <viz:position x="-10.1286005786135" y="-160.283708414218" z="0"/>
        <viz:size value="31.25"/>
      </node>
      <node id="9" label="ASV427">
        <attvalues>
          <attvalue for="att1" value="ASV427"/>
          <attvalue for="att2" value="0.0101678382658838"/>
        </attvalues>
        <viz:color r="255" g="99" b="71" a="1"/>
        <viz:position x="124.846583306672" y="250" z="0"/>
        <viz:size value="31.25"/>
      </node>
      <node id="10" label="ASV692">
        <attvalues>
          <attvalue for="att1" value="ASV692"/>
          <attvalue for="att2" value="0.0241270738512497"/>
        </attvalues>
        <viz:color r="255" g="99" b="71" a="1"/>
        <viz:position x="27.0591527471958" y="-244.831743820223" z="0"/>
        <viz:size value="31.25"/>
      </node>
      <node id="11" label="ASV974">
        <attvalues>
          <attvalue for="att1" value="ASV974"/>
          <attvalue for="att2" value="0.0842724222375793"/>
        </attvalues>
        <viz:color r="255" g="99" b="71" a="1"/>
        <viz:position x="170.698681430749" y="84.1179632175876" z="0"/>
        <viz:size value="31.25"/>
      </node>
      <node id="12" label="ASV1213">
        <attvalues>
          <attvalue for="att1" value="ASV1213"/>
          <attvalue for="att2" value="0.0187846503556158"/>
        </attvalues>
        <viz:color r="255" g="99" b="71" a="1"/>
        <viz:position x="80.5792667964743" y="194.537866638521" z="0"/>
        <viz:size value="31.25"/>
      </node>
      <node id="13" label="ASV1427">
        <attvalues>
          <attvalue for="att1" value="ASV1427"/>
          <attvalue for="att2" value="0.0168889516958748"/>
        </attvalues>
        <viz:color r="255" g="99" b="71" a="1"/>
        <viz:position x="146.009962262746" y="99.177758459728" z="0"/>
        <viz:size value="31.25"/>
      </node>
      <node id="14" label="ASV2469">
        <attvalues>
          <attvalue for="att1" value="ASV2469"/>
          <attvalue for="att2" value="0.0101678382658838"/>
        </attvalues>
        <viz:color r="255" g="99" b="71" a="1"/>
        <viz:position x="-250" y="95.8014081988764" z="0"/>
        <viz:size value="31.25"/>
      </node>
      <node id="15" label="ASV2566">
        <attvalues>
          <attvalue for="att1" value="ASV2566"/>
          <attvalue for="att2" value="0.0179229691466426"/>
        </attvalues>
        <viz:color r="255" g="99" b="71" a="1"/>
        <viz:position x="-138.861265871081" y="68.3046413451619" z="0"/>
        <viz:size value="31.25"/>
      </node>
      <node id="16" label="ASV6696">
        <attvalues>
          <attvalue for="att1" value="ASV6696"/>
          <attvalue for="att2" value="0.0103401745076784"/>
        </attvalues>
        <viz:color r="255" g="99" b="71" a="1"/>
        <viz:position x="-172.337977021979" y="-177.74410710606" z="0"/>
        <viz:size value="31.25"/>
      </node>
    </nodes>
    <edges>
      <edge id="0" label="+" source="1" target="15" weight="0.5191911">
        <attvalues>
          <attvalue for="att1" value="+"/>
        </attvalues>
      </edge>
      <edge id="1" label="+" source="2" target="13" weight="0.7583838">
        <attvalues>
          <attvalue for="att1" value="+"/>
        </attvalues>
      </edge>
      <edge id="2" label="+" source="3" target="4" weight="0.9615481">
        <attvalues>
          <attvalue for="att1" value="+"/>
        </attvalues>
      </edge>
      <edge id="3" label="-" source="5" target="16" weight="0.799922">
        <attvalues>
          <attvalue for="att1" value="-"/>
        </attvalues>
      </edge>
      <edge id="4" label="+" source="6" target="7" weight="0.7187033">
        <attvalues>
          <attvalue for="att1" value="+"/>
        </attvalues>
      </edge>
      <edge id="5" label="+" source="8" target="9" weight="0.7565805">
        <attvalues>
          <attvalue for="att1" value="+"/>
        </attvalues>
      </edge>
      <edge id="6" label="+" source="8" target="14" weight="0.9510835">
        <attvalues>
          <attvalue for="att1" value="+"/>
        </attvalues>
      </edge>
      <edge id="7" label="-" source="10" target="11" weight="0.7731241">
        <attvalues>
          <attvalue for="att1" value="-"/>
        </attvalues>
      </edge>
      <edge id="8" label="+" source="12" target="15" weight="0.5687889">
        <attvalues>
          <attvalue for="att1" value="+"/>
        </attvalues>
      </edge>
    </edges>
  </graph>
</gexf>
