# Supplementary material for: Microbial interactions mediate the fairy ring type effects on alpine meadow plant communities on the Tibetan plateau
Source: Environ Microbiome. 2026 Mar 10;21:55. doi: 10.1186/s40793-026-00873-z (PMC13088534; doi:10.1186/s40793-026-00873-z)
Supplement: Supplementary file 2 — Supplementary Material 2 [file 40793_2026_873_MOESM2_ESM.zip › co-occurrence network/bacteria/T3/Clitocybe_out_root_node.csv]

name	degree	betweenness_centrality	closeness_centrality	eigenvector_centrality	Abundance	module	Kingdom	phylum	class	order	family	genus
ASV1	1	0	0.622211317991234	2.6360456905705e-17	86.6063719602041	M1	Bacteria	Cyanobacteria	Cyanobacteriia	Chloroplast	Chloroplast	Chloroplast
ASV2	1	0	1.31859355105192	1.3852487001179e-17	10.8671787350865	M3	Bacteria	Proteobacteria	Alphaproteobacteria	Rickettsiales	Mitochondria	Mitochondria
ASV3	1	0	1.03998956281381	0	0.49167529784011	M4	Bacteria	Cyanobacteria	Cyanobacteriia	Chloroplast	Chloroplast	Chloroplast
ASV5	1	0	1.03998956281381	0	0.0503221826040351	M4	Bacteria	Firmicutes	Bacilli	Acholeplasmatales	Acholeplasmataceae	Candidatus_Phytoplasma
ASV15	1	0	1.25012184665314	3.34929625395008e-17	0.0475648027353208	M5	Bacteria	Cyanobacteria	Cyanobacteriia	Chloroplast	Chloroplast	Chloroplast
ASV109	1	0	1.39139471983873	0	0.0158549342451069	M6	Bacteria	Cyanobacteria	Cyanobacteriia	Chloroplast	Chloroplast	Chloroplast
ASV148	1	0	1.39139471983873	0	0.0194739953227944	M6	Bacteria	Cyanobacteria	Cyanobacteriia	Chloroplast	Chloroplast	Chloroplast
ASV183	2	1	0.585595305726316	1	0.0542859161653118	M2	Bacteria	Actinobacteriota	Actinobacteria	Pseudonocardiales	Pseudonocardiaceae	Pseudonocardia
ASV427	1	0	0.405803900996013	0.622542094785598	0.0101678382658838	M2	Bacteria	Actinobacteriota	Actinobacteria	Micromonosporales	Micromonosporaceae
ASV692	1	0	1.29345337369581	0	0.0241270738512497	M7	Bacteria	Proteobacteria	Alphaproteobacteria	Rhizobiales	Rhizobiaceae
ASV974	1	0	1.29345337369581	0	0.0842724222375793	M7	Bacteria	Bacteroidota	Bacteroidia	Chitinophagales	Chitinophagaceae	Chitinophaga
ASV1213	1	0	0.603584511914488	0	0.0187846503556158	M1	Bacteria	Cyanobacteria	Cyanobacteriia	Chloroplast	Chloroplast	Chloroplast
ASV1427	1	0	1.31859355105192	2.68095189646414e-17	0.0168889516958748	M3	Bacteria	Proteobacteria	Alphaproteobacteria	Rhizobiales	Devosiaceae
ASV2469	1	0	0.376116955018269	0.78258631486882	0.0101678382658838	M2	Bacteria	Proteobacteria	Alphaproteobacteria	Rhizobiales	Rhizobiaceae
ASV2566	2	1	0.919134587135022	0	0.0179229691466426	M1	Bacteria	Actinobacteriota	Actinobacteria	Pseudonocardiales	Pseudonocardiaceae	Actinophytocola
ASV6696	1	0	1.25012184665314	2.36562412506576e-17	0.0103401745076784	M5	Bacteria	Actinobacteriota	Actinobacteria	Pseudonocardiales	Pseudonocardiaceae	Goodfellowiella
