# Supplementary material for: Microbial interactions mediate the fairy ring type effects on alpine meadow plant communities on the Tibetan plateau
Source: Environ Microbiome. 2026 Mar 10;21:55. doi: 10.1186/s40793-026-00873-z (PMC13088534; doi:10.1186/s40793-026-00873-z)
Supplement: Supplementary file 2 — Supplementary Material 2 [file 40793_2026_873_MOESM2_ESM.zip › co-occurrence network/cross-K/T1/Agrocybe_10in_edge.csv]

Source	Target	Interaction	weight
FASV4	FASV27	-	0.810963384052237
FASV4	FASV3	+	0.774815797557944
FASV4	FASV96	-	0.86178110805248
FASV4	FASV104	+	0.680850586869392
FASV4	FASV137	+	0.972127200668613
FASV4	FASV182	-	0.855397176394181
FASV4	FASV188	-	0.876777530939118
FASV4	FASV327	-	0.936005443429884
FASV4	BASV42	+	0.901218539064629
FASV4	BASV45	+	0.884597014659003
FASV4	BASV310	-	1
FASV9	FASV57	-	0.806609769369093
FASV9	FASV112	-	0.950368974186412
FASV9	FASV118	+	0.640766466737549
FASV9	FASV137	+	0.799067785927314
FASV9	FASV150	-	0.831703089229475
FASV9	FASV116	+	0.852313810855536
FASV9	BASV19	+	0.921001951795595
FASV9	BASV47	-	1
FASV9	BASV67	-	0.889788890731742
FASV9	BASV93	+	0.777369919432352
FASV9	BASV104	+	0.966924059714635
FASV9	BASV215	+	0.906242094751608
FASV10	FASV22	-	0.941787457450251
FASV10	FASV57	+	0.809321253126051
FASV10	FASV104	+	0.726397696537669
FASV10	FASV127	+	0.934268500598619
FASV10	FASV171	-	0.818232981522068
FASV10	FASV182	-	0.748189767692505
FASV10	FASV207	-	0.910585708431308
FASV10	FASV117	-	0.764192710404548
FASV10	BASV23	-	0.922414172097859
FASV10	BASV26	-	0.877517281612764
FASV10	BASV33	-	0.966906728832311
FASV10	BASV46	-	0.874933524493315
FASV10	BASV51	+	0.944351679737413
FASV13	FASV211	-	0.735610949142593
FASV13	BASV77	-	0.851928656285819
FASV16	FASV159	+	0.945267967008972
FASV16	FASV240	+	0.83866791426448
FASV16	FASV457	-	0.950920333249063
FASV16	FASV553	+	0.846813973556922
FASV16	BASV30	-	0.672356392119861
FASV17	FASV83	+	0.935458014804345
FASV17	FASV159	+	0.861671574218575
FASV17	FASV235	+	0.891139293465432
FASV17	FASV117	+	0.859576309354095
FASV17	FASV426	+	0.924346384714784
FASV17	FASV815	-	0.898107012571193
FASV17	BASV23	-	1
FASV17	BASV31	+	0.876750574149672
FASV17	BASV40	-	0.856993753231607
FASV17	BASV75	+	0.896390158872657
FASV21	FASV220	+	0.856935596824034
FASV21	FASV240	+	0.830503890723806
FASV21	FASV425	+	0.945325218512967
FASV21	FASV497	+	0.936305481149383
FASV21	FASV553	-	0.896691777790901
FASV21	BASV18	+	0.987596256236616
FASV21	BASV42	-	0.981574575281344
FASV21	BASV52	+	0.902295176208259
FASV21	BASV121	-	0.911724159651106
FASV22	FASV53	+	0.948002192989082
FASV22	FASV426	-	1
FASV22	FASV762	-	0.926924106253396
FASV22	BASV11	+	0.942206225536464
FASV22	BASV46	-	0.834849204138683
FASV22	BASV66	-	0.981289703979477
FASV22	BASV157	+	0.922278012962643
FASV22	BASV193	-	1
FASV27	FASV3	-	0.991031638946405
FASV27	FASV50	+	0.920598373143432
FASV27	FASV150	+	0.990916750634982
FASV27	BASV25	+	0.798626013068932
FASV27	BASV28	+	0.801713447663444
FASV27	BASV36	+	0.959526743787972
FASV27	BASV54	-	0.847943294653921
FASV27	BASV57	-	0.895717615961013
FASV27	BASV75	+	0.924137748384264
FASV27	BASV84	+	0.972354592662867
FASV30	BASV11	+	0.872258315119632
FASV30	BASV16	+	0.838224138813508
FASV30	BASV17	-	0.805288568981915
FASV30	BASV23	+	0.898087892785734
FASV30	BASV35	+	0.744797162245999
FASV30	BASV39	-	0.950545864871169
FASV30	BASV41	-	0.904450229933556
FASV30	BASV59	+	0.968787492967726
FASV30	BASV64	+	0.913588150527464
FASV30	BASV75	+	0.84520732146554
FASV30	BASV439	+	0.957285428544681
FASV33	FASV57	+	0.626368024646709
FASV33	FASV160	+	0.982051739052392
FASV33	FASV159	+	0.759800783428103
FASV33	FASV117	+	0.923537570152103
FASV33	BASV24	-	0.610922546461858
FASV33	BASV91	-	0.916652759788581
FASV33	BASV94	-	0.927338936050209
FASV33	BASV96	+	0.946789536164715
FASV33	BASV105	-	0.816669000051411
FASV33	BASV159	-	0.680802262068921
FASV33	BASV214	+	0.841906613837764
FASV3	FASV41	-	0.900802577782492
FASV3	FASV50	-	0.820765573525106
FASV3	FASV83	-	0.75196343787171
FASV3	FASV96	-	0.861137547293437
FASV3	FASV121	+	0.8726580126432
FASV3	FASV137	+	0.823912680115924
FASV3	FASV35	-	0.876819794429099
FASV3	FASV430	+	0.898297065442518
FASV3	FASV481	+	0.861005921976631
FASV3	FASV1214	+	0.969286189412312
FASV3	BASV10	-	0.830821969568281
FASV3	BASV54	+	0.822323535204151
FASV34	FASV96	+	0.983811669885769
FASV34	FASV188	-	0.823073827810113
FASV34	FASV159	-	0.773864493244918
FASV34	FASV207	+	0.840910320980962
FASV34	FASV220	-	0.807051773220286
FASV34	FASV444	+	0.873815477059377
FASV34	FASV1214	-	0.933083147958366
FASV34	BASV23	-	0.973842690967795
FASV34	BASV27	+	0.866908752116751
FASV34	BASV28	-	0.967363936573147
FASV34	BASV96	+	0.942586121658866
FASV40	FASV426	-	0.99903105058759
FASV40	FASV762	-	0.715511127081683
FASV40	BASV11	+	0.908702695318706
FASV40	BASV30	+	0.87635490442018
FASV40	BASV43	+	0.921352809022274
FASV40	BASV44	+	0.708629702112161
FASV40	BASV54	+	0.88638308525387
FASV38	FASV218	+	0.703056197206619
FASV38	BASV9	+	0.964342038836107
FASV38	BASV65	+	0.811901112291939
FASV38	BASV113	+	0.984057920945324
FASV41	FASV327	+	0.809151486449148
FASV41	BASV28	-	0.656420286458916
FASV41	BASV41	-	0.85904011872049
FASV41	BASV65	-	0.812793562719371
FASV41	BASV353	+	0.963244862235888
FASV42	FASV85	+	0.956457428872543
FASV42	FASV140	+	0.809761956322217
FASV42	BASV59	+	0.72050886894754
FASV42	BASV96	-	0.769245765222853
FASV42	BASV104	+	0.929374102627936
FASV47	BASV17	-	0.998749166148486
FASV47	BASV22	-	0.586597834082805
FASV47	BASV27	-	0.959108096324514
FASV48	BASV30	-	0.751353144063888
FASV48	BASV50	-	0.904692587704936
FASV48	BASV121	-	0.816271262952051
FASV48	BASV159	-	0.97839865288948
FASV50	FASV85	-	0.917270029560423
FASV50	FASV220	-	0.966680894912582
FASV50	BASV10	+	0.761937241730896
FASV50	BASV177	+	0.872449858255424
FASV50	BASV310	+	0.972990539250035
FASV53	BASV110	-	0.876425063579501
FASV53	BASV214	+	0.951076236006565
FASV53	BASV337	-	0.963905972616485
FASV53	BASV348	-	0.933428660137502
FASV57	BASV8	-	0.635994561856499
FASV57	BASV18	+	0.842484402575764
FASV57	BASV30	+	0.825251322741463
FASV57	BASV43	+	0.962969844955614
FASV57	BASV45	+	0.714935040252251
FASV57	BASV46	+	0.809526889840145
FASV57	BASV51	+	0.569835826654369
FASV57	BASV67	+	0.923693287512539
FASV57	BASV84	-	0.734427188717599
FASV57	BASV85	+	0.839047934902229
FASV57	BASV199	-	0.914464031272839
FASV66	FASV96	-	0.751425312229389
FASV66	FASV140	+	0.958494264705995
FASV66	FASV26	+	0.904829395670129
FASV66	FASV457	+	0.86724623881331
FASV66	BASV35	-	0.767137222344993
FASV66	BASV93	+	0.96484991338822
FASV66	BASV126	-	1
FASV70	FASV83	+	0.741521130452741
FASV70	FASV140	+	0.913238549629737
FASV70	FASV188	+	0.741191700034995
FASV70	FASV200	+	0.661851442898912
FASV70	FASV217	+	0.851330982566336
FASV70	FASV338	+	0.910331595006215
FASV70	FASV427	+	0.762206241495915
FASV70	BASV26	+	0.904195852180577
FASV70	BASV85	+	0.886849509790139
FASV74	BASV77	-	0.997247244907298
FASV77	FASV159	-	0.97203430427363
FASV77	FASV422	-	0.930369308908808
FASV77	FASV457	-	0.947022131997449
FASV77	FASV481	-	0.976257529157109
FASV77	FASV497	-	0.837876999699223
FASV77	FASV525	-	0.921676592162862
FASV77	FASV593	-	0.930308709716844
FASV77	BASV17	-	0.679910697010226
FASV77	BASV67	+	0.668919397767533
FASV77	BASV82	-	0.979158271801673
FASV77	BASV105	-	0.968529256988674
FASV77	BASV129	-	0.653571967527882
FASV77	BASV157	-	0.832613482500645
FASV77	BASV159	-	0.794760963237466
FASV77	BASV177	-	0.605014679074918
FASV77	BASV178	-	0.722015363174358
FASV77	BASV224	-	0.872864349770541
FASV81	FASV91	-	0.928556798550427
FASV81	FASV110	-	0.89578625216374
FASV81	FASV150	-	0.782962341011824
FASV81	FASV179	-	0.818210930350471
FASV81	FASV444	-	1
FASV81	BASV19	-	0.866152179325847
FASV81	BASV22	-	0.865847205692949
FASV81	BASV23	-	0.85445555304269
FASV81	BASV24	-	0.925691686019461
FASV81	BASV42	-	0.828907093489911
FASV81	BASV68	-	0.58527785439429
FASV81	BASV129	-	0.82242741296642
FASV81	BASV353	-	0.952781166841497
FASV83	FASV112	-	0.890722368435124
FASV83	FASV71	-	0.714930910668984
FASV83	FASV118	-	0.648350553633068
FASV83	FASV26	-	0.983681913232831
FASV83	FASV188	-	0.9305655526176
FASV83	FASV79	-	0.951044022839258
FASV83	FASV338	-	0.924869661271846
FASV83	FASV422	-	0.808653229453245
FASV83	FASV444	+	0.894778912992676
FASV83	BASV12	+	0.869583826437446
FASV83	BASV22	-	1
FASV83	BASV35	-	0.711308989229833
FASV83	BASV41	-	0.693266771132521
FASV83	BASV47	-	0.7957585810062
FASV83	BASV51	-	0.861498858148112
FASV83	BASV52	-	0.93886283236046
FASV83	BASV56	-	0.835361211556544
FASV83	BASV57	-	0.796355211070504
FASV83	BASV58	-	0.890010941517306
FASV83	BASV65	-	0.652608258038792
FASV83	BASV82	-	0.807284831239748
FASV83	BASV106	-	0.892570104750063
FASV83	BASV110	-	0.890089399225735
FASV83	BASV146	+	0.845329787892732
FASV83	BASV159	+	0.785110334163727
FASV90	FASV102	+	0.90309917975849
FASV90	FASV121	-	1
FASV90	FASV217	-	0.723232874092361
FASV90	FASV220	-	0.905997120934998
FASV90	FASV35	-	0.924989623914197
FASV90	FASV240	-	0.899320185979145
FASV90	FASV257	-	0.864666688278704
FASV90	FASV117	-	0.956883956894424
FASV90	FASV422	-	0.681980785414386
FASV90	FASV497	-	0.882347684452726
FASV90	BASV17	-	0.860319410925563
FASV90	BASV18	-	0.916947715790065
FASV90	BASV20	-	0.651821771801729
FASV90	BASV25	+	0.898189131050198
FASV90	BASV27	+	0.79429242201328
FASV90	BASV28	+	0.978387940269818
FASV90	BASV61	-	1
FASV90	BASV88	-	0.962922119004521
FASV90	BASV104	-	0.930237009780461
FASV90	BASV105	-	0.960114439195527
FASV91	FASV240	+	0.946795288017517
FASV91	FASV422	-	1
FASV91	BASV12	-	0.929876077474403
FASV91	BASV17	-	0.969661208337894
FASV91	BASV18	-	0.91598495271217
FASV91	BASV19	-	1
FASV91	BASV36	-	0.90683984557079
FASV91	BASV59	-	0.764292918670303
FASV91	BASV63	-	0.710344629416113
FASV91	BASV68	+	0.853818389817824
FASV91	BASV73	+	0.75143544876524
FASV91	BASV74	+	0.91439285034456
FASV91	BASV75	+	0.972263757394761
FASV91	BASV129	-	1
FASV96	FASV12	-	0.876875689111118
FASV96	FASV127	-	0.949540175518204
FASV96	BASV22	+	0.761121717456958
FASV96	BASV30	-	0.99901810757079
FASV96	BASV59	-	0.669881850354971
FASV96	BASV61	-	0.757082593526823
FASV96	BASV65	-	0.788919350902195
FASV96	BASV66	-	0.71618449178596
FASV96	BASV67	-	0.810028388621784
FASV96	BASV92	-	0.818841004227466
FASV96	BASV146	-	0.787974382518648
FASV96	BASV157	-	0.764137726713996
FASV96	BASV177	-	0.622540054566085
FASV96	BASV241	+	0.942960781380148
FASV96	BASV254	+	0.95330095405682
FASV96	BASV337	+	0.8789137099739
FASV101	FASV160	+	0.988503120846815
FASV101	FASV192	-	1
FASV101	FASV444	-	0.96583264823049
FASV101	FASV481	-	0.973649695112672
FASV101	FASV485	-	0.97776161016456
FASV101	FASV497	-	1
FASV101	BASV13	-	0.834141881018635
FASV101	BASV33	-	0.711504637240806
FASV101	BASV38	-	0.623687335183794
FASV101	BASV46	+	0.897982995652735
FASV101	BASV51	+	0.983687777381697
FASV101	BASV92	-	1
FASV101	BASV241	-	0.800080812143827
FASV101	BASV254	-	0.858782580242737
FASV102	BASV8	+	0.881058280547652
FASV102	BASV18	-	1
FASV102	BASV45	-	0.863576176616083
FASV102	BASV46	-	0.890585503925182
FASV102	BASV50	-	0.91904717435134
FASV102	BASV51	-	0.835717406000714
FASV102	BASV52	-	0.978272684555903
FASV102	BASV60	-	0.789356817638182
FASV102	BASV74	-	0.937721722727649
FASV102	BASV100	-	0.866357854393557
FASV102	BASV101	-	0.927312886873588
FASV102	BASV105	-	0.70226710608167
FASV102	BASV126	+	0.834333240683955
FASV102	BASV129	+	0.957464709285447
FASV102	BASV146	+	0.988566560209121
FASV102	BASV159	+	0.978633830114133
FASV102	BASV215	-	0.930208982230713
FASV102	BASV348	+	0.830949607245989
FASV104	FASV110	-	0.976815573706333
FASV104	FASV26	+	0.83602751396374
FASV104	BASV74	+	0.87048403442038
FASV104	BASV87	-	1
FASV104	BASV113	-	0.781975730758158
FASV104	BASV157	-	0.742123573236337
FASV104	BASV177	-	0.857777197546095
FASV104	BASV178	-	0.871483332941828
FASV104	BASV199	-	0.893874789214101
FASV104	BASV214	-	0.818493391884275
FASV104	BASV215	-	0.916678169332001
FASV104	BASV337	-	0.732681419939213
FASV85	FASV71	-	0.663040710769713
FASV85	FASV12	-	0.894264097798075
FASV85	FASV207	-	0.871559804631873
FASV85	FASV211	-	0.899167272811414
FASV85	FASV215	-	0.662236271106423
FASV85	FASV235	+	0.921818903486518
FASV85	FASV257	+	0.832017546268943
FASV85	FASV117	+	0.976284234100681
FASV85	FASV327	+	0.993977042347785
FASV85	FASV338	+	0.963910424945295
FASV85	FASV425	+	0.956002437743546
FASV85	FASV422	+	0.930365994679067
FASV85	FASV241	+	1
FASV85	BASV20	-	1
FASV85	BASV39	-	1
FASV110	FASV481	-	0.752939857441596
FASV110	BASV47	+	0.88406030610202
FASV110	BASV56	+	0.978465191046946
FASV110	BASV88	+	0.963141682749408
FASV110	BASV99	-	1
FASV110	BASV254	-	0.951726069037902
FASV110	BASV348	-	0.92434006777329
FASV110	BASV353	-	0.928803418525375
FASV110	BASV439	-	0.984981957564239
FASV112	FASV182	-	0.801758549279361
FASV112	FASV117	-	0.771818596598305
FASV112	FASV327	-	0.930553029468722
FASV112	FASV338	-	0.549303892641296
FASV112	FASV444	+	0.951662093589383
FASV112	FASV325	+	0.976130325344733
FASV112	FASV481	+	0.976894119856843
FASV112	FASV595	+	0.969668184249961
FASV112	FASV553	+	0.9620487929138
FASV112	BASV12	-	0.816578820599535
FASV112	BASV26	-	0.739658536912586
FASV112	BASV36	-	0.944101990766656
FASV112	BASV38	-	1
FASV112	BASV52	-	0.768775318935116
FASV112	BASV85	-	0.675607571428501
FASV112	BASV159	+	1
FASV71	FASV762	-	0.94542351327223
FASV71	BASV16	-	0.848962210484967
FASV71	BASV222	-	1
FASV114	FASV188	-	0.874863983988091
FASV114	FASV159	-	0.89180444244776
FASV114	FASV207	-	0.866465960541092
FASV114	FASV211	-	0.927429541804564
FASV114	FASV422	-	0.828283661778026
FASV114	BASV58	+	0.821830612523873
FASV114	BASV67	-	1
FASV114	BASV93	-	0.87031795649305
FASV114	BASV105	-	0.809302753800439
FASV114	BASV111	-	0.905512521825828
FASV114	BASV113	-	0.763412882435964
FASV114	BASV117	-	0.89406201786355
FASV114	BASV159	-	0.827288270763116
FASV114	BASV254	-	0.955906467925359
FASV114	BASV439	+	0.631649839203448
FASV118	FASV182	-	0.886058233060445
FASV118	FASV188	-	0.776616591029648
FASV118	FASV211	+	0.95248645205811
FASV118	FASV215	+	0.903131958784912
FASV118	FASV217	+	0.928273642165912
FASV118	FASV218	+	0.966368267
FASV118	FASV35	+	0.95238692755911
FASV118	FASV240	+	0.931309820713771
FASV118	FASV257	+	0.904963021334615
FASV118	FASV327	+	0.989270621844935
FASV118	FASV338	+	0.980418161230197
FASV118	FASV422	+	0.921234313839163
FASV118	BASV9	+	0.863679219446481
FASV118	BASV19	-	0.988405894575812
FASV118	BASV31	-	0.747749778543784
FASV118	BASV38	-	0.709451378799099
FASV118	BASV44	-	0.836560156919554
FASV118	BASV46	-	0.86969202378294
FASV118	BASV47	-	0.918862586314823
FASV118	BASV52	-	0.804448794200552
FASV118	BASV54	-	0.924586313440027
FASV118	BASV61	-	0.755496497874846
FASV118	BASV68	-	0.793100436434876
FASV118	BASV75	-	0.892552253164254
FASV118	BASV85	+	0.62367118072121
FASV118	BASV86	-	0.712851621593824
FASV118	BASV101	-	0.94679459281083
FASV118	BASV104	-	0.97267750980109
FASV118	BASV121	+	0.8173765938783
FASV118	BASV146	+	0.940436029802194
FASV118	BASV157	+	0.941160813521331
FASV118	BASV193	+	0.829584813656948
FASV118	BASV215	+	0.935771364974741
FASV118	BASV224	+	0.941569712224348
FASV118	BASV310	+	0.910006033980563
FASV118	BASV439	+	0.9432455453971
FASV121	FASV79	-	0.825547418957621
FASV121	BASV6	-	0.844557102132388
FASV121	BASV71	+	0.948253993942222
FASV121	BASV80	+	0.974973947020351
FASV121	BASV106	-	0.962569163801667
FASV12	FASV192	-	0.990520623172175
FASV12	FASV525	-	0.955997009747828
FASV12	BASV63	+	0.67461504937497
FASV12	BASV74	-	0.966987462240756
FASV12	BASV99	-	0.917247030950911
FASV12	BASV110	-	0.877417454431312
FASV12	BASV113	-	0.679391097448104
FASV12	BASV117	-	0.732036120778539
FASV12	BASV121	-	0.876425272358839
FASV12	BASV126	-	0.770001099882632
FASV12	BASV129	-	0.590096908737999
FASV12	BASV146	-	0.737611724080225
FASV12	BASV199	-	0.908471925813901
FASV12	BASV353	-	0.91352922639266
FASV127	FASV149	+	0.782804335729628
FASV127	FASV150	-	0.913428014133236
FASV127	FASV207	-	0.925383753967851
FASV127	FASV211	-	0.838949012424199
FASV127	FASV215	-	0.740114218668643
FASV127	FASV235	+	0.95068648872665
FASV127	FASV257	+	0.957228465625711
FASV127	FASV117	+	0.909953237336371
FASV127	FASV327	+	0.91429982008021
FASV127	FASV338	+	0.854468110965169
FASV127	FASV422	+	0.767946543810931
FASV127	FASV241	+	0.944618123077469
FASV127	FASV430	+	0.93895720082083
FASV127	FASV457	+	0.832670520915244
FASV127	FASV525	+	0.961727931733112
FASV127	FASV593	+	0.921586384814552
FASV127	BASV22	+	0.829830100056085
FASV127	BASV30	-	0.91726146658111
FASV127	BASV44	-	0.862248342873996
FASV127	BASV59	-	0.870976267121177
FASV127	BASV61	-	0.84442110522726
FASV127	BASV63	-	0.961007321089246
FASV127	BASV67	-	0.83213492836028
FASV127	BASV99	+	0.587926100255375
FASV127	BASV100	-	0.639488563422674
FASV127	BASV146	-	0.933082376708053
FASV127	BASV157	-	0.911251425474294
FASV127	BASV241	+	0.961003157842878
FASV127	BASV254	+	0.917882199981541
FASV137	FASV150	+	0.899967525897313
FASV137	FASV179	+	0.884143351718498
FASV137	FASV188	+	0.962853881879459
FASV137	FASV159	+	0.863098763757247
FASV137	FASV241	-	1
FASV137	FASV696	-	0.924713916569524
FASV137	BASV13	-	0.888473281161955
FASV137	BASV25	-	0.863164108544302
FASV137	BASV36	-	0.972589294086407
FASV137	BASV41	+	0.872167732160052
FASV137	BASV50	-	0.992507750397155
FASV137	BASV51	+	0.83298057012758
FASV137	BASV77	-	0.911329316814688
FASV140	FASV150	+	0.903399016092956
FASV140	FASV188	-	1
FASV140	FASV430	-	0.90181831755171
FASV140	FASV457	-	0.903486120156183
FASV140	FASV481	-	0.883667322185474
FASV140	FASV485	-	0.96072304642975
FASV140	BASV12	-	0.853301435042574
FASV140	BASV36	-	0.64580322831031
FASV140	BASV45	+	0.947029359588381
FASV140	BASV46	+	0.981320867020672
FASV140	BASV50	+	0.969509896013195
FASV140	BASV59	+	0.97801156578599
FASV140	BASV67	+	0.949788904681822
FASV140	BASV68	+	0.886501306076842
FASV140	BASV74	+	0.870195431652552
FASV140	BASV75	+	0.853485484039595
FASV26	FASV192	-	0.828955437618505
FASV26	BASV27	+	0.98510356312879
FASV26	BASV35	+	0.96888135851043
FASV26	BASV65	+	0.914220006613827
FASV26	BASV77	-	1
FASV26	BASV121	-	0.886239813345127
FASV26	BASV146	-	0.955806848444961
FASV26	BASV157	-	0.885458975293181
FASV26	BASV159	-	0.992482467281314
FASV26	BASV215	-	0.69042383396739
FASV149	FASV150	-	0.928700279829431
FASV149	FASV220	-	0.795992986062123
FASV149	FASV240	-	0.73604747675748
FASV149	FASV338	+	0.905661733149497
FASV149	FASV425	+	0.794072296333951
FASV149	FASV422	+	0.919388717447715
FASV149	FASV426	+	0.972418244385934
FASV149	FASV427	+	0.99189175827208
FASV149	FASV444	+	0.915802869384657
FASV149	FASV325	+	0.961363273538421
FASV149	FASV481	+	0.987890520278362
FASV149	FASV497	+	0.975487164740454
FASV149	FASV595	+	0.972669884598166
FASV149	FASV815	+	0.969432658632021
FASV149	BASV8	+	0.878246215017009
FASV149	BASV11	+	0.975979275963235
FASV149	BASV33	+	0.841905694306117
FASV149	BASV43	-	1
FASV149	BASV77	-	0.813680100925235
FASV149	BASV80	-	0.828468543156547
FASV149	BASV84	-	0.898776080843714
FASV149	BASV85	-	0.820820909905663
FASV149	BASV86	-	0.928221192713452
FASV149	BASV93	-	0.779296082282423
FASV149	BASV110	-	0.923143601445288
FASV149	BASV241	-	0.849449369926081
FASV149	BASV337	-	0.745065302646276
FASV150	FASV171	+	0.955865196780862
FASV150	FASV178	+	0.845648132044921
FASV150	FASV182	+	0.945187801008452
FASV150	FASV190	+	0.981816036896965
FASV150	FASV188	+	0.954970589998406
FASV150	FASV200	+	0.956543932874441
FASV150	FASV159	+	0.927526053587794
FASV150	FASV211	+	0.999949951930839
FASV150	FASV215	+	0.989904571268742
FASV150	FASV220	+	0.94245567095369
FASV150	FASV257	+	0.9859091481668
FASV150	FASV117	+	0.927918740613685
FASV150	FASV338	+	0.940047717101279
FASV150	FASV422	+	0.975909848768916
FASV150	FASV241	+	0.981460588642915
FASV150	BASV8	+	0.99832422519546
FASV150	BASV18	-	1
FASV150	BASV45	-	0.992437142128723
FASV150	BASV46	-	1
FASV150	BASV51	-	0.966378180744893
FASV150	BASV52	-	1
FASV150	BASV74	-	0.746919195689716
FASV150	BASV100	-	0.782090884392532
FASV150	BASV101	-	0.951523954402133
FASV150	BASV117	+	0.697509555381673
FASV150	BASV129	+	0.930741660488318
FASV150	BASV146	+	0.942319386951147
FASV150	BASV214	+	0.901514456047842
FASV150	BASV222	+	0.923237783498222
FASV150	BASV353	+	0.857312610125251
FASV160	FASV178	+	0.750240441387008
FASV160	FASV182	+	0.915453911234187
FASV160	FASV192	+	0.919324426694391
FASV160	FASV200	+	0.872993863178371
FASV160	FASV426	-	0.8513023280212
FASV160	FASV525	-	0.901316292138133
FASV171	FASV200	+	0.901004373378827
FASV171	FASV220	-	1
FASV171	FASV593	-	0.744390378127892
FASV171	FASV696	-	0.892082282544167
FASV171	FASV553	-	0.905565760361093
FASV171	FASV815	-	0.934850615480641
FASV171	FASV116	-	0.855079890380369
FASV171	FASV1214	-	0.981114184166466
FASV171	BASV12	-	0.756740541303114
FASV171	BASV24	-	0.930605241307407
FASV171	BASV44	-	0.870274211576508
FASV171	BASV45	-	0.950381919061292
FASV171	BASV47	-	0.70822406001734
FASV171	BASV56	+	0.898571505544341
FASV171	BASV58	+	0.84527254632388
FASV171	BASV59	+	0.953466678559923
FASV171	BASV60	+	0.986108790520717
FASV171	BASV63	+	0.976454811136022
FASV171	BASV65	+	0.911469392734483
FASV171	BASV66	+	0.938047053303163
FASV171	BASV68	+	0.979427003058836
FASV171	BASV73	+	0.985223391999926
FASV171	BASV77	+	0.953873947419518
FASV171	BASV85	+	0.985154523097124
FASV171	BASV86	+	0.967392156755904
FASV171	BASV89	+	0.929634349625875
FASV171	BASV91	+	0.912241285444474
FASV171	BASV93	+	0.963032062200508
FASV171	BASV96	+	0.978782749568152
FASV171	BASV97	+	0.97891292859821
FASV171	BASV99	+	0.920037567060312
FASV171	BASV214	+	0.623606500509218
FASV171	BASV348	-	0.950938519809449
FASV179	FASV220	-	0.979385248108481
FASV179	FASV425	-	0.772900797116634
FASV179	FASV422	-	0.778037034041988
FASV179	FASV426	-	0.592864497530844
FASV179	FASV241	-	0.733933797933811
FASV179	FASV481	-	0.844873175072151
FASV179	FASV116	-	0.917339468321925
FASV179	BASV11	-	0.863236305402664
FASV179	BASV28	-	0.848968433322312
FASV179	BASV36	+	0.828254152871541
FASV179	BASV41	+	0.820744318875353
FASV179	BASV64	+	0.904835539892908
FASV179	BASV71	+	0.870187708476944
FASV179	BASV77	+	0.83772309995652
FASV179	BASV439	-	0.817331674376038
FASV178	FASV215	-	0.713097254926125
FASV178	BASV86	+	0.79978132679613
FASV178	BASV96	-	0.99134014004288
FASV178	BASV121	-	0.706800455552528
FASV178	BASV159	-	0.832641012664184
FASV178	BASV215	-	0.886459315360936
FASV178	BASV224	-	0.796928918648638
FASV178	BASV241	-	0.854845511166554
FASV178	BASV310	-	0.845637235418976
FASV178	BASV337	-	0.703086718592806
FASV178	BASV348	-	0.867337499665811
FASV182	FASV192	-	0.828692263469997
FASV182	FASV215	-	0.850492861549692
FASV182	FASV35	-	0.908104090086833
FASV182	FASV327	+	0.742495326114736
FASV182	FASV208	-	0.832974825361193
FASV182	FASV481	-	0.960929615772965
FASV182	FASV485	-	0.921170550374177
FASV182	FASV762	+	0.891972693180718
FASV182	FASV116	+	0.918327709845498
FASV182	FASV1214	+	0.942690541395594
FASV182	BASV6	+	0.947185926134592
FASV182	BASV9	+	0.904755234584212
FASV182	BASV11	+	0.886128185534091
FASV182	BASV12	+	0.846010837553397
FASV182	BASV16	+	0.954947036481981
FASV182	BASV18	+	0.961253316205433
FASV182	BASV21	+	0.891740834404431
FASV182	BASV25	+	0.961245912480229
FASV182	BASV29	+	0.976730969681358
FASV182	BASV30	+	0.934624251048643
FASV182	BASV32	+	0.886772730089844
FASV182	BASV35	+	0.925318095051304
FASV182	BASV36	+	0.944954655961911
FASV182	BASV40	+	0.966839478813026
FASV182	BASV41	+	0.811378143580754
FASV182	BASV66	+	0.892611499930627
FASV182	BASV80	-	1
FASV182	BASV117	-	0.734305358726578
FASV182	BASV126	-	0.891155957942611
FASV182	BASV129	-	0.918806585043613
FASV182	BASV157	-	0.8832839278664
FASV182	BASV159	-	0.840384368681623
FASV182	BASV177	-	0.948149181467392
FASV190	FASV188	-	0.853785026695662
FASV190	FASV338	-	0.859062162238211
FASV190	FASV380	-	0.907672265138316
FASV190	FASV422	-	0.611625855544259
FASV190	FASV444	+	0.889939343649353
FASV190	FASV457	+	0.782126340424709
FASV190	FASV481	+	0.983933112502532
FASV190	FASV485	+	0.993544238390933
FASV190	FASV525	+	0.95583138004843
FASV190	FASV595	+	0.9567408925894
FASV190	FASV696	+	0.932211527478566
FASV190	FASV762	+	0.980654404040188
FASV190	FASV116	+	0.991468788831305
FASV190	BASV8	+	0.977460443444473
FASV190	BASV12	+	0.954001310671126
FASV190	BASV13	+	0.934850308945385
FASV190	BASV18	+	0.911558248234094
FASV190	BASV19	+	0.912906520462079
FASV190	BASV23	+	0.959696070878125
FASV190	BASV24	+	0.972202070114976
FASV190	BASV25	+	0.929868460919551
FASV190	BASV27	+	0.973118863285855
FASV190	BASV28	+	0.8148947031581
FASV190	BASV30	+	0.942003979521862
FASV190	BASV57	-	0.865729066749487
FASV190	BASV64	-	1
FASV190	BASV106	-	0.97399403390502
FASV190	BASV110	-	1
FASV191	BASV94	-	0.73602630953576
FASV188	FASV117	+	0.904920415858762
FASV188	FASV425	+	0.977215205883097
FASV188	FASV430	+	0.981485225896025
FASV188	FASV525	+	0.938311107732839
FASV188	FASV815	+	0.958801056677152
FASV188	BASV36	+	0.613847161340645
FASV188	BASV45	-	0.88661226962522
FASV188	BASV67	-	0.944636516350426
FASV188	BASV85	-	0.671042683153079
FASV188	BASV86	-	0.804090399250919
FASV188	BASV87	-	0.576756641136494
FASV188	BASV88	-	0.74888360312301
FASV188	BASV96	-	0.827729615595928
FASV188	BASV113	-	0.92981985695291
FASV188	BASV157	-	0.793865451865001
FASV188	BASV353	-	0.917989547248934
FASV192	FASV211	+	0.949327694123606
FASV192	FASV215	+	0.830751177255839
FASV192	FASV217	+	0.710022363015853
FASV192	FASV218	+	0.790602614626107
FASV192	FASV35	+	0.817294254972608
FASV192	FASV257	+	0.758384098872945
FASV192	FASV327	+	0.895363693104603
FASV192	FASV338	+	0.833556702456908
FASV192	FASV422	+	0.757218176504006
FASV192	FASV430	+	0.883781126815254
FASV192	FASV481	+	0.861912354295841
FASV192	FASV525	+	0.833454865753414
FASV192	FASV595	+	0.870038997190963
FASV192	FASV696	+	0.896313807209608
FASV192	FASV815	+	0.826430719453086
FASV192	BASV6	+	0.789169376467503
FASV192	BASV8	+	0.780749361806603
FASV192	BASV41	-	1
FASV192	BASV67	-	0.954788831460552
FASV192	BASV71	-	0.82281628968165
FASV192	BASV74	-	0.907167521232754
FASV192	BASV75	-	0.920798589021214
FASV192	BASV80	-	0.940833938079186
FASV192	BASV82	-	0.836841798761477
FASV192	BASV84	-	0.975239034692586
FASV192	BASV91	-	0.76446123922649
FASV192	BASV99	-	0.716133421959144
FASV192	BASV105	-	0.937188318055581
FASV192	BASV222	-	0.920500181629097
FASV192	BASV224	-	0.999328038222101
FASV192	BASV439	+	0.815988277396624
FASV200	FASV79	+	0.94227140084389
FASV200	FASV217	+	0.949469611373402
FASV200	FASV220	+	0.814092714151398
FASV200	FASV35	+	0.914167178605317
FASV200	FASV240	+	0.926811436396388
FASV200	FASV117	+	0.939733292843287
FASV200	FASV338	+	0.93072281269545
FASV200	FASV426	+	0.946251111782963
FASV200	FASV444	+	0.903755507304297
FASV200	FASV481	+	0.896526659482433
FASV200	FASV497	+	0.938441185768642
FASV200	FASV525	+	0.918400126005482
FASV200	FASV696	+	0.966577183834617
FASV200	FASV553	+	0.730572472084456
FASV200	FASV116	+	0.924556437670748
FASV200	BASV8	+	0.7549503517042
FASV200	BASV29	+	0.788785554557919
FASV200	BASV39	-	1
FASV200	BASV67	-	0.749966138681377
FASV200	BASV71	-	0.747039142851201
FASV200	BASV75	-	0.862703802563577
FASV200	BASV77	-	0.737650513256407
FASV200	BASV80	-	0.878332507998205
FASV200	BASV88	-	0.755774638536635
FASV200	BASV101	-	0.885988609491635
FASV200	BASV214	-	0.856780453650129
FASV200	BASV215	-	0.852063521864399
FASV200	BASV224	-	0.677061570213449
FASV200	BASV439	+	0.814835169147224
FASV159	FASV207	+	0.950995847989752
FASV159	FASV211	+	0.971425329751846
FASV159	FASV215	+	0.920773667783453
FASV159	FASV257	+	0.983055817906846
FASV159	FASV422	+	0.95919447745651
FASV159	FASV426	+	0.891355908195982
FASV159	FASV430	+	0.950634481894704
FASV159	FASV444	+	0.852929046766719
FASV159	FASV485	+	0.950272193473646
FASV159	FASV497	+	0.978105621441919
FASV159	FASV595	+	0.941775458193739
FASV159	FASV762	+	0.924024959128656
FASV159	FASV815	+	0.966945148338678
FASV159	BASV8	+	0.876163287444935
FASV159	BASV31	-	0.737984996710117
FASV159	BASV77	-	0.992522033640494
FASV207	FASV208	+	0.880977748797076
FASV207	FASV427	+	0.927549723811525
FASV207	FASV485	+	0.9075688984706
FASV207	BASV6	+	0.839549441499182
FASV207	BASV31	+	0.78344587258449
FASV207	BASV41	-	1
FASV207	BASV63	-	0.858825841156349
FASV207	BASV71	-	0.876298552668068
FASV207	BASV74	-	0.789832535315806
FASV207	BASV75	-	0.840937740661064
FASV207	BASV80	-	0.848934480750342
FASV207	BASV82	-	0.693832571161911
FASV207	BASV84	-	0.841184992456903
FASV207	BASV91	-	0.852578388996611
FASV207	BASV99	-	0.796051896012833
FASV207	BASV105	-	0.926481621021622
FASV207	BASV117	+	0.693807131420746
FASV207	BASV121	-	0.850396711520916
FASV207	BASV222	-	0.946203992824352
FASV207	BASV224	-	0.890823314118252
FASV207	BASV254	-	0.71566030635872
FASV207	BASV439	+	0.915265040099854
FASV211	FASV79	+	0.873759781078238
FASV211	FASV215	+	0.93941979948193
FASV211	FASV217	+	0.93865570457307
FASV211	FASV218	+	0.943883907817042
FASV211	FASV35	+	0.899835160091385
FASV211	FASV240	+	0.907528455019935
FASV211	FASV257	+	0.828182794855537
FASV211	FASV327	+	0.953210240350063
FASV211	FASV338	+	0.96540710816883
FASV211	FASV422	+	0.882219888127201
FASV211	FASV430	+	0.974637260241039
FASV211	FASV444	+	0.964985614854278
FASV211	FASV481	+	0.981599144416556
FASV211	FASV485	+	0.922890572676554
FASV211	FASV525	+	0.892094861813973
FASV211	FASV595	+	0.918612648768786
FASV211	FASV696	+	0.950048629229961
FASV211	FASV553	+	0.826948221948035
FASV211	FASV815	+	0.960184191559222
FASV211	FASV116	+	0.829662675486728
FASV211	BASV6	+	0.984135840804521
FASV211	BASV8	+	0.940747222387074
FASV211	BASV11	+	0.818315377973372
FASV211	BASV12	+	0.955908637688935
FASV211	BASV13	+	0.936054245410939
FASV211	BASV36	+	0.844494886791447
FASV211	BASV45	-	1
FASV211	BASV67	-	0.842918918738904
FASV211	BASV82	-	0.822525846193276
FASV211	BASV86	-	0.921173591598706
FASV211	BASV87	-	0.792671794610123
FASV211	BASV88	-	0.913622162890565
FASV211	BASV96	-	0.778179053240034
FASV211	BASV113	-	0.945559375570377
FASV211	BASV310	-	0.847813444286011
FASV211	BASV353	-	0.766405369533047
FASV79	FASV220	+	0.951358517342083
FASV79	FASV235	+	0.857381320391562
FASV79	FASV240	+	0.934200593079194
FASV79	FASV257	+	0.976111330746165
FASV79	FASV327	+	0.96927774016185
FASV79	FASV338	+	0.938726665186301
FASV79	FASV380	+	0.920259509688207
FASV79	FASV422	+	0.997387571461747
FASV79	FASV241	+	0.9851651107091
FASV79	FASV444	+	0.941175302139005
FASV79	FASV485	+	0.989709354622154
FASV79	FASV497	+	0.926194825108855
FASV79	FASV595	+	0.948428596894037
FASV79	FASV762	+	0.961448826641817
FASV79	FASV116	+	0.979998723477708
FASV79	FASV1214	+	0.990407843076818
FASV79	BASV6	+	0.879884573575646
FASV79	BASV9	+	0.97806523128795
FASV79	BASV12	+	0.950018531662832
FASV79	BASV13	+	0.960768740529483
FASV79	BASV18	+	0.903313833782774
FASV79	BASV19	+	0.942276442798442
FASV79	BASV20	+	0.972080119502423
FASV79	BASV22	+	0.959996942133508
FASV79	BASV54	-	1
FASV79	BASV89	-	0.83097559066786
FASV79	BASV93	-	0.882924908225176
FASV79	BASV94	-	0.832909211259719
FASV79	BASV96	-	0.931623813558781
FASV79	BASV157	-	0.873197176774843
FASV215	BASV54	+	0.568782732397862
FASV215	BASV64	-	0.899200677491001
FASV215	BASV89	-	0.903402512378324
FASV215	BASV104	-	0.827451472663565
FASV215	BASV105	-	0.684282541225653
FASV215	BASV110	-	0.650852447078241
FASV215	BASV129	-	0.773829550404496
FASV215	BASV222	-	0.790780270431592
FASV215	BASV348	-	0.869670811677569
FASV217	FASV338	-	0.768182793982346
FASV217	FASV422	-	0.681960944430052
FASV217	FASV457	+	0.820143891201691
FASV217	BASV13	+	0.753251601584918
FASV217	BASV18	+	0.922041161772953
FASV217	BASV19	+	0.712892185681608
FASV217	BASV27	+	0.858511132490222
FASV217	BASV30	+	0.843514168528318
FASV217	BASV36	+	0.738387286764848
FASV217	BASV40	+	0.877658600131696
FASV217	BASV41	+	0.906933629589397
FASV217	BASV80	-	0.7553442157718
FASV217	BASV104	-	0.875829832811072
FASV217	BASV117	-	0.967146838648786
FASV217	BASV146	-	0.967244475628441
FASV217	BASV222	-	0.890298600672183
FASV217	BASV348	-	0.937151973680124
FASV218	FASV35	-	0.72435330051037
FASV218	FASV208	-	0.944979662601549
FASV218	FASV481	-	0.921121567780533
FASV218	FASV485	-	0.625662188092333
FASV218	FASV762	+	0.845063329323406
FASV218	FASV116	+	0.929443077706561
FASV218	BASV18	+	0.792214454859559
FASV218	BASV25	+	0.823023885197472
FASV218	BASV26	+	0.792003301590452
FASV218	BASV29	+	0.932926743961192
FASV218	BASV30	+	0.795936619042786
FASV218	BASV36	+	0.772875415173836
FASV218	BASV40	+	0.761050774212028
FASV218	BASV43	+	0.887185020262161
FASV218	BASV47	+	0.68934480692436
FASV218	BASV50	+	0.750460088179369
FASV218	BASV54	+	0.890543019894271
FASV218	BASV56	+	0.7781839577022
FASV218	BASV86	+	0.990674479196948
FASV218	BASV96	-	1
FASV218	BASV224	-	0.977106302758763
FASV218	BASV241	-	0.955792008482999
FASV218	BASV310	-	0.93430530625642
FASV218	BASV337	-	0.954614406876791
FASV218	BASV348	-	1
FASV220	FASV427	-	0.805409877498359
FASV220	BASV8	-	0.764302414145268
FASV220	BASV9	-	0.944023544129845
FASV220	BASV11	-	0.548452095473422
FASV220	BASV18	+	0.775408842610362
FASV220	BASV21	+	0.928069643518558
FASV220	BASV22	+	0.960466212277368
FASV220	BASV24	+	0.963230965144557
FASV220	BASV29	+	0.934773290638616
FASV220	BASV31	+	0.937469933090586
FASV220	BASV40	+	0.884143631694806
FASV220	BASV41	+	0.905714404294521
FASV220	BASV44	+	0.792516173105238
FASV220	BASV45	+	0.880158712946839
FASV220	BASV47	+	0.960176545379608
FASV220	BASV51	+	0.954483044881063
FASV220	BASV52	+	0.896260196184825
FASV220	BASV57	+	0.943548597388993
FASV220	BASV60	+	0.851600851499692
FASV220	BASV61	+	0.95508683207732
FASV220	BASV65	+	0.69158309314419
FASV220	BASV66	+	0.924263817691913
FASV220	BASV71	+	0.850553131990335
FASV220	BASV73	+	0.903403653071582
FASV220	BASV129	-	0.953314467019786
FASV35	FASV338	-	0.723443655271974
FASV35	FASV422	-	0.879974425745849
FASV35	FASV426	-	0.737779936430863
FASV35	FASV241	-	0.816416151883361
FASV35	FASV116	-	0.899860673087521
FASV35	BASV348	-	1
FASV235	FASV116	-	0.748457061799771
FASV235	FASV1214	-	0.850390122272346
FASV235	BASV87	+	0.939643581380553
FASV240	FASV422	+	0.837074640659579
FASV240	FASV481	-	1
FASV240	BASV22	-	0.818048927388369
FASV240	BASV25	-	0.902331650125738
FASV240	BASV26	-	0.825551840448086
FASV240	BASV27	-	0.884127785986023
FASV240	BASV45	-	0.902114132240702
FASV240	BASV68	-	0.77460433196846
FASV240	BASV74	-	0.741928635107661
FASV240	BASV86	+	0.784821348554379
FASV240	BASV87	+	0.913492590729056
FASV240	BASV100	+	0.973671534724248
FASV240	BASV113	+	0.966829587339631
FASV240	BASV117	+	0.873705955145094
FASV240	BASV129	+	0.901392481310338
FASV240	BASV178	+	0.981885167199469
FASV240	BASV215	+	0.951232892795253
FASV240	BASV241	+	0.894757022002155
FASV240	BASV348	+	0.905055782215249
FASV240	BASV353	+	0.882745820876128
FASV257	FASV327	+	0.913490999034273
FASV257	FASV208	+	0.980723119060658
FASV257	BASV18	-	0.997758529388376
FASV257	BASV45	-	0.667145470948218
FASV257	BASV50	-	0.713474554602462
FASV257	BASV51	-	0.671742603757347
FASV257	BASV52	-	0.764572556101122
FASV257	BASV74	-	0.71549594985009
FASV257	BASV101	-	0.682923041848788
FASV257	BASV439	+	0.748199526444066
FASV117	BASV43	-	1
FASV117	BASV85	-	0.794006531284333
FASV117	BASV86	-	0.879040690950162
FASV327	FASV1214	+	0.935149947773947
FASV327	BASV65	+	0.83571961107012
FASV327	BASV77	-	1
FASV327	BASV121	-	0.807319975927876
FASV327	BASV146	-	0.882354207864036
FASV327	BASV157	-	0.7929506118491
FASV327	BASV159	-	0.912959376858053
FASV208	FASV338	-	0.900378269624099
FASV208	FASV553	-	0.779179974701965
FASV208	FASV116	-	0.705415725808281
FASV208	BASV10	+	0.948304825095375
FASV208	BASV13	+	0.93550209314223
FASV208	BASV16	+	0.970546531924483
FASV208	BASV18	+	0.952867188467148
FASV208	BASV23	+	0.991269108747241
FASV208	BASV25	+	0.980831143894728
FASV208	BASV32	+	0.968516108184991
FASV208	BASV33	+	0.881729688740234
FASV208	BASV38	+	0.917134798188737
FASV208	BASV43	+	0.970482040054442
FASV208	BASV44	+	0.983167808106286
FASV208	BASV47	+	0.951151130285261
FASV208	BASV52	+	0.904593223996825
FASV208	BASV54	+	0.962720291357139
FASV208	BASV58	+	0.884724716858846
FASV208	BASV59	+	0.868572474842684
FASV208	BASV63	+	0.920835552178461
FASV208	BASV64	+	0.976205817851965
FASV208	BASV353	-	0.979291212290829
FASV338	FASV325	-	0.97056811378124
FASV338	FASV553	-	0.958147913307806
FASV338	BASV12	-	0.818267012900165
FASV338	BASV20	-	0.985890994550713
FASV338	BASV32	-	0.82404522295416
FASV338	BASV36	-	0.72002487491589
FASV338	BASV44	+	0.933361634219279
FASV338	BASV68	+	0.685356743849483
FASV338	BASV74	+	0.914755775880802
FASV338	BASV92	+	0.806611688839334
FASV338	BASV104	+	0.841532437284781
FASV380	FASV426	+	0.87716662898042
FASV380	FASV485	-	1
FASV380	BASV8	-	0.624509686849477
FASV380	BASV21	-	0.742950967171376
FASV380	BASV23	-	0.87734161837965
FASV380	BASV24	-	0.915813824904144
FASV380	BASV26	-	0.86030296567186
FASV380	BASV27	-	0.82256804575276
FASV380	BASV28	-	0.921055583895493
FASV380	BASV35	-	0.679588143060005
FASV380	BASV42	-	0.713906078307882
FASV380	BASV46	-	0.835044602359355
FASV380	BASV71	-	0.883529761017609
FASV380	BASV73	-	0.89375755359395
FASV380	BASV75	-	0.594157258993122
FASV380	BASV85	+	0.898827410855772
FASV380	BASV87	+	0.803052692701584
FASV380	BASV88	+	0.992435519031562
FASV380	BASV89	+	0.995105160136371
FASV380	BASV92	+	0.94602304179454
FASV380	BASV94	+	0.96155101327952
FASV380	BASV96	+	0.930829501286757
FASV380	BASV99	+	0.983921899260496
FASV380	BASV101	+	0.987910496795063
FASV380	BASV106	+	0.967048008255469
FASV380	BASV117	+	0.954344751010152
FASV380	BASV121	+	0.930714626127747
FASV380	BASV146	+	0.917767509758002
FASV380	BASV157	+	0.922529077406766
FASV380	BASV177	+	0.972146963655062
FASV380	BASV193	+	0.953618871150054
FASV380	BASV199	+	0.971451930012131
FASV380	BASV214	+	0.938884237559287
FASV380	BASV222	+	0.979133772670979
FASV380	BASV224	+	0.830132551616415
FASV380	BASV254	+	0.943582503154103
FASV380	BASV310	+	0.991767335651422
FASV380	BASV353	+	0.759073044995459
FASV380	BASV439	+	0.934631349061276
FASV425	FASV422	+	0.973843851532391
FASV425	FASV241	+	0.944264145242288
FASV425	FASV427	+	0.964260658486715
FASV425	FASV444	+	0.883289301578262
FASV425	FASV457	+	0.950183268660643
FASV425	FASV497	+	0.951694676529046
FASV425	FASV595	+	0.961573864005114
FASV425	BASV30	-	1
FASV425	BASV52	-	0.979628208508451
FASV425	BASV61	-	0.971731178574459
FASV425	BASV65	-	0.91327478602749
FASV425	BASV66	-	0.965595814697372
FASV425	BASV67	-	1
FASV425	BASV92	-	0.754300244612664
FASV425	BASV157	-	0.908896213716734
FASV425	BASV177	-	0.518884938017848
FASV422	FASV593	+	0.866699494351982
FASV422	BASV74	-	1
FASV422	BASV113	-	0.929781472885165
FASV422	BASV126	-	0.856541678426642
FASV422	BASV129	-	0.890941751634716
FASV422	BASV146	-	0.938657166594122
FASV422	BASV353	-	0.762645830371668
FASV426	FASV116	-	0.771174690435729
FASV426	FASV1214	-	0.877894441076629
FASV426	BASV8	-	0.517357018706819
FASV426	BASV18	+	0.964262091869608
FASV426	BASV19	+	0.965145908381152
FASV426	BASV21	+	0.939307701905271
FASV426	BASV26	+	0.945636373623576
FASV426	BASV28	+	0.956613461228498
FASV426	BASV36	+	0.899108381077719
FASV426	BASV38	+	0.885171994141569
FASV426	BASV41	+	0.821872761953185
FASV426	BASV42	+	0.899493526488789
FASV426	BASV46	+	0.92857606874768
FASV426	BASV47	+	0.913937961267899
FASV426	BASV52	+	0.929181631740598
FASV426	BASV57	+	0.867639076417568
FASV426	BASV58	+	0.966815169936774
FASV426	BASV61	+	0.699627909492698
FASV426	BASV63	+	0.874501688007473
FASV426	BASV66	+	0.874436051729008
FASV426	BASV67	+	0.91092320777314
FASV426	BASV87	+	0.966149891151322
FASV426	BASV126	+	0.752592798199685
FASV426	BASV199	-	0.981808445919294
FASV241	FASV427	-	0.766115992655948
FASV241	FASV481	-	0.830860690595882
FASV241	FASV696	-	0.897514944514134
FASV241	FASV762	-	0.769980414957558
FASV241	FASV815	-	0.840538531222832
FASV241	FASV116	-	0.79790168680907
FASV241	FASV1214	-	0.80589853181439
FASV241	BASV6	-	0.677401822955416
FASV241	BASV8	-	0.835294022879493
FASV241	BASV16	-	0.857386101679048
FASV241	BASV22	-	0.858537719147798
FASV241	BASV26	-	0.899493913262376
FASV241	BASV31	+	0.739561833102524
FASV241	BASV32	-	0.853651419658118
FASV241	BASV46	-	0.969716277801096
FASV241	BASV47	-	0.913047994333751
FASV241	BASV58	+	0.875176303565295
FASV241	BASV60	+	0.939096151754743
FASV241	BASV61	+	0.942456227683159
FASV241	BASV63	+	0.930262552400311
FASV241	BASV65	+	0.873239100477998
FASV241	BASV67	+	0.877667512900461
FASV241	BASV73	+	0.930078577965696
FASV241	BASV75	+	0.951724938606285
FASV241	BASV82	+	0.858174359180002
FASV241	BASV87	+	0.953231366321324
FASV241	BASV92	+	0.970560313678951
FASV241	BASV93	+	0.938115106674082
FASV241	BASV96	+	0.854927868782189
FASV241	BASV99	+	0.895178345086182
FASV241	BASV100	+	0.929656068020122
FASV241	BASV105	+	0.937395934022458
FASV241	BASV106	+	0.807303618114834
FASV241	BASV113	+	0.928051824099882
FASV241	BASV126	+	0.769980248275741
FASV241	BASV146	+	0.920571724113086
FASV241	BASV159	+	0.988949306590671
FASV241	BASV177	+	0.929782023650038
FASV241	BASV193	+	0.840206444788767
FASV241	BASV199	+	0.902369408310765
FASV241	BASV214	+	0.843784647651296
FASV241	BASV224	+	0.870189486859744
FASV241	BASV310	+	0.890439080550992
FASV241	BASV337	+	0.820954660775981
FASV241	BASV348	+	0.931051355912236
FASV241	BASV439	+	0.848726844035744
FASV427	BASV19	-	0.92765119949837
FASV427	BASV38	-	0.886494440958666
FASV427	BASV50	-	0.843006083623988
FASV427	BASV51	-	0.683470952558034
FASV427	BASV54	-	0.653919670247771
FASV427	BASV61	-	0.766796214755379
FASV427	BASV75	-	0.781220561064898
FASV427	BASV86	-	0.864866760969682
FASV427	BASV101	-	0.792382466066937
FASV427	BASV104	-	0.677147389098819
FASV427	BASV106	-	0.612668571982156
FASV427	BASV129	+	0.820618444660037
FASV430	FASV444	+	0.760407149455998
FASV430	FASV481	+	0.932850705500645
FASV430	FASV485	+	0.736289678828822
FASV430	FASV815	+	0.843022338205806
FASV430	BASV6	+	0.864376673791634
FASV430	BASV12	+	0.758302151438421
FASV430	BASV17	+	0.882972795114766
FASV430	BASV18	+	0.883519171762005
FASV430	BASV33	+	0.856260860309867
FASV430	BASV58	+	0.851945300240782
FASV430	BASV67	-	1
FASV430	BASV105	-	0.822880616622422
FASV430	BASV111	-	0.862093181570488
FASV430	BASV113	-	0.82589964504662
FASV430	BASV117	-	0.931469398072192
FASV430	BASV254	-	0.8440066268897
FASV444	BASV8	-	0.645696813353765
FASV444	BASV38	+	0.826073351406514
FASV444	BASV52	+	0.927152102201905
FASV444	BASV57	+	0.861586376505414
FASV444	BASV66	+	0.871665547538789
FASV444	BASV91	+	0.827565144348833
FASV444	BASV157	+	0.95316694632598
FASV444	BASV222	-	1
FASV325	BASV10	-	0.920844619410581
FASV325	BASV13	-	0.967049617723791
FASV325	BASV16	-	0.925729508482235
FASV325	BASV17	-	1
FASV325	BASV33	-	0.888939631004984
FASV325	BASV57	-	0.770544681710228
FASV325	BASV58	-	0.936299479390398
FASV325	BASV60	-	0.65191343124564
FASV325	BASV66	+	0.844017751742674
FASV325	BASV71	+	0.915167893710044
FASV325	BASV73	+	0.972907904514905
FASV325	BASV75	+	0.991876615775299
FASV325	BASV82	+	0.983130588811438
FASV325	BASV85	+	0.971478371049065
FASV325	BASV87	+	0.97124678040566
FASV325	BASV91	+	0.983417197492235
FASV325	BASV96	+	0.942280235968288
FASV325	BASV101	+	0.851642027852984
FASV325	BASV111	+	0.987472365792598
FASV325	BASV113	+	0.960914715283537
FASV325	BASV117	+	0.943922339738955
FASV325	BASV126	+	0.964300474590764
FASV325	BASV157	+	0.89583618819062
FASV325	BASV159	+	0.956571532359897
FASV325	BASV193	+	0.825589976927626
FASV325	BASV199	+	0.928397329251647
FASV325	BASV214	+	0.920937363533663
FASV325	BASV222	+	0.892481627774135
FASV325	BASV224	+	0.962057018707172
FASV325	BASV337	+	0.971080972327047
FASV457	FASV593	+	0.955611019145345
FASV457	FASV553	+	0.858825518180783
FASV457	BASV33	-	1
FASV457	BASV71	-	0.891141352971925
FASV457	BASV73	-	0.963943854248433
FASV481	FASV815	+	0.962498917839948
FASV481	BASV11	+	0.958489828067028
FASV481	BASV30	+	0.921608943014799
FASV481	BASV63	-	0.888556416291514
FASV481	BASV80	-	1
FASV481	BASV93	+	0.711776670023596
FASV485	FASV593	+	0.65734318458208
FASV485	BASV439	-	1
FASV497	FASV595	-	1
FASV497	BASV6	-	1
FASV497	BASV20	-	1
FASV497	BASV25	+	1
FASV497	BASV41	-	1
FASV497	BASV45	-	1
FASV497	BASV57	-	1
FASV497	BASV60	-	1
FASV497	BASV65	+	1
FASV497	BASV71	+	1
FASV497	BASV159	+	1
FASV497	BASV214	+	1
FASV497	BASV353	+	1
FASV525	FASV116	+	1
FASV525	BASV18	+	1
FASV525	BASV26	+	1
FASV525	BASV46	+	1
FASV525	BASV74	+	0.947115000077253
FASV525	BASV87	-	1
FASV525	BASV157	-	0.724189297825807
FASV525	BASV177	-	0.944751037787052
FASV525	BASV178	-	0.95214196187933
FASV525	BASV199	-	0.923904880405881
FASV525	BASV214	-	0.903424450105902
FASV525	BASV215	-	0.989435949239941
FASV525	BASV337	-	0.65503791538303
FASV593	FASV1214	-	0.872681829167998
FASV593	BASV26	-	0.841311921481466
FASV593	BASV27	-	0.95709824185023
FASV593	BASV29	-	0.579395836531536
FASV593	BASV35	+	0.840713567378407
FASV593	BASV38	+	0.751895010441258
FASV593	BASV39	+	0.969363000992468
FASV593	BASV40	+	0.987134740341025
FASV593	BASV42	+	0.972084327369948
FASV593	BASV44	+	0.919497644080403
FASV593	BASV45	+	0.949280572305353
FASV593	BASV47	+	0.966195514349323
FASV593	BASV51	+	0.97722386720805
FASV593	BASV56	+	0.979687249862101
FASV593	BASV60	+	0.94196966777273
FASV593	BASV61	+	0.961875741971069
FASV593	BASV65	+	0.874471907451947
FASV593	BASV66	+	0.937223828805821
FASV593	BASV68	+	0.964700789612714
FASV593	BASV73	+	0.966955882766302
FASV593	BASV74	+	0.952671718864809
FASV593	BASV75	+	0.961565139011675
FASV593	BASV80	+	0.972480041990268
FASV593	BASV82	+	0.776381557581741
FASV593	BASV85	+	0.932706773563956
FASV593	BASV86	+	0.975443047942416
FASV593	BASV89	+	0.754862015340759
FASV593	BASV91	+	0.9530979483664
FASV593	BASV92	+	0.941502888146654
FASV593	BASV94	+	0.93020187307701
FASV593	BASV96	+	0.953881044055284
FASV593	BASV100	+	0.711953059070657
FASV593	BASV101	+	0.974246516344651
FASV593	BASV106	+	0.948372138118143
FASV593	BASV113	+	0.938340300945942
FASV593	BASV121	+	0.982252971224038
FASV593	BASV129	+	0.954712485352799
FASV593	BASV146	+	0.91009677351003
FASV593	BASV177	+	0.966826108310522
FASV595	BASV8	+	0.812613596313449
FASV595	BASV18	-	0.999568298119712
FASV595	BASV30	-	0.754692916988842
FASV595	BASV36	-	0.77865853569094
FASV595	BASV43	-	0.878664405241492
FASV595	BASV45	-	0.81271314681292
FASV595	BASV46	-	0.903747899508504
FASV595	BASV50	-	0.825685214603527
FASV595	BASV51	-	0.75560431919706
FASV595	BASV52	-	0.853795656692038
FASV595	BASV60	-	0.763862620414539
FASV595	BASV67	-	0.816531973007835
FASV595	BASV74	-	0.890386276650847
FASV595	BASV84	+	0.680192872152042
FASV595	BASV85	-	0.805175986179256
FASV595	BASV100	-	0.944699784312613
FASV595	BASV101	-	0.918470300659876
FASV595	BASV117	+	0.873116182330173
FASV595	BASV126	+	0.873450474421117
FASV595	BASV129	+	0.978119300535504
FASV595	BASV146	+	0.963055028795803
FASV595	BASV159	+	0.907975271057937
FASV595	BASV178	+	0.914621243245584
FASV595	BASV193	+	0.856359592405566
FASV595	BASV214	+	0.958010152493772
FASV595	BASV222	+	0.968900344698462
FASV595	BASV254	+	0.906573401413825
FASV595	BASV353	+	0.949752307488392
FASV595	BASV439	+	0.969927878482262
FASV696	FASV815	+	0.96190546758743
FASV696	FASV116	+	0.953403413215326
FASV696	BASV6	+	0.908108434102105
FASV696	BASV9	+	0.916104841236771
FASV696	BASV10	+	0.947274053343337
FASV696	BASV11	+	0.892091993353741
FASV696	BASV13	+	0.964129925064267
FASV696	BASV16	+	0.787329694882159
FASV696	BASV18	+	0.977904933251502
FASV696	BASV19	+	0.958498317921081
FASV696	BASV22	+	0.744368246573527
FASV696	BASV23	+	0.947582365681817
FASV696	BASV24	+	0.949856720236079
FASV696	BASV26	+	0.97187096746175
FASV696	BASV27	+	0.951419656462537
FASV696	BASV29	+	0.861735154158599
FASV696	BASV30	+	0.853488626484383
FASV696	BASV31	+	0.893150762080824
FASV696	BASV35	+	0.908816967279183
FASV696	BASV39	+	0.913311584061709
FASV696	BASV40	+	0.758999256878304
FASV696	BASV41	+	0.971772906953625
FASV696	BASV43	+	0.913347428131415
FASV696	BASV44	+	0.977800514117887
FASV696	BASV45	+	0.878288725252238
FASV696	BASV46	+	0.888206785287468
FASV696	BASV47	+	0.894423592045134
FASV696	BASV54	+	0.956815068136152
FASV696	BASV92	-	1
FASV696	BASV111	-	0.688108732034469
FASV696	BASV214	-	0.973363653830634
FASV696	BASV215	-	0.996296182397231
FASV696	BASV241	-	0.939852271076377
FASV696	BASV254	-	1
FASV553	BASV13	-	0.861344249059184
FASV553	BASV33	-	0.866142906927632
FASV553	BASV35	-	0.972552540531858
FASV553	BASV43	+	0.74544727899664
FASV553	BASV46	+	0.959431280235407
FASV553	BASV47	+	0.953762614783389
FASV553	BASV54	+	0.848404278569087
FASV553	BASV58	+	0.916819531614759
FASV553	BASV60	+	0.949822474069859
FASV553	BASV64	+	0.976233734634485
FASV553	BASV68	+	0.889831789357291
FASV553	BASV75	+	0.827262910990757
FASV553	BASV77	+	0.955286381219742
FASV553	BASV82	+	0.925058931773542
FASV553	BASV86	+	0.907698784166608
FASV553	BASV94	+	0.946533261835276
FASV553	BASV101	+	0.871223234093365
FASV553	BASV106	+	0.904263724262131
FASV553	BASV113	+	0.63685439617807
FASV553	BASV117	+	0.976663949375775
FASV553	BASV129	+	0.885131206121979
FASV553	BASV159	+	0.86756562394946
FASV553	BASV178	+	0.950149567703022
FASV553	BASV310	+	1
FASV553	BASV337	+	0.980639810238913
FASV553	BASV348	+	0.931997026575118
FASV762	BASV22	+	0.881090474142456
FASV762	BASV30	-	1
FASV762	BASV59	-	0.763483494994009
FASV762	BASV61	-	0.874757816724887
FASV762	BASV63	-	0.89217874683071
FASV762	BASV65	-	0.896392397848508
FASV762	BASV66	-	0.843130911723994
FASV762	BASV67	-	0.936116515806787
FASV762	BASV77	-	0.72216606291146
FASV762	BASV92	-	0.892854007827385
FASV762	BASV146	-	0.875647113171521
FASV762	BASV157	-	0.913070868898538
FASV762	BASV177	-	0.636340529219204
FASV762	BASV215	+	0.909827572432814
FASV762	BASV224	+	0.828192866229642
FASV762	BASV241	+	0.97479875779107
FASV762	BASV254	+	0.990155672134562
FASV762	BASV337	+	0.969417502896083
FASV762	BASV353	+	0.938268858086678
FASV762	BASV439	+	0.928554523999945
FASV815	FASV1214	+	0.996564829279663
FASV815	BASV8	+	0.988139030221587
FASV815	BASV11	+	0.961258682014902
FASV815	BASV17	+	0.977348700248784
FASV815	BASV18	+	0.955390603485841
FASV815	BASV21	+	0.921118614704598
FASV815	BASV22	+	0.914787977989164
FASV815	BASV24	+	0.967773737287149
FASV815	BASV26	+	0.978359411543203
FASV815	BASV27	+	0.985050936892448
FASV815	BASV28	+	0.916963241569995
FASV815	BASV30	+	0.986006103812953
FASV815	BASV31	+	0.851490952168767
FASV815	BASV33	+	0.954235574782003
FASV815	BASV35	+	0.989085713326571
FASV815	BASV39	+	0.816072053460494
FASV815	BASV40	+	0.955823007130264
FASV815	BASV41	+	0.968311175174424
FASV815	BASV43	+	0.962031442434502
FASV815	BASV44	+	0.980763851711139
FASV815	BASV46	+	0.858676313625284
FASV815	BASV47	+	0.769604326563303
FASV815	BASV50	+	0.947946251048653
FASV815	BASV54	+	0.956579176025951
FASV815	BASV58	+	0.961522178991124
FASV815	BASV60	+	0.987253620063227
FASV815	BASV63	+	0.953925108969585
FASV815	BASV64	+	0.943580252076705
FASV815	BASV65	+	0.869606874765545
FASV815	BASV66	+	0.941863073667813
FASV815	BASV67	+	0.971022953724266
FASV815	BASV74	+	0.983454698656866
FASV815	BASV75	+	0.967126446572395
FASV815	BASV77	+	0.964838648106792
FASV815	BASV348	-	0.915285531414083
FASV116	BASV12	-	0.971929636477164
FASV116	BASV13	-	1
FASV116	BASV59	-	0.795165249539148
FASV116	BASV60	-	0.951041432452603
FASV116	BASV106	+	0.942510429631801
FASV1214	BASV13	+	0.895110786066382
FASV1214	BASV26	+	0.883015425360284
FASV1214	BASV51	+	0.742623449316427
FASV1214	BASV61	-	0.965815511606814
FASV1214	BASV80	-	0.752003244341408
FASV1214	BASV87	-	0.647853805792577
FASV1214	BASV94	-	0.85115792314416
FASV1214	BASV97	-	0.766784193853128
FASV1214	BASV99	-	0.936656240705219
FASV1214	BASV104	-	0.681265788331278
FASV1214	BASV105	-	0.785740586242517
FASV1214	BASV121	-	0.626282336117067
FASV1214	BASV177	-	0.812503883953536
FASV1214	BASV214	-	0.720146554354427
FASV1214	BASV310	-	0.696925575865249
BASV6	BASV17	-	0.883501162514728
BASV6	BASV18	-	0.82501114560332
BASV6	BASV25	+	0.802653340248068
BASV6	BASV27	+	0.752825529671125
BASV6	BASV28	+	0.972907926436015
BASV6	BASV29	+	0.926279692571393
BASV6	BASV31	+	0.805303906113269
BASV6	BASV33	+	0.933794311454156
BASV6	BASV38	+	0.888282946386368
BASV6	BASV40	+	0.914445266395414
BASV6	BASV43	+	0.878152901581812
BASV6	BASV47	+	0.85226846204171
BASV6	BASV50	+	0.871763855530258
BASV6	BASV54	+	0.883510064941133
BASV6	BASV56	+	0.941804468273176
BASV6	BASV60	+	0.836878152684089
BASV6	BASV61	+	0.880043731129704
BASV6	BASV63	+	0.844303093861851
BASV6	BASV65	+	0.850988336312675
BASV6	BASV66	+	0.697879447237931
BASV6	BASV68	+	0.895633131164504
BASV6	BASV71	+	0.938246058910567
BASV6	BASV77	+	0.848433814366197
BASV6	BASV84	+	0.906779918544892
BASV6	BASV85	+	0.83905001589618
BASV6	BASV88	+	0.820262230704628
BASV6	BASV89	+	0.843546361711377
BASV6	BASV93	+	0.843180242225188
BASV6	BASV97	+	0.847748471762534
BASV6	BASV100	+	0.949207316912223
BASV6	BASV105	+	0.912184646957715
BASV6	BASV111	+	0.823004206332285
BASV6	BASV126	+	0.867577155408855
BASV6	BASV129	+	0.949022858553049
BASV6	BASV146	+	0.852921386539911
BASV6	BASV157	+	0.910375636227953
BASV6	BASV159	+	0.810679761221254
BASV8	BASV13	-	1
BASV9	BASV105	+	0.809896466600243
BASV9	BASV129	-	1
BASV10	BASV19	-	0.788621815301946
BASV10	BASV22	-	0.852969070477646
BASV10	BASV23	-	0.759296868503149
BASV10	BASV24	-	0.862119045314496
BASV10	BASV30	-	0.753471180521936
BASV10	BASV42	-	0.888720085766034
BASV10	BASV65	-	0.810073126623258
BASV10	BASV68	-	0.734012759733847
BASV10	BASV77	+	0.964651191873397
BASV10	BASV82	+	0.823600450080822
BASV10	BASV84	+	0.934242639928495
BASV10	BASV85	+	0.966225946116196
BASV10	BASV87	+	0.936772544133098
BASV10	BASV93	+	0.994808281071561
BASV10	BASV96	+	0.981338347069448
BASV10	BASV106	+	0.973641094767733
BASV10	BASV110	+	0.882225284211429
BASV10	BASV117	+	0.933858912153385
BASV10	BASV157	+	0.958331892286096
BASV10	BASV159	+	0.987089741496902
BASV10	BASV177	+	0.862596755568853
BASV10	BASV193	+	0.955592068418299
BASV10	BASV215	+	0.917374620384132
BASV10	BASV222	+	0.960514460642674
BASV10	BASV254	+	0.898245760388644
BASV10	BASV310	+	0.880298563746413
BASV10	BASV353	+	0.931692192119372
BASV10	BASV439	+	0.981883195126133
BASV11	BASV16	+	0.782279684134221
BASV11	BASV17	+	0.880796117317141
BASV11	BASV25	+	0.959630987001264
BASV11	BASV28	+	0.900441998480577
BASV11	BASV31	+	0.938547585236167
BASV11	BASV36	+	0.918593138649563
BASV11	BASV38	+	0.924507788445216
BASV11	BASV39	+	0.886225902960885
BASV11	BASV40	+	0.962955999195203
BASV11	BASV42	+	0.861349483633835
BASV11	BASV67	+	0.633579952201019
BASV11	BASV82	-	0.94090943690532
BASV11	BASV105	-	0.943176747323867
BASV11	BASV121	-	0.871651222448959
BASV11	BASV129	-	0.626823566019438
BASV11	BASV146	-	0.686053412236527
BASV11	BASV157	-	0.907401077064948
BASV11	BASV159	-	0.733989874162979
BASV11	BASV178	-	0.713045405302799
BASV11	BASV224	-	0.894726587090651
BASV12	BASV17	-	0.878760209827492
BASV12	BASV23	-	0.933131065049081
BASV12	BASV36	-	0.899326410202589
BASV12	BASV38	-	0.758717622044895
BASV12	BASV40	-	0.712837352287225
BASV12	BASV45	+	0.956792719617696
BASV12	BASV47	+	0.932015029093627
BASV12	BASV50	+	0.889066998072277
BASV12	BASV51	+	0.879203337431796
BASV12	BASV54	+	0.814626863875836
BASV12	BASV63	+	0.912424692547424
BASV12	BASV73	+	0.933999970232977
BASV12	BASV74	+	0.865441034065968
BASV12	BASV80	+	0.983943555644415
BASV12	BASV82	+	0.814072497101935
BASV12	BASV87	+	0.855290897639077
BASV12	BASV88	+	0.925229065100841
BASV12	BASV92	+	0.897320551328903
BASV12	BASV96	+	0.936604262919779
BASV12	BASV97	+	0.903004896839151
BASV12	BASV101	+	0.845452176296289
BASV12	BASV104	+	0.838902112026225
BASV12	BASV110	+	0.957035847850585
BASV12	BASV111	+	0.91514555861441
BASV12	BASV121	+	0.937921283900959
BASV12	BASV199	+	0.899916233533961
BASV12	BASV222	+	0.945650955727239
BASV12	BASV224	+	0.944182472440755
BASV12	BASV353	+	0.843894924389431
BASV12	BASV439	+	0.923624815984854
BASV13	BASV16	+	0.751755077328633
BASV13	BASV17	+	0.895906285912739
BASV13	BASV19	+	0.886130892936442
BASV13	BASV21	+	0.913488064926689
BASV13	BASV52	-	0.916332035858013
BASV13	BASV75	-	0.907494183444115
BASV13	BASV89	-	0.677653882704755
BASV13	BASV91	-	0.935553657226457
BASV13	BASV94	-	0.625615050010323
BASV13	BASV104	-	0.845807458434435
BASV13	BASV146	-	0.82617944670142
BASV13	BASV199	-	0.932245159289697
BASV16	BASV17	-	0.890387599962776
BASV16	BASV18	-	0.714566363548682
BASV16	BASV20	-	0.63359670229659
BASV16	BASV27	+	0.883861116143102
BASV16	BASV40	+	0.870564826997484
BASV16	BASV47	+	0.899236327717906
BASV16	BASV50	+	0.818594437177714
BASV16	BASV54	+	0.971280014403188
BASV16	BASV56	+	0.784794997275257
BASV16	BASV65	+	0.8688212997313
BASV16	BASV68	+	0.888423115680825
BASV16	BASV75	+	0.795619047861419
BASV16	BASV77	+	0.782185446984321
BASV16	BASV84	+	0.940771234861374
BASV16	BASV85	+	0.885402420928127
BASV16	BASV100	+	0.881680124916678
BASV16	BASV105	+	0.921075710723573
BASV16	BASV126	+	0.802721129745349
BASV16	BASV129	+	0.89299014960482
BASV16	BASV157	+	0.878793687584458
BASV16	BASV199	+	0.973881704520801
BASV17	BASV25	+	0.980309888588649
BASV17	BASV33	-	0.977264836114856
BASV17	BASV65	-	0.981837763292354
BASV17	BASV66	-	1
BASV17	BASV71	-	0.92645434872162
BASV17	BASV73	-	0.983236479512157
BASV17	BASV177	-	0.81277984155621
BASV17	BASV178	-	0.959678466066335
BASV17	BASV337	+	0.92659544273992
BASV18	BASV25	+	0.887520192798636
BASV18	BASV39	+	0.950478750956834
BASV18	BASV67	+	0.583440081784328
BASV18	BASV84	+	0.908541627063252
BASV18	BASV97	+	0.894508647259947
BASV18	BASV100	+	0.925802760148525
BASV18	BASV104	+	0.850551896136499
BASV18	BASV310	+	0.832322318259023
BASV19	BASV23	-	1
BASV19	BASV42	-	0.843855073359159
BASV19	BASV52	-	0.824921898423188
BASV19	BASV56	-	0.73736674229366
BASV19	BASV57	-	0.919097304752721
BASV19	BASV58	-	0.772240371346573
BASV19	BASV59	-	0.916868248584228
BASV19	BASV66	-	0.836876310685834
BASV19	BASV84	-	0.933902586152375
BASV19	BASV89	+	0.611476935155042
BASV19	BASV91	-	0.821206812429153
BASV19	BASV110	-	0.900121512437652
BASV19	BASV111	-	0.933737709756147
BASV19	BASV117	-	0.751465428738014
BASV19	BASV157	+	0.934576834862932
BASV19	BASV177	+	0.89901953129912
BASV19	BASV178	+	0.942031054698501
BASV19	BASV193	+	0.967326135771026
BASV19	BASV214	+	0.939943863257439
BASV19	BASV222	+	0.919293329689474
BASV19	BASV224	+	0.900751729419899
BASV19	BASV254	+	0.991022668154507
BASV19	BASV337	+	0.979710713540777
BASV19	BASV439	+	0.925590873606358
BASV20	BASV24	+	0.990424895341957
BASV20	BASV25	+	0.958487646606427
BASV20	BASV28	+	0.965204417335585
BASV20	BASV31	+	0.945142116674902
BASV20	BASV33	+	0.968813412026661
BASV20	BASV35	+	0.982832929922416
BASV20	BASV36	+	0.865504357460615
BASV20	BASV39	+	0.984051806471883
BASV20	BASV40	+	0.884966270100017
BASV20	BASV42	+	0.979032065120933
BASV20	BASV43	+	0.954481862844668
BASV20	BASV46	+	0.881782660092796
BASV20	BASV47	+	0.9590663736389
BASV20	BASV50	+	0.961275403427531
BASV20	BASV52	+	0.978257232826926
BASV20	BASV54	+	0.98401738939458
BASV20	BASV57	+	0.8735279682792
BASV20	BASV58	+	0.845990424626918
BASV20	BASV59	+	0.905887404987058
BASV20	BASV63	+	0.960647310508413
BASV20	BASV66	+	0.95589988663703
BASV20	BASV67	+	0.795493605229381
BASV20	BASV68	+	0.955828179455816
BASV20	BASV73	+	0.889508913315319
BASV20	BASV74	+	0.969195367881782
BASV20	BASV75	+	0.88736492223105
BASV20	BASV77	+	0.908921853161949
BASV20	BASV80	+	0.948988525992017
BASV20	BASV86	+	0.954640687130727
BASV20	BASV87	+	0.969341939365884
BASV20	BASV88	+	0.914873604074325
BASV20	BASV89	+	0.973976295355447
BASV20	BASV92	+	0.858856708821006
BASV20	BASV94	+	0.964819947801219
BASV20	BASV96	+	0.937549968484896
BASV20	BASV97	+	0.872539679380439
BASV21	BASV36	-	0.993344084437202
BASV21	BASV47	-	0.911130169067355
BASV21	BASV60	-	0.895736863193882
BASV21	BASV66	+	0.909317070583399
BASV21	BASV74	-	0.839074074518985
BASV21	BASV85	-	0.955435948122752
BASV21	BASV105	-	0.749629596140379
BASV22	BASV254	-	0.904552372811277
BASV23	BASV35	-	0.948025458057386
BASV23	BASV45	-	0.991456419013322
BASV23	BASV46	-	0.975847453933422
BASV23	BASV52	-	0.994419599203108
BASV23	BASV100	-	0.691732070110545
BASV23	BASV101	-	0.955708390773639
BASV24	BASV28	+	0.885048253540396
BASV24	BASV67	+	0.858280346409082
BASV24	BASV214	+	0.832430212812726
BASV24	BASV348	-	1
BASV25	BASV36	-	0.659588991743753
BASV25	BASV50	-	0.790429364795377
BASV25	BASV52	-	0.837714009187493
BASV25	BASV54	-	0.914517489696383
BASV25	BASV57	-	0.847143402034806
BASV25	BASV58	-	0.773616741677254
BASV25	BASV59	-	0.871783196639786
BASV25	BASV66	-	0.733378405548522
BASV25	BASV84	-	0.851177899472951
BASV25	BASV110	-	0.895413492590271
BASV25	BASV111	-	0.889569155038973
BASV25	BASV157	+	0.896126292498929
BASV25	BASV177	+	0.827347433769991
BASV25	BASV178	+	0.991226694188324
BASV25	BASV193	+	0.986491751002717
BASV25	BASV214	+	0.929194366833558
BASV25	BASV222	+	0.956439959073788
BASV25	BASV224	+	0.890830694874689
BASV25	BASV254	+	0.974663306029433
BASV25	BASV337	+	0.990190350196991
BASV25	BASV439	+	0.949714919712311
BASV26	BASV30	+	0.965976314079438
BASV26	BASV31	+	0.938701188881278
BASV26	BASV35	+	0.948934622771459
BASV26	BASV36	+	0.93910727297991
BASV26	BASV39	+	0.959660376180526
BASV26	BASV41	+	0.939314295615568
BASV26	BASV42	+	0.97064610898113
BASV26	BASV43	+	0.901146277957828
BASV26	BASV45	+	0.963186515786614
BASV26	BASV46	+	0.82323959398238
BASV26	BASV50	+	0.959565009296924
BASV26	BASV51	+	0.979414469635011
BASV26	BASV56	+	0.781505579307009
BASV26	BASV57	+	0.921831636524664
BASV26	BASV58	+	0.968178677981062
BASV26	BASV60	+	0.959393633035726
BASV26	BASV61	+	0.963148221135478
BASV26	BASV64	+	0.895603733036041
BASV26	BASV65	+	0.830419358366725
BASV26	BASV66	+	0.903297216304643
BASV26	BASV75	+	0.949365898380524
BASV26	BASV80	+	0.988287368183668
BASV26	BASV84	+	0.945436208919113
BASV26	BASV85	+	0.946208095297875
BASV26	BASV88	+	0.924014299863946
BASV26	BASV93	+	0.960054243367629
BASV26	BASV94	+	0.979012913428623
BASV26	BASV96	+	0.9377599580095
BASV26	BASV97	+	0.972920710964714
BASV26	BASV99	+	0.86323784865609
BASV26	BASV100	+	0.949025879026722
BASV26	BASV104	+	0.958987989658116
BASV26	BASV105	+	0.921656188957783
BASV26	BASV110	+	0.891726952067718
BASV26	BASV111	+	0.963906183926588
BASV26	BASV117	+	0.819313621831707
BASV27	BASV33	-	1
BASV27	BASV60	-	1
BASV27	BASV65	-	0.956869106484162
BASV27	BASV68	-	0.995809589120558
BASV27	BASV71	-	0.941364321173191
BASV27	BASV73	-	1
BASV27	BASV96	-	0.919828237593527
BASV27	BASV199	-	0.725446988512693
BASV27	BASV241	+	0.790926562733647
BASV27	BASV310	+	0.720673277267475
BASV27	BASV348	+	0.930352917937429
BASV27	BASV439	+	0.983653948097652
BASV28	BASV30	+	0.805504605331719
BASV28	BASV31	+	0.970061887296567
BASV28	BASV33	+	0.930346637900832
BASV28	BASV36	+	0.920795628547294
BASV28	BASV40	+	0.955485480595699
BASV28	BASV44	+	0.912430085709597
BASV28	BASV50	+	0.806245610409271
BASV28	BASV54	+	0.929356787244985
BASV28	BASV57	+	0.969924220427345
BASV28	BASV58	+	0.905061278106457
BASV28	BASV61	+	0.948278281313553
BASV28	BASV63	+	0.736209549281516
BASV28	BASV65	+	0.869768031977107
BASV28	BASV66	+	0.91719833955095
BASV28	BASV71	+	0.788657382088994
BASV28	BASV74	+	0.83973428658821
BASV28	BASV77	+	0.863192896674741
BASV28	BASV80	+	0.931154676290192
BASV28	BASV86	+	0.960181053647572
BASV28	BASV89	+	0.917710992453976
BASV28	BASV93	+	0.90767099331572
BASV28	BASV96	+	0.89523792505372
BASV28	BASV99	+	0.892880005120205
BASV28	BASV105	+	0.978093058380809
BASV28	BASV113	+	0.947224002875455
BASV28	BASV117	+	0.872239733022927
BASV28	BASV126	+	0.932911127215514
BASV28	BASV159	+	0.887243702925138
BASV28	BASV177	+	0.7444388449395
BASV28	BASV199	+	0.9327097855628
BASV28	BASV222	+	0.869059667482419
BASV29	BASV93	-	0.699921778738281
BASV30	BASV46	+	0.809567191668946
BASV30	BASV68	+	0.961116511401948
BASV30	BASV100	+	0.845871019605098
BASV31	BASV67	+	0.760475040546067
BASV31	BASV82	-	1
BASV31	BASV105	-	0.787589633315141
BASV31	BASV121	-	0.790015943739224
BASV31	BASV129	-	0.755812628492018
BASV31	BASV146	-	0.856557472779629
BASV31	BASV159	-	0.73063749110527
BASV31	BASV177	-	0.704363367259944
BASV31	BASV178	-	0.807976720403773
BASV31	BASV224	-	0.69063395713349
BASV31	BASV353	-	0.798798550248174
BASV32	BASV36	-	0.773639721620418
BASV32	BASV42	+	0.597336811071041
BASV32	BASV59	-	0.884743842007554
BASV32	BASV60	-	0.775462502489048
BASV32	BASV63	-	0.504465576795188
BASV32	BASV73	+	0.800071205662795
BASV32	BASV74	+	0.967747158060476
BASV32	BASV75	+	0.938245559284798
BASV32	BASV80	+	0.844942927668372
BASV32	BASV87	+	0.929335702696837
BASV32	BASV89	+	0.952942150653391
BASV32	BASV99	+	0.89740762911032
BASV32	BASV100	+	0.864210314599684
BASV32	BASV105	+	0.921535153115016
BASV32	BASV106	+	0.88655012523272
BASV32	BASV117	+	0.882912203652835
BASV32	BASV121	+	0.918651916428425
BASV32	BASV146	+	0.899937808471737
BASV32	BASV177	+	0.896599036125135
BASV32	BASV178	+	0.958148916655161
BASV32	BASV215	+	0.820723332606381
BASV32	BASV241	+	0.920401566200056
BASV32	BASV254	+	0.903491609816577
BASV32	BASV353	+	0.847669808623461
BASV33	BASV40	+	0.918014778715293
BASV33	BASV42	+	0.968686900293411
BASV33	BASV45	+	0.905857443274353
BASV33	BASV50	+	0.86694743003487
BASV33	BASV56	+	0.892088033204476
BASV33	BASV57	+	0.942202796466376
BASV33	BASV58	+	0.856207976914635
BASV33	BASV59	+	0.944481822129895
BASV33	BASV61	+	0.960946895437223
BASV33	BASV64	+	0.933895879644057
BASV33	BASV65	+	0.927820356112558
BASV33	BASV68	+	0.895276951342094
BASV33	BASV74	+	0.971880638542896
BASV33	BASV75	+	0.787526366270111
BASV33	BASV105	+	0.907707653685073
BASV33	BASV129	-	1
BASV35	BASV43	-	0.898515669842941
BASV35	BASV44	-	0.865270642844101
BASV35	BASV46	-	0.963074676756237
BASV35	BASV47	-	0.868271201364714
BASV35	BASV50	-	0.990147026178372
BASV35	BASV58	-	0.748581735264344
BASV35	BASV71	-	0.927358375139313
BASV35	BASV97	-	0.85532922953149
BASV35	BASV99	-	0.982889118844153
BASV35	BASV101	-	0.734782549214281
BASV35	BASV111	+	0.841719596584554
BASV35	BASV117	+	0.834522555796049
BASV35	BASV121	+	0.899970964000942
BASV35	BASV126	+	0.94234007495387
BASV35	BASV146	+	0.973083389587774
BASV35	BASV159	+	0.825262215884571
BASV35	BASV177	+	0.935783926661583
BASV35	BASV193	+	0.949365747982983
BASV35	BASV214	+	0.936255957594248
BASV35	BASV224	+	0.931486903009718
BASV35	BASV337	+	0.947809473006909
BASV36	BASV38	+	0.879645754479482
BASV36	BASV41	+	0.908535725427276
BASV36	BASV43	+	0.958817439908877
BASV36	BASV44	+	0.934980653388968
BASV36	BASV47	+	0.972499176238977
BASV36	BASV50	+	0.780116598890647
BASV36	BASV52	+	0.940181228826174
BASV36	BASV54	+	0.924226477167584
BASV36	BASV58	+	0.799109234177008
BASV36	BASV60	+	0.894282515355915
BASV36	BASV63	+	0.935206505892632
BASV36	BASV64	+	0.94814128058875
BASV36	BASV66	+	0.735478976898211
BASV36	BASV67	+	0.685788027566841
BASV36	BASV68	+	0.93748551274298
BASV36	BASV74	+	0.91131538340183
BASV36	BASV75	+	0.738152151987305
BASV36	BASV80	+	0.896824569459725
BASV36	BASV84	+	0.919481851542157
BASV36	BASV85	+	0.896251509227093
BASV36	BASV86	+	0.877441163080735
BASV36	BASV88	+	0.750684379707863
BASV36	BASV91	+	0.950634827949762
BASV36	BASV96	+	0.950816825547068
BASV36	BASV97	+	0.933045801383851
BASV36	BASV100	+	0.957933397279053
BASV36	BASV104	+	0.811432478290508
BASV36	BASV106	+	0.88991953032651
BASV36	BASV110	+	0.822630632797089
BASV36	BASV111	+	0.772518997741248
BASV36	BASV117	+	0.964532809210051
BASV36	BASV129	+	0.909616717701237
BASV36	BASV146	+	0.958030465726649
BASV36	BASV159	+	0.804380311042345
BASV38	BASV42	+	0.866029617288606
BASV38	BASV52	-	0.998330296569634
BASV38	BASV67	-	0.772033431664265
BASV38	BASV86	-	0.86302859007801
BASV38	BASV88	-	0.886904810822716
BASV38	BASV89	-	0.93240092648899
BASV38	BASV93	-	0.783657341146037
BASV38	BASV94	-	0.922668264450066
BASV38	BASV117	-	0.807611005138002
BASV38	BASV199	-	0.73462491209607
BASV39	BASV40	-	0.952395896054022
BASV39	BASV41	-	0.962929353433342
BASV39	BASV54	+	0.932988694903215
BASV39	BASV56	+	0.923789894493582
BASV39	BASV60	+	0.824305956977349
BASV39	BASV64	+	0.916714172498881
BASV39	BASV66	+	0.937254952897579
BASV39	BASV71	+	0.903020221063618
BASV39	BASV85	+	0.910344649684318
BASV39	BASV86	+	0.975399999803526
BASV39	BASV88	+	0.873081920430375
BASV39	BASV92	+	0.893842396289897
BASV39	BASV96	+	0.952356689678259
BASV39	BASV101	+	0.916789167708378
BASV39	BASV111	+	0.86390964705811
BASV39	BASV117	+	0.949928970333708
BASV39	BASV129	+	0.736352121305163
BASV39	BASV146	+	0.779754748422193
BASV39	BASV157	+	0.918923039061114
BASV39	BASV178	+	0.856520537670924
BASV39	BASV215	+	0.687060684409353
BASV39	BASV222	+	0.928729437498145
BASV39	BASV241	+	0.876335595523775
BASV39	BASV254	+	0.959671865737829
BASV39	BASV310	+	0.779411284529518
BASV39	BASV337	+	0.805948688227978
BASV40	BASV42	+	0.947966396236179
BASV40	BASV43	+	0.969631982835535
BASV40	BASV45	+	0.954190668688939
BASV40	BASV46	+	0.925215744777704
BASV40	BASV47	+	0.846769206606603
BASV40	BASV51	+	0.855621368276025
BASV40	BASV52	+	0.854309049844608
BASV40	BASV54	+	0.804839607132761
BASV40	BASV60	+	0.930868174058576
BASV40	BASV64	+	0.849267109384728
BASV41	BASV44	-	0.85560516013684
BASV41	BASV157	+	0.973809819403028
BASV41	BASV199	+	0.981346801918994
BASV41	BASV310	+	0.970917535125875
BASV42	BASV44	+	0.972262084019177
BASV42	BASV75	+	0.925648443388831
BASV43	BASV91	-	1
BASV43	BASV111	-	0.862198736331056
BASV45	BASV254	-	1
BASV46	BASV71	-	0.62596277573378
BASV46	BASV74	-	0.953321448384745
BASV46	BASV75	-	0.912076327390307
BASV46	BASV80	-	0.982848883758515
BASV46	BASV82	-	0.917509839908174
BASV46	BASV84	-	1
[truncated: 212 more rows]
