# Supplementary material for: Microbial interactions mediate the fairy ring type effects on alpine meadow plant communities on the Tibetan plateau
Source: Environ Microbiome. 2026 Mar 10;21:55. doi: 10.1186/s40793-026-00873-z (PMC13088534; doi:10.1186/s40793-026-00873-z)
Supplement: Supplementary file 2 — Supplementary Material 2 [file 40793_2026_873_MOESM2_ESM.zip › co-occurrence network/cross-K/T1/Agrocybe_10in_node.csv]

ID	degree	betweenness_centrality	closeness_centrality	eigenvector_centrality	Abundance	module	z	p	taxa_roles	phylum	class	order	family	genus	bf
FASV4	11	41	0.00268940245121102	0.121194131595003	0.13713134733924	M3	-0.840057941	0.59504132231405	Peripheral nodes	Ascomycota	Sordariomycetes	Coniochaetales	Coniochaetaceae	Coniochaeta	f
FASV9	12	22	0.00286502527141686	0.193938619333211	8.64888146636587	M5	-0.711512474	0.736111111111111	Connectors	Basidiomycota	Agaricomycetes	Agaricales	Hygrophoraceae	Hygrocybe	f
FASV10	13	43	0.00287366495924264	0.200191634282824	1.71440575888319	M1	-0.975184883	0.544378698224852	Peripheral nodes	Ascomycota	Archaeorhizomycetes	Archaeorhizomycetales	Archaeorhizomycetaceae	Archaeorhizomyces	f
FASV13	2	2	0.00231651039410445	0.0319197359417342	0.167323468462429	M2	-1.503631545	0	Peripheral nodes	Ascomycota	Archaeorhizomycetes	Archaeorhizomycetales	Archaeorhizomycetaceae	Archaeorhizomyces	f
FASV16	5	11	0.00249568277924998	0.0630047618240041	0.669927274992162	M2	-1.062267062	0.32	Peripheral nodes	Basidiomycota	Agaricomycetes	Agaricales	Hygrophoraceae	Hygrocybe	f
FASV17	10	14	0.00263733547918148	0.15478489530572	0.585262655618743	M1	-1.498792675	0.64	Connectors	Ascomycota	Archaeorhizomycetes	Archaeorhizomycetales	Archaeorhizomycetaceae	Archaeorhizomyces	f
FASV21	9	6	0.00267815162468522	0.163670667951159	0.760820338932951	M2	-1.282949304	0.716049382716049	Connectors	Ascomycota	Archaeorhizomycetes	Archaeorhizomycetales	Archaeorhizomycetaceae	Archaeorhizomyces	f
FASV22	9	18	0.00255238347903602	0.145777930868262	0.16605666617754	M3	-1.112189387	0.567901234567901	Peripheral nodes	Ascomycota	Sordariomycetes	Coniochaetales	Coniochaetaceae	Coniochaeta	f
FASV27	11	13	0.00273387833992958	0.20216157423223	1.66932871091255	M3	-1.112189387	0.628099173553719	Connectors	Ascomycota	Pezizomycetes	Pezizales	Pezizales_fam_Incertae_sedis	Pezizales_gen_Incertae_sedis	f
FASV30	11	16	0.00270073535433825	0.172427454474944	1.94179676902077	M3	-1.384320833	0.628099173553719	Connectors	Ascomycota	Archaeorhizomycetes	Archaeorhizomycetales	Archaeorhizomycetaceae	Archaeorhizomyces	f
FASV33	11	57	0.00273222500152909	0.118373751744245	1.13938308840063	M2	-0.400220337	0.545454545454545	Peripheral nodes	Ascomycota	Pezizomycetes	Pezizales	Pulvinulaceae	Pulvinulaceae_gen_Incertae_sedis	f
FASV3	14	75	0.00279856579867888	0.142376014088268	0.552009095640405	M3	-1.112189387	0.704081632653061	Connectors	Ascomycota	Leotiomycetes	Erysiphales	Erysiphaceae	Blumeria	f
FASV34	11	22	0.00281349229422118	0.166481796723475	0.0803363782333809	M4	-0.495092732	0.694214876033058	Connectors	Ascomycota	Pezizomycotina_cls_Incertae_sedis	Pezizomycotina_ord_Incertae_sedis	Pezizomycotina_fam_Incertae_sedis	Pezizomycotina_gen_Incertae_sedis	f
FASV40	7	8	0.00259568249646701	0.114144013057836	0.289253188383001	M4	-1.361505014	0.73469387755102	Connectors	Basidiomycota	Agaricomycetes	Agaricales	Agaricales_fam_Incertae_sedis	Agaricales_gen_Incertae_sedis	f
FASV38	4	4	0.00241355188885321	0.0477035255025997	0.174713148457615	M2	-1.282949304	0.375	Peripheral nodes	Ascomycota	Leotiomycetes	Helotiales	Helotiales_fam_Incertae_sedis	Leohumicola	f
FASV41	6	8	0.00258080816731803	0.077772529948215	2.69079361996143	M4	-1.361505014	0.722222222222222	Connectors	Ascomycota	Archaeorhizomycetes	Archaeorhizomycetales	Archaeorhizomycetaceae	Archaeorhizomyces	f
FASV42	5	6	0.00242172729066798	0.0594586205926407	0.700963930971943	M5	-1.304439535	0.8	Connectors	Ascomycota	Archaeorhizomycetes	Archaeorhizomycetales	Archaeorhizomycetaceae	Archaeorhizomyces	f
FASV47	3	2	0.00229309813366064	0.0360658393056708	0.342881151776637	M4	-1.361505014	0.444444444444444	Peripheral nodes	Mortierellomycota	Mortierellomycetes	Mortierellales	Mortierellaceae	Mortierellaceae_gen_Incertae_sedis	f
FASV48	4	4	0.0023876020054095	0.0640340499394174	0.0773805062353064	M1	-2.022400467	0.625	Connectors						f
FASV50	7	7	0.00254934960822763	0.0892566241125202	0.114434473068311	M3	-1.112189387	0.448979591836735	Peripheral nodes	Basidiomycota	Agaricomycetes	Agaricales	Tricholomataceae	Dermoloma	f
FASV53	5	3	0.00220538614506582	0.0573980594284231	0.469666947122617	M3	-1.656452278	0.48	Peripheral nodes						f
FASV57	14	98	0.00300305916755133	0.193390306696994	0.207227740436434	M1	-1.324256744	0.704081632653061	Connectors	Ascomycota	Geoglossomycetes	Geoglossales	Geoglossales_fam_Incertae_sedis	Geoglossales_gen_Incertae_sedis	f
FASV66	7	16	0.00251399416659387	0.0780721095458894	0.177457886741542	M1	-1.673328605	0.612244897959184	Peripheral nodes	Ascomycota	Eurotiomycetes	Onygenales	Onygenales_fam_Incertae_sedis	Onygenales_gen_Incertae_sedis	f
FASV70	9	17	0.00287044372412269	0.14659518724475	0.896473750273154	M2	-1.062267062	0.666666666666667	Connectors	Basidiomycota	Agaricomycetes	Agaricales	Agaricales_fam_Incertae_sedis	Agaricales_gen_Incertae_sedis	f
FASV74	1	0	0.00188825103852634	0.0118973456445787	0.101977583933569	M2	-1.724313787	0	Peripheral nodes	Basidiomycota	Agaricomycetes	Agaricales	Clavariaceae	Clavaria	f
FASV77	17	70	0.00301644364691704	0.246666754836239	0.140087219337315	M2	-0.400220337	0.685121107266436	Connectors	Mortierellomycota	Mortierellomycetes	Mortierellales	Mortierellaceae	Mortierella	f
FASV81	13	48	0.00280125504910424	0.155869971440672	0.159300387324799	M1	-1.498792675	0.698224852071006	Connectors	Ascomycota	Leotiomycetes	Helotiales			f
FASV83	28	353	0.00326845109191544	0.410744485483929	0.128474865059165	M1	0.246566632223831	0.630102040816326	Connectors	Ascomycota	Leotiomycetes	Thelebolales	Pseudeurotiaceae	Pseudeurotium	f
FASV90	20	61	0.0030141539133743	0.297701220075564	3.05436587572458	M4	0.371319549153154	0.745	Connectors	Ascomycota	Pezizomycetes	Pezizales	Pyronemataceae	Pulvinula	f
FASV91	15	26	0.00280275985906407	0.265194706212906	0.118551580494201	M1	-0.626113021	0.515555555555556	Peripheral nodes	Basidiomycota	Agaricomycetes	Agaricales	Clavariaceae	Clavaria	f
FASV96	20	244	0.00302970082255628	0.227605263242883	0.0827644159460849	M3	-0.023663604	0.685	Connectors	Ascomycota	Pezizomycotina_cls_Incertae_sedis	Pezizomycotina_ord_Incertae_sedis	Pezizomycotina_fam_Incertae_sedis	Pezizomycotina_gen_Incertae_sedis	f
FASV101	14	34	0.00279075425703221	0.197514480120326	0.082869982803159	M2	-0.179538095	0.602040816326531	Peripheral nodes						f
FASV102	19	29	0.00286535751900379	0.336967148736101	0.692940849834313	M1	0.0720307015485348	0.426592797783934	Peripheral nodes	Ascomycota	Pezizomycetes	Pezizales	Pyronemataceae	Pulvinula	f
FASV104	14	81	0.00271621190237433	0.153708052442124	0.21820669357214	M3	-0.567926495	0.653061224489796	Connectors	Basidiomycota	Agaricomycetes	Agaricales	Agaricales_fam_Incertae_sedis	Agaricales_gen_Incertae_sedis	f
FASV85	17	85	0.0028575861075318	0.235406110210201	0.148954835331538	M2	-0.179538095	0.664359861591695	Connectors	Fungi_phy_Incertae_sedis	Fungi_cls_Incertae_sedis	Fungi_ord_Incertae_sedis	Fungi_fam_Incertae_sedis	Fungi_gen_Incertae_sedis	f
FASV110	11	18	0.00260400787846558	0.149899123051689	0.0885705930851597	M3	-1.112189387	0.677685950413223	Connectors						f
FASV112	18	51	0.00308167003027239	0.342298849215246	0.125941260489387	M1	-0.800648952	0.654320987654321	Connectors	Ascomycota	Archaeorhizomycetes	Archaeorhizomycetales			f
FASV71	5	5	0.00255516797579329	0.0707729108051656	0.224962972424881	M1	-1.847864536	0.56	Peripheral nodes	Ascomycota	Dothideomycetes	Pleosporales	Melanommataceae	Melanommataceae_gen_Incertae_sedis	f
FASV114	15	32	0.00285556272965191	0.227402336423161	1.05809660845358	M2	-0.620902578	0.693333333333333	Connectors	Ascomycota	Pezizomycotina_cls_Incertae_sedis	Pezizomycotina_ord_Incertae_sedis	Pezizomycotina_fam_Incertae_sedis	Pezizomycotina_gen_Incertae_sedis	f
FASV118	38	294	0.00337726848571394	0.619898778678321	0.157083483326243	M3	0.248467841753325	0.74792243767313	Connectors	Ascomycota					f
FASV121	7	2	0.0024856553820807	0.11089028680475	0.294531531236705	M4	-1.361505014	0.73469387755102	Connectors	Ascomycota	Sordariomycetes	Sordariomycetes_ord_Incertae_sedis	Sordariomycetes_fam_Incertae_sedis	Sordariomycetes_gen_Incertae_sedis	f
FASV12	16	77	0.00290463066846616	0.213741771819003	0.110950766784866	M3	-0.840057941	0.6953125	Connectors						f
FASV127	31	230	0.00323554070691614	0.441942405600892	0.0837145176597517	M2	1.1445553553411	0.674297606659729	Connectors	Ascomycota	Sordariomycetes	Sordariales	Chaetomiaceae	Chaetomium	f
FASV137	16	39	0.00292583033586637	0.280760804847477	0.293898130094261	M2	-0.620902578	0.7421875	Connectors	Basidiomycota	Agaricomycetes	Cantharellales	Ceratobasidiaceae	Ceratobasidium	f
FASV140	19	80	0.00293801368354419	0.288472571930615	0.0729466982381947	M1	-0.626113021	0.581717451523546	Peripheral nodes	Mortierellomycota	Mortierellomycetes	Mortierellales	Mortierellaceae	Mortierella	f
FASV26	13	27	0.00276891495491402	0.196831034384816	0.0971215085081608	M1	-1.324256744	0.662721893491124	Connectors	Ascomycota	Leotiomycetes	Erysiphales	Erysiphaceae	Blumeria	f
FASV149	28	138	0.00315725305270632	0.47866028651884	0.113484371354644	M2	0.0411441467606278	0.76530612244898	Connectors	Fungi_phy_Incertae_sedis	Fungi_cls_Incertae_sedis	Fungi_ord_Incertae_sedis	Fungi_fam_Incertae_sedis	Fungi_gen_Incertae_sedis	f
FASV150	37	120	0.003180178350566	0.6189923096051	0.0748469016655283	M1	0.595638493574422	0.632578524470416	Connectors	Ascomycota	Sordariomycetes	Sordariales	Lasiosphaeriaceae	Lasiosphaeriaceae_gen_Incertae_sedis	f
FASV160	8	5	0.00259439258162943	0.11110844354761	0.109472830785829	M2	-0.84158482	0.5625	Peripheral nodes	Mortierellomycota	Mortierellomycetes	Mortierellales	Mortierellaceae	Mortierellaceae_gen_Incertae_sedis	f
FASV171	35	140	0.00324491645686161	0.610431604950266	0.20944464443499	M1	0.421102562899127	0.695510204081633	Connectors	Ascomycota	Pezizomycetes	Pezizales	Pulvinulaceae	Pulvinulaceae_gen_Incertae_sedis	f
FASV179	17	89	0.0030832077745134	0.261018847727532	0.272468058108221	M4	-0.061886592	0.719723183391003	Connectors						f
FASV178	13	84	0.0027967077455199	0.170777509142662	0.211028147291102	M3	-0.840057941	0.698224852071006	Connectors	Ascomycota	Leotiomycetes	Helotiales	Helotiaceae	Tetracladium	f
FASV182	39	233	0.00328215993154996	0.624578636939469	0.285136080957111	M1	0.595638493574422	0.661406969099277	Connectors						f
FASV190	29	98	0.00315330254819191	0.479023490418972	0.664860065852605	M2	0.923873113625005	0.687277051129608	Connectors	Ascomycota	Archaeorhizomycetes	Archaeorhizomycetales	Archaeorhizomycetaceae	Archaeorhizomyces	f
FASV191	1	0	0.00200767530777686	0.00834237549636851	0.107467060501421	M5	-1.304439535	0	Peripheral nodes						f
FASV188	26	195	0.00323189997788582	0.384936716513213	0.0700963930971944	M2	0.482508630192817	0.718934911242604	Connectors	Ascomycota	Sordariomycetes	Hypocreales	Hypocreales_fam_Incertae_sedis	Hypocreales_gen_Incertae_sedis	f
FASV192	36	251.5	0.0032827876818732	0.550433783907203	0.10588355764531	M2	1.80660208048938	0.652777777777778	Connectors	Ascomycota	Orbiliomycetes	Orbiliales	Orbiliaceae	Orbiliaceae_gen_Incertae_sedis	f
FASV200	33	302	0.00325038431780608	0.478635640216164	0.0871982239431966	M2	2.24796656392157	0.611570247933884	Peripheral nodes						f
FASV159	24	97	0.00297724621154129	0.331356878592293	0.0771693725211582	M2	0.923873113625005	0.621527777777778	Connectors	Basidiomycota	Agaricomycetes	Agaricales	Psathyrellaceae	Psathyrella	f
FASV207	28	154	0.00314612903424664	0.39096380041483	0.454782020275171	M3	-0.023663604	0.739795918367347	Connectors	Ascomycota	Pezizomycetes	Pezizales	Pyronemataceae	Pulvinula	f
FASV211	44	293	0.00333660733671867	0.728906494375659	0.278696502675592	M2	3.79274225593423	0.583677685950413	Module hubs	Mortierellomycota	Mortierellomycetes	Mortierellales	Mortierellales_fam_Incertae_sedis	Mortierellales_gen_Incertae_sedis	f
FASV79	34	122	0.00312712368839385	0.590168079632706	0.133014239913351	M2	1.36523759705719	0.70242214532872	Connectors	Ascomycota					f
FASV215	18	202	0.00312590563606196	0.26633715440882	0.341719916348822	M2	-0.400220337	0.685185185185185	Connectors	Basidiomycota	Basidiomycota_cls_Incertae_sedis	Basidiomycota_ord_Incertae_sedis	Basidiomycota_fam_Incertae_sedis	Basidiomycota_gen_Incertae_sedis	f
FASV217	23	138	0.0032000257419	0.3679791666782	0.140403919908537	M2	0.0411441467606278	0.718336483931947	Connectors	Ascomycota	Archaeorhizomycetes	Archaeorhizomycetales	Archaeorhizomycetaceae	Archaeorhizomyces	f
FASV218	29	266	0.00324421253106139	0.481087827182253	0.0743190673801579	M2	0.261826388476722	0.701545778834721	Connectors	Basidiomycota	Agaricomycetes	Agaricales	Hygrophoraceae	Hygrocybe	f
FASV220	35	263	0.00330470814636644	0.522003210041638	0.0862481222295298	M4	1.67093797118919	0.721632653061224	Connectors	Basidiomycota	Agaricomycetes	Agaricales	Clavariaceae	Ramariopsis	f
FASV35	14	28	0.00296603016033354	0.23966885502531	0.248293247838255	M2	-0.179538095	0.612244897959184	Peripheral nodes	Ascomycota	Sordariomycetes	Coniochaetales	Coniochaetaceae	Coniochaeta	f
FASV235	7	11	0.00249201674375643	0.0897369150536902	1.47666919675234	M2	-0.620902578	0.244897959183674	Peripheral nodes	Ascomycota	Sordariomycetes	Coniochaetales	Coniochaetaceae	Coniochaeta	f
FASV240	29	161	0.00315381035158161	0.434773551101157	0.116440243352719	M2	0.482508630192817	0.715814506539834	Connectors	Ascomycota	Leotiomycetes	Thelebolales	Pseudeurotiaceae	Pseudogymnoascus	f
FASV257	19	101	0.00314965600202839	0.325005920326059	0.11749591192346	M1	-0.800648952	0.626038781163435	Connectors	Ascomycota	Pezizomycetes	Pezizales	Pezizales_fam_Incertae_sedis	Pezizales_gen_Incertae_sedis	f
FASV117	13	28	0.00277538274220284	0.184378257737424	0.0776972068065287	M2	-0.84158482	0.686390532544379	Connectors	Ascomycota	Leotiomycetes	Erysiphales	Erysiphaceae	Blumeria	f
FASV327	18	44	0.00290109077581225	0.285563693492495	0.0883594593710116	M2	-0.400220337	0.685185185185185	Connectors						f
FASV208	26	52	0.00305045725536795	0.473281420356593	0.106728092501903	M1	0.0720307015485348	0.630177514792899	Connectors	Ascomycota	Sordariomycetes	Hypocreales	Hypocreales_fam_Incertae_sedis	Hypocreales_gen_Incertae_sedis	f
FASV338	27	121	0.00319772085598474	0.465155003546659	0.159194820467725	M2	0.703190871908911	0.652949245541838	Connectors						f
FASV380	41	317	0.00336415766275702	0.637110261849328	0.160567189609688	M3	1.60912507040249	0.748364069006544	Connectors						f
FASV425	21	68	0.00303111891674541	0.34389889237105	0.56193238020537	M2	0.482508630192817	0.648526077097506	Connectors	Ascomycota	Sordariomycetes	Coniochaetales	Coniochaetaceae	Coniochaeta	f
FASV422	27	138	0.00321571506029643	0.404347374821219	0.0724188639528243	M1	-0.975184883	0.592592592592593	Peripheral nodes	Ascomycota	Sordariomycetes	Hypocreales	Nectriaceae	Thelonectria	f
FASV426	34	255	0.00323925996846496	0.563330612933436	0.102294284504791	M4	0.804525689831833	0.731833910034602	Connectors	Ascomycota	Sordariomycetes	Coniochaetales	Coniochaetaceae	Coniochaeta	f
FASV241	54	435	0.00353260460566895	0.862520160276015	0.111267467356089	M2	2.24796656392157	0.729080932784636	Connectors	Ascomycota	Dothideomycetes	Pleosporales	Pleosporales_fam_Incertae_sedis	Pleosporales_gen_Incertae_sedis	f
FASV427	18	106	0.003121307885481	0.283698252482019	0.109367263928755	M5	-0.118585412	0.771604938271605	Connectors	Ascomycota	Archaeorhizomycetes	Archaeorhizomycetales	Archaeorhizomycetaceae	Archaeorhizomyces	f
FASV430	23	75	0.00308024160877434	0.375949622071073	0.104405621646273	M2	0.482508630192817	0.631379962192817	Connectors	Ascomycota	Dothideomycetes	Capnodiales	Capnodiaceae	Chaetocapnodium	f
FASV444	21	45	0.00299491301511033	0.331011287007183	0.0754803028079728	M2	0.482508630192817	0.630385487528345	Connectors						f
FASV325	33	77	0.0030853808772925	0.536595913773852	0.147899166760797	M4	0.371319549153154	0.730945821854913	Connectors	Ascomycota	Ascomycota_cls_Incertae_sedis	Ascomycota_ord_Incertae_sedis	Ascomycota_fam_Incertae_sedis	Ascomycota_gen_Incertae_sedis	f
FASV457	13	30	0.00273453743181422	0.174183153900752	0.104722322217495	M2	-0.620902578	0.615384615384615	Peripheral nodes						f
FASV481	23	85	0.0030288784246327	0.385185915679824	0.0918431656544565	M2	0.703190871908911	0.638941398865784	Connectors	Basidiomycota	Agaricomycetes	Sebacinales			f
FASV485	13	28	0.00291484530813062	0.225968796647253	0.0712576285250093	M2	-0.400220337	0.603550295857988	Peripheral nodes	Basidiomycota	Agaricomycetes	Auriculariales	Auriculariales_fam_Incertae_sedis	Oliveonia	f
FASV497	22	13.5	0.00284473391809265	0.388243176386124	0.308677490084633	M2	0.0411441467606278	0.690082644628099	Connectors	Basidiomycota	Agaricomycetes	Agaricales	Clavariaceae	Clavulinopsis	f
FASV525	22	58	0.00293575076600265	0.358928012200259	0.106305825073606	M2	0.482508630192817	0.640495867768595	Connectors	Basidiomycota	Agaricomycetes	Agaricales	Entolomataceae	Entoloma	f
FASV593	45	289	0.00336178488113606	0.745353735474076	0.0755858696650469	M1	1.11924628560031	0.714074074074074	Connectors	Ascomycota	Sordariomycetes	Sordariales	Lasiosphaeriaceae	Schizothecium	f
FASV595	38	134	0.00329911587281993	0.668801986091016	0.280913406674148	M1	0.770174424249718	0.631578947368421	Connectors	Ascomycota	Sordariomycetes	Sordariales	Lasiosphaeriaceae	Apiosordaria	f
FASV696	41	196	0.00328828421887744	0.731943967938573	0.164156462750207	M2	1.36523759705719	0.688875669244497	Connectors	Ascomycota	Orbiliomycetes	Orbiliales	Orbiliales_fam_Incertae_sedis	Orbiliales_gen_Incertae_sedis	f
FASV553	35	258	0.0032257803127881	0.550063995583785	0.0857202879441594	M1	0.595638493574422	0.649795918367347	Connectors	Ascomycota	Dothideomycetes	Pleosporales	Phaeosphaeriaceae	Paraphoma	f
FASV762	29	204	0.00319799589586393	0.422364099125799	0.156344515326724	M3	0.520599287483157	0.689655172413793	Connectors	Basidiomycota	Agaricomycetes	Agaricales	Strophariaceae		f
FASV815	46	86	0.00331752725318521	0.849203387239451	0.191603845589469	M1	1.29378221627561	0.638941398865784	Connectors						f
FASV116	21	108	0.00301629537942903	0.366871854203044	0.143782059334908	M2	0.482508630192817	0.648526077097506	Connectors	Basidiomycota	Agaricomycetes	Polyporales	Polyporaceae	Polyporus	f
FASV1214	26	285	0.00322089537968261	0.414199010315079	0.0938489359388641	M2	-0.179538095	0.754437869822485	Connectors	Basidiomycota	Agaricomycetes	Cantharellales	Hydnaceae	Sistotrema	f
BASV6	47	407	0.00347634300831168	0.809141416797991	0.842001252022925	M1	1.29378221627561	0.712539610683567	Connectors	Verrucomicrobiota	Verrucomicrobiae	Chthoniobacterales	Chthoniobacteraceae	Candidatus_Udaeobacter	b
BASV8	17	98	0.00315974970558361	0.305068104075657	0.229080079850771	M2	0.0411441467606278	0.615916955017301	Peripheral nodes	Gemmatimonadota	Gemmatimonadetes	Gemmatimonadales	Gemmatimonadaceae	uncultured	b
BASV9	8	7	0.0026339615676646	0.151400582200877	0.188331273020173	M2	-1.062267062	0.65625	Connectors	Actinobacteriota	Thermoleophilia	Solirubrobacterales	67-14	67-14	b
BASV10	33	233	0.00320438755593034	0.502254643222978	0.208494542721324	M3	2.42551940759198	0.631772268135904	Connectors	Gemmatimonadota	Gemmatimonadetes	Gemmatimonadales	Gemmatimonadaceae		b
BASV11	31	231	0.00331773984039794	0.527688030049663	0.344464654632749	M3	0.520599287483157	0.742976066597294	Connectors	Proteobacteria	Alphaproteobacteria	Rhizobiales	uncultured	uncultured	b
BASV12	42	252	0.00332998296467576	0.692587641721434	0.387008098033606	M1	1.29378221627561	0.679138321995465	Connectors	Acidobacteriota	Blastocatellia	Pyrinomonadales	Pyrinomonadaceae	RB41	b
BASV13	25	146	0.00308810095965827	0.419915080320821	0.425434434008574	M2	0.482508630192817	0.7008	Connectors	Acidobacteriota	Blastocatellia	Pyrinomonadales	Pyrinomonadaceae	RB41	b
BASV16	30	205	0.00327626321495777	0.531439005924962	0.397353650026867	M1	0.421102562899127	0.642222222222222	Connectors	Acidobacteriota	Blastocatellia	Pyrinomonadales	Pyrinomonadaceae	RB41	b
BASV17	22	64	0.00294637887338938	0.35895934832531	0.196037653586581	M4	-0.061886592	0.723140495867769	Connectors	Proteobacteria	Gammaproteobacteria	Burkholderiales	Nitrosomonadaceae	MND1	b
BASV18	30	78	0.00320238961729187	0.532661784667064	0.176191084456653	M1	-0.102505229	0.693333333333333	Connectors	Actinobacteriota	Thermoleophilia	Gaiellales	uncultured	uncultured	b
BASV19	36	199	0.00324496424271534	0.556617951390983	0.185586534736246	M3	1.88125651613232	0.695987654320988	Connectors	Gemmatimonadota	Gemmatimonadetes	Gemmatimonadales	Gemmatimonadaceae	uncultured	b
BASV20	42	155	0.00328389384868007	0.783919907375527	0.169962639889281	M1	0.944710354925014	0.709750566893424	Connectors	Chloroflexi	Gitt-GS-136	Gitt-GS-136	Gitt-GS-136	Gitt-GS-136	b
BASV21	13	12	0.00290869309610558	0.303934367610354	0.384474493463828	M1	-1.149720813	0.63905325443787	Connectors	Acidobacteriota	Blastocatellia	Pyrinomonadales	Pyrinomonadaceae	RB41	b
BASV22	14	157	0.00290462800505768	0.232058274566388	0.341825483205897	M2	-0.84158482	0.724489795918367	Connectors	Acidobacteriota	Vicinamibacteria	Vicinamibacterales	Vicinamibacteraceae	Vicinamibacteraceae	b
BASV23	18	44	0.0028770015273154	0.315109120333698	0.13480887648361	M1	-0.45157709	0.561728395061728	Peripheral nodes	Gemmatimonadota	Gemmatimonadetes	Gemmatimonadales	Gemmatimonadaceae	uncultured	b
BASV24	14	33	0.00284547145933991	0.275333249912208	0.140720620479759	M2	-0.620902578	0.693877551020408	Connectors	Actinobacteriota	Thermoleophilia	Solirubrobacterales	67-14	67-14	b
BASV25	35	129	0.0032845995176814	0.607877079650158	0.139770518766092	M3	1.06486217894282	0.68734693877551	Connectors	Gemmatimonadota	Gemmatimonadetes	Gemmatimonadales	Gemmatimonadaceae	uncultured	b
BASV26	49	175	0.00337395248266787	0.878580832201774	0.150855038758872	M1	1.4683181469509	0.713869221157851	Connectors	Actinobacteriota	Thermoleophilia	Gaiellales	uncultured	uncultured	b
BASV27	25	129	0.00308144213989821	0.411037530712735	0.134914443340684	M4	0.804525689831833	0.7264	Connectors	Actinobacteriota	Thermoleophilia	Solirubrobacterales	Solirubrobacteraceae	Solirubrobacter	b
BASV28	44	329	0.00333729166811115	0.750416060483982	0.158455852468206	M4	2.53735025254655	0.734504132231405	Network hubs	Actinobacteriota	MB-A2-108	MB-A2-108	MB-A2-108	MB-A2-108	b
BASV29	8	14	0.0028504983973032	0.162247827893066	0.181997261595727	M2	-1.282949304	0.6875	Connectors	Chloroflexi	P2-11E	P2-11E	P2-11E	P2-11E	b
BASV30	22	227	0.00306750601540009	0.362163606043168	0.0970159416510868	M2	-0.179538095	0.673553719008264	Connectors	Actinobacteriota	Thermoleophilia	Gaiellales			b
BASV31	24	139	0.00322871327348832	0.442542221154707	0.168168003319022	M3	-0.023663604	0.697916666666667	Connectors	NB1-j	NB1-j	NB1-j	NB1-j	NB1-j	b
BASV32	28	154	0.00318118574385877	0.440322536835015	0.130480635343573	M3	1.06486217894282	0.635204081632653	Connectors	Methylomirabilota	Methylomirabilia	Rokubacteriales	Rokubacteriales	Rokubacteriales	b
BASV33	30	79	0.00308422012029102	0.513757435446323	0.116651377066867	M1	0.595638493574422	0.606666666666667	Peripheral nodes	Gemmatimonadota	Gemmatimonadetes	Gemmatimonadales	Gemmatimonadaceae	uncultured	b
BASV35	34	235	0.00324495736171809	0.587339097744012	0.183580764451839	M1	1.29378221627561	0.541522491349481	Peripheral nodes	Acidobacteriota	Vicinamibacteria	Vicinamibacterales			b
BASV36	56	588	0.00360116497319249	0.98332841476427	0.176507785027875	M1	2.69006966167797	0.669005102040816	Network hubs	RCP2-54	RCP2-54	RCP2-54	RCP2-54	RCP2-54	b
BASV38	22	125	0.00313801459294646	0.392259351121531	0.09606583993742	M5	1.06726871030683	0.768595041322314	Connectors	Gemmatimonadota	Gemmatimonadetes	Gemmatimonadales	Gemmatimonadaceae	uncultured	b
BASV39	36	168	0.00317432853623882	0.635634968344625	0.146843498190056	M3	0.520599287483157	0.686728395061728	Connectors	Acidobacteriota	Blastocatellia				b
BASV40	26	71	0.00313254684133503	0.553025059409492	0.116334676495645	M1	0.770174424249718	0.488165680473373	Peripheral nodes	Gemmatimonadota	Gemmatimonadetes	Gemmatimonadales	Gemmatimonadaceae	uncultured	b
BASV41	21	41	0.00300476929724541	0.385706415501038	0.121507452492275	M4	0.371319549153154	0.748299319727891	Connectors	Proteobacteria	Alphaproteobacteria	Rhizobiales	Xanthobacteraceae	Bradyrhizobium	b
BASV42	17	54	0.00298351141862117	0.303052595480744	0.165000997606799	M3	-0.840057941	0.685121107266436	Connectors	Proteobacteria	Gammaproteobacteria	Burkholderiales	Sutterellaceae	uncultured	b
BASV43	18	19	0.00288904901725919	0.3743224362758	0.1417762890505	M1	-0.27704116	0.475308641975309	Peripheral nodes	Acidobacteriota	Vicinamibacteria	Vicinamibacterales	Vicinamibacteraceae	Vicinamibacteraceae	b
BASV44	15	37	0.00291085164297451	0.316316762682872	0.244915108411884	M4	-0.495092732	0.711111111111111	Connectors	Acidobacteriota	Blastocatellia				b
BASV45	21	48	0.0029876797765866	0.389515917296633	0.0941656365100864	M1	-0.102505229	0.54875283446712	Peripheral nodes	Actinobacteriota	Thermoleophilia	Gaiellales	uncultured	uncultured	b
BASV46	34	224	0.00322363507262181	0.60590766393316	0.136920213625092	M1	0.595638493574422	0.64878892733564	Connectors	Acidobacteriota	Vicinamibacteria	Vicinamibacterales			b
BASV47	48	277	0.0034479294972209	0.8947362662501	0.21588422271651	M1	1.6428540776262	0.684027777777778	Connectors	Chloroflexi	P2-11E	P2-11E	P2-11E	P2-11E	b
BASV50	31	123	0.00321257351462233	0.594671775333383	0.0988105782213463	M1	1.4683181469509	0.472424557752341	Peripheral nodes	Gemmatimonadota	Gemmatimonadetes	Gemmatimonadales	Gemmatimonadaceae	uncultured	b
BASV51	36	310	0.00338170322402685	0.596485218680943	0.123618789633757	M1	1.29378221627561	0.598765432098765	Peripheral nodes	Acidobacteriota	Holophagae	Subgroup_7	Subgroup_7	Subgroup_7	b
BASV52	59	279	0.0034764078281013	1	0.11981838277909	M1	1.81739000830149	0.7204826199368	Connectors	Acidobacteriota	Vicinamibacteria	Vicinamibacterales	Vicinamibacteraceae	Vicinamibacteraceae	b
BASV54	33	155	0.0032285667981124	0.656858333028771	0.211450414719398	M1	0.595638493574422	0.662993572084481	Connectors	Chloroflexi	P2-11E	P2-11E	P2-11E	P2-11E	b
BASV56	14	22	0.00293085878603948	0.27872077194058	0.0857202879441594	M1	-0.800648952	0.530612244897959	Peripheral nodes	Actinobacteriota	MB-A2-108	MB-A2-108	MB-A2-108	MB-A2-108	b
BASV57	21	25	0.00296520036678811	0.428233312662549	0.0839256513738999	M4	-0.061886592	0.780045351473923	Connectors	Methylomirabilota	Methylomirabilia	Rokubacteriales	Rokubacteriales	Rokubacteriales	b
BASV58	22	40	0.00308327640203922	0.475152538369973	0.102610985076013	M1	-0.27704116	0.632231404958678	Connectors	Acidobacteriota	Vicinamibacteria	Vicinamibacterales	Vicinamibacteraceae	Vicinamibacteraceae	b
BASV59	20	123	0.00299345473204326	0.344434758630876	0.110950766784866	M3	-0.567926495	0.65	Connectors	Gemmatimonadota	Gemmatimonadetes	Gemmatimonadales	Gemmatimonadaceae	Roseisolibacter	b
BASV60	25	66	0.00308151427884082	0.538686844627091	0.10123861593405	M1	0.246566632223831	0.5856	Peripheral nodes	Acidobacteriota	Holophagae	Subgroup_7	Subgroup_7	Subgroup_7	b
BASV61	20	33	0.0030821091022381	0.398335535859748	0.119607249064942	M4	-0.061886592	0.77	Connectors	Proteobacteria	Gammaproteobacteria	Burkholderiales	Nitrosomonadaceae	MND1	b
BASV63	25	103	0.00321950416312335	0.54224672589852	0.127419196488424	M1	0.246566632223831	0.5792	Peripheral nodes	Methylomirabilota	Methylomirabilia	Rokubacteriales	Rokubacteriales	Rokubacteriales	b
BASV64	12	4	0.00269727853725139	0.250100332463413	0.11517344106783	M1	-1.149720813	0.597222222222222	Peripheral nodes	Actinobacteriota	Acidimicrobiia	IMCC26256	IMCC26256	IMCC26256	b
BASV65	26	205	0.00322970428768213	0.473426355822393	0.195404252444137	M1	-0.27704116	0.698224852071006	Connectors	Acidobacteriota	Blastocatellia	Pyrinomonadales	Pyrinomonadaceae	RB41	b
BASV66	26	80	0.00319980253147759	0.520874969590076	0.11052849935657	M1	-0.102505229	0.653846153846154	Connectors	Proteobacteria	Alphaproteobacteria	Rhizobiales	KF-JG30-B3	KF-JG30-B3	b
BASV67	31	201	0.00338808884901673	0.528977095288847	0.0816031805182699	M2	0.482508630192817	0.724245577523413	Connectors	Actinobacteriota	Actinobacteria	Frankiales	Geodermatophilaceae	Blastococcus	b
BASV68	21	100	0.003085121834761	0.437489663829844	0.0839256513738999	M1	0.246566632223831	0.458049886621315	Peripheral nodes	Actinobacteriota	Thermoleophilia	Solirubrobacterales	67-14	67-14	b
BASV71	20	67	0.00307825128634269	0.344926570960099	0.0956435725091236	M4	0.804525689831833	0.725	Connectors	Acidobacteriota	Blastocatellia	Pyrinomonadales	Pyrinomonadaceae	RB41	b
BASV73	15	11	0.00282173062699864	0.304971139272536	0.0905763633695674	M4	-0.495092732	0.711111111111111	Connectors	Actinobacteriota	Thermoleophilia	Solirubrobacterales	67-14	67-14	b
BASV74	26	77	0.00310627357409877	0.501951218622639	0.148954835331538	M1	0.595638493574422	0.523668639053254	Peripheral nodes	Acidobacteriota	Vicinamibacteria	Vicinamibacterales	Vicinamibacteraceae	Vicinamibacteraceae	b
BASV75	26	120	0.00321467469139949	0.49768801360759	0.174502014743467	M1	-0.102505229	0.650887573964497	Connectors	Acidobacteriota	Blastocatellia	Pyrinomonadales	Pyrinomonadaceae	RB41	b
BASV77	18	262	0.0030018050527546	0.294026739177773	0.100499647934532	M2	-0.400220337	0.672839506172839	Connectors	Gemmatimonadota	Gemmatimonadetes	Gemmatimonadales	Gemmatimonadaceae	Gemmatimonas	b
BASV80	23	26	0.00306108670932286	0.50066868245571	0.227918844422956	M1	-0.27704116	0.635160680529301	Connectors	Acidobacteriota	Blastocatellia	Pyrinomonadales	Pyrinomonadaceae	RB41	b
BASV82	24	108	0.0031746641059508	0.40408263002039	0.0746357679513801	M3	0.248467841753325	0.711805555555556	Connectors	Proteobacteria	Alphaproteobacteria	Rhizobiales	Rhizobiales_Incertae_Sedis	Nordella	b
BASV84	33	96	0.00323059833665604	0.633895344279491	0.0953268719379014	M3	1.60912507040249	0.607897153351699	Peripheral nodes	Proteobacteria	Gammaproteobacteria	Burkholderiales	Comamonadaceae		b
BASV85	46	250	0.00339374658551521	0.784177389173497	0.0737912330947874	M3	2.69765085332181	0.697542533081285	Network hubs	Proteobacteria	Alphaproteobacteria	Rhizobiales	Methyloligellaceae		b
BASV86	37	92	0.00325226711604544	0.680586916484856	0.108522729072162	M5	1.6601957715884	0.761139517896275	Connectors	Proteobacteria	Gammaproteobacteria	Burkholderiales	TRA3-20	TRA3-20	b
BASV87	17	43	0.00304490733618004	0.323226897575763	0.0818143142324181	M2	-0.400220337	0.705882352941176	Connectors	Proteobacteria	Alphaproteobacteria	Rhizobiales	Xanthobacteraceae		b
BASV88	17	15	0.00298458618179868	0.372635800480505	0.105039022788717	M5	-0.118585412	0.768166089965398	Connectors	Acidobacteriota	Blastocatellia	Pyrinomonadales	Pyrinomonadaceae	RB41	b
BASV89	17	40	0.00301400204849008	0.371238663764682	0.0894151279417524	M3	-0.840057941	0.71280276816609	Connectors	Chloroflexi	KD4-96	KD4-96	KD4-96	KD4-96	b
BASV91	18	29	0.00296638548800645	0.349789658439773	0.113801071925867	M2	-0.84158482	0.672839506172839	Connectors	Acidobacteriota	Subgroup_5	Subgroup_5	Subgroup_5	Subgroup_5	b
BASV92	14	15	0.00286770790888253	0.300986949014136	0.0774860730923805	M2	-0.620902578	0.653061224489796	Connectors	Acidobacteriota	Holophagae	Subgroup_7	Subgroup_7	Subgroup_7	b
BASV93	19	72	0.00297706783769708	0.374682431798362	0.235941925560586	M5	-0.118585412	0.74792243767313	Connectors	Acidobacteriota	Blastocatellia	Pyrinomonadales	Pyrinomonadaceae	RB41	b
BASV94	14	210	0.00283212848110312	0.279341839631058	0.0936378022247159	M5	-0.118585412	0.724489795918367	Connectors	Acidobacteriota	Vicinamibacteria	Vicinamibacterales	Vicinamibacteraceae	Vicinamibacteraceae	b
BASV96	24	80	0.00305901408804775	0.520875559076899	0.0908930639407897	M4	-0.495092732	0.774305555555556	Connectors	Proteobacteria	Gammaproteobacteria	Burkholderiales	Nitrosomonadaceae	Ellin6067	b
BASV97	12	1	0.00280504197046485	0.323729706577033	0.0790695759484918	M1	-0.800648952	0.416666666666667	Peripheral nodes	Gemmatimonadota	Gemmatimonadetes	Gemmatimonadales	Gemmatimonadaceae	uncultured	b
BASV99	15	28	0.00299837743203787	0.311519482791309	0.0787528753772695	M3	-0.840057941	0.693333333333333	Connectors	Proteobacteria	Alphaproteobacteria	Rhizobiales	Hyphomicrobiaceae	Pedomicrobium	b
BASV100	20	57	0.00307003451707274	0.453944069391669	0.0702019599542684	M1	0.0720307015485348	0.465	Peripheral nodes	Actinobacteriota	Thermoleophilia	Solirubrobacterales	67-14	67-14	b
BASV101	19	22	0.00299759720662934	0.385143635293962	0.0797029770909363	M1	-0.45157709	0.587257617728532	Peripheral nodes	Methylomirabilota	Methylomirabilia	Rokubacteriales	Rokubacteriales	Rokubacteriales	b
BASV104	21	54	0.0030121380614942	0.384984252983772	0.0856147210870853	M5	1.06726871030683	0.784580498866213	Connectors	Acidobacteriota	Blastocatellia	Pyrinomonadales	Pyrinomonadaceae	RB41	b
BASV105	27	146	0.00315577591856496	0.483400567342969	0.0875149245144188	M2	0.0411441467606278	0.721536351165981	Connectors	Actinobacteriota	Rubrobacteria	Rubrobacterales	Rubrobacteriaceae	Rubrobacter	b
BASV106	17	33	0.00300746868479459	0.337863850954124	0.115490141639052	M3	-0.840057941	0.747404844290657	Connectors	Proteobacteria	Gammaproteobacteria	Steroidobacterales	Steroidobacteraceae		b
BASV110	19	104	0.00303095812140921	0.383640533007516	0.0855091542300112	M3	-0.567926495	0.681440443213296	Connectors	Acidobacteriota	Vicinamibacteria	Vicinamibacterales	Vicinamibacteraceae	Vicinamibacteraceae	b
BASV111	15	15	0.00294632240437146	0.341645937692533	0.108311595358014	M1	-1.149720813	0.693333333333333	Connectors	Acidobacteriota	Vicinamibacteria	Vicinamibacterales	uncultured	uncultured	b
BASV113	17	86	0.00301289965629356	0.312048131107189	0.0831866833743812	M2	-0.400220337	0.698961937716263	Connectors						b
BASV117	24	80	0.00317123680628629	0.471710062072484	0.0798085439480104	M3	-0.023663604	0.711805555555556	Connectors	Acidobacteriota	Blastocatellia	Pyrinomonadales	Pyrinomonadaceae	RB41	b
BASV121	21	138	0.00306053751609271	0.348452256772965	0.094904604509605	M3	0.520599287483157	0.630385487528345	Connectors	Proteobacteria	Gammaproteobacteria	Burkholderiales	Nitrosomonadaceae	MND1	b
BASV126	16	21	0.00300761013952133	0.335367012169881	0.0963825405086422	M1	-0.800648952	0.625	Connectors	Acidobacteriota	Vicinamibacteria	Vicinamibacterales	Vicinamibacteraceae	Vicinamibacteraceae	b
BASV129	27	142	0.00322890291230313	0.45282486760356	0.0889928605134561	M1	-0.102505229	0.666666666666667	Connectors	Planctomycetota	Phycisphaerae	Tepidisphaerales	WD2101_soil_group	WD2101_soil_group	b
BASV146	29	53	0.00318871972667237	0.581252350633328	0.091315331369086	M1	-0.27704116	0.653983353151011	Connectors	Acidobacteriota	Blastocatellia	Pyrinomonadales	Pyrinomonadaceae	RB41	b
BASV157	31	126	0.00319950517363247	0.566123053053756	0.120240650207386	M3	1.06486217894282	0.701352757544225	Connectors	Acidobacteriota	Blastocatellia	Pyrinomonadales	Pyrinomonadaceae	RB41	b
BASV159	28	134	0.00322886185914833	0.494296291823713	0.0787528753772695	M1	0.0720307015485348	0.665816326530612	Connectors	Proteobacteria	Gammaproteobacteria	Burkholderiales	Nitrosomonadaceae	Ellin6067	b
BASV177	27	262	0.00327760018093888	0.483396431714056	0.0810753462328995	M3	0.792730733212989	0.674897119341564	Connectors	Acidobacteriota	Vicinamibacteria	Vicinamibacterales	Vicinamibacteraceae	Vicinamibacteraceae	b
BASV178	15	7	0.0029157792726072	0.266211508400155	0.107255926787273	M3	-0.29579505	0.631111111111111	Connectors	Acidobacteriota	Blastocatellia	Pyrinomonadales	Pyrinomonadaceae	RB41	b
BASV193	16	9	0.00287195357023991	0.3587201101706	0.0835033839456035	M3	-0.29579505	0.6640625	Connectors	Acidobacteriota	Blastocatellia	Blastocatellales	Blastocatellaceae	uncultured	b
BASV199	19	26	0.00295201789641121	0.38329094353151	0.0757970033791951	M4	-0.061886592	0.781163434903047	Connectors	Bacteroidota	Bacteroidia	Chitinophagales	Chitinophagaceae	uncultured	b
BASV214	19	95	0.003040838917729	0.347730879519472	0.0711520616679352	M2	-0.179538095	0.681440443213296	Connectors	Acidobacteriota	Vicinamibacteria	Vicinamibacterales	Vicinamibacteraceae	Vicinamibacteraceae	b
BASV215	19	61	0.0029751836916722	0.339635794257471	0.0809697793758254	M3	-0.023663604	0.67590027700831	Connectors	Acidobacteriota	Blastocatellia	Pyrinomonadales	Pyrinomonadaceae	RB41	b
BASV222	22	13	0.00298591230718224	0.444019298829111	0.0797029770909363	M1	-0.800648952	0.690082644628099	Connectors	Chloroflexi	Ktedonobacteria	C0119	C0119	C0119	b
BASV224	22	39	0.00309947956423392	0.439775624555321	0.0711520616679352	M3	0.248467841753325	0.665289256198347	Connectors	Proteobacteria	Alphaproteobacteria	Rhizobiales	KF-JG30-B3	KF-JG30-B3	b
BASV241	15	17	0.00287359482175098	0.252248193786486	0.0788584422343436	M3	-0.567926495	0.613333333333333	Peripheral nodes	Acidobacteriota	Blastocatellia	45985	45985	45985	b
BASV254	21	55	0.00303399468187246	0.360467474164421	0.0830811165173072	M3	0.520599287483157	0.607709750566893	Peripheral nodes	Acidobacteriota	Blastocatellia	Pyrinomonadales	Pyrinomonadaceae	RB41	b
BASV310	20	64	0.00305382072408112	0.382172211086341	0.0802308113763068	M3	0.248467841753325	0.66	Connectors	Acidobacteriota	Blastocatellia	Pyrinomonadales	Pyrinomonadaceae	RB41	b
BASV337	18	108	0.00299429195157941	0.327275633719441	0.0760081370933433	M3	-0.29579505	0.691358024691358	Connectors	Acidobacteriota	Blastocatellia	Pyrinomonadales	Pyrinomonadaceae	RB41	b
BASV348	18	44	0.00288117603530569	0.314966510615175	0.100605214791606	M2	-0.400220337	0.685185185185185	Connectors	Acidobacteriota	Blastocatellia	Pyrinomonadales	Pyrinomonadaceae	RB41	b
BASV353	21	63	0.00305767120183031	0.362017052742916	0.0788584422343436	M3	-0.29579505	0.671201814058957	Connectors	Acidobacteriota	Vicinamibacteria	Vicinamibacterales	Vicinamibacteraceae	Vicinamibacteraceae	b
BASV439	24	82	0.00308714390879359	0.41622895133928	0.070835361096713	M3	0.248467841753325	0.711805555555556	Connectors	Acidobacteriota	Blastocatellia	45985	45985	45985	b
