# Supplementary material for: Microbial interactions mediate the fairy ring type effects on alpine meadow plant communities on the Tibetan plateau
Source: Environ Microbiome. 2026 Mar 10;21:55. doi: 10.1186/s40793-026-00873-z (PMC13088534; doi:10.1186/s40793-026-00873-z)
Supplement: Supplementary file 2 — Supplementary Material 2 [file 40793_2026_873_MOESM2_ESM.zip › co-occurrence network/cross-K/T1/Agrocybe_10on_edge.csv]

Source	Target	Interaction	weight
FASV4	FASV7	+	0.944052885686572
FASV4	FASV47	+	0.947452621854662
FASV4	FASV48	+	0.966489751196591
FASV4	FASV77	+	0.906949409619458
FASV4	FASV91	+	0.928973550255995
FASV4	FASV280	-	0.991849092866787
FASV4	FASV599	+	0.893832560248999
FASV4	BASV35	-	1
FASV4	BASV54	+	0.751469795854346
FASV4	BASV65	+	0.930691424216332
FASV4	BASV74	+	0.984211856517391
FASV7	FASV10	+	0.915261209164147
FASV7	FASV48	+	0.964193482510944
FASV7	FASV51	+	0.996767924581579
FASV7	FASV77	+	0.972002711903355
FASV7	FASV81	+	0.933221075045653
FASV7	FASV2	+	0.979534038716075
FASV7	FASV297	+	0.669557263785096
FASV7	BASV44	+	0.789310314992705
FASV7	BASV74	+	0.803989889017774
FASV9	FASV160	-	0.948498578351404
FASV9	FASV272	-	0.977088447649513
FASV9	FASV297	+	0.967877053437653
FASV9	FASV422	-	0.968356491739693
FASV9	BASV32	+	0.9046041524169
FASV10	FASV40	-	0.920619531083044
FASV10	FASV83	-	0.958903894465721
FASV10	FASV118	-	0.792227605168558
FASV10	FASV188	-	0.687293322570127
FASV10	FASV244	-	0.837952812778116
FASV10	BASV10	+	0.753165363885957
FASV10	BASV11	+	0.827141901350336
FASV10	BASV18	+	0.856643147354017
FASV10	BASV19	+	0.690495064021098
FASV10	BASV39	+	0.803910387485479
FASV10	BASV42	+	0.824410512044411
FASV13	FASV68	-	1
FASV13	FASV201	-	0.897029324537431
FASV13	FASV215	-	1
FASV13	FASV598	-	0.808314796535225
FASV13	FASV845	+	0.902667563116523
FASV17	FASV140	-	0.937653441796115
FASV17	FASV160	-	1
FASV17	FASV79	+	0.985211294208184
FASV17	FASV218	-	0.99224307192448
FASV17	FASV843	-	0.562240422911995
FASV17	FASV845	-	1
FASV17	FASV1302	-	0.776705200067893
FASV17	BASV75	+	0.992011170616511
FASV18	FASV42	-	0.803349149160059
FASV18	FASV90	-	0.660630117856644
FASV18	FASV309	-	0.922805821464553
FASV18	FASV320	-	1
FASV18	FASV430	+	0.785428625945802
FASV18	FASV437	+	0.976835422642358
FASV18	FASV451	+	0.980651328982054
FASV18	FASV1001	-	0.847427836472289
FASV21	FASV272	-	1
FASV21	FASV344	-	0.963151025757717
FASV21	FASV1035	-	0.935979245960842
FASV21	BASV31	+	0.990905966008168
FASV21	BASV39	-	0.919592130658503
FASV27	FASV66	-	0.976414451053859
FASV27	FASV320	+	0.944164623553551
FASV27	FASV1001	-	1
FASV30	FASV91	+	0.834184128093202
FASV30	FASV150	-	0.975533097286771
FASV30	FASV207	-	0.948137467747514
FASV30	FASV716	-	0.771091523411601
FASV30	FASV759	-	1
FASV30	BASV9	+	0.860014855649015
FASV30	BASV13	+	0.842319679457331
FASV30	BASV20	+	0.865838163738315
FASV33	FASV201	-	0.945821861548272
FASV33	FASV317	-	0.923997109930754
FASV33	FASV430	-	0.83591367800478
FASV33	FASV723	-	0.735675167381219
FASV33	FASV839	-	1
FASV33	BASV9	+	0.965279966052546
FASV33	BASV10	+	0.88383737491097
FASV33	BASV16	+	0.846626898328098
FASV33	BASV21	+	0.911427690278158
FASV33	BASV44	-	0.883681506798978
FASV3	FASV53	-	0.940325980538227
FASV3	FASV83	-	1
FASV3	FASV121	+	0.758707833954966
FASV3	FASV123	+	0.898995358021991
FASV3	FASV137	+	0.914050072270927
FASV3	FASV149	+	0.971620411651074
FASV3	FASV191	+	0.785279698964855
FASV3	FASV195	+	0.845859411193625
FASV3	FASV207	+	0.753233863712509
FASV3	FASV317	-	0.843695002823011
FASV3	FASV459	-	0.860857875248961
FASV3	FASV609	-	0.97518065569961
FASV3	FASV643	-	0.935822214812063
FASV3	FASV723	-	0.969878796379182
FASV3	FASV759	-	0.966896526252468
FASV3	FASV1001	-	0.899803587992005
FASV3	FASV1035	-	0.958069077873028
FASV3	BASV8	-	0.867870954968863
FASV3	BASV21	-	0.818513663499262
FASV34	FASV68	-	0.831822036126932
FASV34	FASV114	-	1
FASV34	FASV173	+	0.846346027982535
FASV34	FASV174	+	0.93959468652788
FASV34	FASV187	+	0.940903788551965
FASV34	FASV200	+	0.966248039040513
FASV34	FASV240	+	0.920655043930654
FASV34	FASV236	+	0.91425607101315
FASV34	FASV208	-	0.924373781749029
FASV34	FASV741	-	0.915006424707002
FASV34	BASV32	-	0.973815321868078
FASV40	FASV47	-	0.93690012013282
FASV40	FASV77	+	0.847831540255132
FASV40	FASV102	-	0.840133449722574
FASV40	FASV236	-	0.963223206111533
FASV40	FASV348	+	0.96874147252982
FASV40	FASV378	-	0.962480550231117
FASV40	FASV352	-	0.718087440012932
FASV40	FASV407	-	0.78803145110872
FASV40	FASV423	+	0.954377354516246
FASV40	FASV422	+	0.869059759543122
FASV40	FASV442	+	0.915897594136335
FASV40	FASV609	+	0.801399888346077
FASV40	FASV643	+	0.888498386688302
FASV40	FASV741	+	0.742277245797952
FASV40	FASV978	+	0.601888039246356
FASV40	BASV32	-	0.924817889686659
FASV38	FASV303	+	0.96813067403224
FASV38	FASV843	-	0.942642697961109
FASV38	BASV23	-	1
FASV38	BASV65	+	0.981669855395644
FASV42	FASV66	+	0.734478285112455
FASV42	FASV68	-	0.910775990625798
FASV42	FASV109	+	0.944954586546064
FASV42	FASV110	+	0.779939859343571
FASV42	FASV71	+	0.85083375926217
FASV42	FASV121	-	0.949101761551895
FASV42	FASV191	+	0.558652375349451
FASV42	FASV159	+	1
FASV42	FASV272	-	0.935217478232657
FASV42	FASV279	-	0.813955761449996
FASV42	FASV297	-	0.746748901454008
FASV42	FASV313	-	0.797964517300122
FASV42	FASV194	+	0.866512860692469
FASV42	FASV407	-	0.923728116525647
FASV42	FASV414	-	0.723025072567482
FASV42	FASV422	-	0.894486713809644
FASV42	FASV430	+	0.930424345437652
FASV42	FASV457	-	0.925381001135226
FASV42	BASV9	-	0.87732150166913
FASV42	BASV32	-	0.695819593024227
FASV42	BASV44	+	0.943493921937227
FASV42	BASV46	-	0.814448308458266
FASV42	BASV75	+	0.920687777788799
FASV47	FASV51	-	0.882034624545498
FASV47	FASV53	+	0.766630901600682
FASV47	FASV44	+	0.941906097529697
FASV47	FASV317	+	0.921111779334704
FASV47	FASV322	+	0.985732959192161
FASV47	FASV348	+	0.940629024110664
FASV47	FASV437	+	0.853778631247811
FASV47	FASV442	+	0.935951480885768
FASV47	FASV489	+	0.801185186833693
FASV47	FASV683	+	0.801956730876594
FASV47	BASV12	-	0.976362903696056
FASV47	BASV19	+	0.94694710058266
FASV48	BASV10	-	0.891976191047426
FASV51	BASV20	-	1
FASV51	BASV52	+	0.771966259850935
FASV53	FASV74	+	0.872198800545019
FASV53	FASV110	+	0.781665012961289
FASV53	FASV114	+	0.928670686540993
FASV53	FASV123	-	0.659866676797272
FASV53	FASV140	-	0.780649065578892
FASV53	FASV178	-	0.911372714152397
FASV53	FASV280	+	0.958995438424241
FASV53	FASV451	-	0.915715755237325
FASV53	FASV930	-	0.947624165319701
FASV53	FASV1035	+	0.929165343473088
FASV53	BASV42	+	0.978238677612707
FASV1	FASV271	-	0.875461415533376
FASV1	FASV426	+	0.935441071153884
FASV1	FASV241	-	0.90475698629469
FASV1	FASV459	+	0.955596062659476
FASV1	FASV495	-	0.829090424492283
FASV1	FASV511	+	0.816707873450798
FASV1	FASV541	+	0.845440498373265
FASV1	FASV723	-	0.942138720283988
FASV1	FASV843	-	0.967230139229396
FASV1	FASV943	+	0.965907026277579
FASV1	FASV1302	-	0.764287683329489
FASV1	BASV19	+	0.995320815613026
FASV1	BASV25	-	0.818962095292077
FASV66	FASV2	-	0.911419419045713
FASV66	FASV204	+	0.902604110997926
FASV66	FASV309	-	0.895244952502685
FASV66	FASV44	-	0.890118955828876
FASV66	FASV344	-	0.914348035676089
FASV66	FASV422	-	0.948005557555074
FASV66	FASV430	-	0.85575619139713
FASV66	FASV437	-	0.873603988528914
FASV66	FASV457	-	0.826236158247112
FASV66	FASV541	+	0.720496090157858
FASV66	BASV54	-	1
FASV66	BASV61	+	0.814844662183381
FASV74	FASV204	-	0.948782801254178
FASV74	FASV218	-	0.92232582955395
FASV74	FASV426	-	0.834959620142711
FASV74	FASV511	+	0.896512091717625
FASV74	FASV609	-	0.862532980013734
FASV77	FASV44	-	0.918525392653432
FASV81	FASV845	-	0.945405595887348
FASV81	FASV1302	+	0.89007659732922
FASV81	BASV61	-	0.854572559159789
FASV81	BASV80	+	0.948346603955794
FASV83	FASV318	+	0.980119766262315
FASV83	FASV457	-	1
FASV83	FASV806	-	1
FASV83	FASV1001	-	0.809037574678516
FASV83	BASV18	-	0.890269693487428
FASV84	FASV173	-	0.754814041213676
FASV84	FASV423	-	0.93577746319944
FASV84	FASV930	-	0.853047606319785
FASV84	FASV1053	-	1
FASV84	BASV39	+	0.940948219814172
FASV90	FASV96	+	0.869292057299504
FASV90	FASV101	+	0.933693091856307
FASV90	FASV85	+	0.965023008880477
FASV90	FASV118	-	0.84025474509009
FASV90	FASV26	+	0.963395036843593
FASV90	FASV1096	-	1
FASV90	BASV9	-	1
FASV90	BASV11	-	0.9742761342208
FASV90	BASV12	-	0.85728405419497
FASV90	BASV20	-	0.993616739156011
FASV90	BASV42	-	0.829843056447714
FASV90	BASV44	-	0.88711216196334
FASV90	BASV74	-	0.887910440394042
FASV91	FASV85	-	0.87557820082733
FASV91	FASV159	-	0.948395852276727
FASV91	FASV46	-	0.90708581178243
FASV91	FASV334	-	0.981201119382581
FASV91	FASV561	+	0.968521837980531
FASV91	BASV11	-	0.804408082885589
FASV91	BASV39	+	0.958643054105502
FASV96	FASV173	-	1
FASV96	FASV215	+	0.581068947117623
FASV96	FASV218	+	0.873379318963204
FASV96	FASV35	+	0.914910935411474
FASV96	FASV255	+	0.91280222110136
FASV96	FASV334	+	0.883670539626523
FASV96	FASV407	-	0.592923058544705
FASV96	FASV437	+	0.911187245866348
FASV96	FASV609	+	0.920963813824019
FASV96	FASV1035	+	0.871378241059346
FASV96	BASV28	-	0.807284384406824
FASV96	BASV29	-	0.997557308818358
FASV96	BASV36	-	0.984540924144439
FASV96	BASV47	-	0.971448907349449
FASV101	FASV110	-	0.932373532916025
FASV101	FASV2	-	0.959620365207616
FASV101	FASV114	-	0.991655904772985
FASV101	FASV140	+	0.907167124088916
FASV101	FASV171	-	0.913896952506614
FASV101	FASV182	+	0.887851639984895
FASV101	FASV207	-	0.982154221329091
FASV101	FASV218	-	0.870600397484782
FASV101	FASV46	-	0.968599470514531
FASV101	FASV221	-	0.95171507265675
FASV101	FASV236	-	0.954210396748812
FASV101	FASV244	-	0.943935615158726
FASV101	FASV313	-	0.952888079148277
FASV101	FASV318	-	0.963039736801088
FASV101	FASV426	-	0.831240554895734
FASV101	FASV598	+	0.982696039260086
FASV101	FASV894	-	0.895745442468591
FASV101	FASV1051	-	0.936719722310466
FASV101	BASV74	+	0.87874979694659
FASV102	FASV85	+	0.988804218952097
FASV102	FASV214	+	0.97429490691341
FASV102	FASV272	-	0.935934126144821
FASV102	FASV297	+	0.972741571328603
FASV102	FASV393	-	0.861664190891554
FASV102	FASV716	+	0.943892036356001
FASV104	FASV200	-	0.887821362184719
FASV104	FASV201	-	0.947972617294231
FASV104	FASV214	-	0.951914228720559
FASV104	FASV215	-	0.826614086826058
FASV104	FASV279	-	0.939089864540505
FASV104	FASV280	-	0.95319493490643
FASV104	FASV378	-	0.856119294869715
FASV104	FASV643	+	0.931624312516516
FASV104	FASV723	-	0.816189710853454
FASV104	FASV843	-	0.911649130030859
FASV104	BASV17	+	0.798369865482114
FASV104	BASV21	+	0.945666913734628
FASV104	BASV29	-	0.9337664550184
FASV85	FASV609	-	1
FASV85	FASV716	-	0.843708419406621
FASV109	FASV71	-	0.768375169176011
FASV109	FASV191	+	0.922665650464862
FASV109	FASV195	-	0.884192252723163
FASV109	FASV200	+	0.926317089192687
FASV109	FASV79	+	0.897787560774519
FASV109	FASV244	+	0.884826030028998
FASV109	FASV414	-	0.83947255802882
FASV109	FASV643	-	0.945228087712495
FASV109	FASV650	-	0.928027013632678
FASV109	FASV759	-	0.965400424177635
FASV109	FASV741	-	0.939202577567833
FASV109	FASV1035	-	0.906041780008015
FASV109	FASV1051	-	0.938179479317395
FASV109	BASV22	-	0.860238815774712
FASV110	FASV121	+	0.99236428175131
FASV110	FASV137	-	0.886875999251927
FASV110	FASV160	-	0.960885303785226
FASV110	FASV46	+	0.923512918870922
FASV110	FASV97	+	0.975165764493314
FASV110	FASV244	+	0.917167523652595
FASV110	FASV407	-	0.771189391569165
FASV110	BASV13	-	0.922000359067697
FASV110	BASV52	-	1
FASV2	FASV143	+	0.904294212899647
FASV2	FASV144	+	0.921282141539519
FASV2	FASV188	+	0.818140253244469
FASV2	FASV414	-	0.861592007321088
FASV2	FASV929	-	0.851278470889128
FASV2	FASV978	-	0.849157790191891
FASV2	FASV1096	-	0.864720192232294
FASV111	FASV437	-	0.839715893344688
FASV111	FASV442	-	0.827195502057226
FASV111	FASV457	-	0.873662723945607
FASV111	FASV450	-	0.911018919015447
FASV111	FASV482	-	0.814809346783509
FASV111	FASV716	-	0.774528227508525
FASV111	FASV723	-	0.846423009820909
FASV111	FASV843	-	0.902948950282601
FASV111	FASV1096	-	0.91157299099446
FASV111	BASV44	+	0.923637152066725
FASV111	BASV61	-	0.786038890801304
FASV71	FASV118	-	0.91880503138215
FASV71	FASV191	+	0.806366855517916
FASV71	FASV200	+	0.869891472236868
FASV71	FASV204	+	0.855590945640533
FASV71	FASV218	+	0.921518691141226
FASV71	FASV221	-	0.704729771533178
FASV71	FASV313	-	0.501379428115926
FASV71	FASV334	-	1
FASV71	FASV442	+	0.967632334257635
FASV71	FASV448	+	0.709949936589423
FASV71	FASV541	+	0.758791481984692
FASV71	FASV782	-	0.883281971591672
FASV71	FASV598	+	0.948465822535711
FASV71	FASV806	+	0.805153414748738
FASV71	FASV845	+	0.842062304448222
FASV71	FASV930	-	0.942585023372569
FASV71	FASV1035	+	0.966171146637081
FASV71	FASV1051	-	0.892044956558298
FASV71	FASV1053	-	0.901964674006141
FASV71	BASV13	-	0.824180808429027
FASV71	BASV17	-	0.643903407463942
FASV71	BASV29	+	0.832935897148003
FASV71	BASV39	-	0.757513918577936
FASV114	FASV144	+	0.921705082959974
FASV114	FASV165	-	0.945098195407084
FASV114	FASV182	-	1
FASV114	FASV258	-	0.817826560369313
FASV114	FASV426	-	0.938571578344792
FASV114	FASV511	-	0.854252503366168
FASV114	FASV716	-	0.863782822415229
FASV114	BASV19	+	0.959494301043164
FASV114	BASV23	-	0.953093726959543
FASV118	FASV143	-	0.785772421449218
FASV118	FASV97	-	0.959039582166209
FASV118	FASV303	-	0.828895329853156
FASV118	FASV344	-	0.828451639894721
FASV118	FASV489	+	0.956214008867465
FASV118	FASV806	-	0.750705712195988
FASV118	BASV16	+	0.843751123733679
FASV118	BASV17	+	0.859198365169251
FASV118	BASV21	+	0.833029460984579
FASV118	BASV28	+	0.888212456589702
FASV118	BASV65	+	0.952063824194557
FASV118	BASV93	+	0.811893950251282
FASV121	FASV127	-	0.876990755835585
FASV121	FASV26	+	0.795222165457636
FASV121	FASV143	-	0.805412342213533
FASV121	FASV144	-	0.679207120456507
FASV121	FASV182	-	0.923012737101303
FASV121	FASV191	-	0.92458968607634
FASV121	FASV214	+	0.779429014857807
FASV121	FASV222	-	0.845058174257068
FASV121	FASV271	+	0.816537634852704
FASV123	FASV204	-	0.929216524571109
FASV123	FASV314	+	0.990433808021794
FASV123	FASV317	-	0.939087667134212
FASV123	FASV448	+	0.983433118413502
FASV12	FASV272	+	0.964687256632282
FASV127	FASV495	+	0.94294449272919
FASV127	BASV16	-	0.769097714433215
FASV130	FASV280	-	0.833282551632525
FASV130	FASV650	-	0.809107000395258
FASV130	FASV741	-	0.878161914482182
FASV137	FASV192	-	1
FASV137	FASV393	-	0.832773249518811
FASV137	BASV8	+	0.965665261548884
FASV137	BASV23	-	0.938826901616174
FASV140	FASV144	-	0.920216208913974
FASV140	FASV160	-	0.88165110484842
FASV140	FASV423	-	0.937417659727308
FASV140	FASV663	+	0.95226470335453
FASV140	FASV683	-	0.910452812022918
FASV140	FASV741	-	0.790757791363921
FASV140	FASV806	+	0.96064652469226
FASV140	FASV894	-	0.914421570772179
FASV140	FASV929	+	0.965420587943365
FASV140	FASV930	+	0.83567543882288
FASV140	BASV6	+	0.897516629934112
FASV140	BASV65	-	0.879050017827548
FASV140	BASV80	-	0.825301842934223
FASV26	FASV200	-	0.984777004691782
FASV26	FASV79	-	0.897335906924828
FASV26	FASV417	-	0.896076501872381
FASV26	FASV482	+	0.918476236497413
FASV26	FASV561	-	0.903640802741634
FASV26	FASV845	+	0.925407750728568
FASV26	BASV9	-	0.85553623864651
FASV26	BASV13	+	0.950054015288912
FASV143	FASV149	+	0.915666308170794
FASV143	FASV173	+	0.923486152374675
FASV143	FASV318	+	0.951842291290521
FASV143	FASV407	-	0.977360140350396
FASV143	FASV426	+	0.95615238228257
FASV143	FASV599	-	0.855983511329357
FASV143	FASV845	+	0.964159832981093
FASV143	BASV18	-	0.954602531457353
FASV143	BASV20	-	0.881637391871143
FASV144	BASV11	-	0.946705834039738
FASV149	FASV195	+	0.912052629342909
FASV149	FASV741	+	0.864643063080547
FASV149	BASV61	-	0.948538503993335
FASV150	FASV195	-	0.93015426209664
FASV150	FASV207	+	0.968004599172376
FASV150	FASV79	-	0.901718907885368
FASV150	FASV35	+	0.969526607765968
FASV150	FASV244	-	0.937219881205958
FASV150	FASV255	+	0.948899217576033
FASV150	FASV258	+	0.891860402191223
FASV150	FASV314	+	0.899893876941159
FASV150	FASV489	-	0.890475017987568
FASV150	FASV541	-	0.783176658300751
FASV150	FASV683	+	0.982260484419575
FASV160	FASV723	-	0.948186705574033
FASV165	FASV348	+	0.947296961433481
FASV171	BASV19	+	0.96143577603264
FASV171	BASV75	-	0.949050984561376
FASV171	BASV80	+	0.960473162723466
FASV173	FASV178	+	0.789213564263054
FASV173	FASV191	-	0.958054685865313
FASV173	FASV200	+	0.948713400015872
FASV173	FASV201	-	0.921260606581512
FASV173	FASV159	-	0.866299536629271
FASV173	FASV35	-	0.906797771620236
FASV173	FASV407	+	0.892585076121217
FASV173	FASV423	+	0.855513199663045
FASV173	FASV457	-	0.95311217352344
FASV173	FASV489	-	0.957364414936853
FASV173	BASV19	-	0.946443598339296
FASV173	BASV52	-	0.938583353136982
FASV173	BASV75	+	0.949684679881794
FASV173	BASV80	-	0.914700526283172
FASV174	FASV188	+	0.961283667507126
FASV174	FASV201	-	0.928883474378084
FASV174	FASV159	+	0.977184808491363
FASV174	FASV204	+	0.842107872978706
FASV174	FASV97	+	0.888000741194355
FASV174	FASV414	-	0.882434912042688
FASV174	FASV422	-	0.810932852458347
FASV174	FASV451	+	0.993518667281382
FASV174	FASV495	+	0.990995527839117
FASV174	FASV566	-	0.957540107140438
FASV174	FASV650	-	0.946068940080072
FASV179	FASV450	-	0.930600501630307
FASV179	BASV23	-	0.874571860782206
FASV178	FASV843	+	0.986924697211953
FASV178	BASV23	-	0.947104915612036
FASV182	FASV215	+	0.883261479325378
FASV182	FASV303	-	0.943962132237112
FASV182	FASV407	-	0.930658348227098
FASV182	BASV22	-	1
FASV182	BASV61	+	0.956537582042454
FASV187	FASV97	-	0.961825463500686
FASV187	FASV240	+	0.945118541846895
FASV187	FASV258	+	0.777097195748636
FASV187	FASV280	-	0.9484689703308
FASV187	FASV271	+	0.928631558968601
FASV187	FASV303	-	0.920666464103605
FASV187	FASV309	-	0.870801289255795
FASV187	FASV208	+	0.620685514991985
FASV187	FASV322	-	0.898440883904982
FASV187	FASV650	+	0.880267025684535
FASV187	FASV716	+	0.866503270849106
FASV187	FASV843	-	0.952044801290597
FASV187	FASV943	-	0.951644808218909
FASV187	FASV1053	-	0.94759465490543
FASV191	FASV221	+	0.906013812718631
FASV191	FASV978	+	0.977636670158133
FASV191	BASV8	+	0.811504918731256
FASV188	FASV221	-	0.74120170699639
FASV188	FASV222	-	0.948793171126113
FASV188	FASV303	-	0.95694902253227
FASV192	FASV309	-	0.844769747376506
FASV195	FASV236	-	0.649861904552134
FASV195	FASV272	+	0.855166081559806
FASV195	FASV271	+	1
FASV195	FASV843	+	0.820894698272797
FASV195	FASV1302	+	0.738245303694287
FASV195	BASV17	+	0.749486214815166
FASV195	BASV74	-	0.855422743656669
FASV195	BASV75	-	0.826670771492207
FASV200	FASV459	-	0.820093861285185
FASV200	BASV32	-	0.795297389194314
FASV201	FASV423	-	0.864646716024534
FASV201	FASV422	-	0.85815162720828
FASV201	FASV241	-	0.864008885975381
FASV201	FASV442	-	0.93108068945754
FASV201	FASV448	-	0.840020468195779
FASV201	FASV609	-	0.804065300372579
FASV201	FASV643	-	0.869619947202571
FASV201	FASV741	-	0.894269189770694
FASV201	FASV978	-	0.923654840649596
FASV201	BASV32	+	0.940526107948523
FASV201	BASV44	-	0.814494240246467
FASV201	BASV74	-	0.933221246871777
FASV159	FASV271	+	0.915084655580391
FASV159	FASV320	+	0.943712056346347
FASV159	FASV322	+	0.989350713878096
FASV204	BASV23	+	0.705611017949543
FASV207	FASV1053	-	0.765678195190333
FASV207	FASV1096	-	0.771882805480441
FASV207	BASV42	+	0.899298408058884
FASV79	FASV215	-	0.759753152751581
FASV79	FASV222	+	0.91717094758813
FASV79	FASV255	+	1
FASV79	FASV716	+	0.915530964804461
FASV79	FASV943	+	0.765864700211845
FASV79	BASV6	+	0.828461459741418
FASV79	BASV42	-	0.902288583670311
FASV79	BASV44	-	0.897332965007839
FASV214	FASV250	+	0.955242628867766
FASV214	FASV650	-	0.942894132051764
FASV214	FASV1001	-	0.900679946187652
FASV214	FASV1258	+	0.974067352954552
FASV214	FASV1302	-	0.890704308637378
FASV214	BASV13	+	0.966104904214173
FASV214	BASV19	-	0.943551446697625
FASV214	BASV20	+	0.952117998973327
FASV214	BASV21	+	0.901694524421923
FASV214	BASV36	+	0.889187129078334
FASV215	FASV271	-	0.903454223036243
FASV215	FASV314	-	0.781130237870985
FASV215	FASV344	+	0.978866876603937
FASV215	FASV393	+	0.989344481752317
FASV215	FASV417	-	0.955202550653006
FASV215	FASV423	+	0.991257326817386
FASV215	FASV430	-	0.951105818481089
FASV215	FASV561	+	0.939238426612735
FASV218	FASV285	-	0.737929978287712
FASV218	FASV241	-	0.953992348840557
FASV218	FASV598	-	0.864157799776185
FASV218	FASV845	-	0.956670743490257
FASV218	BASV31	-	0.716407225360048
FASV46	FASV643	-	0.656572197743277
FASV46	FASV1053	-	0.65667915430618
FASV221	FASV250	-	0.904791775349409
FASV221	FASV314	-	0.892754155600044
FASV221	FASV650	-	0.942139365380621
FASV221	FASV894	+	0.979193719898379
FASV221	FASV1001	-	0.953098494113111
FASV221	BASV19	+	0.841948202975174
FASV221	BASV44	-	0.936770894146505
FASV222	FASV250	+	0.965364780377689
FASV222	FASV271	+	0.904399388615111
FASV222	FASV303	-	0.962981746392237
FASV222	FASV599	-	0.945243619982082
FASV222	FASV1051	-	0.973109344847244
FASV222	BASV11	-	0.892051807913142
FASV35	FASV317	+	0.929508924584282
FASV97	FASV1258	-	0.570944989230575
FASV240	FASV378	-	0.819516869735096
FASV240	BASV13	+	0.779874365258936
FASV240	BASV32	-	0.843623152236008
FASV240	BASV65	-	0.882218350942101
FASV236	BASV39	-	0.929897176320115
FASV244	FASV344	-	0.957342408602602
FASV244	FASV806	-	0.951388759065507
FASV244	FASV843	-	0.960116785596795
FASV244	FASV1051	-	0.993113595931033
FASV244	BASV13	-	0.942727213922885
FASV255	FASV978	-	0.969092165144025
FASV255	BASV75	-	0.786240894347347
FASV258	FASV334	-	0.763984424036951
FASV258	BASV20	-	0.990212572918399
FASV272	FASV309	-	0.944927887046471
FASV272	FASV683	-	0.991758418756756
FASV272	FASV843	-	0.930642789410361
FASV272	FASV1096	-	0.953441364635554
FASV272	BASV22	+	0.944697107192966
FASV279	FASV241	-	0.940085964566578
FASV279	FASV894	-	0.992989549560225
FASV279	BASV54	-	0.843413437767137
FASV279	BASV65	-	0.965166341416759
FASV280	FASV303	-	0.947510892147178
FASV280	FASV322	-	0.988622960407567
FASV280	FASV451	+	0.958719855130289
FASV280	BASV21	-	0.981933751641286
FASV285	FASV44	-	0.891976030783234
FASV285	FASV741	-	0.979627411593267
FASV285	FASV930	-	0.89210717080571
FASV285	BASV8	-	0.919768924925549
FASV285	BASV28	+	0.914775754894402
FASV285	BASV31	+	0.987666296563186
FASV285	BASV32	+	0.913807178365768
FASV250	FASV482	-	0.957428052652107
FASV250	FASV1096	-	0.92622956164852
FASV250	BASV74	-	0.950204208247964
FASV297	FASV313	-	0.99312001657015
FASV297	FASV348	-	0.921221929847184
FASV297	FASV241	-	0.946191394246208
FASV297	FASV599	+	0.956948722960286
FASV297	FASV643	+	0.976606491337316
FASV297	FASV650	+	0.933706046307161
FASV297	BASV46	-	0.974315852117741
FASV271	FASV426	-	0.953582032652699
FASV271	FASV930	-	0.88853940830612
FASV271	FASV1258	-	0.998980568568525
FASV271	BASV16	-	0.899042183614199
FASV271	BASV29	-	0.977418725131042
FASV271	BASV80	+	0.942765969479659
FASV303	FASV314	+	0.958031756210539
FASV303	FASV845	-	0.947021991762259
FASV303	BASV31	-	0.988279087897929
FASV309	FASV423	-	0.950921831350111
FASV309	FASV442	-	0.846986949381669
FASV309	FASV457	-	1
FASV309	FASV561	-	0.907878170061807
FASV309	FASV741	-	1
FASV309	FASV1096	+	0.961829125894566
FASV309	FASV1302	+	0.969898274197313
FASV314	FASV423	-	0.941087727533718
FASV314	FASV839	-	0.983536871251237
FASV314	BASV52	-	0.982895854813875
FASV313	FASV44	-	0.863792797951144
FASV313	FASV194	-	0.994837138869744
FASV313	FASV482	+	0.926610833432436
FASV313	FASV495	+	0.96902885321534
FASV313	FASV541	+	0.937405988281724
FASV313	FASV561	+	0.937278761339996
FASV313	FASV599	+	0.975578081815994
FASV313	BASV36	-	0.923891115635656
FASV318	FASV241	-	1
FASV318	FASV1096	-	0.845005249666462
FASV318	FASV1302	-	0.976270605507215
FASV318	BASV17	-	0.91025539200458
FASV318	BASV31	-	1
FASV44	FASV320	+	0.952796006376315
FASV44	FASV334	+	0.909477006659486
FASV44	FASV344	+	0.945968239399676
FASV44	FASV322	+	0.96176143225525
FASV44	FASV348	+	0.986080136641635
FASV44	FASV378	+	0.979842541471341
FASV44	FASV1053	-	0.926447597084026
FASV44	BASV52	-	0.97994238061917
FASV317	FASV609	-	0.881908175738859
FASV317	FASV650	-	0.955180370717728
FASV317	FASV806	-	0.967096201906658
FASV317	FASV1051	-	0.97165816902697
FASV317	BASV22	+	0.952140839020288
FASV317	BASV25	+	0.908503250148875
FASV317	BASV27	+	0.939479564959994
FASV317	BASV28	+	0.947730682077896
FASV320	FASV650	-	0.902234029846972
FASV320	BASV16	-	0.980379887018083
FASV208	FASV393	-	0.806230927158819
FASV208	FASV241	-	0.975852560846878
FASV208	FASV482	-	0.76889083450903
FASV208	FASV663	-	0.997704405243217
FASV208	FASV978	+	0.892558660253595
FASV334	FASV442	-	0.93120212751913
FASV334	FASV943	-	0.996331983485283
FASV334	BASV74	-	0.816522149517212
FASV334	BASV80	-	0.989554458217229
FASV344	FASV414	-	0.874617348698916
FASV344	FASV451	-	1
FASV344	FASV716	+	0.956814736200836
FASV344	FASV759	+	0.962798943789201
FASV344	FASV782	+	0.931400664117215
FASV344	FASV598	+	0.957470680208177
FASV344	FASV806	+	0.978021481679416
FASV344	FASV843	+	0.989057507678452
FASV322	FASV393	-	0.959816191836992
FASV322	FASV759	-	0.976990333274802
FASV322	BASV25	-	0.961345409803852
FASV322	BASV39	-	1
FASV322	BASV74	-	0.921404814071703
FASV348	FASV423	-	0.9971663404967
FASV348	FASV541	+	0.97228039410703
FASV348	FASV566	+	0.977356043196168
FASV348	FASV683	+	0.970265172477398
FASV348	FASV716	+	0.980521767332429
FASV348	FASV741	+	0.988570880851452
FASV348	BASV16	-	0.892025338124584
FASV348	BASV61	-	0.986964584894542
FASV378	FASV598	-	0.882312312842901
FASV352	BASV10	-	0.942126361769587
FASV393	FASV609	-	0.922514378517675
FASV393	BASV75	-	0.769444501898102
FASV194	BASV61	-	0.932104314401234
FASV407	FASV683	-	0.977185482605717
FASV407	BASV21	-	0.820530346224417
FASV407	BASV32	-	0.983878893663788
FASV407	BASV54	-	0.809939556993646
FASV414	FASV241	-	0.996832396253633
FASV414	FASV599	+	0.910496514534069
FASV414	FASV741	+	0.976488687485901
FASV417	FASV843	-	0.753035646993205
FASV423	FASV450	-	0.984667194345846
FASV423	FASV806	+	0.849462159478583
FASV422	BASV6	-	1
FASV426	FASV457	-	0.868278182195864
FASV241	FASV845	-	0.967342912941843
FASV241	BASV31	-	0.940143037798143
FASV430	FASV663	-	0.90124735448642
FASV430	FASV806	-	0.995918631189028
FASV430	FASV1001	-	0.880606761928608
FASV430	BASV11	-	0.970501821577683
FASV437	BASV20	-	0.965885447446139
FASV442	FASV495	-	0.955253341468773
FASV442	BASV9	-	0.908961846499834
FASV442	BASV19	-	0.997125794241387
FASV442	BASV31	-	0.884597029176239
FASV442	BASV61	-	0.980216865186479
FASV448	FASV566	+	0.944240303374788
FASV448	FASV609	+	0.992936524271449
FASV448	FASV643	+	0.952869351571125
FASV448	FASV723	+	0.976015645593954
FASV448	FASV759	+	0.962375623332086
FASV448	FASV741	+	0.948178675647164
FASV457	BASV75	-	0.879464290867512
FASV451	FASV511	-	0.994736071174867
FASV451	FASV541	-	0.914675228424692
FASV451	FASV894	-	0.998905996284128
FASV459	BASV9	-	0.974890654051521
FASV459	BASV80	-	0.957510245925045
FASV450	BASV13	-	0.998614920598792
FASV450	BASV25	-	0.913786864649206
FASV450	BASV46	-	0.968340455617286
FASV482	FASV599	+	0.958255584043082
FASV482	FASV643	+	0.996034205162952
FASV482	FASV663	+	0.984055851761693
FASV482	FASV683	+	0.986924264630404
FASV482	FASV716	+	0.997631480463667
FASV482	FASV759	+	0.974952634933943
FASV482	FASV741	+	0.967195566575728
FASV482	FASV782	+	0.960468391781583
FASV482	FASV806	+	0.976347773841572
FASV482	FASV839	+	0.993713567308327
FASV489	BASV13	-	0.982402408280069
FASV495	FASV723	-	0.899963179045289
FASV495	BASV29	+	0.974236265036264
FASV495	BASV80	+	0.819445869887719
FASV495	BASV93	+	0.984576594177864
FASV511	BASV36	-	0.978726145870858
FASV541	FASV894	-	0.961419896796786
FASV541	BASV65	-	0.989272822513962
FASV561	FASV650	-	0.942957857421795
FASV561	FASV843	-	0.959637470891567
FASV561	BASV9	+	0.970817275803804
FASV561	BASV11	+	0.99226626274106
FASV561	BASV12	+	0.977577257189173
FASV561	BASV13	+	0.975020037711936
FASV561	BASV16	+	0.981839515325932
FASV561	BASV17	+	0.991885679820212
FASV561	BASV18	+	0.981220297973101
FASV561	BASV19	+	0.969693863138415
FASV561	BASV20	+	0.967321290130688
FASV561	BASV21	+	0.976631150608812
FASV561	BASV22	+	0.946171153142392
FASV561	BASV23	+	0.974897424365718
FASV561	BASV25	+	0.988093431777109
FASV561	BASV29	+	0.963362092602072
FASV561	BASV36	+	0.988083914220877
FASV561	BASV42	+	0.994576816017862
FASV566	FASV759	-	0.800026771779974
FASV566	BASV22	-	0.775481460562938
FASV599	FASV943	-	0.893122242375213
FASV599	BASV25	-	0.828672979744652
FASV599	BASV42	-	0.874229717776485
FASV609	FASV741	-	0.99965239272192
FASV643	FASV723	-	0.821119742959525
FASV650	FASV782	-	0.963809787587445
FASV650	BASV28	-	0.907814383574194
FASV650	BASV44	-	0.999289192865056
FASV650	BASV80	-	0.858225970322624
FASV663	FASV843	-	0.995302571637436
FASV716	FASV1035	-	1
FASV716	BASV93	-	0.781144091050998
FASV723	FASV930	-	0.850485772065803
FASV723	BASV8	-	1
FASV782	FASV1258	-	0.843843402551795
FASV782	BASV13	-	0.978248825256647
FASV782	BASV16	-	0.879108911968274
FASV782	BASV46	-	0.995595668921513
FASV806	BASV27	-	0.94239620232848
FASV839	FASV1258	-	1
FASV843	FASV930	-	0.820324823513098
FASV843	FASV978	-	0.993477501501143
FASV843	BASV8	-	0.897117804177031
FASV843	BASV21	-	1
FASV843	BASV61	+	0.959976410292605
FASV843	BASV74	+	0.927014005360827
FASV843	BASV75	+	0.9434970493554
FASV843	BASV80	+	0.970539448812106
FASV843	BASV93	+	0.981075669731511
FASV845	FASV894	+	0.992728900017669
FASV845	FASV1001	+	0.971699981547116
FASV845	FASV1053	+	0.985712584575298
FASV845	BASV6	+	0.971021386361213
FASV845	BASV9	+	0.975716562609647
FASV845	BASV11	+	0.975840346502817
FASV894	BASV20	-	0.950110873547368
FASV929	FASV1096	-	0.983326955248913
FASV930	FASV1001	-	0.798342294600548
FASV930	FASV1051	-	0.980680146569882
FASV930	BASV11	-	0.88156886961535
FASV930	BASV25	-	0.987937743588778
FASV930	BASV65	+	0.955957253281744
FASV930	BASV75	+	0.979489164024375
FASV930	BASV93	+	0.944157484440553
FASV943	FASV978	+	0.950560730929056
FASV943	FASV1001	+	0.981311147304556
FASV943	FASV1035	+	0.98172227752883
FASV943	FASV1051	+	0.994357285869426
FASV943	FASV1053	+	0.988199611092421
FASV943	FASV1302	+	0.991124386941373
FASV943	BASV6	+	0.979292301669853
FASV943	BASV10	+	0.985286074444147
FASV943	BASV16	+	0.978804516296991
FASV943	BASV18	+	0.984155530235953
FASV943	BASV20	+	0.987472382657479
FASV943	BASV27	+	0.995735375550997
FASV978	BASV39	-	0.936046702808208
FASV1001	BASV22	-	1
FASV1035	BASV22	-	0.850240692184377
FASV1035	BASV25	-	0.978674919588498
FASV1035	BASV42	-	0.938140292604788
FASV1035	BASV93	-	0.99952866018301
FASV1051	BASV22	+	0.954590412432922
FASV1051	BASV25	+	0.906937347025186
FASV1051	BASV27	+	0.935656930214861
FASV1051	BASV28	+	0.960644621052378
FASV1051	BASV47	+	0.97221553901806
FASV1051	BASV65	+	0.961821848022096
FASV1051	BASV75	+	0.964264131539118
FASV1051	BASV93	+	0.970688421016411
FASV1096	BASV23	-	0.944689102486786
FASV1258	BASV18	-	0.997318111221848
FASV1302	BASV23	-	0.804639797686857
FASV1302	BASV27	-	0.98504420480221
FASV1302	BASV44	-	0.906618366424158
BASV6	BASV8	-	0.99862240619615
BASV6	BASV28	+	0.945098370323712
BASV6	BASV31	+	0.96471508485204
BASV6	BASV35	+	0.925496033478426
BASV6	BASV36	+	0.938582814569449
BASV6	BASV39	+	0.970251317710747
BASV6	BASV42	+	0.970417803556677
BASV6	BASV44	+	0.994215285910228
BASV6	BASV54	+	0.98786313682071
BASV6	BASV61	+	0.969527177960624
BASV8	BASV10	+	0.968348404210705
BASV8	BASV12	+	0.97589043326533
BASV8	BASV16	+	0.98065723831738
BASV8	BASV22	+	0.999136605002293
BASV9	BASV65	-	0.917698859665058
BASV10	BASV65	-	0.985129375848048
BASV11	BASV93	-	0.878676774386791
BASV12	BASV20	-	0.746711953803363
BASV12	BASV22	-	0.993695880687155
BASV12	BASV36	-	0.81720504028417
BASV12	BASV75	-	1
BASV18	BASV35	-	0.859501526620197
BASV19	BASV52	-	0.974379628403726
BASV21	BASV36	-	0.942416249895732
BASV21	BASV42	-	0.954622709821071
BASV21	BASV75	-	0.921825528072268
BASV22	BASV36	-	0.974642651589564
BASV28	BASV29	-	1
BASV28	BASV35	-	0.871343271198334
BASV44	BASV47	-	0.7433438942582
BASV54	BASV75	+	0.774088449272524
