# Supplementary material for: Microbial interactions mediate the fairy ring type effects on alpine meadow plant communities on the Tibetan plateau
Source: Environ Microbiome. 2026 Mar 10;21:55. doi: 10.1186/s40793-026-00873-z (PMC13088534; doi:10.1186/s40793-026-00873-z)
Supplement: Supplementary file 2 — Supplementary Material 2 [file 40793_2026_873_MOESM2_ESM.zip › co-occurrence network/cross-K/T1/Agrocybe_10on_network.gexf]

<?xml version="1.0" encoding="UTF-8"?>
<gexf xmlns="http://www.gexf.net/1.3" xmlns:viz="http://www.gexf.net/1.3/viz" xmlns:xsi="http://www.w3.org/2001/XMLSchema-instance" xsi:schemaLocation="http://www.gexf.net/1.3 http://www.gexf.net/1.3/gexf.xsd" version="1.3">
  <meta lastmodifieddate="2026-01-13">
    <creator>trans_network class</creator>
    <description>igraph -&gt; gexf converted file</description>
    <keywords>igraph, gexf, R, rgexf</keywords>
  </meta>
  <graph mode="static" defaultedgetype="undirected">
    <attributes class="node" mode="static">
      <attribute id="att1" title="taxa" type="string"/>
      <attribute id="att2" title="RelativeAbundance" type="float"/>
    </attributes>
    <attributes class="edge" mode="static">
      <attribute id="att1" title="label" type="string"/>
    </attributes>
    <nodes>
      <node id="1" label="FASV4">
        <attvalues>
          <attvalue for="att1" value="FASV4"/>
          <attvalue for="att2" value="0.741234153071845"/>
        </attvalues>
        <viz:color r="255" g="99" b="71" a="1"/>
        <viz:position x="-113.748384551711" y="-48.6993433922905" z="0"/>
        <viz:size value="5"/>
      </node>
      <node id="2" label="FASV7">
        <attvalues>
          <attvalue for="att1" value="FASV7"/>
          <attvalue for="att2" value="2.01060212275548"/>
        </attvalues>
        <viz:color r="255" g="99" b="71" a="1"/>
        <viz:position x="2.59913455939713" y="45.3107161598247" z="0"/>
        <viz:size value="5"/>
      </node>
      <node id="3" label="FASV9">
        <attvalues>
          <attvalue for="att1" value="FASV9"/>
          <attvalue for="att2" value="3.66062807670895"/>
        </attvalues>
        <viz:color r="255" g="99" b="71" a="1"/>
        <viz:position x="-186.953115135837" y="102.568420732497" z="0"/>
        <viz:size value="5"/>
      </node>
      <node id="4" label="FASV10">
        <attvalues>
          <attvalue for="att1" value="FASV10"/>
          <attvalue for="att2" value="3.04750514820649"/>
        </attvalues>
        <viz:color r="255" g="99" b="71" a="1"/>
        <viz:position x="-189.533835393264" y="213.344542774051" z="0"/>
        <viz:size value="5"/>
      </node>
      <node id="5" label="FASV13">
        <attvalues>
          <attvalue for="att1" value="FASV13"/>
          <attvalue for="att2" value="0.351342119725274"/>
        </attvalues>
        <viz:color r="255" g="99" b="71" a="1"/>
        <viz:position x="-138.824792862503" y="-197.788460967147" z="0"/>
        <viz:size value="5"/>
      </node>
      <node id="6" label="FASV17">
        <attvalues>
          <attvalue for="att1" value="FASV17"/>
          <attvalue for="att2" value="2.38785337047274"/>
        </attvalues>
        <viz:color r="255" g="99" b="71" a="1"/>
        <viz:position x="24.2199244674503" y="-43.8153894127581" z="0"/>
        <viz:size value="5"/>
      </node>
      <node id="7" label="FASV18">
        <attvalues>
          <attvalue for="att1" value="FASV18"/>
          <attvalue for="att2" value="4.40078641823787"/>
        </attvalues>
        <viz:color r="255" g="99" b="71" a="1"/>
        <viz:position x="-95.5572888705364" y="-101.321535551558" z="0"/>
        <viz:size value="5"/>
      </node>
      <node id="8" label="FASV21">
        <attvalues>
          <attvalue for="att1" value="FASV21"/>
          <attvalue for="att2" value="0.487342628942737"/>
        </attvalues>
        <viz:color r="255" g="99" b="71" a="1"/>
        <viz:position x="34.0066858475264" y="-249.88029418927" z="0"/>
        <viz:size value="5"/>
      </node>
      <node id="9" label="FASV27">
        <attvalues>
          <attvalue for="att1" value="FASV27"/>
          <attvalue for="att2" value="2.09989448081783"/>
        </attvalues>
        <viz:color r="255" g="99" b="71" a="1"/>
        <viz:position x="1.29349548790992" y="-223.244613312256" z="0"/>
        <viz:size value="5"/>
      </node>
      <node id="10" label="FASV30">
        <attvalues>
          <attvalue for="att1" value="FASV30"/>
          <attvalue for="att2" value="0.580848582214863"/>
        </attvalues>
        <viz:color r="255" g="99" b="71" a="1"/>
        <viz:position x="-195.331687769439" y="-194.501431509459" z="0"/>
        <viz:size value="5"/>
      </node>
      <node id="11" label="FASV33">
        <attvalues>
          <attvalue for="att1" value="FASV33"/>
          <attvalue for="att2" value="1.92050290603593"/>
        </attvalues>
        <viz:color r="255" g="99" b="71" a="1"/>
        <viz:position x="-178.068404593393" y="-247.416275398007" z="0"/>
        <viz:size value="5"/>
      </node>
      <node id="12" label="FASV3">
        <attvalues>
          <attvalue for="att1" value="FASV3"/>
          <attvalue for="att2" value="1.05061962262324"/>
        </attvalues>
        <viz:color r="255" g="99" b="71" a="1"/>
        <viz:position x="65.6220843968296" y="-212.912005841832" z="0"/>
        <viz:size value="5"/>
      </node>
      <node id="13" label="FASV34">
        <attvalues>
          <attvalue for="att1" value="FASV34"/>
          <attvalue for="att2" value="0.446641092235599"/>
        </attvalues>
        <viz:color r="255" g="99" b="71" a="1"/>
        <viz:position x="-232.453120439689" y="-29.9755061380689" z="0"/>
        <viz:size value="5"/>
      </node>
      <node id="14" label="FASV40">
        <attvalues>
          <attvalue for="att1" value="FASV40"/>
          <attvalue for="att2" value="0.952631121255616"/>
        </attvalues>
        <viz:color r="255" g="99" b="71" a="1"/>
        <viz:position x="-128.818788176146" y="-55.8658423335186" z="0"/>
        <viz:size value="5"/>
      </node>
      <node id="15" label="FASV38">
        <attvalues>
          <attvalue for="att1" value="FASV38"/>
          <attvalue for="att2" value="0.337804824476864"/>
        </attvalues>
        <viz:color r="255" g="99" b="71" a="1"/>
        <viz:position x="144.891184346252" y="-33.9299631587747" z="0"/>
        <viz:size value="5"/>
      </node>
      <node id="16" label="FASV42">
        <attvalues>
          <attvalue for="att1" value="FASV42"/>
          <attvalue for="att2" value="0.411497915166881"/>
        </attvalues>
        <viz:color r="255" g="99" b="71" a="1"/>
        <viz:position x="-70.3222632781324" y="-22.3233644297667" z="0"/>
        <viz:size value="5"/>
      </node>
      <node id="17" label="FASV47">
        <attvalues>
          <attvalue for="att1" value="FASV47"/>
          <attvalue for="att2" value="1.0699842303958"/>
        </attvalues>
        <viz:color r="255" g="99" b="71" a="1"/>
        <viz:position x="-209.175631541065" y="144.807124030283" z="0"/>
        <viz:size value="5"/>
      </node>
      <node id="18" label="FASV48">
        <attvalues>
          <attvalue for="att1" value="FASV48"/>
          <attvalue for="att2" value="0.122821817816694"/>
        </attvalues>
        <viz:color r="255" g="99" b="71" a="1"/>
        <viz:position x="-35.1060840354727" y="129.452288652991" z="0"/>
        <viz:size value="5"/>
      </node>
      <node id="19" label="FASV51">
        <attvalues>
          <attvalue for="att1" value="FASV51"/>
          <attvalue for="att2" value="0.248422815452598"/>
        </attvalues>
        <viz:color r="255" g="99" b="71" a="1"/>
        <viz:position x="-218.791836185161" y="189.056419982895" z="0"/>
        <viz:size value="5"/>
      </node>
      <node id="20" label="FASV53">
        <attvalues>
          <attvalue for="att1" value="FASV53"/>
          <attvalue for="att2" value="0.800403787932443"/>
        </attvalues>
        <viz:color r="255" g="99" b="71" a="1"/>
        <viz:position x="57.4637599323726" y="-248.92438133221" z="0"/>
        <viz:size value="5"/>
      </node>
      <node id="21" label="FASV1">
        <attvalues>
          <attvalue for="att1" value="FASV1"/>
          <attvalue for="att2" value="0.192659917144581"/>
        </attvalues>
        <viz:color r="255" g="99" b="71" a="1"/>
        <viz:position x="204.956291173098" y="-54.143862467782" z="0"/>
        <viz:size value="5"/>
      </node>
      <node id="22" label="FASV66">
        <attvalues>
          <attvalue for="att1" value="FASV66"/>
          <attvalue for="att2" value="0.265815102063138"/>
        </attvalues>
        <viz:color r="255" g="99" b="71" a="1"/>
        <viz:position x="40.2321343207689" y="-93.6528669328399" z="0"/>
        <viz:size value="5"/>
      </node>
      <node id="23" label="FASV74">
        <attvalues>
          <attvalue for="att1" value="FASV74"/>
          <attvalue for="att2" value="0.175177979572132"/>
        </attvalues>
        <viz:color r="255" g="99" b="71" a="1"/>
        <viz:position x="31.8287088973788" y="213.276891636003" z="0"/>
        <viz:size value="5"/>
      </node>
      <node id="24" label="FASV77">
        <attvalues>
          <attvalue for="att1" value="FASV77"/>
          <attvalue for="att2" value="0.145593162141833"/>
        </attvalues>
        <viz:color r="255" g="99" b="71" a="1"/>
        <viz:position x="-80.6081210446017" y="-31.4080149895917" z="0"/>
        <viz:size value="5"/>
      </node>
      <node id="25" label="FASV81">
        <attvalues>
          <attvalue for="att1" value="FASV81"/>
          <attvalue for="att2" value="0.0808651676428162"/>
        </attvalues>
        <viz:color r="255" g="99" b="71" a="1"/>
        <viz:position x="-237.316764729801" y="67.5283106534014" z="0"/>
        <viz:size value="5"/>
      </node>
      <node id="26" label="FASV83">
        <attvalues>
          <attvalue for="att1" value="FASV83"/>
          <attvalue for="att2" value="0.259360232805618"/>
        </attvalues>
        <viz:color r="255" g="99" b="71" a="1"/>
        <viz:position x="25.6402773741004" y="138.697874770906" z="0"/>
        <viz:size value="5"/>
      </node>
      <node id="27" label="FASV84">
        <attvalues>
          <attvalue for="att1" value="FASV84"/>
          <attvalue for="att2" value="0.196963163316261"/>
        </attvalues>
        <viz:color r="255" g="99" b="71" a="1"/>
        <viz:position x="-140.443239956463" y="-51.7600486942352" z="0"/>
        <viz:size value="5"/>
      </node>
      <node id="28" label="FASV90">
        <attvalues>
          <attvalue for="att1" value="FASV90"/>
          <attvalue for="att2" value="0.127035413026464"/>
        </attvalues>
        <viz:color r="255" g="99" b="71" a="1"/>
        <viz:position x="201.42292374219" y="163.648108546639" z="0"/>
        <viz:size value="5"/>
      </node>
      <node id="29" label="FASV91">
        <attvalues>
          <attvalue for="att1" value="FASV91"/>
          <attvalue for="att2" value="0.182619009410661"/>
        </attvalues>
        <viz:color r="255" g="99" b="71" a="1"/>
        <viz:position x="-136.336055261433" y="95.7393984879503" z="0"/>
        <viz:size value="5"/>
      </node>
      <node id="30" label="FASV96">
        <attvalues>
          <attvalue for="att1" value="FASV96"/>
          <attvalue for="att2" value="0.114036023549515"/>
        </attvalues>
        <viz:color r="255" g="99" b="71" a="1"/>
        <viz:position x="-246.759874350816" y="183.995571477954" z="0"/>
        <viz:size value="5"/>
      </node>
      <node id="31" label="FASV101">
        <attvalues>
          <attvalue for="att1" value="FASV101"/>
          <attvalue for="att2" value="0.154199654485193"/>
        </attvalues>
        <viz:color r="255" g="99" b="71" a="1"/>
        <viz:position x="190.618228096754" y="-21.6589636762494" z="0"/>
        <viz:size value="5"/>
      </node>
      <node id="32" label="FASV102">
        <attvalues>
          <attvalue for="att1" value="FASV102"/>
          <attvalue for="att2" value="0.64889366230455"/>
        </attvalues>
        <viz:color r="255" g="99" b="71" a="1"/>
        <viz:position x="106.036902552494" y="169.188312945657" z="0"/>
        <viz:size value="5"/>
      </node>
      <node id="33" label="FASV104">
        <attvalues>
          <attvalue for="att1" value="FASV104"/>
          <attvalue for="att2" value="0.459192226902999"/>
        </attvalues>
        <viz:color r="255" g="99" b="71" a="1"/>
        <viz:position x="107.024931771659" y="5.15727741322652" z="0"/>
        <viz:size value="5"/>
      </node>
      <node id="34" label="FASV85">
        <attvalues>
          <attvalue for="att1" value="FASV85"/>
          <attvalue for="att2" value="0.313599064761165"/>
        </attvalues>
        <viz:color r="255" g="99" b="71" a="1"/>
        <viz:position x="84.9501928725715" y="-44.3154845787526" z="0"/>
        <viz:size value="5"/>
      </node>
      <node id="35" label="FASV68">
        <attvalues>
          <attvalue for="att1" value="FASV68"/>
          <attvalue for="att2" value="0.120221939921304"/>
        </attvalues>
        <viz:color r="255" g="99" b="71" a="1"/>
        <viz:position x="-193.522424875326" y="-87.8624188585364" z="0"/>
        <viz:size value="5"/>
      </node>
      <node id="36" label="FASV109">
        <attvalues>
          <attvalue for="att1" value="FASV109"/>
          <attvalue for="att2" value="0.0924301417292057"/>
        </attvalues>
        <viz:color r="255" g="99" b="71" a="1"/>
        <viz:position x="-11.4830209856889" y="-117.097501787388" z="0"/>
        <viz:size value="5"/>
      </node>
      <node id="37" label="FASV110">
        <attvalues>
          <attvalue for="att1" value="FASV110"/>
          <attvalue for="att2" value="0.201087107564121"/>
        </attvalues>
        <viz:color r="255" g="99" b="71" a="1"/>
        <viz:position x="21.9034895735081" y="59.9172350874518" z="0"/>
        <viz:size value="5"/>
      </node>
      <node id="38" label="FASV2">
        <attvalues>
          <attvalue for="att1" value="FASV2"/>
          <attvalue for="att2" value="0.21229347780287"/>
        </attvalues>
        <viz:color r="255" g="99" b="71" a="1"/>
        <viz:position x="106.308567081704" y="-152.850235195965" z="0"/>
        <viz:size value="5"/>
      </node>
      <node id="39" label="FASV111">
        <attvalues>
          <attvalue for="att1" value="FASV111"/>
          <attvalue for="att2" value="0.101484888882115"/>
        </attvalues>
        <viz:color r="255" g="99" b="71" a="1"/>
        <viz:position x="-15.15407999901" y="57.4438437158903" z="0"/>
        <viz:size value="5"/>
      </node>
      <node id="40" label="FASV71">
        <attvalues>
          <attvalue for="att1" value="FASV71"/>
          <attvalue for="att2" value="0.309744073399036"/>
        </attvalues>
        <viz:color r="255" g="99" b="71" a="1"/>
        <viz:position x="-76.4190576214658" y="-86.2870962744413" z="0"/>
        <viz:size value="5"/>
      </node>
      <node id="41" label="FASV114">
        <attvalues>
          <attvalue for="att1" value="FASV114"/>
          <attvalue for="att2" value="0.923135954787227"/>
        </attvalues>
        <viz:color r="255" g="99" b="71" a="1"/>
        <viz:position x="-39.8826451210076" y="-209.125311148736" z="0"/>
        <viz:size value="5"/>
      </node>
      <node id="42" label="FASV118">
        <attvalues>
          <attvalue for="att1" value="FASV118"/>
          <attvalue for="att2" value="0.0927887455768457"/>
        </attvalues>
        <viz:color r="255" g="99" b="71" a="1"/>
        <viz:position x="101.814807024754" y="-36.7589583112672" z="0"/>
        <viz:size value="5"/>
      </node>
      <node id="43" label="FASV121">
        <attvalues>
          <attvalue for="att1" value="FASV121"/>
          <attvalue for="att2" value="0.797803910037053"/>
        </attvalues>
        <viz:color r="255" g="99" b="71" a="1"/>
        <viz:position x="123.607783896568" y="-91.1486662842894" z="0"/>
        <viz:size value="5"/>
      </node>
      <node id="44" label="FASV123">
        <attvalues>
          <attvalue for="att1" value="FASV123"/>
          <attvalue for="att2" value="0.293965504102876"/>
        </attvalues>
        <viz:color r="255" g="99" b="71" a="1"/>
        <viz:position x="20.938192234624" y="-234.52092858932" z="0"/>
        <viz:size value="5"/>
      </node>
      <node id="45" label="FASV12">
        <attvalues>
          <attvalue for="att1" value="FASV12"/>
          <attvalue for="att2" value="0.180646688248642"/>
        </attvalues>
        <viz:color r="255" g="99" b="71" a="1"/>
        <viz:position x="64.9592272806739" y="19.9565507356893" z="0"/>
        <viz:size value="5"/>
      </node>
      <node id="46" label="FASV127">
        <attvalues>
          <attvalue for="att1" value="FASV127"/>
          <attvalue for="att2" value="0.267697772263247"/>
        </attvalues>
        <viz:color r="255" g="99" b="71" a="1"/>
        <viz:position x="180.915474655079" y="-62.7208851364848" z="0"/>
        <viz:size value="5"/>
      </node>
      <node id="47" label="FASV130">
        <attvalues>
          <attvalue for="att1" value="FASV130"/>
          <attvalue for="att2" value="0.695332860573928"/>
        </attvalues>
        <viz:color r="255" g="99" b="71" a="1"/>
        <viz:position x="-241.737808256777" y="-167.537363362538" z="0"/>
        <viz:size value="5"/>
      </node>
      <node id="48" label="FASV137">
        <attvalues>
          <attvalue for="att1" value="FASV137"/>
          <attvalue for="att2" value="0.0981678032914454"/>
        </attvalues>
        <viz:color r="255" g="99" b="71" a="1"/>
        <viz:position x="-127.021623386651" y="94.6291120359299" z="0"/>
        <viz:size value="5"/>
      </node>
      <node id="49" label="FASV140">
        <attvalues>
          <attvalue for="att1" value="FASV140"/>
          <attvalue for="att2" value="0.158771853542603"/>
        </attvalues>
        <viz:color r="255" g="99" b="71" a="1"/>
        <viz:position x="151.924374442189" y="174.013728702921" z="0"/>
        <viz:size value="5"/>
      </node>
      <node id="50" label="FASV26">
        <attvalues>
          <attvalue for="att1" value="FASV26"/>
          <attvalue for="att2" value="0.385050881403432"/>
        </attvalues>
        <viz:color r="255" g="99" b="71" a="1"/>
        <viz:position x="118.990026918807" y="-225.68474518812" z="0"/>
        <viz:size value="5"/>
      </node>
      <node id="51" label="FASV143">
        <attvalues>
          <attvalue for="att1" value="FASV143"/>
          <attvalue for="att2" value="1.89665575016787"/>
        </attvalues>
        <viz:color r="255" g="99" b="71" a="1"/>
        <viz:position x="-105.332276110508" y="-179.133587898019" z="0"/>
        <viz:size value="5"/>
      </node>
      <node id="52" label="FASV144">
        <attvalues>
          <attvalue for="att1" value="FASV144"/>
          <attvalue for="att2" value="2.17197385419347"/>
        </attvalues>
        <viz:color r="255" g="99" b="71" a="1"/>
        <viz:position x="-19.1633491963896" y="244.665002907824" z="0"/>
        <viz:size value="5"/>
      </node>
      <node id="53" label="FASV149">
        <attvalues>
          <attvalue for="att1" value="FASV149"/>
          <attvalue for="att2" value="0.194632238306601"/>
        </attvalues>
        <viz:color r="255" g="99" b="71" a="1"/>
        <viz:position x="-246.180078064968" y="99.284864492257" z="0"/>
        <viz:size value="5"/>
      </node>
      <node id="54" label="FASV150">
        <attvalues>
          <attvalue for="att1" value="FASV150"/>
          <attvalue for="att2" value="0.367658594792893"/>
        </attvalues>
        <viz:color r="255" g="99" b="71" a="1"/>
        <viz:position x="80.9516616198841" y="-162.776158363735" z="0"/>
        <viz:size value="5"/>
      </node>
      <node id="55" label="FASV160">
        <attvalues>
          <attvalue for="att1" value="FASV160"/>
          <attvalue for="att2" value="0.240354228880699"/>
        </attvalues>
        <viz:color r="255" g="99" b="71" a="1"/>
        <viz:position x="-45.3769836670448" y="19.5406941520109" z="0"/>
        <viz:size value="5"/>
      </node>
      <node id="56" label="FASV165">
        <attvalues>
          <attvalue for="att1" value="FASV165"/>
          <attvalue for="att2" value="0.115829042787715"/>
        </attvalues>
        <viz:color r="255" g="99" b="71" a="1"/>
        <viz:position x="171.086827387419" y="-190.697984014176" z="0"/>
        <viz:size value="5"/>
      </node>
      <node id="57" label="FASV171">
        <attvalues>
          <attvalue for="att1" value="FASV171"/>
          <attvalue for="att2" value="0.294324107950516"/>
        </attvalues>
        <viz:color r="255" g="99" b="71" a="1"/>
        <viz:position x="-171.415926464104" y="-229.7576292127" z="0"/>
        <viz:size value="5"/>
      </node>
      <node id="58" label="FASV173">
        <attvalues>
          <attvalue for="att1" value="FASV173"/>
          <attvalue for="att2" value="0.084809809966856"/>
        </attvalues>
        <viz:color r="255" g="99" b="71" a="1"/>
        <viz:position x="169.776575650493" y="-38.2322177811996" z="0"/>
        <viz:size value="5"/>
      </node>
      <node id="59" label="FASV174">
        <attvalues>
          <attvalue for="att1" value="FASV174"/>
          <attvalue for="att2" value="0.128469828417024"/>
        </attvalues>
        <viz:color r="255" g="99" b="71" a="1"/>
        <viz:position x="-159.203676556285" y="-11.9637290615197" z="0"/>
        <viz:size value="5"/>
      </node>
      <node id="60" label="FASV179">
        <attvalues>
          <attvalue for="att1" value="FASV179"/>
          <attvalue for="att2" value="0.154647909294743"/>
        </attvalues>
        <viz:color r="255" g="99" b="71" a="1"/>
        <viz:position x="14.585032764541" y="108.424433162977" z="0"/>
        <viz:size value="5"/>
      </node>
      <node id="61" label="FASV178">
        <attvalues>
          <attvalue for="att1" value="FASV178"/>
          <attvalue for="att2" value="0.343273533153374"/>
        </attvalues>
        <viz:color r="255" g="99" b="71" a="1"/>
        <viz:position x="142.2413588688" y="250" z="0"/>
        <viz:size value="5"/>
      </node>
      <node id="62" label="FASV182">
        <attvalues>
          <attvalue for="att1" value="FASV182"/>
          <attvalue for="att2" value="0.413380585366991"/>
        </attvalues>
        <viz:color r="255" g="99" b="71" a="1"/>
        <viz:position x="-242.663972178864" y="163.317991153777" z="0"/>
        <viz:size value="5"/>
      </node>
      <node id="63" label="FASV187">
        <attvalues>
          <attvalue for="att1" value="FASV187"/>
          <attvalue for="att2" value="0.232195991346889"/>
        </attvalues>
        <viz:color r="255" g="99" b="71" a="1"/>
        <viz:position x="250" y="-214.441697587004" z="0"/>
        <viz:size value="5"/>
      </node>
      <node id="64" label="FASV191">
        <attvalues>
          <attvalue for="att1" value="FASV191"/>
          <attvalue for="att2" value="0.492273431847787"/>
        </attvalues>
        <viz:color r="255" g="99" b="71" a="1"/>
        <viz:position x="94.9102405445658" y="150.775103520917" z="0"/>
        <viz:size value="5"/>
      </node>
      <node id="65" label="FASV188">
        <attvalues>
          <attvalue for="att1" value="FASV188"/>
          <attvalue for="att2" value="0.196425257544801"/>
        </attvalues>
        <viz:color r="255" g="99" b="71" a="1"/>
        <viz:position x="83.9238600814741" y="71.8197779796563" z="0"/>
        <viz:size value="5"/>
      </node>
      <node id="66" label="FASV192">
        <attvalues>
          <attvalue for="att1" value="FASV192"/>
          <attvalue for="att2" value="0.293337947369506"/>
        </attvalues>
        <viz:color r="255" g="99" b="71" a="1"/>
        <viz:position x="117.10810618479" y="38.9431987501262" z="0"/>
        <viz:size value="5"/>
      </node>
      <node id="67" label="FASV195">
        <attvalues>
          <attvalue for="att1" value="FASV195"/>
          <attvalue for="att2" value="0.199652692173561"/>
        </attvalues>
        <viz:color r="255" g="99" b="71" a="1"/>
        <viz:position x="-217.770483398551" y="23.7501632328061" z="0"/>
        <viz:size value="5"/>
      </node>
      <node id="68" label="FASV200">
        <attvalues>
          <attvalue for="att1" value="FASV200"/>
          <attvalue for="att2" value="0.6421698401613"/>
        </attvalues>
        <viz:color r="255" g="99" b="71" a="1"/>
        <viz:position x="64.2169181889975" y="-217.119231897974" z="0"/>
        <viz:size value="5"/>
      </node>
      <node id="69" label="FASV201">
        <attvalues>
          <attvalue for="att1" value="FASV201"/>
          <attvalue for="att2" value="0.697753436545497"/>
        </attvalues>
        <viz:color r="255" g="99" b="71" a="1"/>
        <viz:position x="-22.1544738028374" y="-8.73844904181487" z="0"/>
        <viz:size value="5"/>
      </node>
      <node id="70" label="FASV159">
        <attvalues>
          <attvalue for="att1" value="FASV159"/>
          <attvalue for="att2" value="0.201893966221311"/>
        </attvalues>
        <viz:color r="255" g="99" b="71" a="1"/>
        <viz:position x="167.504386055126" y="29.849529581123" z="0"/>
        <viz:size value="5"/>
      </node>
      <node id="71" label="FASV204">
        <attvalues>
          <attvalue for="att1" value="FASV204"/>
          <attvalue for="att2" value="0.351611072611004"/>
        </attvalues>
        <viz:color r="255" g="99" b="71" a="1"/>
        <viz:position x="-137.933534333872" y="81.343094349003" z="0"/>
        <viz:size value="5"/>
      </node>
      <node id="72" label="FASV207">
        <attvalues>
          <attvalue for="att1" value="FASV207"/>
          <attvalue for="att2" value="0.661355146010039"/>
        </attvalues>
        <viz:color r="255" g="99" b="71" a="1"/>
        <viz:position x="96.3082505387946" y="-119.713574605187" z="0"/>
        <viz:size value="5"/>
      </node>
      <node id="73" label="FASV79">
        <attvalues>
          <attvalue for="att1" value="FASV79"/>
          <attvalue for="att2" value="0.183336217105941"/>
        </attvalues>
        <viz:color r="255" g="99" b="71" a="1"/>
        <viz:position x="-180.390541309545" y="-138.04793471342" z="0"/>
        <viz:size value="5"/>
      </node>
      <node id="74" label="FASV214">
        <attvalues>
          <attvalue for="att1" value="FASV214"/>
          <attvalue for="att2" value="0.0947610667388656"/>
        </attvalues>
        <viz:color r="255" g="99" b="71" a="1"/>
        <viz:position x="-38.1242718961852" y="142.037587495087" z="0"/>
        <viz:size value="5"/>
      </node>
      <node id="75" label="FASV215">
        <attvalues>
          <attvalue for="att1" value="FASV215"/>
          <attvalue for="att2" value="0.655707135409709"/>
        </attvalues>
        <viz:color r="255" g="99" b="71" a="1"/>
        <viz:position x="-128.948994670117" y="114.19589499302" z="0"/>
        <viz:size value="5"/>
      </node>
      <node id="76" label="FASV218">
        <attvalues>
          <attvalue for="att1" value="FASV218"/>
          <attvalue for="att2" value="0.186922255582341"/>
        </attvalues>
        <viz:color r="255" g="99" b="71" a="1"/>
        <viz:position x="-137.940783492906" y="146.555180197002" z="0"/>
        <viz:size value="5"/>
      </node>
      <node id="77" label="FASV46">
        <attvalues>
          <attvalue for="att1" value="FASV46"/>
          <attvalue for="att2" value="0.0892923580623558"/>
        </attvalues>
        <viz:color r="255" g="99" b="71" a="1"/>
        <viz:position x="3.73647424129015" y="107.682685220642" z="0"/>
        <viz:size value="5"/>
      </node>
      <node id="78" label="FASV221">
        <attvalues>
          <attvalue for="att1" value="FASV221"/>
          <attvalue for="att2" value="0.0894716599861758"/>
        </attvalues>
        <viz:color r="255" g="99" b="71" a="1"/>
        <viz:position x="232.378865692065" y="-14.7763865011017" z="0"/>
        <viz:size value="5"/>
      </node>
      <node id="79" label="FASV222">
        <attvalues>
          <attvalue for="att1" value="FASV222"/>
          <attvalue for="att2" value="0.0779963368616964"/>
        </attvalues>
        <viz:color r="255" g="99" b="71" a="1"/>
        <viz:position x="55.377399702484" y="-61.2455874987409" z="0"/>
        <viz:size value="5"/>
      </node>
      <node id="80" label="FASV35">
        <attvalues>
          <attvalue for="att1" value="FASV35"/>
          <attvalue for="att2" value="0.287331332921537"/>
        </attvalues>
        <viz:color r="255" g="99" b="71" a="1"/>
        <viz:position x="1.45823524287613" y="57.0840831991613" z="0"/>
        <viz:size value="5"/>
      </node>
      <node id="81" label="FASV97">
        <attvalues>
          <attvalue for="att1" value="FASV97"/>
          <attvalue for="att2" value="0.0898302638338158"/>
        </attvalues>
        <viz:color r="255" g="99" b="71" a="1"/>
        <viz:position x="29.8743094333958" y="32.2853564249355" z="0"/>
        <viz:size value="5"/>
      </node>
      <node id="82" label="FASV240">
        <attvalues>
          <attvalue for="att1" value="FASV240"/>
          <attvalue for="att2" value="0.169978223781352"/>
        </attvalues>
        <viz:color r="255" g="99" b="71" a="1"/>
        <viz:position x="-33.893173171301" y="-48.1176290770109" z="0"/>
        <viz:size value="5"/>
      </node>
      <node id="83" label="FASV236">
        <attvalues>
          <attvalue for="att1" value="FASV236"/>
          <attvalue for="att2" value="0.178853669010442"/>
        </attvalues>
        <viz:color r="255" g="99" b="71" a="1"/>
        <viz:position x="-141.719774949234" y="-117.254354582515" z="0"/>
        <viz:size value="5"/>
      </node>
      <node id="84" label="FASV244">
        <attvalues>
          <attvalue for="att1" value="FASV244"/>
          <attvalue for="att2" value="0.576545336043183"/>
        </attvalues>
        <viz:color r="255" g="99" b="71" a="1"/>
        <viz:position x="109.187296929169" y="98.1476408263325" z="0"/>
        <viz:size value="5"/>
      </node>
      <node id="85" label="FASV255">
        <attvalues>
          <attvalue for="att1" value="FASV255"/>
          <attvalue for="att2" value="0.311357790713415"/>
        </attvalues>
        <viz:color r="255" g="99" b="71" a="1"/>
        <viz:position x="120.245450789167" y="163.097727161233" z="0"/>
        <viz:size value="5"/>
      </node>
      <node id="86" label="FASV258">
        <attvalues>
          <attvalue for="att1" value="FASV258"/>
          <attvalue for="att2" value="0.117442760102095"/>
        </attvalues>
        <viz:color r="255" g="99" b="71" a="1"/>
        <viz:position x="142.810103416829" y="-170.490014218084" z="0"/>
        <viz:size value="5"/>
      </node>
      <node id="87" label="FASV272">
        <attvalues>
          <attvalue for="att1" value="FASV272"/>
          <attvalue for="att2" value="0.119325430302204"/>
        </attvalues>
        <viz:color r="255" g="99" b="71" a="1"/>
        <viz:position x="-216.011846886798" y="207.784492269596" z="0"/>
        <viz:size value="5"/>
      </node>
      <node id="88" label="FASV279">
        <attvalues>
          <attvalue for="att1" value="FASV279"/>
          <attvalue for="att2" value="0.834650455382061"/>
        </attvalues>
        <viz:color r="255" g="99" b="71" a="1"/>
        <viz:position x="19.7696085077711" y="67.1374044176717" z="0"/>
        <viz:size value="5"/>
      </node>
      <node id="89" label="FASV280">
        <attvalues>
          <attvalue for="att1" value="FASV280"/>
          <attvalue for="att2" value="0.274062990558857"/>
        </attvalues>
        <viz:color r="255" g="99" b="71" a="1"/>
        <viz:position x="52.0929706492167" y="192.704702853006" z="0"/>
        <viz:size value="5"/>
      </node>
      <node id="90" label="FASV285">
        <attvalues>
          <attvalue for="att1" value="FASV285"/>
          <attvalue for="att2" value="0.877772568060769"/>
        </attvalues>
        <viz:color r="255" g="99" b="71" a="1"/>
        <viz:position x="-40.214697290315" y="-162.450482028803" z="0"/>
        <viz:size value="5"/>
      </node>
      <node id="91" label="FASV250">
        <attvalues>
          <attvalue for="att1" value="FASV250"/>
          <attvalue for="att2" value="0.278993793463907"/>
        </attvalues>
        <viz:color r="255" g="99" b="71" a="1"/>
        <viz:position x="146.298684945802" y="142.742007318909" z="0"/>
        <viz:size value="5"/>
      </node>
      <node id="92" label="FASV297">
        <attvalues>
          <attvalue for="att1" value="FASV297"/>
          <attvalue for="att2" value="0.117801363949734"/>
        </attvalues>
        <viz:color r="255" g="99" b="71" a="1"/>
        <viz:position x="70.9704550082697" y="211.104951839634" z="0"/>
        <viz:size value="5"/>
      </node>
      <node id="93" label="FASV271">
        <attvalues>
          <attvalue for="att1" value="FASV271"/>
          <attvalue for="att2" value="0.20610756143108"/>
        </attvalues>
        <viz:color r="255" g="99" b="71" a="1"/>
        <viz:position x="50.793896915601" y="51.7885385196606" z="0"/>
        <viz:size value="5"/>
      </node>
      <node id="94" label="FASV303">
        <attvalues>
          <attvalue for="att1" value="FASV303"/>
          <attvalue for="att2" value="0.127662969759834"/>
        </attvalues>
        <viz:color r="255" g="99" b="71" a="1"/>
        <viz:position x="26.4523089837569" y="-94.688074462611" z="0"/>
        <viz:size value="5"/>
      </node>
      <node id="95" label="FASV309">
        <attvalues>
          <attvalue for="att1" value="FASV309"/>
          <attvalue for="att2" value="0.0811341205285462"/>
        </attvalues>
        <viz:color r="255" g="99" b="71" a="1"/>
        <viz:position x="212.512367243019" y="-153.069428160014" z="0"/>
        <viz:size value="5"/>
      </node>
      <node id="96" label="FASV314">
        <attvalues>
          <attvalue for="att1" value="FASV314"/>
          <attvalue for="att2" value="0.0932370003863956"/>
        </attvalues>
        <viz:color r="255" g="99" b="71" a="1"/>
        <viz:position x="-214.117633271952" y="35.8950764261697" z="0"/>
        <viz:size value="5"/>
      </node>
      <node id="97" label="FASV313">
        <attvalues>
          <attvalue for="att1" value="FASV313"/>
          <attvalue for="att2" value="0.0993332657962754"/>
        </attvalues>
        <viz:color r="255" g="99" b="71" a="1"/>
        <viz:position x="151.269500227864" y="46.5097321516172" z="0"/>
        <viz:size value="5"/>
      </node>
      <node id="98" label="FASV318">
        <attvalues>
          <attvalue for="att1" value="FASV318"/>
          <attvalue for="att2" value="0.180019131515272"/>
        </attvalues>
        <viz:color r="255" g="99" b="71" a="1"/>
        <viz:position x="-181.45411879614" y="189.867771922763" z="0"/>
        <viz:size value="5"/>
      </node>
      <node id="99" label="FASV44">
        <attvalues>
          <attvalue for="att1" value="FASV44"/>
          <attvalue for="att2" value="0.157158136228223"/>
        </attvalues>
        <viz:color r="255" g="99" b="71" a="1"/>
        <viz:position x="-250" y="13.9098704585227" z="0"/>
        <viz:size value="5"/>
      </node>
      <node id="100" label="FASV317">
        <attvalues>
          <attvalue for="att1" value="FASV317"/>
          <attvalue for="att2" value="0.129187036112304"/>
        </attvalues>
        <viz:color r="255" g="99" b="71" a="1"/>
        <viz:position x="-12.6927552205546" y="192.30841412939" z="0"/>
        <viz:size value="5"/>
      </node>
      <node id="101" label="FASV320">
        <attvalues>
          <attvalue for="att1" value="FASV320"/>
          <attvalue for="att2" value="0.145682813103743"/>
        </attvalues>
        <viz:color r="255" g="99" b="71" a="1"/>
        <viz:position x="46.4279070132122" y="170.452251143972" z="0"/>
        <viz:size value="5"/>
      </node>
      <node id="102" label="FASV208">
        <attvalues>
          <attvalue for="att1" value="FASV208"/>
          <attvalue for="att2" value="0.118070316835464"/>
        </attvalues>
        <viz:color r="255" g="99" b="71" a="1"/>
        <viz:position x="-242.823539725207" y="222.884441445794" z="0"/>
        <viz:size value="5"/>
      </node>
      <node id="103" label="FASV334">
        <attvalues>
          <attvalue for="att1" value="FASV334"/>
          <attvalue for="att2" value="0.140931312122513"/>
        </attvalues>
        <viz:color r="255" g="99" b="71" a="1"/>
        <viz:position x="-128.506741487818" y="-11.8647468633698" z="0"/>
        <viz:size value="5"/>
      </node>
      <node id="104" label="FASV344">
        <attvalues>
          <attvalue for="att1" value="FASV344"/>
          <attvalue for="att2" value="0.0929680475006657"/>
        </attvalues>
        <viz:color r="255" g="99" b="71" a="1"/>
        <viz:position x="98.046094514676" y="139.833419966314" z="0"/>
        <viz:size value="5"/>
      </node>
      <node id="105" label="FASV322">
        <attvalues>
          <attvalue for="att1" value="FASV322"/>
          <attvalue for="att2" value="0.0770998272425964"/>
        </attvalues>
        <viz:color r="255" g="99" b="71" a="1"/>
        <viz:position x="-209.380057358176" y="-250" z="0"/>
        <viz:size value="5"/>
      </node>
      <node id="106" label="FASV348">
        <attvalues>
          <attvalue for="att1" value="FASV348"/>
          <attvalue for="att2" value="0.149627455427783"/>
        </attvalues>
        <viz:color r="255" g="99" b="71" a="1"/>
        <viz:position x="-148.726762851406" y="-8.95963132589446" z="0"/>
        <viz:size value="5"/>
      </node>
      <node id="107" label="FASV378">
        <attvalues>
          <attvalue for="att1" value="FASV378"/>
          <attvalue for="att2" value="0.453813169188399"/>
        </attvalues>
        <viz:color r="255" g="99" b="71" a="1"/>
        <viz:position x="62.843801903929" y="-95.7929709476589" z="0"/>
        <viz:size value="5"/>
      </node>
      <node id="108" label="FASV352">
        <attvalues>
          <attvalue for="att1" value="FASV352"/>
          <attvalue for="att2" value="0.144517350598913"/>
        </attvalues>
        <viz:color r="255" g="99" b="71" a="1"/>
        <viz:position x="237.771367261663" y="-7.93993179792443" z="0"/>
        <viz:size value="5"/>
      </node>
      <node id="109" label="FASV393">
        <attvalues>
          <attvalue for="att1" value="FASV393"/>
          <attvalue for="att2" value="0.201983617183221"/>
        </attvalues>
        <viz:color r="255" g="99" b="71" a="1"/>
        <viz:position x="57.496472748963" y="-232.265102545705" z="0"/>
        <viz:size value="5"/>
      </node>
      <node id="110" label="FASV194">
        <attvalues>
          <attvalue for="att1" value="FASV194"/>
          <attvalue for="att2" value="0.195887351773341"/>
        </attvalues>
        <viz:color r="255" g="99" b="71" a="1"/>
        <viz:position x="-199.497552948366" y="-83.5183951765302" z="0"/>
        <viz:size value="5"/>
      </node>
      <node id="111" label="FASV407">
        <attvalues>
          <attvalue for="att1" value="FASV407"/>
          <attvalue for="att2" value="0.0770101762806864"/>
        </attvalues>
        <viz:color r="255" g="99" b="71" a="1"/>
        <viz:position x="-206.094866853851" y="-188.347018854037" z="0"/>
        <viz:size value="5"/>
      </node>
      <node id="112" label="FASV414">
        <attvalues>
          <attvalue for="att1" value="FASV414"/>
          <attvalue for="att2" value="0.126138903407364"/>
        </attvalues>
        <viz:color r="255" g="99" b="71" a="1"/>
        <viz:position x="-32.7612762335363" y="-177.177351137167" z="0"/>
        <viz:size value="5"/>
      </node>
      <node id="113" label="FASV417">
        <attvalues>
          <attvalue for="att1" value="FASV417"/>
          <attvalue for="att2" value="0.457040603817159"/>
        </attvalues>
        <viz:color r="255" g="99" b="71" a="1"/>
        <viz:position x="-227.179673666063" y="18.9736192128032" z="0"/>
        <viz:size value="5"/>
      </node>
      <node id="114" label="FASV423">
        <attvalues>
          <attvalue for="att1" value="FASV423"/>
          <attvalue for="att2" value="0.0894716599861758"/>
        </attvalues>
        <viz:color r="255" g="99" b="71" a="1"/>
        <viz:position x="-165.116676162229" y="68.7887924622113" z="0"/>
        <viz:size value="5"/>
      </node>
      <node id="115" label="FASV422">
        <attvalues>
          <attvalue for="att1" value="FASV422"/>
          <attvalue for="att2" value="0.20825918451692"/>
        </attvalues>
        <viz:color r="255" g="99" b="71" a="1"/>
        <viz:position x="67.9625878315673" y="144.441959640156" z="0"/>
        <viz:size value="5"/>
      </node>
      <node id="116" label="FASV426">
        <attvalues>
          <attvalue for="att1" value="FASV426"/>
          <attvalue for="att2" value="0.0719897224137266"/>
        </attvalues>
        <viz:color r="255" g="99" b="71" a="1"/>
        <viz:position x="-92.8603989836027" y="6.62652622326061" z="0"/>
        <viz:size value="5"/>
      </node>
      <node id="117" label="FASV241">
        <attvalues>
          <attvalue for="att1" value="FASV241"/>
          <attvalue for="att2" value="0.20619721239299"/>
        </attvalues>
        <viz:color r="255" g="99" b="71" a="1"/>
        <viz:position x="186.924787472977" y="235.374639969126" z="0"/>
        <viz:size value="5"/>
      </node>
      <node id="118" label="FASV430">
        <attvalues>
          <attvalue for="att1" value="FASV430"/>
          <attvalue for="att2" value="0.201893966221311"/>
        </attvalues>
        <viz:color r="255" g="99" b="71" a="1"/>
        <viz:position x="-118.940856915353" y="-230.335172535174" z="0"/>
        <viz:size value="5"/>
      </node>
      <node id="119" label="FASV437">
        <attvalues>
          <attvalue for="att1" value="FASV437"/>
          <attvalue for="att2" value="0.329556935981145"/>
        </attvalues>
        <viz:color r="255" g="99" b="71" a="1"/>
        <viz:position x="-57.6554315319631" y="15.2961580907671" z="0"/>
        <viz:size value="5"/>
      </node>
      <node id="120" label="FASV442">
        <attvalues>
          <attvalue for="att1" value="FASV442"/>
          <attvalue for="att2" value="0.144248397713183"/>
        </attvalues>
        <viz:color r="255" g="99" b="71" a="1"/>
        <viz:position x="37.1529695810013" y="-130.748942243493" z="0"/>
        <viz:size value="5"/>
      </node>
      <node id="121" label="FASV448">
        <attvalues>
          <attvalue for="att1" value="FASV448"/>
          <attvalue for="att2" value="0.0802376109094463"/>
        </attvalues>
        <viz:color r="255" g="99" b="71" a="1"/>
        <viz:position x="-241.231584534166" y="-137.644644046065" z="0"/>
        <viz:size value="5"/>
      </node>
      <node id="122" label="FASV457">
        <attvalues>
          <attvalue for="att1" value="FASV457"/>
          <attvalue for="att2" value="0.0778170349378764"/>
        </attvalues>
        <viz:color r="255" g="99" b="71" a="1"/>
        <viz:position x="-169.032759673714" y="219.034223836433" z="0"/>
        <viz:size value="5"/>
      </node>
      <node id="123" label="FASV451">
        <attvalues>
          <attvalue for="att1" value="FASV451"/>
          <attvalue for="att2" value="0.0874993388241559"/>
        </attvalues>
        <viz:color r="255" g="99" b="71" a="1"/>
        <viz:position x="145.627267730845" y="-35.6937438702083" z="0"/>
        <viz:size value="5"/>
      </node>
      <node id="124" label="FASV459">
        <attvalues>
          <attvalue for="att1" value="FASV459"/>
          <attvalue for="att2" value="0.162716495866642"/>
        </attvalues>
        <viz:color r="255" g="99" b="71" a="1"/>
        <viz:position x="-114.629032336441" y="173.545478083031" z="0"/>
        <viz:size value="5"/>
      </node>
      <node id="125" label="FASV450">
        <attvalues>
          <attvalue for="att1" value="FASV450"/>
          <attvalue for="att2" value="0.171771243019552"/>
        </attvalues>
        <viz:color r="255" g="99" b="71" a="1"/>
        <viz:position x="119.765000074564" y="100.540237851568" z="0"/>
        <viz:size value="5"/>
      </node>
      <node id="126" label="FASV482">
        <attvalues>
          <attvalue for="att1" value="FASV482"/>
          <attvalue for="att2" value="0.233002850004079"/>
        </attvalues>
        <viz:color r="255" g="99" b="71" a="1"/>
        <viz:position x="78.7356107139369" y="-97.674182425332" z="0"/>
        <viz:size value="5"/>
      </node>
      <node id="127" label="FASV489">
        <attvalues>
          <attvalue for="att1" value="FASV489"/>
          <attvalue for="att2" value="0.0840029513096661"/>
        </attvalues>
        <viz:color r="255" g="99" b="71" a="1"/>
        <viz:position x="201.380265530687" y="20.7595617416931" z="0"/>
        <viz:size value="5"/>
      </node>
      <node id="128" label="FASV495">
        <attvalues>
          <attvalue for="att1" value="FASV495"/>
          <attvalue for="att2" value="0.154827211218563"/>
        </attvalues>
        <viz:color r="255" g="99" b="71" a="1"/>
        <viz:position x="-208.25369236877" y="-129.984557444876" z="0"/>
        <viz:size value="5"/>
      </node>
      <node id="129" label="FASV511">
        <attvalues>
          <attvalue for="att1" value="FASV511"/>
          <attvalue for="att2" value="0.140841661160603"/>
        </attvalues>
        <viz:color r="255" g="99" b="71" a="1"/>
        <viz:position x="90.1535225485594" y="-151.108440660326" z="0"/>
        <viz:size value="5"/>
      </node>
      <node id="130" label="FASV541">
        <attvalues>
          <attvalue for="att1" value="FASV541"/>
          <attvalue for="att2" value="0.140931312122513"/>
        </attvalues>
        <viz:color r="255" g="99" b="71" a="1"/>
        <viz:position x="124.262782038134" y="157.85804132142" z="0"/>
        <viz:size value="5"/>
      </node>
      <node id="131" label="FASV561">
        <attvalues>
          <attvalue for="att1" value="FASV561"/>
          <attvalue for="att2" value="0.0779066858997864"/>
        </attvalues>
        <viz:color r="255" g="99" b="71" a="1"/>
        <viz:position x="-212.493208559216" y="-177.889493234204" z="0"/>
        <viz:size value="5"/>
      </node>
      <node id="132" label="FASV566">
        <attvalues>
          <attvalue for="att1" value="FASV566"/>
          <attvalue for="att2" value="0.2215275268796"/>
        </attvalues>
        <viz:color r="255" g="99" b="71" a="1"/>
        <viz:position x="44.0759780714199" y="-197.188830734938" z="0"/>
        <viz:size value="5"/>
      </node>
      <node id="133" label="FASV599">
        <attvalues>
          <attvalue for="att1" value="FASV599"/>
          <attvalue for="att2" value="0.0838236493858461"/>
        </attvalues>
        <viz:color r="255" g="99" b="71" a="1"/>
        <viz:position x="156.327776341851" y="-243.444451822615" z="0"/>
        <viz:size value="5"/>
      </node>
      <node id="134" label="FASV609">
        <attvalues>
          <attvalue for="att1" value="FASV609"/>
          <attvalue for="att2" value="0.0770998272425964"/>
        </attvalues>
        <viz:color r="255" g="99" b="71" a="1"/>
        <viz:position x="4.3503023504573" y="-76.6094752579593" z="0"/>
        <viz:size value="5"/>
      </node>
      <node id="135" label="FASV643">
        <attvalues>
          <attvalue for="att1" value="FASV643"/>
          <attvalue for="att2" value="0.123628676473884"/>
        </attvalues>
        <viz:color r="255" g="99" b="71" a="1"/>
        <viz:position x="2.66965266688169" y="157.310825459188" z="0"/>
        <viz:size value="5"/>
      </node>
      <node id="136" label="FASV650">
        <attvalues>
          <attvalue for="att1" value="FASV650"/>
          <attvalue for="att2" value="0.0918922359577457"/>
        </attvalues>
        <viz:color r="255" g="99" b="71" a="1"/>
        <viz:position x="48.3904006797176" y="-120.664866906254" z="0"/>
        <viz:size value="5"/>
      </node>
      <node id="137" label="FASV663">
        <attvalues>
          <attvalue for="att1" value="FASV663"/>
          <attvalue for="att2" value="0.20682476912636"/>
        </attvalues>
        <viz:color r="255" g="99" b="71" a="1"/>
        <viz:position x="210.696786865517" y="-70.0977116369871" z="0"/>
        <viz:size value="5"/>
      </node>
      <node id="138" label="FASV683">
        <attvalues>
          <attvalue for="att1" value="FASV683"/>
          <attvalue for="att2" value="0.105608833129975"/>
        </attvalues>
        <viz:color r="255" g="99" b="71" a="1"/>
        <viz:position x="-145.260093763061" y="228.442754348208" z="0"/>
        <viz:size value="5"/>
      </node>
      <node id="139" label="FASV716">
        <attvalues>
          <attvalue for="att1" value="FASV716"/>
          <attvalue for="att2" value="0.0951196705865056"/>
        </attvalues>
        <viz:color r="255" g="99" b="71" a="1"/>
        <viz:position x="-48.0807724431882" y="168.883247803292" z="0"/>
        <viz:size value="5"/>
      </node>
      <node id="140" label="FASV723">
        <attvalues>
          <attvalue for="att1" value="FASV723"/>
          <attvalue for="att2" value="0.190777246944471"/>
        </attvalues>
        <viz:color r="255" g="99" b="71" a="1"/>
        <viz:position x="-49.3990724360274" y="33.4904526799714" z="0"/>
        <viz:size value="5"/>
      </node>
      <node id="141" label="FASV759">
        <attvalues>
          <attvalue for="att1" value="FASV759"/>
          <attvalue for="att2" value="0.111615447577945"/>
        </attvalues>
        <viz:color r="255" g="99" b="71" a="1"/>
        <viz:position x="124.387083632898" y="-44.2585547105683" z="0"/>
        <viz:size value="5"/>
      </node>
      <node id="142" label="FASV741">
        <attvalues>
          <attvalue for="att1" value="FASV741"/>
          <attvalue for="att2" value="0.112153353349405"/>
        </attvalues>
        <viz:color r="255" g="99" b="71" a="1"/>
        <viz:position x="-42.3263924571068" y="240.973054679234" z="0"/>
        <viz:size value="5"/>
      </node>
      <node id="143" label="FASV782">
        <attvalues>
          <attvalue for="att1" value="FASV782"/>
          <attvalue for="att2" value="0.118608222606924"/>
        </attvalues>
        <viz:color r="255" g="99" b="71" a="1"/>
        <viz:position x="-63.6100568951974" y="99.0867950381703" z="0"/>
        <viz:size value="5"/>
      </node>
      <node id="144" label="FASV598">
        <attvalues>
          <attvalue for="att1" value="FASV598"/>
          <attvalue for="att2" value="0.0910853773005557"/>
        </attvalues>
        <viz:color r="255" g="99" b="71" a="1"/>
        <viz:position x="-64.4051856475736" y="-28.0602775566525" z="0"/>
        <viz:size value="5"/>
      </node>
      <node id="145" label="FASV806">
        <attvalues>
          <attvalue for="att1" value="FASV806"/>
          <attvalue for="att2" value="0.0876786407479759"/>
        </attvalues>
        <viz:color r="255" g="99" b="71" a="1"/>
        <viz:position x="213.085777417845" y="-67.6677942060458" z="0"/>
        <viz:size value="5"/>
      </node>
      <node id="146" label="FASV839">
        <attvalues>
          <attvalue for="att1" value="FASV839"/>
          <attvalue for="att2" value="0.086423527281236"/>
        </attvalues>
        <viz:color r="255" g="99" b="71" a="1"/>
        <viz:position x="-214.65706703998" y="-208.982325397185" z="0"/>
        <viz:size value="5"/>
      </node>
      <node id="147" label="FASV843">
        <attvalues>
          <attvalue for="att1" value="FASV843"/>
          <attvalue for="att2" value="0.155992673723393"/>
        </attvalues>
        <viz:color r="255" g="99" b="71" a="1"/>
        <viz:position x="82.7384807060955" y="-151.082467430498" z="0"/>
        <viz:size value="5"/>
      </node>
      <node id="148" label="FASV845">
        <attvalues>
          <attvalue for="att1" value="FASV845"/>
          <attvalue for="att2" value="0.158592551618783"/>
        </attvalues>
        <viz:color r="255" g="99" b="71" a="1"/>
        <viz:position x="-116.595791555198" y="-120.341543912493" z="0"/>
        <viz:size value="5"/>
      </node>
      <node id="149" label="FASV894">
        <attvalues>
          <attvalue for="att1" value="FASV894"/>
          <attvalue for="att2" value="0.085258064776406"/>
        </attvalues>
        <viz:color r="255" g="99" b="71" a="1"/>
        <viz:position x="-136.561037334271" y="-110.183289947989" z="0"/>
        <viz:size value="5"/>
      </node>
      <node id="150" label="FASV929">
        <attvalues>
          <attvalue for="att1" value="FASV929"/>
          <attvalue for="att2" value="0.100588379263015"/>
        </attvalues>
        <viz:color r="255" g="99" b="71" a="1"/>
        <viz:position x="132.797758449147" y="167.813451136555" z="0"/>
        <viz:size value="5"/>
      </node>
      <node id="151" label="FASV930">
        <attvalues>
          <attvalue for="att1" value="FASV930"/>
          <attvalue for="att2" value="0.125869950521634"/>
        </attvalues>
        <viz:color r="255" g="99" b="71" a="1"/>
        <viz:position x="-16.3570915317908" y="104.505574488413" z="0"/>
        <viz:size value="5"/>
      </node>
      <node id="152" label="FASV943">
        <attvalues>
          <attvalue for="att1" value="FASV943"/>
          <attvalue for="att2" value="0.0719897224137266"/>
        </attvalues>
        <viz:color r="255" g="99" b="71" a="1"/>
        <viz:position x="236.544514699795" y="-180.532807921804" z="0"/>
        <viz:size value="5"/>
      </node>
      <node id="153" label="FASV978">
        <attvalues>
          <attvalue for="att1" value="FASV978"/>
          <attvalue for="att2" value="0.126587158216914"/>
        </attvalues>
        <viz:color r="255" g="99" b="71" a="1"/>
        <viz:position x="90.4188332345944" y="32.8072535942306" z="0"/>
        <viz:size value="5"/>
      </node>
      <node id="154" label="FASV1001">
        <attvalues>
          <attvalue for="att1" value="FASV1001"/>
          <attvalue for="att2" value="0.110539636035025"/>
        </attvalues>
        <viz:color r="255" g="99" b="71" a="1"/>
        <viz:position x="45.0753444117955" y="76.4229162341758" z="0"/>
        <viz:size value="5"/>
      </node>
      <node id="155" label="FASV1035">
        <attvalues>
          <attvalue for="att1" value="FASV1035"/>
          <attvalue for="att2" value="0.0906371224910058"/>
        </attvalues>
        <viz:color r="255" g="99" b="71" a="1"/>
        <viz:position x="125.212710996188" y="-70.7930643544322" z="0"/>
        <viz:size value="5"/>
      </node>
      <node id="156" label="FASV1051">
        <attvalues>
          <attvalue for="att1" value="FASV1051"/>
          <attvalue for="att2" value="0.0999608225296453"/>
        </attvalues>
        <viz:color r="255" g="99" b="71" a="1"/>
        <viz:position x="-34.1097686434746" y="115.978075775345" z="0"/>
        <viz:size value="5"/>
      </node>
      <node id="157" label="FASV1053">
        <attvalues>
          <attvalue for="att1" value="FASV1053"/>
          <attvalue for="att2" value="0.104891625434695"/>
        </attvalues>
        <viz:color r="255" g="99" b="71" a="1"/>
        <viz:position x="-55.5680175697888" y="-218.228775232678" z="0"/>
        <viz:size value="5"/>
      </node>
      <node id="158" label="FASV1096">
        <attvalues>
          <attvalue for="att1" value="FASV1096"/>
          <attvalue for="att2" value="0.0896509619099958"/>
        </attvalues>
        <viz:color r="255" g="99" b="71" a="1"/>
        <viz:position x="-52.6653688295165" y="-68.5742186518279" z="0"/>
        <viz:size value="5"/>
      </node>
      <node id="159" label="FASV1258">
        <attvalues>
          <attvalue for="att1" value="FASV1258"/>
          <attvalue for="att2" value="0.0767412233949564"/>
        </attvalues>
        <viz:color r="255" g="99" b="71" a="1"/>
        <viz:position x="-94.8769842018025" y="77.3986837275047" z="0"/>
        <viz:size value="5"/>
      </node>
      <node id="160" label="FASV1302">
        <attvalues>
          <attvalue for="att1" value="FASV1302"/>
          <attvalue for="att2" value="0.0727069301090066"/>
        </attvalues>
        <viz:color r="255" g="99" b="71" a="1"/>
        <viz:position x="4.17429538794994" y="-99.0458336030225" z="0"/>
        <viz:size value="5"/>
      </node>
      <node id="161" label="BASV6">
        <attvalues>
          <attvalue for="att1" value="BASV6"/>
          <attvalue for="att2" value="0.523113362744826"/>
        </attvalues>
        <viz:color r="255" g="99" b="71" a="1"/>
        <viz:position x="6.34617558549206" y="245.658321946359" z="0"/>
        <viz:size value="5"/>
      </node>
      <node id="162" label="BASV8">
        <attvalues>
          <attvalue for="att1" value="BASV8"/>
          <attvalue for="att2" value="0.145324209256103"/>
        </attvalues>
        <viz:color r="255" g="99" b="71" a="1"/>
        <viz:position x="37.3862338516474" y="128.322158783331" z="0"/>
        <viz:size value="5"/>
      </node>
      <node id="163" label="BASV9">
        <attvalues>
          <attvalue for="att1" value="BASV9"/>
          <attvalue for="att2" value="0.0930576984625757"/>
        </attvalues>
        <viz:color r="255" g="99" b="71" a="1"/>
        <viz:position x="113.714873456629" y="165.820500710854" z="0"/>
        <viz:size value="5"/>
      </node>
      <node id="164" label="BASV10">
        <attvalues>
          <attvalue for="att1" value="BASV10"/>
          <attvalue for="att2" value="0.105519182168065"/>
        </attvalues>
        <viz:color r="255" g="99" b="71" a="1"/>
        <viz:position x="-103.725487413286" y="134.014123187315" z="0"/>
        <viz:size value="5"/>
      </node>
      <node id="165" label="BASV11">
        <attvalues>
          <attvalue for="att1" value="BASV11"/>
          <attvalue for="att2" value="0.164419864142932"/>
        </attvalues>
        <viz:color r="255" g="99" b="71" a="1"/>
        <viz:position x="28.7203501731893" y="-130.863561574539" z="0"/>
        <viz:size value="5"/>
      </node>
      <node id="166" label="BASV12">
        <attvalues>
          <attvalue for="att1" value="BASV12"/>
          <attvalue for="att2" value="0.22367914996544"/>
        </attvalues>
        <viz:color r="255" g="99" b="71" a="1"/>
        <viz:position x="-39.4289200173947" y="-43.7900985326723" z="0"/>
        <viz:size value="5"/>
      </node>
      <node id="167" label="BASV13">
        <attvalues>
          <attvalue for="att1" value="BASV13"/>
          <attvalue for="att2" value="0.229058207680039"/>
        </attvalues>
        <viz:color r="255" g="99" b="71" a="1"/>
        <viz:position x="-131.884062659714" y="190.365844463422" z="0"/>
        <viz:size value="5"/>
      </node>
      <node id="168" label="BASV16">
        <attvalues>
          <attvalue for="att1" value="BASV16"/>
          <attvalue for="att2" value="0.227623792289479"/>
        </attvalues>
        <viz:color r="255" g="99" b="71" a="1"/>
        <viz:position x="74.3529377497517" y="-34.0378575059871" z="0"/>
        <viz:size value="5"/>
      </node>
      <node id="169" label="BASV17">
        <attvalues>
          <attvalue for="att1" value="BASV17"/>
          <attvalue for="att2" value="0.114125674511425"/>
        </attvalues>
        <viz:color r="255" g="99" b="71" a="1"/>
        <viz:position x="86.6177615682131" y="160.740455028054" z="0"/>
        <viz:size value="5"/>
      </node>
      <node id="170" label="BASV18">
        <attvalues>
          <attvalue for="att1" value="BASV18"/>
          <attvalue for="att2" value="0.0822995830333762"/>
        </attvalues>
        <viz:color r="255" g="99" b="71" a="1"/>
        <viz:position x="157.065346034948" y="175.559594789718" z="0"/>
        <viz:size value="5"/>
      </node>
      <node id="171" label="BASV19">
        <attvalues>
          <attvalue for="att1" value="BASV19"/>
          <attvalue for="att2" value="0.0897406128719058"/>
        </attvalues>
        <viz:color r="255" g="99" b="71" a="1"/>
        <viz:position x="64.01951249935" y="71.9933025924915" z="0"/>
        <viz:size value="5"/>
      </node>
      <node id="172" label="BASV20">
        <attvalues>
          <attvalue for="att1" value="BASV20"/>
          <attvalue for="att2" value="0.102291747539305"/>
        </attvalues>
        <viz:color r="255" g="99" b="71" a="1"/>
        <viz:position x="-14.0926857362809" y="97.0542758065174" z="0"/>
        <viz:size value="5"/>
      </node>
      <node id="173" label="BASV21">
        <attvalues>
          <attvalue for="att1" value="BASV21"/>
          <attvalue for="att2" value="0.177239951696062"/>
        </attvalues>
        <viz:color r="255" g="99" b="71" a="1"/>
        <viz:position x="-102.040844583564" y="-15.9108313359737" z="0"/>
        <viz:size value="5"/>
      </node>
      <node id="174" label="BASV22">
        <attvalues>
          <attvalue for="att1" value="BASV22"/>
          <attvalue for="att2" value="0.180915641134372"/>
        </attvalues>
        <viz:color r="255" g="99" b="71" a="1"/>
        <viz:position x="186.475793467157" y="47.3015633262937" z="0"/>
        <viz:size value="5"/>
      </node>
      <node id="175" label="BASV23">
        <attvalues>
          <attvalue for="att1" value="BASV23"/>
          <attvalue for="att2" value="0.0726172791470966"/>
        </attvalues>
        <viz:color r="255" g="99" b="71" a="1"/>
        <viz:position x="-69.7871815776" y="-196.698962167381" z="0"/>
        <viz:size value="5"/>
      </node>
      <node id="176" label="BASV25">
        <attvalues>
          <attvalue for="att1" value="BASV25"/>
          <attvalue for="att2" value="0.0835546965001161"/>
        </attvalues>
        <viz:color r="255" g="99" b="71" a="1"/>
        <viz:position x="-172.370108698599" y="153.136852354544" z="0"/>
        <viz:size value="5"/>
      </node>
      <node id="177" label="BASV27">
        <attvalues>
          <attvalue for="att1" value="BASV27"/>
          <attvalue for="att2" value="0.0763826195473164"/>
        </attvalues>
        <viz:color r="255" g="99" b="71" a="1"/>
        <viz:position x="31.1449354350228" y="61.2205809407861" z="0"/>
        <viz:size value="5"/>
      </node>
      <node id="178" label="BASV28">
        <attvalues>
          <attvalue for="att1" value="BASV28"/>
          <attvalue for="att2" value="0.0733344868423766"/>
        </attvalues>
        <viz:color r="255" g="99" b="71" a="1"/>
        <viz:position x="-173.182863996577" y="-216.392396552073" z="0"/>
        <viz:size value="5"/>
      </node>
      <node id="179" label="BASV29">
        <attvalues>
          <attvalue for="att1" value="BASV29"/>
          <attvalue for="att2" value="0.101574539844025"/>
        </attvalues>
        <viz:color r="255" g="99" b="71" a="1"/>
        <viz:position x="131.812961392722" y="53.4997441776277" z="0"/>
        <viz:size value="5"/>
      </node>
      <node id="180" label="BASV31">
        <attvalues>
          <attvalue for="att1" value="BASV31"/>
          <attvalue for="att2" value="0.0935956042340356"/>
        </attvalues>
        <viz:color r="255" g="99" b="71" a="1"/>
        <viz:position x="129.118846423773" y="26.1046518605035" z="0"/>
        <viz:size value="5"/>
      </node>
      <node id="181" label="BASV32">
        <attvalues>
          <attvalue for="att1" value="BASV32"/>
          <attvalue for="att2" value="0.0752171570424865"/>
        </attvalues>
        <viz:color r="255" g="99" b="71" a="1"/>
        <viz:position x="172.466672570935" y="-144.969624820852" z="0"/>
        <viz:size value="5"/>
      </node>
      <node id="182" label="BASV35">
        <attvalues>
          <attvalue for="att1" value="BASV35"/>
          <attvalue for="att2" value="0.0916232830720157"/>
        </attvalues>
        <viz:color r="255" g="99" b="71" a="1"/>
        <viz:position x="27.3192566119977" y="229.538417667797" z="0"/>
        <viz:size value="5"/>
      </node>
      <node id="183" label="BASV36">
        <attvalues>
          <attvalue for="att1" value="BASV36"/>
          <attvalue for="att2" value="0.0934163023102156"/>
        </attvalues>
        <viz:color r="255" g="99" b="71" a="1"/>
        <viz:position x="-191.328971517207" y="-149.958561095324" z="0"/>
        <viz:size value="5"/>
      </node>
      <node id="184" label="BASV39">
        <attvalues>
          <attvalue for="att1" value="BASV39"/>
          <attvalue for="att2" value="0.0985264071390854"/>
        </attvalues>
        <viz:color r="255" g="99" b="71" a="1"/>
        <viz:position x="44.0964119197678" y="-239.843250850982" z="0"/>
        <viz:size value="5"/>
      </node>
      <node id="185" label="BASV42">
        <attvalues>
          <attvalue for="att1" value="BASV42"/>
          <attvalue for="att2" value="0.085078762852586"/>
        </attvalues>
        <viz:color r="255" g="99" b="71" a="1"/>
        <viz:position x="-88.4420701646791" y="-169.946691103284" z="0"/>
        <viz:size value="5"/>
      </node>
      <node id="186" label="BASV44">
        <attvalues>
          <attvalue for="att1" value="BASV44"/>
          <attvalue for="att2" value="0.112511957197045"/>
        </attvalues>
        <viz:color r="255" g="99" b="71" a="1"/>
        <viz:position x="-30.7853082854755" y="188.421343557202" z="0"/>
        <viz:size value="5"/>
      </node>
      <node id="187" label="BASV46">
        <attvalues>
          <attvalue for="att1" value="BASV46"/>
          <attvalue for="att2" value="0.0723483262613666"/>
        </attvalues>
        <viz:color r="255" g="99" b="71" a="1"/>
        <viz:position x="34.0273355163337" y="-14.0760125122548" z="0"/>
        <viz:size value="5"/>
      </node>
      <node id="188" label="BASV47">
        <attvalues>
          <attvalue for="att1" value="BASV47"/>
          <attvalue for="att2" value="0.133490282283984"/>
        </attvalues>
        <viz:color r="255" g="99" b="71" a="1"/>
        <viz:position x="-11.4001190394571" y="-12.6782503259481" z="0"/>
        <viz:size value="5"/>
      </node>
      <node id="189" label="BASV52">
        <attvalues>
          <attvalue for="att1" value="BASV52"/>
          <attvalue for="att2" value="0.0731551849185566"/>
        </attvalues>
        <viz:color r="255" g="99" b="71" a="1"/>
        <viz:position x="4.29080605119429" y="-85.5604526969817" z="0"/>
        <viz:size value="5"/>
      </node>
      <node id="190" label="BASV54">
        <attvalues>
          <attvalue for="att1" value="BASV54"/>
          <attvalue for="att2" value="0.101753841767845"/>
        </attvalues>
        <viz:color r="255" g="99" b="71" a="1"/>
        <viz:position x="7.7891394849064" y="-156.173022397816" z="0"/>
        <viz:size value="5"/>
      </node>
      <node id="191" label="BASV61">
        <attvalues>
          <attvalue for="att1" value="BASV61"/>
          <attvalue for="att2" value="0.0740516945376565"/>
        </attvalues>
        <viz:color r="255" g="99" b="71" a="1"/>
        <viz:position x="98.3095676870825" y="185.077441142499" z="0"/>
        <viz:size value="5"/>
      </node>
      <node id="192" label="BASV65">
        <attvalues>
          <attvalue for="att1" value="BASV65"/>
          <attvalue for="att2" value="0.0879475936337059"/>
        </attvalues>
        <viz:color r="255" g="99" b="71" a="1"/>
        <viz:position x="-184.394881125546" y="-111.194059564067" z="0"/>
        <viz:size value="5"/>
      </node>
      <node id="193" label="BASV74">
        <attvalues>
          <attvalue for="att1" value="BASV74"/>
          <attvalue for="att2" value="0.0752171570424865"/>
        </attvalues>
        <viz:color r="255" g="99" b="71" a="1"/>
        <viz:position x="-209.192262342977" y="95.0745678038453" z="0"/>
        <viz:size value="5"/>
      </node>
      <node id="194" label="BASV75">
        <attvalues>
          <attvalue for="att1" value="BASV75"/>
          <attvalue for="att2" value="0.0756654118520365"/>
        </attvalues>
        <viz:color r="255" g="99" b="71" a="1"/>
        <viz:position x="-54.4451504852158" y="-44.7497892630776" z="0"/>
        <viz:size value="5"/>
      </node>
      <node id="195" label="BASV80">
        <attvalues>
          <attvalue for="att1" value="BASV80"/>
          <attvalue for="att2" value="0.0766515724330464"/>
        </attvalues>
        <viz:color r="255" g="99" b="71" a="1"/>
        <viz:position x="42.7022081286115" y="14.2976755613351" z="0"/>
        <viz:size value="5"/>
      </node>
      <node id="196" label="BASV93">
        <attvalues>
          <attvalue for="att1" value="BASV93"/>
          <attvalue for="att2" value="0.111077541806485"/>
        </attvalues>
        <viz:color r="255" g="99" b="71" a="1"/>
        <viz:position x="98.7870757142743" y="239.47995471318" z="0"/>
        <viz:size value="5"/>
      </node>
    </nodes>
    <edges>
      <edge id="0" label="+" source="1" target="2" weight="0.9440529">
        <attvalues>
          <attvalue for="att1" value="+"/>
        </attvalues>
      </edge>
      <edge id="1" label="+" source="1" target="17" weight="0.9474526">
        <attvalues>
          <attvalue for="att1" value="+"/>
        </attvalues>
      </edge>
      <edge id="2" label="+" source="1" target="18" weight="0.9664898">
        <attvalues>
          <attvalue for="att1" value="+"/>
        </attvalues>
      </edge>
      <edge id="3" label="+" source="1" target="24" weight="0.9069494">
        <attvalues>
          <attvalue for="att1" value="+"/>
        </attvalues>
      </edge>
      <edge id="4" label="+" source="1" target="29" weight="0.9289736">
        <attvalues>
          <attvalue for="att1" value="+"/>
        </attvalues>
      </edge>
      <edge id="5" label="-" source="1" target="89" weight="0.9918491">
        <attvalues>
          <attvalue for="att1" value="-"/>
        </attvalues>
      </edge>
      <edge id="6" label="+" source="1" target="133" weight="0.8938326">
        <attvalues>
          <attvalue for="att1" value="+"/>
        </attvalues>
      </edge>
      <edge id="7" label="-" source="1" target="182" weight="1">
        <attvalues>
          <attvalue for="att1" value="-"/>
        </attvalues>
      </edge>
      <edge id="8" label="+" source="1" target="190" weight="0.7514698">
        <attvalues>
          <attvalue for="att1" value="+"/>
        </attvalues>
      </edge>
      <edge id="9" label="+" source="1" target="192" weight="0.9306914">
        <attvalues>
          <attvalue for="att1" value="+"/>
        </attvalues>
      </edge>
      <edge id="10" label="+" source="1" target="193" weight="0.9842119">
        <attvalues>
          <attvalue for="att1" value="+"/>
        </attvalues>
      </edge>
      <edge id="11" label="+" source="2" target="4" weight="0.9152612">
        <attvalues>
          <attvalue for="att1" value="+"/>
        </attvalues>
      </edge>
      <edge id="12" label="+" source="2" target="18" weight="0.9641935">
        <attvalues>
          <attvalue for="att1" value="+"/>
        </attvalues>
      </edge>
      <edge id="13" label="+" source="2" target="19" weight="0.9967679">
        <attvalues>
          <attvalue for="att1" value="+"/>
        </attvalues>
      </edge>
      <edge id="14" label="+" source="2" target="24" weight="0.9720027">
        <attvalues>
          <attvalue for="att1" value="+"/>
        </attvalues>
      </edge>
      <edge id="15" label="+" source="2" target="25" weight="0.9332211">
        <attvalues>
          <attvalue for="att1" value="+"/>
        </attvalues>
      </edge>
      <edge id="16" label="+" source="2" target="38" weight="0.979534">
        <attvalues>
          <attvalue for="att1" value="+"/>
        </attvalues>
      </edge>
      <edge id="17" label="+" source="2" target="92" weight="0.6695573">
        <attvalues>
          <attvalue for="att1" value="+"/>
        </attvalues>
      </edge>
      <edge id="18" label="+" source="2" target="186" weight="0.7893103">
        <attvalues>
          <attvalue for="att1" value="+"/>
        </attvalues>
      </edge>
      <edge id="19" label="+" source="2" target="193" weight="0.8039899">
        <attvalues>
          <attvalue for="att1" value="+"/>
        </attvalues>
      </edge>
      <edge id="20" label="-" source="3" target="55" weight="0.9484986">
        <attvalues>
          <attvalue for="att1" value="-"/>
        </attvalues>
      </edge>
      <edge id="21" label="-" source="3" target="87" weight="0.9770884">
        <attvalues>
          <attvalue for="att1" value="-"/>
        </attvalues>
      </edge>
      <edge id="22" label="+" source="3" target="92" weight="0.9678771">
        <attvalues>
          <attvalue for="att1" value="+"/>
        </attvalues>
      </edge>
      <edge id="23" label="-" source="3" target="115" weight="0.9683565">
        <attvalues>
          <attvalue for="att1" value="-"/>
        </attvalues>
      </edge>
      <edge id="24" label="+" source="3" target="181" weight="0.9046042">
        <attvalues>
          <attvalue for="att1" value="+"/>
        </attvalues>
      </edge>
      <edge id="25" label="-" source="4" target="14" weight="0.9206195">
        <attvalues>
          <attvalue for="att1" value="-"/>
        </attvalues>
      </edge>
      <edge id="26" label="-" source="4" target="26" weight="0.9589039">
        <attvalues>
          <attvalue for="att1" value="-"/>
        </attvalues>
      </edge>
      <edge id="27" label="-" source="4" target="42" weight="0.7922276">
        <attvalues>
          <attvalue for="att1" value="-"/>
        </attvalues>
      </edge>
      <edge id="28" label="-" source="4" target="65" weight="0.6872933">
        <attvalues>
          <attvalue for="att1" value="-"/>
        </attvalues>
      </edge>
      <edge id="29" label="-" source="4" target="84" weight="0.8379528">
        <attvalues>
          <attvalue for="att1" value="-"/>
        </attvalues>
      </edge>
      <edge id="30" label="+" source="4" target="164" weight="0.7531654">
        <attvalues>
          <attvalue for="att1" value="+"/>
        </attvalues>
      </edge>
      <edge id="31" label="+" source="4" target="165" weight="0.8271419">
        <attvalues>
          <attvalue for="att1" value="+"/>
        </attvalues>
      </edge>
      <edge id="32" label="+" source="4" target="170" weight="0.8566431">
        <attvalues>
          <attvalue for="att1" value="+"/>
        </attvalues>
      </edge>
      <edge id="33" label="+" source="4" target="171" weight="0.6904951">
        <attvalues>
          <attvalue for="att1" value="+"/>
        </attvalues>
      </edge>
      <edge id="34" label="+" source="4" target="184" weight="0.8039104">
        <attvalues>
          <attvalue for="att1" value="+"/>
        </attvalues>
      </edge>
      <edge id="35" label="+" source="4" target="185" weight="0.8244105">
        <attvalues>
          <attvalue for="att1" value="+"/>
        </attvalues>
      </edge>
      <edge id="36" label="-" source="5" target="35" weight="1">
        <attvalues>
          <attvalue for="att1" value="-"/>
        </attvalues>
      </edge>
      <edge id="37" label="-" source="5" target="69" weight="0.8970293">
        <attvalues>
          <attvalue for="att1" value="-"/>
        </attvalues>
      </edge>
      <edge id="38" label="-" source="5" target="75" weight="1">
        <attvalues>
          <attvalue for="att1" value="-"/>
        </attvalues>
      </edge>
      <edge id="39" label="-" source="5" target="144" weight="0.8083148">
        <attvalues>
          <attvalue for="att1" value="-"/>
        </attvalues>
      </edge>
      <edge id="40" label="+" source="5" target="148" weight="0.9026676">
        <attvalues>
          <attvalue for="att1" value="+"/>
        </attvalues>
      </edge>
      <edge id="41" label="-" source="6" target="49" weight="0.9376534">
        <attvalues>
          <attvalue for="att1" value="-"/>
        </attvalues>
      </edge>
      <edge id="42" label="-" source="6" target="55" weight="1">
        <attvalues>
          <attvalue for="att1" value="-"/>
        </attvalues>
      </edge>
      <edge id="43" label="+" source="6" target="73" weight="0.9852113">
        <attvalues>
          <attvalue for="att1" value="+"/>
        </attvalues>
      </edge>
      <edge id="44" label="-" source="6" target="76" weight="0.9922431">
        <attvalues>
          <attvalue for="att1" value="-"/>
        </attvalues>
      </edge>
      <edge id="45" label="-" source="6" target="147" weight="0.5622404">
        <attvalues>
          <attvalue for="att1" value="-"/>
        </attvalues>
      </edge>
      <edge id="46" label="-" source="6" target="148" weight="1">
        <attvalues>
          <attvalue for="att1" value="-"/>
        </attvalues>
      </edge>
      <edge id="47" label="-" source="6" target="160" weight="0.7767052">
        <attvalues>
          <attvalue for="att1" value="-"/>
        </attvalues>
      </edge>
      <edge id="48" label="+" source="6" target="194" weight="0.9920112">
        <attvalues>
          <attvalue for="att1" value="+"/>
        </attvalues>
      </edge>
      <edge id="49" label="-" source="7" target="16" weight="0.8033491">
        <attvalues>
          <attvalue for="att1" value="-"/>
        </attvalues>
      </edge>
      <edge id="50" label="-" source="7" target="28" weight="0.6606301">
        <attvalues>
          <attvalue for="att1" value="-"/>
        </attvalues>
      </edge>
      <edge id="51" label="-" source="7" target="95" weight="0.9228058">
        <attvalues>
          <attvalue for="att1" value="-"/>
        </attvalues>
      </edge>
      <edge id="52" label="-" source="7" target="101" weight="1">
        <attvalues>
          <attvalue for="att1" value="-"/>
        </attvalues>
      </edge>
      <edge id="53" label="+" source="7" target="118" weight="0.7854286">
        <attvalues>
          <attvalue for="att1" value="+"/>
        </attvalues>
      </edge>
      <edge id="54" label="+" source="7" target="119" weight="0.9768354">
        <attvalues>
          <attvalue for="att1" value="+"/>
        </attvalues>
      </edge>
      <edge id="55" label="+" source="7" target="123" weight="0.9806513">
        <attvalues>
          <attvalue for="att1" value="+"/>
        </attvalues>
      </edge>
      <edge id="56" label="-" source="7" target="154" weight="0.8474278">
        <attvalues>
          <attvalue for="att1" value="-"/>
        </attvalues>
      </edge>
      <edge id="57" label="-" source="8" target="87" weight="1">
        <attvalues>
          <attvalue for="att1" value="-"/>
        </attvalues>
      </edge>
      <edge id="58" label="-" source="8" target="104" weight="0.963151">
        <attvalues>
          <attvalue for="att1" value="-"/>
        </attvalues>
      </edge>
      <edge id="59" label="-" source="8" target="155" weight="0.9359792">
        <attvalues>
          <attvalue for="att1" value="-"/>
        </attvalues>
      </edge>
      <edge id="60" label="+" source="8" target="180" weight="0.990906">
        <attvalues>
          <attvalue for="att1" value="+"/>
        </attvalues>
      </edge>
      <edge id="61" label="-" source="8" target="184" weight="0.9195921">
        <attvalues>
          <attvalue for="att1" value="-"/>
        </attvalues>
      </edge>
      <edge id="62" label="-" source="9" target="22" weight="0.9764145">
        <attvalues>
          <attvalue for="att1" value="-"/>
        </attvalues>
      </edge>
      <edge id="63" label="+" source="9" target="101" weight="0.9441646">
        <attvalues>
          <attvalue for="att1" value="+"/>
        </attvalues>
      </edge>
      <edge id="64" label="-" source="9" target="154" weight="1">
        <attvalues>
          <attvalue for="att1" value="-"/>
        </attvalues>
      </edge>
      <edge id="65" label="+" source="10" target="29" weight="0.8341841">
        <attvalues>
          <attvalue for="att1" value="+"/>
        </attvalues>
      </edge>
      <edge id="66" label="-" source="10" target="54" weight="0.9755331">
        <attvalues>
          <attvalue for="att1" value="-"/>
        </attvalues>
      </edge>
      <edge id="67" label="-" source="10" target="72" weight="0.9481375">
        <attvalues>
          <attvalue for="att1" value="-"/>
        </attvalues>
      </edge>
      <edge id="68" label="-" source="10" target="139" weight="0.7710915">
        <attvalues>
          <attvalue for="att1" value="-"/>
        </attvalues>
      </edge>
      <edge id="69" label="-" source="10" target="141" weight="1">
        <attvalues>
          <attvalue for="att1" value="-"/>
        </attvalues>
      </edge>
      <edge id="70" label="+" source="10" target="163" weight="0.8600149">
        <attvalues>
          <attvalue for="att1" value="+"/>
        </attvalues>
      </edge>
      <edge id="71" label="+" source="10" target="167" weight="0.8423197">
        <attvalues>
          <attvalue for="att1" value="+"/>
        </attvalues>
      </edge>
      <edge id="72" label="+" source="10" target="172" weight="0.8658382">
        <attvalues>
          <attvalue for="att1" value="+"/>
        </attvalues>
      </edge>
      <edge id="73" label="-" source="11" target="69" weight="0.9458219">
        <attvalues>
          <attvalue for="att1" value="-"/>
        </attvalues>
      </edge>
      <edge id="74" label="-" source="11" target="100" weight="0.9239971">
        <attvalues>
          <attvalue for="att1" value="-"/>
        </attvalues>
      </edge>
      <edge id="75" label="-" source="11" target="118" weight="0.8359137">
        <attvalues>
          <attvalue for="att1" value="-"/>
        </attvalues>
      </edge>
      <edge id="76" label="-" source="11" target="140" weight="0.7356752">
        <attvalues>
          <attvalue for="att1" value="-"/>
        </attvalues>
      </edge>
      <edge id="77" label="-" source="11" target="146" weight="1">
        <attvalues>
          <attvalue for="att1" value="-"/>
        </attvalues>
      </edge>
      <edge id="78" label="+" source="11" target="163" weight="0.96528">
        <attvalues>
          <attvalue for="att1" value="+"/>
        </attvalues>
      </edge>
      <edge id="79" label="+" source="11" target="164" weight="0.8838374">
        <attvalues>
          <attvalue for="att1" value="+"/>
        </attvalues>
      </edge>
      <edge id="80" label="+" source="11" target="168" weight="0.8466269">
        <attvalues>
          <attvalue for="att1" value="+"/>
        </attvalues>
      </edge>
      <edge id="81" label="+" source="11" target="173" weight="0.9114277">
        <attvalues>
          <attvalue for="att1" value="+"/>
        </attvalues>
      </edge>
      <edge id="82" label="-" source="11" target="186" weight="0.8836815">
        <attvalues>
          <attvalue for="att1" value="-"/>
        </attvalues>
      </edge>
      <edge id="83" label="-" source="12" target="20" weight="0.940326">
        <attvalues>
          <attvalue for="att1" value="-"/>
        </attvalues>
      </edge>
      <edge id="84" label="-" source="12" target="26" weight="1">
        <attvalues>
          <attvalue for="att1" value="-"/>
        </attvalues>
      </edge>
      <edge id="85" label="+" source="12" target="43" weight="0.7587078">
        <attvalues>
          <attvalue for="att1" value="+"/>
        </attvalues>
      </edge>
      <edge id="86" label="+" source="12" target="44" weight="0.8989954">
        <attvalues>
          <attvalue for="att1" value="+"/>
        </attvalues>
      </edge>
      <edge id="87" label="+" source="12" target="48" weight="0.9140501">
        <attvalues>
          <attvalue for="att1" value="+"/>
        </attvalues>
      </edge>
      <edge id="88" label="+" source="12" target="53" weight="0.9716204">
        <attvalues>
          <attvalue for="att1" value="+"/>
        </attvalues>
      </edge>
      <edge id="89" label="+" source="12" target="64" weight="0.7852797">
        <attvalues>
          <attvalue for="att1" value="+"/>
        </attvalues>
      </edge>
      <edge id="90" label="+" source="12" target="67" weight="0.8458594">
        <attvalues>
          <attvalue for="att1" value="+"/>
        </attvalues>
      </edge>
      <edge id="91" label="+" source="12" target="72" weight="0.7532339">
        <attvalues>
          <attvalue for="att1" value="+"/>
        </attvalues>
      </edge>
      <edge id="92" label="-" source="12" target="100" weight="0.843695">
        <attvalues>
          <attvalue for="att1" value="-"/>
        </attvalues>
      </edge>
      <edge id="93" label="-" source="12" target="124" weight="0.8608579">
        <attvalues>
          <attvalue for="att1" value="-"/>
        </attvalues>
      </edge>
      <edge id="94" label="-" source="12" target="134" weight="0.9751807">
        <attvalues>
          <attvalue for="att1" value="-"/>
        </attvalues>
      </edge>
      <edge id="95" label="-" source="12" target="135" weight="0.9358222">
        <attvalues>
          <attvalue for="att1" value="-"/>
        </attvalues>
      </edge>
      <edge id="96" label="-" source="12" target="140" weight="0.9698788">
        <attvalues>
          <attvalue for="att1" value="-"/>
        </attvalues>
      </edge>
      <edge id="97" label="-" source="12" target="141" weight="0.9668965">
        <attvalues>
          <attvalue for="att1" value="-"/>
        </attvalues>
      </edge>
      <edge id="98" label="-" source="12" target="154" weight="0.8998036">
        <attvalues>
          <attvalue for="att1" value="-"/>
        </attvalues>
      </edge>
      <edge id="99" label="-" source="12" target="155" weight="0.9580691">
        <attvalues>
          <attvalue for="att1" value="-"/>
        </attvalues>
      </edge>
      <edge id="100" label="-" source="12" target="162" weight="0.867871">
        <attvalues>
          <attvalue for="att1" value="-"/>
        </attvalues>
      </edge>
      <edge id="101" label="-" source="12" target="173" weight="0.8185137">
        <attvalues>
          <attvalue for="att1" value="-"/>
        </attvalues>
      </edge>
      <edge id="102" label="-" source="13" target="35" weight="0.831822">
        <attvalues>
          <attvalue for="att1" value="-"/>
        </attvalues>
      </edge>
      <edge id="103" label="-" source="13" target="41" weight="1">
        <attvalues>
          <attvalue for="att1" value="-"/>
        </attvalues>
      </edge>
      <edge id="104" label="+" source="13" target="58" weight="0.846346">
        <attvalues>
          <attvalue for="att1" value="+"/>
        </attvalues>
      </edge>
      <edge id="105" label="+" source="13" target="59" weight="0.9395947">
        <attvalues>
          <attvalue for="att1" value="+"/>
        </attvalues>
      </edge>
      <edge id="106" label="+" source="13" target="63" weight="0.9409038">
        <attvalues>
          <attvalue for="att1" value="+"/>
        </attvalues>
      </edge>
      <edge id="107" label="+" source="13" target="68" weight="0.966248">
        <attvalues>
          <attvalue for="att1" value="+"/>
        </attvalues>
      </edge>
      <edge id="108" label="+" source="13" target="82" weight="0.920655">
        <attvalues>
          <attvalue for="att1" value="+"/>
        </attvalues>
      </edge>
      <edge id="109" label="+" source="13" target="83" weight="0.9142561">
        <attvalues>
          <attvalue for="att1" value="+"/>
        </attvalues>
      </edge>
      <edge id="110" label="-" source="13" target="102" weight="0.9243738">
        <attvalues>
          <attvalue for="att1" value="-"/>
        </attvalues>
      </edge>
      <edge id="111" label="-" source="13" target="142" weight="0.9150064">
        <attvalues>
          <attvalue for="att1" value="-"/>
        </attvalues>
      </edge>
      <edge id="112" label="-" source="13" target="181" weight="0.9738153">
        <attvalues>
          <attvalue for="att1" value="-"/>
        </attvalues>
      </edge>
      <edge id="113" label="-" source="14" target="17" weight="0.9369001">
        <attvalues>
          <attvalue for="att1" value="-"/>
        </attvalues>
      </edge>
      <edge id="114" label="+" source="14" target="24" weight="0.8478315">
        <attvalues>
          <attvalue for="att1" value="+"/>
        </attvalues>
      </edge>
      <edge id="115" label="-" source="14" target="32" weight="0.8401334">
        <attvalues>
          <attvalue for="att1" value="-"/>
        </attvalues>
      </edge>
      <edge id="116" label="-" source="14" target="83" weight="0.9632232">
        <attvalues>
          <attvalue for="att1" value="-"/>
        </attvalues>
      </edge>
      <edge id="117" label="+" source="14" target="106" weight="0.9687415">
        <attvalues>
          <attvalue for="att1" value="+"/>
        </attvalues>
      </edge>
      <edge id="118" label="-" source="14" target="107" weight="0.9624806">
        <attvalues>
          <attvalue for="att1" value="-"/>
        </attvalues>
      </edge>
      <edge id="119" label="-" source="14" target="108" weight="0.7180874">
        <attvalues>
          <attvalue for="att1" value="-"/>
        </attvalues>
      </edge>
      <edge id="120" label="-" source="14" target="111" weight="0.7880315">
        <attvalues>
          <attvalue for="att1" value="-"/>
        </attvalues>
      </edge>
      <edge id="121" label="+" source="14" target="114" weight="0.9543774">
        <attvalues>
          <attvalue for="att1" value="+"/>
        </attvalues>
      </edge>
      <edge id="122" label="+" source="14" target="115" weight="0.8690598">
        <attvalues>
          <attvalue for="att1" value="+"/>
        </attvalues>
      </edge>
      <edge id="123" label="+" source="14" target="120" weight="0.9158976">
        <attvalues>
          <attvalue for="att1" value="+"/>
        </attvalues>
      </edge>
      <edge id="124" label="+" source="14" target="134" weight="0.8013999">
        <attvalues>
          <attvalue for="att1" value="+"/>
        </attvalues>
      </edge>
      <edge id="125" label="+" source="14" target="135" weight="0.8884984">
        <attvalues>
          <attvalue for="att1" value="+"/>
        </attvalues>
      </edge>
      <edge id="126" label="+" source="14" target="142" weight="0.7422772">
        <attvalues>
          <attvalue for="att1" value="+"/>
        </attvalues>
      </edge>
      <edge id="127" label="+" source="14" target="153" weight="0.601888">
        <attvalues>
          <attvalue for="att1" value="+"/>
        </attvalues>
      </edge>
      <edge id="128" label="-" source="14" target="181" weight="0.9248179">
        <attvalues>
          <attvalue for="att1" value="-"/>
        </attvalues>
      </edge>
      <edge id="129" label="+" source="15" target="94" weight="0.9681307">
        <attvalues>
          <attvalue for="att1" value="+"/>
        </attvalues>
      </edge>
      <edge id="130" label="-" source="15" target="147" weight="0.9426427">
        <attvalues>
          <attvalue for="att1" value="-"/>
        </attvalues>
      </edge>
      <edge id="131" label="-" source="15" target="175" weight="1">
        <attvalues>
          <attvalue for="att1" value="-"/>
        </attvalues>
      </edge>
      <edge id="132" label="+" source="15" target="192" weight="0.9816699">
        <attvalues>
          <attvalue for="att1" value="+"/>
        </attvalues>
      </edge>
      <edge id="133" label="+" source="16" target="22" weight="0.7344783">
        <attvalues>
          <attvalue for="att1" value="+"/>
        </attvalues>
      </edge>
      <edge id="134" label="-" source="16" target="35" weight="0.910776">
        <attvalues>
          <attvalue for="att1" value="-"/>
        </attvalues>
      </edge>
      <edge id="135" label="+" source="16" target="36" weight="0.9449546">
        <attvalues>
          <attvalue for="att1" value="+"/>
        </attvalues>
      </edge>
      <edge id="136" label="+" source="16" target="37" weight="0.7799399">
        <attvalues>
          <attvalue for="att1" value="+"/>
        </attvalues>
      </edge>
      <edge id="137" label="+" source="16" target="40" weight="0.8508338">
        <attvalues>
          <attvalue for="att1" value="+"/>
        </attvalues>
      </edge>
      <edge id="138" label="-" source="16" target="43" weight="0.9491018">
        <attvalues>
          <attvalue for="att1" value="-"/>
        </attvalues>
      </edge>
      <edge id="139" label="+" source="16" target="64" weight="0.5586524">
        <attvalues>
          <attvalue for="att1" value="+"/>
        </attvalues>
      </edge>
      <edge id="140" label="+" source="16" target="70" weight="1">
        <attvalues>
          <attvalue for="att1" value="+"/>
        </attvalues>
      </edge>
      <edge id="141" label="-" source="16" target="87" weight="0.9352175">
        <attvalues>
          <attvalue for="att1" value="-"/>
        </attvalues>
      </edge>
      <edge id="142" label="-" source="16" target="88" weight="0.8139558">
        <attvalues>
          <attvalue for="att1" value="-"/>
        </attvalues>
      </edge>
      <edge id="143" label="-" source="16" target="92" weight="0.7467489">
        <attvalues>
          <attvalue for="att1" value="-"/>
        </attvalues>
      </edge>
      <edge id="144" label="-" source="16" target="97" weight="0.7979645">
        <attvalues>
          <attvalue for="att1" value="-"/>
        </attvalues>
      </edge>
      <edge id="145" label="+" source="16" target="110" weight="0.8665129">
        <attvalues>
          <attvalue for="att1" value="+"/>
        </attvalues>
      </edge>
      <edge id="146" label="-" source="16" target="111" weight="0.9237281">
        <attvalues>
          <attvalue for="att1" value="-"/>
        </attvalues>
      </edge>
      <edge id="147" label="-" source="16" target="112" weight="0.7230251">
        <attvalues>
          <attvalue for="att1" value="-"/>
        </attvalues>
      </edge>
      <edge id="148" label="-" source="16" target="115" weight="0.8944867">
        <attvalues>
          <attvalue for="att1" value="-"/>
        </attvalues>
      </edge>
      <edge id="149" label="+" source="16" target="118" weight="0.9304243">
        <attvalues>
          <attvalue for="att1" value="+"/>
        </attvalues>
      </edge>
      <edge id="150" label="-" source="16" target="122" weight="0.925381">
        <attvalues>
          <attvalue for="att1" value="-"/>
        </attvalues>
      </edge>
      <edge id="151" label="-" source="16" target="163" weight="0.8773215">
        <attvalues>
          <attvalue for="att1" value="-"/>
        </attvalues>
      </edge>
      <edge id="152" label="-" source="16" target="181" weight="0.6958196">
        <attvalues>
          <attvalue for="att1" value="-"/>
        </attvalues>
      </edge>
      <edge id="153" label="+" source="16" target="186" weight="0.9434939">
        <attvalues>
          <attvalue for="att1" value="+"/>
        </attvalues>
      </edge>
      <edge id="154" label="-" source="16" target="187" weight="0.8144483">
        <attvalues>
          <attvalue for="att1" value="-"/>
        </attvalues>
      </edge>
      <edge id="155" label="+" source="16" target="194" weight="0.9206878">
        <attvalues>
          <attvalue for="att1" value="+"/>
        </attvalues>
      </edge>
      <edge id="156" label="-" source="17" target="19" weight="0.8820346">
        <attvalues>
          <attvalue for="att1" value="-"/>
        </attvalues>
      </edge>
      <edge id="157" label="+" source="17" target="20" weight="0.7666309">
        <attvalues>
          <attvalue for="att1" value="+"/>
        </attvalues>
      </edge>
      <edge id="158" label="+" source="17" target="99" weight="0.9419061">
        <attvalues>
          <attvalue for="att1" value="+"/>
        </attvalues>
      </edge>
      <edge id="159" label="+" source="17" target="100" weight="0.9211118">
        <attvalues>
          <attvalue for="att1" value="+"/>
        </attvalues>
      </edge>
      <edge id="160" label="+" source="17" target="105" weight="0.985733">
        <attvalues>
          <attvalue for="att1" value="+"/>
        </attvalues>
      </edge>
      <edge id="161" label="+" source="17" target="106" weight="0.940629">
        <attvalues>
          <attvalue for="att1" value="+"/>
        </attvalues>
      </edge>
      <edge id="162" label="+" source="17" target="119" weight="0.8537786">
        <attvalues>
          <attvalue for="att1" value="+"/>
        </attvalues>
      </edge>
      <edge id="163" label="+" source="17" target="120" weight="0.9359515">
        <attvalues>
          <attvalue for="att1" value="+"/>
        </attvalues>
      </edge>
      <edge id="164" label="+" source="17" target="127" weight="0.8011852">
        <attvalues>
          <attvalue for="att1" value="+"/>
        </attvalues>
      </edge>
      <edge id="165" label="+" source="17" target="138" weight="0.8019567">
        <attvalues>
          <attvalue for="att1" value="+"/>
        </attvalues>
      </edge>
      <edge id="166" label="-" source="17" target="166" weight="0.9763629">
        <attvalues>
          <attvalue for="att1" value="-"/>
        </attvalues>
      </edge>
      <edge id="167" label="+" source="17" target="171" weight="0.9469471">
        <attvalues>
          <attvalue for="att1" value="+"/>
        </attvalues>
      </edge>
      <edge id="168" label="-" source="18" target="164" weight="0.8919762">
        <attvalues>
          <attvalue for="att1" value="-"/>
        </attvalues>
      </edge>
      <edge id="169" label="-" source="19" target="172" weight="1">
        <attvalues>
          <attvalue for="att1" value="-"/>
        </attvalues>
      </edge>
      <edge id="170" label="+" source="19" target="189" weight="0.7719663">
        <attvalues>
          <attvalue for="att1" value="+"/>
        </attvalues>
      </edge>
      <edge id="171" label="+" source="20" target="23" weight="0.8721988">
        <attvalues>
          <attvalue for="att1" value="+"/>
        </attvalues>
      </edge>
      <edge id="172" label="+" source="20" target="37" weight="0.781665">
        <attvalues>
          <attvalue for="att1" value="+"/>
        </attvalues>
      </edge>
      <edge id="173" label="+" source="20" target="41" weight="0.9286707">
        <attvalues>
          <attvalue for="att1" value="+"/>
        </attvalues>
      </edge>
      <edge id="174" label="-" source="20" target="44" weight="0.6598667">
        <attvalues>
          <attvalue for="att1" value="-"/>
        </attvalues>
      </edge>
      <edge id="175" label="-" source="20" target="49" weight="0.7806491">
        <attvalues>
          <attvalue for="att1" value="-"/>
        </attvalues>
      </edge>
      <edge id="176" label="-" source="20" target="61" weight="0.9113727">
        <attvalues>
          <attvalue for="att1" value="-"/>
        </attvalues>
      </edge>
      <edge id="177" label="+" source="20" target="89" weight="0.9589954">
        <attvalues>
          <attvalue for="att1" value="+"/>
        </attvalues>
      </edge>
      <edge id="178" label="-" source="20" target="123" weight="0.9157158">
        <attvalues>
          <attvalue for="att1" value="-"/>
        </attvalues>
      </edge>
      <edge id="179" label="-" source="20" target="151" weight="0.9476242">
        <attvalues>
          <attvalue for="att1" value="-"/>
        </attvalues>
      </edge>
      <edge id="180" label="+" source="20" target="155" weight="0.9291653">
        <attvalues>
          <attvalue for="att1" value="+"/>
        </attvalues>
      </edge>
      <edge id="181" label="+" source="20" target="185" weight="0.9782387">
        <attvalues>
          <attvalue for="att1" value="+"/>
        </attvalues>
      </edge>
      <edge id="182" label="-" source="21" target="93" weight="0.8754614">
        <attvalues>
          <attvalue for="att1" value="-"/>
        </attvalues>
      </edge>
      <edge id="183" label="+" source="21" target="116" weight="0.9354411">
        <attvalues>
          <attvalue for="att1" value="+"/>
        </attvalues>
      </edge>
      <edge id="184" label="-" source="21" target="117" weight="0.904757">
        <attvalues>
          <attvalue for="att1" value="-"/>
        </attvalues>
      </edge>
      <edge id="185" label="+" source="21" target="124" weight="0.9555961">
        <attvalues>
          <attvalue for="att1" value="+"/>
        </attvalues>
      </edge>
      <edge id="186" label="-" source="21" target="128" weight="0.8290904">
        <attvalues>
          <attvalue for="att1" value="-"/>
        </attvalues>
      </edge>
      <edge id="187" label="+" source="21" target="129" weight="0.8167079">
        <attvalues>
          <attvalue for="att1" value="+"/>
        </attvalues>
      </edge>
      <edge id="188" label="+" source="21" target="130" weight="0.8454405">
        <attvalues>
          <attvalue for="att1" value="+"/>
        </attvalues>
      </edge>
      <edge id="189" label="-" source="21" target="140" weight="0.9421387">
        <attvalues>
          <attvalue for="att1" value="-"/>
        </attvalues>
      </edge>
      <edge id="190" label="-" source="21" target="147" weight="0.9672301">
        <attvalues>
          <attvalue for="att1" value="-"/>
        </attvalues>
      </edge>
      <edge id="191" label="+" source="21" target="152" weight="0.965907">
        <attvalues>
          <attvalue for="att1" value="+"/>
        </attvalues>
      </edge>
      <edge id="192" label="-" source="21" target="160" weight="0.7642877">
        <attvalues>
          <attvalue for="att1" value="-"/>
        </attvalues>
      </edge>
      <edge id="193" label="+" source="21" target="171" weight="0.9953208">
        <attvalues>
          <attvalue for="att1" value="+"/>
        </attvalues>
      </edge>
      <edge id="194" label="-" source="21" target="176" weight="0.8189621">
        <attvalues>
          <attvalue for="att1" value="-"/>
        </attvalues>
      </edge>
      <edge id="195" label="-" source="22" target="38" weight="0.9114194">
        <attvalues>
          <attvalue for="att1" value="-"/>
        </attvalues>
      </edge>
      <edge id="196" label="+" source="22" target="71" weight="0.9026041">
        <attvalues>
          <attvalue for="att1" value="+"/>
        </attvalues>
      </edge>
      <edge id="197" label="-" source="22" target="95" weight="0.895245">
        <attvalues>
          <attvalue for="att1" value="-"/>
        </attvalues>
      </edge>
      <edge id="198" label="-" source="22" target="99" weight="0.890119">
        <attvalues>
          <attvalue for="att1" value="-"/>
        </attvalues>
      </edge>
      <edge id="199" label="-" source="22" target="104" weight="0.914348">
        <attvalues>
          <attvalue for="att1" value="-"/>
        </attvalues>
      </edge>
      <edge id="200" label="-" source="22" target="115" weight="0.9480056">
        <attvalues>
          <attvalue for="att1" value="-"/>
        </attvalues>
      </edge>
      <edge id="201" label="-" source="22" target="118" weight="0.8557562">
        <attvalues>
          <attvalue for="att1" value="-"/>
        </attvalues>
      </edge>
      <edge id="202" label="-" source="22" target="119" weight="0.873604">
        <attvalues>
          <attvalue for="att1" value="-"/>
        </attvalues>
      </edge>
      <edge id="203" label="-" source="22" target="122" weight="0.8262362">
        <attvalues>
          <attvalue for="att1" value="-"/>
        </attvalues>
      </edge>
      <edge id="204" label="+" source="22" target="130" weight="0.7204961">
        <attvalues>
          <attvalue for="att1" value="+"/>
        </attvalues>
      </edge>
      <edge id="205" label="-" source="22" target="190" weight="1">
        <attvalues>
          <attvalue for="att1" value="-"/>
        </attvalues>
      </edge>
      <edge id="206" label="+" source="22" target="191" weight="0.8148447">
        <attvalues>
          <attvalue for="att1" value="+"/>
        </attvalues>
      </edge>
      <edge id="207" label="-" source="23" target="71" weight="0.9487828">
        <attvalues>
          <attvalue for="att1" value="-"/>
        </attvalues>
      </edge>
      <edge id="208" label="-" source="23" target="76" weight="0.9223258">
        <attvalues>
          <attvalue for="att1" value="-"/>
        </attvalues>
      </edge>
      <edge id="209" label="-" source="23" target="116" weight="0.8349596">
        <attvalues>
          <attvalue for="att1" value="-"/>
        </attvalues>
      </edge>
      <edge id="210" label="+" source="23" target="129" weight="0.8965121">
        <attvalues>
          <attvalue for="att1" value="+"/>
        </attvalues>
      </edge>
      <edge id="211" label="-" source="23" target="134" weight="0.862533">
        <attvalues>
          <attvalue for="att1" value="-"/>
        </attvalues>
      </edge>
      <edge id="212" label="-" source="24" target="99" weight="0.9185254">
        <attvalues>
          <attvalue for="att1" value="-"/>
        </attvalues>
      </edge>
      <edge id="213" label="-" source="25" target="148" weight="0.9454056">
        <attvalues>
          <attvalue for="att1" value="-"/>
        </attvalues>
      </edge>
      <edge id="214" label="+" source="25" target="160" weight="0.8900766">
        <attvalues>
          <attvalue for="att1" value="+"/>
        </attvalues>
      </edge>
      <edge id="215" label="-" source="25" target="191" weight="0.8545726">
        <attvalues>
          <attvalue for="att1" value="-"/>
        </attvalues>
      </edge>
      <edge id="216" label="+" source="25" target="195" weight="0.9483466">
        <attvalues>
          <attvalue for="att1" value="+"/>
        </attvalues>
      </edge>
      <edge id="217" label="+" source="26" target="98" weight="0.9801198">
        <attvalues>
          <attvalue for="att1" value="+"/>
        </attvalues>
      </edge>
      <edge id="218" label="-" source="26" target="122" weight="1">
        <attvalues>
          <attvalue for="att1" value="-"/>
        </attvalues>
      </edge>
      <edge id="219" label="-" source="26" target="145" weight="1">
        <attvalues>
          <attvalue for="att1" value="-"/>
        </attvalues>
      </edge>
      <edge id="220" label="-" source="26" target="154" weight="0.8090376">
        <attvalues>
          <attvalue for="att1" value="-"/>
        </attvalues>
      </edge>
      <edge id="221" label="-" source="26" target="170" weight="0.8902697">
        <attvalues>
          <attvalue for="att1" value="-"/>
        </attvalues>
      </edge>
      <edge id="222" label="-" source="27" target="58" weight="0.754814">
        <attvalues>
          <attvalue for="att1" value="-"/>
        </attvalues>
      </edge>
      <edge id="223" label="-" source="27" target="114" weight="0.9357775">
        <attvalues>
          <attvalue for="att1" value="-"/>
        </attvalues>
      </edge>
      <edge id="224" label="-" source="27" target="151" weight="0.8530476">
        <attvalues>
          <attvalue for="att1" value="-"/>
        </attvalues>
      </edge>
      <edge id="225" label="-" source="27" target="157" weight="1">
        <attvalues>
          <attvalue for="att1" value="-"/>
        </attvalues>
      </edge>
      <edge id="226" label="+" source="27" target="184" weight="0.9409482">
        <attvalues>
          <attvalue for="att1" value="+"/>
        </attvalues>
      </edge>
      <edge id="227" label="+" source="28" target="30" weight="0.8692921">
        <attvalues>
          <attvalue for="att1" value="+"/>
        </attvalues>
      </edge>
      <edge id="228" label="+" source="28" target="31" weight="0.9336931">
        <attvalues>
          <attvalue for="att1" value="+"/>
        </attvalues>
      </edge>
      <edge id="229" label="+" source="28" target="34" weight="0.965023">
        <attvalues>
          <attvalue for="att1" value="+"/>
        </attvalues>
      </edge>
      <edge id="230" label="-" source="28" target="42" weight="0.8402547">
        <attvalues>
          <attvalue for="att1" value="-"/>
        </attvalues>
      </edge>
      <edge id="231" label="+" source="28" target="50" weight="0.963395">
        <attvalues>
          <attvalue for="att1" value="+"/>
        </attvalues>
      </edge>
      <edge id="232" label="-" source="28" target="158" weight="1">
        <attvalues>
          <attvalue for="att1" value="-"/>
        </attvalues>
      </edge>
      <edge id="233" label="-" source="28" target="163" weight="1">
        <attvalues>
          <attvalue for="att1" value="-"/>
        </attvalues>
      </edge>
      <edge id="234" label="-" source="28" target="165" weight="0.9742761">
        <attvalues>
          <attvalue for="att1" value="-"/>
        </attvalues>
      </edge>
      <edge id="235" label="-" source="28" target="166" weight="0.8572841">
        <attvalues>
          <attvalue for="att1" value="-"/>
        </attvalues>
      </edge>
      <edge id="236" label="-" source="28" target="172" weight="0.9936167">
        <attvalues>
          <attvalue for="att1" value="-"/>
        </attvalues>
      </edge>
      <edge id="237" label="-" source="28" target="185" weight="0.8298431">
        <attvalues>
          <attvalue for="att1" value="-"/>
        </attvalues>
      </edge>
      <edge id="238" label="-" source="28" target="186" weight="0.8871122">
        <attvalues>
          <attvalue for="att1" value="-"/>
        </attvalues>
      </edge>
      <edge id="239" label="-" source="28" target="193" weight="0.8879104">
        <attvalues>
          <attvalue for="att1" value="-"/>
        </attvalues>
      </edge>
      <edge id="240" label="-" source="29" target="34" weight="0.8755782">
        <attvalues>
          <attvalue for="att1" value="-"/>
        </attvalues>
      </edge>
      <edge id="241" label="-" source="29" target="70" weight="0.9483959">
        <attvalues>
          <attvalue for="att1" value="-"/>
        </attvalues>
      </edge>
      <edge id="242" label="-" source="29" target="77" weight="0.9070858">
        <attvalues>
          <attvalue for="att1" value="-"/>
        </attvalues>
      </edge>
      <edge id="243" label="-" source="29" target="103" weight="0.9812011">
        <attvalues>
          <attvalue for="att1" value="-"/>
        </attvalues>
      </edge>
      <edge id="244" label="+" source="29" target="131" weight="0.9685218">
        <attvalues>
          <attvalue for="att1" value="+"/>
        </attvalues>
      </edge>
      <edge id="245" label="-" source="29" target="165" weight="0.8044081">
        <attvalues>
          <attvalue for="att1" value="-"/>
        </attvalues>
      </edge>
      <edge id="246" label="+" source="29" target="184" weight="0.9586431">
        <attvalues>
          <attvalue for="att1" value="+"/>
        </attvalues>
      </edge>
      <edge id="247" label="-" source="30" target="58" weight="1">
        <attvalues>
          <attvalue for="att1" value="-"/>
        </attvalues>
      </edge>
      <edge id="248" label="+" source="30" target="75" weight="0.5810689">
        <attvalues>
          <attvalue for="att1" value="+"/>
        </attvalues>
      </edge>
      <edge id="249" label="+" source="30" target="76" weight="0.8733793">
        <attvalues>
          <attvalue for="att1" value="+"/>
        </attvalues>
      </edge>
      <edge id="250" label="+" source="30" target="80" weight="0.9149109">
        <attvalues>
          <attvalue for="att1" value="+"/>
        </attvalues>
      </edge>
      <edge id="251" label="+" source="30" target="85" weight="0.9128022">
        <attvalues>
          <attvalue for="att1" value="+"/>
        </attvalues>
      </edge>
      <edge id="252" label="+" source="30" target="103" weight="0.8836705">
        <attvalues>
          <attvalue for="att1" value="+"/>
        </attvalues>
      </edge>
      <edge id="253" label="-" source="30" target="111" weight="0.5929231">
        <attvalues>
          <attvalue for="att1" value="-"/>
        </attvalues>
      </edge>
      <edge id="254" label="+" source="30" target="119" weight="0.9111872">
        <attvalues>
          <attvalue for="att1" value="+"/>
        </attvalues>
      </edge>
      <edge id="255" label="+" source="30" target="134" weight="0.9209638">
        <attvalues>
          <attvalue for="att1" value="+"/>
        </attvalues>
      </edge>
      <edge id="256" label="+" source="30" target="155" weight="0.8713782">
        <attvalues>
          <attvalue for="att1" value="+"/>
        </attvalues>
      </edge>
      <edge id="257" label="-" source="30" target="178" weight="0.8072844">
        <attvalues>
          <attvalue for="att1" value="-"/>
        </attvalues>
      </edge>
      <edge id="258" label="-" source="30" target="179" weight="0.9975573">
        <attvalues>
          <attvalue for="att1" value="-"/>
        </attvalues>
      </edge>
      <edge id="259" label="-" source="30" target="183" weight="0.9845409">
        <attvalues>
          <attvalue for="att1" value="-"/>
        </attvalues>
      </edge>
      <edge id="260" label="-" source="30" target="188" weight="0.9714489">
        <attvalues>
          <attvalue for="att1" value="-"/>
        </attvalues>
      </edge>
      <edge id="261" label="-" source="31" target="37" weight="0.9323735">
        <attvalues>
          <attvalue for="att1" value="-"/>
        </attvalues>
      </edge>
      <edge id="262" label="-" source="31" target="38" weight="0.9596204">
        <attvalues>
          <attvalue for="att1" value="-"/>
        </attvalues>
      </edge>
      <edge id="263" label="-" source="31" target="41" weight="0.9916559">
        <attvalues>
          <attvalue for="att1" value="-"/>
        </attvalues>
      </edge>
      <edge id="264" label="+" source="31" target="49" weight="0.9071671">
        <attvalues>
          <attvalue for="att1" value="+"/>
        </attvalues>
      </edge>
      <edge id="265" label="-" source="31" target="57" weight="0.913897">
        <attvalues>
          <attvalue for="att1" value="-"/>
        </attvalues>
      </edge>
      <edge id="266" label="+" source="31" target="62" weight="0.8878516">
        <attvalues>
          <attvalue for="att1" value="+"/>
        </attvalues>
      </edge>
      <edge id="267" label="-" source="31" target="72" weight="0.9821542">
        <attvalues>
          <attvalue for="att1" value="-"/>
        </attvalues>
      </edge>
      <edge id="268" label="-" source="31" target="76" weight="0.8706004">
        <attvalues>
          <attvalue for="att1" value="-"/>
        </attvalues>
      </edge>
      <edge id="269" label="-" source="31" target="77" weight="0.9685995">
        <attvalues>
          <attvalue for="att1" value="-"/>
        </attvalues>
      </edge>
      <edge id="270" label="-" source="31" target="78" weight="0.9517151">
        <attvalues>
          <attvalue for="att1" value="-"/>
        </attvalues>
      </edge>
      <edge id="271" label="-" source="31" target="83" weight="0.9542104">
        <attvalues>
          <attvalue for="att1" value="-"/>
        </attvalues>
      </edge>
      <edge id="272" label="-" source="31" target="84" weight="0.9439356">
        <attvalues>
          <attvalue for="att1" value="-"/>
        </attvalues>
      </edge>
      <edge id="273" label="-" source="31" target="97" weight="0.9528881">
        <attvalues>
          <attvalue for="att1" value="-"/>
        </attvalues>
      </edge>
      <edge id="274" label="-" source="31" target="98" weight="0.9630397">
        <attvalues>
          <attvalue for="att1" value="-"/>
        </attvalues>
      </edge>
      <edge id="275" label="-" source="31" target="116" weight="0.8312406">
        <attvalues>
          <attvalue for="att1" value="-"/>
        </attvalues>
      </edge>
      <edge id="276" label="+" source="31" target="144" weight="0.982696">
        <attvalues>
          <attvalue for="att1" value="+"/>
        </attvalues>
      </edge>
      <edge id="277" label="-" source="31" target="149" weight="0.8957454">
        <attvalues>
          <attvalue for="att1" value="-"/>
        </attvalues>
      </edge>
      <edge id="278" label="-" source="31" target="156" weight="0.9367197">
        <attvalues>
          <attvalue for="att1" value="-"/>
        </attvalues>
      </edge>
      <edge id="279" label="+" source="31" target="193" weight="0.8787498">
        <attvalues>
          <attvalue for="att1" value="+"/>
        </attvalues>
      </edge>
      <edge id="280" label="+" source="32" target="34" weight="0.9888042">
        <attvalues>
          <attvalue for="att1" value="+"/>
        </attvalues>
      </edge>
      <edge id="281" label="+" source="32" target="74" weight="0.9742949">
        <attvalues>
          <attvalue for="att1" value="+"/>
        </attvalues>
      </edge>
      <edge id="282" label="-" source="32" target="87" weight="0.9359341">
        <attvalues>
          <attvalue for="att1" value="-"/>
        </attvalues>
      </edge>
      <edge id="283" label="+" source="32" target="92" weight="0.9727416">
        <attvalues>
          <attvalue for="att1" value="+"/>
        </attvalues>
      </edge>
      <edge id="284" label="-" source="32" target="109" weight="0.8616642">
        <attvalues>
          <attvalue for="att1" value="-"/>
        </attvalues>
      </edge>
      <edge id="285" label="+" source="32" target="139" weight="0.943892">
        <attvalues>
          <attvalue for="att1" value="+"/>
        </attvalues>
      </edge>
      <edge id="286" label="-" source="33" target="68" weight="0.8878214">
        <attvalues>
          <attvalue for="att1" value="-"/>
        </attvalues>
      </edge>
      <edge id="287" label="-" source="33" target="69" weight="0.9479726">
        <attvalues>
          <attvalue for="att1" value="-"/>
        </attvalues>
      </edge>
      <edge id="288" label="-" source="33" target="74" weight="0.9519142">
        <attvalues>
          <attvalue for="att1" value="-"/>
        </attvalues>
      </edge>
      <edge id="289" label="-" source="33" target="75" weight="0.8266141">
        <attvalues>
          <attvalue for="att1" value="-"/>
        </attvalues>
      </edge>
      <edge id="290" label="-" source="33" target="88" weight="0.9390899">
        <attvalues>
          <attvalue for="att1" value="-"/>
        </attvalues>
      </edge>
      <edge id="291" label="-" source="33" target="89" weight="0.9531949">
        <attvalues>
          <attvalue for="att1" value="-"/>
        </attvalues>
      </edge>
      <edge id="292" label="-" source="33" target="107" weight="0.8561193">
        <attvalues>
          <attvalue for="att1" value="-"/>
        </attvalues>
      </edge>
      <edge id="293" label="+" source="33" target="135" weight="0.9316243">
        <attvalues>
          <attvalue for="att1" value="+"/>
        </attvalues>
      </edge>
      <edge id="294" label="-" source="33" target="140" weight="0.8161897">
        <attvalues>
          <attvalue for="att1" value="-"/>
        </attvalues>
      </edge>
      <edge id="295" label="-" source="33" target="147" weight="0.9116491">
        <attvalues>
          <attvalue for="att1" value="-"/>
        </attvalues>
      </edge>
      <edge id="296" label="+" source="33" target="169" weight="0.7983699">
        <attvalues>
          <attvalue for="att1" value="+"/>
        </attvalues>
      </edge>
      <edge id="297" label="+" source="33" target="173" weight="0.9456669">
        <attvalues>
          <attvalue for="att1" value="+"/>
        </attvalues>
      </edge>
      <edge id="298" label="-" source="33" target="179" weight="0.9337665">
        <attvalues>
          <attvalue for="att1" value="-"/>
        </attvalues>
      </edge>
      <edge id="299" label="-" source="34" target="134" weight="1">
        <attvalues>
          <attvalue for="att1" value="-"/>
        </attvalues>
      </edge>
      <edge id="300" label="-" source="34" target="139" weight="0.8437084">
        <attvalues>
          <attvalue for="att1" value="-"/>
        </attvalues>
      </edge>
      <edge id="301" label="-" source="36" target="40" weight="0.7683752">
        <attvalues>
          <attvalue for="att1" value="-"/>
        </attvalues>
      </edge>
      <edge id="302" label="+" source="36" target="64" weight="0.9226657">
        <attvalues>
          <attvalue for="att1" value="+"/>
        </attvalues>
      </edge>
      <edge id="303" label="-" source="36" target="67" weight="0.8841923">
        <attvalues>
          <attvalue for="att1" value="-"/>
        </attvalues>
      </edge>
      <edge id="304" label="+" source="36" target="68" weight="0.9263171">
        <attvalues>
          <attvalue for="att1" value="+"/>
        </attvalues>
      </edge>
      <edge id="305" label="+" source="36" target="73" weight="0.8977876">
        <attvalues>
          <attvalue for="att1" value="+"/>
        </attvalues>
      </edge>
      <edge id="306" label="+" source="36" target="84" weight="0.884826">
        <attvalues>
          <attvalue for="att1" value="+"/>
        </attvalues>
      </edge>
      <edge id="307" label="-" source="36" target="112" weight="0.8394726">
        <attvalues>
          <attvalue for="att1" value="-"/>
        </attvalues>
      </edge>
      <edge id="308" label="-" source="36" target="135" weight="0.9452281">
        <attvalues>
          <attvalue for="att1" value="-"/>
        </attvalues>
      </edge>
      <edge id="309" label="-" source="36" target="136" weight="0.928027">
        <attvalues>
          <attvalue for="att1" value="-"/>
        </attvalues>
      </edge>
      <edge id="310" label="-" source="36" target="141" weight="0.9654004">
        <attvalues>
          <attvalue for="att1" value="-"/>
        </attvalues>
      </edge>
      <edge id="311" label="-" source="36" target="142" weight="0.9392026">
        <attvalues>
          <attvalue for="att1" value="-"/>
        </attvalues>
      </edge>
      <edge id="312" label="-" source="36" target="155" weight="0.9060418">
        <attvalues>
          <attvalue for="att1" value="-"/>
        </attvalues>
      </edge>
      <edge id="313" label="-" source="36" target="156" weight="0.9381795">
        <attvalues>
          <attvalue for="att1" value="-"/>
        </attvalues>
      </edge>
      <edge id="314" label="-" source="36" target="174" weight="0.8602388">
        <attvalues>
          <attvalue for="att1" value="-"/>
        </attvalues>
      </edge>
      <edge id="315" label="+" source="37" target="43" weight="0.9923643">
        <attvalues>
          <attvalue for="att1" value="+"/>
        </attvalues>
      </edge>
      <edge id="316" label="-" source="37" target="48" weight="0.886876">
        <attvalues>
          <attvalue for="att1" value="-"/>
        </attvalues>
      </edge>
      <edge id="317" label="-" source="37" target="55" weight="0.9608853">
        <attvalues>
          <attvalue for="att1" value="-"/>
        </attvalues>
      </edge>
      <edge id="318" label="+" source="37" target="77" weight="0.9235129">
        <attvalues>
          <attvalue for="att1" value="+"/>
        </attvalues>
      </edge>
      <edge id="319" label="+" source="37" target="81" weight="0.9751658">
        <attvalues>
          <attvalue for="att1" value="+"/>
        </attvalues>
      </edge>
      <edge id="320" label="+" source="37" target="84" weight="0.9171675">
        <attvalues>
          <attvalue for="att1" value="+"/>
        </attvalues>
      </edge>
      <edge id="321" label="-" source="37" target="111" weight="0.7711894">
        <attvalues>
          <attvalue for="att1" value="-"/>
        </attvalues>
      </edge>
      <edge id="322" label="-" source="37" target="167" weight="0.9220004">
        <attvalues>
          <attvalue for="att1" value="-"/>
        </attvalues>
      </edge>
      <edge id="323" label="-" source="37" target="189" weight="1">
        <attvalues>
          <attvalue for="att1" value="-"/>
        </attvalues>
      </edge>
      <edge id="324" label="+" source="38" target="51" weight="0.9042942">
        <attvalues>
          <attvalue for="att1" value="+"/>
        </attvalues>
      </edge>
      <edge id="325" label="+" source="38" target="52" weight="0.9212821">
        <attvalues>
          <attvalue for="att1" value="+"/>
        </attvalues>
      </edge>
      <edge id="326" label="+" source="38" target="65" weight="0.8181403">
        <attvalues>
          <attvalue for="att1" value="+"/>
        </attvalues>
      </edge>
      <edge id="327" label="-" source="38" target="112" weight="0.861592">
        <attvalues>
          <attvalue for="att1" value="-"/>
        </attvalues>
      </edge>
      <edge id="328" label="-" source="38" target="150" weight="0.8512785">
        <attvalues>
          <attvalue for="att1" value="-"/>
        </attvalues>
      </edge>
      <edge id="329" label="-" source="38" target="153" weight="0.8491578">
        <attvalues>
          <attvalue for="att1" value="-"/>
        </attvalues>
      </edge>
      <edge id="330" label="-" source="38" target="158" weight="0.8647202">
        <attvalues>
          <attvalue for="att1" value="-"/>
        </attvalues>
      </edge>
      <edge id="331" label="-" source="39" target="119" weight="0.8397159">
        <attvalues>
          <attvalue for="att1" value="-"/>
        </attvalues>
      </edge>
      <edge id="332" label="-" source="39" target="120" weight="0.8271955">
        <attvalues>
          <attvalue for="att1" value="-"/>
        </attvalues>
      </edge>
      <edge id="333" label="-" source="39" target="122" weight="0.8736627">
        <attvalues>
          <attvalue for="att1" value="-"/>
        </attvalues>
      </edge>
      <edge id="334" label="-" source="39" target="125" weight="0.9110189">
        <attvalues>
          <attvalue for="att1" value="-"/>
        </attvalues>
      </edge>
      <edge id="335" label="-" source="39" target="126" weight="0.8148093">
        <attvalues>
          <attvalue for="att1" value="-"/>
        </attvalues>
      </edge>
      <edge id="336" label="-" source="39" target="139" weight="0.7745282">
        <attvalues>
          <attvalue for="att1" value="-"/>
        </attvalues>
      </edge>
      <edge id="337" label="-" source="39" target="140" weight="0.846423">
        <attvalues>
          <attvalue for="att1" value="-"/>
        </attvalues>
      </edge>
      <edge id="338" label="-" source="39" target="147" weight="0.902949">
        <attvalues>
          <attvalue for="att1" value="-"/>
        </attvalues>
      </edge>
      <edge id="339" label="-" source="39" target="158" weight="0.911573">
        <attvalues>
          <attvalue for="att1" value="-"/>
        </attvalues>
      </edge>
      <edge id="340" label="+" source="39" target="186" weight="0.9236372">
        <attvalues>
          <attvalue for="att1" value="+"/>
        </attvalues>
      </edge>
      <edge id="341" label="-" source="39" target="191" weight="0.7860389">
        <attvalues>
          <attvalue for="att1" value="-"/>
        </attvalues>
      </edge>
      <edge id="342" label="-" source="40" target="42" weight="0.918805">
        <attvalues>
          <attvalue for="att1" value="-"/>
        </attvalues>
      </edge>
      <edge id="343" label="+" source="40" target="64" weight="0.8063669">
        <attvalues>
          <attvalue for="att1" value="+"/>
        </attvalues>
      </edge>
      <edge id="344" label="+" source="40" target="68" weight="0.8698915">
        <attvalues>
          <attvalue for="att1" value="+"/>
        </attvalues>
      </edge>
      <edge id="345" label="+" source="40" target="71" weight="0.8555909">
        <attvalues>
          <attvalue for="att1" value="+"/>
        </attvalues>
      </edge>
      <edge id="346" label="+" source="40" target="76" weight="0.9215187">
        <attvalues>
          <attvalue for="att1" value="+"/>
        </attvalues>
      </edge>
      <edge id="347" label="-" source="40" target="78" weight="0.7047298">
        <attvalues>
          <attvalue for="att1" value="-"/>
        </attvalues>
      </edge>
      <edge id="348" label="-" source="40" target="97" weight="0.5013794">
        <attvalues>
          <attvalue for="att1" value="-"/>
        </attvalues>
      </edge>
      <edge id="349" label="-" source="40" target="103" weight="1">
        <attvalues>
          <attvalue for="att1" value="-"/>
        </attvalues>
      </edge>
      <edge id="350" label="+" source="40" target="120" weight="0.9676323">
        <attvalues>
          <attvalue for="att1" value="+"/>
        </attvalues>
      </edge>
      <edge id="351" label="+" source="40" target="121" weight="0.7099499">
        <attvalues>
          <attvalue for="att1" value="+"/>
        </attvalues>
      </edge>
      <edge id="352" label="+" source="40" target="130" weight="0.7587915">
        <attvalues>
          <attvalue for="att1" value="+"/>
        </attvalues>
      </edge>
      <edge id="353" label="-" source="40" target="143" weight="0.883282">
        <attvalues>
          <attvalue for="att1" value="-"/>
        </attvalues>
      </edge>
      <edge id="354" label="+" source="40" target="144" weight="0.9484658">
        <attvalues>
          <attvalue for="att1" value="+"/>
        </attvalues>
      </edge>
      <edge id="355" label="+" source="40" target="145" weight="0.8051534">
        <attvalues>
          <attvalue for="att1" value="+"/>
        </attvalues>
      </edge>
      <edge id="356" label="+" source="40" target="148" weight="0.8420623">
        <attvalues>
          <attvalue for="att1" value="+"/>
        </attvalues>
      </edge>
      <edge id="357" label="-" source="40" target="151" weight="0.942585">
        <attvalues>
          <attvalue for="att1" value="-"/>
        </attvalues>
      </edge>
      <edge id="358" label="+" source="40" target="155" weight="0.9661711">
        <attvalues>
          <attvalue for="att1" value="+"/>
        </attvalues>
      </edge>
      <edge id="359" label="-" source="40" target="156" weight="0.892045">
        <attvalues>
          <attvalue for="att1" value="-"/>
        </attvalues>
      </edge>
      <edge id="360" label="-" source="40" target="157" weight="0.9019647">
        <attvalues>
          <attvalue for="att1" value="-"/>
        </attvalues>
      </edge>
      <edge id="361" label="-" source="40" target="167" weight="0.8241808">
        <attvalues>
          <attvalue for="att1" value="-"/>
        </attvalues>
      </edge>
      <edge id="362" label="-" source="40" target="169" weight="0.6439034">
        <attvalues>
          <attvalue for="att1" value="-"/>
        </attvalues>
      </edge>
      <edge id="363" label="+" source="40" target="179" weight="0.8329359">
        <attvalues>
          <attvalue for="att1" value="+"/>
        </attvalues>
      </edge>
      <edge id="364" label="-" source="40" target="184" weight="0.7575139">
        <attvalues>
          <attvalue for="att1" value="-"/>
        </attvalues>
      </edge>
      <edge id="365" label="+" source="41" target="52" weight="0.9217051">
        <attvalues>
          <attvalue for="att1" value="+"/>
        </attvalues>
      </edge>
      <edge id="366" label="-" source="41" target="56" weight="0.9450982">
        <attvalues>
          <attvalue for="att1" value="-"/>
        </attvalues>
      </edge>
      <edge id="367" label="-" source="41" target="62" weight="1">
        <attvalues>
          <attvalue for="att1" value="-"/>
        </attvalues>
      </edge>
      <edge id="368" label="-" source="41" target="86" weight="0.8178266">
        <attvalues>
          <attvalue for="att1" value="-"/>
        </attvalues>
      </edge>
      <edge id="369" label="-" source="41" target="116" weight="0.9385716">
        <attvalues>
          <attvalue for="att1" value="-"/>
        </attvalues>
      </edge>
      <edge id="370" label="-" source="41" target="129" weight="0.8542525">
        <attvalues>
          <attvalue for="att1" value="-"/>
        </attvalues>
      </edge>
      <edge id="371" label="-" source="41" target="139" weight="0.8637828">
        <attvalues>
          <attvalue for="att1" value="-"/>
        </attvalues>
      </edge>
      <edge id="372" label="+" source="41" target="171" weight="0.9594943">
        <attvalues>
          <attvalue for="att1" value="+"/>
        </attvalues>
      </edge>
      <edge id="373" label="-" source="41" target="175" weight="0.9530937">
        <attvalues>
          <attvalue for="att1" value="-"/>
        </attvalues>
      </edge>
      <edge id="374" label="-" source="42" target="51" weight="0.7857724">
        <attvalues>
          <attvalue for="att1" value="-"/>
        </attvalues>
      </edge>
      <edge id="375" label="-" source="42" target="81" weight="0.9590396">
        <attvalues>
          <attvalue for="att1" value="-"/>
        </attvalues>
      </edge>
      <edge id="376" label="-" source="42" target="94" weight="0.8288953">
        <attvalues>
          <attvalue for="att1" value="-"/>
        </attvalues>
      </edge>
      <edge id="377" label="-" source="42" target="104" weight="0.8284516">
        <attvalues>
          <attvalue for="att1" value="-"/>
        </attvalues>
      </edge>
      <edge id="378" label="+" source="42" target="127" weight="0.956214">
        <attvalues>
          <attvalue for="att1" value="+"/>
        </attvalues>
      </edge>
      <edge id="379" label="-" source="42" target="145" weight="0.7507057">
        <attvalues>
          <attvalue for="att1" value="-"/>
        </attvalues>
      </edge>
      <edge id="380" label="+" source="42" target="168" weight="0.8437511">
        <attvalues>
          <attvalue for="att1" value="+"/>
        </attvalues>
      </edge>
      <edge id="381" label="+" source="42" target="169" weight="0.8591984">
        <attvalues>
          <attvalue for="att1" value="+"/>
        </attvalues>
      </edge>
      <edge id="382" label="+" source="42" target="173" weight="0.8330295">
        <attvalues>
          <attvalue for="att1" value="+"/>
        </attvalues>
      </edge>
      <edge id="383" label="+" source="42" target="178" weight="0.8882125">
        <attvalues>
          <attvalue for="att1" value="+"/>
        </attvalues>
      </edge>
      <edge id="384" label="+" source="42" target="192" weight="0.9520638">
        <attvalues>
          <attvalue for="att1" value="+"/>
        </attvalues>
      </edge>
      <edge id="385" label="+" source="42" target="196" weight="0.811894">
        <attvalues>
          <attvalue for="att1" value="+"/>
        </attvalues>
      </edge>
      <edge id="386" label="-" source="43" target="46" weight="0.8769908">
        <attvalues>
          <attvalue for="att1" value="-"/>
        </attvalues>
      </edge>
      <edge id="387" label="+" source="43" target="50" weight="0.7952222">
        <attvalues>
          <attvalue for="att1" value="+"/>
        </attvalues>
      </edge>
      <edge id="388" label="-" source="43" target="51" weight="0.8054123">
        <attvalues>
          <attvalue for="att1" value="-"/>
        </attvalues>
      </edge>
      <edge id="389" label="-" source="43" target="52" weight="0.6792071">
        <attvalues>
          <attvalue for="att1" value="-"/>
        </attvalues>
      </edge>
      <edge id="390" label="-" source="43" target="62" weight="0.9230127">
        <attvalues>
          <attvalue for="att1" value="-"/>
        </attvalues>
      </edge>
      <edge id="391" label="-" source="43" target="64" weight="0.9245897">
        <attvalues>
          <attvalue for="att1" value="-"/>
        </attvalues>
      </edge>
      <edge id="392" label="+" source="43" target="74" weight="0.779429">
        <attvalues>
          <attvalue for="att1" value="+"/>
        </attvalues>
      </edge>
      <edge id="393" label="-" source="43" target="79" weight="0.8450582">
        <attvalues>
          <attvalue for="att1" value="-"/>
        </attvalues>
      </edge>
      <edge id="394" label="+" source="43" target="93" weight="0.8165376">
        <attvalues>
          <attvalue for="att1" value="+"/>
        </attvalues>
      </edge>
      <edge id="395" label="-" source="44" target="71" weight="0.9292165">
        <attvalues>
          <attvalue for="att1" value="-"/>
        </attvalues>
      </edge>
      <edge id="396" label="+" source="44" target="96" weight="0.9904338">
        <attvalues>
          <attvalue for="att1" value="+"/>
        </attvalues>
      </edge>
      <edge id="397" label="-" source="44" target="100" weight="0.9390877">
        <attvalues>
          <attvalue for="att1" value="-"/>
        </attvalues>
      </edge>
      <edge id="398" label="+" source="44" target="121" weight="0.9834331">
        <attvalues>
          <attvalue for="att1" value="+"/>
        </attvalues>
      </edge>
      <edge id="399" label="+" source="45" target="87" weight="0.9646873">
        <attvalues>
          <attvalue for="att1" value="+"/>
        </attvalues>
      </edge>
      <edge id="400" label="+" source="46" target="128" weight="0.9429445">
        <attvalues>
          <attvalue for="att1" value="+"/>
        </attvalues>
      </edge>
      <edge id="401" label="-" source="46" target="168" weight="0.7690977">
        <attvalues>
          <attvalue for="att1" value="-"/>
        </attvalues>
      </edge>
      <edge id="402" label="-" source="47" target="89" weight="0.8332826">
        <attvalues>
          <attvalue for="att1" value="-"/>
        </attvalues>
      </edge>
      <edge id="403" label="-" source="47" target="136" weight="0.809107">
        <attvalues>
          <attvalue for="att1" value="-"/>
        </attvalues>
      </edge>
      <edge id="404" label="-" source="47" target="142" weight="0.8781619">
        <attvalues>
          <attvalue for="att1" value="-"/>
        </attvalues>
      </edge>
      <edge id="405" label="-" source="48" target="66" weight="1">
        <attvalues>
          <attvalue for="att1" value="-"/>
        </attvalues>
      </edge>
      <edge id="406" label="-" source="48" target="109" weight="0.8327732">
        <attvalues>
          <attvalue for="att1" value="-"/>
        </attvalues>
      </edge>
      <edge id="407" label="+" source="48" target="162" weight="0.9656653">
        <attvalues>
          <attvalue for="att1" value="+"/>
        </attvalues>
      </edge>
      <edge id="408" label="-" source="48" target="175" weight="0.9388269">
        <attvalues>
          <attvalue for="att1" value="-"/>
        </attvalues>
      </edge>
      <edge id="409" label="-" source="49" target="52" weight="0.9202162">
        <attvalues>
          <attvalue for="att1" value="-"/>
        </attvalues>
      </edge>
      <edge id="410" label="-" source="49" target="55" weight="0.8816511">
        <attvalues>
          <attvalue for="att1" value="-"/>
        </attvalues>
      </edge>
      <edge id="411" label="-" source="49" target="114" weight="0.9374177">
        <attvalues>
          <attvalue for="att1" value="-"/>
        </attvalues>
      </edge>
      <edge id="412" label="+" source="49" target="137" weight="0.9522647">
        <attvalues>
          <attvalue for="att1" value="+"/>
        </attvalues>
      </edge>
      <edge id="413" label="-" source="49" target="138" weight="0.9104528">
        <attvalues>
          <attvalue for="att1" value="-"/>
        </attvalues>
      </edge>
      <edge id="414" label="-" source="49" target="142" weight="0.7907578">
        <attvalues>
          <attvalue for="att1" value="-"/>
        </attvalues>
      </edge>
      <edge id="415" label="+" source="49" target="145" weight="0.9606465">
        <attvalues>
          <attvalue for="att1" value="+"/>
        </attvalues>
      </edge>
      <edge id="416" label="-" source="49" target="149" weight="0.9144216">
        <attvalues>
          <attvalue for="att1" value="-"/>
        </attvalues>
      </edge>
      <edge id="417" label="+" source="49" target="150" weight="0.9654206">
        <attvalues>
          <attvalue for="att1" value="+"/>
        </attvalues>
      </edge>
      <edge id="418" label="+" source="49" target="151" weight="0.8356754">
        <attvalues>
          <attvalue for="att1" value="+"/>
        </attvalues>
      </edge>
      <edge id="419" label="+" source="49" target="161" weight="0.8975166">
        <attvalues>
          <attvalue for="att1" value="+"/>
        </attvalues>
      </edge>
      <edge id="420" label="-" source="49" target="192" weight="0.87905">
        <attvalues>
          <attvalue for="att1" value="-"/>
        </attvalues>
      </edge>
      <edge id="421" label="-" source="49" target="195" weight="0.8253018">
        <attvalues>
          <attvalue for="att1" value="-"/>
        </attvalues>
      </edge>
      <edge id="422" label="-" source="50" target="68" weight="0.984777">
        <attvalues>
          <attvalue for="att1" value="-"/>
        </attvalues>
      </edge>
      <edge id="423" label="-" source="50" target="73" weight="0.8973359">
        <attvalues>
          <attvalue for="att1" value="-"/>
        </attvalues>
      </edge>
      <edge id="424" label="-" source="50" target="113" weight="0.8960765">
        <attvalues>
          <attvalue for="att1" value="-"/>
        </attvalues>
      </edge>
      <edge id="425" label="+" source="50" target="126" weight="0.9184762">
        <attvalues>
          <attvalue for="att1" value="+"/>
        </attvalues>
      </edge>
      <edge id="426" label="-" source="50" target="131" weight="0.9036408">
        <attvalues>
          <attvalue for="att1" value="-"/>
        </attvalues>
      </edge>
      <edge id="427" label="+" source="50" target="148" weight="0.9254078">
        <attvalues>
          <attvalue for="att1" value="+"/>
        </attvalues>
      </edge>
      <edge id="428" label="-" source="50" target="163" weight="0.8555362">
        <attvalues>
          <attvalue for="att1" value="-"/>
        </attvalues>
      </edge>
      <edge id="429" label="+" source="50" target="167" weight="0.950054">
        <attvalues>
          <attvalue for="att1" value="+"/>
        </attvalues>
      </edge>
      <edge id="430" label="+" source="51" target="53" weight="0.9156663">
        <attvalues>
          <attvalue for="att1" value="+"/>
        </attvalues>
      </edge>
      <edge id="431" label="+" source="51" target="58" weight="0.9234862">
        <attvalues>
          <attvalue for="att1" value="+"/>
        </attvalues>
      </edge>
      <edge id="432" label="+" source="51" target="98" weight="0.9518423">
        <attvalues>
          <attvalue for="att1" value="+"/>
        </attvalues>
      </edge>
      <edge id="433" label="-" source="51" target="111" weight="0.9773601">
        <attvalues>
          <attvalue for="att1" value="-"/>
        </attvalues>
      </edge>
      <edge id="434" label="+" source="51" target="116" weight="0.9561524">
        <attvalues>
          <attvalue for="att1" value="+"/>
        </attvalues>
      </edge>
      <edge id="435" label="-" source="51" target="133" weight="0.8559835">
        <attvalues>
          <attvalue for="att1" value="-"/>
        </attvalues>
      </edge>
      <edge id="436" label="+" source="51" target="148" weight="0.9641598">
        <attvalues>
          <attvalue for="att1" value="+"/>
        </attvalues>
      </edge>
      <edge id="437" label="-" source="51" target="170" weight="0.9546025">
        <attvalues>
          <attvalue for="att1" value="-"/>
        </attvalues>
      </edge>
      <edge id="438" label="-" source="51" target="172" weight="0.8816374">
        <attvalues>
          <attvalue for="att1" value="-"/>
        </attvalues>
      </edge>
      <edge id="439" label="-" source="52" target="165" weight="0.9467058">
        <attvalues>
          <attvalue for="att1" value="-"/>
        </attvalues>
      </edge>
      <edge id="440" label="+" source="53" target="67" weight="0.9120526">
        <attvalues>
          <attvalue for="att1" value="+"/>
        </attvalues>
      </edge>
      <edge id="441" label="+" source="53" target="142" weight="0.8646431">
        <attvalues>
          <attvalue for="att1" value="+"/>
        </attvalues>
      </edge>
      <edge id="442" label="-" source="53" target="191" weight="0.9485385">
        <attvalues>
          <attvalue for="att1" value="-"/>
        </attvalues>
      </edge>
      <edge id="443" label="-" source="54" target="67" weight="0.9301543">
        <attvalues>
          <attvalue for="att1" value="-"/>
        </attvalues>
      </edge>
      <edge id="444" label="+" source="54" target="72" weight="0.9680046">
        <attvalues>
          <attvalue for="att1" value="+"/>
        </attvalues>
      </edge>
      <edge id="445" label="-" source="54" target="73" weight="0.9017189">
        <attvalues>
          <attvalue for="att1" value="-"/>
        </attvalues>
      </edge>
      <edge id="446" label="+" source="54" target="80" weight="0.9695266">
        <attvalues>
          <attvalue for="att1" value="+"/>
        </attvalues>
      </edge>
      <edge id="447" label="-" source="54" target="84" weight="0.9372199">
        <attvalues>
          <attvalue for="att1" value="-"/>
        </attvalues>
      </edge>
      <edge id="448" label="+" source="54" target="85" weight="0.9488992">
        <attvalues>
          <attvalue for="att1" value="+"/>
        </attvalues>
      </edge>
      <edge id="449" label="+" source="54" target="86" weight="0.8918604">
        <attvalues>
          <attvalue for="att1" value="+"/>
        </attvalues>
      </edge>
      <edge id="450" label="+" source="54" target="96" weight="0.8998939">
        <attvalues>
          <attvalue for="att1" value="+"/>
        </attvalues>
      </edge>
      <edge id="451" label="-" source="54" target="127" weight="0.890475">
        <attvalues>
          <attvalue for="att1" value="-"/>
        </attvalues>
      </edge>
      <edge id="452" label="-" source="54" target="130" weight="0.7831767">
        <attvalues>
          <attvalue for="att1" value="-"/>
        </attvalues>
      </edge>
      <edge id="453" label="+" source="54" target="138" weight="0.9822605">
        <attvalues>
          <attvalue for="att1" value="+"/>
        </attvalues>
      </edge>
      <edge id="454" label="-" source="55" target="140" weight="0.9481867">
        <attvalues>
          <attvalue for="att1" value="-"/>
        </attvalues>
      </edge>
      <edge id="455" label="+" source="56" target="106" weight="0.947297">
        <attvalues>
          <attvalue for="att1" value="+"/>
        </attvalues>
      </edge>
      <edge id="456" label="+" source="57" target="171" weight="0.9614358">
        <attvalues>
          <attvalue for="att1" value="+"/>
        </attvalues>
      </edge>
      <edge id="457" label="-" source="57" target="194" weight="0.949051">
        <attvalues>
          <attvalue for="att1" value="-"/>
        </attvalues>
      </edge>
      <edge id="458" label="+" source="57" target="195" weight="0.9604732">
        <attvalues>
          <attvalue for="att1" value="+"/>
        </attvalues>
      </edge>
      <edge id="459" label="+" source="58" target="61" weight="0.7892136">
        <attvalues>
          <attvalue for="att1" value="+"/>
        </attvalues>
      </edge>
      <edge id="460" label="-" source="58" target="64" weight="0.9580547">
        <attvalues>
          <attvalue for="att1" value="-"/>
        </attvalues>
      </edge>
      <edge id="461" label="+" source="58" target="68" weight="0.9487134">
        <attvalues>
          <attvalue for="att1" value="+"/>
        </attvalues>
      </edge>
      <edge id="462" label="-" source="58" target="69" weight="0.9212606">
        <attvalues>
          <attvalue for="att1" value="-"/>
        </attvalues>
      </edge>
      <edge id="463" label="-" source="58" target="70" weight="0.8662995">
        <attvalues>
          <attvalue for="att1" value="-"/>
        </attvalues>
      </edge>
      <edge id="464" label="-" source="58" target="80" weight="0.9067978">
        <attvalues>
          <attvalue for="att1" value="-"/>
        </attvalues>
      </edge>
      <edge id="465" label="+" source="58" target="111" weight="0.8925851">
        <attvalues>
          <attvalue for="att1" value="+"/>
        </attvalues>
      </edge>
      <edge id="466" label="+" source="58" target="114" weight="0.8555132">
        <attvalues>
          <attvalue for="att1" value="+"/>
        </attvalues>
      </edge>
      <edge id="467" label="-" source="58" target="122" weight="0.9531122">
        <attvalues>
          <attvalue for="att1" value="-"/>
        </attvalues>
      </edge>
      <edge id="468" label="-" source="58" target="127" weight="0.9573644">
        <attvalues>
          <attvalue for="att1" value="-"/>
        </attvalues>
      </edge>
      <edge id="469" label="-" source="58" target="171" weight="0.9464436">
        <attvalues>
          <attvalue for="att1" value="-"/>
        </attvalues>
      </edge>
      <edge id="470" label="-" source="58" target="189" weight="0.9385834">
        <attvalues>
          <attvalue for="att1" value="-"/>
        </attvalues>
      </edge>
      <edge id="471" label="+" source="58" target="194" weight="0.9496847">
        <attvalues>
          <attvalue for="att1" value="+"/>
        </attvalues>
      </edge>
      <edge id="472" label="-" source="58" target="195" weight="0.9147005">
        <attvalues>
          <attvalue for="att1" value="-"/>
        </attvalues>
      </edge>
      <edge id="473" label="+" source="59" target="65" weight="0.9612837">
        <attvalues>
          <attvalue for="att1" value="+"/>
        </attvalues>
      </edge>
      <edge id="474" label="-" source="59" target="69" weight="0.9288835">
        <attvalues>
          <attvalue for="att1" value="-"/>
        </attvalues>
      </edge>
      <edge id="475" label="+" source="59" target="70" weight="0.9771848">
        <attvalues>
          <attvalue for="att1" value="+"/>
        </attvalues>
      </edge>
      <edge id="476" label="+" source="59" target="71" weight="0.8421079">
        <attvalues>
          <attvalue for="att1" value="+"/>
        </attvalues>
      </edge>
      <edge id="477" label="+" source="59" target="81" weight="0.8880007">
        <attvalues>
          <attvalue for="att1" value="+"/>
        </attvalues>
      </edge>
      <edge id="478" label="-" source="59" target="112" weight="0.8824349">
        <attvalues>
          <attvalue for="att1" value="-"/>
        </attvalues>
      </edge>
      <edge id="479" label="-" source="59" target="115" weight="0.8109329">
        <attvalues>
          <attvalue for="att1" value="-"/>
        </attvalues>
      </edge>
      <edge id="480" label="+" source="59" target="123" weight="0.9935187">
        <attvalues>
          <attvalue for="att1" value="+"/>
        </attvalues>
      </edge>
      <edge id="481" label="+" source="59" target="128" weight="0.9909955">
        <attvalues>
          <attvalue for="att1" value="+"/>
        </attvalues>
      </edge>
      <edge id="482" label="-" source="59" target="132" weight="0.9575401">
        <attvalues>
          <attvalue for="att1" value="-"/>
        </attvalues>
      </edge>
      <edge id="483" label="-" source="59" target="136" weight="0.9460689">
        <attvalues>
          <attvalue for="att1" value="-"/>
        </attvalues>
      </edge>
      <edge id="484" label="-" source="60" target="125" weight="0.9306005">
        <attvalues>
          <attvalue for="att1" value="-"/>
        </attvalues>
      </edge>
      <edge id="485" label="-" source="60" target="175" weight="0.8745719">
        <attvalues>
          <attvalue for="att1" value="-"/>
        </attvalues>
      </edge>
      <edge id="486" label="+" source="61" target="147" weight="0.9869247">
        <attvalues>
          <attvalue for="att1" value="+"/>
        </attvalues>
      </edge>
      <edge id="487" label="-" source="61" target="175" weight="0.9471049">
        <attvalues>
          <attvalue for="att1" value="-"/>
        </attvalues>
      </edge>
      <edge id="488" label="+" source="62" target="75" weight="0.8832615">
        <attvalues>
          <attvalue for="att1" value="+"/>
        </attvalues>
      </edge>
      <edge id="489" label="-" source="62" target="94" weight="0.9439621">
        <attvalues>
          <attvalue for="att1" value="-"/>
        </attvalues>
      </edge>
      <edge id="490" label="-" source="62" target="111" weight="0.9306583">
        <attvalues>
          <attvalue for="att1" value="-"/>
        </attvalues>
      </edge>
      <edge id="491" label="-" source="62" target="174" weight="1">
        <attvalues>
          <attvalue for="att1" value="-"/>
        </attvalues>
      </edge>
      <edge id="492" label="+" source="62" target="191" weight="0.9565376">
        <attvalues>
          <attvalue for="att1" value="+"/>
        </attvalues>
      </edge>
      <edge id="493" label="-" source="63" target="81" weight="0.9618255">
        <attvalues>
          <attvalue for="att1" value="-"/>
        </attvalues>
      </edge>
      <edge id="494" label="+" source="63" target="82" weight="0.9451185">
        <attvalues>
          <attvalue for="att1" value="+"/>
        </attvalues>
      </edge>
      <edge id="495" label="+" source="63" target="86" weight="0.7770972">
        <attvalues>
          <attvalue for="att1" value="+"/>
        </attvalues>
      </edge>
      <edge id="496" label="-" source="63" target="89" weight="0.948469">
        <attvalues>
          <attvalue for="att1" value="-"/>
        </attvalues>
      </edge>
      <edge id="497" label="+" source="63" target="93" weight="0.9286316">
        <attvalues>
          <attvalue for="att1" value="+"/>
        </attvalues>
      </edge>
      <edge id="498" label="-" source="63" target="94" weight="0.9206665">
        <attvalues>
          <attvalue for="att1" value="-"/>
        </attvalues>
      </edge>
      <edge id="499" label="-" source="63" target="95" weight="0.8708013">
        <attvalues>
          <attvalue for="att1" value="-"/>
        </attvalues>
      </edge>
      <edge id="500" label="+" source="63" target="102" weight="0.6206855">
        <attvalues>
          <attvalue for="att1" value="+"/>
        </attvalues>
      </edge>
      <edge id="501" label="-" source="63" target="105" weight="0.8984409">
        <attvalues>
          <attvalue for="att1" value="-"/>
        </attvalues>
      </edge>
      <edge id="502" label="+" source="63" target="136" weight="0.880267">
        <attvalues>
          <attvalue for="att1" value="+"/>
        </attvalues>
      </edge>
      <edge id="503" label="+" source="63" target="139" weight="0.8665033">
        <attvalues>
          <attvalue for="att1" value="+"/>
        </attvalues>
      </edge>
      <edge id="504" label="-" source="63" target="147" weight="0.9520448">
        <attvalues>
          <attvalue for="att1" value="-"/>
        </attvalues>
      </edge>
      <edge id="505" label="-" source="63" target="152" weight="0.9516448">
        <attvalues>
          <attvalue for="att1" value="-"/>
        </attvalues>
      </edge>
      <edge id="506" label="-" source="63" target="157" weight="0.9475947">
        <attvalues>
          <attvalue for="att1" value="-"/>
        </attvalues>
      </edge>
      <edge id="507" label="+" source="64" target="78" weight="0.9060138">
        <attvalues>
          <attvalue for="att1" value="+"/>
        </attvalues>
      </edge>
      <edge id="508" label="+" source="64" target="153" weight="0.9776367">
        <attvalues>
          <attvalue for="att1" value="+"/>
        </attvalues>
      </edge>
      <edge id="509" label="+" source="64" target="162" weight="0.8115049">
        <attvalues>
          <attvalue for="att1" value="+"/>
        </attvalues>
      </edge>
      <edge id="510" label="-" source="65" target="78" weight="0.7412017">
        <attvalues>
          <attvalue for="att1" value="-"/>
        </attvalues>
      </edge>
      <edge id="511" label="-" source="65" target="79" weight="0.9487932">
        <attvalues>
          <attvalue for="att1" value="-"/>
        </attvalues>
      </edge>
      <edge id="512" label="-" source="65" target="94" weight="0.956949">
        <attvalues>
          <attvalue for="att1" value="-"/>
        </attvalues>
      </edge>
      <edge id="513" label="-" source="66" target="95" weight="0.8447697">
        <attvalues>
          <attvalue for="att1" value="-"/>
        </attvalues>
      </edge>
      <edge id="514" label="-" source="67" target="83" weight="0.6498619">
        <attvalues>
          <attvalue for="att1" value="-"/>
        </attvalues>
      </edge>
      <edge id="515" label="+" source="67" target="87" weight="0.8551661">
        <attvalues>
          <attvalue for="att1" value="+"/>
        </attvalues>
      </edge>
      <edge id="516" label="+" source="67" target="93" weight="1">
        <attvalues>
          <attvalue for="att1" value="+"/>
        </attvalues>
      </edge>
      <edge id="517" label="+" source="67" target="147" weight="0.8208947">
        <attvalues>
          <attvalue for="att1" value="+"/>
        </attvalues>
      </edge>
      <edge id="518" label="+" source="67" target="160" weight="0.7382453">
        <attvalues>
          <attvalue for="att1" value="+"/>
        </attvalues>
      </edge>
      <edge id="519" label="+" source="67" target="169" weight="0.7494862">
        <attvalues>
          <attvalue for="att1" value="+"/>
        </attvalues>
      </edge>
      <edge id="520" label="-" source="67" target="193" weight="0.8554227">
        <attvalues>
          <attvalue for="att1" value="-"/>
        </attvalues>
      </edge>
      <edge id="521" label="-" source="67" target="194" weight="0.8266708">
        <attvalues>
          <attvalue for="att1" value="-"/>
        </attvalues>
      </edge>
      <edge id="522" label="-" source="68" target="124" weight="0.8200939">
        <attvalues>
          <attvalue for="att1" value="-"/>
        </attvalues>
      </edge>
      <edge id="523" label="-" source="68" target="181" weight="0.7952974">
        <attvalues>
          <attvalue for="att1" value="-"/>
        </attvalues>
      </edge>
      <edge id="524" label="-" source="69" target="114" weight="0.8646467">
        <attvalues>
          <attvalue for="att1" value="-"/>
        </attvalues>
      </edge>
      <edge id="525" label="-" source="69" target="115" weight="0.8581516">
        <attvalues>
          <attvalue for="att1" value="-"/>
        </attvalues>
      </edge>
      <edge id="526" label="-" source="69" target="117" weight="0.8640089">
        <attvalues>
          <attvalue for="att1" value="-"/>
        </attvalues>
      </edge>
      <edge id="527" label="-" source="69" target="120" weight="0.9310807">
        <attvalues>
          <attvalue for="att1" value="-"/>
        </attvalues>
      </edge>
      <edge id="528" label="-" source="69" target="121" weight="0.8400205">
        <attvalues>
          <attvalue for="att1" value="-"/>
        </attvalues>
      </edge>
      <edge id="529" label="-" source="69" target="134" weight="0.8040653">
        <attvalues>
          <attvalue for="att1" value="-"/>
        </attvalues>
      </edge>
      <edge id="530" label="-" source="69" target="135" weight="0.8696199">
        <attvalues>
          <attvalue for="att1" value="-"/>
        </attvalues>
      </edge>
      <edge id="531" label="-" source="69" target="142" weight="0.8942692">
        <attvalues>
          <attvalue for="att1" value="-"/>
        </attvalues>
      </edge>
      <edge id="532" label="-" source="69" target="153" weight="0.9236548">
        <attvalues>
          <attvalue for="att1" value="-"/>
        </attvalues>
      </edge>
      <edge id="533" label="+" source="69" target="181" weight="0.9405261">
        <attvalues>
          <attvalue for="att1" value="+"/>
        </attvalues>
      </edge>
      <edge id="534" label="-" source="69" target="186" weight="0.8144942">
        <attvalues>
          <attvalue for="att1" value="-"/>
        </attvalues>
      </edge>
      <edge id="535" label="-" source="69" target="193" weight="0.9332212">
        <attvalues>
          <attvalue for="att1" value="-"/>
        </attvalues>
      </edge>
      <edge id="536" label="+" source="70" target="93" weight="0.9150847">
        <attvalues>
          <attvalue for="att1" value="+"/>
        </attvalues>
      </edge>
      <edge id="537" label="+" source="70" target="101" weight="0.9437121">
        <attvalues>
          <attvalue for="att1" value="+"/>
        </attvalues>
      </edge>
      <edge id="538" label="+" source="70" target="105" weight="0.9893507">
        <attvalues>
          <attvalue for="att1" value="+"/>
        </attvalues>
      </edge>
      <edge id="539" label="+" source="71" target="175" weight="0.705611">
        <attvalues>
          <attvalue for="att1" value="+"/>
        </attvalues>
      </edge>
      <edge id="540" label="-" source="72" target="157" weight="0.7656782">
        <attvalues>
          <attvalue for="att1" value="-"/>
        </attvalues>
      </edge>
      <edge id="541" label="-" source="72" target="158" weight="0.7718828">
        <attvalues>
          <attvalue for="att1" value="-"/>
        </attvalues>
      </edge>
      <edge id="542" label="+" source="72" target="185" weight="0.8992984">
        <attvalues>
          <attvalue for="att1" value="+"/>
        </attvalues>
      </edge>
      <edge id="543" label="-" source="73" target="75" weight="0.7597532">
        <attvalues>
          <attvalue for="att1" value="-"/>
        </attvalues>
      </edge>
      <edge id="544" label="+" source="73" target="79" weight="0.9171709">
        <attvalues>
          <attvalue for="att1" value="+"/>
        </attvalues>
      </edge>
      <edge id="545" label="+" source="73" target="85" weight="1">
        <attvalues>
          <attvalue for="att1" value="+"/>
        </attvalues>
      </edge>
      <edge id="546" label="+" source="73" target="139" weight="0.915531">
        <attvalues>
          <attvalue for="att1" value="+"/>
        </attvalues>
      </edge>
      <edge id="547" label="+" source="73" target="152" weight="0.7658647">
        <attvalues>
          <attvalue for="att1" value="+"/>
        </attvalues>
      </edge>
      <edge id="548" label="+" source="73" target="161" weight="0.8284615">
        <attvalues>
          <attvalue for="att1" value="+"/>
        </attvalues>
      </edge>
      <edge id="549" label="-" source="73" target="185" weight="0.9022886">
        <attvalues>
          <attvalue for="att1" value="-"/>
        </attvalues>
      </edge>
      <edge id="550" label="-" source="73" target="186" weight="0.897333">
        <attvalues>
          <attvalue for="att1" value="-"/>
        </attvalues>
      </edge>
      <edge id="551" label="+" source="74" target="91" weight="0.9552426">
        <attvalues>
          <attvalue for="att1" value="+"/>
        </attvalues>
      </edge>
      <edge id="552" label="-" source="74" target="136" weight="0.9428941">
        <attvalues>
          <attvalue for="att1" value="-"/>
        </attvalues>
      </edge>
      <edge id="553" label="-" source="74" target="154" weight="0.9006799">
        <attvalues>
          <attvalue for="att1" value="-"/>
        </attvalues>
      </edge>
      <edge id="554" label="+" source="74" target="159" weight="0.9740674">
        <attvalues>
          <attvalue for="att1" value="+"/>
        </attvalues>
      </edge>
      <edge id="555" label="-" source="74" target="160" weight="0.8907043">
        <attvalues>
          <attvalue for="att1" value="-"/>
        </attvalues>
      </edge>
      <edge id="556" label="+" source="74" target="167" weight="0.9661049">
        <attvalues>
          <attvalue for="att1" value="+"/>
        </attvalues>
      </edge>
      <edge id="557" label="-" source="74" target="171" weight="0.9435514">
        <attvalues>
          <attvalue for="att1" value="-"/>
        </attvalues>
      </edge>
      <edge id="558" label="+" source="74" target="172" weight="0.952118">
        <attvalues>
          <attvalue for="att1" value="+"/>
        </attvalues>
      </edge>
      <edge id="559" label="+" source="74" target="173" weight="0.9016945">
        <attvalues>
          <attvalue for="att1" value="+"/>
        </attvalues>
      </edge>
      <edge id="560" label="+" source="74" target="183" weight="0.8891871">
        <attvalues>
          <attvalue for="att1" value="+"/>
        </attvalues>
      </edge>
      <edge id="561" label="-" source="75" target="93" weight="0.9034542">
        <attvalues>
          <attvalue for="att1" value="-"/>
        </attvalues>
      </edge>
      <edge id="562" label="-" source="75" target="96" weight="0.7811302">
        <attvalues>
          <attvalue for="att1" value="-"/>
        </attvalues>
      </edge>
      <edge id="563" label="+" source="75" target="104" weight="0.9788669">
        <attvalues>
          <attvalue for="att1" value="+"/>
        </attvalues>
      </edge>
      <edge id="564" label="+" source="75" target="109" weight="0.9893445">
        <attvalues>
          <attvalue for="att1" value="+"/>
        </attvalues>
      </edge>
      <edge id="565" label="-" source="75" target="113" weight="0.9552026">
        <attvalues>
          <attvalue for="att1" value="-"/>
        </attvalues>
      </edge>
      <edge id="566" label="+" source="75" target="114" weight="0.9912573">
        <attvalues>
          <attvalue for="att1" value="+"/>
        </attvalues>
      </edge>
      <edge id="567" label="-" source="75" target="118" weight="0.9511058">
        <attvalues>
          <attvalue for="att1" value="-"/>
        </attvalues>
      </edge>
      <edge id="568" label="+" source="75" target="131" weight="0.9392384">
        <attvalues>
          <attvalue for="att1" value="+"/>
        </attvalues>
      </edge>
      <edge id="569" label="-" source="76" target="90" weight="0.73793">
        <attvalues>
          <attvalue for="att1" value="-"/>
        </attvalues>
      </edge>
      <edge id="570" label="-" source="76" target="117" weight="0.9539923">
        <attvalues>
          <attvalue for="att1" value="-"/>
        </attvalues>
      </edge>
      <edge id="571" label="-" source="76" target="144" weight="0.8641578">
        <attvalues>
          <attvalue for="att1" value="-"/>
        </attvalues>
      </edge>
      <edge id="572" label="-" source="76" target="148" weight="0.9566707">
        <attvalues>
          <attvalue for="att1" value="-"/>
        </attvalues>
      </edge>
      <edge id="573" label="-" source="76" target="180" weight="0.7164072">
        <attvalues>
          <attvalue for="att1" value="-"/>
        </attvalues>
      </edge>
      <edge id="574" label="-" source="77" target="135" weight="0.6565722">
        <attvalues>
          <attvalue for="att1" value="-"/>
        </attvalues>
      </edge>
      <edge id="575" label="-" source="77" target="157" weight="0.6566792">
        <attvalues>
          <attvalue for="att1" value="-"/>
        </attvalues>
      </edge>
      <edge id="576" label="-" source="78" target="91" weight="0.9047918">
        <attvalues>
          <attvalue for="att1" value="-"/>
        </attvalues>
      </edge>
      <edge id="577" label="-" source="78" target="96" weight="0.8927542">
        <attvalues>
          <attvalue for="att1" value="-"/>
        </attvalues>
      </edge>
      <edge id="578" label="-" source="78" target="136" weight="0.9421394">
        <attvalues>
          <attvalue for="att1" value="-"/>
        </attvalues>
      </edge>
      <edge id="579" label="+" source="78" target="149" weight="0.9791937">
        <attvalues>
          <attvalue for="att1" value="+"/>
        </attvalues>
      </edge>
      <edge id="580" label="-" source="78" target="154" weight="0.9530985">
        <attvalues>
          <attvalue for="att1" value="-"/>
        </attvalues>
      </edge>
      <edge id="581" label="+" source="78" target="171" weight="0.8419482">
        <attvalues>
          <attvalue for="att1" value="+"/>
        </attvalues>
      </edge>
      <edge id="582" label="-" source="78" target="186" weight="0.9367709">
        <attvalues>
          <attvalue for="att1" value="-"/>
        </attvalues>
      </edge>
      <edge id="583" label="+" source="79" target="91" weight="0.9653648">
        <attvalues>
          <attvalue for="att1" value="+"/>
        </attvalues>
      </edge>
      <edge id="584" label="+" source="79" target="93" weight="0.9043994">
        <attvalues>
          <attvalue for="att1" value="+"/>
        </attvalues>
      </edge>
      <edge id="585" label="-" source="79" target="94" weight="0.9629817">
        <attvalues>
          <attvalue for="att1" value="-"/>
        </attvalues>
      </edge>
      <edge id="586" label="-" source="79" target="133" weight="0.9452436">
        <attvalues>
          <attvalue for="att1" value="-"/>
        </attvalues>
      </edge>
      <edge id="587" label="-" source="79" target="156" weight="0.9731093">
        <attvalues>
          <attvalue for="att1" value="-"/>
        </attvalues>
      </edge>
      <edge id="588" label="-" source="79" target="165" weight="0.8920518">
        <attvalues>
          <attvalue for="att1" value="-"/>
        </attvalues>
      </edge>
      <edge id="589" label="+" source="80" target="100" weight="0.9295089">
        <attvalues>
          <attvalue for="att1" value="+"/>
        </attvalues>
      </edge>
      <edge id="590" label="-" source="81" target="159" weight="0.570945">
        <attvalues>
          <attvalue for="att1" value="-"/>
        </attvalues>
      </edge>
      <edge id="591" label="-" source="82" target="107" weight="0.8195169">
        <attvalues>
          <attvalue for="att1" value="-"/>
        </attvalues>
      </edge>
      <edge id="592" label="+" source="82" target="167" weight="0.7798744">
        <attvalues>
          <attvalue for="att1" value="+"/>
        </attvalues>
      </edge>
      <edge id="593" label="-" source="82" target="181" weight="0.8436232">
        <attvalues>
          <attvalue for="att1" value="-"/>
        </attvalues>
      </edge>
      <edge id="594" label="-" source="82" target="192" weight="0.8822184">
        <attvalues>
          <attvalue for="att1" value="-"/>
        </attvalues>
      </edge>
      <edge id="595" label="-" source="83" target="184" weight="0.9298972">
        <attvalues>
          <attvalue for="att1" value="-"/>
        </attvalues>
      </edge>
      <edge id="596" label="-" source="84" target="104" weight="0.9573424">
        <attvalues>
          <attvalue for="att1" value="-"/>
        </attvalues>
      </edge>
      <edge id="597" label="-" source="84" target="145" weight="0.9513888">
        <attvalues>
          <attvalue for="att1" value="-"/>
        </attvalues>
      </edge>
      <edge id="598" label="-" source="84" target="147" weight="0.9601168">
        <attvalues>
          <attvalue for="att1" value="-"/>
        </attvalues>
      </edge>
      <edge id="599" label="-" source="84" target="156" weight="0.9931136">
        <attvalues>
          <attvalue for="att1" value="-"/>
        </attvalues>
      </edge>
      <edge id="600" label="-" source="84" target="167" weight="0.9427272">
        <attvalues>
          <attvalue for="att1" value="-"/>
        </attvalues>
      </edge>
      <edge id="601" label="-" source="85" target="153" weight="0.9690922">
        <attvalues>
          <attvalue for="att1" value="-"/>
        </attvalues>
      </edge>
      <edge id="602" label="-" source="85" target="194" weight="0.7862409">
        <attvalues>
          <attvalue for="att1" value="-"/>
        </attvalues>
      </edge>
      <edge id="603" label="-" source="86" target="103" weight="0.7639844">
        <attvalues>
          <attvalue for="att1" value="-"/>
        </attvalues>
      </edge>
      <edge id="604" label="-" source="86" target="172" weight="0.9902126">
        <attvalues>
          <attvalue for="att1" value="-"/>
        </attvalues>
      </edge>
      <edge id="605" label="-" source="87" target="95" weight="0.9449279">
        <attvalues>
          <attvalue for="att1" value="-"/>
        </attvalues>
      </edge>
      <edge id="606" label="-" source="87" target="138" weight="0.9917584">
        <attvalues>
          <attvalue for="att1" value="-"/>
        </attvalues>
      </edge>
      <edge id="607" label="-" source="87" target="147" weight="0.9306428">
        <attvalues>
          <attvalue for="att1" value="-"/>
        </attvalues>
      </edge>
      <edge id="608" label="-" source="87" target="158" weight="0.9534414">
        <attvalues>
          <attvalue for="att1" value="-"/>
        </attvalues>
      </edge>
      <edge id="609" label="+" source="87" target="174" weight="0.9446971">
        <attvalues>
          <attvalue for="att1" value="+"/>
        </attvalues>
      </edge>
      <edge id="610" label="-" source="88" target="117" weight="0.940086">
        <attvalues>
          <attvalue for="att1" value="-"/>
        </attvalues>
      </edge>
      <edge id="611" label="-" source="88" target="149" weight="0.9929895">
        <attvalues>
          <attvalue for="att1" value="-"/>
        </attvalues>
      </edge>
      <edge id="612" label="-" source="88" target="190" weight="0.8434134">
        <attvalues>
          <attvalue for="att1" value="-"/>
        </attvalues>
      </edge>
      <edge id="613" label="-" source="88" target="192" weight="0.9651663">
        <attvalues>
          <attvalue for="att1" value="-"/>
        </attvalues>
      </edge>
      <edge id="614" label="-" source="89" target="94" weight="0.9475109">
        <attvalues>
          <attvalue for="att1" value="-"/>
        </attvalues>
      </edge>
      <edge id="615" label="-" source="89" target="105" weight="0.988623">
        <attvalues>
          <attvalue for="att1" value="-"/>
        </attvalues>
      </edge>
      <edge id="616" label="+" source="89" target="123" weight="0.9587199">
        <attvalues>
          <attvalue for="att1" value="+"/>
        </attvalues>
      </edge>
      <edge id="617" label="-" source="89" target="173" weight="0.9819338">
        <attvalues>
          <attvalue for="att1" value="-"/>
        </attvalues>
      </edge>
      <edge id="618" label="-" source="90" target="99" weight="0.891976">
        <attvalues>
          <attvalue for="att1" value="-"/>
        </attvalues>
      </edge>
      <edge id="619" label="-" source="90" target="142" weight="0.9796274">
        <attvalues>
          <attvalue for="att1" value="-"/>
        </attvalues>
      </edge>
      <edge id="620" label="-" source="90" target="151" weight="0.8921072">
        <attvalues>
          <attvalue for="att1" value="-"/>
        </attvalues>
      </edge>
      <edge id="621" label="-" source="90" target="162" weight="0.9197689">
        <attvalues>
          <attvalue for="att1" value="-"/>
        </attvalues>
      </edge>
      <edge id="622" label="+" source="90" target="178" weight="0.9147758">
        <attvalues>
          <attvalue for="att1" value="+"/>
        </attvalues>
      </edge>
      <edge id="623" label="+" source="90" target="180" weight="0.9876663">
        <attvalues>
          <attvalue for="att1" value="+"/>
        </attvalues>
      </edge>
      <edge id="624" label="+" source="90" target="181" weight="0.9138072">
        <attvalues>
          <attvalue for="att1" value="+"/>
        </attvalues>
      </edge>
      <edge id="625" label="-" source="91" target="126" weight="0.9574281">
        <attvalues>
          <attvalue for="att1" value="-"/>
        </attvalues>
      </edge>
      <edge id="626" label="-" source="91" target="158" weight="0.9262296">
        <attvalues>
          <attvalue for="att1" value="-"/>
        </attvalues>
      </edge>
      <edge id="627" label="-" source="91" target="193" weight="0.9502042">
        <attvalues>
          <attvalue for="att1" value="-"/>
        </attvalues>
      </edge>
      <edge id="628" label="-" source="92" target="97" weight="0.99312">
        <attvalues>
          <attvalue for="att1" value="-"/>
        </attvalues>
      </edge>
      <edge id="629" label="-" source="92" target="106" weight="0.9212219">
        <attvalues>
          <attvalue for="att1" value="-"/>
        </attvalues>
      </edge>
      <edge id="630" label="-" source="92" target="117" weight="0.9461914">
        <attvalues>
          <attvalue for="att1" value="-"/>
        </attvalues>
      </edge>
      <edge id="631" label="+" source="92" target="133" weight="0.9569487">
        <attvalues>
          <attvalue for="att1" value="+"/>
        </attvalues>
      </edge>
      <edge id="632" label="+" source="92" target="135" weight="0.9766065">
        <attvalues>
          <attvalue for="att1" value="+"/>
        </attvalues>
      </edge>
      <edge id="633" label="+" source="92" target="136" weight="0.933706">
        <attvalues>
          <attvalue for="att1" value="+"/>
        </attvalues>
      </edge>
      <edge id="634" label="-" source="92" target="187" weight="0.9743159">
        <attvalues>
          <attvalue for="att1" value="-"/>
        </attvalues>
      </edge>
      <edge id="635" label="-" source="93" target="116" weight="0.953582">
        <attvalues>
          <attvalue for="att1" value="-"/>
        </attvalues>
      </edge>
      <edge id="636" label="-" source="93" target="151" weight="0.8885394">
        <attvalues>
          <attvalue for="att1" value="-"/>
        </attvalues>
      </edge>
      <edge id="637" label="-" source="93" target="159" weight="0.9989806">
        <attvalues>
          <attvalue for="att1" value="-"/>
        </attvalues>
      </edge>
      <edge id="638" label="-" source="93" target="168" weight="0.8990422">
        <attvalues>
          <attvalue for="att1" value="-"/>
        </attvalues>
      </edge>
      <edge id="639" label="-" source="93" target="179" weight="0.9774187">
        <attvalues>
          <attvalue for="att1" value="-"/>
        </attvalues>
      </edge>
      <edge id="640" label="+" source="93" target="195" weight="0.942766">
        <attvalues>
          <attvalue for="att1" value="+"/>
        </attvalues>
      </edge>
      <edge id="641" label="+" source="94" target="96" weight="0.9580318">
        <attvalues>
          <attvalue for="att1" value="+"/>
        </attvalues>
      </edge>
      <edge id="642" label="-" source="94" target="148" weight="0.947022">
        <attvalues>
          <attvalue for="att1" value="-"/>
        </attvalues>
      </edge>
      <edge id="643" label="-" source="94" target="180" weight="0.9882791">
        <attvalues>
          <attvalue for="att1" value="-"/>
        </attvalues>
      </edge>
      <edge id="644" label="-" source="95" target="114" weight="0.9509218">
        <attvalues>
          <attvalue for="att1" value="-"/>
        </attvalues>
      </edge>
      <edge id="645" label="-" source="95" target="120" weight="0.8469869">
        <attvalues>
          <attvalue for="att1" value="-"/>
        </attvalues>
      </edge>
      <edge id="646" label="-" source="95" target="122" weight="1">
        <attvalues>
          <attvalue for="att1" value="-"/>
        </attvalues>
      </edge>
      <edge id="647" label="-" source="95" target="131" weight="0.9078782">
        <attvalues>
          <attvalue for="att1" value="-"/>
        </attvalues>
      </edge>
      <edge id="648" label="-" source="95" target="142" weight="1">
        <attvalues>
          <attvalue for="att1" value="-"/>
        </attvalues>
      </edge>
      <edge id="649" label="+" source="95" target="158" weight="0.9618291">
        <attvalues>
          <attvalue for="att1" value="+"/>
        </attvalues>
      </edge>
      <edge id="650" label="+" source="95" target="160" weight="0.9698983">
        <attvalues>
          <attvalue for="att1" value="+"/>
        </attvalues>
      </edge>
      <edge id="651" label="-" source="96" target="114" weight="0.9410877">
        <attvalues>
          <attvalue for="att1" value="-"/>
        </attvalues>
      </edge>
      <edge id="652" label="-" source="96" target="146" weight="0.9835369">
        <attvalues>
          <attvalue for="att1" value="-"/>
        </attvalues>
      </edge>
      <edge id="653" label="-" source="96" target="189" weight="0.9828959">
        <attvalues>
          <attvalue for="att1" value="-"/>
        </attvalues>
      </edge>
      <edge id="654" label="-" source="97" target="99" weight="0.8637928">
        <attvalues>
          <attvalue for="att1" value="-"/>
        </attvalues>
      </edge>
      <edge id="655" label="-" source="97" target="110" weight="0.9948371">
        <attvalues>
          <attvalue for="att1" value="-"/>
        </attvalues>
      </edge>
      <edge id="656" label="+" source="97" target="126" weight="0.9266108">
        <attvalues>
          <attvalue for="att1" value="+"/>
        </attvalues>
      </edge>
      <edge id="657" label="+" source="97" target="128" weight="0.9690289">
        <attvalues>
          <attvalue for="att1" value="+"/>
        </attvalues>
      </edge>
      <edge id="658" label="+" source="97" target="130" weight="0.937406">
        <attvalues>
          <attvalue for="att1" value="+"/>
        </attvalues>
      </edge>
      <edge id="659" label="+" source="97" target="131" weight="0.9372788">
        <attvalues>
          <attvalue for="att1" value="+"/>
        </attvalues>
      </edge>
      <edge id="660" label="+" source="97" target="133" weight="0.9755781">
        <attvalues>
          <attvalue for="att1" value="+"/>
        </attvalues>
      </edge>
      <edge id="661" label="-" source="97" target="183" weight="0.9238911">
        <attvalues>
          <attvalue for="att1" value="-"/>
        </attvalues>
      </edge>
      <edge id="662" label="-" source="98" target="117" weight="1">
        <attvalues>
          <attvalue for="att1" value="-"/>
        </attvalues>
      </edge>
      <edge id="663" label="-" source="98" target="158" weight="0.8450052">
        <attvalues>
          <attvalue for="att1" value="-"/>
        </attvalues>
      </edge>
      <edge id="664" label="-" source="98" target="160" weight="0.9762706">
        <attvalues>
          <attvalue for="att1" value="-"/>
        </attvalues>
      </edge>
      <edge id="665" label="-" source="98" target="169" weight="0.9102554">
        <attvalues>
          <attvalue for="att1" value="-"/>
        </attvalues>
      </edge>
      <edge id="666" label="-" source="98" target="180" weight="1">
        <attvalues>
          <attvalue for="att1" value="-"/>
        </attvalues>
      </edge>
      <edge id="667" label="+" source="99" target="101" weight="0.952796">
        <attvalues>
          <attvalue for="att1" value="+"/>
        </attvalues>
      </edge>
      <edge id="668" label="+" source="99" target="103" weight="0.909477">
        <attvalues>
          <attvalue for="att1" value="+"/>
        </attvalues>
      </edge>
      <edge id="669" label="+" source="99" target="104" weight="0.9459682">
        <attvalues>
          <attvalue for="att1" value="+"/>
        </attvalues>
      </edge>
      <edge id="670" label="+" source="99" target="105" weight="0.9617614">
        <attvalues>
          <attvalue for="att1" value="+"/>
        </attvalues>
      </edge>
      <edge id="671" label="+" source="99" target="106" weight="0.9860801">
        <attvalues>
          <attvalue for="att1" value="+"/>
        </attvalues>
      </edge>
      <edge id="672" label="+" source="99" target="107" weight="0.9798425">
        <attvalues>
          <attvalue for="att1" value="+"/>
        </attvalues>
      </edge>
      <edge id="673" label="-" source="99" target="157" weight="0.9264476">
        <attvalues>
          <attvalue for="att1" value="-"/>
        </attvalues>
      </edge>
      <edge id="674" label="-" source="99" target="189" weight="0.9799424">
        <attvalues>
          <attvalue for="att1" value="-"/>
        </attvalues>
      </edge>
      <edge id="675" label="-" source="100" target="134" weight="0.8819082">
        <attvalues>
          <attvalue for="att1" value="-"/>
        </attvalues>
      </edge>
      <edge id="676" label="-" source="100" target="136" weight="0.9551804">
        <attvalues>
          <attvalue for="att1" value="-"/>
        </attvalues>
      </edge>
      <edge id="677" label="-" source="100" target="145" weight="0.9670962">
        <attvalues>
          <attvalue for="att1" value="-"/>
        </attvalues>
      </edge>
      <edge id="678" label="-" source="100" target="156" weight="0.9716582">
        <attvalues>
          <attvalue for="att1" value="-"/>
        </attvalues>
      </edge>
      <edge id="679" label="+" source="100" target="174" weight="0.9521408">
        <attvalues>
          <attvalue for="att1" value="+"/>
        </attvalues>
      </edge>
      <edge id="680" label="+" source="100" target="176" weight="0.9085033">
        <attvalues>
          <attvalue for="att1" value="+"/>
        </attvalues>
      </edge>
      <edge id="681" label="+" source="100" target="177" weight="0.9394796">
        <attvalues>
          <attvalue for="att1" value="+"/>
        </attvalues>
      </edge>
      <edge id="682" label="+" source="100" target="178" weight="0.9477307">
        <attvalues>
          <attvalue for="att1" value="+"/>
        </attvalues>
      </edge>
      <edge id="683" label="-" source="101" target="136" weight="0.902234">
        <attvalues>
          <attvalue for="att1" value="-"/>
        </attvalues>
      </edge>
      <edge id="684" label="-" source="101" target="168" weight="0.9803799">
        <attvalues>
          <attvalue for="att1" value="-"/>
        </attvalues>
      </edge>
      <edge id="685" label="-" source="102" target="109" weight="0.8062309">
        <attvalues>
          <attvalue for="att1" value="-"/>
        </attvalues>
      </edge>
      <edge id="686" label="-" source="102" target="117" weight="0.9758526">
        <attvalues>
          <attvalue for="att1" value="-"/>
        </attvalues>
      </edge>
      <edge id="687" label="-" source="102" target="126" weight="0.7688908">
        <attvalues>
          <attvalue for="att1" value="-"/>
        </attvalues>
      </edge>
      <edge id="688" label="-" source="102" target="137" weight="0.9977044">
        <attvalues>
          <attvalue for="att1" value="-"/>
        </attvalues>
      </edge>
      <edge id="689" label="+" source="102" target="153" weight="0.8925587">
        <attvalues>
          <attvalue for="att1" value="+"/>
        </attvalues>
      </edge>
      <edge id="690" label="-" source="103" target="120" weight="0.9312021">
        <attvalues>
          <attvalue for="att1" value="-"/>
        </attvalues>
      </edge>
      <edge id="691" label="-" source="103" target="152" weight="0.996332">
        <attvalues>
          <attvalue for="att1" value="-"/>
        </attvalues>
      </edge>
      <edge id="692" label="-" source="103" target="193" weight="0.8165221">
        <attvalues>
          <attvalue for="att1" value="-"/>
        </attvalues>
      </edge>
      <edge id="693" label="-" source="103" target="195" weight="0.9895545">
        <attvalues>
          <attvalue for="att1" value="-"/>
        </attvalues>
      </edge>
      <edge id="694" label="-" source="104" target="112" weight="0.8746173">
        <attvalues>
          <attvalue for="att1" value="-"/>
        </attvalues>
      </edge>
      <edge id="695" label="-" source="104" target="123" weight="1">
        <attvalues>
          <attvalue for="att1" value="-"/>
        </attvalues>
      </edge>
      <edge id="696" label="+" source="104" target="139" weight="0.9568147">
        <attvalues>
          <attvalue for="att1" value="+"/>
        </attvalues>
      </edge>
      <edge id="697" label="+" source="104" target="141" weight="0.9627989">
        <attvalues>
          <attvalue for="att1" value="+"/>
        </attvalues>
      </edge>
      <edge id="698" label="+" source="104" target="143" weight="0.9314007">
        <attvalues>
          <attvalue for="att1" value="+"/>
        </attvalues>
      </edge>
      <edge id="699" label="+" source="104" target="144" weight="0.9574707">
        <attvalues>
          <attvalue for="att1" value="+"/>
        </attvalues>
      </edge>
      <edge id="700" label="+" source="104" target="145" weight="0.9780215">
        <attvalues>
          <attvalue for="att1" value="+"/>
        </attvalues>
      </edge>
      <edge id="701" label="+" source="104" target="147" weight="0.9890575">
        <attvalues>
          <attvalue for="att1" value="+"/>
        </attvalues>
      </edge>
      <edge id="702" label="-" source="105" target="109" weight="0.9598162">
        <attvalues>
          <attvalue for="att1" value="-"/>
        </attvalues>
      </edge>
      <edge id="703" label="-" source="105" target="141" weight="0.9769903">
        <attvalues>
          <attvalue for="att1" value="-"/>
        </attvalues>
      </edge>
      <edge id="704" label="-" source="105" target="176" weight="0.9613454">
        <attvalues>
          <attvalue for="att1" value="-"/>
        </attvalues>
      </edge>
      <edge id="705" label="-" source="105" target="184" weight="1">
        <attvalues>
          <attvalue for="att1" value="-"/>
        </attvalues>
      </edge>
      <edge id="706" label="-" source="105" target="193" weight="0.9214048">
        <attvalues>
          <attvalue for="att1" value="-"/>
        </attvalues>
      </edge>
      <edge id="707" label="-" source="106" target="114" weight="0.9971663">
        <attvalues>
          <attvalue for="att1" value="-"/>
        </attvalues>
      </edge>
      <edge id="708" label="+" source="106" target="130" weight="0.9722804">
        <attvalues>
          <attvalue for="att1" value="+"/>
        </attvalues>
      </edge>
      <edge id="709" label="+" source="106" target="132" weight="0.977356">
        <attvalues>
          <attvalue for="att1" value="+"/>
        </attvalues>
      </edge>
      <edge id="710" label="+" source="106" target="138" weight="0.9702652">
        <attvalues>
          <attvalue for="att1" value="+"/>
        </attvalues>
      </edge>
      <edge id="711" label="+" source="106" target="139" weight="0.9805218">
        <attvalues>
          <attvalue for="att1" value="+"/>
        </attvalues>
      </edge>
      <edge id="712" label="+" source="106" target="142" weight="0.9885709">
        <attvalues>
          <attvalue for="att1" value="+"/>
        </attvalues>
      </edge>
      <edge id="713" label="-" source="106" target="168" weight="0.8920253">
        <attvalues>
          <attvalue for="att1" value="-"/>
        </attvalues>
      </edge>
      <edge id="714" label="-" source="106" target="191" weight="0.9869646">
        <attvalues>
          <attvalue for="att1" value="-"/>
        </attvalues>
      </edge>
      <edge id="715" label="-" source="107" target="144" weight="0.8823123">
        <attvalues>
          <attvalue for="att1" value="-"/>
        </attvalues>
      </edge>
      <edge id="716" label="-" source="108" target="164" weight="0.9421264">
        <attvalues>
          <attvalue for="att1" value="-"/>
        </attvalues>
      </edge>
      <edge id="717" label="-" source="109" target="134" weight="0.9225144">
        <attvalues>
          <attvalue for="att1" value="-"/>
        </attvalues>
      </edge>
      <edge id="718" label="-" source="109" target="194" weight="0.7694445">
        <attvalues>
          <attvalue for="att1" value="-"/>
        </attvalues>
      </edge>
      <edge id="719" label="-" source="110" target="191" weight="0.9321043">
        <attvalues>
          <attvalue for="att1" value="-"/>
        </attvalues>
      </edge>
      <edge id="720" label="-" source="111" target="138" weight="0.9771855">
        <attvalues>
          <attvalue for="att1" value="-"/>
        </attvalues>
      </edge>
      <edge id="721" label="-" source="111" target="173" weight="0.8205303">
        <attvalues>
          <attvalue for="att1" value="-"/>
        </attvalues>
      </edge>
      <edge id="722" label="-" source="111" target="181" weight="0.9838789">
        <attvalues>
          <attvalue for="att1" value="-"/>
        </attvalues>
      </edge>
      <edge id="723" label="-" source="111" target="190" weight="0.8099396">
        <attvalues>
          <attvalue for="att1" value="-"/>
        </attvalues>
      </edge>
      <edge id="724" label="-" source="112" target="117" weight="0.9968324">
        <attvalues>
          <attvalue for="att1" value="-"/>
        </attvalues>
      </edge>
      <edge id="725" label="+" source="112" target="133" weight="0.9104965">
        <attvalues>
          <attvalue for="att1" value="+"/>
        </attvalues>
      </edge>
      <edge id="726" label="+" source="112" target="142" weight="0.9764887">
        <attvalues>
          <attvalue for="att1" value="+"/>
        </attvalues>
      </edge>
      <edge id="727" label="-" source="113" target="147" weight="0.7530356">
        <attvalues>
          <attvalue for="att1" value="-"/>
        </attvalues>
      </edge>
      <edge id="728" label="-" source="114" target="125" weight="0.9846672">
        <attvalues>
          <attvalue for="att1" value="-"/>
        </attvalues>
      </edge>
      <edge id="729" label="+" source="114" target="145" weight="0.8494622">
        <attvalues>
          <attvalue for="att1" value="+"/>
        </attvalues>
      </edge>
      <edge id="730" label="-" source="115" target="161" weight="1">
        <attvalues>
          <attvalue for="att1" value="-"/>
        </attvalues>
      </edge>
      <edge id="731" label="-" source="116" target="122" weight="0.8682782">
        <attvalues>
          <attvalue for="att1" value="-"/>
        </attvalues>
      </edge>
      <edge id="732" label="-" source="117" target="148" weight="0.9673429">
        <attvalues>
          <attvalue for="att1" value="-"/>
        </attvalues>
      </edge>
      <edge id="733" label="-" source="117" target="180" weight="0.940143">
        <attvalues>
          <attvalue for="att1" value="-"/>
        </attvalues>
      </edge>
      <edge id="734" label="-" source="118" target="137" weight="0.9012474">
        <attvalues>
          <attvalue for="att1" value="-"/>
        </attvalues>
      </edge>
      <edge id="735" label="-" source="118" target="145" weight="0.9959186">
        <attvalues>
          <attvalue for="att1" value="-"/>
        </attvalues>
      </edge>
      <edge id="736" label="-" source="118" target="154" weight="0.8806068">
        <attvalues>
          <attvalue for="att1" value="-"/>
        </attvalues>
      </edge>
      <edge id="737" label="-" source="118" target="165" weight="0.9705018">
        <attvalues>
          <attvalue for="att1" value="-"/>
        </attvalues>
      </edge>
      <edge id="738" label="-" source="119" target="172" weight="0.9658854">
        <attvalues>
          <attvalue for="att1" value="-"/>
        </attvalues>
      </edge>
      <edge id="739" label="-" source="120" target="128" weight="0.9552533">
        <attvalues>
          <attvalue for="att1" value="-"/>
        </attvalues>
      </edge>
      <edge id="740" label="-" source="120" target="163" weight="0.9089618">
        <attvalues>
          <attvalue for="att1" value="-"/>
        </attvalues>
      </edge>
      <edge id="741" label="-" source="120" target="171" weight="0.9971258">
        <attvalues>
          <attvalue for="att1" value="-"/>
        </attvalues>
      </edge>
      <edge id="742" label="-" source="120" target="180" weight="0.884597">
        <attvalues>
          <attvalue for="att1" value="-"/>
        </attvalues>
      </edge>
      <edge id="743" label="-" source="120" target="191" weight="0.9802169">
        <attvalues>
          <attvalue for="att1" value="-"/>
        </attvalues>
      </edge>
      <edge id="744" label="+" source="121" target="132" weight="0.9442403">
        <attvalues>
          <attvalue for="att1" value="+"/>
        </attvalues>
      </edge>
      <edge id="745" label="+" source="121" target="134" weight="0.9929365">
        <attvalues>
          <attvalue for="att1" value="+"/>
        </attvalues>
      </edge>
      <edge id="746" label="+" source="121" target="135" weight="0.9528694">
        <attvalues>
          <attvalue for="att1" value="+"/>
        </attvalues>
      </edge>
      <edge id="747" label="+" source="121" target="140" weight="0.9760156">
        <attvalues>
          <attvalue for="att1" value="+"/>
        </attvalues>
      </edge>
      <edge id="748" label="+" source="121" target="141" weight="0.9623756">
        <attvalues>
          <attvalue for="att1" value="+"/>
        </attvalues>
      </edge>
      <edge id="749" label="+" source="121" target="142" weight="0.9481787">
        <attvalues>
          <attvalue for="att1" value="+"/>
        </attvalues>
      </edge>
      <edge id="750" label="-" source="122" target="194" weight="0.8794643">
        <attvalues>
          <attvalue for="att1" value="-"/>
        </attvalues>
      </edge>
      <edge id="751" label="-" source="123" target="129" weight="0.9947361">
        <attvalues>
          <attvalue for="att1" value="-"/>
        </attvalues>
      </edge>
      <edge id="752" label="-" source="123" target="130" weight="0.9146752">
        <attvalues>
          <attvalue for="att1" value="-"/>
        </attvalues>
      </edge>
      <edge id="753" label="-" source="123" target="149" weight="0.998906">
        <attvalues>
          <attvalue for="att1" value="-"/>
        </attvalues>
      </edge>
      <edge id="754" label="-" source="124" target="163" weight="0.9748907">
        <attvalues>
          <attvalue for="att1" value="-"/>
        </attvalues>
      </edge>
      <edge id="755" label="-" source="124" target="195" weight="0.9575102">
        <attvalues>
          <attvalue for="att1" value="-"/>
        </attvalues>
      </edge>
      <edge id="756" label="-" source="125" target="167" weight="0.9986149">
        <attvalues>
          <attvalue for="att1" value="-"/>
        </attvalues>
      </edge>
      <edge id="757" label="-" source="125" target="176" weight="0.9137869">
        <attvalues>
          <attvalue for="att1" value="-"/>
        </attvalues>
      </edge>
      <edge id="758" label="-" source="125" target="187" weight="0.9683405">
        <attvalues>
          <attvalue for="att1" value="-"/>
        </attvalues>
      </edge>
      <edge id="759" label="+" source="126" target="133" weight="0.9582556">
        <attvalues>
          <attvalue for="att1" value="+"/>
        </attvalues>
      </edge>
      <edge id="760" label="+" source="126" target="135" weight="0.9960342">
        <attvalues>
          <attvalue for="att1" value="+"/>
        </attvalues>
      </edge>
      <edge id="761" label="+" source="126" target="137" weight="0.9840559">
        <attvalues>
          <attvalue for="att1" value="+"/>
        </attvalues>
      </edge>
      <edge id="762" label="+" source="126" target="138" weight="0.9869243">
        <attvalues>
          <attvalue for="att1" value="+"/>
        </attvalues>
      </edge>
      <edge id="763" label="+" source="126" target="139" weight="0.9976315">
        <attvalues>
          <attvalue for="att1" value="+"/>
        </attvalues>
      </edge>
      <edge id="764" label="+" source="126" target="141" weight="0.9749526">
        <attvalues>
          <attvalue for="att1" value="+"/>
        </attvalues>
      </edge>
      <edge id="765" label="+" source="126" target="142" weight="0.9671956">
        <attvalues>
          <attvalue for="att1" value="+"/>
        </attvalues>
      </edge>
      <edge id="766" label="+" source="126" target="143" weight="0.9604684">
        <attvalues>
          <attvalue for="att1" value="+"/>
        </attvalues>
      </edge>
      <edge id="767" label="+" source="126" target="145" weight="0.9763478">
        <attvalues>
          <attvalue for="att1" value="+"/>
        </attvalues>
      </edge>
      <edge id="768" label="+" source="126" target="146" weight="0.9937136">
        <attvalues>
          <attvalue for="att1" value="+"/>
        </attvalues>
      </edge>
      <edge id="769" label="-" source="127" target="167" weight="0.9824024">
        <attvalues>
          <attvalue for="att1" value="-"/>
        </attvalues>
      </edge>
      <edge id="770" label="-" source="128" target="140" weight="0.8999632">
        <attvalues>
          <attvalue for="att1" value="-"/>
        </attvalues>
      </edge>
      <edge id="771" label="+" source="128" target="179" weight="0.9742363">
        <attvalues>
          <attvalue for="att1" value="+"/>
        </attvalues>
      </edge>
      <edge id="772" label="+" source="128" target="195" weight="0.8194459">
        <attvalues>
          <attvalue for="att1" value="+"/>
        </attvalues>
      </edge>
      <edge id="773" label="+" source="128" target="196" weight="0.9845766">
        <attvalues>
          <attvalue for="att1" value="+"/>
        </attvalues>
      </edge>
      <edge id="774" label="-" source="129" target="183" weight="0.9787261">
        <attvalues>
          <attvalue for="att1" value="-"/>
        </attvalues>
      </edge>
      <edge id="775" label="-" source="130" target="149" weight="0.9614199">
        <attvalues>
          <attvalue for="att1" value="-"/>
        </attvalues>
      </edge>
      <edge id="776" label="-" source="130" target="192" weight="0.9892728">
        <attvalues>
          <attvalue for="att1" value="-"/>
        </attvalues>
      </edge>
      <edge id="777" label="-" source="131" target="136" weight="0.9429579">
        <attvalues>
          <attvalue for="att1" value="-"/>
        </attvalues>
      </edge>
      <edge id="778" label="-" source="131" target="147" weight="0.9596375">
        <attvalues>
          <attvalue for="att1" value="-"/>
        </attvalues>
      </edge>
      <edge id="779" label="+" source="131" target="163" weight="0.9708173">
        <attvalues>
          <attvalue for="att1" value="+"/>
        </attvalues>
      </edge>
      <edge id="780" label="+" source="131" target="165" weight="0.9922663">
        <attvalues>
          <attvalue for="att1" value="+"/>
        </attvalues>
      </edge>
      <edge id="781" label="+" source="131" target="166" weight="0.9775773">
        <attvalues>
          <attvalue for="att1" value="+"/>
        </attvalues>
      </edge>
      <edge id="782" label="+" source="131" target="167" weight="0.97502">
        <attvalues>
          <attvalue for="att1" value="+"/>
        </attvalues>
      </edge>
      <edge id="783" label="+" source="131" target="168" weight="0.9818395">
        <attvalues>
          <attvalue for="att1" value="+"/>
        </attvalues>
      </edge>
      <edge id="784" label="+" source="131" target="169" weight="0.9918857">
        <attvalues>
          <attvalue for="att1" value="+"/>
        </attvalues>
      </edge>
      <edge id="785" label="+" source="131" target="170" weight="0.9812203">
        <attvalues>
          <attvalue for="att1" value="+"/>
        </attvalues>
      </edge>
      <edge id="786" label="+" source="131" target="171" weight="0.9696939">
        <attvalues>
          <attvalue for="att1" value="+"/>
        </attvalues>
      </edge>
      <edge id="787" label="+" source="131" target="172" weight="0.9673213">
        <attvalues>
          <attvalue for="att1" value="+"/>
        </attvalues>
      </edge>
      <edge id="788" label="+" source="131" target="173" weight="0.9766312">
        <attvalues>
          <attvalue for="att1" value="+"/>
        </attvalues>
      </edge>
      <edge id="789" label="+" source="131" target="174" weight="0.9461712">
        <attvalues>
          <attvalue for="att1" value="+"/>
        </attvalues>
      </edge>
      <edge id="790" label="+" source="131" target="175" weight="0.9748974">
        <attvalues>
          <attvalue for="att1" value="+"/>
        </attvalues>
      </edge>
      <edge id="791" label="+" source="131" target="176" weight="0.9880934">
        <attvalues>
          <attvalue for="att1" value="+"/>
        </attvalues>
      </edge>
      <edge id="792" label="+" source="131" target="179" weight="0.9633621">
        <attvalues>
          <attvalue for="att1" value="+"/>
        </attvalues>
      </edge>
      <edge id="793" label="+" source="131" target="183" weight="0.9880839">
        <attvalues>
          <attvalue for="att1" value="+"/>
        </attvalues>
      </edge>
      <edge id="794" label="+" source="131" target="185" weight="0.9945768">
        <attvalues>
          <attvalue for="att1" value="+"/>
        </attvalues>
      </edge>
      <edge id="795" label="-" source="132" target="141" weight="0.8000268">
        <attvalues>
          <attvalue for="att1" value="-"/>
        </attvalues>
      </edge>
      <edge id="796" label="-" source="132" target="174" weight="0.7754815">
        <attvalues>
          <attvalue for="att1" value="-"/>
        </attvalues>
      </edge>
      <edge id="797" label="-" source="133" target="152" weight="0.8931222">
        <attvalues>
          <attvalue for="att1" value="-"/>
        </attvalues>
      </edge>
      <edge id="798" label="-" source="133" target="176" weight="0.828673">
        <attvalues>
          <attvalue for="att1" value="-"/>
        </attvalues>
      </edge>
      <edge id="799" label="-" source="133" target="185" weight="0.8742297">
        <attvalues>
          <attvalue for="att1" value="-"/>
        </attvalues>
      </edge>
      <edge id="800" label="-" source="134" target="142" weight="0.9996524">
        <attvalues>
          <attvalue for="att1" value="-"/>
        </attvalues>
      </edge>
      <edge id="801" label="-" source="135" target="140" weight="0.8211197">
        <attvalues>
          <attvalue for="att1" value="-"/>
        </attvalues>
      </edge>
      <edge id="802" label="-" source="136" target="143" weight="0.9638098">
        <attvalues>
          <attvalue for="att1" value="-"/>
        </attvalues>
      </edge>
      <edge id="803" label="-" source="136" target="178" weight="0.9078144">
        <attvalues>
          <attvalue for="att1" value="-"/>
        </attvalues>
      </edge>
      <edge id="804" label="-" source="136" target="186" weight="0.9992892">
        <attvalues>
          <attvalue for="att1" value="-"/>
        </attvalues>
      </edge>
      <edge id="805" label="-" source="136" target="195" weight="0.858226">
        <attvalues>
          <attvalue for="att1" value="-"/>
        </attvalues>
      </edge>
      <edge id="806" label="-" source="137" target="147" weight="0.9953026">
        <attvalues>
          <attvalue for="att1" value="-"/>
        </attvalues>
      </edge>
      <edge id="807" label="-" source="139" target="155" weight="1">
        <attvalues>
          <attvalue for="att1" value="-"/>
        </attvalues>
      </edge>
      <edge id="808" label="-" source="139" target="196" weight="0.7811441">
        <attvalues>
          <attvalue for="att1" value="-"/>
        </attvalues>
      </edge>
      <edge id="809" label="-" source="140" target="151" weight="0.8504858">
        <attvalues>
          <attvalue for="att1" value="-"/>
        </attvalues>
      </edge>
      <edge id="810" label="-" source="140" target="162" weight="1">
        <attvalues>
          <attvalue for="att1" value="-"/>
        </attvalues>
      </edge>
      <edge id="811" label="-" source="143" target="159" weight="0.8438434">
        <attvalues>
          <attvalue for="att1" value="-"/>
        </attvalues>
      </edge>
      <edge id="812" label="-" source="143" target="167" weight="0.9782488">
        <attvalues>
          <attvalue for="att1" value="-"/>
        </attvalues>
      </edge>
      <edge id="813" label="-" source="143" target="168" weight="0.8791089">
        <attvalues>
          <attvalue for="att1" value="-"/>
        </attvalues>
      </edge>
      <edge id="814" label="-" source="143" target="187" weight="0.9955957">
        <attvalues>
          <attvalue for="att1" value="-"/>
        </attvalues>
      </edge>
      <edge id="815" label="-" source="145" target="177" weight="0.9423962">
        <attvalues>
          <attvalue for="att1" value="-"/>
        </attvalues>
      </edge>
      <edge id="816" label="-" source="146" target="159" weight="1">
        <attvalues>
          <attvalue for="att1" value="-"/>
        </attvalues>
      </edge>
      <edge id="817" label="-" source="147" target="151" weight="0.8203248">
        <attvalues>
          <attvalue for="att1" value="-"/>
        </attvalues>
      </edge>
      <edge id="818" label="-" source="147" target="153" weight="0.9934775">
        <attvalues>
          <attvalue for="att1" value="-"/>
        </attvalues>
      </edge>
      <edge id="819" label="-" source="147" target="162" weight="0.8971178">
        <attvalues>
          <attvalue for="att1" value="-"/>
        </attvalues>
      </edge>
      <edge id="820" label="-" source="147" target="173" weight="1">
        <attvalues>
          <attvalue for="att1" value="-"/>
        </attvalues>
      </edge>
      <edge id="821" label="+" source="147" target="191" weight="0.9599764">
        <attvalues>
          <attvalue for="att1" value="+"/>
        </attvalues>
      </edge>
      <edge id="822" label="+" source="147" target="193" weight="0.927014">
        <attvalues>
          <attvalue for="att1" value="+"/>
        </attvalues>
      </edge>
      <edge id="823" label="+" source="147" target="194" weight="0.943497">
        <attvalues>
          <attvalue for="att1" value="+"/>
        </attvalues>
      </edge>
      <edge id="824" label="+" source="147" target="195" weight="0.9705394">
        <attvalues>
          <attvalue for="att1" value="+"/>
        </attvalues>
      </edge>
      <edge id="825" label="+" source="147" target="196" weight="0.9810757">
        <attvalues>
          <attvalue for="att1" value="+"/>
        </attvalues>
      </edge>
      <edge id="826" label="+" source="148" target="149" weight="0.9927289">
        <attvalues>
          <attvalue for="att1" value="+"/>
        </attvalues>
      </edge>
      <edge id="827" label="+" source="148" target="154" weight="0.9717">
        <attvalues>
          <attvalue for="att1" value="+"/>
        </attvalues>
      </edge>
      <edge id="828" label="+" source="148" target="157" weight="0.9857126">
        <attvalues>
          <attvalue for="att1" value="+"/>
        </attvalues>
      </edge>
      <edge id="829" label="+" source="148" target="161" weight="0.9710214">
        <attvalues>
          <attvalue for="att1" value="+"/>
        </attvalues>
      </edge>
      <edge id="830" label="+" source="148" target="163" weight="0.9757166">
        <attvalues>
          <attvalue for="att1" value="+"/>
        </attvalues>
      </edge>
      <edge id="831" label="+" source="148" target="165" weight="0.9758403">
        <attvalues>
          <attvalue for="att1" value="+"/>
        </attvalues>
      </edge>
      <edge id="832" label="-" source="149" target="172" weight="0.9501109">
        <attvalues>
          <attvalue for="att1" value="-"/>
        </attvalues>
      </edge>
      <edge id="833" label="-" source="150" target="158" weight="0.983327">
        <attvalues>
          <attvalue for="att1" value="-"/>
        </attvalues>
      </edge>
      <edge id="834" label="-" source="151" target="154" weight="0.7983423">
        <attvalues>
          <attvalue for="att1" value="-"/>
        </attvalues>
      </edge>
      <edge id="835" label="-" source="151" target="156" weight="0.9806801">
        <attvalues>
          <attvalue for="att1" value="-"/>
        </attvalues>
      </edge>
      <edge id="836" label="-" source="151" target="165" weight="0.8815689">
        <attvalues>
          <attvalue for="att1" value="-"/>
        </attvalues>
      </edge>
      <edge id="837" label="-" source="151" target="176" weight="0.9879377">
        <attvalues>
          <attvalue for="att1" value="-"/>
        </attvalues>
      </edge>
      <edge id="838" label="+" source="151" target="192" weight="0.9559573">
        <attvalues>
          <attvalue for="att1" value="+"/>
        </attvalues>
      </edge>
      <edge id="839" label="+" source="151" target="194" weight="0.9794892">
        <attvalues>
          <attvalue for="att1" value="+"/>
        </attvalues>
      </edge>
      <edge id="840" label="+" source="151" target="196" weight="0.9441575">
        <attvalues>
          <attvalue for="att1" value="+"/>
        </attvalues>
      </edge>
      <edge id="841" label="+" source="152" target="153" weight="0.9505607">
        <attvalues>
          <attvalue for="att1" value="+"/>
        </attvalues>
      </edge>
      <edge id="842" label="+" source="152" target="154" weight="0.9813111">
        <attvalues>
          <attvalue for="att1" value="+"/>
        </attvalues>
      </edge>
      <edge id="843" label="+" source="152" target="155" weight="0.9817223">
        <attvalues>
          <attvalue for="att1" value="+"/>
        </attvalues>
      </edge>
      <edge id="844" label="+" source="152" target="156" weight="0.9943573">
        <attvalues>
          <attvalue for="att1" value="+"/>
        </attvalues>
      </edge>
      <edge id="845" label="+" source="152" target="157" weight="0.9881996">
        <attvalues>
          <attvalue for="att1" value="+"/>
        </attvalues>
      </edge>
      <edge id="846" label="+" source="152" target="160" weight="0.9911244">
        <attvalues>
          <attvalue for="att1" value="+"/>
        </attvalues>
      </edge>
      <edge id="847" label="+" source="152" target="161" weight="0.9792923">
        <attvalues>
          <attvalue for="att1" value="+"/>
        </attvalues>
      </edge>
      <edge id="848" label="+" source="152" target="164" weight="0.9852861">
        <attvalues>
          <attvalue for="att1" value="+"/>
        </attvalues>
      </edge>
      <edge id="849" label="+" source="152" target="168" weight="0.9788045">
        <attvalues>
          <attvalue for="att1" value="+"/>
        </attvalues>
      </edge>
      <edge id="850" label="+" source="152" target="170" weight="0.9841555">
        <attvalues>
          <attvalue for="att1" value="+"/>
        </attvalues>
      </edge>
      <edge id="851" label="+" source="152" target="172" weight="0.9874724">
        <attvalues>
          <attvalue for="att1" value="+"/>
        </attvalues>
      </edge>
      <edge id="852" label="+" source="152" target="177" weight="0.9957354">
        <attvalues>
          <attvalue for="att1" value="+"/>
        </attvalues>
      </edge>
      <edge id="853" label="-" source="153" target="184" weight="0.9360467">
        <attvalues>
          <attvalue for="att1" value="-"/>
        </attvalues>
      </edge>
      <edge id="854" label="-" source="154" target="174" weight="1">
        <attvalues>
          <attvalue for="att1" value="-"/>
        </attvalues>
      </edge>
      <edge id="855" label="-" source="155" target="174" weight="0.8502407">
        <attvalues>
          <attvalue for="att1" value="-"/>
        </attvalues>
      </edge>
      <edge id="856" label="-" source="155" target="176" weight="0.9786749">
        <attvalues>
          <attvalue for="att1" value="-"/>
        </attvalues>
      </edge>
      <edge id="857" label="-" source="155" target="185" weight="0.9381403">
        <attvalues>
          <attvalue for="att1" value="-"/>
        </attvalues>
      </edge>
      <edge id="858" label="-" source="155" target="196" weight="0.9995287">
        <attvalues>
          <attvalue for="att1" value="-"/>
        </attvalues>
      </edge>
      <edge id="859" label="+" source="156" target="174" weight="0.9545904">
        <attvalues>
          <attvalue for="att1" value="+"/>
        </attvalues>
      </edge>
      <edge id="860" label="+" source="156" target="176" weight="0.9069373">
        <attvalues>
          <attvalue for="att1" value="+"/>
        </attvalues>
      </edge>
      <edge id="861" label="+" source="156" target="177" weight="0.9356569">
        <attvalues>
          <attvalue for="att1" value="+"/>
        </attvalues>
      </edge>
      <edge id="862" label="+" source="156" target="178" weight="0.9606446">
        <attvalues>
          <attvalue for="att1" value="+"/>
        </attvalues>
      </edge>
      <edge id="863" label="+" source="156" target="188" weight="0.9722155">
        <attvalues>
          <attvalue for="att1" value="+"/>
        </attvalues>
      </edge>
      <edge id="864" label="+" source="156" target="192" weight="0.9618218">
        <attvalues>
          <attvalue for="att1" value="+"/>
        </attvalues>
      </edge>
      <edge id="865" label="+" source="156" target="194" weight="0.9642641">
        <attvalues>
          <attvalue for="att1" value="+"/>
        </attvalues>
      </edge>
      <edge id="866" label="+" source="156" target="196" weight="0.9706884">
        <attvalues>
          <attvalue for="att1" value="+"/>
        </attvalues>
      </edge>
      <edge id="867" label="-" source="158" target="175" weight="0.9446891">
        <attvalues>
          <attvalue for="att1" value="-"/>
        </attvalues>
      </edge>
      <edge id="868" label="-" source="159" target="170" weight="0.9973181">
        <attvalues>
          <attvalue for="att1" value="-"/>
        </attvalues>
      </edge>
      <edge id="869" label="-" source="160" target="175" weight="0.8046398">
        <attvalues>
          <attvalue for="att1" value="-"/>
        </attvalues>
      </edge>
      <edge id="870" label="-" source="160" target="177" weight="0.9850442">
        <attvalues>
          <attvalue for="att1" value="-"/>
        </attvalues>
      </edge>
      <edge id="871" label="-" source="160" target="186" weight="0.9066184">
        <attvalues>
          <attvalue for="att1" value="-"/>
        </attvalues>
      </edge>
      <edge id="872" label="-" source="161" target="162" weight="0.9986224">
        <attvalues>
          <attvalue for="att1" value="-"/>
        </attvalues>
      </edge>
      <edge id="873" label="+" source="161" target="178" weight="0.9450984">
        <attvalues>
          <attvalue for="att1" value="+"/>
        </attvalues>
      </edge>
      <edge id="874" label="+" source="161" target="180" weight="0.9647151">
        <attvalues>
          <attvalue for="att1" value="+"/>
        </attvalues>
      </edge>
      <edge id="875" label="+" source="161" target="182" weight="0.925496">
        <attvalues>
          <attvalue for="att1" value="+"/>
        </attvalues>
      </edge>
      <edge id="876" label="+" source="161" target="183" weight="0.9385828">
        <attvalues>
          <attvalue for="att1" value="+"/>
        </attvalues>
      </edge>
      <edge id="877" label="+" source="161" target="184" weight="0.9702513">
        <attvalues>
          <attvalue for="att1" value="+"/>
        </attvalues>
      </edge>
      <edge id="878" label="+" source="161" target="185" weight="0.9704178">
        <attvalues>
          <attvalue for="att1" value="+"/>
        </attvalues>
      </edge>
      <edge id="879" label="+" source="161" target="186" weight="0.9942153">
        <attvalues>
          <attvalue for="att1" value="+"/>
        </attvalues>
      </edge>
      <edge id="880" label="+" source="161" target="190" weight="0.9878631">
        <attvalues>
          <attvalue for="att1" value="+"/>
        </attvalues>
      </edge>
      <edge id="881" label="+" source="161" target="191" weight="0.9695272">
        <attvalues>
          <attvalue for="att1" value="+"/>
        </attvalues>
      </edge>
      <edge id="882" label="+" source="162" target="164" weight="0.9683484">
        <attvalues>
          <attvalue for="att1" value="+"/>
        </attvalues>
      </edge>
      <edge id="883" label="+" source="162" target="166" weight="0.9758904">
        <attvalues>
          <attvalue for="att1" value="+"/>
        </attvalues>
      </edge>
      <edge id="884" label="+" source="162" target="168" weight="0.9806572">
        <attvalues>
          <attvalue for="att1" value="+"/>
        </attvalues>
      </edge>
      <edge id="885" label="+" source="162" target="174" weight="0.9991366">
        <attvalues>
          <attvalue for="att1" value="+"/>
        </attvalues>
      </edge>
      <edge id="886" label="-" source="163" target="192" weight="0.9176989">
        <attvalues>
          <attvalue for="att1" value="-"/>
        </attvalues>
      </edge>
      <edge id="887" label="-" source="164" target="192" weight="0.9851294">
        <attvalues>
          <attvalue for="att1" value="-"/>
        </attvalues>
      </edge>
      <edge id="888" label="-" source="165" target="196" weight="0.8786768">
        <attvalues>
          <attvalue for="att1" value="-"/>
        </attvalues>
      </edge>
      <edge id="889" label="-" source="166" target="172" weight="0.746712">
        <attvalues>
          <attvalue for="att1" value="-"/>
        </attvalues>
      </edge>
      <edge id="890" label="-" source="166" target="174" weight="0.9936959">
        <attvalues>
          <attvalue for="att1" value="-"/>
        </attvalues>
      </edge>
      <edge id="891" label="-" source="166" target="183" weight="0.817205">
        <attvalues>
          <attvalue for="att1" value="-"/>
        </attvalues>
      </edge>
      <edge id="892" label="-" source="166" target="194" weight="1">
        <attvalues>
          <attvalue for="att1" value="-"/>
        </attvalues>
      </edge>
      <edge id="893" label="-" source="170" target="182" weight="0.8595015">
        <attvalues>
          <attvalue for="att1" value="-"/>
        </attvalues>
      </edge>
      <edge id="894" label="-" source="171" target="189" weight="0.9743796">
        <attvalues>
          <attvalue for="att1" value="-"/>
        </attvalues>
      </edge>
      <edge id="895" label="-" source="173" target="183" weight="0.9424162">
        <attvalues>
          <attvalue for="att1" value="-"/>
        </attvalues>
      </edge>
      <edge id="896" label="-" source="173" target="185" weight="0.9546227">
        <attvalues>
          <attvalue for="att1" value="-"/>
        </attvalues>
      </edge>
      <edge id="897" label="-" source="173" target="194" weight="0.9218255">
        <attvalues>
          <attvalue for="att1" value="-"/>
        </attvalues>
      </edge>
      <edge id="898" label="-" source="174" target="183" weight="0.9746427">
        <attvalues>
          <attvalue for="att1" value="-"/>
        </attvalues>
      </edge>
      <edge id="899" label="-" source="178" target="179" weight="1">
        <attvalues>
          <attvalue for="att1" value="-"/>
        </attvalues>
      </edge>
      <edge id="900" label="-" source="178" target="182" weight="0.8713433">
        <attvalues>
          <attvalue for="att1" value="-"/>
        </attvalues>
      </edge>
      <edge id="901" label="-" source="186" target="188" weight="0.7433439">
        <attvalues>
          <attvalue for="att1" value="-"/>
        </attvalues>
      </edge>
      <edge id="902" label="+" source="190" target="194" weight="0.7740884">
        <attvalues>
          <attvalue for="att1" value="+"/>
        </attvalues>
      </edge>
    </edges>
  </graph>
</gexf>
