# Supplementary material for: Microbial interactions mediate the fairy ring type effects on alpine meadow plant communities on the Tibetan plateau
Source: Environ Microbiome. 2026 Mar 10;21:55. doi: 10.1186/s40793-026-00873-z (PMC13088534; doi:10.1186/s40793-026-00873-z)
Supplement: Supplementary file 2 — Supplementary Material 2 [file 40793_2026_873_MOESM2_ESM.zip › co-occurrence network/cross-K/T1/Agrocybe_10on_node.csv]

ID	degree	betweenness_centrality	closeness_centrality	eigenvector_centrality	Abundance	module	z	p	taxa_roles	phylum	class	order	family	genus	bf
FASV4	11	154	0.00221465603643673	0.281425176483823	0.741234153071845	M6	3.04655347319026	0.314049586776859	Module hubs	Ascomycota	Sordariomycetes	Coniochaetales	Coniochaetaceae	Coniochaeta	f
FASV7	10	288	0.00225815116629295	0.225753960204487	2.01060212275548	M6	0.774547493183964	0.68	Connectors	Ascomycota	Sordariomycetes	Coniochaetales	Coniochaetaceae	Coniochaeta	f
FASV9	5	12	0.00193446862644209	0.146168804275612	3.66062807670895	M2	-0.750822711	0.56	Peripheral nodes	Basidiomycota	Agaricomycetes	Agaricales	Hygrophoraceae	Hygrocybe	f
FASV10	12	477	0.00243373585525413	0.354621864403962	3.04750514820649	M6	0.20654599818239	0.791666666666667	Connectors	Ascomycota	Archaeorhizomycetes	Archaeorhizomycetales	Archaeorhizomycetaceae	Archaeorhizomyces	f
FASV13	5	34	0.00204514389898709	0.180296425411346	0.351342119725274	M2	-1.173160485	0.64	Connectors	Ascomycota	Archaeorhizomycetes	Archaeorhizomycetales	Archaeorhizomycetaceae	Archaeorhizomyces	f
FASV17	8	112	0.00235450583296011	0.346309747410248	2.38785337047274	M3	-0.190992114	0.65625	Connectors	Ascomycota	Archaeorhizomycetes	Archaeorhizomycetales	Archaeorhizomycetaceae	Archaeorhizomyces	f
FASV18	8	160	0.00232605376055517	0.26816321012969	4.40078641823787	M5	1.34898352632903	0.40625	Peripheral nodes	Ascomycota	Sordariomycetes	Coniochaetales	Coniochaetaceae	Coniochaeta	f
FASV21	5	12	0.00201577507690256	0.200516012027006	0.487342628942737	M7	-1.16892975	0.8	Connectors	Ascomycota	Archaeorhizomycetes	Archaeorhizomycetales	Archaeorhizomycetaceae	Archaeorhizomyces	f
FASV27	3	0	0.00186269010621548	0.101949987992961	2.09989448081783	M5	-0.518839818	0	Peripheral nodes	Ascomycota	Pezizomycetes	Pezizales	Pezizales_fam_Incertae_sedis	Pezizales_gen_Incertae_sedis	f
FASV30	8	113	0.00219336851499244	0.257567261568046	0.580848582214863	M2	-1.59549826	0.8125	Connectors	Ascomycota	Archaeorhizomycetes	Archaeorhizomycetales	Archaeorhizomycetaceae	Archaeorhizomyces	f
FASV33	10	193	0.00229222306572663	0.369208519652753	1.92050290603593	M1	-0.064035355	0.68	Connectors	Ascomycota	Pezizomycetes	Pezizales	Pulvinulaceae	Pulvinulaceae_gen_Incertae_sedis	f
FASV3	19	571	0.00256666840759295	0.639767446638293	1.05061962262324	M1	-0.064035355	0.842105263157895	Connectors	Ascomycota	Leotiomycetes	Erysiphales	Erysiphaceae	Blumeria	f
FASV34	11	137	0.0022642520587947	0.336513073254294	0.446641092235599	M2	1.36086616286287	0.446280991735537	Peripheral nodes	Ascomycota	Pezizomycotina_cls_Incertae_sedis	Pezizomycotina_ord_Incertae_sedis	Pezizomycotina_fam_Incertae_sedis	Pezizomycotina_gen_Incertae_sedis	f
FASV40	17	689	0.00252232262409623	0.481222613473891	0.952631121255616	M6	1.34254898818554	0.754325259515571	Connectors	Basidiomycota	Agaricomycetes	Agaricales	Agaricales_fam_Incertae_sedis	Agaricales_gen_Incertae_sedis	f
FASV38	4	6	0.00198644237165007	0.182108205065309	0.337804824476864	M4	-0.697955399	0.625	Connectors	Ascomycota	Leotiomycetes	Helotiales	Helotiales_fam_Incertae_sedis	Leohumicola	f
FASV42	24	1320	0.00278191345701212	0.789697035677759	0.411497915166881	M2	2.62787948690761	0.725694444444444	Network hubs	Ascomycota	Archaeorhizomycetes	Archaeorhizomycetales	Archaeorhizomycetaceae	Archaeorhizomyces	f
FASV47	14	333	0.00241389100823955	0.46373617787874	1.0699842303958	M6	1.34254898818554	0.693877551020408	Connectors	Mortierellomycota	Mortierellomycetes	Mortierellales	Mortierellaceae	Mortierellaceae_gen_Incertae_sedis	f
FASV48	3	2	0.00176664581068355	0.0672898956958707	0.122821817816694	M6	-0.929456992	0.444444444444444	Peripheral nodes						f
FASV51	4	26	0.00193925517102928	0.119476149574959	0.248422815452598	M4	-1.182646648	0.625	Connectors	Basidiomycota	Agaricomycetes	Agaricales	Agaricales_fam_Incertae_sedis	Agaricales_gen_Incertae_sedis	f
FASV53	13	438	0.00245665397652348	0.463275320426436	0.800403787932443	M6	-0.361455497	0.804733727810651	Connectors						f
FASV1	13	294	0.00240423060170404	0.48776600876692	0.192659917144581	M1	1.35754952598288	0.556213017751479	Peripheral nodes						f
FASV66	14	474	0.00249668062943177	0.414089931085028	0.265815102063138	M5	1.97159130771167	0.704081632653061	Connectors	Ascomycota	Eurotiomycetes	Onygenales	Onygenales_fam_Incertae_sedis	Onygenales_gen_Incertae_sedis	f
FASV74	6	60	0.00205852025860161	0.157520751703572	0.175177979572132	M7	-0.1558573	0.722222222222222	Connectors	Basidiomycota	Agaricomycetes	Agaricales	Clavariaceae	Clavaria	f
FASV77	4	25	0.00199977134540225	0.12334503697122	0.145593162141833	M6	-0.361455497	0.375	Peripheral nodes	Mortierellomycota	Mortierellomycetes	Mortierellales	Mortierellaceae	Mortierella	f
FASV81	5	24	0.00208616816412846	0.175516888668438	0.0808651676428162	M1	-1.485620236	0.72	Connectors	Ascomycota	Leotiomycetes	Helotiales			f
FASV83	7	47	0.00213600768415541	0.264058506632687	0.259360232805618	M5	-0.518839818	0.73469387755102	Connectors	Ascomycota	Leotiomycetes	Thelebolales	Pseudeurotiaceae	Pseudeurotium	f
FASV84	5	22	0.00215032121901914	0.202881702721733	0.196963163316261	M5	-0.518839818	0.56	Peripheral nodes	Ascomycota	Sordariomycetes	Coniochaetales	Coniochaetaceae	Coniochaeta	f
FASV90	14	281	0.00249046918458676	0.532335001162434	0.127035413026464	M3	-0.190992114	0.816326530612245	Connectors	Ascomycota	Pezizomycetes	Pezizales	Pyronemataceae	Pulvinula	f
FASV91	9	113	0.00220650160603811	0.298939846868856	0.182619009410661	M6	-0.929456992	0.839506172839506	Connectors	Basidiomycota	Agaricomycetes	Agaricales	Clavariaceae	Clavaria	f
FASV96	15	494	0.00249687037205597	0.484236337064733	0.114036023549515	M1	0.409826271994832	0.764444444444444	Connectors	Ascomycota	Pezizomycotina_cls_Incertae_sedis	Pezizomycotina_ord_Incertae_sedis	Pezizomycotina_fam_Incertae_sedis	Pezizomycotina_gen_Incertae_sedis	f
FASV101	20	412	0.00255890068195601	0.681310113524377	0.154199654485193	M3	4.10633044037308	0.555	Module hubs						f
FASV102	7	72	0.00218924202546199	0.233959605274338	0.64889366230455	M7	1.87028760047807	0.612244897959184	Peripheral nodes	Ascomycota	Pezizomycetes	Pezizales	Pyronemataceae	Pulvinula	f
FASV104	13	202	0.0023984654891829	0.506213827584831	0.459192226902999	M2	0.0938528388181291	0.72189349112426	Connectors	Basidiomycota	Agaricomycetes	Agaricales	Agaricales_fam_Incertae_sedis	Agaricales_gen_Incertae_sedis	f
FASV85	5	14	0.00203294972670951	0.170953077409083	0.313599064761165	M7	0.857215150219116	0.56	Peripheral nodes	Fungi_phy_Incertae_sedis	Fungi_cls_Incertae_sedis	Fungi_ord_Incertae_sedis	Fungi_fam_Incertae_sedis	Fungi_gen_Incertae_sedis	f
FASV68	3	12	0.00199728353494256	0.115473456937641	0.120221939921304	M2	-0.750822711	0	Peripheral nodes	Basidiomycota	Agaricomycetes	Agaricales	Tricholomataceae	Clitocybe	f
FASV109	15	179	0.00253804999805261	0.718378687460105	0.0924301417292057	M2	0.938528388181291	0.684444444444444	Connectors	Ascomycota					f
FASV110	12	367	0.00248785943839187	0.403006281592898	0.201087107564121	M3	0.286488170258587	0.75	Connectors						f
FASV2	10	184	0.00230161416435652	0.280367971325221	0.21229347780287	M3	0.763968454022899	0.6	Peripheral nodes	Ascomycota	Leotiomycetes	Erysiphales	Erysiphaceae	Blumeria	f
FASV111	11	323	0.00241307640871706	0.395519544473266	0.101484888882115	M4	-0.21326415	0.809917355371901	Connectors	Basidiomycota	Agaricomycetes	Agaricales	Tricholomataceae	Floccularia	f
FASV71	25	1315	0.00287176007044664	0.949415552947619	0.309744073399036	M1	1.35754952598288	0.7968	Connectors	Ascomycota	Dothideomycetes	Pleosporales	Melanommataceae	Melanommataceae_gen_Incertae_sedis	f
FASV114	12	230	0.00225614552015466	0.350713195655761	0.923135954787227	M3	-0.190992114	0.736111111111111	Connectors	Ascomycota	Pezizomycotina_cls_Incertae_sedis	Pezizomycotina_ord_Incertae_sedis	Pezizomycotina_fam_Incertae_sedis	Pezizomycotina_gen_Incertae_sedis	f
FASV118	15	522	0.00256217523563377	0.54935507844063	0.0927887455768457	M1	-0.064035355	0.755555555555556	Connectors	Ascomycota					f
FASV121	12	395	0.0024478160836424	0.419053847848751	0.797803910037053	M3	0.763968454022899	0.666666666666667	Connectors	Ascomycota	Sordariomycetes	Sordariomycetes_ord_Incertae_sedis	Sordariomycetes_fam_Incertae_sedis	Sordariomycetes_gen_Incertae_sedis	f
FASV123	6	47	0.00217401430636966	0.207429161263118	0.293965504102876	M7	-1.16892975	0.777777777777778	Connectors	Ascomycota	Archaeorhizomycetes	Archaeorhizomycetales	Archaeorhizomycetaceae	Archaeorhizomyces	f
FASV12	1	0	0.00161705258271713	0.0385484354185333	0.180646688248642	M7	-1.16892975	0	Peripheral nodes						f
FASV127	3	15	0.0019356650980702	0.0980266504461991	0.267697772263247	M1	-1.485620236	0.444444444444444	Peripheral nodes	Ascomycota	Sordariomycetes	Sordariales	Chaetomiaceae	Chaetomium	f
FASV130	3	23	0.0019938992484983	0.117054662473996	0.695332860573928	M2	-1.173160485	0.444444444444444	Peripheral nodes	Mortierellomycota	Mortierellomycetes	Mortierellales	Mortierellales_fam_Incertae_sedis	Mortierellales_gen_Incertae_sedis	f
FASV137	6	81	0.00211025936689386	0.182907585473042	0.0981678032914454	M7	-0.1558573	0.722222222222222	Connectors	Basidiomycota	Agaricomycetes	Cantharellales	Ceratobasidiaceae	Ceratobasidium	f
FASV140	16	525	0.00251211322112191	0.546632605698579	0.158771853542603	M3	0.763968454022899	0.7578125	Connectors	Mortierellomycota	Mortierellomycetes	Mortierellales	Mortierellaceae	Mortierella	f
FASV26	10	85	0.00231369252412287	0.438229375750063	0.385050881403432	M3	-0.668472397	0.8	Connectors	Ascomycota	Leotiomycetes	Erysiphales	Erysiphaceae	Blumeria	f
FASV143	12	267	0.00240975098440111	0.412056694967031	1.89665575016787	M3	0.286488170258587	0.763888888888889	Connectors	Ascomycota	Sordariomycetes	Sordariales	Lasiosphaeriaceae	Schizothecium	f
FASV144	5	52	0.00216134505446875	0.174043509638747	2.17197385419347	M3	0.286488170258587	0	Peripheral nodes	Basidiomycota	Agaricomycetes	Agaricales	Strophariaceae	Agrocybe	f
FASV149	5	17	0.00215164317668063	0.218966146357989	0.194632238306601	M4	-0.697955399	0.72	Connectors	Fungi_phy_Incertae_sedis	Fungi_cls_Incertae_sedis	Fungi_ord_Incertae_sedis	Fungi_fam_Incertae_sedis	Fungi_gen_Incertae_sedis	f
FASV150	12	161	0.00224985242940782	0.324318865755669	0.367658594792893	M8	1.11803398874989	0.805555555555556	Connectors	Ascomycota	Sordariomycetes	Sordariales	Lasiosphaeriaceae	Lasiosphaeriaceae_gen_Incertae_sedis	f
FASV160	5	24	0.00205643216280733	0.17181784757071	0.240354228880699	M3	-0.668472397	0.56	Peripheral nodes	Mortierellomycota	Mortierellomycetes	Mortierellales	Mortierellaceae	Mortierellaceae_gen_Incertae_sedis	f
FASV165	2	0	0.00178818321921218	0.074597061259419	0.115829042787715	M6	-1.497458487	0.5	Peripheral nodes						f
FASV171	4	3	0.00202086184803668	0.199764329478695	0.294324107950516	M4	-0.697955399	0.625	Connectors	Ascomycota	Pezizomycetes	Pezizales	Pulvinulaceae	Pulvinulaceae_gen_Incertae_sedis	f
FASV173	18	465	0.00250633782513619	0.589527610454633	0.084809809966856	M5	0.726375744946403	0.808641975308642	Connectors	Ascomycota	Pezizomycetes	Pezizales	Pezizales_fam_Incertae_sedis	Pezizales_gen_Incertae_sedis	f
FASV174	12	161	0.0022679575023496	0.339882036260889	0.128469828417024	M2	0.51619061349971	0.680555555555556	Connectors	Ascomycota	Leotiomycetes	Helotiales	Helotiaceae	Tetracladium	f
FASV179	2	4	0.00169576304768673	0.0381565750810058	0.154647909294743	M4	-0.697955399	0	Peripheral nodes						f
FASV178	4	32	0.00210630501783353	0.201559134997165	0.343273533153374	M4	-0.697955399	0.625	Connectors	Ascomycota	Leotiomycetes	Helotiales	Helotiaceae	Tetracladium	f
FASV182	8	58	0.00228196630968065	0.331025157862576	0.413380585366991	M3	-0.190992114	0.6875	Connectors						f
FASV187	15	440	0.00248756456559801	0.535778804012229	0.232195991346889	M2	-0.328484936	0.835555555555556	Connectors	Basidiomycota	Tremellomycetes	Filobasidiales	Piskurozymaceae	Solicoccozyma	f
FASV191	9	176	0.00257591932544068	0.436486974719483	0.492273431847787	M8	-1.118033989	0.765432098765432	Connectors						f
FASV188	6	72	0.00218948651254207	0.170506338243011	0.196425257544801	M3	-0.190992114	0.5	Peripheral nodes	Ascomycota	Sordariomycetes	Hypocreales	Hypocreales_fam_Incertae_sedis	Hypocreales_gen_Incertae_sedis	f
FASV192	2	3	0.00179795983857644	0.0565829201169688	0.293337947369506	M7	-1.16892975	0.5	Peripheral nodes	Ascomycota	Orbiliomycetes	Orbiliales	Orbiliaceae	Orbiliaceae_gen_Incertae_sedis	f
FASV195	12	361	0.00250390340665104	0.467870901957118	0.199652692173561	M4	0.271427099459625	0.777777777777778	Connectors	Ascomycota	Eurotiomycetes	Chaetothyriales	Chaetothyriales_fam_Incertae_sedis	Chaetothyriales_gen_Incertae_sedis	f
FASV200	8	80	0.00228309984746713	0.359708473509951	0.6421698401613	M2	-0.328484936	0.65625	Connectors						f
FASV201	17	340	0.00249122350262547	0.595908689151274	0.697753436545497	M2	2.20554171222603	0.615916955017301	Peripheral nodes						f
FASV159	7	54	0.00218955844241906	0.282131657155937	0.201893966221311	M5	-1.141447599	0.73469387755102	Connectors	Basidiomycota	Agaricomycetes	Agaricales	Psathyrellaceae	Psathyrella	f
FASV204	6	154	0.00223911160960604	0.195274573813008	0.351611072611004	M7	-0.1558573	0.777777777777778	Connectors	Ascomycota	Pezizomycetes	Pezizales	Pyronemataceae	Marcelleina	f
FASV207	7	134	0.00226891522799238	0.257201546198909	0.661355146010039	M8	-1.118033989	0.816326530612245	Connectors	Ascomycota	Pezizomycetes	Pezizales	Pyronemataceae	Pulvinula	f
FASV79	12	194	0.00241948303722485	0.472163214663641	0.183336217105941	M8	0	0.833333333333333	Connectors	Ascomycota					f
FASV214	13	221	0.00242125869994494	0.484227685526964	0.0947610667388656	M4	0.756118348494669	0.781065088757396	Connectors	Mortierellomycota	Mortierellomycetes	Mortierellales	Mortierellaceae	Mortierella	f
FASV215	13	355	0.00250070787467572	0.462227463974714	0.655707135409709	M5	0.726375744946403	0.781065088757396	Connectors	Basidiomycota	Basidiomycota_cls_Incertae_sedis	Basidiomycota_ord_Incertae_sedis	Basidiomycota_fam_Incertae_sedis	Basidiomycota_gen_Incertae_sedis	f
FASV218	10	180	0.00233686221231645	0.381459066511559	0.186922255582341	M3	0.286488170258587	0.64	Connectors	Basidiomycota	Agaricomycetes	Agaricales	Hygrophoraceae	Hygrocybe	f
FASV46	5	79	0.00220016603144148	0.177138993314531	0.0892923580623558	M3	-1.145952681	0.72	Connectors	Ascomycota	Leotiomycetes	Erysiphales	Erysiphaceae	Blumeria	f
FASV221	11	237	0.00245557719121756	0.430200341510393	0.0894716599861758	M3	-0.190992114	0.776859504132231	Connectors						f
FASV222	9	45	0.0021987256529952	0.33607834020049	0.0779963368616964	M3	0.286488170258587	0.617283950617284	Peripheral nodes	Mortierellomycota	Mortierellomycetes	Mortierellales	Mortierellaceae	Linnemannia	f
FASV35	4	6	0.00203403419656768	0.174429153265583	0.287331332921537	M1	-1.485620236	0.625	Connectors	Ascomycota	Sordariomycetes	Coniochaetales	Coniochaetaceae	Coniochaeta	f
FASV97	5	64	0.00212486614420914	0.179613377655282	0.0898302638338158	M3	-1.623432965	0.72	Connectors	Basidiomycota	Agaricomycetes	Agaricomycetes_ord_Incertae_sedis	Agaricomycetes_fam_Incertae_sedis	Agaricomycetes_gen_Incertae_sedis	f
FASV240	6	80	0.00214567761608647	0.188987219655381	0.169978223781352	M2	-0.328484936	0.5	Peripheral nodes	Ascomycota	Leotiomycetes	Thelebolales	Pseudeurotiaceae	Pseudogymnoascus	f
FASV236	5	50	0.00222788836193203	0.19659412149932	0.178853669010442	M6	-0.929456992	0.72	Connectors	Ascomycota	Sordariomycetes	Sordariales	Lasiosphaeriaceae	Schizothecium	f
FASV244	10	57	0.00240103742892053	0.524359313742579	0.576545336043183	M5	-1.141447599	0.84	Connectors						f
FASV255	5	21	0.00209853303059191	0.202223866445512	0.311357790713415	M8	1.11803398874989	0.56	Peripheral nodes						f
FASV258	5	65	0.00212784653669761	0.168331996419925	0.117442760102095	M4	-1.182646648	0.8	Connectors	Ascomycota	Sordariomycetes	Sordariales	Lasiosphaeriaceae	Lasiosphaeriaceae_gen_Incertae_sedis	f
FASV272	11	315	0.00231878814299968	0.40814878460226	0.119325430302204	M7	0.857215150219116	0.826446280991736	Connectors	Chytridiomycota	Spizellomycetes	Spizellomycetales	Spizellomycetales_fam_Incertae_sedis	Spizellomycetales_gen_Incertae_sedis	f
FASV279	6	48	0.00217887334232463	0.229931458379031	0.834650455382061	M2	-0.750822711	0.666666666666667	Connectors	Ascomycota	Leotiomycetes	Thelebolales	Pseudeurotiaceae	Pseudogymnoascus	f
FASV280	9	76	0.00218831435975798	0.324396470702794	0.274062990558857	M6	-0.361455497	0.740740740740741	Connectors	Mortierellomycota	Mortierellomycetes	Mortierellales	Mortierellaceae	Mortierellaceae_gen_Incertae_sedis	f
FASV285	8	93	0.00224625663735405	0.30537287816358	0.877772568060769	M1	-1.011758609	0.71875	Connectors	Basidiomycota	Agaricomycetes	Agaricales	Omphalotaceae	Gymnopus	f
FASV250	6	14	0.00210806758525055	0.226828897246924	0.278993793463907	M3	-0.668472397	0.666666666666667	Connectors	Ascomycota	Sordariomycetes	Sordariomycetes_ord_Incertae_sedis	Sordariomycetes_fam_Incertae_sedis	Sordariomycetes_gen_Incertae_sedis	f
FASV297	11	283	0.00239991139251828	0.378366914971981	0.117801363949734	M2	1.36086616286287	0.429752066115702	Peripheral nodes						f
FASV271	13	200	0.00239296581092985	0.478027715882381	0.20610756143108	M1	-0.064035355	0.757396449704142	Connectors	Ascomycota	Sordariomycetes	Coniochaetales	Coniochaetaceae	Coniochaeta	f
FASV303	10	113	0.00223631533010847	0.317670890538596	0.127662969759834	M3	0.286488170258587	0.7	Connectors						f
FASV309	12	261	0.00240415194373525	0.467622815113286	0.0811341205285462	M5	0.103767963563772	0.791666666666667	Connectors	Ascomycota	Dothideomycetes	Dothideales	Saccotheciaceae		f
FASV314	8	98	0.00220748753240893	0.222398812186406	0.0932370003863956	M5	-0.518839818	0.75	Connectors	Ascomycota	Sordariomycetes	Sordariales	Lasiosphaeriaceae	Schizothecium	f
FASV313	12	281	0.00266589800851889	0.537012331802138	0.0993332657962754	M2	0.0938528388181291	0.722222222222222	Connectors						f
FASV318	8	36	0.00215548660027533	0.274771338459304	0.180019131515272	M3	-0.190992114	0.6875	Connectors	Basidiomycota	Agaricomycetes	Phallales	Gastrosporiaceae	Gastrosporium	f
FASV44	13	187	0.00235090585263754	0.410642666516765	0.157158136228223	M5	0.726375744946403	0.710059171597633	Connectors	Ascomycota	Leotiomycetes	Erysiphales	Erysiphaceae	Blumeria	f
FASV317	13	173	0.0023651406531891	0.526706257589981	0.129187036112304	M1	1.35754952598288	0.579881656804734	Peripheral nodes						f
FASV320	6	27	0.00200966736051821	0.191590961105319	0.145682813103743	M5	0.103767963563772	0.5	Peripheral nodes	Ascomycota	Sordariomycetes	Magnaporthales	Magnaporthaceae	Pseudophialophora	f
FASV208	7	128	0.00224947610836515	0.205806348399343	0.118070316835464	M2	0.0938528388181291	0.448979591836735	Peripheral nodes	Ascomycota	Sordariomycetes	Hypocreales	Hypocreales_fam_Incertae_sedis	Hypocreales_gen_Incertae_sedis	f
FASV334	9	114	0.00235864421445424	0.399642020230222	0.140931312122513	M1	-0.064035355	0.617283950617284	Peripheral nodes	Chytridiomycota	Spizellomycetes	Spizellomycetales	Spizellomycetales_fam_Incertae_sedis	Spizellomycetales_gen_Incertae_sedis	f
FASV344	14	202	0.00244464166472182	0.552925633339851	0.0929680475006657	M5	1.34898352632903	0.73469387755102	Connectors						f
FASV322	10	69	0.00223603061805868	0.351160612611495	0.0770998272425964	M6	0.20654599818239	0.74	Connectors	Ascomycota	Eurotiomycetes	Chaetothyriales	Trichomeriaceae	Knufia	f
FASV348	13	201	0.00234228851946208	0.454430103093031	0.149627455427783	M6	0.20654599818239	0.792899408284024	Connectors	Basidiomycota	Agaricomycetes	Cantharellales	Ceratobasidiaceae	Ceratobasidium	f
FASV378	5	34	0.00205353951704603	0.165341574031745	0.453813169188399	M2	-1.173160485	0.72	Connectors	Ascomycota	Sordariomycetes	Hypocreales	Cordycipitaceae	Beauveria	f
FASV352	2	16	0.0019120007110851	0.0542692904379473	0.144517350598913	M1	-1.959481863	0.5	Peripheral nodes	Ascomycota	Sordariomycetes	Sordariales	Lasiosphaeriaceae	Lasiosphaeriaceae_gen_Incertae_sedis	f
FASV393	7	88	0.00219398069576036	0.208498131966484	0.201983617183221	M7	0.857215150219116	0.73469387755102	Connectors	Ascomycota	Sordariomycetes	Sordariales	Lasiosphaeriaceae	Schizothecium	f
FASV194	3	1	0.00204678610472985	0.153979061338875	0.195887351773341	M2	-1.173160485	0.444444444444444	Peripheral nodes	Ascomycota	Sordariomycetes	Sordariales	Chaetomiaceae	Chaetomiaceae_gen_Incertae_sedis	f
FASV407	11	294	0.0025309254624242	0.411579964131169	0.0770101762806864	M6	-0.361455497	0.793388429752066	Connectors						f
FASV414	8	117	0.00236436319612129	0.333619183485459	0.126138903407364	M2	0.51619061349971	0.40625	Peripheral nodes						f
FASV417	3	14	0.00205992319356539	0.151113741360582	0.457040603817159	M5	-1.764055381	0.666666666666667	Connectors						f
FASV423	11	142	0.00238096127977444	0.424498343471497	0.0894716599861758	M5	1.34898352632903	0.644628099173554	Connectors						f
FASV422	7	52	0.0022697300477192	0.295874696719074	0.20825918451692	M2	-0.328484936	0.571428571428571	Peripheral nodes	Ascomycota	Sordariomycetes	Hypocreales	Nectriaceae	Thelonectria	f
FASV426	7	58	0.00219626082555684	0.2573775689279	0.0719897224137266	M3	-0.668472397	0.693877551020408	Connectors	Ascomycota	Sordariomycetes	Coniochaetales	Coniochaetaceae	Coniochaeta	f
FASV241	10	88	0.00224602006678442	0.342797253189373	0.20619721239299	M2	0.0938528388181291	0.58	Peripheral nodes	Ascomycota	Dothideomycetes	Pleosporales	Pleosporales_fam_Incertae_sedis	Pleosporales_gen_Incertae_sedis	f
FASV430	9	129	0.0023012087268994	0.349602070158391	0.201893966221311	M5	0.726375744946403	0.617283950617284	Peripheral nodes	Ascomycota	Dothideomycetes	Capnodiales	Capnodiaceae	Chaetocapnodium	f
FASV437	6	45	0.00220448497200294	0.215804203350225	0.329556935981145	M5	-1.141447599	0.722222222222222	Connectors						f
FASV442	12	173	0.00244905338790836	0.514138675709006	0.144248397713183	M1	-0.537896982	0.777777777777778	Connectors	Basidiomycota	Agaricomycetes	Cantharellales	Ceratobasidiaceae	Ceratobasidium	f
FASV448	9	113	0.00232328286242251	0.347251302004349	0.0802376109094463	M2	0.0938528388181291	0.592592592592593	Peripheral nodes	Chytridiomycota	Spizellomycetes	Spizellomycetales	Spizellomycetales_fam_Incertae_sedis	Spizellomycetales_gen_Incertae_sedis	f
FASV457	8	94	0.00229762121575398	0.340604858048386	0.0778170349378764	M5	0.103767963563772	0.65625	Connectors						f
FASV451	8	46	0.00215783511834999	0.263018707924433	0.0874993388241559	M5	-1.141447599	0.8125	Connectors	Ascomycota	Sordariomycetes	Sordariales	Sordariales_fam_Incertae_sedis	Sordariales_gen_Incertae_sedis	f
FASV459	5	31	0.00209841029472024	0.210317028315966	0.162716495866642	M1	-0.537896982	0.32	Peripheral nodes						f
FASV450	6	83	0.00203246541482083	0.178980975129659	0.171771243019552	M4	-0.21326415	0.666666666666667	Connectors	Ascomycota	Dothideomycetes	Pleosporales	Pleosporales_fam_Incertae_sedis	Shiraia	f
FASV482	15	259	0.0023992667586871	0.500726855303245	0.233002850004079	M2	1.36086616286287	0.675555555555556	Connectors	Ascomycota	Sordariomycetes	Sordariales	Chaetomiaceae	Chaetomiaceae_gen_Incertae_sedis	f
FASV489	5	27	0.00214988299073377	0.214616558935535	0.0840029513096661	M4	-1.182646648	0.8	Connectors	Ascomycota	Sordariomycetes	Coniochaetales	Coniochaetaceae	Coniochaeta	f
FASV495	9	73	0.00222734380320439	0.328228868983677	0.154827211218563	M1	0.883687898988857	0.345679012345679	Peripheral nodes	Fungi_phy_Incertae_sedis	Fungi_cls_Incertae_sedis	Fungi_ord_Incertae_sedis	Fungi_fam_Incertae_sedis	Fungi_gen_Incertae_sedis	f
FASV511	5	36	0.00200708406540021	0.150597689083768	0.140841661160603	M4	-1.182646648	0.8	Connectors	Basidiomycota	Agaricomycetes	Corticiales	Corticiaceae	Marchandiomyces	f
FASV541	9	249	0.00243045041593952	0.352172287386078	0.140931312122513	M1	-1.011758609	0.790123456790123	Connectors	Ascomycota	Pezizomycetes	Pezizales	Pulvinulaceae	Pulvinulaceae_gen_Incertae_sedis	f
FASV561	23	310	0.00259423739038515	1	0.0779066858997864	M4	2.69488334463485	0.767485822306238	Network hubs	Basidiomycota	Agaricomycetes	Russulales	Russulales_fam_Incertae_sedis	Russulales_gen_Incertae_sedis	f
FASV566	5	46	0.00204206857012199	0.177936003946426	0.2215275268796	M2	-0.750822711	0.56	Peripheral nodes	Ascomycota	Sordariomycetes	Sordariales	Lasiosphaeriaceae	Schizothecium	f
FASV599	10	128	0.00232761881524715	0.393298752160593	0.0838236493858461	M2	-0.328484936	0.72	Connectors						f
FASV609	10	123	0.00232108427803573	0.368499050618601	0.0770998272425964	M7	0.857215150219116	0.72	Connectors	Ascomycota	Sordariomycetes	Xylariales	Amphisphaeriaceae	Microdochium	f
FASV643	10	98	0.00234992468835943	0.426635284254306	0.123628676473884	M2	0.51619061349971	0.58	Peripheral nodes	Ascomycota	Ascomycota_cls_Incertae_sedis	Ascomycota_ord_Incertae_sedis	Ascomycota_fam_Incertae_sedis	Ascomycota_gen_Incertae_sedis	f
FASV650	14	321	0.00245129870298546	0.578203393510943	0.0918922359577457	M2	0.938528388181291	0.673469387755102	Connectors	Basidiomycota	Agaricomycetes	Agaricales	Clavariaceae	Clavaria	f
FASV663	5	16	0.00208449657214651	0.241937080168351	0.20682476912636	M2	-1.173160485	0.72	Connectors	Mortierellomycota	Mortierellomycetes	Mortierellales	Mortierellaceae	Mortierella	f
FASV683	7	33	0.00221840240290912	0.286880833344074	0.105608833129975	M6	-0.361455497	0.73469387755102	Connectors	Ascomycota	Sordariomycetes	Sordariales	Lasiosphaeriaceae	Lasiosphaeriaceae_gen_Incertae_sedis	f
FASV716	12	286	0.00238722169819797	0.439517373999841	0.0951196705865056	M7	-0.1558573	0.847222222222222	Connectors	Basidiomycota	Agaricomycetes	Agaricales	Clavariaceae	Clavulinopsis	f
FASV723	11	189	0.00234135590398982	0.422727557013332	0.190777246944471	M1	0.409826271994832	0.611570247933884	Peripheral nodes	Ascomycota	Sordariomycetes	Chaetosphaeriales	Chaetosphaeriaceae	Chaetosphaeria	f
FASV759	8	42	0.00214880009413362	0.333838024149381	0.111615447577945	M2	0.0938528388181291	0.5625	Peripheral nodes						f
FASV741	14	292	0.00245312281473122	0.520929796086955	0.112153353349405	M2	0.938528388181291	0.704081632653061	Connectors	Ascomycota	Sordariomycetes	Hypocreales	Hypocreaceae	Trichoderma	f
FASV782	8	72	0.00222485975399515	0.342234164323622	0.118608222606924	M2	-0.750822711	0.75	Connectors	Basidiomycota	Agaricomycetes	Corticiales	Corticiaceae	Marchandiomyces	f
FASV598	6	45	0.00213462084034018	0.26636613999817	0.0910853773005557	M3	-1.145952681	0.722222222222222	Connectors	Ascomycota	Sordariomycetes	Amphisphaeriales			f
FASV806	11	144	0.00244572065815095	0.486393829491781	0.0876786407479759	M5	0.726375744946403	0.644628099173554	Connectors	Glomeromycota	Glomeromycetes	Glomerales	Glomeraceae		f
FASV839	4	11	0.00189012726190054	0.123011874259454	0.086423527281236	M9	-0.577350269	0.75	Connectors						f
FASV843	23	667	0.00267216144579385	0.94188970940271	0.155992673723393	M4	2.2101920955998	0.790170132325142	Connectors	Ascomycota	Sordariomycetes	Sordariomycetes_ord_Incertae_sedis	Sordariomycetes_fam_Incertae_sedis	Sordariomycetes_gen_Incertae_sedis	f
FASV845	15	195	0.00241949694968257	0.569425416037177	0.158592551618783	M3	1.24144873778721	0.702222222222222	Connectors	Fungi_phy_Incertae_sedis	Fungi_cls_Incertae_sedis	Fungi_ord_Incertae_sedis	Fungi_fam_Incertae_sedis	Fungi_gen_Incertae_sedis	f
FASV894	8	38	0.00219824318870509	0.326103475714464	0.085258064776406	M3	-0.190992114	0.6875	Connectors	Basidiomycota	Agaricomycetes	Russulales	Russulales_fam_Incertae_sedis	Russulales_gen_Incertae_sedis	f
FASV929	3	8	0.00191392860081213	0.102907889388321	0.100588379263015	M3	-0.668472397	0	Peripheral nodes	Ascomycota	Dothideomycetes	Pleosporales	Pseudolophiotremataceae	Pseudolophiotrema	f
FASV930	15	304	0.00255169109790188	0.703294666407214	0.125869950521634	M1	1.35754952598288	0.657777777777778	Connectors	Basidiomycota	Agaricomycetes	Phallales	Gastrosporiaceae	Gastrosporium	f
FASV943	17	234	0.00247886461918959	0.700477924850739	0.0719897224137266	M1	1.35754952598288	0.726643598615917	Connectors	Ascomycota	Sordariomycetes	Hypocreales	Bionectriaceae	Lasionectriopsis	f
FASV978	9	182	0.00241510397363943	0.36916413638566	0.126587158216914	M8	0	0.814814814814815	Connectors	Ascomycota	Sordariomycetes	Sordariales	Lasiosphaeriaceae	Schizothecium	f
FASV1001	11	186	0.00236931195215794	0.456106226944937	0.110539636035025	M5	0.103767963563772	0.694214876033058	Connectors	Ascomycota	Sordariomycetes	Chaetosphaeriales	Chaetosphaeriaceae	Chaetosphaeria	f
FASV1035	12	114	0.00241187730801157	0.605082916097339	0.0906371224910058	M1	0.883687898988857	0.597222222222222	Peripheral nodes	Basidiomycota	Agaricomycetes	Agaricales	Strophariaceae	Agrocybe	f
FASV1051	16	139	0.00245438032323614	0.791157608731033	0.0999608225296453	M1	2.77913440696496	0.5	Module hubs	Ascomycota	Sordariomycetes	Sordariomycetes_ord_Incertae_sedis	Sordariomycetes_fam_Incertae_sedis	Sordariomycetes_gen_Incertae_sedis	f
FASV1053	8	104	0.00232441836122716	0.344047405978891	0.104891625434695	M5	-1.141447599	0.78125	Connectors	Ascomycota	Lecanoromycetes	Lecanorales	Psoraceae	Psora	f
FASV1096	10	156	0.00222417176558211	0.289532892554052	0.0896509619099958	M3	0.286488170258587	0.68	Connectors						f
FASV1258	6	58	0.00203760287211385	0.170925321049223	0.0767412233949564	M9	1.15470053837925	0.777777777777778	Connectors	Ascomycota	Sordariomycetes	Sordariomycetes_ord_Incertae_sedis	Sordariomycetes_fam_Incertae_sedis	Sordariomycetes_gen_Incertae_sedis	f
FASV1302	11	266	0.00238175297679804	0.382614052577178	0.0727069301090066	M1	-0.537896982	0.743801652892562	Connectors	Ascomycota	Sordariomycetes	Chaetosphaeriales	Chaetosphaeriaceae	Chaetosphaeria	f
BASV6	15	189	0.00239688204059157	0.576391827863871	0.523113362744826	M6	0.20654599818239	0.808888888888889	Connectors	Verrucomicrobiota	Verrucomicrobiae	Chthoniobacterales	Chthoniobacteraceae	Candidatus_Udaeobacter	b
BASV8	11	112	0.0023669441075258	0.472469737920995	0.145324209256103	M1	0.409826271994832	0.644628099173554	Connectors	Gemmatimonadota	Gemmatimonadetes	Gemmatimonadales	Gemmatimonadaceae	uncultured	b
BASV9	10	84	0.00236344085434281	0.465980015721521	0.0930576984625757	M1	-0.537896982	0.7	Connectors	Actinobacteriota	Thermoleophilia	Solirubrobacterales	67-14	67-14	b
BASV10	7	129	0.00212881624523018	0.221572965632547	0.105519182168065	M1	-0.064035355	0.408163265306122	Peripheral nodes	Gemmatimonadota	Gemmatimonadetes	Gemmatimonadales	Gemmatimonadaceae		b
BASV11	10	91	0.0022998212554105	0.431489590567622	0.164419864142932	M3	-0.190992114	0.74	Connectors	Proteobacteria	Alphaproteobacteria	Rhizobiales	uncultured	uncultured	b
BASV12	8	57	0.00221962517110437	0.414058034514002	0.22367914996544	M4	0.271427099459625	0.65625	Connectors	Acidobacteriota	Blastocatellia	Pyrinomonadales	Pyrinomonadaceae	RB41	b
BASV13	11	165	0.00234631207171684	0.4499944852733	0.229058207680039	M4	0.271427099459625	0.743801652892562	Connectors	Acidobacteriota	Blastocatellia	Pyrinomonadales	Pyrinomonadaceae	RB41	b
BASV16	10	185	0.00231387000211497	0.421587363119289	0.227623792289479	M1	0.409826271994832	0.6	Peripheral nodes	Acidobacteriota	Blastocatellia	Pyrinomonadales	Pyrinomonadaceae	RB41	b
BASV17	6	86	0.00241816246267672	0.301559234396563	0.114125674511425	M4	-0.697955399	0.722222222222222	Connectors	Proteobacteria	Gammaproteobacteria	Burkholderiales	Nitrosomonadaceae	MND1	b
BASV18	7	70	0.00213486653460206	0.283036055101189	0.0822995830333762	M9	-0.577350269	0.816326530612245	Connectors	Actinobacteriota	Thermoleophilia	Gaiellales	uncultured	uncultured	b
BASV19	11	182	0.00239251649879664	0.466028992698294	0.0897406128719058	M4	-0.21326415	0.793388429752066	Connectors	Gemmatimonadota	Gemmatimonadetes	Gemmatimonadales	Gemmatimonadaceae	uncultured	b
BASV20	11	128	0.00224843719198676	0.42577773371018	0.102291747539305	M4	0.756118348494669	0.694214876033058	Connectors	Chloroflexi	Gitt-GS-136	Gitt-GS-136	Gitt-GS-136	Gitt-GS-136	b
BASV21	12	119	0.00246769699389297	0.612506672917006	0.177239951696062	M4	0.756118348494669	0.694444444444444	Connectors	Acidobacteriota	Blastocatellia	Pyrinomonadales	Pyrinomonadaceae	RB41	b
BASV22	12	140	0.00228387052722214	0.584011168682229	0.180915641134372	M1	-0.537896982	0.777777777777778	Connectors	Acidobacteriota	Vicinamibacteria	Vicinamibacterales	Vicinamibacteraceae	Vicinamibacteraceae	b
BASV23	9	259	0.00221589627668047	0.255180474141181	0.0726172791470966	M4	0.271427099459625	0.691358024691358	Connectors	Gemmatimonadota	Gemmatimonadetes	Gemmatimonadales	Gemmatimonadaceae	uncultured	b
BASV25	9	108	0.00225356670610125	0.459919484958739	0.0835546965001161	M1	-0.064035355	0.617283950617284	Peripheral nodes	Gemmatimonadota	Gemmatimonadetes	Gemmatimonadales	Gemmatimonadaceae	uncultured	b
BASV27	5	7	0.00204833291939738	0.270983397141795	0.0763826195473164	M1	-0.537896982	0.32	Peripheral nodes	Actinobacteriota	Thermoleophilia	Solirubrobacterales	Solirubrobacteraceae	Solirubrobacter	b
BASV28	9	108	0.00225256614210533	0.390336024164385	0.0733344868423766	M1	0.409826271994832	0.493827160493827	Peripheral nodes	Actinobacteriota	MB-A2-108	MB-A2-108	MB-A2-108	MB-A2-108	b
BASV29	7	17	0.00226079016193444	0.380577958751047	0.101574539844025	M1	-0.064035355	0.448979591836735	Peripheral nodes	Chloroflexi	P2-11E	P2-11E	P2-11E	P2-11E	b
BASV31	8	44	0.0021403667673486	0.263894715559617	0.0935956042340356	M3	-0.668472397	0.75	Connectors	NB1-j	NB1-j	NB1-j	NB1-j	NB1-j	b
BASV32	9	193	0.0023321779760301	0.307853185116187	0.0752171570424865	M2	0.51619061349971	0.493827160493827	Peripheral nodes	Methylomirabilota	Methylomirabilia	Rokubacteriales	Rokubacteriales	Rokubacteriales	b
BASV35	4	18	0.00192210803821684	0.136895659025889	0.0916232830720157	M6	-0.929456992	0.625	Connectors	Acidobacteriota	Vicinamibacteria	Vicinamibacterales			b
BASV36	9	68	0.00228070363557631	0.446907462037211	0.0934163023102156	M4	0.756118348494669	0.617283950617284	Peripheral nodes	RCP2-54	RCP2-54	RCP2-54	RCP2-54	RCP2-54	b
BASV39	9	189	0.0023608910348723	0.30398528676957	0.0985264071390854	M6	0.774547493183964	0.641975308641975	Connectors	Acidobacteriota	Blastocatellia				b
BASV42	10	65	0.00231621084500369	0.479216747982884	0.085078762852586	M6	-0.361455497	0.8	Connectors	Proteobacteria	Gammaproteobacteria	Burkholderiales	Sutterellaceae	uncultured	b
BASV44	12	273	0.00249177029269199	0.490856601423163	0.112511957197045	M2	-0.750822711	0.805555555555556	Connectors	Acidobacteriota	Blastocatellia				b
BASV46	4	26	0.00206056807983679	0.149388006343514	0.0723483262613666	M2	-0.750822711	0.375	Peripheral nodes	Acidobacteriota	Vicinamibacteria	Vicinamibacterales			b
BASV47	3	8	0.00204622955724446	0.157083691556049	0.133490282283984	M1	-1.485620236	0.444444444444444	Peripheral nodes	Chloroflexi	P2-11E	P2-11E	P2-11E	P2-11E	b
BASV52	6	46	0.00207509362409587	0.207914322353159	0.0731551849185566	M5	-0.518839818	0.611111111111111	Peripheral nodes	Acidobacteriota	Vicinamibacteria	Vicinamibacterales	Vicinamibacteraceae	Vicinamibacteraceae	b
BASV54	6	77	0.00218874686392831	0.215447422010171	0.101753841767845	M6	-0.361455497	0.666666666666667	Connectors	Chloroflexi	P2-11E	P2-11E	P2-11E	P2-11E	b
BASV61	10	139	0.00230530848813792	0.380030982963906	0.0740516945376565	M4	-0.21326415	0.8	Connectors	Proteobacteria	Gammaproteobacteria	Burkholderiales	Nitrosomonadaceae	MND1	b
BASV65	11	132	0.00230113096951522	0.417116599312925	0.0879475936337059	M1	0.409826271994832	0.644628099173554	Connectors	Acidobacteriota	Blastocatellia	Pyrinomonadales	Pyrinomonadaceae	RB41	b
BASV74	10	182	0.00241197791139119	0.413621256880464	0.0752171570424865	M6	-0.361455497	0.76	Connectors	Acidobacteriota	Vicinamibacteria	Vicinamibacterales	Vicinamibacteraceae	Vicinamibacteraceae	b
BASV75	14	309	0.00245915005743015	0.617941613483608	0.0756654118520365	M4	0.756118348494669	0.806122448979592	Connectors	Acidobacteriota	Blastocatellia	Pyrinomonadales	Pyrinomonadaceae	RB41	b
BASV80	10	170	0.00231127929273849	0.399013798067125	0.0766515724330464	M1	-0.064035355	0.68	Connectors	Acidobacteriota	Blastocatellia	Pyrinomonadales	Pyrinomonadaceae	RB41	b
BASV93	8	60	0.0022555779213993	0.435919036746891	0.111077541806485	M1	-0.064035355	0.5625	Peripheral nodes	Acidobacteriota	Blastocatellia	Pyrinomonadales	Pyrinomonadaceae	RB41	b
