# Supplementary material for: Microbial interactions mediate the fairy ring type effects on alpine meadow plant communities on the Tibetan plateau
Source: Environ Microbiome. 2026 Mar 10;21:55. doi: 10.1186/s40793-026-00873-z (PMC13088534; doi:10.1186/s40793-026-00873-z)
Supplement: Supplementary file 2 — Supplementary Material 2 [file 40793_2026_873_MOESM2_ESM.zip › co-occurrence network/cross-K/T1/Agrocybe_10out_edge.csv]

Source	Target	Interaction	weight
FASV4	FASV54	+	0.883365586028676
FASV4	FASV146	+	0.945194573061888
FASV4	FASV271	-	0.950368122835308
FASV4	FASV545	+	0.868481006420068
FASV4	FASV1065	-	0.64121706299527
FASV4	BASV11	-	0.58783231525783
FASV4	BASV27	+	0.974878209346961
FASV7	FASV54	-	0.821571386151159
FASV7	FASV114	+	0.944735516068337
FASV7	FASV26	-	0.734853594082984
FASV7	FASV215	+	0.975569181072497
FASV7	FASV583	-	0.828504540597461
FASV7	FASV779	-	0.820252765954022
FASV7	BASV13	-	0.826730564629654
FASV7	BASV22	-	0.783538604520708
FASV7	BASV25	+	0.988187126196296
FASV7	BASV27	+	0.898659621725784
FASV7	BASV44	+	0.950506705691095
FASV7	BASV74	+	0.747977872390233
FASV9	FASV3	+	0.845004444891929
FASV9	FASV77	+	0.947074981596497
FASV9	FASV102	-	0.832700852623826
FASV9	FASV104	+	0.972128056049137
FASV9	FASV110	-	0.776859466410111
FASV9	FASV2	-	0.736189290773314
FASV9	FASV130	+	0.99290186266865
FASV9	FASV509	+	0.969465931981137
FASV9	BASV18	+	0.963424216136625
FASV9	BASV60	+	0.833372104026812
FASV10	FASV53	+	0.980826509157821
FASV10	FASV140	+	0.97401169564553
FASV10	FASV214	-	1
FASV10	FASV430	+	0.873887749925937
FASV10	FASV768	-	0.792950137780688
FASV10	FASV918	-	0.764532407045883
FASV10	BASV20	+	0.986515899636725
FASV10	BASV26	-	0.862322440671708
FASV10	BASV27	+	0.909769776365183
FASV10	BASV30	-	0.761835669881889
FASV10	BASV36	+	0.925596689489538
FASV10	BASV222	+	0.97885468238644
FASV13	FASV53	+	0.931418637206038
FASV13	FASV150	+	0.947881579206047
FASV13	BASV30	+	0.94046938915388
FASV13	BASV42	+	0.98598818492313
FASV16	FASV41	+	0.87764715556982
FASV16	FASV84	-	0.859529864903597
FASV16	FASV85	-	0.829552848665089
FASV16	FASV110	+	0.970688955036339
FASV16	FASV187	+	0.855271274557019
FASV16	FASV159	-	0.784171435775891
FASV16	FASV240	+	0.9582052097833
FASV16	FASV250	+	0.817210843803782
FASV16	FASV466	+	0.96453349584501
FASV16	BASV6	+	0.727337985897019
FASV16	BASV16	+	0.704701572312001
FASV16	BASV54	-	0.727037903547972
FASV17	FASV168	+	0.944792511273441
FASV17	FASV250	+	0.796727058984367
FASV17	BASV13	-	0.864160915923035
FASV17	BASV54	-	0.834344444448922
FASV17	BASV71	+	0.923893720084175
FASV17	BASV74	-	0.883715515429775
FASV17	BASV93	-	0.934622431735673
FASV18	FASV30	-	0.829609834972716
FASV18	FASV42	-	0.928982112202162
FASV18	FASV60	+	0.776210725307967
FASV18	FASV168	+	0.604315102374364
FASV18	FASV171	+	0.870790823775839
FASV18	FASV191	+	0.916153370250282
FASV18	FASV188	-	0.829257409764961
FASV18	BASV6	-	0.737977200119386
FASV18	BASV13	-	0.932235310330212
FASV18	BASV21	+	0.992725195695169
FASV21	FASV41	+	0.923604006384926
FASV21	FASV84	-	0.677904133001911
FASV21	FASV110	+	0.976969730067952
FASV21	FASV130	+	0.948838044647476
FASV21	FASV26	+	0.804987985519704
FASV21	BASV30	-	0.928419213879875
FASV27	FASV176	+	0.800148536563815
FASV27	FASV214	+	0.690641852048827
FASV27	BASV19	-	1
FASV27	BASV28	+	1
FASV27	BASV38	+	1
FASV27	BASV59	+	1
FASV30	FASV47	+	0.905628216962517
FASV30	FASV91	+	0.868686934121968
FASV30	BASV42	+	0.941796567662603
FASV33	BASV6	+	0.954929203181855
FASV33	BASV18	+	0.729730639993418
FASV33	BASV61	+	0.864222140909456
FASV33	BASV86	-	0.993756913969927
FASV3	FASV40	+	0.975571294137258
FASV3	FASV60	-	0.870479162576257
FASV3	FASV107	-	0.859162172272517
FASV3	FASV146	-	0.947270000354643
FASV3	FASV200	-	0.955108025477998
FASV3	FASV314	-	0.89365868084898
FASV3	BASV52	-	0.89763219822803
FASV3	BASV65	-	0.853428994095348
FASV3	BASV91	-	0.95367755110892
FASV34	FASV42	-	0.834484370282752
FASV34	FASV214	+	0.671420167656236
FASV34	FASV314	-	0.965232146661586
FASV34	FASV327	-	0.928633718643553
FASV34	FASV334	+	0.904839375945801
FASV34	FASV450	+	0.954011464630302
FASV34	FASV668	+	0.828957139596342
FASV40	FASV318	+	0.887486183763965
FASV40	FASV334	-	0.906451916080421
FASV40	BASV23	+	0.966164980364379
FASV40	BASV178	+	0.752939602011359
FASV38	FASV1036	+	0.810710225538754
FASV38	BASV61	-	0.965911421540044
FASV38	BASV74	-	0.612593912544911
FASV41	FASV71	-	0.829633178617337
FASV41	FASV430	+	0.608850232219379
FASV41	BASV11	+	0.751012491774836
FASV41	BASV28	+	0.967244628140053
FASV42	FASV373	+	0.934081094843954
FASV42	BASV91	+	0.888981523074517
FASV47	FASV104	+	0.801995465735261
FASV47	FASV509	+	0.932175504009325
FASV47	BASV43	-	0.833500545253565
FASV47	BASV111	-	0.753554837316296
FASV48	FASV102	-	0.919993284244951
FASV48	FASV71	-	0.971564793500775
FASV48	FASV140	+	0.878290252595072
FASV48	FASV314	+	0.85956815896983
FASV48	FASV466	+	0.946941456492817
FASV48	FASV811	-	0.938360755788858
FASV48	BASV30	-	0.902719967977779
FASV48	BASV31	-	0.933632716196825
FASV48	BASV41	-	0.955417840873791
FASV48	BASV60	-	0.867088098615107
FASV48	BASV65	-	0.841319650153294
FASV50	FASV318	+	0.961209933794339
FASV50	FASV683	+	0.967370135546162
FASV50	BASV17	+	0.921919529453298
FASV50	BASV24	+	0.818988128008945
FASV50	BASV27	-	0.959523508112138
FASV50	BASV28	-	0.959453316746034
FASV50	BASV31	+	0.814416653530174
FASV51	FASV173	+	0.868185237363549
FASV51	FASV272	+	0.965664894012605
FASV51	FASV302	+	0.962033138645756
FASV51	FASV318	+	0.702054135347828
FASV51	FASV373	+	0.911694176516668
FASV51	FASV668	+	0.9546341305346
FASV51	BASV12	+	0.974923111492799
FASV51	BASV52	+	0.918098303858622
FASV51	BASV157	+	0.805678323852513
FASV53	FASV150	-	0.954651568789687
FASV53	FASV320	-	0.988586333390616
FASV53	BASV30	+	0.876602179617869
FASV54	FASV176	+	0.935299113771833
FASV55	FASV187	+	0.717432491571328
FASV55	FASV211	-	0.97710211426439
FASV55	FASV583	+	0.85372441824479
FASV55	FASV779	+	0.808340282570281
FASV55	FASV811	-	0.965513315353281
FASV55	FASV836	-	0.963220690546918
FASV55	FASV934	+	0.748879270725535
FASV55	BASV12	+	0.786869469941768
FASV60	FASV26	+	0.803330637655885
FASV60	BASV54	+	0.618706595614488
FASV69	BASV12	+	0.810988307294503
FASV69	BASV30	+	0.885387219489022
FASV69	BASV86	-	0.783139034251408
FASV70	FASV140	-	0.768406379992183
FASV70	FASV934	+	0.884819576090596
FASV70	BASV8	+	0.833232378042328
FASV70	BASV10	-	0.950576203720999
FASV70	BASV19	-	0.913300412689491
FASV70	BASV30	-	0.888905847792792
FASV70	BASV54	-	0.905882595284743
FASV70	BASV111	-	0.929258326319773
FASV72	FASV96	-	0.781025540587018
FASV72	FASV146	-	0.872776118318159
FASV72	FASV173	+	0.943304117167296
FASV72	FASV176	-	0.90858058
FASV72	FASV192	-	0.939621127801681
FASV72	FASV217	-	0.890091522403069
FASV72	FASV272	-	0.924984739651131
FASV72	FASV271	+	0.985119840518272
FASV72	BASV9	+	0.748709357885032
FASV72	BASV12	-	0.820963508873774
FASV72	BASV25	+	0.83289364930136
FASV74	FASV320	+	0.980327210380336
FASV74	FASV683	+	0.838691500968511
FASV74	FASV918	+	0.821139185716208
FASV74	FASV1036	+	0.959553527110925
FASV74	BASV13	+	0.913586353206009
FASV74	BASV60	+	0.7843594228916
FASV77	FASV96	+	0.749455551205852
FASV77	FASV768	+	0.579932296304313
FASV77	BASV110	+	0.968574097573258
FASV81	FASV160	+	0.95061469804314
FASV81	FASV168	+	0.950597220785164
FASV81	FASV178	+	0.923136667831441
FASV81	FASV272	-	0.909580656414067
FASV81	FASV334	-	0.85304037785598
FASV81	FASV524	-	0.837651715109289
FASV81	FASV641	-	0.822371759131927
FASV83	FASV107	+	0.883418521267431
FASV83	FASV450	+	0.881725808341915
FASV83	FASV524	-	0.797268508603701
FASV83	FASV803	+	0.972260359633457
FASV83	FASV1036	+	0.889483615673171
FASV84	BASV28	-	0.91683139817978
FASV91	FASV321	-	0.931147727820679
FASV91	FASV811	-	0.796908428025979
FASV96	FASV12	+	0.777138513055731
FASV96	FASV373	+	0.938605240258251
FASV102	FASV314	+	0.959057478489537
FASV102	FASV208	-	0.844610220294914
FASV102	FASV334	+	0.881093194122197
FASV102	FASV373	-	0.69775474538295
FASV102	FASV406	-	0.70906649795402
FASV102	FASV450	+	0.887639346677092
FASV102	FASV641	+	0.9774774364939
FASV102	FASV803	+	0.757779040853548
FASV102	FASV1036	-	0.795893523572293
FASV102	BASV44	+	0.817332813746176
FASV102	BASV61	+	0.746096722648373
FASV102	BASV77	-	0.865109188212516
FASV104	FASV159	+	0.985020738126664
FASV104	FASV215	+	0.951135303026813
FASV104	FASV221	-	0.876448460571204
FASV104	FASV276	-	0.900486250787911
FASV104	FASV321	-	0.784579385996088
FASV104	FASV545	-	0.985850705210513
FASV104	FASV1036	-	0.888417836924549
FASV104	BASV16	-	0.824367266756787
FASV104	BASV17	+	0.940581982128089
FASV104	BASV46	+	0.967075521366437
FASV85	FASV211	-	0.873030492900233
FASV85	BASV6	+	0.982941610401011
FASV107	FASV323	+	1
FASV107	FASV866	+	0.869200872454908
FASV107	BASV8	+	0.870534991692141
FASV107	BASV10	+	0.957136290657968
FASV107	BASV21	+	0.924383432985117
FASV107	BASV75	+	0.865157332856676
FASV110	FASV71	+	0.975129740089299
FASV110	FASV178	-	0.763072287084424
FASV110	FASV288	-	0.713193721060936
FASV110	FASV317	-	0.76211439718213
FASV110	FASV1065	+	0.770131418545467
FASV110	BASV38	-	0.85197430147052
FASV110	BASV44	+	0.830230395959695
FASV110	BASV64	-	0.76608178972575
FASV2	BASV41	-	0.87784649066548
FASV2	BASV64	-	0.849063463853881
FASV2	BASV222	-	0.839386241876262
FASV71	FASV240	-	0.834950408456827
FASV71	FASV276	-	0.844682910718211
FASV71	FASV574	+	0.886760637982746
FASV71	FASV779	-	0.810380303366838
FASV71	FASV768	-	0.840349665596776
FASV71	FASV1065	+	0.974109539175455
FASV71	BASV19	-	0.664873287672485
FASV114	FASV168	+	0.752004585226662
FASV114	FASV406	+	0.881461859004339
FASV114	FASV918	+	0.900351885729329
FASV121	FASV327	+	0.905844086974339
FASV121	FASV406	-	0.85190452967715
FASV121	FASV430	+	0.959900192108754
FASV121	FASV545	+	0.968580794495947
FASV121	FASV779	+	0.916549012860476
FASV121	FASV934	+	0.952900094203206
FASV121	BASV9	-	0.939039841959549
FASV121	BASV93	-	0.935743924903959
FASV12	FASV149	+	0.842499587017117
FASV130	BASV65	-	0.740275953450178
FASV130	BASV86	+	0.953904660023805
FASV130	BASV88	-	0.599649973620087
FASV130	BASV178	-	0.729209877734822
FASV140	FASV173	-	0.762372566661938
FASV140	FASV188	-	0.614293498797085
FASV140	FASV95	+	0.803328312636145
FASV140	FASV642	+	0.800617849431289
FASV140	FASV768	+	0.827717199017043
FASV140	BASV21	-	0.734786694350415
FASV140	BASV29	-	0.732072998325792
FASV140	BASV38	-	0.687186459734528
FASV140	BASV44	+	0.919160434887048
FASV26	FASV499	-	0.767655412130364
FASV26	BASV6	-	0.736707241096418
FASV26	BASV30	-	0.666936142773724
FASV26	BASV39	+	0.97772988613594
FASV26	BASV52	-	0.735546652425437
FASV26	BASV75	-	0.781420826115122
FASV146	FASV149	+	0.865633717844896
FASV146	FASV208	+	0.845766162646312
FASV146	FASV406	+	0.882737689708765
FASV146	FASV866	-	0.75294027200855
FASV146	BASV28	+	0.927544253648143
FASV149	FASV160	+	0.913978615964879
FASV149	FASV211	-	0.874805753264316
FASV149	FASV308	-	0.822297042705844
FASV150	FASV168	-	0.988752773742877
FASV150	BASV46	-	0.562825851939948
FASV150	BASV178	-	0.976746594513736
FASV160	FASV187	-	0.707446437284337
FASV160	FASV195	-	1
FASV160	FASV320	-	0.806618580189187
FASV160	BASV86	-	0.8268948546675
FASV160	BASV157	-	0.983060943720281
FASV168	FASV256	-	0.669519828844458
FASV168	FASV1036	+	0.735918611465693
FASV171	FASV178	-	0.822817416657095
FASV171	FASV200	-	0.794375463025839
FASV171	FASV323	-	0.734700953252156
FASV171	BASV31	+	0.617249698639818
FASV171	BASV65	-	1
FASV171	BASV157	-	1
FASV173	BASV8	+	0.640236539997428
FASV173	BASV38	+	0.909546460288999
FASV173	BASV80	-	0.960593882898116
FASV176	FASV182	-	1
FASV176	FASV95	-	0.617154879015846
FASV176	FASV236	-	0.63468025569382
FASV179	FASV204	-	1
FASV179	FASV256	-	0.572379134285512
FASV179	FASV250	-	0.595342186945559
FASV178	FASV257	-	1
FASV178	FASV280	-	0.957711718521199
FASV178	FASV208	-	0.558660458768264
FASV178	FASV583	-	0.917632946172922
FASV178	FASV866	-	0.727847168961714
FASV182	FASV192	+	0.563265601483933
FASV182	FASV215	-	0.58221329593785
FASV182	FASV317	-	1
FASV182	FASV466	-	0.694219374663983
FASV182	FASV545	-	0.994555168644901
FASV182	BASV11	-	0.808843230072125
FASV187	BASV17	-	0.958248456061382
FASV187	BASV39	-	0.792031606871573
FASV191	FASV1036	-	0.98106179547495
FASV191	BASV54	-	0.778685589892357
FASV188	BASV20	-	1
FASV188	BASV29	-	0.609231733289296
FASV188	BASV39	-	0.616811139213803
FASV192	BASV86	-	0.665003925067631
FASV195	FASV214	-	0.961694553156766
FASV195	FASV317	-	0.821025747724358
FASV195	BASV38	-	0.847345419274002
FASV200	FASV214	-	0.565928206407458
FASV200	FASV250	-	0.76325882650897
FASV200	BASV106	+	0.648979496476456
FASV159	FASV257	-	0.570595805741136
FASV159	FASV314	-	1
FASV159	FASV323	-	0.61480205814427
FASV159	FASV308	-	0.770487207596193
FASV159	FASV499	-	0.620001746671457
FASV159	BASV93	-	0.978153803993867
FASV204	FASV271	-	0.821299502392182
FASV204	FASV668	-	0.947982392463277
FASV95	FASV779	-	0.999190103733768
FASV95	FASV934	-	0.549009915658637
FASV95	BASV13	-	0.999928090073136
FASV95	BASV27	-	0.816780794338369
FASV95	BASV31	-	0.983012448673039
FASV95	BASV77	-	0.926624595858854
FASV95	BASV91	-	0.544305459808457
FASV211	FASV217	-	1
FASV211	BASV110	-	1
FASV214	FASV314	-	0.579175305865871
FASV214	FASV524	-	0.874742524937086
FASV215	FASV334	-	1
FASV215	FASV450	-	0.989723389506757
FASV215	BASV9	-	0.790188215938153
FASV215	BASV21	-	1
FASV217	FASV272	-	0.98727434106471
FASV217	FASV499	-	0.845136853129552
FASV221	FASV1036	-	0.905438466242637
FASV221	BASV13	-	0.581837409265475
FASV221	BASV30	-	0.534306977256369
FASV221	BASV40	-	0.465921670256261
FASV221	BASV42	-	0.963873589618199
FASV221	BASV61	-	0.629664857566674
FASV221	BASV75	-	1
FASV240	FASV317	-	0.503475062141501
FASV240	FASV430	-	0.561491517326664
FASV240	FASV499	-	0.859106571383259
FASV240	FASV803	-	0.853191460952303
FASV236	FASV499	-	1
FASV236	FASV668	-	0.570847773151638
FASV236	FASV836	-	0.618659370992128
FASV236	BASV17	-	0.937339738894462
FASV256	FASV317	-	0.93717019148448
FASV256	FASV208	-	0.843530651683365
FASV256	FASV803	-	0.736518663766311
FASV256	FASV836	-	0.82852642751925
FASV256	BASV18	-	0.996825268082248
FASV256	BASV65	-	0.78092638634953
FASV258	FASV321	-	0.998831278751432
FASV258	FASV499	-	0.677824974567055
FASV272	BASV27	-	0.688635164765993
FASV272	BASV36	-	0.703510681703401
FASV276	BASV46	+	0.756472140434046
FASV280	FASV288	-	1
FASV280	BASV157	-	0.983066489775002
FASV278	FASV593	-	0.984780177181349
FASV278	FASV641	-	0.938415093685538
FASV278	FASV803	-	0.922205315827435
FASV278	BASV6	-	0.962709006070247
FASV278	BASV10	-	0.727963493521176
FASV278	BASV28	-	0.71934992892411
FASV278	BASV44	-	0.88976157515411
FASV278	BASV52	+	0.960939208470995
FASV278	BASV59	-	0.974028097518504
FASV278	BASV61	-	0.97173687852861
FASV288	FASV334	-	1
FASV288	FASV499	-	0.647418038428759
FASV288	FASV641	-	0.675687636260888
FASV271	BASV42	-	0.98466825468714
FASV271	BASV52	-	0.646775072478694
FASV271	BASV71	-	0.650962282603235
FASV271	BASV106	-	0.619077432056621
FASV302	FASV430	-	0.877162484015884
FASV314	BASV16	-	0.627747527252106
FASV314	BASV31	-	0.955290774993757
FASV314	BASV65	-	0.785011798213588
FASV317	FASV811	-	0.923866015219023
FASV320	FASV345	+	0.816796600375518
FASV320	FASV593	+	0.923850942836399
FASV320	FASV866	+	0.990511546595642
FASV320	BASV26	-	0.742268788116474
FASV320	BASV54	-	0.77730619929367
FASV320	BASV74	-	0.767736826610924
FASV327	BASV30	-	0.64480215443727
FASV334	FASV642	-	0.799373799207126
FASV334	FASV811	-	0.958618609042021
FASV334	BASV26	-	0.650654030753458
FASV323	FASV811	-	0.700693048177848
FASV406	FASV430	-	1
FASV406	BASV46	-	0.587124392341867
FASV430	FASV934	-	0.844699070886005
FASV430	BASV29	-	0.669520511238734
FASV430	BASV86	-	0.899894526541558
FASV308	FASV934	-	0.682804706075956
FASV450	BASV157	-	1
FASV509	FASV866	-	0.625918335155494
FASV509	BASV18	-	0.947573274450231
FASV545	FASV918	-	0.994452952589403
FASV574	BASV42	-	0.871984694679517
FASV574	BASV157	-	0.726941868764337
FASV583	BASV16	-	0.905378478114863
FASV641	BASV91	-	0.999231346227857
FASV642	BASV35	-	0.760728366051395
FASV668	BASV43	-	0.649562765592814
FASV779	BASV42	-	1
FASV779	BASV106	-	0.60250221573882
FASV768	BASV10	-	0.873936987584781
FASV803	BASV222	-	0.557357318920737
FASV811	BASV20	-	0.606340204139904
FASV811	BASV27	-	0.601542167459489
FASV918	BASV28	-	0.984000387443045
FASV918	BASV60	-	0.914435790216334
FASV1036	BASV9	+	0.997516838450638
FASV1036	BASV65	+	0.748006092239572
FASV1065	BASV6	-	0.743728564729111
FASV1065	BASV110	+	0.944641104689368
BASV6	BASV77	-	1
BASV8	BASV30	-	0.917907516535547
BASV8	BASV64	-	0.731159734478428
BASV10	BASV178	-	0.831171365739603
BASV11	BASV52	-	0.69987036992605
BASV13	BASV40	-	0.912591613598801
BASV13	BASV110	-	0.729748417072188
BASV16	BASV42	-	0.93138394572132
BASV19	BASV71	+	0.581932862917715
BASV19	BASV178	-	0.927044524286586
BASV20	BASV33	-	1
BASV20	BASV54	-	0.720695378251541
BASV21	BASV29	-	0.830333458907322
BASV23	BASV74	-	0.698931610425515
BASV29	BASV35	-	1
BASV29	BASV54	-	0.638301781786043
BASV30	BASV40	-	0.855819253676301
BASV38	BASV54	-	0.982829576866883
BASV38	BASV178	-	0.896978435485309
BASV41	BASV91	-	0.823711922803591
BASV42	BASV86	-	0.700007258810201
BASV43	BASV106	-	1
BASV44	BASV88	-	0.756521411204701
BASV61	BASV74	+	0.693843177183378
BASV61	BASV106	-	0.685763167813593
BASV64	BASV74	-	0.620753254501011
BASV65	BASV106	-	0.80162613471598
BASV65	BASV178	-	0.986026722081908
