# Supplementary material for: Microbial interactions mediate the fairy ring type effects on alpine meadow plant communities on the Tibetan plateau
Source: Environ Microbiome. 2026 Mar 10;21:55. doi: 10.1186/s40793-026-00873-z (PMC13088534; doi:10.1186/s40793-026-00873-z)
Supplement: Supplementary file 2 — Supplementary Material 2 [file 40793_2026_873_MOESM2_ESM.zip › co-occurrence network/cross-K/T1/Agrocybe_10out_network.gexf]

<?xml version="1.0" encoding="UTF-8"?>
<gexf xmlns="http://www.gexf.net/1.3" xmlns:viz="http://www.gexf.net/1.3/viz" xmlns:xsi="http://www.w3.org/2001/XMLSchema-instance" xsi:schemaLocation="http://www.gexf.net/1.3 http://www.gexf.net/1.3/gexf.xsd" version="1.3">
  <meta lastmodifieddate="2026-01-14">
    <creator>trans_network class</creator>
    <description>igraph -&gt; gexf converted file</description>
    <keywords>igraph, gexf, R, rgexf</keywords>
  </meta>
  <graph mode="static" defaultedgetype="undirected">
    <attributes class="node" mode="static">
      <attribute id="att1" title="taxa" type="string"/>
      <attribute id="att2" title="RelativeAbundance" type="float"/>
    </attributes>
    <attributes class="edge" mode="static">
      <attribute id="att1" title="label" type="string"/>
    </attributes>
    <nodes>
      <node id="1" label="FASV4">
        <attvalues>
          <attvalue for="att1" value="FASV4"/>
          <attvalue for="att2" value="0.505644986134622"/>
        </attvalues>
        <viz:color r="255" g="99" b="71" a="1"/>
        <viz:position x="48.8694183358909" y="88.587554654738" z="0"/>
        <viz:size value="5"/>
      </node>
      <node id="2" label="FASV7">
        <attvalues>
          <attvalue for="att1" value="FASV7"/>
          <attvalue for="att2" value="0.974603053230198"/>
        </attvalues>
        <viz:color r="255" g="99" b="71" a="1"/>
        <viz:position x="1.80225215966468" y="-208.093108131783" z="0"/>
        <viz:size value="5"/>
      </node>
      <node id="3" label="FASV9">
        <attvalues>
          <attvalue for="att1" value="FASV9"/>
          <attvalue for="att2" value="1.99646796890316"/>
        </attvalues>
        <viz:color r="255" g="99" b="71" a="1"/>
        <viz:position x="-70.3922129574218" y="-180.061215504557" z="0"/>
        <viz:size value="5"/>
      </node>
      <node id="4" label="FASV10">
        <attvalues>
          <attvalue for="att1" value="FASV10"/>
          <attvalue for="att2" value="2.10449508305805"/>
        </attvalues>
        <viz:color r="255" g="99" b="71" a="1"/>
        <viz:position x="-42.5750860499187" y="74.8891776299359" z="0"/>
        <viz:size value="5"/>
      </node>
      <node id="5" label="FASV13">
        <attvalues>
          <attvalue for="att1" value="FASV13"/>
          <attvalue for="att2" value="1.81620585672904"/>
        </attvalues>
        <viz:color r="255" g="99" b="71" a="1"/>
        <viz:position x="167.895965426637" y="238.372728184774" z="0"/>
        <viz:size value="5"/>
      </node>
      <node id="6" label="FASV16">
        <attvalues>
          <attvalue for="att1" value="FASV16"/>
          <attvalue for="att2" value="0.0921646990493126"/>
        </attvalues>
        <viz:color r="255" g="99" b="71" a="1"/>
        <viz:position x="-62.7891815802431" y="91.6388973179934" z="0"/>
        <viz:size value="5"/>
      </node>
      <node id="7" label="FASV17">
        <attvalues>
          <attvalue for="att1" value="FASV17"/>
          <attvalue for="att2" value="0.332215914313674"/>
        </attvalues>
        <viz:color r="255" g="99" b="71" a="1"/>
        <viz:position x="14.7564060082194" y="150.383743607467" z="0"/>
        <viz:size value="5"/>
      </node>
      <node id="8" label="FASV18">
        <attvalues>
          <attvalue for="att1" value="FASV18"/>
          <attvalue for="att2" value="2.76412751429448"/>
        </attvalues>
        <viz:color r="255" g="99" b="71" a="1"/>
        <viz:position x="-234.809869627783" y="-165.925545388636" z="0"/>
        <viz:size value="5"/>
      </node>
      <node id="9" label="FASV21">
        <attvalues>
          <attvalue for="att1" value="FASV21"/>
          <attvalue for="att2" value="0.221504391448613"/>
        </attvalues>
        <viz:color r="255" g="99" b="71" a="1"/>
        <viz:position x="65.0035809431208" y="121.967598811365" z="0"/>
        <viz:size value="5"/>
      </node>
      <node id="10" label="FASV27">
        <attvalues>
          <attvalue for="att1" value="FASV27"/>
          <attvalue for="att2" value="2.66553650348444"/>
        </attvalues>
        <viz:color r="255" g="99" b="71" a="1"/>
        <viz:position x="11.0484397896138" y="-161.51959944146" z="0"/>
        <viz:size value="5"/>
      </node>
      <node id="11" label="FASV30">
        <attvalues>
          <attvalue for="att1" value="FASV30"/>
          <attvalue for="att2" value="2.84823898721327"/>
        </attvalues>
        <viz:color r="255" g="99" b="71" a="1"/>
        <viz:position x="6.28617727328816" y="-179.20069784895" z="0"/>
        <viz:size value="5"/>
      </node>
      <node id="12" label="FASV33">
        <attvalues>
          <attvalue for="att1" value="FASV33"/>
          <attvalue for="att2" value="0.226629171713491"/>
        </attvalues>
        <viz:color r="255" g="99" b="71" a="1"/>
        <viz:position x="-158.833973751308" y="170.779646503437" z="0"/>
        <viz:size value="5"/>
      </node>
      <node id="13" label="FASV3">
        <attvalues>
          <attvalue for="att1" value="FASV3"/>
          <attvalue for="att2" value="0.235333163591934"/>
        </attvalues>
        <viz:color r="255" g="99" b="71" a="1"/>
        <viz:position x="-184.40099543444" y="117.832813303991" z="0"/>
        <viz:size value="5"/>
      </node>
      <node id="14" label="FASV34">
        <attvalues>
          <attvalue for="att1" value="FASV34"/>
          <attvalue for="att2" value="0.296179761022548"/>
        </attvalues>
        <viz:color r="255" g="99" b="71" a="1"/>
        <viz:position x="-223.242298495388" y="145.171679069248" z="0"/>
        <viz:size value="5"/>
      </node>
      <node id="15" label="FASV40">
        <attvalues>
          <attvalue for="att1" value="FASV40"/>
          <attvalue for="att2" value="1.71582524011222"/>
        </attvalues>
        <viz:color r="255" g="99" b="71" a="1"/>
        <viz:position x="-173.707563969782" y="-104.982549638926" z="0"/>
        <viz:size value="5"/>
      </node>
      <node id="16" label="FASV38">
        <attvalues>
          <attvalue for="att1" value="FASV38"/>
          <attvalue for="att2" value="0.205804667780018"/>
        </attvalues>
        <viz:color r="255" g="99" b="71" a="1"/>
        <viz:position x="239.07552941847" y="-222.339190672424" z="0"/>
        <viz:size value="5"/>
      </node>
      <node id="17" label="FASV41">
        <attvalues>
          <attvalue for="att1" value="FASV41"/>
          <attvalue for="att2" value="0.257459199021248"/>
        </attvalues>
        <viz:color r="255" g="99" b="71" a="1"/>
        <viz:position x="-1.05048782690605" y="-187.654344845713" z="0"/>
        <viz:size value="5"/>
      </node>
      <node id="18" label="FASV42">
        <attvalues>
          <attvalue for="att1" value="FASV42"/>
          <attvalue for="att2" value="0.214996733969403"/>
        </attvalues>
        <viz:color r="255" g="99" b="71" a="1"/>
        <viz:position x="-98.926019002005" y="163.016788472322" z="0"/>
        <viz:size value="5"/>
      </node>
      <node id="19" label="FASV47">
        <attvalues>
          <attvalue for="att1" value="FASV47"/>
          <attvalue for="att2" value="1.21628118286436"/>
        </attvalues>
        <viz:color r="255" g="99" b="71" a="1"/>
        <viz:position x="-154.358982510133" y="-36.2807996101969" z="0"/>
        <viz:size value="5"/>
      </node>
      <node id="20" label="FASV48">
        <attvalues>
          <attvalue for="att1" value="FASV48"/>
          <attvalue for="att2" value="0.0941169962930756"/>
        </attvalues>
        <viz:color r="255" g="99" b="71" a="1"/>
        <viz:position x="-77.2392530313177" y="214.526250024388" z="0"/>
        <viz:size value="5"/>
      </node>
      <node id="21" label="FASV50">
        <attvalues>
          <attvalue for="att1" value="FASV50"/>
          <attvalue for="att2" value="0.207838310742272"/>
        </attvalues>
        <viz:color r="255" g="99" b="71" a="1"/>
        <viz:position x="-231.212426014057" y="-24.1895091434552" z="0"/>
        <viz:size value="5"/>
      </node>
      <node id="22" label="FASV51">
        <attvalues>
          <attvalue for="att1" value="FASV51"/>
          <attvalue for="att2" value="0.694285707313224"/>
        </attvalues>
        <viz:color r="255" g="99" b="71" a="1"/>
        <viz:position x="-214.391343073412" y="159.795754688253" z="0"/>
        <viz:size value="5"/>
      </node>
      <node id="23" label="FASV53">
        <attvalues>
          <attvalue for="att1" value="FASV53"/>
          <attvalue for="att2" value="1.19749032189314"/>
        </attvalues>
        <viz:color r="255" g="99" b="71" a="1"/>
        <viz:position x="12.9133051846803" y="-184.209225116047" z="0"/>
        <viz:size value="5"/>
      </node>
      <node id="24" label="FASV54">
        <attvalues>
          <attvalue for="att1" value="FASV54"/>
          <attvalue for="att2" value="0.173917146131889"/>
        </attvalues>
        <viz:color r="255" g="99" b="71" a="1"/>
        <viz:position x="230.107064286466" y="-65.4743694731765" z="0"/>
        <viz:size value="5"/>
      </node>
      <node id="25" label="FASV55">
        <attvalues>
          <attvalue for="att1" value="FASV55"/>
          <attvalue for="att2" value="0.259818224857462"/>
        </attvalues>
        <viz:color r="255" g="99" b="71" a="1"/>
        <viz:position x="20.4489272457076" y="219.216674497235" z="0"/>
        <viz:size value="5"/>
      </node>
      <node id="26" label="FASV60">
        <attvalues>
          <attvalue for="att1" value="FASV60"/>
          <attvalue for="att2" value="0.719990954356104"/>
        </attvalues>
        <viz:color r="255" g="99" b="71" a="1"/>
        <viz:position x="60.4484190545551" y="-145.339022412818" z="0"/>
        <viz:size value="5"/>
      </node>
      <node id="27" label="FASV69">
        <attvalues>
          <attvalue for="att1" value="FASV69"/>
          <attvalue for="att2" value="0.0732924923596034"/>
        </attvalues>
        <viz:color r="255" g="99" b="71" a="1"/>
        <viz:position x="72.9850415209453" y="166.062531448364" z="0"/>
        <viz:size value="5"/>
      </node>
      <node id="28" label="FASV70">
        <attvalues>
          <attvalue for="att1" value="FASV70"/>
          <attvalue for="att2" value="0.943366297329989"/>
        </attvalues>
        <viz:color r="255" g="99" b="71" a="1"/>
        <viz:position x="-57.0664277214657" y="-190.587919422181" z="0"/>
        <viz:size value="5"/>
      </node>
      <node id="29" label="FASV72">
        <attvalues>
          <attvalue for="att1" value="FASV72"/>
          <attvalue for="att2" value="0.49149083111734"/>
        </attvalues>
        <viz:color r="255" g="99" b="71" a="1"/>
        <viz:position x="94.6434900106101" y="170.373698211193" z="0"/>
        <viz:size value="5"/>
      </node>
      <node id="30" label="FASV74">
        <attvalues>
          <attvalue for="att1" value="FASV74"/>
          <attvalue for="att2" value="1.3173125652291"/>
        </attvalues>
        <viz:color r="255" g="99" b="71" a="1"/>
        <viz:position x="-238.10520101077" y="134.964910236736" z="0"/>
        <viz:size value="5"/>
      </node>
      <node id="31" label="FASV77">
        <attvalues>
          <attvalue for="att1" value="FASV77"/>
          <attvalue for="att2" value="0.384765248458295"/>
        </attvalues>
        <viz:color r="255" g="99" b="71" a="1"/>
        <viz:position x="186.01228421876" y="-44.3091323028475" z="0"/>
        <viz:size value="5"/>
      </node>
      <node id="32" label="FASV81">
        <attvalues>
          <attvalue for="att1" value="FASV81"/>
          <attvalue for="att2" value="0.0897243274946088"/>
        </attvalues>
        <viz:color r="255" g="99" b="71" a="1"/>
        <viz:position x="141.635534224951" y="-133.734068790656" z="0"/>
        <viz:size value="5"/>
      </node>
      <node id="33" label="FASV83">
        <attvalues>
          <attvalue for="att1" value="FASV83"/>
          <attvalue for="att2" value="0.230696457637997"/>
        </attvalues>
        <viz:color r="255" g="99" b="71" a="1"/>
        <viz:position x="-3.81215618627775" y="-47.9423622813696" z="0"/>
        <viz:size value="5"/>
      </node>
      <node id="34" label="FASV84">
        <attvalues>
          <attvalue for="att1" value="FASV84"/>
          <attvalue for="att2" value="0.210766756607916"/>
        </attvalues>
        <viz:color r="255" g="99" b="71" a="1"/>
        <viz:position x="-239.562444866367" y="101.914499775895" z="0"/>
        <viz:size value="5"/>
      </node>
      <node id="35" label="FASV91">
        <attvalues>
          <attvalue for="att1" value="FASV91"/>
          <attvalue for="att2" value="1.56191914072891"/>
        </attvalues>
        <viz:color r="255" g="99" b="71" a="1"/>
        <viz:position x="-16.6984089124477" y="62.8173854325908" z="0"/>
        <viz:size value="5"/>
      </node>
      <node id="36" label="FASV96">
        <attvalues>
          <attvalue for="att1" value="FASV96"/>
          <attvalue for="att2" value="0.120879737676327"/>
        </attvalues>
        <viz:color r="255" g="99" b="71" a="1"/>
        <viz:position x="97.6460557151722" y="92.0883378450789" z="0"/>
        <viz:size value="5"/>
      </node>
      <node id="37" label="FASV102">
        <attvalues>
          <attvalue for="att1" value="FASV102"/>
          <attvalue for="att2" value="1.69727841629648"/>
        </attvalues>
        <viz:color r="255" g="99" b="71" a="1"/>
        <viz:position x="243.488868756701" y="3.33173951900872" z="0"/>
        <viz:size value="5"/>
      </node>
      <node id="38" label="FASV104">
        <attvalues>
          <attvalue for="att1" value="FASV104"/>
          <attvalue for="att2" value="0.153906099383318"/>
        </attvalues>
        <viz:color r="255" g="99" b="71" a="1"/>
        <viz:position x="21.6521771077878" y="101.224100398766" z="0"/>
        <viz:size value="5"/>
      </node>
      <node id="39" label="FASV85">
        <attvalues>
          <attvalue for="att1" value="FASV85"/>
          <attvalue for="att2" value="0.348485058011699"/>
        </attvalues>
        <viz:color r="255" g="99" b="71" a="1"/>
        <viz:position x="-217.921409821027" y="-57.4920162342082" z="0"/>
        <viz:size value="5"/>
      </node>
      <node id="40" label="FASV107">
        <attvalues>
          <attvalue for="att1" value="FASV107"/>
          <attvalue for="att2" value="0.0780105440320307"/>
        </attvalues>
        <viz:color r="255" g="99" b="71" a="1"/>
        <viz:position x="201.911065399862" y="118.629102204548" z="0"/>
        <viz:size value="5"/>
      </node>
      <node id="41" label="FASV110">
        <attvalues>
          <attvalue for="att1" value="FASV110"/>
          <attvalue for="att2" value="0.273565651282293"/>
        </attvalues>
        <viz:color r="255" g="99" b="71" a="1"/>
        <viz:position x="-231.075890116193" y="-245.999571418711" z="0"/>
        <viz:size value="5"/>
      </node>
      <node id="42" label="FASV2">
        <attvalues>
          <attvalue for="att1" value="FASV2"/>
          <attvalue for="att2" value="0.197263367338555"/>
        </attvalues>
        <viz:color r="255" g="99" b="71" a="1"/>
        <viz:position x="93.2040104360112" y="75.7092609908131" z="0"/>
        <viz:size value="5"/>
      </node>
      <node id="43" label="FASV71">
        <attvalues>
          <attvalue for="att1" value="FASV71"/>
          <attvalue for="att2" value="0.235577200747404"/>
        </attvalues>
        <viz:color r="255" g="99" b="71" a="1"/>
        <viz:position x="-3.6540704044742" y="63.2366559327108" z="0"/>
        <viz:size value="5"/>
      </node>
      <node id="44" label="FASV114">
        <attvalues>
          <attvalue for="att1" value="FASV114"/>
          <attvalue for="att2" value="0.262177250693676"/>
        </attvalues>
        <viz:color r="255" g="99" b="71" a="1"/>
        <viz:position x="-106.72111441053" y="168.839267203132" z="0"/>
        <viz:size value="5"/>
      </node>
      <node id="45" label="FASV121">
        <attvalues>
          <attvalue for="att1" value="FASV121"/>
          <attvalue for="att2" value="0.147561133341088"/>
        </attvalues>
        <viz:color r="255" g="99" b="71" a="1"/>
        <viz:position x="-107.434119285932" y="21.6290304658502" z="0"/>
        <viz:size value="5"/>
      </node>
      <node id="46" label="FASV12">
        <attvalues>
          <attvalue for="att1" value="FASV12"/>
          <attvalue for="att2" value="0.169036403022482"/>
        </attvalues>
        <viz:color r="255" g="99" b="71" a="1"/>
        <viz:position x="110.61541405383" y="116.13936104834" z="0"/>
        <viz:size value="5"/>
      </node>
      <node id="47" label="FASV130">
        <attvalues>
          <attvalue for="att1" value="FASV130"/>
          <attvalue for="att2" value="0.156997236685943"/>
        </attvalues>
        <viz:color r="255" g="99" b="71" a="1"/>
        <viz:position x="-126.562179674523" y="-127.208321306721" z="0"/>
        <viz:size value="5"/>
      </node>
      <node id="48" label="FASV140">
        <attvalues>
          <attvalue for="att1" value="FASV140"/>
          <attvalue for="att2" value="0.101112728083226"/>
        </attvalues>
        <viz:color r="255" g="99" b="71" a="1"/>
        <viz:position x="-12.8168925864643" y="116.920867372934" z="0"/>
        <viz:size value="5"/>
      </node>
      <node id="49" label="FASV26">
        <attvalues>
          <attvalue for="att1" value="FASV26"/>
          <attvalue for="att2" value="0.0785799640614616"/>
        </attvalues>
        <viz:color r="255" g="99" b="71" a="1"/>
        <viz:position x="195.182563796344" y="178.981806338421" z="0"/>
        <viz:size value="5"/>
      </node>
      <node id="50" label="FASV146">
        <attvalues>
          <attvalue for="att1" value="FASV146"/>
          <attvalue for="att2" value="2.04869192017382"/>
        </attvalues>
        <viz:color r="255" g="99" b="71" a="1"/>
        <viz:position x="119.329791722092" y="-132.983271769275" z="0"/>
        <viz:size value="5"/>
      </node>
      <node id="51" label="FASV149">
        <attvalues>
          <attvalue for="att1" value="FASV149"/>
          <attvalue for="att2" value="0.169768514488893"/>
        </attvalues>
        <viz:color r="255" g="99" b="71" a="1"/>
        <viz:position x="-248.325243051034" y="-136.995777830188" z="0"/>
        <viz:size value="5"/>
      </node>
      <node id="52" label="FASV150">
        <attvalues>
          <attvalue for="att1" value="FASV150"/>
          <attvalue for="att2" value="0.69827164751924"/>
        </attvalues>
        <viz:color r="255" g="99" b="71" a="1"/>
        <viz:position x="46.1911530477138" y="128.105888854015" z="0"/>
        <viz:size value="5"/>
      </node>
      <node id="53" label="FASV160">
        <attvalues>
          <attvalue for="att1" value="FASV160"/>
          <attvalue for="att2" value="0.390784831626565"/>
        </attvalues>
        <viz:color r="255" g="99" b="71" a="1"/>
        <viz:position x="138.231172586241" y="114.781770722823" z="0"/>
        <viz:size value="5"/>
      </node>
      <node id="54" label="FASV168">
        <attvalues>
          <attvalue for="att1" value="FASV168"/>
          <attvalue for="att2" value="1.64212601916017"/>
        </attvalues>
        <viz:color r="255" g="99" b="71" a="1"/>
        <viz:position x="-19.0047720434994" y="34.7307033278815" z="0"/>
        <viz:size value="5"/>
      </node>
      <node id="55" label="FASV171">
        <attvalues>
          <attvalue for="att1" value="FASV171"/>
          <attvalue for="att2" value="0.306266630115324"/>
        </attvalues>
        <viz:color r="255" g="99" b="71" a="1"/>
        <viz:position x="-144.169881113423" y="-64.4039262604668" z="0"/>
        <viz:size value="5"/>
      </node>
      <node id="56" label="FASV173">
        <attvalues>
          <attvalue for="att1" value="FASV173"/>
          <attvalue for="att2" value="0.0934662305451546"/>
        </attvalues>
        <viz:color r="255" g="99" b="71" a="1"/>
        <viz:position x="-93.0998039493871" y="194.917394725502" z="0"/>
        <viz:size value="5"/>
      </node>
      <node id="57" label="FASV176">
        <attvalues>
          <attvalue for="att1" value="FASV176"/>
          <attvalue for="att2" value="0.10314637104548"/>
        </attvalues>
        <viz:color r="255" g="99" b="71" a="1"/>
        <viz:position x="-167.71158006254" y="229.31224454392" z="0"/>
        <viz:size value="5"/>
      </node>
      <node id="58" label="FASV179">
        <attvalues>
          <attvalue for="att1" value="FASV179"/>
          <attvalue for="att2" value="0.0715028865528206"/>
        </attvalues>
        <viz:color r="255" g="99" b="71" a="1"/>
        <viz:position x="32.1229086457539" y="-104.140483498558" z="0"/>
        <viz:size value="5"/>
      </node>
      <node id="59" label="FASV178">
        <attvalues>
          <attvalue for="att1" value="FASV178"/>
          <attvalue for="att2" value="0.157485310996884"/>
        </attvalues>
        <viz:color r="255" g="99" b="71" a="1"/>
        <viz:position x="67.4627649544386" y="-144.483441390204" z="0"/>
        <viz:size value="5"/>
      </node>
      <node id="60" label="FASV182">
        <attvalues>
          <attvalue for="att1" value="FASV182"/>
          <attvalue for="att2" value="0.129746420991751"/>
        </attvalues>
        <viz:color r="255" g="99" b="71" a="1"/>
        <viz:position x="-55.1822437354789" y="108.751989208886" z="0"/>
        <viz:size value="5"/>
      </node>
      <node id="61" label="FASV187">
        <attvalues>
          <attvalue for="att1" value="FASV187"/>
          <attvalue for="att2" value="0.106074816911124"/>
        </attvalues>
        <viz:color r="255" g="99" b="71" a="1"/>
        <viz:position x="230.569142402636" y="-250" z="0"/>
        <viz:size value="5"/>
      </node>
      <node id="62" label="FASV191">
        <attvalues>
          <attvalue for="att1" value="FASV191"/>
          <attvalue for="att2" value="0.163342202728173"/>
        </attvalues>
        <viz:color r="255" g="99" b="71" a="1"/>
        <viz:position x="-227.240835664482" y="-85.3799172746656" z="0"/>
        <viz:size value="5"/>
      </node>
      <node id="63" label="FASV188">
        <attvalues>
          <attvalue for="att1" value="FASV188"/>
          <attvalue for="att2" value="0.125841826504225"/>
        </attvalues>
        <viz:color r="255" g="99" b="71" a="1"/>
        <viz:position x="-51.2876427535755" y="-145.028872147205" z="0"/>
        <viz:size value="5"/>
      </node>
      <node id="64" label="FASV192">
        <attvalues>
          <attvalue for="att1" value="FASV192"/>
          <attvalue for="att2" value="0.221260354293142"/>
        </attvalues>
        <viz:color r="255" g="99" b="71" a="1"/>
        <viz:position x="-21.8037017500136" y="-182.832678035042" z="0"/>
        <viz:size value="5"/>
      </node>
      <node id="65" label="FASV195">
        <attvalues>
          <attvalue for="att1" value="FASV195"/>
          <attvalue for="att2" value="0.0997298508688943"/>
        </attvalues>
        <viz:color r="255" g="99" b="71" a="1"/>
        <viz:position x="96.0189698747876" y="-149.842377149071" z="0"/>
        <viz:size value="5"/>
      </node>
      <node id="66" label="FASV200">
        <attvalues>
          <attvalue for="att1" value="FASV200"/>
          <attvalue for="att2" value="0.251439615852979"/>
        </attvalues>
        <viz:color r="255" g="99" b="71" a="1"/>
        <viz:position x="230.879680239424" y="30.0398027043751" z="0"/>
        <viz:size value="5"/>
      </node>
      <node id="67" label="FASV159">
        <attvalues>
          <attvalue for="att1" value="FASV159"/>
          <attvalue for="att2" value="0.10330906248246"/>
        </attvalues>
        <viz:color r="255" g="99" b="71" a="1"/>
        <viz:position x="-7.82536488882741" y="223.799644497367" z="0"/>
        <viz:size value="5"/>
      </node>
      <node id="68" label="FASV204">
        <attvalues>
          <attvalue for="att1" value="FASV204"/>
          <attvalue for="att2" value="0.210604065170936"/>
        </attvalues>
        <viz:color r="255" g="99" b="71" a="1"/>
        <viz:position x="36.0086253708512" y="-240.02957490106" z="0"/>
        <viz:size value="5"/>
      </node>
      <node id="69" label="FASV95">
        <attvalues>
          <attvalue for="att1" value="FASV95"/>
          <attvalue for="att2" value="0.132430829701925"/>
        </attvalues>
        <viz:color r="255" g="99" b="71" a="1"/>
        <viz:position x="-249.407243335891" y="24.5943462604655" z="0"/>
        <viz:size value="5"/>
      </node>
      <node id="70" label="FASV211">
        <attvalues>
          <attvalue for="att1" value="FASV211"/>
          <attvalue for="att2" value="0.165375845690426"/>
        </attvalues>
        <viz:color r="255" g="99" b="71" a="1"/>
        <viz:position x="227.976262695027" y="-185.161168055808" z="0"/>
        <viz:size value="5"/>
      </node>
      <node id="71" label="FASV214">
        <attvalues>
          <attvalue for="att1" value="FASV214"/>
          <attvalue for="att2" value="0.211173485200367"/>
        </attvalues>
        <viz:color r="255" g="99" b="71" a="1"/>
        <viz:position x="31.1232067198357" y="73.0568944221302" z="0"/>
        <viz:size value="5"/>
      </node>
      <node id="72" label="FASV215">
        <attvalues>
          <attvalue for="att1" value="FASV215"/>
          <attvalue for="att2" value="0.203201604788334"/>
        </attvalues>
        <viz:color r="255" g="99" b="71" a="1"/>
        <viz:position x="-161.15164043079" y="50.9448198295357" z="0"/>
        <viz:size value="5"/>
      </node>
      <node id="73" label="FASV217">
        <attvalues>
          <attvalue for="att1" value="FASV217"/>
          <attvalue for="att2" value="0.175788097657162"/>
        </attvalues>
        <viz:color r="255" g="99" b="71" a="1"/>
        <viz:position x="189.062041100503" y="170.960768890996" z="0"/>
        <viz:size value="5"/>
      </node>
      <node id="74" label="FASV221">
        <attvalues>
          <attvalue for="att1" value="FASV221"/>
          <attvalue for="att2" value="0.490189299621498"/>
        </attvalues>
        <viz:color r="255" g="99" b="71" a="1"/>
        <viz:position x="-80.1058227314467" y="-79.4471730981165" z="0"/>
        <viz:size value="5"/>
      </node>
      <node id="75" label="FASV240">
        <attvalues>
          <attvalue for="att1" value="FASV240"/>
          <attvalue for="att2" value="0.14219231592074"/>
        </attvalues>
        <viz:color r="255" g="99" b="71" a="1"/>
        <viz:position x="24.9081992638874" y="-109.737441472124" z="0"/>
        <viz:size value="5"/>
      </node>
      <node id="76" label="FASV236">
        <attvalues>
          <attvalue for="att1" value="FASV236"/>
          <attvalue for="att2" value="0.178797889241297"/>
        </attvalues>
        <viz:color r="255" g="99" b="71" a="1"/>
        <viz:position x="27.7754460646854" y="-56.1483342659193" z="0"/>
        <viz:size value="5"/>
      </node>
      <node id="77" label="FASV256">
        <attvalues>
          <attvalue for="att1" value="FASV256"/>
          <attvalue for="att2" value="0.213695202473561"/>
        </attvalues>
        <viz:color r="255" g="99" b="71" a="1"/>
        <viz:position x="-7.99266977423414" y="-34.6338153249076" z="0"/>
        <viz:size value="5"/>
      </node>
      <node id="78" label="FASV257">
        <attvalues>
          <attvalue for="att1" value="FASV257"/>
          <attvalue for="att2" value="0.16130855976592"/>
        </attvalues>
        <viz:color r="255" g="99" b="71" a="1"/>
        <viz:position x="-69.8275154673078" y="-137.251872453282" z="0"/>
        <viz:size value="5"/>
      </node>
      <node id="79" label="FASV258">
        <attvalues>
          <attvalue for="att1" value="FASV258"/>
          <attvalue for="att2" value="0.573568661073877"/>
        </attvalues>
        <viz:color r="255" g="99" b="71" a="1"/>
        <viz:position x="228.889063529417" y="216.669216414387" z="0"/>
        <viz:size value="5"/>
      </node>
      <node id="80" label="FASV272">
        <attvalues>
          <attvalue for="att1" value="FASV272"/>
          <attvalue for="att2" value="0.0874466473768853"/>
        </attvalues>
        <viz:color r="255" g="99" b="71" a="1"/>
        <viz:position x="-250" y="-158.384659538084" z="0"/>
        <viz:size value="5"/>
      </node>
      <node id="81" label="FASV276">
        <attvalues>
          <attvalue for="att1" value="FASV276"/>
          <attvalue for="att2" value="0.347102180797367"/>
        </attvalues>
        <viz:color r="255" g="99" b="71" a="1"/>
        <viz:position x="131.928339330176" y="98.2698351152497" z="0"/>
        <viz:size value="5"/>
      </node>
      <node id="82" label="FASV280">
        <attvalues>
          <attvalue for="att1" value="FASV280"/>
          <attvalue for="att2" value="0.337259348860062"/>
        </attvalues>
        <viz:color r="255" g="99" b="71" a="1"/>
        <viz:position x="-163.569155650483" y="-58.0858991778233" z="0"/>
        <viz:size value="5"/>
      </node>
      <node id="83" label="FASV278">
        <attvalues>
          <attvalue for="att1" value="FASV278"/>
          <attvalue for="att2" value="0.780593514631248"/>
        </attvalues>
        <viz:color r="255" g="99" b="71" a="1"/>
        <viz:position x="-88.672395637334" y="-22.3101919548822" z="0"/>
        <viz:size value="5"/>
      </node>
      <node id="84" label="FASV250">
        <attvalues>
          <attvalue for="att1" value="FASV250"/>
          <attvalue for="att2" value="0.116731106033331"/>
        </attvalues>
        <viz:color r="255" g="99" b="71" a="1"/>
        <viz:position x="-112.278507211884" y="-175.08350341736" z="0"/>
        <viz:size value="5"/>
      </node>
      <node id="85" label="FASV288">
        <attvalues>
          <attvalue for="att1" value="FASV288"/>
          <attvalue for="att2" value="0.0703640464939589"/>
        </attvalues>
        <viz:color r="255" g="99" b="71" a="1"/>
        <viz:position x="199.154898733267" y="-244.16000603833" z="0"/>
        <viz:size value="5"/>
      </node>
      <node id="86" label="FASV271">
        <attvalues>
          <attvalue for="att1" value="FASV271"/>
          <attvalue for="att2" value="0.422835044711674"/>
        </attvalues>
        <viz:color r="255" g="99" b="71" a="1"/>
        <viz:position x="116.057187242456" y="-72.0412621213387" z="0"/>
        <viz:size value="5"/>
      </node>
      <node id="87" label="FASV302">
        <attvalues>
          <attvalue for="att1" value="FASV302"/>
          <attvalue for="att2" value="0.0888295245912174"/>
        </attvalues>
        <viz:color r="255" g="99" b="71" a="1"/>
        <viz:position x="-28.4016871733692" y="107.71574428363" z="0"/>
        <viz:size value="5"/>
      </node>
      <node id="88" label="FASV314">
        <attvalues>
          <attvalue for="att1" value="FASV314"/>
          <attvalue for="att2" value="0.164318351350054"/>
        </attvalues>
        <viz:color r="255" g="99" b="71" a="1"/>
        <viz:position x="-6.5001635410334" y="-211.491167146524" z="0"/>
        <viz:size value="5"/>
      </node>
      <node id="89" label="FASV318">
        <attvalues>
          <attvalue for="att1" value="FASV318"/>
          <attvalue for="att2" value="0.48506451935662"/>
        </attvalues>
        <viz:color r="255" g="99" b="71" a="1"/>
        <viz:position x="122.790426787067" y="14.7982495398735" z="0"/>
        <viz:size value="5"/>
      </node>
      <node id="90" label="FASV317">
        <attvalues>
          <attvalue for="att1" value="FASV317"/>
          <attvalue for="att2" value="0.119415514743505"/>
        </attvalues>
        <viz:color r="255" g="99" b="71" a="1"/>
        <viz:position x="-231.766937013121" y="-84.1821546967919" z="0"/>
        <viz:size value="5"/>
      </node>
      <node id="91" label="FASV320">
        <attvalues>
          <attvalue for="att1" value="FASV320"/>
          <attvalue for="att2" value="0.112175745797884"/>
        </attvalues>
        <viz:color r="255" g="99" b="71" a="1"/>
        <viz:position x="205.825317350458" y="-45.2020406870849" z="0"/>
        <viz:size value="5"/>
      </node>
      <node id="92" label="FASV321">
        <attvalues>
          <attvalue for="att1" value="FASV321"/>
          <attvalue for="att2" value="0.27812101151774"/>
        </attvalues>
        <viz:color r="255" g="99" b="71" a="1"/>
        <viz:position x="186.486709340287" y="-214.609669429363" z="0"/>
        <viz:size value="5"/>
      </node>
      <node id="93" label="FASV327">
        <attvalues>
          <attvalue for="att1" value="FASV327"/>
          <attvalue for="att2" value="0.0715028865528206"/>
        </attvalues>
        <viz:color r="255" g="99" b="71" a="1"/>
        <viz:position x="-231.486977578673" y="137.150877989464" z="0"/>
        <viz:size value="5"/>
      </node>
      <node id="94" label="FASV208">
        <attvalues>
          <attvalue for="att1" value="FASV208"/>
          <attvalue for="att2" value="0.100624653772286"/>
        </attvalues>
        <viz:color r="255" g="99" b="71" a="1"/>
        <viz:position x="-39.1247309462189" y="62.795645615952" z="0"/>
        <viz:size value="5"/>
      </node>
      <node id="95" label="FASV334">
        <attvalues>
          <attvalue for="att1" value="FASV334"/>
          <attvalue for="att2" value="0.0745126781369553"/>
        </attvalues>
        <viz:color r="255" g="99" b="71" a="1"/>
        <viz:position x="-115.280807202344" y="110.442737545915" z="0"/>
        <viz:size value="5"/>
      </node>
      <node id="96" label="FASV345">
        <attvalues>
          <attvalue for="att1" value="FASV345"/>
          <attvalue for="att2" value="0.101926185268128"/>
        </attvalues>
        <viz:color r="255" g="99" b="71" a="1"/>
        <viz:position x="191.538831727948" y="23.5240550909173" z="0"/>
        <viz:size value="5"/>
      </node>
      <node id="97" label="FASV323">
        <attvalues>
          <attvalue for="att1" value="FASV323"/>
          <attvalue for="att2" value="0.331077074254812"/>
        </attvalues>
        <viz:color r="255" g="99" b="71" a="1"/>
        <viz:position x="-47.2463808732338" y="-145.335349469307" z="0"/>
        <viz:size value="5"/>
      </node>
      <node id="98" label="FASV373">
        <attvalues>
          <attvalue for="att1" value="FASV373"/>
          <attvalue for="att2" value="0.494012548390534"/>
        </attvalues>
        <viz:color r="255" g="99" b="71" a="1"/>
        <viz:position x="156.162163669786" y="190.59206039011" z="0"/>
        <viz:size value="5"/>
      </node>
      <node id="99" label="FASV406">
        <attvalues>
          <attvalue for="att1" value="FASV406"/>
          <attvalue for="att2" value="0.20653677924643"/>
        </attvalues>
        <viz:color r="255" g="99" b="71" a="1"/>
        <viz:position x="134.199681460195" y="142.268294894235" z="0"/>
        <viz:size value="5"/>
      </node>
      <node id="100" label="FASV430">
        <attvalues>
          <attvalue for="att1" value="FASV430"/>
          <attvalue for="att2" value="0.10347175391944"/>
        </attvalues>
        <viz:color r="255" g="99" b="71" a="1"/>
        <viz:position x="-118.974706916152" y="-214.024519369137" z="0"/>
        <viz:size value="5"/>
      </node>
      <node id="101" label="FASV308">
        <attvalues>
          <attvalue for="att1" value="FASV308"/>
          <attvalue for="att2" value="0.101844839549638"/>
        </attvalues>
        <viz:color r="255" g="99" b="71" a="1"/>
        <viz:position x="-56.4897208945354" y="-212.5421246914" z="0"/>
        <viz:size value="5"/>
      </node>
      <node id="102" label="FASV450">
        <attvalues>
          <attvalue for="att1" value="FASV450"/>
          <attvalue for="att2" value="0.0732924923596034"/>
        </attvalues>
        <viz:color r="255" g="99" b="71" a="1"/>
        <viz:position x="10.7239323278602" y="-17.6161187994779" z="0"/>
        <viz:size value="5"/>
      </node>
      <node id="103" label="FASV466">
        <attvalues>
          <attvalue for="att1" value="FASV466"/>
          <attvalue for="att2" value="0.195473761531772"/>
        </attvalues>
        <viz:color r="255" g="99" b="71" a="1"/>
        <viz:position x="0.394694959925545" y="-138.0775022686" z="0"/>
        <viz:size value="5"/>
      </node>
      <node id="104" label="FASV499">
        <attvalues>
          <attvalue for="att1" value="FASV499"/>
          <attvalue for="att2" value="0.296179761022548"/>
        </attvalues>
        <viz:color r="255" g="99" b="71" a="1"/>
        <viz:position x="-156.358177670584" y="-195.714467749504" z="0"/>
        <viz:size value="5"/>
      </node>
      <node id="105" label="FASV509">
        <attvalues>
          <attvalue for="att1" value="FASV509"/>
          <attvalue for="att2" value="0.114616117352587"/>
        </attvalues>
        <viz:color r="255" g="99" b="71" a="1"/>
        <viz:position x="250" y="-140.589372594422" z="0"/>
        <viz:size value="5"/>
      </node>
      <node id="106" label="FASV524">
        <attvalues>
          <attvalue for="att1" value="FASV524"/>
          <attvalue for="att2" value="0.113314585856745"/>
        </attvalues>
        <viz:color r="255" g="99" b="71" a="1"/>
        <viz:position x="137.834295067144" y="-224.654533258399" z="0"/>
        <viz:size value="5"/>
      </node>
      <node id="107" label="FASV545">
        <attvalues>
          <attvalue for="att1" value="FASV545"/>
          <attvalue for="att2" value="0.16797890868211"/>
        </attvalues>
        <viz:color r="255" g="99" b="71" a="1"/>
        <viz:position x="-90.4530983245638" y="66.8853426119481" z="0"/>
        <viz:size value="5"/>
      </node>
      <node id="108" label="FASV574">
        <attvalues>
          <attvalue for="att1" value="FASV574"/>
          <attvalue for="att2" value="0.102902333890009"/>
        </attvalues>
        <viz:color r="255" g="99" b="71" a="1"/>
        <viz:position x="-123.939655561399" y="-15.3086210988787" z="0"/>
        <viz:size value="5"/>
      </node>
      <node id="109" label="FASV583">
        <attvalues>
          <attvalue for="att1" value="FASV583"/>
          <attvalue for="att2" value="0.134383126945688"/>
        </attvalues>
        <viz:color r="255" g="99" b="71" a="1"/>
        <viz:position x="118.23152068112" y="145.724335468447" z="0"/>
        <viz:size value="5"/>
      </node>
      <node id="110" label="FASV593">
        <attvalues>
          <attvalue for="att1" value="FASV593"/>
          <attvalue for="att2" value="0.164481042787034"/>
        </attvalues>
        <viz:color r="255" g="99" b="71" a="1"/>
        <viz:position x="-36.4595715946045" y="-246.514757128224" z="0"/>
        <viz:size value="5"/>
      </node>
      <node id="111" label="FASV641">
        <attvalues>
          <attvalue for="att1" value="FASV641"/>
          <attvalue for="att2" value="0.214671351095442"/>
        </attvalues>
        <viz:color r="255" g="99" b="71" a="1"/>
        <viz:position x="75.6365948996808" y="33.0562667135285" z="0"/>
        <viz:size value="5"/>
      </node>
      <node id="112" label="FASV642">
        <attvalues>
          <attvalue for="att1" value="FASV642"/>
          <attvalue for="att2" value="0.191569167044246"/>
        </attvalues>
        <viz:color r="255" g="99" b="71" a="1"/>
        <viz:position x="-72.8986934909809" y="116.887079519576" z="0"/>
        <viz:size value="5"/>
      </node>
      <node id="113" label="FASV668">
        <attvalues>
          <attvalue for="att1" value="FASV668"/>
          <attvalue for="att2" value="0.117463217499742"/>
        </attvalues>
        <viz:color r="255" g="99" b="71" a="1"/>
        <viz:position x="-220.383940066438" y="51.6645615346844" z="0"/>
        <viz:size value="5"/>
      </node>
      <node id="114" label="FASV683">
        <attvalues>
          <attvalue for="att1" value="FASV683"/>
          <attvalue for="att2" value="0.10339040820095"/>
        </attvalues>
        <viz:color r="255" g="99" b="71" a="1"/>
        <viz:position x="232.418375460867" y="88.9120493858875" z="0"/>
        <viz:size value="5"/>
      </node>
      <node id="115" label="FASV779">
        <attvalues>
          <attvalue for="att1" value="FASV779"/>
          <attvalue for="att2" value="0.0902937475240397"/>
        </attvalues>
        <viz:color r="255" g="99" b="71" a="1"/>
        <viz:position x="35.9302301874656" y="-17.5337298961775" z="0"/>
        <viz:size value="5"/>
      </node>
      <node id="116" label="FASV768">
        <attvalues>
          <attvalue for="att1" value="FASV768"/>
          <attvalue for="att2" value="0.115592265974469"/>
        </attvalues>
        <viz:color r="255" g="99" b="71" a="1"/>
        <viz:position x="-5.65360676064356" y="-91.2353665237914" z="0"/>
        <viz:size value="5"/>
      </node>
      <node id="117" label="FASV803">
        <attvalues>
          <attvalue for="att1" value="FASV803"/>
          <attvalue for="att2" value="0.118846094714074"/>
        </attvalues>
        <viz:color r="255" g="99" b="71" a="1"/>
        <viz:position x="-249.288112064406" y="80.9100498385965" z="0"/>
        <viz:size value="5"/>
      </node>
      <node id="118" label="FASV811">
        <attvalues>
          <attvalue for="att1" value="FASV811"/>
          <attvalue for="att2" value="0.0893989446206483"/>
        </attvalues>
        <viz:color r="255" g="99" b="71" a="1"/>
        <viz:position x="-80.4177715571436" y="140.803081211501" z="0"/>
        <viz:size value="5"/>
      </node>
      <node id="119" label="FASV836">
        <attvalues>
          <attvalue for="att1" value="FASV836"/>
          <attvalue for="att2" value="0.110792868583551"/>
        </attvalues>
        <viz:color r="255" g="99" b="71" a="1"/>
        <viz:position x="126.488373820449" y="-191.160183853926" z="0"/>
        <viz:size value="5"/>
      </node>
      <node id="120" label="FASV866">
        <attvalues>
          <attvalue for="att1" value="FASV866"/>
          <attvalue for="att2" value="0.0706894293679194"/>
        </attvalues>
        <viz:color r="255" g="99" b="71" a="1"/>
        <viz:position x="184.88633611478" y="-122.592054089799" z="0"/>
        <viz:size value="5"/>
      </node>
      <node id="121" label="FASV918">
        <attvalues>
          <attvalue for="att1" value="FASV918"/>
          <attvalue for="att2" value="0.102170222423598"/>
        </attvalues>
        <viz:color r="255" g="99" b="71" a="1"/>
        <viz:position x="112.414818898779" y="-19.3094310246729" z="0"/>
        <viz:size value="5"/>
      </node>
      <node id="122" label="FASV934">
        <attvalues>
          <attvalue for="att1" value="FASV934"/>
          <attvalue for="att2" value="0.0929781562342138"/>
        </attvalues>
        <viz:color r="255" g="99" b="71" a="1"/>
        <viz:position x="-87.3805229504046" y="4.42065780128092" z="0"/>
        <viz:size value="5"/>
      </node>
      <node id="123" label="FASV1036">
        <attvalues>
          <attvalue for="att1" value="FASV1036"/>
          <attvalue for="att2" value="0.0902124018055496"/>
        </attvalues>
        <viz:color r="255" g="99" b="71" a="1"/>
        <viz:position x="-47.8457327729782" y="-190.635037256342" z="0"/>
        <viz:size value="5"/>
      </node>
      <node id="124" label="FASV1065">
        <attvalues>
          <attvalue for="att1" value="FASV1065"/>
          <attvalue for="att2" value="0.0817524470825765"/>
        </attvalues>
        <viz:color r="255" g="99" b="71" a="1"/>
        <viz:position x="236.740190047054" y="170.341547147809" z="0"/>
        <viz:size value="5"/>
      </node>
      <node id="125" label="BASV6">
        <attvalues>
          <attvalue for="att1" value="BASV6"/>
          <attvalue for="att2" value="0.610987691579335"/>
        </attvalues>
        <viz:color r="255" g="99" b="71" a="1"/>
        <viz:position x="-125.892625168526" y="128.455328320897" z="0"/>
        <viz:size value="5"/>
      </node>
      <node id="126" label="BASV8">
        <attvalues>
          <attvalue for="att1" value="BASV8"/>
          <attvalue for="att2" value="0.180099420737139"/>
        </attvalues>
        <viz:color r="255" g="99" b="71" a="1"/>
        <viz:position x="244.727832240067" y="-123.901748464062" z="0"/>
        <viz:size value="5"/>
      </node>
      <node id="127" label="BASV9">
        <attvalues>
          <attvalue for="att1" value="BASV9"/>
          <attvalue for="att2" value="0.131047952487593"/>
        </attvalues>
        <viz:color r="255" g="99" b="71" a="1"/>
        <viz:position x="-8.29924282742118" y="125.119133678163" z="0"/>
        <viz:size value="5"/>
      </node>
      <node id="128" label="BASV10">
        <attvalues>
          <attvalue for="att1" value="BASV10"/>
          <attvalue for="att2" value="0.13601004131549"/>
        </attvalues>
        <viz:color r="255" g="99" b="71" a="1"/>
        <viz:position x="75.8174784811205" y="5.35021848021671" z="0"/>
        <viz:size value="5"/>
      </node>
      <node id="129" label="BASV11">
        <attvalues>
          <attvalue for="att1" value="BASV11"/>
          <attvalue for="att2" value="0.236309312213816"/>
        </attvalues>
        <viz:color r="255" g="99" b="71" a="1"/>
        <viz:position x="246.367160916474" y="-204.491259814652" z="0"/>
        <viz:size value="5"/>
      </node>
      <node id="130" label="BASV12">
        <attvalues>
          <attvalue for="att1" value="BASV12"/>
          <attvalue for="att2" value="0.32302384812429"/>
        </attvalues>
        <viz:color r="255" g="99" b="71" a="1"/>
        <viz:position x="-152.149265123785" y="164.771526959098" z="0"/>
        <viz:size value="5"/>
      </node>
      <node id="131" label="BASV13">
        <attvalues>
          <attvalue for="att1" value="BASV13"/>
          <attvalue for="att2" value="0.280317345916974"/>
        </attvalues>
        <viz:color r="255" g="99" b="71" a="1"/>
        <viz:position x="17.5437568112474" y="225.422565449728" z="0"/>
        <viz:size value="5"/>
      </node>
      <node id="132" label="BASV16">
        <attvalues>
          <attvalue for="att1" value="BASV16"/>
          <attvalue for="att2" value="0.295854378148588"/>
        </attvalues>
        <viz:color r="255" g="99" b="71" a="1"/>
        <viz:position x="148.356755732373" y="61.8626721510137" z="0"/>
        <viz:size value="5"/>
      </node>
      <node id="133" label="BASV17">
        <attvalues>
          <attvalue for="att1" value="BASV17"/>
          <attvalue for="att2" value="0.138857141462645"/>
        </attvalues>
        <viz:color r="255" g="99" b="71" a="1"/>
        <viz:position x="197.355042527063" y="244.539259861885" z="0"/>
        <viz:size value="5"/>
      </node>
      <node id="134" label="BASV18">
        <attvalues>
          <attvalue for="att1" value="BASV18"/>
          <attvalue for="att2" value="0.132268138264945"/>
        </attvalues>
        <viz:color r="255" g="99" b="71" a="1"/>
        <viz:position x="-247.225498119806" y="-220.736750558085" z="0"/>
        <viz:size value="5"/>
      </node>
      <node id="135" label="BASV19">
        <attvalues>
          <attvalue for="att1" value="BASV19"/>
          <attvalue for="att2" value="0.126411246533656"/>
        </attvalues>
        <viz:color r="255" g="99" b="71" a="1"/>
        <viz:position x="-170.236589334217" y="211.911111064767" z="0"/>
        <viz:size value="5"/>
      </node>
      <node id="136" label="BASV20">
        <attvalues>
          <attvalue for="att1" value="BASV20"/>
          <attvalue for="att2" value="0.119496860461995"/>
        </attvalues>
        <viz:color r="255" g="99" b="71" a="1"/>
        <viz:position x="100.432307096711" y="-84.8102979935045" z="0"/>
        <viz:size value="5"/>
      </node>
      <node id="137" label="BASV21">
        <attvalues>
          <attvalue for="att1" value="BASV21"/>
          <attvalue for="att2" value="0.279097160139622"/>
        </attvalues>
        <viz:color r="255" g="99" b="71" a="1"/>
        <viz:position x="-228.798243037316" y="6.20214481392048" z="0"/>
        <viz:size value="5"/>
      </node>
      <node id="138" label="BASV22">
        <attvalues>
          <attvalue for="att1" value="BASV22"/>
          <attvalue for="att2" value="0.23915641236097"/>
        </attvalues>
        <viz:color r="255" g="99" b="71" a="1"/>
        <viz:position x="-116.187857207594" y="-237.52773459525" z="0"/>
        <viz:size value="5"/>
      </node>
      <node id="139" label="BASV23">
        <attvalues>
          <attvalue for="att1" value="BASV23"/>
          <attvalue for="att2" value="0.105912125474144"/>
        </attvalues>
        <viz:color r="255" g="99" b="71" a="1"/>
        <viz:position x="11.0173604103775" y="203.209735351933" z="0"/>
        <viz:size value="5"/>
      </node>
      <node id="140" label="BASV24">
        <attvalues>
          <attvalue for="att1" value="BASV24"/>
          <attvalue for="att2" value="0.108840571339788"/>
        </attvalues>
        <viz:color r="255" g="99" b="71" a="1"/>
        <viz:position x="125.574896708399" y="31.9999470267964" z="0"/>
        <viz:size value="5"/>
      </node>
      <node id="141" label="BASV25">
        <attvalues>
          <attvalue for="att1" value="BASV25"/>
          <attvalue for="att2" value="0.120717046239347"/>
        </attvalues>
        <viz:color r="255" g="99" b="71" a="1"/>
        <viz:position x="232.604072112299" y="124.191617985636" z="0"/>
        <viz:size value="5"/>
      </node>
      <node id="142" label="BASV26">
        <attvalues>
          <attvalue for="att1" value="BASV26"/>
          <attvalue for="att2" value="0.104366556822831"/>
        </attvalues>
        <viz:color r="255" g="99" b="71" a="1"/>
        <viz:position x="-230.047445449117" y="-169.823514898241" z="0"/>
        <viz:size value="5"/>
      </node>
      <node id="143" label="BASV27">
        <attvalues>
          <attvalue for="att1" value="BASV27"/>
          <attvalue for="att2" value="0.0888295245912174"/>
        </attvalues>
        <viz:color r="255" g="99" b="71" a="1"/>
        <viz:position x="-66.2170084783047" y="165.891668382161" z="0"/>
        <viz:size value="5"/>
      </node>
      <node id="144" label="BASV28">
        <attvalues>
          <attvalue for="att1" value="BASV28"/>
          <attvalue for="att2" value="0.10355309963793"/>
        </attvalues>
        <viz:color r="255" g="99" b="71" a="1"/>
        <viz:position x="75.2464441799712" y="115.231284857171" z="0"/>
        <viz:size value="5"/>
      </node>
      <node id="145" label="BASV29">
        <attvalues>
          <attvalue for="att1" value="BASV29"/>
          <attvalue for="att2" value="0.145852873252796"/>
        </attvalues>
        <viz:color r="255" g="99" b="71" a="1"/>
        <viz:position x="162.118345368181" y="-206.929261307247" z="0"/>
        <viz:size value="5"/>
      </node>
      <node id="146" label="BASV30">
        <attvalues>
          <attvalue for="att1" value="BASV30"/>
          <attvalue for="att2" value="0.0706894293679194"/>
        </attvalues>
        <viz:color r="255" g="99" b="71" a="1"/>
        <viz:position x="192.057938674411" y="92.135751168234" z="0"/>
        <viz:size value="5"/>
      </node>
      <node id="147" label="BASV31">
        <attvalues>
          <attvalue for="att1" value="BASV31"/>
          <attvalue for="att2" value="0.121205120550288"/>
        </attvalues>
        <viz:color r="255" g="99" b="71" a="1"/>
        <viz:position x="-230.664438061044" y="212.390848812167" z="0"/>
        <viz:size value="5"/>
      </node>
      <node id="148" label="BASV33">
        <attvalues>
          <attvalue for="att1" value="BASV33"/>
          <attvalue for="att2" value="0.0834607071708691"/>
        </attvalues>
        <viz:color r="255" g="99" b="71" a="1"/>
        <viz:position x="-242.608804017214" y="210.366896886009" z="0"/>
        <viz:size value="5"/>
      </node>
      <node id="149" label="BASV35">
        <attvalues>
          <attvalue for="att1" value="BASV35"/>
          <attvalue for="att2" value="0.117463217499742"/>
        </attvalues>
        <viz:color r="255" g="99" b="71" a="1"/>
        <viz:position x="-7.54873205384504" y="159.686609015077" z="0"/>
        <viz:size value="5"/>
      </node>
      <node id="150" label="BASV36">
        <attvalues>
          <attvalue for="att1" value="BASV36"/>
          <attvalue for="att2" value="0.12307607207556"/>
        </attvalues>
        <viz:color r="255" g="99" b="71" a="1"/>
        <viz:position x="-13.0918354327308" y="-61.4821443918459" z="0"/>
        <viz:size value="5"/>
      </node>
      <node id="151" label="BASV38">
        <attvalues>
          <attvalue for="att1" value="BASV38"/>
          <attvalue for="att2" value="0.0742686409814849"/>
        </attvalues>
        <viz:color r="255" g="99" b="71" a="1"/>
        <viz:position x="155.972643086742" y="-101.124792777861" z="0"/>
        <viz:size value="5"/>
      </node>
      <node id="152" label="BASV39">
        <attvalues>
          <attvalue for="att1" value="BASV39"/>
          <attvalue for="att2" value="0.163098165572702"/>
        </attvalues>
        <viz:color r="255" g="99" b="71" a="1"/>
        <viz:position x="-76.2678930415251" y="236.080402059798" z="0"/>
        <viz:size value="5"/>
      </node>
      <node id="153" label="BASV40">
        <attvalues>
          <attvalue for="att1" value="BASV40"/>
          <attvalue for="att2" value="0.0998111965873844"/>
        </attvalues>
        <viz:color r="255" g="99" b="71" a="1"/>
        <viz:position x="-141.786403399869" y="180.323914877868" z="0"/>
        <viz:size value="5"/>
      </node>
      <node id="154" label="BASV41">
        <attvalues>
          <attvalue for="att1" value="BASV41"/>
          <attvalue for="att2" value="0.0855756958516124"/>
        </attvalues>
        <viz:color r="255" g="99" b="71" a="1"/>
        <viz:position x="206.114535275335" y="207.629421831778" z="0"/>
        <viz:size value="5"/>
      </node>
      <node id="155" label="BASV42">
        <attvalues>
          <attvalue for="att1" value="BASV42"/>
          <attvalue for="att2" value="0.110792868583551"/>
        </attvalues>
        <viz:color r="255" g="99" b="71" a="1"/>
        <viz:position x="-120.685589931125" y="154.720523459971" z="0"/>
        <viz:size value="5"/>
      </node>
      <node id="156" label="BASV43">
        <attvalues>
          <attvalue for="att1" value="BASV43"/>
          <attvalue for="att2" value="0.0915139333013916"/>
        </attvalues>
        <viz:color r="255" g="99" b="71" a="1"/>
        <viz:position x="120.692115681347" y="-78.826692022997" z="0"/>
        <viz:size value="5"/>
      </node>
      <node id="157" label="BASV44">
        <attvalues>
          <attvalue for="att1" value="BASV44"/>
          <attvalue for="att2" value="0.186119003905408"/>
        </attvalues>
        <viz:color r="255" g="99" b="71" a="1"/>
        <viz:position x="181.142244535603" y="-68.6754507427102" z="0"/>
        <viz:size value="5"/>
      </node>
      <node id="158" label="BASV46">
        <attvalues>
          <attvalue for="att1" value="BASV46"/>
          <attvalue for="att2" value="0.10989806568016"/>
        </attvalues>
        <viz:color r="255" g="99" b="71" a="1"/>
        <viz:position x="168.015452472844" y="181.444256983771" z="0"/>
        <viz:size value="5"/>
      </node>
      <node id="159" label="BASV52">
        <attvalues>
          <attvalue for="att1" value="BASV52"/>
          <attvalue for="att2" value="0.0973708250326806"/>
        </attvalues>
        <viz:color r="255" g="99" b="71" a="1"/>
        <viz:position x="-236.170631987613" y="183.425406934553" z="0"/>
        <viz:size value="5"/>
      </node>
      <node id="160" label="BASV54">
        <attvalues>
          <attvalue for="att1" value="BASV54"/>
          <attvalue for="att2" value="0.122343960609149"/>
        </attvalues>
        <viz:color r="255" g="99" b="71" a="1"/>
        <viz:position x="-28.233867790215" y="-82.9139943686449" z="0"/>
        <viz:size value="5"/>
      </node>
      <node id="161" label="BASV59">
        <attvalues>
          <attvalue for="att1" value="BASV59"/>
          <attvalue for="att2" value="0.073699220952054"/>
        </attvalues>
        <viz:color r="255" g="99" b="71" a="1"/>
        <viz:position x="-63.5540659582778" y="-11.8133341922685" z="0"/>
        <viz:size value="5"/>
      </node>
      <node id="162" label="BASV60">
        <attvalues>
          <attvalue for="att1" value="BASV60"/>
          <attvalue for="att2" value="0.073048455204133"/>
        </attvalues>
        <viz:color r="255" g="99" b="71" a="1"/>
        <viz:position x="59.3063125938756" y="114.700352846529" z="0"/>
        <viz:size value="5"/>
      </node>
      <node id="163" label="BASV61">
        <attvalues>
          <attvalue for="att1" value="BASV61"/>
          <attvalue for="att2" value="0.0831353242969086"/>
        </attvalues>
        <viz:color r="255" g="99" b="71" a="1"/>
        <viz:position x="-8.89478055407992" y="-69.1186271151029" z="0"/>
        <viz:size value="5"/>
      </node>
      <node id="164" label="BASV64">
        <attvalues>
          <attvalue for="att1" value="BASV64"/>
          <attvalue for="att2" value="0.081427064208616"/>
        </attvalues>
        <viz:color r="255" g="99" b="71" a="1"/>
        <viz:position x="8.87020423355148" y="105.341614462533" z="0"/>
        <viz:size value="5"/>
      </node>
      <node id="165" label="BASV65">
        <attvalues>
          <attvalue for="att1" value="BASV65"/>
          <attvalue for="att2" value="0.12925834668081"/>
        </attvalues>
        <viz:color r="255" g="99" b="71" a="1"/>
        <viz:position x="-217.588978317985" y="-233.685188409986" z="0"/>
        <viz:size value="5"/>
      </node>
      <node id="166" label="BASV71">
        <attvalues>
          <attvalue for="att1" value="BASV71"/>
          <attvalue for="att2" value="0.0803695698682443"/>
        </attvalues>
        <viz:color r="255" g="99" b="71" a="1"/>
        <viz:position x="-43.894096847006" y="250" z="0"/>
        <viz:size value="5"/>
      </node>
      <node id="167" label="BASV74">
        <attvalues>
          <attvalue for="att1" value="BASV74"/>
          <attvalue for="att2" value="0.109247299932239"/>
        </attvalues>
        <viz:color r="255" g="99" b="71" a="1"/>
        <viz:position x="160.405434460807" y="74.9879628159354" z="0"/>
        <viz:size value="5"/>
      </node>
      <node id="168" label="BASV75">
        <attvalues>
          <attvalue for="att1" value="BASV75"/>
          <attvalue for="att2" value="0.131291989643063"/>
        </attvalues>
        <viz:color r="255" g="99" b="71" a="1"/>
        <viz:position x="144.353004805827" y="-11.1675196172994" z="0"/>
        <viz:size value="5"/>
      </node>
      <node id="169" label="BASV77">
        <attvalues>
          <attvalue for="att1" value="BASV77"/>
          <attvalue for="att2" value="0.0798814955573036"/>
        </attvalues>
        <viz:color r="255" g="99" b="71" a="1"/>
        <viz:position x="189.085816163685" y="73.6326981265973" z="0"/>
        <viz:size value="5"/>
      </node>
      <node id="170" label="BASV80">
        <attvalues>
          <attvalue for="att1" value="BASV80"/>
          <attvalue for="att2" value="0.131373335361553"/>
        </attvalues>
        <viz:color r="255" g="99" b="71" a="1"/>
        <viz:position x="104.18304870036" y="-206.068438152058" z="0"/>
        <viz:size value="5"/>
      </node>
      <node id="171" label="BASV86">
        <attvalues>
          <attvalue for="att1" value="BASV86"/>
          <attvalue for="att2" value="0.0808576441791851"/>
        </attvalues>
        <viz:color r="255" g="99" b="71" a="1"/>
        <viz:position x="202.698399797749" y="171.145123049577" z="0"/>
        <viz:size value="5"/>
      </node>
      <node id="172" label="BASV88">
        <attvalues>
          <attvalue for="att1" value="BASV88"/>
          <attvalue for="att2" value="0.0864704987550038"/>
        </attvalues>
        <viz:color r="255" g="99" b="71" a="1"/>
        <viz:position x="128.112482252023" y="-7.53244780841311" z="0"/>
        <viz:size value="5"/>
      </node>
      <node id="173" label="BASV91">
        <attvalues>
          <attvalue for="att1" value="BASV91"/>
          <attvalue for="att2" value="0.080125532712774"/>
        </attvalues>
        <viz:color r="255" g="99" b="71" a="1"/>
        <viz:position x="-157.385350319577" y="-190.739391626705" z="0"/>
        <viz:size value="5"/>
      </node>
      <node id="174" label="BASV93">
        <attvalues>
          <attvalue for="att1" value="BASV93"/>
          <attvalue for="att2" value="0.128444889495909"/>
        </attvalues>
        <viz:color r="255" g="99" b="71" a="1"/>
        <viz:position x="-179.854754485335" y="-199.804467536335" z="0"/>
        <viz:size value="5"/>
      </node>
      <node id="175" label="BASV106">
        <attvalues>
          <attvalue for="att1" value="BASV106"/>
          <attvalue for="att2" value="0.0828912871414382"/>
        </attvalues>
        <viz:color r="255" g="99" b="71" a="1"/>
        <viz:position x="220.91273323249" y="34.1125105553374" z="0"/>
        <viz:size value="5"/>
      </node>
      <node id="176" label="BASV110">
        <attvalues>
          <attvalue for="att1" value="BASV110"/>
          <attvalue for="att2" value="0.0713401951158404"/>
        </attvalues>
        <viz:color r="255" g="99" b="71" a="1"/>
        <viz:position x="-13.3651708262545" y="-124.004555315339" z="0"/>
        <viz:size value="5"/>
      </node>
      <node id="177" label="BASV111">
        <attvalues>
          <attvalue for="att1" value="BASV111"/>
          <attvalue for="att2" value="0.0755701724773269"/>
        </attvalues>
        <viz:color r="255" g="99" b="71" a="1"/>
        <viz:position x="-246.466656268561" y="111.885736439067" z="0"/>
        <viz:size value="5"/>
      </node>
      <node id="178" label="BASV157">
        <attvalues>
          <attvalue for="att1" value="BASV157"/>
          <attvalue for="att2" value="0.0914325875829015"/>
        </attvalues>
        <viz:color r="255" g="99" b="71" a="1"/>
        <viz:position x="-120.958188261948" y="-141.836665793634" z="0"/>
        <viz:size value="5"/>
      </node>
      <node id="179" label="BASV178">
        <attvalues>
          <attvalue for="att1" value="BASV178"/>
          <attvalue for="att2" value="0.0823218671120074"/>
        </attvalues>
        <viz:color r="255" g="99" b="71" a="1"/>
        <viz:position x="-171.32798990207" y="113.856085672356" z="0"/>
        <viz:size value="5"/>
      </node>
      <node id="180" label="BASV222">
        <attvalues>
          <attvalue for="att1" value="BASV222"/>
          <attvalue for="att2" value="0.0759769010697775"/>
        </attvalues>
        <viz:color r="255" g="99" b="71" a="1"/>
        <viz:position x="123.524419079036" y="-186.382826613138" z="0"/>
        <viz:size value="5"/>
      </node>
    </nodes>
    <edges>
      <edge id="0" label="+" source="1" target="24" weight="0.8833656">
        <attvalues>
          <attvalue for="att1" value="+"/>
        </attvalues>
      </edge>
      <edge id="1" label="+" source="1" target="50" weight="0.9451946">
        <attvalues>
          <attvalue for="att1" value="+"/>
        </attvalues>
      </edge>
      <edge id="2" label="-" source="1" target="86" weight="0.9503681">
        <attvalues>
          <attvalue for="att1" value="-"/>
        </attvalues>
      </edge>
      <edge id="3" label="+" source="1" target="107" weight="0.868481">
        <attvalues>
          <attvalue for="att1" value="+"/>
        </attvalues>
      </edge>
      <edge id="4" label="-" source="1" target="124" weight="0.6412171">
        <attvalues>
          <attvalue for="att1" value="-"/>
        </attvalues>
      </edge>
      <edge id="5" label="-" source="1" target="129" weight="0.5878323">
        <attvalues>
          <attvalue for="att1" value="-"/>
        </attvalues>
      </edge>
      <edge id="6" label="+" source="1" target="143" weight="0.9748782">
        <attvalues>
          <attvalue for="att1" value="+"/>
        </attvalues>
      </edge>
      <edge id="7" label="-" source="2" target="24" weight="0.8215714">
        <attvalues>
          <attvalue for="att1" value="-"/>
        </attvalues>
      </edge>
      <edge id="8" label="+" source="2" target="44" weight="0.9447355">
        <attvalues>
          <attvalue for="att1" value="+"/>
        </attvalues>
      </edge>
      <edge id="9" label="-" source="2" target="49" weight="0.7348536">
        <attvalues>
          <attvalue for="att1" value="-"/>
        </attvalues>
      </edge>
      <edge id="10" label="+" source="2" target="72" weight="0.9755692">
        <attvalues>
          <attvalue for="att1" value="+"/>
        </attvalues>
      </edge>
      <edge id="11" label="-" source="2" target="109" weight="0.8285045">
        <attvalues>
          <attvalue for="att1" value="-"/>
        </attvalues>
      </edge>
      <edge id="12" label="-" source="2" target="115" weight="0.8202528">
        <attvalues>
          <attvalue for="att1" value="-"/>
        </attvalues>
      </edge>
      <edge id="13" label="-" source="2" target="131" weight="0.8267306">
        <attvalues>
          <attvalue for="att1" value="-"/>
        </attvalues>
      </edge>
      <edge id="14" label="-" source="2" target="138" weight="0.7835386">
        <attvalues>
          <attvalue for="att1" value="-"/>
        </attvalues>
      </edge>
      <edge id="15" label="+" source="2" target="141" weight="0.9881871">
        <attvalues>
          <attvalue for="att1" value="+"/>
        </attvalues>
      </edge>
      <edge id="16" label="+" source="2" target="143" weight="0.8986596">
        <attvalues>
          <attvalue for="att1" value="+"/>
        </attvalues>
      </edge>
      <edge id="17" label="+" source="2" target="157" weight="0.9505067">
        <attvalues>
          <attvalue for="att1" value="+"/>
        </attvalues>
      </edge>
      <edge id="18" label="+" source="2" target="167" weight="0.7479779">
        <attvalues>
          <attvalue for="att1" value="+"/>
        </attvalues>
      </edge>
      <edge id="19" label="+" source="3" target="13" weight="0.8450044">
        <attvalues>
          <attvalue for="att1" value="+"/>
        </attvalues>
      </edge>
      <edge id="20" label="+" source="3" target="31" weight="0.947075">
        <attvalues>
          <attvalue for="att1" value="+"/>
        </attvalues>
      </edge>
      <edge id="21" label="-" source="3" target="37" weight="0.8327009">
        <attvalues>
          <attvalue for="att1" value="-"/>
        </attvalues>
      </edge>
      <edge id="22" label="+" source="3" target="38" weight="0.9721281">
        <attvalues>
          <attvalue for="att1" value="+"/>
        </attvalues>
      </edge>
      <edge id="23" label="-" source="3" target="41" weight="0.7768595">
        <attvalues>
          <attvalue for="att1" value="-"/>
        </attvalues>
      </edge>
      <edge id="24" label="-" source="3" target="42" weight="0.7361893">
        <attvalues>
          <attvalue for="att1" value="-"/>
        </attvalues>
      </edge>
      <edge id="25" label="+" source="3" target="47" weight="0.9929019">
        <attvalues>
          <attvalue for="att1" value="+"/>
        </attvalues>
      </edge>
      <edge id="26" label="+" source="3" target="105" weight="0.9694659">
        <attvalues>
          <attvalue for="att1" value="+"/>
        </attvalues>
      </edge>
      <edge id="27" label="+" source="3" target="134" weight="0.9634242">
        <attvalues>
          <attvalue for="att1" value="+"/>
        </attvalues>
      </edge>
      <edge id="28" label="+" source="3" target="162" weight="0.8333721">
        <attvalues>
          <attvalue for="att1" value="+"/>
        </attvalues>
      </edge>
      <edge id="29" label="+" source="4" target="23" weight="0.9808265">
        <attvalues>
          <attvalue for="att1" value="+"/>
        </attvalues>
      </edge>
      <edge id="30" label="+" source="4" target="48" weight="0.9740117">
        <attvalues>
          <attvalue for="att1" value="+"/>
        </attvalues>
      </edge>
      <edge id="31" label="-" source="4" target="71" weight="1">
        <attvalues>
          <attvalue for="att1" value="-"/>
        </attvalues>
      </edge>
      <edge id="32" label="+" source="4" target="100" weight="0.8738877">
        <attvalues>
          <attvalue for="att1" value="+"/>
        </attvalues>
      </edge>
      <edge id="33" label="-" source="4" target="116" weight="0.7929501">
        <attvalues>
          <attvalue for="att1" value="-"/>
        </attvalues>
      </edge>
      <edge id="34" label="-" source="4" target="121" weight="0.7645324">
        <attvalues>
          <attvalue for="att1" value="-"/>
        </attvalues>
      </edge>
      <edge id="35" label="+" source="4" target="136" weight="0.9865159">
        <attvalues>
          <attvalue for="att1" value="+"/>
        </attvalues>
      </edge>
      <edge id="36" label="-" source="4" target="142" weight="0.8623224">
        <attvalues>
          <attvalue for="att1" value="-"/>
        </attvalues>
      </edge>
      <edge id="37" label="+" source="4" target="143" weight="0.9097698">
        <attvalues>
          <attvalue for="att1" value="+"/>
        </attvalues>
      </edge>
      <edge id="38" label="-" source="4" target="146" weight="0.7618357">
        <attvalues>
          <attvalue for="att1" value="-"/>
        </attvalues>
      </edge>
      <edge id="39" label="+" source="4" target="150" weight="0.9255967">
        <attvalues>
          <attvalue for="att1" value="+"/>
        </attvalues>
      </edge>
      <edge id="40" label="+" source="4" target="180" weight="0.9788547">
        <attvalues>
          <attvalue for="att1" value="+"/>
        </attvalues>
      </edge>
      <edge id="41" label="+" source="5" target="23" weight="0.9314186">
        <attvalues>
          <attvalue for="att1" value="+"/>
        </attvalues>
      </edge>
      <edge id="42" label="+" source="5" target="52" weight="0.9478816">
        <attvalues>
          <attvalue for="att1" value="+"/>
        </attvalues>
      </edge>
      <edge id="43" label="+" source="5" target="146" weight="0.9404694">
        <attvalues>
          <attvalue for="att1" value="+"/>
        </attvalues>
      </edge>
      <edge id="44" label="+" source="5" target="155" weight="0.9859882">
        <attvalues>
          <attvalue for="att1" value="+"/>
        </attvalues>
      </edge>
      <edge id="45" label="+" source="6" target="17" weight="0.8776472">
        <attvalues>
          <attvalue for="att1" value="+"/>
        </attvalues>
      </edge>
      <edge id="46" label="-" source="6" target="34" weight="0.8595299">
        <attvalues>
          <attvalue for="att1" value="-"/>
        </attvalues>
      </edge>
      <edge id="47" label="-" source="6" target="39" weight="0.8295528">
        <attvalues>
          <attvalue for="att1" value="-"/>
        </attvalues>
      </edge>
      <edge id="48" label="+" source="6" target="41" weight="0.970689">
        <attvalues>
          <attvalue for="att1" value="+"/>
        </attvalues>
      </edge>
      <edge id="49" label="+" source="6" target="61" weight="0.8552713">
        <attvalues>
          <attvalue for="att1" value="+"/>
        </attvalues>
      </edge>
      <edge id="50" label="-" source="6" target="67" weight="0.7841714">
        <attvalues>
          <attvalue for="att1" value="-"/>
        </attvalues>
      </edge>
      <edge id="51" label="+" source="6" target="75" weight="0.9582052">
        <attvalues>
          <attvalue for="att1" value="+"/>
        </attvalues>
      </edge>
      <edge id="52" label="+" source="6" target="84" weight="0.8172108">
        <attvalues>
          <attvalue for="att1" value="+"/>
        </attvalues>
      </edge>
      <edge id="53" label="+" source="6" target="103" weight="0.9645335">
        <attvalues>
          <attvalue for="att1" value="+"/>
        </attvalues>
      </edge>
      <edge id="54" label="+" source="6" target="125" weight="0.727338">
        <attvalues>
          <attvalue for="att1" value="+"/>
        </attvalues>
      </edge>
      <edge id="55" label="+" source="6" target="132" weight="0.7047016">
        <attvalues>
          <attvalue for="att1" value="+"/>
        </attvalues>
      </edge>
      <edge id="56" label="-" source="6" target="160" weight="0.7270379">
        <attvalues>
          <attvalue for="att1" value="-"/>
        </attvalues>
      </edge>
      <edge id="57" label="+" source="7" target="54" weight="0.9447925">
        <attvalues>
          <attvalue for="att1" value="+"/>
        </attvalues>
      </edge>
      <edge id="58" label="+" source="7" target="84" weight="0.7967271">
        <attvalues>
          <attvalue for="att1" value="+"/>
        </attvalues>
      </edge>
      <edge id="59" label="-" source="7" target="131" weight="0.8641609">
        <attvalues>
          <attvalue for="att1" value="-"/>
        </attvalues>
      </edge>
      <edge id="60" label="-" source="7" target="160" weight="0.8343444">
        <attvalues>
          <attvalue for="att1" value="-"/>
        </attvalues>
      </edge>
      <edge id="61" label="+" source="7" target="166" weight="0.9238937">
        <attvalues>
          <attvalue for="att1" value="+"/>
        </attvalues>
      </edge>
      <edge id="62" label="-" source="7" target="167" weight="0.8837155">
        <attvalues>
          <attvalue for="att1" value="-"/>
        </attvalues>
      </edge>
      <edge id="63" label="-" source="7" target="174" weight="0.9346224">
        <attvalues>
          <attvalue for="att1" value="-"/>
        </attvalues>
      </edge>
      <edge id="64" label="-" source="8" target="11" weight="0.8296098">
        <attvalues>
          <attvalue for="att1" value="-"/>
        </attvalues>
      </edge>
      <edge id="65" label="-" source="8" target="18" weight="0.9289821">
        <attvalues>
          <attvalue for="att1" value="-"/>
        </attvalues>
      </edge>
      <edge id="66" label="+" source="8" target="26" weight="0.7762107">
        <attvalues>
          <attvalue for="att1" value="+"/>
        </attvalues>
      </edge>
      <edge id="67" label="+" source="8" target="54" weight="0.6043151">
        <attvalues>
          <attvalue for="att1" value="+"/>
        </attvalues>
      </edge>
      <edge id="68" label="+" source="8" target="55" weight="0.8707908">
        <attvalues>
          <attvalue for="att1" value="+"/>
        </attvalues>
      </edge>
      <edge id="69" label="+" source="8" target="62" weight="0.9161534">
        <attvalues>
          <attvalue for="att1" value="+"/>
        </attvalues>
      </edge>
      <edge id="70" label="-" source="8" target="63" weight="0.8292574">
        <attvalues>
          <attvalue for="att1" value="-"/>
        </attvalues>
      </edge>
      <edge id="71" label="-" source="8" target="125" weight="0.7379772">
        <attvalues>
          <attvalue for="att1" value="-"/>
        </attvalues>
      </edge>
      <edge id="72" label="-" source="8" target="131" weight="0.9322353">
        <attvalues>
          <attvalue for="att1" value="-"/>
        </attvalues>
      </edge>
      <edge id="73" label="+" source="8" target="137" weight="0.9927252">
        <attvalues>
          <attvalue for="att1" value="+"/>
        </attvalues>
      </edge>
      <edge id="74" label="+" source="9" target="17" weight="0.923604">
        <attvalues>
          <attvalue for="att1" value="+"/>
        </attvalues>
      </edge>
      <edge id="75" label="-" source="9" target="34" weight="0.6779041">
        <attvalues>
          <attvalue for="att1" value="-"/>
        </attvalues>
      </edge>
      <edge id="76" label="+" source="9" target="41" weight="0.9769697">
        <attvalues>
          <attvalue for="att1" value="+"/>
        </attvalues>
      </edge>
      <edge id="77" label="+" source="9" target="47" weight="0.948838">
        <attvalues>
          <attvalue for="att1" value="+"/>
        </attvalues>
      </edge>
      <edge id="78" label="+" source="9" target="49" weight="0.804988">
        <attvalues>
          <attvalue for="att1" value="+"/>
        </attvalues>
      </edge>
      <edge id="79" label="-" source="9" target="146" weight="0.9284192">
        <attvalues>
          <attvalue for="att1" value="-"/>
        </attvalues>
      </edge>
      <edge id="80" label="+" source="10" target="57" weight="0.8001485">
        <attvalues>
          <attvalue for="att1" value="+"/>
        </attvalues>
      </edge>
      <edge id="81" label="+" source="10" target="71" weight="0.6906419">
        <attvalues>
          <attvalue for="att1" value="+"/>
        </attvalues>
      </edge>
      <edge id="82" label="-" source="10" target="135" weight="1">
        <attvalues>
          <attvalue for="att1" value="-"/>
        </attvalues>
      </edge>
      <edge id="83" label="+" source="10" target="144" weight="1">
        <attvalues>
          <attvalue for="att1" value="+"/>
        </attvalues>
      </edge>
      <edge id="84" label="+" source="10" target="151" weight="1">
        <attvalues>
          <attvalue for="att1" value="+"/>
        </attvalues>
      </edge>
      <edge id="85" label="+" source="10" target="161" weight="1">
        <attvalues>
          <attvalue for="att1" value="+"/>
        </attvalues>
      </edge>
      <edge id="86" label="+" source="11" target="19" weight="0.9056282">
        <attvalues>
          <attvalue for="att1" value="+"/>
        </attvalues>
      </edge>
      <edge id="87" label="+" source="11" target="35" weight="0.8686869">
        <attvalues>
          <attvalue for="att1" value="+"/>
        </attvalues>
      </edge>
      <edge id="88" label="+" source="11" target="155" weight="0.9417966">
        <attvalues>
          <attvalue for="att1" value="+"/>
        </attvalues>
      </edge>
      <edge id="89" label="+" source="12" target="125" weight="0.9549292">
        <attvalues>
          <attvalue for="att1" value="+"/>
        </attvalues>
      </edge>
      <edge id="90" label="+" source="12" target="134" weight="0.7297306">
        <attvalues>
          <attvalue for="att1" value="+"/>
        </attvalues>
      </edge>
      <edge id="91" label="+" source="12" target="163" weight="0.8642221">
        <attvalues>
          <attvalue for="att1" value="+"/>
        </attvalues>
      </edge>
      <edge id="92" label="-" source="12" target="171" weight="0.9937569">
        <attvalues>
          <attvalue for="att1" value="-"/>
        </attvalues>
      </edge>
      <edge id="93" label="+" source="13" target="15" weight="0.9755713">
        <attvalues>
          <attvalue for="att1" value="+"/>
        </attvalues>
      </edge>
      <edge id="94" label="-" source="13" target="26" weight="0.8704792">
        <attvalues>
          <attvalue for="att1" value="-"/>
        </attvalues>
      </edge>
      <edge id="95" label="-" source="13" target="40" weight="0.8591622">
        <attvalues>
          <attvalue for="att1" value="-"/>
        </attvalues>
      </edge>
      <edge id="96" label="-" source="13" target="50" weight="0.94727">
        <attvalues>
          <attvalue for="att1" value="-"/>
        </attvalues>
      </edge>
      <edge id="97" label="-" source="13" target="66" weight="0.955108">
        <attvalues>
          <attvalue for="att1" value="-"/>
        </attvalues>
      </edge>
      <edge id="98" label="-" source="13" target="88" weight="0.8936587">
        <attvalues>
          <attvalue for="att1" value="-"/>
        </attvalues>
      </edge>
      <edge id="99" label="-" source="13" target="159" weight="0.8976322">
        <attvalues>
          <attvalue for="att1" value="-"/>
        </attvalues>
      </edge>
      <edge id="100" label="-" source="13" target="165" weight="0.853429">
        <attvalues>
          <attvalue for="att1" value="-"/>
        </attvalues>
      </edge>
      <edge id="101" label="-" source="13" target="173" weight="0.9536776">
        <attvalues>
          <attvalue for="att1" value="-"/>
        </attvalues>
      </edge>
      <edge id="102" label="-" source="14" target="18" weight="0.8344844">
        <attvalues>
          <attvalue for="att1" value="-"/>
        </attvalues>
      </edge>
      <edge id="103" label="+" source="14" target="71" weight="0.6714202">
        <attvalues>
          <attvalue for="att1" value="+"/>
        </attvalues>
      </edge>
      <edge id="104" label="-" source="14" target="88" weight="0.9652321">
        <attvalues>
          <attvalue for="att1" value="-"/>
        </attvalues>
      </edge>
      <edge id="105" label="-" source="14" target="93" weight="0.9286337">
        <attvalues>
          <attvalue for="att1" value="-"/>
        </attvalues>
      </edge>
      <edge id="106" label="+" source="14" target="95" weight="0.9048394">
        <attvalues>
          <attvalue for="att1" value="+"/>
        </attvalues>
      </edge>
      <edge id="107" label="+" source="14" target="102" weight="0.9540115">
        <attvalues>
          <attvalue for="att1" value="+"/>
        </attvalues>
      </edge>
      <edge id="108" label="+" source="14" target="113" weight="0.8289571">
        <attvalues>
          <attvalue for="att1" value="+"/>
        </attvalues>
      </edge>
      <edge id="109" label="+" source="15" target="89" weight="0.8874862">
        <attvalues>
          <attvalue for="att1" value="+"/>
        </attvalues>
      </edge>
      <edge id="110" label="-" source="15" target="95" weight="0.9064519">
        <attvalues>
          <attvalue for="att1" value="-"/>
        </attvalues>
      </edge>
      <edge id="111" label="+" source="15" target="139" weight="0.966165">
        <attvalues>
          <attvalue for="att1" value="+"/>
        </attvalues>
      </edge>
      <edge id="112" label="+" source="15" target="179" weight="0.7529396">
        <attvalues>
          <attvalue for="att1" value="+"/>
        </attvalues>
      </edge>
      <edge id="113" label="+" source="16" target="123" weight="0.8107102">
        <attvalues>
          <attvalue for="att1" value="+"/>
        </attvalues>
      </edge>
      <edge id="114" label="-" source="16" target="163" weight="0.9659114">
        <attvalues>
          <attvalue for="att1" value="-"/>
        </attvalues>
      </edge>
      <edge id="115" label="-" source="16" target="167" weight="0.6125939">
        <attvalues>
          <attvalue for="att1" value="-"/>
        </attvalues>
      </edge>
      <edge id="116" label="-" source="17" target="43" weight="0.8296332">
        <attvalues>
          <attvalue for="att1" value="-"/>
        </attvalues>
      </edge>
      <edge id="117" label="+" source="17" target="100" weight="0.6088502">
        <attvalues>
          <attvalue for="att1" value="+"/>
        </attvalues>
      </edge>
      <edge id="118" label="+" source="17" target="129" weight="0.7510125">
        <attvalues>
          <attvalue for="att1" value="+"/>
        </attvalues>
      </edge>
      <edge id="119" label="+" source="17" target="144" weight="0.9672446">
        <attvalues>
          <attvalue for="att1" value="+"/>
        </attvalues>
      </edge>
      <edge id="120" label="+" source="18" target="98" weight="0.9340811">
        <attvalues>
          <attvalue for="att1" value="+"/>
        </attvalues>
      </edge>
      <edge id="121" label="+" source="18" target="173" weight="0.8889815">
        <attvalues>
          <attvalue for="att1" value="+"/>
        </attvalues>
      </edge>
      <edge id="122" label="+" source="19" target="38" weight="0.8019955">
        <attvalues>
          <attvalue for="att1" value="+"/>
        </attvalues>
      </edge>
      <edge id="123" label="+" source="19" target="105" weight="0.9321755">
        <attvalues>
          <attvalue for="att1" value="+"/>
        </attvalues>
      </edge>
      <edge id="124" label="-" source="19" target="156" weight="0.8335005">
        <attvalues>
          <attvalue for="att1" value="-"/>
        </attvalues>
      </edge>
      <edge id="125" label="-" source="19" target="177" weight="0.7535548">
        <attvalues>
          <attvalue for="att1" value="-"/>
        </attvalues>
      </edge>
      <edge id="126" label="-" source="20" target="37" weight="0.9199933">
        <attvalues>
          <attvalue for="att1" value="-"/>
        </attvalues>
      </edge>
      <edge id="127" label="-" source="20" target="43" weight="0.9715648">
        <attvalues>
          <attvalue for="att1" value="-"/>
        </attvalues>
      </edge>
      <edge id="128" label="+" source="20" target="48" weight="0.8782903">
        <attvalues>
          <attvalue for="att1" value="+"/>
        </attvalues>
      </edge>
      <edge id="129" label="+" source="20" target="88" weight="0.8595682">
        <attvalues>
          <attvalue for="att1" value="+"/>
        </attvalues>
      </edge>
      <edge id="130" label="+" source="20" target="103" weight="0.9469415">
        <attvalues>
          <attvalue for="att1" value="+"/>
        </attvalues>
      </edge>
      <edge id="131" label="-" source="20" target="118" weight="0.9383608">
        <attvalues>
          <attvalue for="att1" value="-"/>
        </attvalues>
      </edge>
      <edge id="132" label="-" source="20" target="146" weight="0.90272">
        <attvalues>
          <attvalue for="att1" value="-"/>
        </attvalues>
      </edge>
      <edge id="133" label="-" source="20" target="147" weight="0.9336327">
        <attvalues>
          <attvalue for="att1" value="-"/>
        </attvalues>
      </edge>
      <edge id="134" label="-" source="20" target="154" weight="0.9554178">
        <attvalues>
          <attvalue for="att1" value="-"/>
        </attvalues>
      </edge>
      <edge id="135" label="-" source="20" target="162" weight="0.8670881">
        <attvalues>
          <attvalue for="att1" value="-"/>
        </attvalues>
      </edge>
      <edge id="136" label="-" source="20" target="165" weight="0.8413197">
        <attvalues>
          <attvalue for="att1" value="-"/>
        </attvalues>
      </edge>
      <edge id="137" label="+" source="21" target="89" weight="0.9612099">
        <attvalues>
          <attvalue for="att1" value="+"/>
        </attvalues>
      </edge>
      <edge id="138" label="+" source="21" target="114" weight="0.9673701">
        <attvalues>
          <attvalue for="att1" value="+"/>
        </attvalues>
      </edge>
      <edge id="139" label="+" source="21" target="133" weight="0.9219195">
        <attvalues>
          <attvalue for="att1" value="+"/>
        </attvalues>
      </edge>
      <edge id="140" label="+" source="21" target="140" weight="0.8189881">
        <attvalues>
          <attvalue for="att1" value="+"/>
        </attvalues>
      </edge>
      <edge id="141" label="-" source="21" target="143" weight="0.9595235">
        <attvalues>
          <attvalue for="att1" value="-"/>
        </attvalues>
      </edge>
      <edge id="142" label="-" source="21" target="144" weight="0.9594533">
        <attvalues>
          <attvalue for="att1" value="-"/>
        </attvalues>
      </edge>
      <edge id="143" label="+" source="21" target="147" weight="0.8144167">
        <attvalues>
          <attvalue for="att1" value="+"/>
        </attvalues>
      </edge>
      <edge id="144" label="+" source="22" target="56" weight="0.8681852">
        <attvalues>
          <attvalue for="att1" value="+"/>
        </attvalues>
      </edge>
      <edge id="145" label="+" source="22" target="80" weight="0.9656649">
        <attvalues>
          <attvalue for="att1" value="+"/>
        </attvalues>
      </edge>
      <edge id="146" label="+" source="22" target="87" weight="0.9620331">
        <attvalues>
          <attvalue for="att1" value="+"/>
        </attvalues>
      </edge>
      <edge id="147" label="+" source="22" target="89" weight="0.7020541">
        <attvalues>
          <attvalue for="att1" value="+"/>
        </attvalues>
      </edge>
      <edge id="148" label="+" source="22" target="98" weight="0.9116942">
        <attvalues>
          <attvalue for="att1" value="+"/>
        </attvalues>
      </edge>
      <edge id="149" label="+" source="22" target="113" weight="0.9546341">
        <attvalues>
          <attvalue for="att1" value="+"/>
        </attvalues>
      </edge>
      <edge id="150" label="+" source="22" target="130" weight="0.9749231">
        <attvalues>
          <attvalue for="att1" value="+"/>
        </attvalues>
      </edge>
      <edge id="151" label="+" source="22" target="159" weight="0.9180983">
        <attvalues>
          <attvalue for="att1" value="+"/>
        </attvalues>
      </edge>
      <edge id="152" label="+" source="22" target="178" weight="0.8056783">
        <attvalues>
          <attvalue for="att1" value="+"/>
        </attvalues>
      </edge>
      <edge id="153" label="-" source="23" target="52" weight="0.9546516">
        <attvalues>
          <attvalue for="att1" value="-"/>
        </attvalues>
      </edge>
      <edge id="154" label="-" source="23" target="91" weight="0.9885863">
        <attvalues>
          <attvalue for="att1" value="-"/>
        </attvalues>
      </edge>
      <edge id="155" label="+" source="23" target="146" weight="0.8766022">
        <attvalues>
          <attvalue for="att1" value="+"/>
        </attvalues>
      </edge>
      <edge id="156" label="+" source="24" target="57" weight="0.9352991">
        <attvalues>
          <attvalue for="att1" value="+"/>
        </attvalues>
      </edge>
      <edge id="157" label="+" source="25" target="61" weight="0.7174325">
        <attvalues>
          <attvalue for="att1" value="+"/>
        </attvalues>
      </edge>
      <edge id="158" label="-" source="25" target="70" weight="0.9771021">
        <attvalues>
          <attvalue for="att1" value="-"/>
        </attvalues>
      </edge>
      <edge id="159" label="+" source="25" target="109" weight="0.8537244">
        <attvalues>
          <attvalue for="att1" value="+"/>
        </attvalues>
      </edge>
      <edge id="160" label="+" source="25" target="115" weight="0.8083403">
        <attvalues>
          <attvalue for="att1" value="+"/>
        </attvalues>
      </edge>
      <edge id="161" label="-" source="25" target="118" weight="0.9655133">
        <attvalues>
          <attvalue for="att1" value="-"/>
        </attvalues>
      </edge>
      <edge id="162" label="-" source="25" target="119" weight="0.9632207">
        <attvalues>
          <attvalue for="att1" value="-"/>
        </attvalues>
      </edge>
      <edge id="163" label="+" source="25" target="122" weight="0.7488793">
        <attvalues>
          <attvalue for="att1" value="+"/>
        </attvalues>
      </edge>
      <edge id="164" label="+" source="25" target="130" weight="0.7868695">
        <attvalues>
          <attvalue for="att1" value="+"/>
        </attvalues>
      </edge>
      <edge id="165" label="+" source="26" target="49" weight="0.8033306">
        <attvalues>
          <attvalue for="att1" value="+"/>
        </attvalues>
      </edge>
      <edge id="166" label="+" source="26" target="160" weight="0.6187066">
        <attvalues>
          <attvalue for="att1" value="+"/>
        </attvalues>
      </edge>
      <edge id="167" label="+" source="27" target="130" weight="0.8109883">
        <attvalues>
          <attvalue for="att1" value="+"/>
        </attvalues>
      </edge>
      <edge id="168" label="+" source="27" target="146" weight="0.8853872">
        <attvalues>
          <attvalue for="att1" value="+"/>
        </attvalues>
      </edge>
      <edge id="169" label="-" source="27" target="171" weight="0.783139">
        <attvalues>
          <attvalue for="att1" value="-"/>
        </attvalues>
      </edge>
      <edge id="170" label="-" source="28" target="48" weight="0.7684064">
        <attvalues>
          <attvalue for="att1" value="-"/>
        </attvalues>
      </edge>
      <edge id="171" label="+" source="28" target="122" weight="0.8848196">
        <attvalues>
          <attvalue for="att1" value="+"/>
        </attvalues>
      </edge>
      <edge id="172" label="+" source="28" target="126" weight="0.8332324">
        <attvalues>
          <attvalue for="att1" value="+"/>
        </attvalues>
      </edge>
      <edge id="173" label="-" source="28" target="128" weight="0.9505762">
        <attvalues>
          <attvalue for="att1" value="-"/>
        </attvalues>
      </edge>
      <edge id="174" label="-" source="28" target="135" weight="0.9133004">
        <attvalues>
          <attvalue for="att1" value="-"/>
        </attvalues>
      </edge>
      <edge id="175" label="-" source="28" target="146" weight="0.8889058">
        <attvalues>
          <attvalue for="att1" value="-"/>
        </attvalues>
      </edge>
      <edge id="176" label="-" source="28" target="160" weight="0.9058826">
        <attvalues>
          <attvalue for="att1" value="-"/>
        </attvalues>
      </edge>
      <edge id="177" label="-" source="28" target="177" weight="0.9292583">
        <attvalues>
          <attvalue for="att1" value="-"/>
        </attvalues>
      </edge>
      <edge id="178" label="-" source="29" target="36" weight="0.7810255">
        <attvalues>
          <attvalue for="att1" value="-"/>
        </attvalues>
      </edge>
      <edge id="179" label="-" source="29" target="50" weight="0.8727761">
        <attvalues>
          <attvalue for="att1" value="-"/>
        </attvalues>
      </edge>
      <edge id="180" label="+" source="29" target="56" weight="0.9433041">
        <attvalues>
          <attvalue for="att1" value="+"/>
        </attvalues>
      </edge>
      <edge id="181" label="-" source="29" target="57" weight="0.9085806">
        <attvalues>
          <attvalue for="att1" value="-"/>
        </attvalues>
      </edge>
      <edge id="182" label="-" source="29" target="64" weight="0.9396211">
        <attvalues>
          <attvalue for="att1" value="-"/>
        </attvalues>
      </edge>
      <edge id="183" label="-" source="29" target="73" weight="0.8900915">
        <attvalues>
          <attvalue for="att1" value="-"/>
        </attvalues>
      </edge>
      <edge id="184" label="-" source="29" target="80" weight="0.9249847">
        <attvalues>
          <attvalue for="att1" value="-"/>
        </attvalues>
      </edge>
      <edge id="185" label="+" source="29" target="86" weight="0.9851198">
        <attvalues>
          <attvalue for="att1" value="+"/>
        </attvalues>
      </edge>
      <edge id="186" label="+" source="29" target="127" weight="0.7487094">
        <attvalues>
          <attvalue for="att1" value="+"/>
        </attvalues>
      </edge>
      <edge id="187" label="-" source="29" target="130" weight="0.8209635">
        <attvalues>
          <attvalue for="att1" value="-"/>
        </attvalues>
      </edge>
      <edge id="188" label="+" source="29" target="141" weight="0.8328936">
        <attvalues>
          <attvalue for="att1" value="+"/>
        </attvalues>
      </edge>
      <edge id="189" label="+" source="30" target="91" weight="0.9803272">
        <attvalues>
          <attvalue for="att1" value="+"/>
        </attvalues>
      </edge>
      <edge id="190" label="+" source="30" target="114" weight="0.8386915">
        <attvalues>
          <attvalue for="att1" value="+"/>
        </attvalues>
      </edge>
      <edge id="191" label="+" source="30" target="121" weight="0.8211392">
        <attvalues>
          <attvalue for="att1" value="+"/>
        </attvalues>
      </edge>
      <edge id="192" label="+" source="30" target="123" weight="0.9595535">
        <attvalues>
          <attvalue for="att1" value="+"/>
        </attvalues>
      </edge>
      <edge id="193" label="+" source="30" target="131" weight="0.9135864">
        <attvalues>
          <attvalue for="att1" value="+"/>
        </attvalues>
      </edge>
      <edge id="194" label="+" source="30" target="162" weight="0.7843594">
        <attvalues>
          <attvalue for="att1" value="+"/>
        </attvalues>
      </edge>
      <edge id="195" label="+" source="31" target="36" weight="0.7494556">
        <attvalues>
          <attvalue for="att1" value="+"/>
        </attvalues>
      </edge>
      <edge id="196" label="+" source="31" target="116" weight="0.5799323">
        <attvalues>
          <attvalue for="att1" value="+"/>
        </attvalues>
      </edge>
      <edge id="197" label="+" source="31" target="176" weight="0.9685741">
        <attvalues>
          <attvalue for="att1" value="+"/>
        </attvalues>
      </edge>
      <edge id="198" label="+" source="32" target="53" weight="0.9506147">
        <attvalues>
          <attvalue for="att1" value="+"/>
        </attvalues>
      </edge>
      <edge id="199" label="+" source="32" target="54" weight="0.9505972">
        <attvalues>
          <attvalue for="att1" value="+"/>
        </attvalues>
      </edge>
      <edge id="200" label="+" source="32" target="59" weight="0.9231367">
        <attvalues>
          <attvalue for="att1" value="+"/>
        </attvalues>
      </edge>
      <edge id="201" label="-" source="32" target="80" weight="0.9095807">
        <attvalues>
          <attvalue for="att1" value="-"/>
        </attvalues>
      </edge>
      <edge id="202" label="-" source="32" target="95" weight="0.8530404">
        <attvalues>
          <attvalue for="att1" value="-"/>
        </attvalues>
      </edge>
      <edge id="203" label="-" source="32" target="106" weight="0.8376517">
        <attvalues>
          <attvalue for="att1" value="-"/>
        </attvalues>
      </edge>
      <edge id="204" label="-" source="32" target="111" weight="0.8223718">
        <attvalues>
          <attvalue for="att1" value="-"/>
        </attvalues>
      </edge>
      <edge id="205" label="+" source="33" target="40" weight="0.8834185">
        <attvalues>
          <attvalue for="att1" value="+"/>
        </attvalues>
      </edge>
      <edge id="206" label="+" source="33" target="102" weight="0.8817258">
        <attvalues>
          <attvalue for="att1" value="+"/>
        </attvalues>
      </edge>
      <edge id="207" label="-" source="33" target="106" weight="0.7972685">
        <attvalues>
          <attvalue for="att1" value="-"/>
        </attvalues>
      </edge>
      <edge id="208" label="+" source="33" target="117" weight="0.9722604">
        <attvalues>
          <attvalue for="att1" value="+"/>
        </attvalues>
      </edge>
      <edge id="209" label="+" source="33" target="123" weight="0.8894836">
        <attvalues>
          <attvalue for="att1" value="+"/>
        </attvalues>
      </edge>
      <edge id="210" label="-" source="34" target="144" weight="0.9168314">
        <attvalues>
          <attvalue for="att1" value="-"/>
        </attvalues>
      </edge>
      <edge id="211" label="-" source="35" target="92" weight="0.9311477">
        <attvalues>
          <attvalue for="att1" value="-"/>
        </attvalues>
      </edge>
      <edge id="212" label="-" source="35" target="118" weight="0.7969084">
        <attvalues>
          <attvalue for="att1" value="-"/>
        </attvalues>
      </edge>
      <edge id="213" label="+" source="36" target="46" weight="0.7771385">
        <attvalues>
          <attvalue for="att1" value="+"/>
        </attvalues>
      </edge>
      <edge id="214" label="+" source="36" target="98" weight="0.9386052">
        <attvalues>
          <attvalue for="att1" value="+"/>
        </attvalues>
      </edge>
      <edge id="215" label="+" source="37" target="88" weight="0.9590575">
        <attvalues>
          <attvalue for="att1" value="+"/>
        </attvalues>
      </edge>
      <edge id="216" label="-" source="37" target="94" weight="0.8446102">
        <attvalues>
          <attvalue for="att1" value="-"/>
        </attvalues>
      </edge>
      <edge id="217" label="+" source="37" target="95" weight="0.8810932">
        <attvalues>
          <attvalue for="att1" value="+"/>
        </attvalues>
      </edge>
      <edge id="218" label="-" source="37" target="98" weight="0.6977547">
        <attvalues>
          <attvalue for="att1" value="-"/>
        </attvalues>
      </edge>
      <edge id="219" label="-" source="37" target="99" weight="0.7090665">
        <attvalues>
          <attvalue for="att1" value="-"/>
        </attvalues>
      </edge>
      <edge id="220" label="+" source="37" target="102" weight="0.8876393">
        <attvalues>
          <attvalue for="att1" value="+"/>
        </attvalues>
      </edge>
      <edge id="221" label="+" source="37" target="111" weight="0.9774774">
        <attvalues>
          <attvalue for="att1" value="+"/>
        </attvalues>
      </edge>
      <edge id="222" label="+" source="37" target="117" weight="0.757779">
        <attvalues>
          <attvalue for="att1" value="+"/>
        </attvalues>
      </edge>
      <edge id="223" label="-" source="37" target="123" weight="0.7958935">
        <attvalues>
          <attvalue for="att1" value="-"/>
        </attvalues>
      </edge>
      <edge id="224" label="+" source="37" target="157" weight="0.8173328">
        <attvalues>
          <attvalue for="att1" value="+"/>
        </attvalues>
      </edge>
      <edge id="225" label="+" source="37" target="163" weight="0.7460967">
        <attvalues>
          <attvalue for="att1" value="+"/>
        </attvalues>
      </edge>
      <edge id="226" label="-" source="37" target="169" weight="0.8651092">
        <attvalues>
          <attvalue for="att1" value="-"/>
        </attvalues>
      </edge>
      <edge id="227" label="+" source="38" target="67" weight="0.9850207">
        <attvalues>
          <attvalue for="att1" value="+"/>
        </attvalues>
      </edge>
      <edge id="228" label="+" source="38" target="72" weight="0.9511353">
        <attvalues>
          <attvalue for="att1" value="+"/>
        </attvalues>
      </edge>
      <edge id="229" label="-" source="38" target="74" weight="0.8764485">
        <attvalues>
          <attvalue for="att1" value="-"/>
        </attvalues>
      </edge>
      <edge id="230" label="-" source="38" target="81" weight="0.9004863">
        <attvalues>
          <attvalue for="att1" value="-"/>
        </attvalues>
      </edge>
      <edge id="231" label="-" source="38" target="92" weight="0.7845794">
        <attvalues>
          <attvalue for="att1" value="-"/>
        </attvalues>
      </edge>
      <edge id="232" label="-" source="38" target="107" weight="0.9858507">
        <attvalues>
          <attvalue for="att1" value="-"/>
        </attvalues>
      </edge>
      <edge id="233" label="-" source="38" target="123" weight="0.8884178">
        <attvalues>
          <attvalue for="att1" value="-"/>
        </attvalues>
      </edge>
      <edge id="234" label="-" source="38" target="132" weight="0.8243673">
        <attvalues>
          <attvalue for="att1" value="-"/>
        </attvalues>
      </edge>
      <edge id="235" label="+" source="38" target="133" weight="0.940582">
        <attvalues>
          <attvalue for="att1" value="+"/>
        </attvalues>
      </edge>
      <edge id="236" label="+" source="38" target="158" weight="0.9670755">
        <attvalues>
          <attvalue for="att1" value="+"/>
        </attvalues>
      </edge>
      <edge id="237" label="-" source="39" target="70" weight="0.8730305">
        <attvalues>
          <attvalue for="att1" value="-"/>
        </attvalues>
      </edge>
      <edge id="238" label="+" source="39" target="125" weight="0.9829416">
        <attvalues>
          <attvalue for="att1" value="+"/>
        </attvalues>
      </edge>
      <edge id="239" label="+" source="40" target="97" weight="1">
        <attvalues>
          <attvalue for="att1" value="+"/>
        </attvalues>
      </edge>
      <edge id="240" label="+" source="40" target="120" weight="0.8692009">
        <attvalues>
          <attvalue for="att1" value="+"/>
        </attvalues>
      </edge>
      <edge id="241" label="+" source="40" target="126" weight="0.870535">
        <attvalues>
          <attvalue for="att1" value="+"/>
        </attvalues>
      </edge>
      <edge id="242" label="+" source="40" target="128" weight="0.9571363">
        <attvalues>
          <attvalue for="att1" value="+"/>
        </attvalues>
      </edge>
      <edge id="243" label="+" source="40" target="137" weight="0.9243834">
        <attvalues>
          <attvalue for="att1" value="+"/>
        </attvalues>
      </edge>
      <edge id="244" label="+" source="40" target="168" weight="0.8651573">
        <attvalues>
          <attvalue for="att1" value="+"/>
        </attvalues>
      </edge>
      <edge id="245" label="+" source="41" target="43" weight="0.9751297">
        <attvalues>
          <attvalue for="att1" value="+"/>
        </attvalues>
      </edge>
      <edge id="246" label="-" source="41" target="59" weight="0.7630723">
        <attvalues>
          <attvalue for="att1" value="-"/>
        </attvalues>
      </edge>
      <edge id="247" label="-" source="41" target="85" weight="0.7131937">
        <attvalues>
          <attvalue for="att1" value="-"/>
        </attvalues>
      </edge>
      <edge id="248" label="-" source="41" target="90" weight="0.7621144">
        <attvalues>
          <attvalue for="att1" value="-"/>
        </attvalues>
      </edge>
      <edge id="249" label="+" source="41" target="124" weight="0.7701314">
        <attvalues>
          <attvalue for="att1" value="+"/>
        </attvalues>
      </edge>
      <edge id="250" label="-" source="41" target="151" weight="0.8519743">
        <attvalues>
          <attvalue for="att1" value="-"/>
        </attvalues>
      </edge>
      <edge id="251" label="+" source="41" target="157" weight="0.8302304">
        <attvalues>
          <attvalue for="att1" value="+"/>
        </attvalues>
      </edge>
      <edge id="252" label="-" source="41" target="164" weight="0.7660818">
        <attvalues>
          <attvalue for="att1" value="-"/>
        </attvalues>
      </edge>
      <edge id="253" label="-" source="42" target="154" weight="0.8778465">
        <attvalues>
          <attvalue for="att1" value="-"/>
        </attvalues>
      </edge>
      <edge id="254" label="-" source="42" target="164" weight="0.8490635">
        <attvalues>
          <attvalue for="att1" value="-"/>
        </attvalues>
      </edge>
      <edge id="255" label="-" source="42" target="180" weight="0.8393862">
        <attvalues>
          <attvalue for="att1" value="-"/>
        </attvalues>
      </edge>
      <edge id="256" label="-" source="43" target="75" weight="0.8349504">
        <attvalues>
          <attvalue for="att1" value="-"/>
        </attvalues>
      </edge>
      <edge id="257" label="-" source="43" target="81" weight="0.8446829">
        <attvalues>
          <attvalue for="att1" value="-"/>
        </attvalues>
      </edge>
      <edge id="258" label="+" source="43" target="108" weight="0.8867606">
        <attvalues>
          <attvalue for="att1" value="+"/>
        </attvalues>
      </edge>
      <edge id="259" label="-" source="43" target="115" weight="0.8103803">
        <attvalues>
          <attvalue for="att1" value="-"/>
        </attvalues>
      </edge>
      <edge id="260" label="-" source="43" target="116" weight="0.8403497">
        <attvalues>
          <attvalue for="att1" value="-"/>
        </attvalues>
      </edge>
      <edge id="261" label="+" source="43" target="124" weight="0.9741095">
        <attvalues>
          <attvalue for="att1" value="+"/>
        </attvalues>
      </edge>
      <edge id="262" label="-" source="43" target="135" weight="0.6648733">
        <attvalues>
          <attvalue for="att1" value="-"/>
        </attvalues>
      </edge>
      <edge id="263" label="+" source="44" target="54" weight="0.7520046">
        <attvalues>
          <attvalue for="att1" value="+"/>
        </attvalues>
      </edge>
      <edge id="264" label="+" source="44" target="99" weight="0.8814619">
        <attvalues>
          <attvalue for="att1" value="+"/>
        </attvalues>
      </edge>
      <edge id="265" label="+" source="44" target="121" weight="0.9003519">
        <attvalues>
          <attvalue for="att1" value="+"/>
        </attvalues>
      </edge>
      <edge id="266" label="+" source="45" target="93" weight="0.9058441">
        <attvalues>
          <attvalue for="att1" value="+"/>
        </attvalues>
      </edge>
      <edge id="267" label="-" source="45" target="99" weight="0.8519045">
        <attvalues>
          <attvalue for="att1" value="-"/>
        </attvalues>
      </edge>
      <edge id="268" label="+" source="45" target="100" weight="0.9599002">
        <attvalues>
          <attvalue for="att1" value="+"/>
        </attvalues>
      </edge>
      <edge id="269" label="+" source="45" target="107" weight="0.9685808">
        <attvalues>
          <attvalue for="att1" value="+"/>
        </attvalues>
      </edge>
      <edge id="270" label="+" source="45" target="115" weight="0.916549">
        <attvalues>
          <attvalue for="att1" value="+"/>
        </attvalues>
      </edge>
      <edge id="271" label="+" source="45" target="122" weight="0.9529001">
        <attvalues>
          <attvalue for="att1" value="+"/>
        </attvalues>
      </edge>
      <edge id="272" label="-" source="45" target="127" weight="0.9390398">
        <attvalues>
          <attvalue for="att1" value="-"/>
        </attvalues>
      </edge>
      <edge id="273" label="-" source="45" target="174" weight="0.9357439">
        <attvalues>
          <attvalue for="att1" value="-"/>
        </attvalues>
      </edge>
      <edge id="274" label="+" source="46" target="51" weight="0.8424996">
        <attvalues>
          <attvalue for="att1" value="+"/>
        </attvalues>
      </edge>
      <edge id="275" label="-" source="47" target="165" weight="0.740276">
        <attvalues>
          <attvalue for="att1" value="-"/>
        </attvalues>
      </edge>
      <edge id="276" label="+" source="47" target="171" weight="0.9539047">
        <attvalues>
          <attvalue for="att1" value="+"/>
        </attvalues>
      </edge>
      <edge id="277" label="-" source="47" target="172" weight="0.59965">
        <attvalues>
          <attvalue for="att1" value="-"/>
        </attvalues>
      </edge>
      <edge id="278" label="-" source="47" target="179" weight="0.7292099">
        <attvalues>
          <attvalue for="att1" value="-"/>
        </attvalues>
      </edge>
      <edge id="279" label="-" source="48" target="56" weight="0.7623726">
        <attvalues>
          <attvalue for="att1" value="-"/>
        </attvalues>
      </edge>
      <edge id="280" label="-" source="48" target="63" weight="0.6142935">
        <attvalues>
          <attvalue for="att1" value="-"/>
        </attvalues>
      </edge>
      <edge id="281" label="+" source="48" target="69" weight="0.8033283">
        <attvalues>
          <attvalue for="att1" value="+"/>
        </attvalues>
      </edge>
      <edge id="282" label="+" source="48" target="112" weight="0.8006178">
        <attvalues>
          <attvalue for="att1" value="+"/>
        </attvalues>
      </edge>
      <edge id="283" label="+" source="48" target="116" weight="0.8277172">
        <attvalues>
          <attvalue for="att1" value="+"/>
        </attvalues>
      </edge>
      <edge id="284" label="-" source="48" target="137" weight="0.7347867">
        <attvalues>
          <attvalue for="att1" value="-"/>
        </attvalues>
      </edge>
      <edge id="285" label="-" source="48" target="145" weight="0.732073">
        <attvalues>
          <attvalue for="att1" value="-"/>
        </attvalues>
      </edge>
      <edge id="286" label="-" source="48" target="151" weight="0.6871865">
        <attvalues>
          <attvalue for="att1" value="-"/>
        </attvalues>
      </edge>
      <edge id="287" label="+" source="48" target="157" weight="0.9191604">
        <attvalues>
          <attvalue for="att1" value="+"/>
        </attvalues>
      </edge>
      <edge id="288" label="-" source="49" target="104" weight="0.7676554">
        <attvalues>
          <attvalue for="att1" value="-"/>
        </attvalues>
      </edge>
      <edge id="289" label="-" source="49" target="125" weight="0.7367072">
        <attvalues>
          <attvalue for="att1" value="-"/>
        </attvalues>
      </edge>
      <edge id="290" label="-" source="49" target="146" weight="0.6669361">
        <attvalues>
          <attvalue for="att1" value="-"/>
        </attvalues>
      </edge>
      <edge id="291" label="+" source="49" target="152" weight="0.9777299">
        <attvalues>
          <attvalue for="att1" value="+"/>
        </attvalues>
      </edge>
      <edge id="292" label="-" source="49" target="159" weight="0.7355467">
        <attvalues>
          <attvalue for="att1" value="-"/>
        </attvalues>
      </edge>
      <edge id="293" label="-" source="49" target="168" weight="0.7814208">
        <attvalues>
          <attvalue for="att1" value="-"/>
        </attvalues>
      </edge>
      <edge id="294" label="+" source="50" target="51" weight="0.8656337">
        <attvalues>
          <attvalue for="att1" value="+"/>
        </attvalues>
      </edge>
      <edge id="295" label="+" source="50" target="94" weight="0.8457662">
        <attvalues>
          <attvalue for="att1" value="+"/>
        </attvalues>
      </edge>
      <edge id="296" label="+" source="50" target="99" weight="0.8827377">
        <attvalues>
          <attvalue for="att1" value="+"/>
        </attvalues>
      </edge>
      <edge id="297" label="-" source="50" target="120" weight="0.7529403">
        <attvalues>
          <attvalue for="att1" value="-"/>
        </attvalues>
      </edge>
      <edge id="298" label="+" source="50" target="144" weight="0.9275443">
        <attvalues>
          <attvalue for="att1" value="+"/>
        </attvalues>
      </edge>
      <edge id="299" label="+" source="51" target="53" weight="0.9139786">
        <attvalues>
          <attvalue for="att1" value="+"/>
        </attvalues>
      </edge>
      <edge id="300" label="-" source="51" target="70" weight="0.8748058">
        <attvalues>
          <attvalue for="att1" value="-"/>
        </attvalues>
      </edge>
      <edge id="301" label="-" source="51" target="101" weight="0.822297">
        <attvalues>
          <attvalue for="att1" value="-"/>
        </attvalues>
      </edge>
      <edge id="302" label="-" source="52" target="54" weight="0.9887528">
        <attvalues>
          <attvalue for="att1" value="-"/>
        </attvalues>
      </edge>
      <edge id="303" label="-" source="52" target="158" weight="0.5628259">
        <attvalues>
          <attvalue for="att1" value="-"/>
        </attvalues>
      </edge>
      <edge id="304" label="-" source="52" target="179" weight="0.9767466">
        <attvalues>
          <attvalue for="att1" value="-"/>
        </attvalues>
      </edge>
      <edge id="305" label="-" source="53" target="61" weight="0.7074464">
        <attvalues>
          <attvalue for="att1" value="-"/>
        </attvalues>
      </edge>
      <edge id="306" label="-" source="53" target="65" weight="1">
        <attvalues>
          <attvalue for="att1" value="-"/>
        </attvalues>
      </edge>
      <edge id="307" label="-" source="53" target="91" weight="0.8066186">
        <attvalues>
          <attvalue for="att1" value="-"/>
        </attvalues>
      </edge>
      <edge id="308" label="-" source="53" target="171" weight="0.8268949">
        <attvalues>
          <attvalue for="att1" value="-"/>
        </attvalues>
      </edge>
      <edge id="309" label="-" source="53" target="178" weight="0.9830609">
        <attvalues>
          <attvalue for="att1" value="-"/>
        </attvalues>
      </edge>
      <edge id="310" label="-" source="54" target="77" weight="0.6695198">
        <attvalues>
          <attvalue for="att1" value="-"/>
        </attvalues>
      </edge>
      <edge id="311" label="+" source="54" target="123" weight="0.7359186">
        <attvalues>
          <attvalue for="att1" value="+"/>
        </attvalues>
      </edge>
      <edge id="312" label="-" source="55" target="59" weight="0.8228174">
        <attvalues>
          <attvalue for="att1" value="-"/>
        </attvalues>
      </edge>
      <edge id="313" label="-" source="55" target="66" weight="0.7943755">
        <attvalues>
          <attvalue for="att1" value="-"/>
        </attvalues>
      </edge>
      <edge id="314" label="-" source="55" target="97" weight="0.734701">
        <attvalues>
          <attvalue for="att1" value="-"/>
        </attvalues>
      </edge>
      <edge id="315" label="+" source="55" target="147" weight="0.6172497">
        <attvalues>
          <attvalue for="att1" value="+"/>
        </attvalues>
      </edge>
      <edge id="316" label="-" source="55" target="165" weight="1">
        <attvalues>
          <attvalue for="att1" value="-"/>
        </attvalues>
      </edge>
      <edge id="317" label="-" source="55" target="178" weight="1">
        <attvalues>
          <attvalue for="att1" value="-"/>
        </attvalues>
      </edge>
      <edge id="318" label="+" source="56" target="126" weight="0.6402365">
        <attvalues>
          <attvalue for="att1" value="+"/>
        </attvalues>
      </edge>
      <edge id="319" label="+" source="56" target="151" weight="0.9095465">
        <attvalues>
          <attvalue for="att1" value="+"/>
        </attvalues>
      </edge>
      <edge id="320" label="-" source="56" target="170" weight="0.9605939">
        <attvalues>
          <attvalue for="att1" value="-"/>
        </attvalues>
      </edge>
      <edge id="321" label="-" source="57" target="60" weight="1">
        <attvalues>
          <attvalue for="att1" value="-"/>
        </attvalues>
      </edge>
      <edge id="322" label="-" source="57" target="69" weight="0.6171549">
        <attvalues>
          <attvalue for="att1" value="-"/>
        </attvalues>
      </edge>
      <edge id="323" label="-" source="57" target="76" weight="0.6346803">
        <attvalues>
          <attvalue for="att1" value="-"/>
        </attvalues>
      </edge>
      <edge id="324" label="-" source="58" target="68" weight="1">
        <attvalues>
          <attvalue for="att1" value="-"/>
        </attvalues>
      </edge>
      <edge id="325" label="-" source="58" target="77" weight="0.5723791">
        <attvalues>
          <attvalue for="att1" value="-"/>
        </attvalues>
      </edge>
      <edge id="326" label="-" source="58" target="84" weight="0.5953422">
        <attvalues>
          <attvalue for="att1" value="-"/>
        </attvalues>
      </edge>
      <edge id="327" label="-" source="59" target="78" weight="1">
        <attvalues>
          <attvalue for="att1" value="-"/>
        </attvalues>
      </edge>
      <edge id="328" label="-" source="59" target="82" weight="0.9577117">
        <attvalues>
          <attvalue for="att1" value="-"/>
        </attvalues>
      </edge>
      <edge id="329" label="-" source="59" target="94" weight="0.5586605">
        <attvalues>
          <attvalue for="att1" value="-"/>
        </attvalues>
      </edge>
      <edge id="330" label="-" source="59" target="109" weight="0.9176329">
        <attvalues>
          <attvalue for="att1" value="-"/>
        </attvalues>
      </edge>
      <edge id="331" label="-" source="59" target="120" weight="0.7278472">
        <attvalues>
          <attvalue for="att1" value="-"/>
        </attvalues>
      </edge>
      <edge id="332" label="+" source="60" target="64" weight="0.5632656">
        <attvalues>
          <attvalue for="att1" value="+"/>
        </attvalues>
      </edge>
      <edge id="333" label="-" source="60" target="72" weight="0.5822133">
        <attvalues>
          <attvalue for="att1" value="-"/>
        </attvalues>
      </edge>
      <edge id="334" label="-" source="60" target="90" weight="1">
        <attvalues>
          <attvalue for="att1" value="-"/>
        </attvalues>
      </edge>
      <edge id="335" label="-" source="60" target="103" weight="0.6942194">
        <attvalues>
          <attvalue for="att1" value="-"/>
        </attvalues>
      </edge>
      <edge id="336" label="-" source="60" target="107" weight="0.9945552">
        <attvalues>
          <attvalue for="att1" value="-"/>
        </attvalues>
      </edge>
      <edge id="337" label="-" source="60" target="129" weight="0.8088432">
        <attvalues>
          <attvalue for="att1" value="-"/>
        </attvalues>
      </edge>
      <edge id="338" label="-" source="61" target="133" weight="0.9582485">
        <attvalues>
          <attvalue for="att1" value="-"/>
        </attvalues>
      </edge>
      <edge id="339" label="-" source="61" target="152" weight="0.7920316">
        <attvalues>
          <attvalue for="att1" value="-"/>
        </attvalues>
      </edge>
      <edge id="340" label="-" source="62" target="123" weight="0.9810618">
        <attvalues>
          <attvalue for="att1" value="-"/>
        </attvalues>
      </edge>
      <edge id="341" label="-" source="62" target="160" weight="0.7786856">
        <attvalues>
          <attvalue for="att1" value="-"/>
        </attvalues>
      </edge>
      <edge id="342" label="-" source="63" target="136" weight="1">
        <attvalues>
          <attvalue for="att1" value="-"/>
        </attvalues>
      </edge>
      <edge id="343" label="-" source="63" target="145" weight="0.6092317">
        <attvalues>
          <attvalue for="att1" value="-"/>
        </attvalues>
      </edge>
      <edge id="344" label="-" source="63" target="152" weight="0.6168111">
        <attvalues>
          <attvalue for="att1" value="-"/>
        </attvalues>
      </edge>
      <edge id="345" label="-" source="64" target="171" weight="0.6650039">
        <attvalues>
          <attvalue for="att1" value="-"/>
        </attvalues>
      </edge>
      <edge id="346" label="-" source="65" target="71" weight="0.9616946">
        <attvalues>
          <attvalue for="att1" value="-"/>
        </attvalues>
      </edge>
      <edge id="347" label="-" source="65" target="90" weight="0.8210257">
        <attvalues>
          <attvalue for="att1" value="-"/>
        </attvalues>
      </edge>
      <edge id="348" label="-" source="65" target="151" weight="0.8473454">
        <attvalues>
          <attvalue for="att1" value="-"/>
        </attvalues>
      </edge>
      <edge id="349" label="-" source="66" target="71" weight="0.5659282">
        <attvalues>
          <attvalue for="att1" value="-"/>
        </attvalues>
      </edge>
      <edge id="350" label="-" source="66" target="84" weight="0.7632588">
        <attvalues>
          <attvalue for="att1" value="-"/>
        </attvalues>
      </edge>
      <edge id="351" label="+" source="66" target="175" weight="0.6489795">
        <attvalues>
          <attvalue for="att1" value="+"/>
        </attvalues>
      </edge>
      <edge id="352" label="-" source="67" target="78" weight="0.5705958">
        <attvalues>
          <attvalue for="att1" value="-"/>
        </attvalues>
      </edge>
      <edge id="353" label="-" source="67" target="88" weight="1">
        <attvalues>
          <attvalue for="att1" value="-"/>
        </attvalues>
      </edge>
      <edge id="354" label="-" source="67" target="97" weight="0.6148021">
        <attvalues>
          <attvalue for="att1" value="-"/>
        </attvalues>
      </edge>
      <edge id="355" label="-" source="67" target="101" weight="0.7704872">
        <attvalues>
          <attvalue for="att1" value="-"/>
        </attvalues>
      </edge>
      <edge id="356" label="-" source="67" target="104" weight="0.6200017">
        <attvalues>
          <attvalue for="att1" value="-"/>
        </attvalues>
      </edge>
      <edge id="357" label="-" source="67" target="174" weight="0.9781538">
        <attvalues>
          <attvalue for="att1" value="-"/>
        </attvalues>
      </edge>
      <edge id="358" label="-" source="68" target="86" weight="0.8212995">
        <attvalues>
          <attvalue for="att1" value="-"/>
        </attvalues>
      </edge>
      <edge id="359" label="-" source="68" target="113" weight="0.9479824">
        <attvalues>
          <attvalue for="att1" value="-"/>
        </attvalues>
      </edge>
      <edge id="360" label="-" source="69" target="115" weight="0.9991901">
        <attvalues>
          <attvalue for="att1" value="-"/>
        </attvalues>
      </edge>
      <edge id="361" label="-" source="69" target="122" weight="0.5490099">
        <attvalues>
          <attvalue for="att1" value="-"/>
        </attvalues>
      </edge>
      <edge id="362" label="-" source="69" target="131" weight="0.9999281">
        <attvalues>
          <attvalue for="att1" value="-"/>
        </attvalues>
      </edge>
      <edge id="363" label="-" source="69" target="143" weight="0.8167808">
        <attvalues>
          <attvalue for="att1" value="-"/>
        </attvalues>
      </edge>
      <edge id="364" label="-" source="69" target="147" weight="0.9830124">
        <attvalues>
          <attvalue for="att1" value="-"/>
        </attvalues>
      </edge>
      <edge id="365" label="-" source="69" target="169" weight="0.9266246">
        <attvalues>
          <attvalue for="att1" value="-"/>
        </attvalues>
      </edge>
      <edge id="366" label="-" source="69" target="173" weight="0.5443055">
        <attvalues>
          <attvalue for="att1" value="-"/>
        </attvalues>
      </edge>
      <edge id="367" label="-" source="70" target="73" weight="1">
        <attvalues>
          <attvalue for="att1" value="-"/>
        </attvalues>
      </edge>
      <edge id="368" label="-" source="70" target="176" weight="1">
        <attvalues>
          <attvalue for="att1" value="-"/>
        </attvalues>
      </edge>
      <edge id="369" label="-" source="71" target="88" weight="0.5791753">
        <attvalues>
          <attvalue for="att1" value="-"/>
        </attvalues>
      </edge>
      <edge id="370" label="-" source="71" target="106" weight="0.8747425">
        <attvalues>
          <attvalue for="att1" value="-"/>
        </attvalues>
      </edge>
      <edge id="371" label="-" source="72" target="95" weight="1">
        <attvalues>
          <attvalue for="att1" value="-"/>
        </attvalues>
      </edge>
      <edge id="372" label="-" source="72" target="102" weight="0.9897234">
        <attvalues>
          <attvalue for="att1" value="-"/>
        </attvalues>
      </edge>
      <edge id="373" label="-" source="72" target="127" weight="0.7901882">
        <attvalues>
          <attvalue for="att1" value="-"/>
        </attvalues>
      </edge>
      <edge id="374" label="-" source="72" target="137" weight="1">
        <attvalues>
          <attvalue for="att1" value="-"/>
        </attvalues>
      </edge>
      <edge id="375" label="-" source="73" target="80" weight="0.9872743">
        <attvalues>
          <attvalue for="att1" value="-"/>
        </attvalues>
      </edge>
      <edge id="376" label="-" source="73" target="104" weight="0.8451369">
        <attvalues>
          <attvalue for="att1" value="-"/>
        </attvalues>
      </edge>
      <edge id="377" label="-" source="74" target="123" weight="0.9054385">
        <attvalues>
          <attvalue for="att1" value="-"/>
        </attvalues>
      </edge>
      <edge id="378" label="-" source="74" target="131" weight="0.5818374">
        <attvalues>
          <attvalue for="att1" value="-"/>
        </attvalues>
      </edge>
      <edge id="379" label="-" source="74" target="146" weight="0.534307">
        <attvalues>
          <attvalue for="att1" value="-"/>
        </attvalues>
      </edge>
      <edge id="380" label="-" source="74" target="153" weight="0.4659217">
        <attvalues>
          <attvalue for="att1" value="-"/>
        </attvalues>
      </edge>
      <edge id="381" label="-" source="74" target="155" weight="0.9638736">
        <attvalues>
          <attvalue for="att1" value="-"/>
        </attvalues>
      </edge>
      <edge id="382" label="-" source="74" target="163" weight="0.6296649">
        <attvalues>
          <attvalue for="att1" value="-"/>
        </attvalues>
      </edge>
      <edge id="383" label="-" source="74" target="168" weight="1">
        <attvalues>
          <attvalue for="att1" value="-"/>
        </attvalues>
      </edge>
      <edge id="384" label="-" source="75" target="90" weight="0.5034751">
        <attvalues>
          <attvalue for="att1" value="-"/>
        </attvalues>
      </edge>
      <edge id="385" label="-" source="75" target="100" weight="0.5614915">
        <attvalues>
          <attvalue for="att1" value="-"/>
        </attvalues>
      </edge>
      <edge id="386" label="-" source="75" target="104" weight="0.8591066">
        <attvalues>
          <attvalue for="att1" value="-"/>
        </attvalues>
      </edge>
      <edge id="387" label="-" source="75" target="117" weight="0.8531915">
        <attvalues>
          <attvalue for="att1" value="-"/>
        </attvalues>
      </edge>
      <edge id="388" label="-" source="76" target="104" weight="1">
        <attvalues>
          <attvalue for="att1" value="-"/>
        </attvalues>
      </edge>
      <edge id="389" label="-" source="76" target="113" weight="0.5708478">
        <attvalues>
          <attvalue for="att1" value="-"/>
        </attvalues>
      </edge>
      <edge id="390" label="-" source="76" target="119" weight="0.6186594">
        <attvalues>
          <attvalue for="att1" value="-"/>
        </attvalues>
      </edge>
      <edge id="391" label="-" source="76" target="133" weight="0.9373397">
        <attvalues>
          <attvalue for="att1" value="-"/>
        </attvalues>
      </edge>
      <edge id="392" label="-" source="77" target="90" weight="0.9371702">
        <attvalues>
          <attvalue for="att1" value="-"/>
        </attvalues>
      </edge>
      <edge id="393" label="-" source="77" target="94" weight="0.8435307">
        <attvalues>
          <attvalue for="att1" value="-"/>
        </attvalues>
      </edge>
      <edge id="394" label="-" source="77" target="117" weight="0.7365187">
        <attvalues>
          <attvalue for="att1" value="-"/>
        </attvalues>
      </edge>
      <edge id="395" label="-" source="77" target="119" weight="0.8285264">
        <attvalues>
          <attvalue for="att1" value="-"/>
        </attvalues>
      </edge>
      <edge id="396" label="-" source="77" target="134" weight="0.9968253">
        <attvalues>
          <attvalue for="att1" value="-"/>
        </attvalues>
      </edge>
      <edge id="397" label="-" source="77" target="165" weight="0.7809264">
        <attvalues>
          <attvalue for="att1" value="-"/>
        </attvalues>
      </edge>
      <edge id="398" label="-" source="79" target="92" weight="0.9988313">
        <attvalues>
          <attvalue for="att1" value="-"/>
        </attvalues>
      </edge>
      <edge id="399" label="-" source="79" target="104" weight="0.677825">
        <attvalues>
          <attvalue for="att1" value="-"/>
        </attvalues>
      </edge>
      <edge id="400" label="-" source="80" target="143" weight="0.6886352">
        <attvalues>
          <attvalue for="att1" value="-"/>
        </attvalues>
      </edge>
      <edge id="401" label="-" source="80" target="150" weight="0.7035107">
        <attvalues>
          <attvalue for="att1" value="-"/>
        </attvalues>
      </edge>
      <edge id="402" label="+" source="81" target="158" weight="0.7564721">
        <attvalues>
          <attvalue for="att1" value="+"/>
        </attvalues>
      </edge>
      <edge id="403" label="-" source="82" target="85" weight="1">
        <attvalues>
          <attvalue for="att1" value="-"/>
        </attvalues>
      </edge>
      <edge id="404" label="-" source="82" target="178" weight="0.9830665">
        <attvalues>
          <attvalue for="att1" value="-"/>
        </attvalues>
      </edge>
      <edge id="405" label="-" source="83" target="110" weight="0.9847802">
        <attvalues>
          <attvalue for="att1" value="-"/>
        </attvalues>
      </edge>
      <edge id="406" label="-" source="83" target="111" weight="0.9384151">
        <attvalues>
          <attvalue for="att1" value="-"/>
        </attvalues>
      </edge>
      <edge id="407" label="-" source="83" target="117" weight="0.9222053">
        <attvalues>
          <attvalue for="att1" value="-"/>
        </attvalues>
      </edge>
      <edge id="408" label="-" source="83" target="125" weight="0.962709">
        <attvalues>
          <attvalue for="att1" value="-"/>
        </attvalues>
      </edge>
      <edge id="409" label="-" source="83" target="128" weight="0.7279635">
        <attvalues>
          <attvalue for="att1" value="-"/>
        </attvalues>
      </edge>
      <edge id="410" label="-" source="83" target="144" weight="0.7193499">
        <attvalues>
          <attvalue for="att1" value="-"/>
        </attvalues>
      </edge>
      <edge id="411" label="-" source="83" target="157" weight="0.8897616">
        <attvalues>
          <attvalue for="att1" value="-"/>
        </attvalues>
      </edge>
      <edge id="412" label="+" source="83" target="159" weight="0.9609392">
        <attvalues>
          <attvalue for="att1" value="+"/>
        </attvalues>
      </edge>
      <edge id="413" label="-" source="83" target="161" weight="0.9740281">
        <attvalues>
          <attvalue for="att1" value="-"/>
        </attvalues>
      </edge>
      <edge id="414" label="-" source="83" target="163" weight="0.9717369">
        <attvalues>
          <attvalue for="att1" value="-"/>
        </attvalues>
      </edge>
      <edge id="415" label="-" source="85" target="95" weight="1">
        <attvalues>
          <attvalue for="att1" value="-"/>
        </attvalues>
      </edge>
      <edge id="416" label="-" source="85" target="104" weight="0.647418">
        <attvalues>
          <attvalue for="att1" value="-"/>
        </attvalues>
      </edge>
      <edge id="417" label="-" source="85" target="111" weight="0.6756876">
        <attvalues>
          <attvalue for="att1" value="-"/>
        </attvalues>
      </edge>
      <edge id="418" label="-" source="86" target="155" weight="0.9846683">
        <attvalues>
          <attvalue for="att1" value="-"/>
        </attvalues>
      </edge>
      <edge id="419" label="-" source="86" target="159" weight="0.6467751">
        <attvalues>
          <attvalue for="att1" value="-"/>
        </attvalues>
      </edge>
      <edge id="420" label="-" source="86" target="166" weight="0.6509623">
        <attvalues>
          <attvalue for="att1" value="-"/>
        </attvalues>
      </edge>
      <edge id="421" label="-" source="86" target="175" weight="0.6190774">
        <attvalues>
          <attvalue for="att1" value="-"/>
        </attvalues>
      </edge>
      <edge id="422" label="-" source="87" target="100" weight="0.8771625">
        <attvalues>
          <attvalue for="att1" value="-"/>
        </attvalues>
      </edge>
      <edge id="423" label="-" source="88" target="132" weight="0.6277475">
        <attvalues>
          <attvalue for="att1" value="-"/>
        </attvalues>
      </edge>
      <edge id="424" label="-" source="88" target="147" weight="0.9552908">
        <attvalues>
          <attvalue for="att1" value="-"/>
        </attvalues>
      </edge>
      <edge id="425" label="-" source="88" target="165" weight="0.7850118">
        <attvalues>
          <attvalue for="att1" value="-"/>
        </attvalues>
      </edge>
      <edge id="426" label="-" source="90" target="118" weight="0.923866">
        <attvalues>
          <attvalue for="att1" value="-"/>
        </attvalues>
      </edge>
      <edge id="427" label="+" source="91" target="96" weight="0.8167966">
        <attvalues>
          <attvalue for="att1" value="+"/>
        </attvalues>
      </edge>
      <edge id="428" label="+" source="91" target="110" weight="0.9238509">
        <attvalues>
          <attvalue for="att1" value="+"/>
        </attvalues>
      </edge>
      <edge id="429" label="+" source="91" target="120" weight="0.9905115">
        <attvalues>
          <attvalue for="att1" value="+"/>
        </attvalues>
      </edge>
      <edge id="430" label="-" source="91" target="142" weight="0.7422688">
        <attvalues>
          <attvalue for="att1" value="-"/>
        </attvalues>
      </edge>
      <edge id="431" label="-" source="91" target="160" weight="0.7773062">
        <attvalues>
          <attvalue for="att1" value="-"/>
        </attvalues>
      </edge>
      <edge id="432" label="-" source="91" target="167" weight="0.7677368">
        <attvalues>
          <attvalue for="att1" value="-"/>
        </attvalues>
      </edge>
      <edge id="433" label="-" source="93" target="146" weight="0.6448022">
        <attvalues>
          <attvalue for="att1" value="-"/>
        </attvalues>
      </edge>
      <edge id="434" label="-" source="95" target="112" weight="0.7993738">
        <attvalues>
          <attvalue for="att1" value="-"/>
        </attvalues>
      </edge>
      <edge id="435" label="-" source="95" target="118" weight="0.9586186">
        <attvalues>
          <attvalue for="att1" value="-"/>
        </attvalues>
      </edge>
      <edge id="436" label="-" source="95" target="142" weight="0.650654">
        <attvalues>
          <attvalue for="att1" value="-"/>
        </attvalues>
      </edge>
      <edge id="437" label="-" source="97" target="118" weight="0.700693">
        <attvalues>
          <attvalue for="att1" value="-"/>
        </attvalues>
      </edge>
      <edge id="438" label="-" source="99" target="100" weight="1">
        <attvalues>
          <attvalue for="att1" value="-"/>
        </attvalues>
      </edge>
      <edge id="439" label="-" source="99" target="158" weight="0.5871244">
        <attvalues>
          <attvalue for="att1" value="-"/>
        </attvalues>
      </edge>
      <edge id="440" label="-" source="100" target="122" weight="0.8446991">
        <attvalues>
          <attvalue for="att1" value="-"/>
        </attvalues>
      </edge>
      <edge id="441" label="-" source="100" target="145" weight="0.6695205">
        <attvalues>
          <attvalue for="att1" value="-"/>
        </attvalues>
      </edge>
      <edge id="442" label="-" source="100" target="171" weight="0.8998945">
        <attvalues>
          <attvalue for="att1" value="-"/>
        </attvalues>
      </edge>
      <edge id="443" label="-" source="101" target="122" weight="0.6828047">
        <attvalues>
          <attvalue for="att1" value="-"/>
        </attvalues>
      </edge>
      <edge id="444" label="-" source="102" target="178" weight="1">
        <attvalues>
          <attvalue for="att1" value="-"/>
        </attvalues>
      </edge>
      <edge id="445" label="-" source="105" target="120" weight="0.6259183">
        <attvalues>
          <attvalue for="att1" value="-"/>
        </attvalues>
      </edge>
      <edge id="446" label="-" source="105" target="134" weight="0.9475733">
        <attvalues>
          <attvalue for="att1" value="-"/>
        </attvalues>
      </edge>
      <edge id="447" label="-" source="107" target="121" weight="0.994453">
        <attvalues>
          <attvalue for="att1" value="-"/>
        </attvalues>
      </edge>
      <edge id="448" label="-" source="108" target="155" weight="0.8719847">
        <attvalues>
          <attvalue for="att1" value="-"/>
        </attvalues>
      </edge>
      <edge id="449" label="-" source="108" target="178" weight="0.7269419">
        <attvalues>
          <attvalue for="att1" value="-"/>
        </attvalues>
      </edge>
      <edge id="450" label="-" source="109" target="132" weight="0.9053785">
        <attvalues>
          <attvalue for="att1" value="-"/>
        </attvalues>
      </edge>
      <edge id="451" label="-" source="111" target="173" weight="0.9992313">
        <attvalues>
          <attvalue for="att1" value="-"/>
        </attvalues>
      </edge>
      <edge id="452" label="-" source="112" target="149" weight="0.7607284">
        <attvalues>
          <attvalue for="att1" value="-"/>
        </attvalues>
      </edge>
      <edge id="453" label="-" source="113" target="156" weight="0.6495628">
        <attvalues>
          <attvalue for="att1" value="-"/>
        </attvalues>
      </edge>
      <edge id="454" label="-" source="115" target="155" weight="1">
        <attvalues>
          <attvalue for="att1" value="-"/>
        </attvalues>
      </edge>
      <edge id="455" label="-" source="115" target="175" weight="0.6025022">
        <attvalues>
          <attvalue for="att1" value="-"/>
        </attvalues>
      </edge>
      <edge id="456" label="-" source="116" target="128" weight="0.873937">
        <attvalues>
          <attvalue for="att1" value="-"/>
        </attvalues>
      </edge>
      <edge id="457" label="-" source="117" target="180" weight="0.5573573">
        <attvalues>
          <attvalue for="att1" value="-"/>
        </attvalues>
      </edge>
      <edge id="458" label="-" source="118" target="136" weight="0.6063402">
        <attvalues>
          <attvalue for="att1" value="-"/>
        </attvalues>
      </edge>
      <edge id="459" label="-" source="118" target="143" weight="0.6015422">
        <attvalues>
          <attvalue for="att1" value="-"/>
        </attvalues>
      </edge>
      <edge id="460" label="-" source="121" target="144" weight="0.9840004">
        <attvalues>
          <attvalue for="att1" value="-"/>
        </attvalues>
      </edge>
      <edge id="461" label="-" source="121" target="162" weight="0.9144358">
        <attvalues>
          <attvalue for="att1" value="-"/>
        </attvalues>
      </edge>
      <edge id="462" label="+" source="123" target="127" weight="0.9975168">
        <attvalues>
          <attvalue for="att1" value="+"/>
        </attvalues>
      </edge>
      <edge id="463" label="+" source="123" target="165" weight="0.7480061">
        <attvalues>
          <attvalue for="att1" value="+"/>
        </attvalues>
      </edge>
      <edge id="464" label="-" source="124" target="125" weight="0.7437286">
        <attvalues>
          <attvalue for="att1" value="-"/>
        </attvalues>
      </edge>
      <edge id="465" label="+" source="124" target="176" weight="0.9446411">
        <attvalues>
          <attvalue for="att1" value="+"/>
        </attvalues>
      </edge>
      <edge id="466" label="-" source="125" target="169" weight="1">
        <attvalues>
          <attvalue for="att1" value="-"/>
        </attvalues>
      </edge>
      <edge id="467" label="-" source="126" target="146" weight="0.9179075">
        <attvalues>
          <attvalue for="att1" value="-"/>
        </attvalues>
      </edge>
      <edge id="468" label="-" source="126" target="164" weight="0.7311597">
        <attvalues>
          <attvalue for="att1" value="-"/>
        </attvalues>
      </edge>
      <edge id="469" label="-" source="128" target="179" weight="0.8311714">
        <attvalues>
          <attvalue for="att1" value="-"/>
        </attvalues>
      </edge>
      <edge id="470" label="-" source="129" target="159" weight="0.6998704">
        <attvalues>
          <attvalue for="att1" value="-"/>
        </attvalues>
      </edge>
      <edge id="471" label="-" source="131" target="153" weight="0.9125916">
        <attvalues>
          <attvalue for="att1" value="-"/>
        </attvalues>
      </edge>
      <edge id="472" label="-" source="131" target="176" weight="0.7297484">
        <attvalues>
          <attvalue for="att1" value="-"/>
        </attvalues>
      </edge>
      <edge id="473" label="-" source="132" target="155" weight="0.9313839">
        <attvalues>
          <attvalue for="att1" value="-"/>
        </attvalues>
      </edge>
      <edge id="474" label="+" source="135" target="166" weight="0.5819329">
        <attvalues>
          <attvalue for="att1" value="+"/>
        </attvalues>
      </edge>
      <edge id="475" label="-" source="135" target="179" weight="0.9270445">
        <attvalues>
          <attvalue for="att1" value="-"/>
        </attvalues>
      </edge>
      <edge id="476" label="-" source="136" target="148" weight="1">
        <attvalues>
          <attvalue for="att1" value="-"/>
        </attvalues>
      </edge>
      <edge id="477" label="-" source="136" target="160" weight="0.7206954">
        <attvalues>
          <attvalue for="att1" value="-"/>
        </attvalues>
      </edge>
      <edge id="478" label="-" source="137" target="145" weight="0.8303335">
        <attvalues>
          <attvalue for="att1" value="-"/>
        </attvalues>
      </edge>
      <edge id="479" label="-" source="139" target="167" weight="0.6989316">
        <attvalues>
          <attvalue for="att1" value="-"/>
        </attvalues>
      </edge>
      <edge id="480" label="-" source="145" target="149" weight="1">
        <attvalues>
          <attvalue for="att1" value="-"/>
        </attvalues>
      </edge>
      <edge id="481" label="-" source="145" target="160" weight="0.6383018">
        <attvalues>
          <attvalue for="att1" value="-"/>
        </attvalues>
      </edge>
      <edge id="482" label="-" source="146" target="153" weight="0.8558193">
        <attvalues>
          <attvalue for="att1" value="-"/>
        </attvalues>
      </edge>
      <edge id="483" label="-" source="151" target="160" weight="0.9828296">
        <attvalues>
          <attvalue for="att1" value="-"/>
        </attvalues>
      </edge>
      <edge id="484" label="-" source="151" target="179" weight="0.8969784">
        <attvalues>
          <attvalue for="att1" value="-"/>
        </attvalues>
      </edge>
      <edge id="485" label="-" source="154" target="173" weight="0.8237119">
        <attvalues>
          <attvalue for="att1" value="-"/>
        </attvalues>
      </edge>
      <edge id="486" label="-" source="155" target="171" weight="0.7000073">
        <attvalues>
          <attvalue for="att1" value="-"/>
        </attvalues>
      </edge>
      <edge id="487" label="-" source="156" target="175" weight="1">
        <attvalues>
          <attvalue for="att1" value="-"/>
        </attvalues>
      </edge>
      <edge id="488" label="-" source="157" target="172" weight="0.7565214">
        <attvalues>
          <attvalue for="att1" value="-"/>
        </attvalues>
      </edge>
      <edge id="489" label="+" source="163" target="167" weight="0.6938432">
        <attvalues>
          <attvalue for="att1" value="+"/>
        </attvalues>
      </edge>
      <edge id="490" label="-" source="163" target="175" weight="0.6857632">
        <attvalues>
          <attvalue for="att1" value="-"/>
        </attvalues>
      </edge>
      <edge id="491" label="-" source="164" target="167" weight="0.6207533">
        <attvalues>
          <attvalue for="att1" value="-"/>
        </attvalues>
      </edge>
      <edge id="492" label="-" source="165" target="175" weight="0.8016261">
        <attvalues>
          <attvalue for="att1" value="-"/>
        </attvalues>
      </edge>
      <edge id="493" label="-" source="165" target="179" weight="0.9860267">
        <attvalues>
          <attvalue for="att1" value="-"/>
        </attvalues>
      </edge>
    </edges>
  </graph>
</gexf>
