# Supplementary material for: Microbial interactions mediate the fairy ring type effects on alpine meadow plant communities on the Tibetan plateau
Source: Environ Microbiome. 2026 Mar 10;21:55. doi: 10.1186/s40793-026-00873-z (PMC13088534; doi:10.1186/s40793-026-00873-z)
Supplement: Supplementary file 2 — Supplementary Material 2 [file 40793_2026_873_MOESM2_ESM.zip › co-occurrence network/cross-K/T1/Agrocybe_10out_node.csv]

ID	degree	betweenness_centrality	closeness_centrality	eigenvector_centrality	Abundance	module	z	p	taxa_roles	phylum	class	order	family	genus	bf
FASV4	7	194	0.0022536322454711	0.306838106970242	0.505644986134622	M3	1.27675021204843	0.448979591836735	Peripheral nodes	Ascomycota	Sordariomycetes	Coniochaetales	Coniochaetaceae	Coniochaeta	f
FASV7	12	768	0.00254052224566715	0.577244603143684	0.974603053230198	M3	2.60901130288157	0.611111111111111	Module hubs	Ascomycota	Sordariomycetes	Coniochaetales	Coniochaetaceae	Coniochaeta	f
FASV9	10	474	0.00240720282659413	0.673549751417423	1.99646796890316	M7	1.36930639376292	0.76	Connectors	Basidiomycota	Agaricomycetes	Agaricales	Hygrophoraceae	Hygrocybe	f
FASV10	12	598	0.00251562959599414	0.685951443850469	2.10449508305805	M8	2.14838223286439	0.736111111111111	Connectors	Ascomycota	Archaeorhizomycetes	Archaeorhizomycetales	Archaeorhizomycetaceae	Archaeorhizomyces	f
FASV13	4	13	0.00196482125068799	0.271173118075511	1.81620585672904	M2	0.478474376469345	0	Peripheral nodes	Ascomycota	Archaeorhizomycetes	Archaeorhizomycetales	Archaeorhizomycetaceae	Archaeorhizomyces	f
FASV16	12	651	0.00251698646110961	0.578703094705136	0.0921646990493126	M4	2.91193544395129	0.527777777777778	Module hubs	Basidiomycota	Agaricomycetes	Agaricales	Hygrophoraceae	Hygrocybe	f
FASV17	7	188	0.00225155795355994	0.282760618464486	0.332215914313674	M2	1.10049106587949	0.448979591836735	Peripheral nodes	Ascomycota	Archaeorhizomycetes	Archaeorhizomycetales	Archaeorhizomycetaceae	Archaeorhizomyces	f
FASV18	10	481	0.00245079570849596	0.429764540573502	2.76412751429448	M1	0.244244395616566	0.72	Connectors	Ascomycota	Sordariomycetes	Coniochaetales	Coniochaetaceae	Coniochaeta	f
FASV21	6	121	0.00224203334853833	0.420251375876936	0.221504391448613	M4	0.534845285623706	0.5	Peripheral nodes	Ascomycota	Archaeorhizomycetes	Archaeorhizomycetales	Archaeorhizomycetaceae	Archaeorhizomyces	f
FASV27	6	170	0.00219277092206345	0.281366943626339	2.66553650348444	M5	-0.303554372	0.777777777777778	Connectors	Ascomycota	Pezizomycetes	Pezizales	Pezizales_fam_Incertae_sedis	Pezizales_gen_Incertae_sedis	f
FASV30	4	85	0.00202289229004482	0.165653350398223	2.84823898721327	M7	-0.456435465	0.625	Connectors	Ascomycota	Archaeorhizomycetes	Archaeorhizomycetales	Archaeorhizomycetaceae	Archaeorhizomyces	f
FASV33	4	68	0.00207889531860445	0.199949097553491	0.226629171713491	M7	-0.456435465	0.625	Connectors	Ascomycota	Pezizomycetes	Pezizales	Pulvinulaceae	Pulvinulaceae_gen_Incertae_sedis	f
FASV3	10	304	0.0024393364890707	0.662220057605509	0.235333163591934	M1	1.50617377296882	0.6	Peripheral nodes	Ascomycota	Leotiomycetes	Erysiphales	Erysiphaceae	Blumeria	f
FASV34	7	177	0.00220283297117679	0.400012332662733	0.296179761022548	M1	0.875209084292695	0.448979591836735	Peripheral nodes	Ascomycota	Pezizomycotina_cls_Incertae_sedis	Pezizomycotina_ord_Incertae_sedis	Pezizomycotina_fam_Incertae_sedis	Pezizomycotina_gen_Incertae_sedis	f
FASV40	5	114	0.00209493075992529	0.278532225253672	1.71582524011222	M9	0.408248290463863	0.64	Connectors	Basidiomycota	Agaricomycetes	Agaricales	Agaricales_fam_Incertae_sedis	Agaricales_gen_Incertae_sedis	f
FASV38	3	16	0.00207761503926914	0.179930727558396	0.205804667780018	M2	-0.143542313	0	Peripheral nodes	Ascomycota	Leotiomycetes	Helotiales	Helotiales_fam_Incertae_sedis	Leohumicola	f
FASV41	6	135	0.00232065162105509	0.369374356343636	0.257459199021248	M4	0.534845285623706	0.444444444444444	Peripheral nodes	Ascomycota	Archaeorhizomycetes	Archaeorhizomycetales	Archaeorhizomycetaceae	Archaeorhizomyces	f
FASV42	4	52	0.00204776652180917	0.202491307236013	0.214996733969403	M1	-0.386720293	0.375	Peripheral nodes	Ascomycota	Archaeorhizomycetes	Archaeorhizomycetales	Archaeorhizomycetaceae	Archaeorhizomyces	f
FASV47	5	180	0.00201831791332338	0.174237244409166	1.21628118286436	M7	0.456435464587638	0.56	Peripheral nodes	Mortierellomycota	Mortierellomycetes	Mortierellales	Mortierellaceae	Mortierellaceae_gen_Incertae_sedis	f
FASV48	11	415	0.00255810727692867	0.968884873228532	0.0941169962930756	M1	1.50617377296882	0.644628099173554	Connectors						f
FASV50	7	329	0.00206186530643431	0.267508374187346	0.207838310742272	M9	1.63299316185545	0.693877551020408	Connectors	Basidiomycota	Agaricomycetes	Agaricales	Tricholomataceae	Dermoloma	f
FASV51	9	381	0.00222479922045614	0.29322233123825	0.694285707313224	M6	1.71729553154148	0.641975308641975	Connectors	Basidiomycota	Agaricomycetes	Agaricales	Agaricales_fam_Incertae_sedis	Agaricales_gen_Incertae_sedis	f
FASV53	5	54	0.00211252103849629	0.357211592109263	1.19749032189314	M2	0.478474376469345	0.32	Peripheral nodes						f
FASV54	3	33	0.00204134005384304	0.165028172324603	0.173917146131889	M3	-0.055510879	0	Peripheral nodes	Ascomycota	Archaeorhizomycetes	Archaeorhizomycetales	Archaeorhizomycetaceae	Archaeorhizomyces	f
FASV55	8	305	0.00229145424139079	0.300850112515208	0.259818224857462	M3	-0.055510879	0.75	Connectors	Basidiomycota	Agaricomycetes	Geastrales	Geastraceae	Geastrum	f
FASV60	4	81	0.0023221068674279	0.256862236875708	0.719990954356104	M1	-1.017684982	0.625	Connectors						f
FASV69	3	43	0.00206705960684052	0.163872016134794	0.0732924923596034	M6	-1.092824429	0.666666666666667	Connectors	Ascomycota	Sordariomycetes	Sordariomycetes_ord_Incertae_sedis	Sordariomycetes_fam_Incertae_sedis	Sordariomycetes_gen_Incertae_sedis	f
FASV70	8	253	0.00233942676547872	0.459995248197797	0.943366297329989	M5	1.13832889499138	0.65625	Connectors	Basidiomycota	Agaricomycetes	Agaricales	Agaricales_fam_Incertae_sedis	Agaricales_gen_Incertae_sedis	f
FASV72	11	559	0.00233890516598147	0.373819224830964	0.49149083111734	M6	2.41982552171754	0.59504132231405	Peripheral nodes						f
FASV74	6	200	0.00215459134591366	0.338110660820834	1.3173125652291	M2	-0.143542313	0.611111111111111	Peripheral nodes	Basidiomycota	Agaricomycetes	Agaricales	Clavariaceae	Clavaria	f
FASV77	4	145	0.00210607153356313	0.184909853114096	0.384765248458295	M6	-0.390294439	0.625	Connectors	Mortierellomycota	Mortierellomycetes	Mortierellales	Mortierellaceae	Mortierella	f
FASV81	7	223	0.00225865255880335	0.346095111240132	0.0897243274946088	M8	-0.165260172	0.693877551020408	Connectors	Ascomycota	Leotiomycetes	Helotiales			f
FASV83	5	60	0.00206703246386445	0.297547491385663	0.230696457637997	M8	-0.165260172	0.64	Connectors	Ascomycota	Leotiomycetes	Thelebolales	Pseudeurotiaceae	Pseudeurotium	f
FASV84	3	39	0.00205450090975832	0.19181254314432	0.210766756607916	M4	-0.059427254	0	Peripheral nodes	Ascomycota	Sordariomycetes	Coniochaetales	Coniochaetaceae	Coniochaeta	f
FASV91	3	43	0.00193463273673004	0.105418381276271	1.56191914072891	M7	-0.456435465	0.444444444444444	Peripheral nodes	Basidiomycota	Agaricomycetes	Agaricales	Clavariaceae	Clavaria	f
FASV96	4	142	0.00198372018451029	0.112889626865161	0.120879737676327	M6	1.01476554136542	0	Peripheral nodes	Ascomycota	Pezizomycotina_cls_Incertae_sedis	Pezizomycotina_ord_Incertae_sedis	Pezizomycotina_fam_Incertae_sedis	Pezizomycotina_gen_Incertae_sedis	f
FASV102	14	820	0.00260946692487829	1	1.69727841629648	M1	1.50617377296882	0.76530612244898	Connectors	Ascomycota	Pezizomycetes	Pezizales	Pyronemataceae	Pulvinula	f
FASV104	12	720	0.00245150347447293	0.675695059749878	0.153906099383318	M7	2.28217732293819	0.736111111111111	Connectors	Basidiomycota	Agaricomycetes	Agaricales	Agaricales_fam_Incertae_sedis	Agaricales_gen_Incertae_sedis	f
FASV85	3	35	0.00197310311487473	0.174552520627243	0.348485058011699	M4	-0.653699794	0.444444444444444	Peripheral nodes	Fungi_phy_Incertae_sedis	Fungi_cls_Incertae_sedis	Fungi_ord_Incertae_sedis	Fungi_fam_Incertae_sedis	Fungi_gen_Incertae_sedis	f
FASV107	8	186	0.0022240219156246	0.390337962576334	0.0780105440320307	M1	-0.386720293	0.71875	Connectors	Ascomycota	Dothideomycetes	Pleosporales	Pleosporales_fam_Incertae_sedis	Pleosporales_gen_Incertae_sedis	f
FASV110	11	546	0.00254141267233039	0.682882837638093	0.273565651282293	M4	0.534845285623706	0.793388429752066	Connectors						f
FASV2	4	46	0.00201941230589099	0.16869986305724	0.197263367338555	M8	-0.165260172	0.625	Connectors	Ascomycota	Leotiomycetes	Erysiphales	Erysiphaceae	Blumeria	f
FASV71	10	372	0.00242613995948099	0.630211569592395	0.235577200747404	M4	1.1291178252056	0.68	Connectors	Ascomycota	Dothideomycetes	Pleosporales	Melanommataceae	Melanommataceae_gen_Incertae_sedis	f
FASV114	4	58	0.00214361919930227	0.246672487137507	0.262177250693676	M3	-0.055510879	0.375	Peripheral nodes	Ascomycota	Pezizomycotina_cls_Incertae_sedis	Pezizomycotina_ord_Incertae_sedis	Pezizomycotina_fam_Incertae_sedis	Pezizomycotina_gen_Incertae_sedis	f
FASV121	8	143	0.00221909144422151	0.408576322065336	0.147561133341088	M3	1.27675021204843	0.53125	Peripheral nodes	Ascomycota	Sordariomycetes	Sordariomycetes_ord_Incertae_sedis	Sordariomycetes_fam_Incertae_sedis	Sordariomycetes_gen_Incertae_sedis	f
FASV12	2	14	0.00170314809742072	0.036342741428316	0.169036403022482	M6	-0.390294439	0	Peripheral nodes						f
FASV130	6	176	0.00222796950297978	0.374332349294245	0.156997236685943	M7	-0.456435465	0.777777777777778	Connectors	Mortierellomycota	Mortierellomycetes	Mortierellales	Mortierellales_fam_Incertae_sedis	Mortierellales_gen_Incertae_sedis	f
FASV140	12	643	0.00251783035356599	0.745975849683289	0.101112728083226	M5	2.58021216198046	0.694444444444444	Network hubs	Mortierellomycota	Mortierellomycetes	Mortierellales	Mortierellaceae	Mortierella	f
FASV26	9	630	0.00256096064313862	0.412924118774688	0.0785799640614616	M4	0.534845285623706	0.716049382716049	Connectors	Ascomycota	Leotiomycetes	Erysiphales	Erysiphaceae	Blumeria	f
FASV146	8	347	0.00233466074695815	0.420778527450042	2.04869192017382	M3	-0.721641424	0.78125	Connectors	Basidiomycota	Agaricomycetes				f
FASV149	5	167	0.00202182071443419	0.148386628782965	0.169768514488893	M6	0.31223555118936	0.56	Peripheral nodes	Fungi_phy_Incertae_sedis	Fungi_cls_Incertae_sedis	Fungi_ord_Incertae_sedis	Fungi_fam_Incertae_sedis	Fungi_gen_Incertae_sedis	f
FASV150	5	82	0.00203296576782614	0.24413092277639	0.69827164751924	M2	0.478474376469345	0.32	Peripheral nodes	Ascomycota	Sordariomycetes	Sordariales	Lasiosphaeriaceae	Lasiosphaeriaceae_gen_Incertae_sedis	f
FASV160	7	321	0.00225990740407042	0.271348631964895	0.390784831626565	M8	-0.165260172	0.816326530612245	Connectors	Mortierellomycota	Mortierellomycetes	Mortierellales	Mortierellaceae	Mortierellaceae_gen_Incertae_sedis	f
FASV168	7	369	0.00237356706520225	0.338693365190441	1.64212601916017	M2	-0.143542313	0.73469387755102	Connectors	Ascomycota	Pezizomycetes	Pezizales	Pyronemataceae	Pulvinula	f
FASV171	7	278	0.00231100866735826	0.378378292327643	0.306266630115324	M1	2.13713846164495	0	Peripheral nodes	Ascomycota	Pezizomycetes	Pezizales	Pulvinulaceae	Pulvinulaceae_gen_Incertae_sedis	f
FASV173	6	339	0.00225160056710416	0.309723983605139	0.0934662305451546	M6	0.31223555118936	0.666666666666667	Connectors	Ascomycota	Pezizomycetes	Pezizales	Pezizales_fam_Incertae_sedis	Pezizales_gen_Incertae_sedis	f
FASV176	6	292	0.00229535758590024	0.23603093968474	0.10314637104548	M3	-0.055510879	0.666666666666667	Connectors	Ascomycota	Dothideomycetes	Pleosporales	Melanommataceae	Melanommataceae_gen_Incertae_sedis	f
FASV179	3	59	0.00202348011965313	0.0597375669253848	0.0715028865528206	M10	0.645497224367903	0.444444444444444	Peripheral nodes						f
FASV178	8	323	0.00232220435204398	0.329198250608986	0.157485310996884	M1	0.244244395616566	0.6875	Connectors	Ascomycota	Leotiomycetes	Helotiales	Helotiaceae	Tetracladium	f
FASV182	7	244	0.00224402421536441	0.266414238317778	0.129746420991751	M3	0.610619666631856	0.612244897959184	Peripheral nodes						f
FASV187	5	167	0.0022164998128107	0.203815765160667	0.106074816911124	M4	-0.059427254	0.56	Peripheral nodes	Basidiomycota	Tremellomycetes	Filobasidiales	Piskurozymaceae	Solicoccozyma	f
FASV191	3	9	0.0020916672269171	0.233103638944401	0.163342202728173	M2	-0.765559002	0.444444444444444	Peripheral nodes						f
FASV188	5	154	0.00227704219383253	0.225128772494401	0.125841826504225	M5	0.417387261496839	0.56	Peripheral nodes	Ascomycota	Sordariomycetes	Hypocreales	Hypocreales_fam_Incertae_sedis	Hypocreales_gen_Incertae_sedis	f
FASV192	3	92	0.00209246946235113	0.117719589421408	0.221260354293142	M6	-1.092824429	0.666666666666667	Connectors	Ascomycota	Orbiliomycetes	Orbiliales	Orbiliaceae	Orbiliaceae_gen_Incertae_sedis	f
FASV195	4	28	0.00211716431304708	0.213537427831152	0.0997298508688943	M8	-0.165260172	0.625	Connectors	Ascomycota	Eurotiomycetes	Chaetothyriales	Chaetothyriales_fam_Incertae_sedis	Chaetothyriales_gen_Incertae_sedis	f
FASV200	5	163	0.00229005229350453	0.242113263776599	0.251439615852979	M1	-1.017684982	0.64	Connectors						f
FASV159	8	443	0.00238879806879432	0.42610522649004	0.10330906248246	M1	0.244244395616566	0.65625	Connectors	Basidiomycota	Agaricomycetes	Agaricales	Psathyrellaceae	Psathyrella	f
FASV204	3	28	0.00187521803513074	0.0691106933673304	0.210604065170936	M10	0.645497224367903	0.444444444444444	Peripheral nodes	Ascomycota	Pezizomycetes	Pezizales	Pyronemataceae	Marcelleina	f
FASV95	9	519	0.00249871040682087	0.516345580887122	0.132430829701925	M3	0.610619666631856	0.716049382716049	Connectors	Ascomycota	Ascomycota_cls_Incertae_sedis	Ascomycota_ord_Incertae_sedis	Ascomycota_fam_Incertae_sedis	Ascomycota_gen_Incertae_sedis	f
FASV211	5	58	0.00190771172139267	0.152936823744529	0.165375845690426	M6	0.31223555118936	0.56	Peripheral nodes	Mortierellomycota	Mortierellomycetes	Mortierellales	Mortierellales_fam_Incertae_sedis	Mortierellales_gen_Incertae_sedis	f
FASV214	7	339	0.00234511634549095	0.353462238293495	0.211173485200367	M8	0.991561030552797	0.612244897959184	Peripheral nodes	Mortierellomycota	Mortierellomycetes	Mortierellales	Mortierellaceae	Mortierella	f
FASV215	7	234	0.00232040433682153	0.493610297646958	0.203201604788334	M1	-0.386720293	0.693877551020408	Connectors	Basidiomycota	Basidiomycota_cls_Incertae_sedis	Basidiomycota_ord_Incertae_sedis	Basidiomycota_fam_Incertae_sedis	Basidiomycota_gen_Incertae_sedis	f
FASV217	4	63	0.00201838108813076	0.159250163885794	0.175788097657162	M6	0.31223555118936	0.375	Peripheral nodes	Ascomycota	Archaeorhizomycetes	Archaeorhizomycetales	Archaeorhizomycetaceae	Archaeorhizomyces	f
FASV221	8	481	0.00252356816886545	0.460950281800333	0.490189299621498	M2	2.34452444469979	0.21875	Peripheral nodes						f
FASV240	6	261	0.00243184359237535	0.341394660744968	0.14219231592074	M4	-0.059427254	0.611111111111111	Peripheral nodes	Ascomycota	Leotiomycetes	Thelebolales	Pseudeurotiaceae	Pseudogymnoascus	f
FASV236	5	245	0.00216200096730045	0.122092488368393	0.178797889241297	M4	-0.653699794	0.72	Connectors	Ascomycota	Sordariomycetes	Sordariales	Lasiosphaeriaceae	Schizothecium	f
FASV256	8	366	0.00233693923716367	0.327000826298993	0.213695202473561	M7	-0.456435465	0.8125	Connectors	Ascomycota	Sordariomycetes	Coniochaetales	Coniochaetaceae	Coniochaeta	f
FASV257	2	8	0.00198486484450013	0.0977694712522059	0.16130855976592	M1	-1.017684982	0	Peripheral nodes	Ascomycota	Pezizomycetes	Pezizales	Pezizales_fam_Incertae_sedis	Pezizales_gen_Incertae_sedis	f
FASV258	2	14	0.00188925545489101	0.0461410162871127	0.573568661073877	M7	-1.369306394	0.5	Peripheral nodes	Ascomycota	Sordariomycetes	Sordariales	Lasiosphaeriaceae	Lasiosphaeriaceae_gen_Incertae_sedis	f
FASV272	6	175	0.0021731942016398	0.256522441677303	0.0874466473768853	M6	0.31223555118936	0.611111111111111	Peripheral nodes	Chytridiomycota	Spizellomycetes	Spizellomycetales	Spizellomycetales_fam_Incertae_sedis	Spizellomycetales_gen_Incertae_sedis	f
FASV276	3	25	0.0020285861799088	0.220903587693859	0.347102180797367	M7	-0.456435465	0.444444444444444	Peripheral nodes	Mortierellomycota	Mortierellomycetes	Mortierellales	Mortierellaceae	Mortierella	f
FASV280	3	5	0.001826769031243	0.144877675944982	0.337259348860062	M1	-0.386720293	0	Peripheral nodes	Mortierellomycota	Mortierellomycetes	Mortierellales	Mortierellaceae	Mortierellaceae_gen_Incertae_sedis	f
FASV278	10	412	0.00235165730759772	0.516993234703348	0.780593514631248	M5	1.85927052848592	0.68	Connectors	Basidiomycota					f
FASV250	4	103	0.00214722264015062	0.156915189185786	0.116731106033331	M10	-1.290994449	0.75	Connectors	Ascomycota	Sordariomycetes	Sordariomycetes_ord_Incertae_sedis	Sordariomycetes_fam_Incertae_sedis	Sordariomycetes_gen_Incertae_sedis	f
FASV288	5	215	0.00226795733763221	0.272655257244009	0.0703640464939589	M1	-0.386720293	0.48	Peripheral nodes	Ascomycota	Pezizomycotina_cls_Incertae_sedis	Pezizomycotina_ord_Incertae_sedis	Pezizomycotina_fam_Incertae_sedis	Pezizomycotina_gen_Incertae_sedis	f
FASV271	7	302	0.00230012405099196	0.261956361217899	0.422835044711674	M2	-0.765559002	0.775510204081633	Connectors	Ascomycota	Sordariomycetes	Coniochaetales	Coniochaetaceae	Coniochaeta	f
FASV302	2	11	0.00193016622068216	0.114135054407552	0.0888295245912174	M6	-1.092824429	0.5	Peripheral nodes	Ascomycota	Dothideomycetes	Pleosporales	Sporormiaceae	Sporormiaceae_gen_Incertae_sedis	f
FASV314	9	312	0.00248832058593924	0.782028506693794	0.164318351350054	M1	2.13713846164495	0.37037037037037	Peripheral nodes	Ascomycota	Sordariomycetes	Sordariales	Lasiosphaeriaceae	Schizothecium	f
FASV318	3	58	0.00190020613872352	0.121318079510927	0.48506451935662	M9	0.408248290463863	0.444444444444444	Peripheral nodes	Basidiomycota	Agaricomycetes	Phallales	Gastrosporiaceae	Gastrosporium	f
FASV317	6	213	0.00236183927581462	0.318547414417833	0.119415514743505	M3	-1.38777197	0.777777777777778	Connectors						f
FASV320	9	573	0.00234155706217499	0.337708217412347	0.112175745797884	M2	1.72250775528964	0.493827160493827	Peripheral nodes	Ascomycota	Sordariomycetes	Magnaporthales	Magnaporthaceae	Pseudophialophora	f
FASV321	3	44	0.00189748389479984	0.115202565994073	0.27812101151774	M7	0.456435464587638	0	Peripheral nodes	Chytridiomycota	Rhizophlyctidomycetes	Rhizophlyctidales	Rhizophlyctidaceae	Rhizophlyctis	f
FASV327	3	58	0.00216486138893738	0.201920856749554	0.0715028865528206	M1	-1.64864967	0.666666666666667	Connectors						f
FASV208	4	89	0.00223932505766523	0.283612202673446	0.100624653772286	M1	-1.017684982	0.625	Connectors	Ascomycota	Sordariomycetes	Hypocreales	Hypocreales_fam_Incertae_sedis	Hypocreales_gen_Incertae_sedis	f
FASV334	9	383	0.00239081232183046	0.560570999858089	0.0745126781369553	M1	0.875209084292695	0.617283950617284	Peripheral nodes	Chytridiomycota	Spizellomycetes	Spizellomycetales	Spizellomycetales_fam_Incertae_sedis	Spizellomycetales_gen_Incertae_sedis	f
FASV345	1	0	0.00174685900213649	0.0471205886834607	0.101926185268128	M2	-1.387575692	0	Peripheral nodes	Ascomycota	Pezizomycetes	Pezizales	Pezizales_fam_Incertae_sedis	Pezizales_gen_Incertae_sedis	f
FASV323	4	132	0.0022243687442531	0.213884659504654	0.331077074254812	M1	0.244244395616566	0	Peripheral nodes	Ascomycota	Sordariomycetes	Sordariales	Sordariales_fam_Incertae_sedis	Sordariales_gen_Incertae_sedis	f
FASV373	4	156	0.00216838262013524	0.215273110279628	0.494012548390534	M6	-0.390294439	0.5	Peripheral nodes	Ascomycota	Lecanoromycetes	Lecanorales	Squamarinaceae	Squamarina	f
FASV406	6	260	0.00232673513626489	0.376563842907989	0.20653677924643	M3	0.610619666631856	0.5	Peripheral nodes	Basidiomycota	Agaricomycetes	Agaricales	Hygrophoraceae	Hygrocybe	f
FASV430	9	520	0.00248522724492693	0.440106479114796	0.10347175391944	M3	-0.055510879	0.790123456790123	Connectors	Ascomycota	Dothideomycetes	Capnodiales	Capnodiaceae	Chaetocapnodium	f
FASV308	3	81	0.00207379591865782	0.111862114879417	0.101844839549638	M6	-1.092824429	0.666666666666667	Connectors	Ascomycota	Sordariomycetes	Ophiostomatales	Ophiostomataceae	Sporothrix	f
FASV450	5	64	0.00209938340983755	0.390303683082549	0.0732924923596034	M1	0.244244395616566	0.32	Peripheral nodes	Ascomycota	Dothideomycetes	Pleosporales	Pleosporales_fam_Incertae_sedis	Shiraia	f
FASV466	3	48	0.00212507305266134	0.28367540357143	0.195473761531772	M4	-1.247972333	0.666666666666667	Connectors	Ascomycota	Sordariomycetes	Coniochaetales	Coniochaetaceae	Coniochaeta	f
FASV499	7	510	0.00239124434243919	0.228726722373619	0.296179761022548	M4	-0.059427254	0.693877551020408	Connectors						f
FASV509	4	71	0.00200592178780069	0.200292394599615	0.114616117352587	M7	0.456435464587638	0.375	Peripheral nodes						f
FASV524	3	27	0.00196142466055878	0.14286573717565	0.113314585856745	M8	0.991561030552797	0	Peripheral nodes						f
FASV545	5	58	0.0020701483245332	0.331054417414629	0.16797890868211	M3	0.610619666631856	0.32	Peripheral nodes	Ascomycota	Sordariomycetes	Sordariales	Lasiosphaeriaceae	Schizothecium	f
FASV574	3	50	0.00200329060677935	0.185871643573389	0.102902333890009	M4	-1.247972333	0.666666666666667	Connectors	Fungi_phy_Incertae_sedis	Fungi_cls_Incertae_sedis	Fungi_ord_Incertae_sedis	Fungi_fam_Incertae_sedis	Fungi_gen_Incertae_sedis	f
FASV583	4	66	0.00218071628070271	0.230662045660851	0.134383126945688	M3	-0.055510879	0.375	Peripheral nodes						f
FASV593	2	12	0.00186035876358194	0.140268471989296	0.164481042787034	M5	-1.024496005	0.5	Peripheral nodes	Ascomycota	Sordariomycetes	Sordariales	Lasiosphaeriaceae	Schizothecium	f
FASV641	5	101	0.00217730626278	0.378187617700439	0.214671351095442	M1	-0.386720293	0.56	Peripheral nodes						f
FASV642	3	105	0.00203667119615911	0.187856365899344	0.191569167044246	M5	-0.303554372	0.444444444444444	Peripheral nodes	Chytridiomycota	Spizellomycetes	Spizellomycetales	Spizellomycetales_fam_Incertae_sedis	Spizellomycetales_gen_Incertae_sedis	f
FASV668	5	203	0.00205242228058475	0.136800501014284	0.117463217499742	M10	0.645497224367903	0.72	Connectors	Mortierellomycota	Mortierellomycetes	Mortierellales	Mortierellaceae	Mortierella	f
FASV683	2	10	0.00174041455781135	0.092647759679393	0.10339040820095	M9	-0.816496581	0.5	Peripheral nodes	Ascomycota	Sordariomycetes	Sordariales	Lasiosphaeriaceae	Lasiosphaeriaceae_gen_Incertae_sedis	f
FASV779	7	248	0.0024224195416755	0.453843255257255	0.0902937475240397	M3	0.610619666631856	0.612244897959184	Peripheral nodes						f
FASV768	5	200	0.00226636377624762	0.353650507330304	0.115592265974469	M5	-0.303554372	0.72	Connectors	Ascomycota	Eurotiomycetes	Eurotiales	Aspergillaceae	Aspergillus	f
FASV803	6	236	0.0023051236861057	0.367770921824009	0.118846094714074	M8	-0.165260172	0.777777777777778	Connectors						f
FASV811	8	498	0.00243605833177097	0.45919517401772	0.0893989446206483	M1	-0.386720293	0.6875	Connectors	Basidiomycota	Agaricomycetes	Cantharellales	Ceratobasidiaceae	Ceratobasidium	f
FASV836	3	77	0.00205164599261697	0.108687919327345	0.110792868583551	M7	-1.369306394	0.666666666666667	Connectors						f
FASV866	5	199	0.00221309180971068	0.231568904198881	0.0706894293679194	M2	-1.387575692	0.72	Connectors						f
FASV918	6	102	0.00216433757135793	0.346559441483525	0.102170222423598	M3	-0.055510879	0.666666666666667	Connectors						f
FASV934	6	300	0.00233635615004952	0.29950354975971	0.0929781562342138	M3	0.610619666631856	0.5	Peripheral nodes	Ascomycota	Dothideomycetes	Pleosporales	Pleosporales_fam_Incertae_sedis	Pleosporales_gen_Incertae_sedis	f
FASV1036	10	439	0.00247809886840129	0.653600987185751	0.0902124018055496	M2	1.72250775528964	0.58	Peripheral nodes						f
FASV1065	5	147	0.0022587286023465	0.306881224298215	0.0817524470825765	M4	-0.059427254	0.56	Peripheral nodes						f
BASV6	8	341	0.00243773642722808	0.415313188327444	0.610987691579335	M4	1.1291178252056	0.5625	Peripheral nodes	Verrucomicrobiota	Verrucomicrobiae	Chthoniobacterales	Chthoniobacteraceae	Candidatus_Udaeobacter	b
BASV8	5	149	0.00223068338646348	0.286539459507011	0.180099420737139	M8	-1.322081374	0.8	Connectors	Gemmatimonadota	Gemmatimonadetes	Gemmatimonadales	Gemmatimonadaceae	uncultured	b
BASV9	4	79	0.00214078152199355	0.291357252742425	0.131047952487593	M2	-1.387575692	0.75	Connectors	Actinobacteriota	Thermoleophilia	Solirubrobacterales	67-14	67-14	b
BASV10	5	96	0.00214035163220199	0.311254610491534	0.13601004131549	M5	0.417387261496839	0.56	Peripheral nodes	Gemmatimonadota	Gemmatimonadetes	Gemmatimonadales	Gemmatimonadaceae		b
BASV11	4	97	0.00216301154970585	0.154669772036802	0.236309312213816	M3	-0.721641424	0.625	Connectors	Proteobacteria	Alphaproteobacteria	Rhizobiales	uncultured	uncultured	b
BASV12	4	81	0.00206644922784616	0.164401551110518	0.32302384812429	M6	0.31223555118936	0.375	Peripheral nodes	Acidobacteriota	Blastocatellia	Pyrinomonadales	Pyrinomonadaceae	RB41	b
BASV13	8	334	0.00241131558183734	0.430156972369773	0.280317345916974	M2	0.478474376469345	0.65625	Connectors	Acidobacteriota	Blastocatellia	Pyrinomonadales	Pyrinomonadaceae	RB41	b
BASV16	5	199	0.0023965463757691	0.345816819727444	0.295854378148588	M3	-1.38777197	0.8	Connectors	Acidobacteriota	Blastocatellia	Pyrinomonadales	Pyrinomonadaceae	RB41	b
BASV17	4	113	0.00204457711772	0.203610811674924	0.138857141462645	M4	-0.653699794	0.625	Connectors	Proteobacteria	Gammaproteobacteria	Burkholderiales	Nitrosomonadaceae	MND1	b
BASV18	4	35	0.00196289336806489	0.223881328605788	0.132268138264945	M7	1.36930639376292	0	Peripheral nodes	Actinobacteriota	Thermoleophilia	Gaiellales	uncultured	uncultured	b
BASV19	5	115	0.0021840263392925	0.263412908378996	0.126411246533656	M5	-0.303554372	0.64	Connectors	Gemmatimonadota	Gemmatimonadetes	Gemmatimonadales	Gemmatimonadaceae	uncultured	b
BASV20	5	239	0.00223343745988292	0.261359437613923	0.119496860461995	M5	-0.303554372	0.72	Connectors	Chloroflexi	Gitt-GS-136	Gitt-GS-136	Gitt-GS-136	Gitt-GS-136	b
BASV21	5	54	0.0022202585795794	0.351522147776558	0.279097160139622	M1	-0.386720293	0.48	Peripheral nodes	Acidobacteriota	Blastocatellia	Pyrinomonadales	Pyrinomonadaceae	RB41	b
BASV22	1	0	0.00187585681844898	0.0772636885911718	0.23915641236097	M3	-1.38777197	0	Peripheral nodes	Acidobacteriota	Vicinamibacteria	Vicinamibacterales	Vicinamibacteraceae	Vicinamibacteraceae	b
BASV23	2	22	0.00189808877535389	0.0761301072676094	0.105912125474144	M9	-0.816496581	0.5	Peripheral nodes	Gemmatimonadota	Gemmatimonadetes	Gemmatimonadales	Gemmatimonadaceae	uncultured	b
BASV24	1	0	0.00158534476834647	0.0374257184251936	0.108840571339788	M9	-0.816496581	0	Peripheral nodes	Actinobacteriota	Thermoleophilia	Solirubrobacterales	67-14	67-14	b
BASV25	2	8	0.00194313072112798	0.15063090785698	0.120717046239347	M3	-1.38777197	0.5	Peripheral nodes	Gemmatimonadota	Gemmatimonadetes	Gemmatimonadales	Gemmatimonadaceae	uncultured	b
BASV26	3	77	0.00218465188176922	0.206173771814412	0.104366556822831	M8	-1.322081374	0.666666666666667	Connectors	Actinobacteriota	Thermoleophilia	Gaiellales	uncultured	uncultured	b
BASV27	7	461	0.00243234821720519	0.439576036711836	0.0888295245912174	M3	-0.055510879	0.73469387755102	Connectors	Actinobacteriota	Thermoleophilia	Solirubrobacterales	Solirubrobacteraceae	Solirubrobacter	b
BASV28	7	219	0.00222157146836852	0.371439643417962	0.10355309963793	M4	-0.653699794	0.73469387755102	Connectors	Actinobacteriota	MB-A2-108	MB-A2-108	MB-A2-108	MB-A2-108	b
BASV29	6	250	0.00230815919061324	0.275274799235896	0.145852873252796	M5	0.417387261496839	0.666666666666667	Connectors	Chloroflexi	P2-11E	P2-11E	P2-11E	P2-11E	b
BASV30	12	783	0.00259217848714541	0.683080649402598	0.0706894293679194	M2	0.478474376469345	0.791666666666667	Connectors	Actinobacteriota	Thermoleophilia	Gaiellales			b
BASV31	5	139	0.0021954482245447	0.445966155251632	0.121205120550288	M1	-0.386720293	0.56	Peripheral nodes	NB1-j	NB1-j	NB1-j	NB1-j	NB1-j	b
BASV33	1	0	0.00159810702647066	0.0446471092047682	0.0834607071708691	M5	-1.024496005	0	Peripheral nodes	Gemmatimonadota	Gemmatimonadetes	Gemmatimonadales	Gemmatimonadaceae	uncultured	b
BASV35	2	0	0.00173868147751809	0.0714366329220517	0.117463217499742	M5	-0.303554372	0	Peripheral nodes	Acidobacteriota	Vicinamibacteria	Vicinamibacterales			b
BASV36	2	0	0.00195829925365814	0.139288597551382	0.12307607207556	M8	-1.322081374	0.5	Peripheral nodes	RCP2-54	RCP2-54	RCP2-54	RCP2-54	RCP2-54	b
BASV38	7	205	0.00233789502302692	0.445176730458072	0.0742686409814849	M2	-0.765559002	0.775510204081633	Connectors	Gemmatimonadota	Gemmatimonadetes	Gemmatimonadales	Gemmatimonadaceae	uncultured	b
BASV39	3	47	0.00209135229709501	0.120265029280365	0.163098165572702	M4	-0.653699794	0.444444444444444	Peripheral nodes	Acidobacteriota	Blastocatellia				b
BASV40	3	0	0.00214815685115523	0.203611130397132	0.0998111965873844	M2	-0.143542313	0	Peripheral nodes	Gemmatimonadota	Gemmatimonadetes	Gemmatimonadales	Gemmatimonadaceae	uncultured	b
BASV41	3	18	0.00195691983606269	0.223196614926129	0.0855756958516124	M1	-1.017684982	0.444444444444444	Peripheral nodes	Proteobacteria	Alphaproteobacteria	Rhizobiales	Xanthobacteraceae	Bradyrhizobium	b
BASV42	8	198	0.00224788929102023	0.386294148028684	0.110792868583551	M2	-0.143542313	0.71875	Connectors	Proteobacteria	Gammaproteobacteria	Burkholderiales	Sutterellaceae	uncultured	b
BASV43	3	68	0.00192157387824968	0.083272230792305	0.0915139333013916	M10	0.645497224367903	0.444444444444444	Peripheral nodes	Acidobacteriota	Vicinamibacteria	Vicinamibacterales	Vicinamibacteraceae	Vicinamibacteraceae	b
BASV44	6	190	0.00237950946113311	0.53988378323985	0.186119003905408	M5	0.417387261496839	0.666666666666667	Connectors	Acidobacteriota	Blastocatellia				b
BASV46	4	110	0.00210152196307498	0.201412701694511	0.10989806568016	M7	-0.456435465	0.625	Connectors	Acidobacteriota	Vicinamibacteria	Vicinamibacterales			b
BASV52	6	281	0.00237120336566317	0.331717089797028	0.0973708250326806	M5	-1.024496005	0.833333333333333	Connectors	Acidobacteriota	Vicinamibacteria	Vicinamibacterales	Vicinamibacteraceae	Vicinamibacteraceae	b
BASV54	9	563	0.00244956411447923	0.423291210791404	0.122343960609149	M2	0.478474376469345	0.666666666666667	Connectors	Chloroflexi	P2-11E	P2-11E	P2-11E	P2-11E	b
BASV59	2	0	0.00178659013089515	0.134087310379922	0.073699220952054	M5	-0.303554372	0	Peripheral nodes	Gemmatimonadota	Gemmatimonadetes	Gemmatimonadales	Gemmatimonadaceae	Roseisolibacter	b
BASV60	4	58	0.00211728331894725	0.338839891744884	0.073048455204133	M3	-1.38777197	0.75	Connectors	Acidobacteriota	Holophagae	Subgroup_7	Subgroup_7	Subgroup_7	b
BASV61	7	402	0.00246221015905139	0.381684805870063	0.0831353242969086	M2	-0.143542313	0.73469387755102	Connectors	Proteobacteria	Gammaproteobacteria	Burkholderiales	Nitrosomonadaceae	MND1	b
BASV64	4	136	0.00222530758584182	0.17641058117888	0.081427064208616	M8	-0.165260172	0.625	Connectors	Actinobacteriota	Acidimicrobiia	IMCC26256	IMCC26256	IMCC26256	b
BASV65	9	305	0.00247003078631262	0.680491039154409	0.12925834668081	M1	0.244244395616566	0.691358024691358	Connectors	Acidobacteriota	Blastocatellia	Pyrinomonadales	Pyrinomonadaceae	RB41	b
BASV71	3	73	0.00207837209627261	0.0999425534989383	0.0803695698682443	M2	-0.765559002	0.444444444444444	Peripheral nodes	Acidobacteriota	Blastocatellia	Pyrinomonadales	Pyrinomonadaceae	RB41	b
BASV74	7	471	0.00236475274403681	0.252599083385201	0.109247299932239	M2	0.478474376469345	0.612244897959184	Peripheral nodes	Acidobacteriota	Vicinamibacteria	Vicinamibacterales	Vicinamibacteraceae	Vicinamibacteraceae	b
BASV75	3	21	0.00208254279060398	0.191551396180907	0.131291989643063	M2	-1.387575692	0.666666666666667	Connectors	Acidobacteriota	Blastocatellia	Pyrinomonadales	Pyrinomonadaceae	RB41	b
BASV77	3	25	0.00215585972964736	0.300463407670314	0.0798814955573036	M4	-1.247972333	0.666666666666667	Connectors	Gemmatimonadota	Gemmatimonadetes	Gemmatimonadales	Gemmatimonadaceae	Gemmatimonas	b
BASV80	1	0	0.00162571432947663	0.0508241133328161	0.131373335361553	M6	-1.092824429	0	Peripheral nodes	Acidobacteriota	Blastocatellia	Pyrinomonadales	Pyrinomonadaceae	RB41	b
BASV86	7	287	0.00227134636034833	0.282415719121525	0.0808576441791851	M7	-0.456435465	0.775510204081633	Connectors	Proteobacteria	Gammaproteobacteria	Burkholderiales	TRA3-20	TRA3-20	b
BASV88	2	21	0.00199255035090363	0.108116416542664	0.0864704987550038	M5	-1.024496005	0.5	Peripheral nodes	Acidobacteriota	Blastocatellia	Pyrinomonadales	Pyrinomonadaceae	RB41	b
BASV91	5	144	0.00222903519688704	0.282607070161532	0.080125532712774	M1	0.244244395616566	0.32	Peripheral nodes	Acidobacteriota	Subgroup_5	Subgroup_5	Subgroup_5	Subgroup_5	b
BASV93	3	20	0.0019474319859058	0.181655784175214	0.128444889495909	M1	-1.64864967	0.666666666666667	Connectors	Acidobacteriota	Blastocatellia	Pyrinomonadales	Pyrinomonadaceae	RB41	b
BASV106	6	319	0.00241138628563317	0.253379449009993	0.0828912871414382	M10	-1.290994449	0.722222222222222	Connectors	Proteobacteria	Gammaproteobacteria	Steroidobacterales	Steroidobacteraceae		b
BASV110	4	78	0.0020330908846179	0.15986533606635	0.0713401951158404	M6	-0.390294439	0.625	Connectors	Acidobacteriota	Vicinamibacteria	Vicinamibacterales	Vicinamibacteraceae	Vicinamibacteraceae	b
BASV111	2	22	0.00184322068670606	0.0954495841487165	0.0755701724773269	M5	-1.024496005	0.5	Peripheral nodes	Acidobacteriota	Vicinamibacteria	Vicinamibacterales	uncultured	uncultured	b
BASV157	6	172	0.00210764381785413	0.264647669430467	0.0914325875829015	M1	-0.386720293	0.666666666666667	Connectors	Acidobacteriota	Blastocatellia	Pyrinomonadales	Pyrinomonadaceae	RB41	b
BASV178	7	157	0.00217028102526793	0.391933401772184	0.0823218671120074	M2	-0.765559002	0.775510204081633	Connectors	Acidobacteriota	Blastocatellia	Pyrinomonadales	Pyrinomonadaceae	RB41	b
BASV222	3	55	0.00207465824228795	0.173906628526412	0.0759769010697775	M8	0.991561030552797	0	Peripheral nodes	Chloroflexi	Ktedonobacteria	C0119	C0119	C0119	b
