# Supplementary material for: Microbial interactions mediate the fairy ring type effects on alpine meadow plant communities on the Tibetan plateau
Source: Environ Microbiome. 2026 Mar 10;21:55. doi: 10.1186/s40793-026-00873-z (PMC13088534; doi:10.1186/s40793-026-00873-z)
Supplement: Supplementary file 2 — Supplementary Material 2 [file 40793_2026_873_MOESM2_ESM.zip › co-occurrence network/cross-K/T1/Agrocybe_20in_edge.csv]

Source	Target	Interaction	weight
FASV4	FASV38	+	0.980067027082466
FASV4	FASV66	+	0.891469827691931
FASV4	FASV104	-	0.858030612032741
FASV4	FASV150	+	0.893714499651815
FASV4	FASV176	+	0.877505671527066
FASV4	FASV178	+	0.829440743863507
FASV4	BASV38	+	0.990442884771253
FASV7	FASV17	-	0.687264872235715
FASV7	FASV445	-	0.893373680917642
FASV7	BASV35	+	0.97449933898283
FASV7	BASV40	+	0.956918794225773
FASV7	BASV51	+	0.936441897245101
FASV7	BASV52	+	0.870523401422392
FASV7	BASV58	+	0.960442396820698
FASV9	FASV91	+	0.788102448690647
FASV9	FASV490	+	0.966189458319903
FASV9	FASV555	+	0.930468411240406
FASV9	BASV57	-	0.888384542168262
FASV9	BASV69	-	0.905301806764694
FASV10	FASV51	+	0.889674388929915
FASV10	FASV56	-	0.990858404815571
FASV10	FASV310	-	0.955911790945262
FASV10	FASV345	-	0.971546316752674
FASV10	FASV370	-	0.894279903754263
FASV10	BASV31	+	0.887473802919611
FASV10	BASV32	+	0.868919015644143
FASV10	BASV76	-	0.983595387512496
FASV10	BASV151	-	0.954461132339543
FASV10	BASV165	-	0.911334630294663
FASV13	FASV18	-	0.875718871774299
FASV13	FASV53	-	0.939793762481695
FASV13	FASV1006	+	0.977960128299241
FASV16	FASV141	-	0.853262419415584
FASV16	FASV176	+	0.96668032982536
FASV17	FASV621	+	0.935843216395649
FASV17	BASV24	+	1
FASV17	BASV59	+	0.895478382732233
FASV18	FASV66	+	0.93512620375586
FASV18	FASV407	+	0.988210848096306
FASV18	FASV445	+	0.974710394737778
FASV18	FASV528	+	0.924828612499358
FASV18	FASV600	-	0.938892703818571
FASV18	BASV11	+	0.874713647032381
FASV21	BASV16	+	0.924708696456913
FASV21	BASV19	-	0.871364657795165
FASV21	BASV29	+	0.883044987938777
FASV22	FASV71	+	0.938268280833484
FASV22	FASV127	+	0.900494137715939
FASV22	BASV45	-	0.725086466825553
FASV27	FASV240	+	0.856847781293613
FASV27	FASV243	-	0.923938633895294
FASV27	FASV303	+	0.968329437255758
FASV27	FASV310	+	0.92060028246258
FASV27	FASV509	+	0.934775486615049
FASV27	BASV25	+	0.842080980964487
FASV27	BASV49	+	0.676243195209587
FASV27	BASV58	+	0.683852449278992
FASV30	FASV56	+	0.954629650098482
FASV30	FASV66	-	0.966473199649453
FASV30	FASV96	+	0.996833450216863
FASV30	FASV174	+	0.8956412917328
FASV30	FASV190	+	0.909005081640839
FASV30	FASV509	+	0.743252252551906
FASV30	BASV26	+	1
FASV33	FASV204	+	0.800607065240246
FASV33	FASV240	+	0.84029829932887
FASV33	FASV610	+	0.845294562168928
FASV33	BASV10	+	0.831935994481009
FASV33	BASV19	+	0.775430272154623
FASV3	FASV190	+	0.961070987326601
FASV3	FASV310	+	0.886872950607702
FASV3	FASV621	+	0.874183818652443
FASV3	FASV819	-	0.948779047469854
FASV34	FASV150	+	0.844328987639684
FASV40	FASV91	+	0.926726586343175
FASV40	FASV176	-	0.85714718795614
FASV40	FASV407	-	0.732588518053099
FASV40	BASV32	+	0.974718342475086
FASV40	BASV38	+	0.982552260713139
FASV40	BASV45	+	0.953057527807036
FASV40	BASV53	-	0.96588536302266
FASV40	BASV411	+	0.9613044861993
FASV38	FASV204	+	0.82840984736733
FASV38	FASV288	+	0.893355172416548
FASV38	FASV344	+	0.894764773513476
FASV38	FASV380	+	0.919298286785631
FASV38	FASV407	+	0.981787620916475
FASV38	FASV410	+	0.964185993710866
FASV38	BASV61	+	0.946065212222439
FASV41	FASV96	+	0.951900122820898
FASV41	FASV182	+	0.987024120005307
FASV41	FASV310	+	0.89788996266424
FASV41	FASV621	+	0.982347532252868
FASV41	FASV779	+	0.974105292216308
FASV41	FASV1006	+	0.941715747594936
FASV41	BASV9	-	0.95556003104467
FASV41	BASV28	+	0.964338177409665
FASV41	BASV61	+	0.973791373748603
FASV42	FASV74	+	0.960755335522808
FASV42	FASV90	+	0.913853914590482
FASV42	FASV110	+	0.977552783521446
FASV42	FASV118	-	0.884253322507969
FASV42	FASV300	+	0.934765823381335
FASV42	FASV621	+	0.872347960540377
FASV42	BASV12	+	0.958196539329106
FASV42	BASV21	+	0.969797595291919
FASV42	BASV28	+	0.711031269437605
FASV42	BASV32	+	0.796771471098008
FASV42	BASV33	+	0.803939207450489
FASV42	BASV49	+	0.877959294519422
FASV47	FASV54	+	0.920589825624799
FASV47	FASV1	-	0.975931710752973
FASV47	FASV91	+	0.9976437063642
FASV47	FASV173	+	0.87389561249208
FASV47	FASV186	+	0.916029190361907
FASV47	FASV188	+	0.988893665608332
FASV47	BASV10	-	0.667731016957585
FASV47	BASV52	-	0.697959661157325
FASV48	FASV118	-	0.49815182266271
FASV48	FASV571	+	0.894448800067568
FASV48	BASV6	+	0.649624353756293
FASV48	BASV16	+	0.677351311593199
FASV48	BASV28	+	0.873480157309761
FASV48	BASV39	+	0.874943097950228
FASV48	BASV49	+	0.747862155398832
FASV48	BASV53	+	0.970917006930013
FASV48	BASV63	+	0.952084400157732
FASV48	BASV69	+	0.89492569268063
FASV48	BASV92	+	0.957654784138625
FASV50	FASV72	+	0.984190999764471
FASV50	FASV112	-	0.964601767714851
FASV50	FASV324	+	0.873247737085525
FASV51	FASV66	+	0.917359727721965
FASV51	FASV141	+	0.913592207353344
FASV51	FASV252	+	0.961229790650074
FASV51	FASV303	+	0.944605696474407
FASV53	FASV121	+	0.937494377751752
FASV53	FASV137	+	0.866722718515478
FASV53	FASV150	+	0.945077494322141
FASV53	FASV174	-	0.839440576766431
FASV53	FASV240	+	0.974472895406587
FASV53	FASV370	+	0.896650293389555
FASV53	FASV400	+	0.894551159520047
FASV53	FASV407	+	0.967981545731937
FASV53	BASV10	+	0.962525150876953
FASV53	BASV16	+	0.986744042433241
FASV53	BASV26	-	0.970042353777575
FASV53	BASV50	+	0.944703022017833
FASV54	FASV1	+	0.968483225155659
FASV54	FASV72	+	0.977167665710664
FASV54	FASV74	+	0.903700603603864
FASV54	FASV165	-	0.941973423121402
FASV54	FASV221	-	0.97176534300833
FASV54	FASV240	-	0.982137750530979
FASV54	FASV266	-	0.970085282441228
FASV54	FASV400	-	0.958394348252695
FASV54	FASV490	-	0.904913195605347
FASV54	FASV617	-	0.982998935076122
FASV54	FASV1006	-	0.94260271102815
FASV54	BASV43	+	0.929778391353004
FASV56	FASV819	+	0.670799971240104
FASV56	FASV1031	+	0.802940090057656
FASV56	FASV1129	+	0.784814391256856
FASV56	BASV17	+	0.883615029444953
FASV56	BASV22	+	0.983655425590408
FASV56	BASV26	+	0.690201779021128
FASV1	BASV33	+	0.852376698336261
FASV1	BASV59	+	0.904838678218888
FASV1	BASV92	+	0.974909880611195
FASV66	FASV69	+	0.86584634195968
FASV66	FASV77	+	0.935023233292846
FASV66	FASV81	+	0.872763514187898
FASV66	FASV112	+	0.94823602755566
FASV66	FASV12	+	0.935054094279812
FASV66	FASV129	+	0.865617522051677
FASV66	FASV174	+	0.948767664703998
FASV66	FASV731	-	0.825892248257662
FASV66	BASV151	+	0.99475224044884
FASV69	FASV72	+	0.978968593581969
FASV69	FASV90	+	0.96109810640347
FASV69	FASV110	-	0.962663609328145
FASV69	FASV142	+	0.976316925238551
FASV69	FASV243	+	0.980647169363642
FASV69	FASV266	+	0.986160348793103
FASV69	FASV345	+	0.916997943270344
FASV69	FASV342	+	0.979805628190371
FASV69	FASV731	+	1
FASV69	BASV53	+	0.885460973954243
FASV70	FASV243	+	0.880691720400939
FASV70	FASV348	+	0.918819738116791
FASV70	FASV400	+	0.870299624566304
FASV70	FASV485	+	0.892866358896528
FASV70	FASV548	+	0.917388262467289
FASV70	FASV555	+	0.97455308904034
FASV70	FASV746	+	0.973527630275927
FASV70	FASV982	+	0.906787234029596
FASV70	BASV6	+	0.855716549914799
FASV70	BASV18	+	0.879283713387321
FASV70	BASV22	+	0.91340837752736
FASV72	FASV555	-	0.847540855198403
FASV72	BASV40	-	0.717346547600836
FASV72	BASV92	-	0.549089366156339
FASV74	FASV112	-	0.794777335701253
FASV74	FASV188	+	0.912817675126714
FASV74	FASV159	-	0.964271771374525
FASV74	FASV246	+	0.959926853534747
FASV74	FASV383	+	0.82288429614325
FASV74	FASV428	+	0.852118007049924
FASV74	FASV445	+	0.983726189759661
FASV74	FASV819	+	0.98536559173154
FASV74	BASV81	-	0.724980078352001
FASV77	FASV300	-	0.776922410565769
FASV77	BASV25	-	0.849115650588527
FASV83	FASV490	-	0.842457373657003
FASV83	FASV548	+	0.650585475386199
FASV83	BASV27	+	0.812586383332621
FASV83	BASV51	+	0.837689697330805
FASV83	BASV61	+	0.948954838797646
FASV83	BASV112	+	0.791836517716273
FASV83	BASV165	+	0.853973903449063
FASV90	FASV71	+	0.868972534427718
FASV90	FASV130	+	0.92080178995114
FASV90	FASV141	+	0.84099326374928
FASV90	FASV178	+	0.921526619777019
FASV90	FASV188	+	0.975852084271678
FASV90	FASV204	+	0.824027064445718
FASV90	BASV61	+	0.936770846553063
FASV90	BASV92	+	0.855857098935245
FASV91	FASV201	+	0.946054816693743
FASV91	BASV20	-	0.742418780030347
FASV96	FASV127	-	0.9247604309435
FASV96	BASV38	+	0.978514312640284
FASV96	BASV43	+	0.890914382972142
FASV96	BASV56	+	0.878818948273341
FASV101	FASV621	+	0.816708398131076
FASV101	FASV808	-	0.950262754543235
FASV101	BASV165	+	0.932001328
FASV104	FASV127	+	0.929671231819475
FASV104	FASV370	+	0.951274591373202
FASV104	BASV6	+	0.916473069155933
FASV104	BASV61	+	0.96675901584443
FASV110	FASV178	+	0.944700886295389
FASV110	FASV188	+	0.998115069069569
FASV110	FASV213	+	0.857020549789388
FASV110	FASV266	+	0.862120970587638
FASV110	FASV407	+	0.688017774482388
FASV110	FASV982	+	0.93791904921124
FASV110	BASV114	+	0.911256184969918
FASV2	FASV71	+	0.856605248983017
FASV2	FASV400	+	0.905406916196185
FASV112	FASV243	-	0.922800020341848
FASV112	FASV731	-	0.90398567801311
FASV112	BASV29	+	0.898898439453376
FASV111	BASV10	+	0.704249602301168
FASV111	BASV25	+	0.715660143958303
FASV111	BASV29	+	0.89437889946823
FASV111	BASV45	+	0.864621268896055
FASV71	FASV213	+	0.659219050678742
FASV71	FASV407	+	0.933226980252369
FASV118	FASV140	-	0.957950082523482
FASV118	FASV301	-	0.969122472362956
FASV118	FASV354	-	0.786328443410868
FASV118	BASV6	-	0.831541141715661
FASV118	BASV13	-	0.863961323140937
FASV121	FASV188	-	0.928361455370297
FASV121	BASV16	+	0.947724544128477
FASV121	BASV19	-	0.950337066929215
FASV121	BASV29	+	0.957990851544319
FASV121	BASV63	+	0.859468578001263
FASV121	BASV92	+	0.829850756309825
FASV121	BASV114	+	0.983693161201911
FASV12	FASV178	+	0.974187668394882
FASV12	FASV270	+	0.972336423735413
FASV12	BASV23	+	0.786315673693163
FASV12	BASV28	-	0.925887554773782
FASV127	FASV213	+	0.933212060291936
FASV127	FASV246	+	0.971562904177903
FASV127	FASV252	+	0.975413662079739
FASV127	FASV338	+	0.835826320826272
FASV127	BASV10	+	0.722759907468938
FASV127	BASV49	-	0.977209106494897
FASV127	BASV63	-	0.817341333331002
FASV130	FASV214	-	0.857978340743706
FASV130	FASV240	+	0.942651182237049
FASV130	FASV252	+	0.968979889957331
FASV130	FASV288	+	0.955169667932963
FASV130	FASV301	+	0.924437622860044
FASV130	FASV324	+	0.939589210391561
FASV130	FASV442	+	0.974165141532938
FASV130	FASV610	-	0.960727921367433
FASV130	BASV50	+	0.987679130004576
FASV137	FASV213	-	0.916571349484088
FASV137	FASV571	-	0.906642532357817
FASV137	BASV22	+	0.870125685746384
FASV137	BASV32	+	0.618914063918451
FASV137	BASV63	-	0.917509097360553
FASV129	FASV182	-	0.840998513497108
FASV129	FASV571	-	0.735494823803977
FASV141	FASV165	+	0.824354296317003
FASV141	FASV383	+	0.720579976773622
FASV141	FASV1031	-	0.962997560644531
FASV141	BASV17	-	0.740003671727741
FASV141	BASV69	-	0.863666094120103
FASV141	BASV143	+	0.968658501711404
FASV141	BASV165	-	0.851425615316059
FASV150	FASV236	-	0.834369849553084
FASV150	FASV310	-	0.949834132805395
FASV150	FASV324	-	0.923969450422924
FASV150	FASV600	-	0.766552392988231
FASV150	FASV617	-	0.940390383506085
FASV150	BASV13	-	0.941841941590249
FASV150	BASV40	-	0.959533013041441
FASV150	BASV112	-	0.934171808666693
FASV160	FASV252	-	0.836994329471112
FASV160	FASV344	-	0.95643533108307
FASV160	FASV345	-	0.922645928493485
FASV160	FASV571	-	0.730980116353004
FASV160	FASV621	-	0.786719833702827
FASV160	FASV731	-	0.944400214801178
FASV160	BASV18	-	0.959069727453254
FASV160	BASV45	-	0.967551118019783
FASV160	BASV151	-	0.945822328442434
FASV142	FASV186	+	0.997860736463913
FASV142	FASV348	-	0.703046009323098
FASV142	FASV528	-	0.880414747334805
FASV142	FASV600	-	0.953810882289301
FASV142	FASV617	-	0.769375865542536
FASV142	FASV819	-	0.6578527826684
FASV142	FASV1031	-	0.733859256761212
FASV142	FASV1129	-	0.853465761016413
FASV142	BASV17	-	0.834493901453003
FASV142	BASV22	-	0.77815829117503
FASV142	BASV26	-	0.569619833660951
FASV142	BASV28	-	0.976396844177874
FASV142	BASV36	-	0.77486737867098
FASV142	BASV42	-	0.709010323222578
FASV142	BASV50	-	0.89378206605439
FASV165	FASV338	-	0.803405862946897
FASV165	FASV410	-	0.911867072213723
FASV165	FASV428	-	0.898298370040945
FASV165	BASV6	-	0.738584448625675
FASV165	BASV9	-	0.923947374200046
FASV165	BASV26	-	0.765531937422811
FASV165	BASV30	-	0.931563275686488
FASV165	BASV69	-	0.959299139809671
FASV173	FASV159	-	0.931491518768098
FASV173	FASV236	+	0.997853138055386
FASV173	FASV257	-	0.832680290002232
FASV173	BASV8	-	0.953988646880216
FASV173	BASV51	-	0.995194503449576
FASV174	FASV204	-	0.875195429386793
FASV174	FASV509	-	0.84886348282221
FASV174	FASV779	-	0.956054890440152
FASV174	FASV808	-	0.905195791117812
FASV174	BASV24	-	0.738831470989892
FASV174	BASV29	-	0.7934403095886
FASV174	BASV31	-	0.95009186299089
FASV174	BASV59	-	0.955780221758961
FASV174	BASV76	-	0.983044223035238
FASV176	FASV95	-	0.973633543678442
FASV176	FASV310	-	0.943488915901145
FASV176	FASV428	-	0.80201835207832
FASV176	FASV779	-	0.821710168060132
FASV176	BASV12	-	0.943953427650964
FASV176	BASV22	-	0.710106060960741
FASV176	BASV35	-	0.956456832609617
FASV176	BASV39	-	0.712126327117625
FASV176	BASV56	-	0.787889055781189
FASV176	BASV57	-	0.891605356106074
FASV176	BASV114	-	0.804346897265606
FASV176	BASV411	-	0.953055795889764
FASV178	FASV192	-	0.982423880488726
FASV178	FASV270	-	0.963334649908467
FASV178	FASV342	-	0.867348068717272
FASV178	BASV16	-	0.827480160614803
FASV178	BASV29	-	0.946995056481343
FASV178	BASV30	-	0.920128906363303
FASV178	BASV63	-	0.699676091788038
FASV178	BASV92	-	0.784568807259464
FASV178	BASV114	-	0.935568960226817
FASV182	FASV214	-	0.789869274410569
FASV182	FASV236	-	0.951412973452434
FASV182	FASV380	-	0.961029195502396
FASV182	FASV617	-	0.93905883993606
FASV182	FASV982	+	0.998227868948268
FASV182	FASV1006	+	0.998404995615092
FASV182	BASV33	-	0.835186680586105
FASV182	BASV53	-	0.9578595881682
FASV182	BASV56	-	0.944339892545703
FASV186	FASV218	-	0.802992927560028
FASV186	FASV240	-	0.943014125580975
FASV186	FASV324	-	0.825945075860812
FASV186	FASV342	-	0.953643247014652
FASV186	BASV12	-	0.927065256677045
FASV186	BASV23	+	0.998153565428304
FASV186	BASV63	-	0.827343861856052
FASV190	FASV192	-	0.935071650905231
FASV190	FASV201	-	0.898405545146338
FASV190	FASV303	-	0.711202977023285
FASV190	FASV345	-	0.765286704380041
FASV190	FASV348	-	0.93263993168109
FASV190	FASV490	-	0.788972971323216
FASV190	FASV555	-	0.945416889634364
FASV190	BASV12	-	0.961469671232408
FASV190	BASV35	-	0.936987401951844
FASV190	BASV51	+	0.997659899069462
FASV188	FASV221	-	0.817470756289632
FASV188	FASV300	-	0.947051995362255
FASV188	FASV303	-	0.916816796319929
FASV188	FASV348	-	0.715444508962564
FASV188	FASV571	-	0.772712543548317
FASV188	FASV600	-	0.926247664410773
FASV188	BASV6	-	0.788507913884704
FASV188	BASV11	-	0.942426183875672
FASV188	BASV81	-	0.928528971926741
FASV192	FASV370	-	0.820968252533779
FASV192	FASV509	-	0.94179308563663
FASV192	FASV528	-	0.909520305302338
FASV192	BASV16	-	0.770701489580866
FASV192	BASV18	-	0.92620943966405
FASV192	BASV33	-	0.781592115046509
FASV192	BASV39	-	0.947196050777402
FASV192	BASV143	-	0.957085233390059
FASV201	FASV270	-	0.931982886614006
FASV201	FASV344	+	0.998229917260875
FASV201	FASV779	-	0.836248354813192
FASV201	BASV12	-	0.965475412449574
FASV201	BASV13	-	0.932585722948283
FASV201	BASV49	-	0.795781327233752
FASV201	BASV51	-	0.944317712510052
FASV201	BASV114	-	0.830855077345013
FASV201	BASV411	-	0.956854737585213
FASV159	FASV324	-	0.962504320941508
FASV159	FASV490	-	0.936522816523462
FASV159	FASV617	+	0.998800035866992
FASV159	FASV621	+	0.998885531419016
FASV159	BASV24	-	0.730135678656783
FASV159	BASV29	-	0.819381648333033
FASV159	BASV49	-	0.952845884069782
FASV159	BASV50	-	0.926803859421818
FASV159	BASV59	-	0.729402263933369
FASV204	FASV240	-	0.783592821773686
FASV204	FASV236	-	0.714219830318724
FASV204	FASV270	-	0.842742808484453
FASV204	FASV344	-	0.805294619431227
FASV204	FASV400	-	0.926102282132431
FASV204	BASV114	-	0.877667600215076
FASV95	FASV243	-	0.989182653602366
FASV95	FASV252	-	0.927822049774102
FASV95	FASV390	-	0.786810111252869
FASV95	FASV442	-	0.844429903340033
FASV95	FASV461	-	0.959277520112217
FASV95	FASV910	-	0.970680395014929
FASV95	BASV27	-	0.973562237883684
FASV95	BASV56	-	0.954950372840634
FASV95	BASV92	+	0.996226899821987
FASV211	FASV370	-	0.861605635153313
FASV211	FASV509	-	0.976003639107596
FASV211	FASV528	-	0.94816014920673
FASV211	BASV9	-	0.758802060152841
FASV211	BASV16	-	0.824072761812052
FASV211	BASV18	-	0.956643256800404
FASV211	BASV39	-	0.965200416764726
FASV211	BASV143	-	0.968627307134604
FASV213	FASV303	-	0.941598351668077
FASV213	FASV362	+	0.996696921964082
FASV213	FASV370	+	0.998907970389457
FASV213	FASV383	+	0.991197768541309
FASV213	FASV410	+	0.994054975855643
FASV213	FASV485	+	0.997427556771156
FASV213	BASV8	-	0.821644566514076
FASV213	BASV23	-	0.934595802574116
FASV213	BASV24	-	0.910589526346482
FASV213	BASV53	-	0.687894853148097
FASV213	BASV61	-	0.742320089210057
FASV213	BASV69	-	0.920831030172588
FASV214	FASV246	-	0.786393608853107
FASV214	FASV257	-	0.9284605954287
FASV214	FASV410	-	0.963189535120077
FASV214	FASV779	-	0.929218465256865
FASV214	BASV9	+	0.998255060704623
FASV214	BASV56	-	0.83088386957131
FASV214	BASV143	-	0.948536529260161
FASV214	BASV151	-	0.907449456299321
FASV218	FASV345	-	0.709392438466034
FASV218	FASV370	-	0.766940269183525
FASV218	FASV383	-	0.930188303451822
FASV218	FASV571	-	0.780153534890957
FASV218	FASV617	-	0.9360300385222
FASV218	BASV19	-	0.958396519567104
FASV218	BASV42	-	0.934614162017697
FASV221	FASV344	-	0.745078768246521
FASV221	FASV490	-	0.956094131169824
FASV221	FASV509	-	0.929324025864011
FASV221	FASV610	-	0.733238069076746
FASV221	BASV16	-	0.728095452119981
FASV221	BASV21	-	0.902632224818292
FASV221	BASV23	-	0.85259096217153
FASV221	BASV32	-	0.836933086068341
FASV221	BASV49	-	0.937051737277095
FASV240	BASV9	-	0.681062947845505
FASV240	BASV27	-	0.71603662102867
FASV240	BASV51	-	0.870363612504423
FASV240	BASV61	-	0.735353023717352
FASV240	BASV112	-	0.63111646155256
FASV240	BASV411	-	0.825987787543004
FASV236	FASV243	-	0.80290371139187
FASV236	FASV300	-	0.745477134153838
FASV236	FASV324	-	0.770213743314204
FASV236	FASV342	-	0.546680914490764
FASV236	FASV407	-	0.763729730685739
FASV236	FASV445	-	0.672798149917846
FASV236	FASV509	-	0.884298010597474
FASV236	BASV76	-	0.760285597620155
FASV246	FASV300	-	0.953782036137241
FASV246	FASV303	-	0.937620486611934
FASV246	FASV348	-	0.738166482928854
FASV246	FASV746	-	0.852561155241426
FASV246	BASV6	-	0.801986281746622
FASV246	BASV19	-	0.940678560130624
FASV243	FASV679	-	0.843790296402809
FASV243	BASV9	-	0.959233693742311
FASV243	BASV10	-	0.931371073314462
FASV243	BASV35	-	0.724110278556232
FASV243	BASV42	-	0.791840357411556
FASV243	BASV45	-	0.950895625903564
FASV243	BASV143	-	0.960010309988149
FASV252	FASV380	-	0.964998533898601
FASV252	FASV617	-	0.938789066596274
FASV252	FASV982	+	0.99807527334556
FASV252	FASV1006	+	0.999275043422794
FASV252	BASV20	+	0.998198502115217
FASV252	BASV56	-	0.848002164070856
FASV252	BASV143	-	0.990118290923539
FASV252	BASV151	-	0.97066836572908
FASV255	FASV288	-	0.794062865220343
FASV255	FASV428	-	0.864883706367049
FASV255	FASV445	-	0.951110936003666
FASV255	FASV731	-	0.901521908417134
FASV257	FASV589	-	0.858208875443028
FASV257	FASV1006	-	0.978761425054154
FASV257	FASV1031	-	0.9546409055968
FASV257	BASV35	-	0.830423654243026
FASV257	BASV38	-	0.955079678588975
FASV257	BASV61	-	0.848772080072884
FASV257	BASV76	-	0.969155685974692
FASV266	FASV362	-	0.963764133882158
FASV266	FASV600	-	0.93453348330774
FASV266	FASV819	+	0.995834268103758
FASV266	FASV910	+	0.996412402363667
FASV266	FASV1006	+	0.988106116310458
FASV266	BASV8	+	0.992449102707303
FASV266	BASV12	+	0.990870676727307
FASV266	BASV13	+	0.998871152732104
FASV266	BASV18	+	0.996485888026688
FASV266	BASV28	-	0.8032016446262
FASV266	BASV56	-	0.826554776458601
FASV266	BASV143	-	0.944321306200644
FASV270	FASV383	-	0.955790894619694
FASV270	FASV407	-	0.718102877234294
FASV270	FASV461	-	0.78500137913386
FASV270	FASV548	-	0.754051714109489
FASV270	FASV555	-	0.890728891762416
FASV270	FASV808	-	0.791679759360423
FASV270	FASV1006	-	0.940058862028745
FASV270	BASV9	-	0.977985115519314
FASV270	BASV29	-	0.965327813074331
FASV270	BASV43	-	0.870266386638608
FASV291	FASV779	-	0.824994367149012
FASV291	BASV12	-	0.962269639985475
FASV291	BASV13	-	0.936374008992725
FASV291	BASV22	-	0.732203763845154
FASV291	BASV49	-	0.800056138197219
FASV291	BASV51	-	0.940927539654975
FASV291	BASV114	-	0.800765487338285
FASV291	BASV411	-	0.955469042263558
FASV288	BASV143	-	0.856860985212591
FASV301	FASV354	-	0.970194471859391
FASV301	FASV362	-	0.916718780928606
FASV301	FASV589	-	0.969089373922338
FASV301	FASV617	-	0.76128169909991
FASV301	FASV779	-	0.833203675016789
FASV301	FASV819	-	0.951344943682869
FASV301	BASV18	-	0.825879704496086
FASV301	BASV22	-	0.967063021114129
FASV301	BASV27	-	0.977663095732261
FASV301	BASV52	-	0.96662585231876
FASV300	FASV310	-	0.939494329510899
FASV300	BASV22	-	0.885434244330666
FASV300	BASV36	-	0.985484233820942
FASV300	BASV76	-	0.974192934084174
FASV300	BASV112	-	0.831081761151275
FASV300	BASV411	-	0.849541282341001
FASV303	FASV324	-	0.972210504684365
FASV303	FASV485	-	0.979831770491712
FASV303	FASV555	-	0.977574708699176
FASV303	BASV6	-	0.973549961088976
FASV303	BASV20	-	0.932733694956314
FASV310	FASV345	-	0.796319909347126
FASV310	BASV22	-	0.952861580204817
FASV310	BASV36	-	0.747322748627055
FASV310	BASV38	-	0.869572373007446
FASV310	BASV81	-	0.98168706255169
FASV324	FASV528	-	0.862694779516124
FASV324	BASV9	+	0.993953291106681
FASV324	BASV39	-	0.808894180967353
FASV324	BASV81	-	0.834133950194657
FASV338	FASV362	-	0.962451474719232
FASV338	FASV370	-	0.918430421411625
FASV338	FASV428	-	0.734242563287895
FASV338	FASV600	-	0.968532033924182
FASV338	FASV621	-	0.739150767451331
FASV338	FASV808	-	0.80044596998156
FASV338	FASV910	-	0.94393355657355
FASV338	FASV1129	-	0.914497244796157
FASV338	BASV19	-	0.828099864106939
FASV338	BASV23	-	0.959450055966125
FASV338	BASV28	-	0.98221845234109
FASV338	BASV53	-	0.96018380439505
FASV338	BASV92	-	0.890700174194962
FASV344	BASV31	-	0.851364387598436
FASV344	BASV51	-	0.974683027731295
FASV344	BASV52	-	0.941957834086484
FASV345	FASV400	-	0.839558141044593
FASV345	FASV410	-	0.948497852105152
FASV345	FASV617	-	0.844361188858295
FASV345	FASV746	-	0.971191379792676
FASV345	BASV23	-	0.962390312483102
FASV345	BASV50	-	0.94428825054156
FASV342	BASV9	-	0.831693176080589
FASV342	BASV24	-	0.966877333209225
FASV342	BASV25	-	0.928875848875636
FASV342	BASV56	-	0.724361705493145
FASV342	BASV63	-	0.796560500271204
FASV342	BASV71	-	0.947164440246631
FASV342	BASV112	-	0.903862504740016
FASV348	FASV390	-	0.81742154981723
FASV348	FASV428	-	0.946403431471459
FASV348	FASV982	-	0.968784505119313
FASV348	BASV25	-	0.938272922276574
FASV354	FASV555	-	0.768741259733478
FASV354	BASV17	-	0.757423561475683
FASV354	BASV40	-	0.73681572424939
FASV354	BASV50	-	0.92354331644922
FASV354	BASV52	-	0.884142321930086
FASV354	BASV71	-	0.851266550721079
FASV362	FASV370	-	0.951914417532109
FASV362	BASV76	-	0.897300140605252
FASV370	BASV19	-	0.948729639936247
FASV370	BASV69	-	0.993630722049739
FASV380	FASV610	-	0.883625714301421
FASV380	BASV17	+	0.987420601560625
FASV380	BASV45	+	0.980650558240921
FASV383	FASV410	-	0.871946432980476
FASV383	FASV600	-	0.94696714890379
FASV383	FASV610	-	0.948659526288184
FASV383	BASV17	-	0.709103779508379
FASV383	BASV22	-	0.758253849817661
FASV383	BASV24	-	0.93730341267294
FASV383	BASV45	-	0.909484586514335
FASV383	BASV50	-	0.940797526010486
FASV390	FASV410	-	0.959242192973787
FASV390	FASV779	-	0.946646417653959
FASV390	BASV8	+	0.994855981103554
FASV390	BASV9	+	0.990068599172861
FASV390	BASV11	+	0.990740309665765
FASV390	BASV17	+	0.988586926037252
FASV390	BASV18	+	0.990862850675799
FASV390	BASV19	+	0.986408486896481
FASV390	BASV20	+	0.992016664855319
FASV390	BASV21	+	0.991061824546586
FASV390	BASV22	+	0.989940289105989
FASV390	BASV24	+	0.984045545881556
FASV390	BASV25	+	0.991169201293538
FASV390	BASV26	+	0.990164277124192
FASV390	BASV27	+	0.98847360045821
FASV390	BASV31	+	0.988421573502703
FASV390	BASV33	+	0.985908787386331
FASV390	BASV36	+	0.987994731439884
FASV390	BASV43	+	0.984573758863253
FASV390	BASV45	+	0.987620607357958
FASV390	BASV143	-	0.756300852397536
FASV400	FASV610	-	0.92309933592237
FASV400	FASV808	-	0.712374453989057
FASV400	BASV23	-	0.68675861891231
FASV400	BASV30	-	0.854385088827231
FASV400	BASV42	-	0.786163376556038
FASV400	BASV58	-	0.929672852248535
FASV407	BASV411	-	0.804237080831766
FASV410	FASV731	-	0.97834090582071
FASV410	FASV746	-	0.958568195098915
FASV410	FASV1031	-	0.777155916996832
FASV410	BASV27	-	0.846743994041917
FASV410	BASV36	-	0.882542215097386
FASV410	BASV51	-	0.869368821117961
FASV410	BASV71	-	0.960821075319499
FASV442	FASV555	-	0.751830866614079
FASV442	BASV17	-	0.721170022727771
FASV442	BASV52	-	0.868302326590144
FASV442	BASV71	-	0.814597645991017
FASV445	FASV461	-	0.94951712784505
FASV461	FASV509	+	0.998012379844541
FASV461	FASV1006	-	0.734534954687742
FASV461	BASV24	-	0.946322256231901
FASV461	BASV25	-	0.91956986048071
FASV461	BASV32	-	0.713944648242259
FASV461	BASV51	-	0.957441407353175
FASV461	BASV69	-	0.719094871636785
FASV461	BASV112	-	0.895057389220093
FASV461	BASV143	-	0.844336424769003
FASV485	FASV571	-	0.816840330663225
FASV485	FASV808	-	0.934813769562094
FASV490	BASV26	-	0.763549335144622
FASV490	BASV49	-	0.753625788437311
FASV490	BASV114	-	0.882499556742426
FASV509	FASV528	-	0.96522080705859
FASV509	FASV555	-	0.770948605546221
FASV509	FASV679	-	0.740441571672252
FASV509	FASV819	-	0.916954446654538
FASV509	BASV10	-	0.874670074908614
FASV509	BASV12	-	0.82593694062935
FASV509	BASV17	-	0.793510830208365
FASV509	BASV21	-	0.656807013304858
FASV509	BASV23	-	0.981875248413138
FASV509	BASV30	-	0.782500327732276
FASV509	BASV35	-	0.752322705038139
FASV509	BASV40	-	0.92080407592185
FASV528	BASV81	-	0.870295759962444
FASV548	FASV617	-	0.991867346197264
FASV548	FASV621	-	0.976145911544386
FASV548	BASV24	-	0.866335585219071
FASV548	BASV26	-	0.955171157947631
FASV548	BASV52	-	0.974776803100584
FASV555	BASV16	-	0.935921154204577
FASV555	BASV25	+	0.989825458973402
FASV555	BASV26	+	0.993870152681909
FASV555	BASV28	+	0.979099881213968
FASV555	BASV32	+	0.991349276137063
FASV555	BASV39	+	0.9934951139082
FASV555	BASV43	+	0.996102690414112
FASV555	BASV53	+	0.996920575535584
FASV555	BASV57	+	0.995896509989268
FASV555	BASV114	+	0.98517403462722
FASV571	BASV13	-	0.868988584885303
FASV571	BASV28	-	0.981863379389556
FASV571	BASV29	-	0.938708862411041
FASV571	BASV61	-	0.782588686678403
FASV571	BASV81	-	0.832013941717655
FASV571	BASV112	-	0.961553936576807
FASV589	FASV1031	-	0.979696771575924
FASV589	BASV30	-	0.97395801192478
FASV589	BASV59	-	0.947274776316722
FASV600	BASV24	+	0.978354640108786
FASV600	BASV33	-	0.819778110505874
FASV600	BASV63	-	0.844906751370044
FASV610	FASV621	-	0.970423811751358
FASV610	FASV679	-	0.935295378486223
FASV610	FASV982	-	0.744534098374884
FASV610	BASV17	-	0.973123882453533
FASV610	BASV20	-	0.751692182720285
FASV610	BASV25	-	0.818625542097284
FASV610	BASV26	-	0.753965069743375
FASV610	BASV30	-	0.821074305309284
FASV610	BASV31	-	0.916388867375703
FASV610	BASV49	-	0.837023705285268
FASV610	BASV53	-	0.962471221089269
FASV610	BASV61	-	0.986967893223553
FASV617	FASV808	-	0.964084910288381
FASV617	BASV11	-	0.886721057470698
FASV621	BASV28	-	0.839410153325875
FASV621	BASV45	-	0.973128281642498
FASV621	BASV49	-	0.952756063224434
FASV621	BASV58	-	0.750062277009212
FASV679	FASV910	-	0.831816765358095
FASV679	FASV1006	-	0.948336702802943
FASV679	BASV21	-	0.854601326376662
FASV679	BASV25	-	0.96324573073819
FASV731	FASV910	-	0.937372768941005
FASV731	BASV56	+	0.986195083736595
FASV746	BASV12	-	0.856907756193635
FASV746	BASV27	-	0.970187750436156
FASV746	BASV28	-	0.936137867832504
FASV746	BASV59	-	0.762725045804392
FASV746	BASV76	-	0.841639922565131
FASV746	BASV92	-	0.951555459871253
FASV779	BASV12	-	0.970067360845121
FASV779	BASV39	-	0.972141797345888
FASV779	BASV92	-	0.942318141602354
FASV808	FASV982	+	0.996170943529347
FASV808	FASV1006	+	0.9970043114534
FASV808	BASV17	+	0.995288188473596
FASV808	BASV19	+	0.995980780588778
FASV808	BASV20	+	0.997079794030459
FASV808	BASV26	+	0.996016334690839
FASV808	BASV28	+	0.994651348120894
FASV808	BASV42	+	0.985992561816904
FASV808	BASV52	+	0.994399251674294
FASV819	FASV982	-	0.751383978939587
FASV819	BASV21	-	0.747661141590379
FASV819	BASV23	-	0.966064934104702
FASV819	BASV40	-	0.884394734664808
FASV819	BASV50	-	0.980497161116054
FASV819	BASV52	-	0.792862126903814
FASV819	BASV63	-	0.738071481719691
FASV819	BASV81	-	0.807312058872493
FASV819	BASV92	-	0.915175181569202
FASV819	BASV114	-	0.848199029082471
FASV910	FASV1031	-	0.883016870947456
FASV910	BASV10	-	0.79474285156618
FASV910	BASV16	-	0.658165320673665
FASV910	BASV18	-	0.988645100140751
FASV910	BASV25	-	0.785995781736885
FASV910	BASV29	-	0.753762990828076
FASV910	BASV33	-	0.931742043958479
FASV1006	BASV16	-	0.871998107273857
FASV1006	BASV29	-	0.989640367455749
FASV1006	BASV30	-	0.978800842969421
FASV1006	BASV92	-	0.865449747085425
FASV1006	BASV114	-	0.95521576084362
FASV1031	BASV22	-	0.969935587747129
FASV1129	BASV8	-	0.945080235599711
FASV1129	BASV19	+	0.985653031322792
FASV1129	BASV20	+	0.992483690720643
FASV1129	BASV22	+	0.978776248991309
FASV1129	BASV26	+	0.982408683032864
FASV1129	BASV27	+	0.99381640797606
FASV1129	BASV30	+	0.984903200990687
FASV1129	BASV31	+	0.993135067714397
FASV1129	BASV35	+	0.993464537876791
FASV1129	BASV36	+	0.976783221692692
FASV1129	BASV38	+	0.981789690014521
FASV1129	BASV43	+	0.986973262835184
FASV1129	BASV49	+	0.995811964580011
FASV1129	BASV58	+	0.994749029384053
FASV1129	BASV69	+	0.986675200920781
FASV1129	BASV114	+	0.994406975698135
FASV1129	BASV411	+	0.988479128006971
BASV6	BASV50	-	0.739827358532648
BASV6	BASV143	-	0.878924416470508
BASV8	BASV10	-	0.96380228282883
BASV8	BASV12	-	0.75795094872201
BASV8	BASV21	-	0.701474459994587
BASV8	BASV26	-	0.909165606177896
BASV8	BASV36	-	0.861431916834905
BASV8	BASV43	-	0.782244218553074
BASV8	BASV51	-	0.626048083024981
BASV8	BASV53	-	0.980987394952561
BASV8	BASV69	-	0.772515390279608
BASV8	BASV92	-	0.729226262526658
BASV8	BASV151	-	0.921342683609808
BASV10	BASV112	-	0.85500318062585
BASV11	BASV21	-	0.974127262569526
BASV11	BASV22	-	0.980325116837295
BASV11	BASV58	-	0.834378524322993
BASV11	BASV61	-	0.949771724570048
BASV12	BASV21	-	0.954822435345066
BASV13	BASV16	-	0.927423521874837
BASV13	BASV25	+	0.992086414918871
BASV13	BASV26	+	0.988896892511379
BASV13	BASV28	+	0.986132874754858
BASV13	BASV32	+	0.989661269237742
BASV13	BASV38	+	0.989064729167365
BASV13	BASV39	+	0.992181272783243
BASV13	BASV43	+	0.991738045497605
BASV13	BASV45	+	0.987274128392087
BASV13	BASV53	+	0.99033431413034
BASV13	BASV57	+	0.993537810193228
BASV13	BASV76	+	0.98835608360206
BASV13	BASV114	+	0.987020701707112
BASV16	BASV18	+	0.993687454408195
BASV16	BASV22	+	0.984157811685781
BASV16	BASV24	+	0.995948495127012
BASV16	BASV49	-	0.814269390573478
BASV17	BASV22	-	0.787832183036633
BASV17	BASV59	-	0.903757858392663
BASV17	BASV114	-	0.856703597524018
BASV18	BASV24	-	0.969906864130648
BASV19	BASV112	+	0.992286695068132
BASV19	BASV151	+	0.991205953217361
BASV19	BASV411	+	0.994172304881739
BASV20	BASV57	-	0.817772359742064
BASV21	BASV32	-	0.785835580210802
BASV21	BASV143	-	0.901652585182261
BASV22	BASV28	-	0.89302566926151
BASV22	BASV40	-	0.964887518602795
BASV24	BASV39	+	0.99203119754406
BASV24	BASV43	+	0.989571651961459
BASV24	BASV49	+	0.992072686949854
BASV24	BASV71	+	0.992905258000812
BASV25	BASV33	-	0.811217681677859
BASV25	BASV114	-	0.787137547798531
BASV26	BASV59	-	0.895370092160926
BASV26	BASV114	-	0.833068163888416
BASV27	BASV33	-	0.955985137405346
BASV29	BASV52	+	0.992883510080833
BASV29	BASV56	+	0.996089182652979
BASV29	BASV57	+	0.990963388315262
BASV29	BASV114	+	0.995943921791271
BASV29	BASV143	+	0.990996618750372
BASV30	BASV143	-	0.780616760789231
BASV31	BASV52	-	0.898296562270951
BASV31	BASV63	-	0.794208326439295
BASV31	BASV114	-	0.715033141622668
BASV32	BASV33	-	0.893401237228525
BASV32	BASV49	-	0.86047132338538
BASV32	BASV56	-	0.827153877224324
BASV32	BASV61	-	0.642109978124838
BASV32	BASV143	-	0.799605405590989
BASV33	BASV35	-	0.747743798686482
BASV33	BASV40	-	0.929024889731738
BASV33	BASV53	-	0.610233140739444
BASV38	BASV71	-	0.82313050370339
BASV39	BASV71	-	0.763357568266404
BASV40	BASV92	-	0.928458724798914
BASV42	BASV49	-	0.862395122094026
BASV42	BASV63	-	0.965266818129861
BASV49	BASV59	+	0.984628298045805
BASV49	BASV63	+	0.987373834990905
BASV50	BASV51	+	0.988483320628009
BASV50	BASV56	+	0.990489452987657
BASV50	BASV58	+	0.989444842211859
BASV50	BASV59	+	0.980309213124304
BASV50	BASV151	+	0.99313888498536
BASV50	BASV165	+	0.99129984850788
BASV50	BASV411	+	0.993053026433103
