# Supplementary material for: Microbial interactions mediate the fairy ring type effects on alpine meadow plant communities on the Tibetan plateau
Source: Environ Microbiome. 2026 Mar 10;21:55. doi: 10.1186/s40793-026-00873-z (PMC13088534; doi:10.1186/s40793-026-00873-z)
Supplement: Supplementary file 2 — Supplementary Material 2 [file 40793_2026_873_MOESM2_ESM.zip › co-occurrence network/cross-K/T1/Agrocybe_20in_network.gexf]

<?xml version="1.0" encoding="UTF-8"?>
<gexf xmlns="http://www.gexf.net/1.3" xmlns:viz="http://www.gexf.net/1.3/viz" xmlns:xsi="http://www.w3.org/2001/XMLSchema-instance" xsi:schemaLocation="http://www.gexf.net/1.3 http://www.gexf.net/1.3/gexf.xsd" version="1.3">
  <meta lastmodifieddate="2026-01-14">
    <creator>trans_network class</creator>
    <description>igraph -&gt; gexf converted file</description>
    <keywords>igraph, gexf, R, rgexf</keywords>
  </meta>
  <graph mode="static" defaultedgetype="undirected">
    <attributes class="node" mode="static">
      <attribute id="att1" title="taxa" type="string"/>
      <attribute id="att2" title="RelativeAbundance" type="float"/>
    </attributes>
    <attributes class="edge" mode="static">
      <attribute id="att1" title="label" type="string"/>
    </attributes>
    <nodes>
      <node id="1" label="FASV4">
        <attvalues>
          <attvalue for="att1" value="FASV4"/>
          <attvalue for="att2" value="2.00545686574322"/>
        </attvalues>
        <viz:color r="255" g="99" b="71" a="1"/>
        <viz:position x="-221.636995762077" y="115.434039410636" z="0"/>
        <viz:size value="5"/>
      </node>
      <node id="2" label="FASV7">
        <attvalues>
          <attvalue for="att1" value="FASV7"/>
          <attvalue for="att2" value="3.07398017934863"/>
        </attvalues>
        <viz:color r="255" g="99" b="71" a="1"/>
        <viz:position x="-38.4526712740404" y="179.652400513138" z="0"/>
        <viz:size value="5"/>
      </node>
      <node id="3" label="FASV9">
        <attvalues>
          <attvalue for="att1" value="FASV9"/>
          <attvalue for="att2" value="3.82549590012545"/>
        </attvalues>
        <viz:color r="255" g="99" b="71" a="1"/>
        <viz:position x="74.9962080886768" y="182.850327090726" z="0"/>
        <viz:size value="5"/>
      </node>
      <node id="4" label="FASV10">
        <attvalues>
          <attvalue for="att1" value="FASV10"/>
          <attvalue for="att2" value="3.43226198013238"/>
        </attvalues>
        <viz:color r="255" g="99" b="71" a="1"/>
        <viz:position x="-220.181430184737" y="-75.8239632355191" z="0"/>
        <viz:size value="5"/>
      </node>
      <node id="5" label="FASV13">
        <attvalues>
          <attvalue for="att1" value="FASV13"/>
          <attvalue for="att2" value="1.96264729337833"/>
        </attvalues>
        <viz:color r="255" g="99" b="71" a="1"/>
        <viz:position x="-144.673809305366" y="-44.8476303509809" z="0"/>
        <viz:size value="5"/>
      </node>
      <node id="6" label="FASV16">
        <attvalues>
          <attvalue for="att1" value="FASV16"/>
          <attvalue for="att2" value="0.257850905277951"/>
        </attvalues>
        <viz:color r="255" g="99" b="71" a="1"/>
        <viz:position x="-239.410346176662" y="203.917995639442" z="0"/>
        <viz:size value="5"/>
      </node>
      <node id="7" label="FASV17">
        <attvalues>
          <attvalue for="att1" value="FASV17"/>
          <attvalue for="att2" value="1.85264294920021"/>
        </attvalues>
        <viz:color r="255" g="99" b="71" a="1"/>
        <viz:position x="-216.612115025404" y="125.609839850763" z="0"/>
        <viz:size value="5"/>
      </node>
      <node id="8" label="FASV18">
        <attvalues>
          <attvalue for="att1" value="FASV18"/>
          <attvalue for="att2" value="0.48761367341354"/>
        </attvalues>
        <viz:color r="255" g="99" b="71" a="1"/>
        <viz:position x="246.198343236281" y="34.4949760569841" z="0"/>
        <viz:size value="5"/>
      </node>
      <node id="9" label="FASV21">
        <attvalues>
          <attvalue for="att1" value="FASV21"/>
          <attvalue for="att2" value="1.63742098518012"/>
        </attvalues>
        <viz:color r="255" g="99" b="71" a="1"/>
        <viz:position x="250" y="-95.6860633916394" z="0"/>
        <viz:size value="5"/>
      </node>
      <node id="10" label="FASV22">
        <attvalues>
          <attvalue for="att1" value="FASV22"/>
          <attvalue for="att2" value="0.230756239224226"/>
        </attvalues>
        <viz:color r="255" g="99" b="71" a="1"/>
        <viz:position x="-203.329461788178" y="140.673742393687" z="0"/>
        <viz:size value="5"/>
      </node>
      <node id="11" label="FASV27">
        <attvalues>
          <attvalue for="att1" value="FASV27"/>
          <attvalue for="att2" value="2.38649818601211"/>
        </attvalues>
        <viz:color r="255" g="99" b="71" a="1"/>
        <viz:position x="-12.8293402938968" y="-83.222456958699" z="0"/>
        <viz:size value="5"/>
      </node>
      <node id="12" label="FASV30">
        <attvalues>
          <attvalue for="att1" value="FASV30"/>
          <attvalue for="att2" value="1.46437638465033"/>
        </attvalues>
        <viz:color r="255" g="99" b="71" a="1"/>
        <viz:position x="56.3395743826106" y="-211.701618416336" z="0"/>
        <viz:size value="5"/>
      </node>
      <node id="13" label="FASV33">
        <attvalues>
          <attvalue for="att1" value="FASV33"/>
          <attvalue for="att2" value="0.219737741695711"/>
        </attvalues>
        <viz:color r="255" g="99" b="71" a="1"/>
        <viz:position x="15.6511646216645" y="159.589415736043" z="0"/>
        <viz:size value="5"/>
      </node>
      <node id="14" label="FASV3">
        <attvalues>
          <attvalue for="att1" value="FASV3"/>
          <attvalue for="att2" value="0.317549486149658"/>
        </attvalues>
        <viz:color r="255" g="99" b="71" a="1"/>
        <viz:position x="97.932606619471" y="239.022742291037" z="0"/>
        <viz:size value="5"/>
      </node>
      <node id="15" label="FASV34">
        <attvalues>
          <attvalue for="att1" value="FASV34"/>
          <attvalue for="att2" value="1.29015768192488"/>
        </attvalues>
        <viz:color r="255" g="99" b="71" a="1"/>
        <viz:position x="-104.626913491939" y="-46.9445477923032" z="0"/>
        <viz:size value="5"/>
      </node>
      <node id="16" label="FASV40">
        <attvalues>
          <attvalue for="att1" value="FASV40"/>
          <attvalue for="att2" value="0.332632183586232"/>
        </attvalues>
        <viz:color r="255" g="99" b="71" a="1"/>
        <viz:position x="-81.8086150126753" y="-231.217459343377" z="0"/>
        <viz:size value="5"/>
      </node>
      <node id="17" label="FASV38">
        <attvalues>
          <attvalue for="att1" value="FASV38"/>
          <attvalue for="att2" value="0.0977214289004352"/>
        </attvalues>
        <viz:color r="255" g="99" b="71" a="1"/>
        <viz:position x="189.123930788593" y="203.415718008279" z="0"/>
        <viz:size value="5"/>
      </node>
      <node id="18" label="FASV41">
        <attvalues>
          <attvalue for="att1" value="FASV41"/>
          <attvalue for="att2" value="0.865855211523542"/>
        </attvalues>
        <viz:color r="255" g="99" b="71" a="1"/>
        <viz:position x="127.16190557201" y="-92.722520230226" z="0"/>
        <viz:size value="5"/>
      </node>
      <node id="19" label="FASV42">
        <attvalues>
          <attvalue for="att1" value="FASV42"/>
          <attvalue for="att2" value="1.4466745361619"/>
        </attvalues>
        <viz:color r="255" g="99" b="71" a="1"/>
        <viz:position x="230.399156716494" y="168.725470432663" z="0"/>
        <viz:size value="5"/>
      </node>
      <node id="20" label="FASV47">
        <attvalues>
          <attvalue for="att1" value="FASV47"/>
          <attvalue for="att2" value="0.23915558570088"/>
        </attvalues>
        <viz:color r="255" g="99" b="71" a="1"/>
        <viz:position x="159.949729433162" y="155.282254603645" z="0"/>
        <viz:size value="5"/>
      </node>
      <node id="21" label="FASV48">
        <attvalues>
          <attvalue for="att1" value="FASV48"/>
          <attvalue for="att2" value="0.693623450975363"/>
        </attvalues>
        <viz:color r="255" g="99" b="71" a="1"/>
        <viz:position x="73.4393538213234" y="187.489565298406" z="0"/>
        <viz:size value="5"/>
      </node>
      <node id="22" label="FASV50">
        <attvalues>
          <attvalue for="att1" value="FASV50"/>
          <attvalue for="att2" value="0.776713760206787"/>
        </attvalues>
        <viz:color r="255" g="99" b="71" a="1"/>
        <viz:position x="-248.50294415696" y="162.550873563504" z="0"/>
        <viz:size value="5"/>
      </node>
      <node id="23" label="FASV51">
        <attvalues>
          <attvalue for="att1" value="FASV51"/>
          <attvalue for="att2" value="1.00277359064837"/>
        </attvalues>
        <viz:color r="255" g="99" b="71" a="1"/>
        <viz:position x="-219.850749619346" y="174.705403377955" z="0"/>
        <viz:size value="5"/>
      </node>
      <node id="24" label="FASV53">
        <attvalues>
          <attvalue for="att1" value="FASV53"/>
          <attvalue for="att2" value="0.270224136109152"/>
        </attvalues>
        <viz:color r="255" g="99" b="71" a="1"/>
        <viz:position x="-230.108866628876" y="43.8757210387539" z="0"/>
        <viz:size value="5"/>
      </node>
      <node id="25" label="FASV54">
        <attvalues>
          <attvalue for="att1" value="FASV54"/>
          <attvalue for="att2" value="0.302015210945523"/>
        </attvalues>
        <viz:color r="255" g="99" b="71" a="1"/>
        <viz:position x="-139.290154867043" y="-197.819029431416" z="0"/>
        <viz:size value="5"/>
      </node>
      <node id="26" label="FASV56">
        <attvalues>
          <attvalue for="att1" value="FASV56"/>
          <attvalue for="att2" value="0.186140355789091"/>
        </attvalues>
        <viz:color r="255" g="99" b="71" a="1"/>
        <viz:position x="146.239835724483" y="-98.2968779637382" z="0"/>
        <viz:size value="5"/>
      </node>
      <node id="27" label="FASV1">
        <attvalues>
          <attvalue for="att1" value="FASV1"/>
          <attvalue for="att2" value="0.0871545091394824"/>
        </attvalues>
        <viz:color r="255" g="99" b="71" a="1"/>
        <viz:position x="246.010072691151" y="241.905694944546" z="0"/>
        <viz:size value="5"/>
      </node>
      <node id="28" label="FASV66">
        <attvalues>
          <attvalue for="att1" value="FASV66"/>
          <attvalue for="att2" value="0.176476591563263"/>
        </attvalues>
        <viz:color r="255" g="99" b="71" a="1"/>
        <viz:position x="138.463960535108" y="16.5314434846422" z="0"/>
        <viz:size value="5"/>
      </node>
      <node id="29" label="FASV69">
        <attvalues>
          <attvalue for="att1" value="FASV69"/>
          <attvalue for="att2" value="0.101695313254982"/>
        </attvalues>
        <viz:color r="255" g="99" b="71" a="1"/>
        <viz:position x="128.577362812449" y="-111.08154721346" z="0"/>
        <viz:size value="5"/>
      </node>
      <node id="30" label="FASV70">
        <attvalues>
          <attvalue for="att1" value="FASV70"/>
          <attvalue for="att2" value="3.34790725315179"/>
        </attvalues>
        <viz:color r="255" g="99" b="71" a="1"/>
        <viz:position x="-110.211319582789" y="-96.9095105808157" z="0"/>
        <viz:size value="5"/>
      </node>
      <node id="31" label="FASV72">
        <attvalues>
          <attvalue for="att1" value="FASV72"/>
          <attvalue for="att2" value="0.17150923612008"/>
        </attvalues>
        <viz:color r="255" g="99" b="71" a="1"/>
        <viz:position x="-196.415457831157" y="219.986680218877" z="0"/>
        <viz:size value="5"/>
      </node>
      <node id="32" label="FASV74">
        <attvalues>
          <attvalue for="att1" value="FASV74"/>
          <attvalue for="att2" value="0.0846256736411348"/>
        </attvalues>
        <viz:color r="255" g="99" b="71" a="1"/>
        <viz:position x="-84.0785589277372" y="-163.918573611166" z="0"/>
        <viz:size value="5"/>
      </node>
      <node id="33" label="FASV77">
        <attvalues>
          <attvalue for="att1" value="FASV77"/>
          <attvalue for="att2" value="0.661561429478455"/>
        </attvalues>
        <viz:color r="255" g="99" b="71" a="1"/>
        <viz:position x="-13.3089010528698" y="-123.106765610732" z="0"/>
        <viz:size value="5"/>
      </node>
      <node id="34" label="FASV81">
        <attvalues>
          <attvalue for="att1" value="FASV81"/>
          <attvalue for="att2" value="0.854746398441515"/>
        </attvalues>
        <viz:color r="255" g="99" b="71" a="1"/>
        <viz:position x="27.9937043539686" y="-196.661678620031" z="0"/>
        <viz:size value="5"/>
      </node>
      <node id="35" label="FASV83">
        <attvalues>
          <attvalue for="att1" value="FASV83"/>
          <attvalue for="att2" value="0.368939036098224"/>
        </attvalues>
        <viz:color r="255" g="99" b="71" a="1"/>
        <viz:position x="-24.8045574093398" y="-160.951179407525" z="0"/>
        <viz:size value="5"/>
      </node>
      <node id="36" label="FASV90">
        <attvalues>
          <attvalue for="att1" value="FASV90"/>
          <attvalue for="att2" value="0.525636521442267"/>
        </attvalues>
        <viz:color r="255" g="99" b="71" a="1"/>
        <viz:position x="198.863168275585" y="233.055915763783" z="0"/>
        <viz:size value="5"/>
      </node>
      <node id="37" label="FASV91">
        <attvalues>
          <attvalue for="att1" value="FASV91"/>
          <attvalue for="att2" value="0.0755038027363806"/>
        </attvalues>
        <viz:color r="255" g="99" b="71" a="1"/>
        <viz:position x="141.200190317353" y="-25.8787494539243" z="0"/>
        <viz:size value="5"/>
      </node>
      <node id="38" label="FASV96">
        <attvalues>
          <attvalue for="att1" value="FASV96"/>
          <attvalue for="att2" value="0.559685485116448"/>
        </attvalues>
        <viz:color r="255" g="99" b="71" a="1"/>
        <viz:position x="-148.080773448166" y="81.722462007043" z="0"/>
        <viz:size value="5"/>
      </node>
      <node id="39" label="FASV101">
        <attvalues>
          <attvalue for="att1" value="FASV101"/>
          <attvalue for="att2" value="2.05531105128207"/>
        </attvalues>
        <viz:color r="255" g="99" b="71" a="1"/>
        <viz:position x="-64.3770132270413" y="166.837356114893" z="0"/>
        <viz:size value="5"/>
      </node>
      <node id="40" label="FASV104">
        <attvalues>
          <attvalue for="att1" value="FASV104"/>
          <attvalue for="att2" value="0.129873765950856"/>
        </attvalues>
        <viz:color r="255" g="99" b="71" a="1"/>
        <viz:position x="137.058213526039" y="72.1342751352326" z="0"/>
        <viz:size value="5"/>
      </node>
      <node id="41" label="FASV110">
        <attvalues>
          <attvalue for="att1" value="FASV110"/>
          <attvalue for="att2" value="0.119126215082878"/>
        </attvalues>
        <viz:color r="255" g="99" b="71" a="1"/>
        <viz:position x="240.555071002523" y="-95.6204085585997" z="0"/>
        <viz:size value="5"/>
      </node>
      <node id="42" label="FASV2">
        <attvalues>
          <attvalue for="att1" value="FASV2"/>
          <attvalue for="att2" value="0.114068544086183"/>
        </attvalues>
        <viz:color r="255" g="99" b="71" a="1"/>
        <viz:position x="-243.504652857994" y="64.2442293642094" z="0"/>
        <viz:size value="5"/>
      </node>
      <node id="43" label="FASV112">
        <attvalues>
          <attvalue for="att1" value="FASV112"/>
          <attvalue for="att2" value="0.241594105645716"/>
        </attvalues>
        <viz:color r="255" g="99" b="71" a="1"/>
        <viz:position x="199.458624597335" y="-93.8887540699829" z="0"/>
        <viz:size value="5"/>
      </node>
      <node id="44" label="FASV111">
        <attvalues>
          <attvalue for="att1" value="FASV111"/>
          <attvalue for="att2" value="0.26679214507568"/>
        </attvalues>
        <viz:color r="255" g="99" b="71" a="1"/>
        <viz:position x="-109.954428213326" y="-250" z="0"/>
        <viz:size value="5"/>
      </node>
      <node id="45" label="FASV71">
        <attvalues>
          <attvalue for="att1" value="FASV71"/>
          <attvalue for="att2" value="0.300208899875274"/>
        </attvalues>
        <viz:color r="255" g="99" b="71" a="1"/>
        <viz:position x="-71.3940368527751" y="-238.305826014046" z="0"/>
        <viz:size value="5"/>
      </node>
      <node id="46" label="FASV118">
        <attvalues>
          <attvalue for="att1" value="FASV118"/>
          <attvalue for="att2" value="0.307976037477342"/>
        </attvalues>
        <viz:color r="255" g="99" b="71" a="1"/>
        <viz:position x="-250" y="-49.2015412107299" z="0"/>
        <viz:size value="5"/>
      </node>
      <node id="47" label="FASV121">
        <attvalues>
          <attvalue for="att1" value="FASV121"/>
          <attvalue for="att2" value="0.629499407981547"/>
        </attvalues>
        <viz:color r="255" g="99" b="71" a="1"/>
        <viz:position x="8.71651010513324" y="-103.96537357953" z="0"/>
        <viz:size value="5"/>
      </node>
      <node id="48" label="FASV12">
        <attvalues>
          <attvalue for="att1" value="FASV12"/>
          <attvalue for="att2" value="0.127344930452508"/>
        </attvalues>
        <viz:color r="255" g="99" b="71" a="1"/>
        <viz:position x="165.164801776134" y="117.944099401726" z="0"/>
        <viz:size value="5"/>
      </node>
      <node id="49" label="FASV127">
        <attvalues>
          <attvalue for="att1" value="FASV127"/>
          <attvalue for="att2" value="0.704912895164415"/>
        </attvalues>
        <viz:color r="255" g="99" b="71" a="1"/>
        <viz:position x="-232.709361970223" y="220.821327013295" z="0"/>
        <viz:size value="5"/>
      </node>
      <node id="50" label="FASV130">
        <attvalues>
          <attvalue for="att1" value="FASV130"/>
          <attvalue for="att2" value="0.317188223935609"/>
        </attvalues>
        <viz:color r="255" g="99" b="71" a="1"/>
        <viz:position x="246.781841440618" y="215.87527486861" z="0"/>
        <viz:size value="5"/>
      </node>
      <node id="51" label="FASV137">
        <attvalues>
          <attvalue for="att1" value="FASV137"/>
          <attvalue for="att2" value="0.50107069088689"/>
        </attvalues>
        <viz:color r="255" g="99" b="71" a="1"/>
        <viz:position x="8.56647596474255" y="75.5967217350846" z="0"/>
        <viz:size value="5"/>
      </node>
      <node id="52" label="FASV129">
        <attvalues>
          <attvalue for="att1" value="FASV129"/>
          <attvalue for="att2" value="0.12553861938226"/>
        </attvalues>
        <viz:color r="255" g="99" b="71" a="1"/>
        <viz:position x="193.729775481102" y="-171.44612279208" z="0"/>
        <viz:size value="5"/>
      </node>
      <node id="53" label="FASV140">
        <attvalues>
          <attvalue for="att1" value="FASV140"/>
          <attvalue for="att2" value="0.232743181401499"/>
        </attvalues>
        <viz:color r="255" g="99" b="71" a="1"/>
        <viz:position x="-9.98106104832357" y="-169.5475908661" z="0"/>
        <viz:size value="5"/>
      </node>
      <node id="54" label="FASV141">
        <attvalues>
          <attvalue for="att1" value="FASV141"/>
          <attvalue for="att2" value="0.104946673181429"/>
        </attvalues>
        <viz:color r="255" g="99" b="71" a="1"/>
        <viz:position x="-14.051457343521" y="28.6383889674314" z="0"/>
        <viz:size value="5"/>
      </node>
      <node id="55" label="FASV150">
        <attvalues>
          <attvalue for="att1" value="FASV150"/>
          <attvalue for="att2" value="0.0792970559839022"/>
        </attvalues>
        <viz:color r="255" g="99" b="71" a="1"/>
        <viz:position x="143.489541126191" y="208.738216944656" z="0"/>
        <viz:size value="5"/>
      </node>
      <node id="56" label="FASV160">
        <attvalues>
          <attvalue for="att1" value="FASV160"/>
          <attvalue for="att2" value="0.303640890908746"/>
        </attvalues>
        <viz:color r="255" g="99" b="71" a="1"/>
        <viz:position x="-164.063786677376" y="70.83697676205" z="0"/>
        <viz:size value="5"/>
      </node>
      <node id="57" label="FASV142">
        <attvalues>
          <attvalue for="att1" value="FASV142"/>
          <attvalue for="att2" value="0.368126196116612"/>
        </attvalues>
        <viz:color r="255" g="99" b="71" a="1"/>
        <viz:position x="-203.671601694582" y="45.3910331919485" z="0"/>
        <viz:size value="5"/>
      </node>
      <node id="58" label="FASV165">
        <attvalues>
          <attvalue for="att1" value="FASV165"/>
          <attvalue for="att2" value="0.112442864122959"/>
        </attvalues>
        <viz:color r="255" g="99" b="71" a="1"/>
        <viz:position x="226.486742231424" y="172.718533198806" z="0"/>
        <viz:size value="5"/>
      </node>
      <node id="59" label="FASV173">
        <attvalues>
          <attvalue for="att1" value="FASV173"/>
          <attvalue for="att2" value="0.156336223129994"/>
        </attvalues>
        <viz:color r="255" g="99" b="71" a="1"/>
        <viz:position x="-76.8318955590852" y="-241.921427447638" z="0"/>
        <viz:size value="5"/>
      </node>
      <node id="60" label="FASV174">
        <attvalues>
          <attvalue for="att1" value="FASV174"/>
          <attvalue for="att2" value="0.496554913211269"/>
        </attvalues>
        <viz:color r="255" g="99" b="71" a="1"/>
        <viz:position x="240.49734161127" y="-209.07228297192" z="0"/>
        <viz:size value="5"/>
      </node>
      <node id="61" label="FASV176">
        <attvalues>
          <attvalue for="att1" value="FASV176"/>
          <attvalue for="att2" value="0.35123718760979"/>
        </attvalues>
        <viz:color r="255" g="99" b="71" a="1"/>
        <viz:position x="-27.6913529780216" y="-49.8124277885157" z="0"/>
        <viz:size value="5"/>
      </node>
      <node id="62" label="FASV178">
        <attvalues>
          <attvalue for="att1" value="FASV178"/>
          <attvalue for="att2" value="0.199868319922979"/>
        </attvalues>
        <viz:color r="255" g="99" b="71" a="1"/>
        <viz:position x="-128.289289729784" y="199.072839059405" z="0"/>
        <viz:size value="5"/>
      </node>
      <node id="63" label="FASV182">
        <attvalues>
          <attvalue for="att1" value="FASV182"/>
          <attvalue for="att2" value="0.178553849294048"/>
        </attvalues>
        <viz:color r="255" g="99" b="71" a="1"/>
        <viz:position x="-61.8281330549823" y="250" z="0"/>
        <viz:size value="5"/>
      </node>
      <node id="64" label="FASV186">
        <attvalues>
          <attvalue for="att1" value="FASV186"/>
          <attvalue for="att2" value="1.1579357115827"/>
        </attvalues>
        <viz:color r="255" g="99" b="71" a="1"/>
        <viz:position x="200.936194940187" y="-64.9875768960011" z="0"/>
        <viz:size value="5"/>
      </node>
      <node id="65" label="FASV190">
        <attvalues>
          <attvalue for="att1" value="FASV190"/>
          <attvalue for="att2" value="0.53358429015136"/>
        </attvalues>
        <viz:color r="255" g="99" b="71" a="1"/>
        <viz:position x="-249.575940163891" y="-1.54041324266464" z="0"/>
        <viz:size value="5"/>
      </node>
      <node id="66" label="FASV188">
        <attvalues>
          <attvalue for="att1" value="FASV188"/>
          <attvalue for="att2" value="0.240871581217616"/>
        </attvalues>
        <viz:color r="255" g="99" b="71" a="1"/>
        <viz:position x="-75.619020143678" y="26.161467898447" z="0"/>
        <viz:size value="5"/>
      </node>
      <node id="67" label="FASV192">
        <attvalues>
          <attvalue for="att1" value="FASV192"/>
          <attvalue for="att2" value="0.152542969882472"/>
        </attvalues>
        <viz:color r="255" g="99" b="71" a="1"/>
        <viz:position x="-63.4824421951519" y="47.2689533805816" z="0"/>
        <viz:size value="5"/>
      </node>
      <node id="68" label="FASV201">
        <attvalues>
          <attvalue for="att1" value="FASV201"/>
          <attvalue for="att2" value="0.665715944940026"/>
        </attvalues>
        <viz:color r="255" g="99" b="71" a="1"/>
        <viz:position x="18.2028334497716" y="112.053366263207" z="0"/>
        <viz:size value="5"/>
      </node>
      <node id="69" label="FASV159">
        <attvalues>
          <attvalue for="att1" value="FASV159"/>
          <attvalue for="att2" value="0.269862873895102"/>
        </attvalues>
        <viz:color r="255" g="99" b="71" a="1"/>
        <viz:position x="26.2887049565651" y="97.0464815990652" z="0"/>
        <viz:size value="5"/>
      </node>
      <node id="70" label="FASV204">
        <attvalues>
          <attvalue for="att1" value="FASV204"/>
          <attvalue for="att2" value="0.163832414071524"/>
        </attvalues>
        <viz:color r="255" g="99" b="71" a="1"/>
        <viz:position x="138.325089674973" y="-144.732161550042" z="0"/>
        <viz:size value="5"/>
      </node>
      <node id="71" label="FASV95">
        <attvalues>
          <attvalue for="att1" value="FASV95"/>
          <attvalue for="att2" value="0.183611520290744"/>
        </attvalues>
        <viz:color r="255" g="99" b="71" a="1"/>
        <viz:position x="-179.12165823277" y="224.728169929004" z="0"/>
        <viz:size value="5"/>
      </node>
      <node id="72" label="FASV211">
        <attvalues>
          <attvalue for="att1" value="FASV211"/>
          <attvalue for="att2" value="0.132673548109741"/>
        </attvalues>
        <viz:color r="255" g="99" b="71" a="1"/>
        <viz:position x="147.168246348883" y="216.87081612194" z="0"/>
        <viz:size value="5"/>
      </node>
      <node id="73" label="FASV213">
        <attvalues>
          <attvalue for="att1" value="FASV213"/>
          <attvalue for="att2" value="0.100250264398783"/>
        </attvalues>
        <viz:color r="255" g="99" b="71" a="1"/>
        <viz:position x="57.539842943757" y="-238.596751989373" z="0"/>
        <viz:size value="5"/>
      </node>
      <node id="74" label="FASV214">
        <attvalues>
          <attvalue for="att1" value="FASV214"/>
          <attvalue for="att2" value="0.188036982412852"/>
        </attvalues>
        <viz:color r="255" g="99" b="71" a="1"/>
        <viz:position x="32.4612735831241" y="-201.214697448008" z="0"/>
        <viz:size value="5"/>
      </node>
      <node id="75" label="FASV218">
        <attvalues>
          <attvalue for="att1" value="FASV218"/>
          <attvalue for="att2" value="0.555982547422439"/>
        </attvalues>
        <viz:color r="255" g="99" b="71" a="1"/>
        <viz:position x="-209.60717409421" y="97.8567109216725" z="0"/>
        <viz:size value="5"/>
      </node>
      <node id="76" label="FASV221">
        <attvalues>
          <attvalue for="att1" value="FASV221"/>
          <attvalue for="att2" value="0.298492904358538"/>
        </attvalues>
        <viz:color r="255" g="99" b="71" a="1"/>
        <viz:position x="206.825666667678" y="-210.222071152618" z="0"/>
        <viz:size value="5"/>
      </node>
      <node id="77" label="FASV240">
        <attvalues>
          <attvalue for="att1" value="FASV240"/>
          <attvalue for="att2" value="0.101063104380395"/>
        </attvalues>
        <viz:color r="255" g="99" b="71" a="1"/>
        <viz:position x="60.6621188755389" y="-111.796181391353" z="0"/>
        <viz:size value="5"/>
      </node>
      <node id="78" label="FASV236">
        <attvalues>
          <attvalue for="att1" value="FASV236"/>
          <attvalue for="att2" value="0.0917606023686157"/>
        </attvalues>
        <viz:color r="255" g="99" b="71" a="1"/>
        <viz:position x="-7.03052445247152" y="18.5939624480302" z="0"/>
        <viz:size value="5"/>
      </node>
      <node id="79" label="FASV246">
        <attvalues>
          <attvalue for="att1" value="FASV246"/>
          <attvalue for="att2" value="0.381854160250499"/>
        </attvalues>
        <viz:color r="255" g="99" b="71" a="1"/>
        <viz:position x="3.32035057977859" y="157.36115238243" z="0"/>
        <viz:size value="5"/>
      </node>
      <node id="80" label="FASV243">
        <attvalues>
          <attvalue for="att1" value="FASV243"/>
          <attvalue for="att2" value="0.232923812508524"/>
        </attvalues>
        <viz:color r="255" g="99" b="71" a="1"/>
        <viz:position x="39.1705790737044" y="-235.99003006168" z="0"/>
        <viz:size value="5"/>
      </node>
      <node id="81" label="FASV252">
        <attvalues>
          <attvalue for="att1" value="FASV252"/>
          <attvalue for="att2" value="0.167715982872558"/>
        </attvalues>
        <viz:color r="255" g="99" b="71" a="1"/>
        <viz:position x="148.485851590362" y="155.547859893951" z="0"/>
        <viz:size value="5"/>
      </node>
      <node id="82" label="FASV255">
        <attvalues>
          <attvalue for="att1" value="FASV255"/>
          <attvalue for="att2" value="0.314478757330236"/>
        </attvalues>
        <viz:color r="255" g="99" b="71" a="1"/>
        <viz:position x="193.972672920658" y="-168.948805933142" z="0"/>
        <viz:size value="5"/>
      </node>
      <node id="83" label="FASV257">
        <attvalues>
          <attvalue for="att1" value="FASV257"/>
          <attvalue for="att2" value="0.123822623865524"/>
        </attvalues>
        <viz:color r="255" g="99" b="71" a="1"/>
        <viz:position x="-118.819686857999" y="205.263448516014" z="0"/>
        <viz:size value="5"/>
      </node>
      <node id="84" label="FASV266">
        <attvalues>
          <attvalue for="att1" value="FASV266"/>
          <attvalue for="att2" value="0.154439596506233"/>
        </attvalues>
        <viz:color r="255" g="99" b="71" a="1"/>
        <viz:position x="43.209339329354" y="197.909316859882" z="0"/>
        <viz:size value="5"/>
      </node>
      <node id="85" label="FASV270">
        <attvalues>
          <attvalue for="att1" value="FASV270"/>
          <attvalue for="att2" value="0.0917606023686157"/>
        </attvalues>
        <viz:color r="255" g="99" b="71" a="1"/>
        <viz:position x="114.326673949777" y="48.33595415641" z="0"/>
        <viz:size value="5"/>
      </node>
      <node id="86" label="FASV291">
        <attvalues>
          <attvalue for="att1" value="FASV291"/>
          <attvalue for="att2" value="0.34789551212983"/>
        </attvalues>
        <viz:color r="255" g="99" b="71" a="1"/>
        <viz:position x="70.0698520674465" y="175.443804949512" z="0"/>
        <viz:size value="5"/>
      </node>
      <node id="87" label="FASV288">
        <attvalues>
          <attvalue for="att1" value="FASV288"/>
          <attvalue for="att2" value="0.081645260375225"/>
        </attvalues>
        <viz:color r="255" g="99" b="71" a="1"/>
        <viz:position x="-194.715760389459" y="-175.126044421446" z="0"/>
        <viz:size value="5"/>
      </node>
      <node id="88" label="FASV301">
        <attvalues>
          <attvalue for="att1" value="FASV301"/>
          <attvalue for="att2" value="0.7077126773233"/>
        </attvalues>
        <viz:color r="255" g="99" b="71" a="1"/>
        <viz:position x="7.15608053274173" y="-209.193365087032" z="0"/>
        <viz:size value="5"/>
      </node>
      <node id="89" label="FASV300">
        <attvalues>
          <attvalue for="att1" value="FASV300"/>
          <attvalue for="att2" value="0.192372128981448"/>
        </attvalues>
        <viz:color r="255" g="99" b="71" a="1"/>
        <viz:position x="163.823647597647" y="-123.19825163549" z="0"/>
        <viz:size value="5"/>
      </node>
      <node id="90" label="FASV303">
        <attvalues>
          <attvalue for="att1" value="FASV303"/>
          <attvalue for="att2" value="0.299396059893662"/>
        </attvalues>
        <viz:color r="255" g="99" b="71" a="1"/>
        <viz:position x="178.717161450497" y="180.778902974657" z="0"/>
        <viz:size value="5"/>
      </node>
      <node id="91" label="FASV310">
        <attvalues>
          <attvalue for="att1" value="FASV310"/>
          <attvalue for="att2" value="0.516875912751563"/>
        </attvalues>
        <viz:color r="255" g="99" b="71" a="1"/>
        <viz:position x="8.14367769136373" y="-148.083029014579" z="0"/>
        <viz:size value="5"/>
      </node>
      <node id="92" label="FASV324">
        <attvalues>
          <attvalue for="att1" value="FASV324"/>
          <attvalue for="att2" value="0.136828063571312"/>
        </attvalues>
        <viz:color r="255" g="99" b="71" a="1"/>
        <viz:position x="47.8646225421683" y="27.7027482257935" z="0"/>
        <viz:size value="5"/>
      </node>
      <node id="93" label="FASV338">
        <attvalues>
          <attvalue for="att1" value="FASV338"/>
          <attvalue for="att2" value="0.529520090243301"/>
        </attvalues>
        <viz:color r="255" g="99" b="71" a="1"/>
        <viz:position x="-55.8594174080387" y="-228.711251335975" z="0"/>
        <viz:size value="5"/>
      </node>
      <node id="94" label="FASV344">
        <attvalues>
          <attvalue for="att1" value="FASV344"/>
          <attvalue for="att2" value="0.320800846076105"/>
        </attvalues>
        <viz:color r="255" g="99" b="71" a="1"/>
        <viz:position x="47.1248256641083" y="-102.79333434422" z="0"/>
        <viz:size value="5"/>
      </node>
      <node id="95" label="FASV345">
        <attvalues>
          <attvalue for="att1" value="FASV345"/>
          <attvalue for="att2" value="0.441010847801132"/>
        </attvalues>
        <viz:color r="255" g="99" b="71" a="1"/>
        <viz:position x="-92.7997195028443" y="161.42790369536" z="0"/>
        <viz:size value="5"/>
      </node>
      <node id="96" label="FASV342">
        <attvalues>
          <attvalue for="att1" value="FASV342"/>
          <attvalue for="att2" value="0.159497267502929"/>
        </attvalues>
        <viz:color r="255" g="99" b="71" a="1"/>
        <viz:position x="-116.531308920485" y="-128.742032277304" z="0"/>
        <viz:size value="5"/>
      </node>
      <node id="97" label="FASV348">
        <attvalues>
          <attvalue for="att1" value="FASV348"/>
          <attvalue for="att2" value="0.147846561099827"/>
        </attvalues>
        <viz:color r="255" g="99" b="71" a="1"/>
        <viz:position x="70.2778422943674" y="-46.2244739760756" z="0"/>
        <viz:size value="5"/>
      </node>
      <node id="98" label="FASV354">
        <attvalues>
          <attvalue for="att1" value="FASV354"/>
          <attvalue for="att2" value="0.182618049202107"/>
        </attvalues>
        <viz:color r="255" g="99" b="71" a="1"/>
        <viz:position x="105.591222214267" y="-78.9247460843363" z="0"/>
        <viz:size value="5"/>
      </node>
      <node id="99" label="FASV362">
        <attvalues>
          <attvalue for="att1" value="FASV362"/>
          <attvalue for="att2" value="0.0833612558919609"/>
        </attvalues>
        <viz:color r="255" g="99" b="71" a="1"/>
        <viz:position x="-81.284267197648" y="-149.28514801533" z="0"/>
        <viz:size value="5"/>
      </node>
      <node id="100" label="FASV370">
        <attvalues>
          <attvalue for="att1" value="FASV370"/>
          <attvalue for="att2" value="0.531416716867062"/>
        </attvalues>
        <viz:color r="255" g="99" b="71" a="1"/>
        <viz:position x="162.070802629522" y="-162.686501353664" z="0"/>
        <viz:size value="5"/>
      </node>
      <node id="101" label="FASV380">
        <attvalues>
          <attvalue for="att1" value="FASV380"/>
          <attvalue for="att2" value="0.178282902633511"/>
        </attvalues>
        <viz:color r="255" g="99" b="71" a="1"/>
        <viz:position x="220.67623216554" y="42.561919459768" z="0"/>
        <viz:size value="5"/>
      </node>
      <node id="102" label="FASV383">
        <attvalues>
          <attvalue for="att1" value="FASV383"/>
          <attvalue for="att2" value="0.226511408209142"/>
        </attvalues>
        <viz:color r="255" g="99" b="71" a="1"/>
        <viz:position x="218.015665149018" y="161.343062024719" z="0"/>
        <viz:size value="5"/>
      </node>
      <node id="103" label="FASV390">
        <attvalues>
          <attvalue for="att1" value="FASV390"/>
          <attvalue for="att2" value="0.0813743137146877"/>
        </attvalues>
        <viz:color r="255" g="99" b="71" a="1"/>
        <viz:position x="-46.1867765132945" y="94.6098145363154" z="0"/>
        <viz:size value="5"/>
      </node>
      <node id="104" label="FASV400">
        <attvalues>
          <attvalue for="att1" value="FASV400"/>
          <attvalue for="att2" value="0.0750522249688186"/>
        </attvalues>
        <viz:color r="255" g="99" b="71" a="1"/>
        <viz:position x="-73.4868447274008" y="-179.242408794706" z="0"/>
        <viz:size value="5"/>
      </node>
      <node id="105" label="FASV407">
        <attvalues>
          <attvalue for="att1" value="FASV407"/>
          <attvalue for="att2" value="0.105488566502503"/>
        </attvalues>
        <viz:color r="255" g="99" b="71" a="1"/>
        <viz:position x="122.496195078263" y="-106.507542182412" z="0"/>
        <viz:size value="5"/>
      </node>
      <node id="106" label="FASV410">
        <attvalues>
          <attvalue for="att1" value="FASV410"/>
          <attvalue for="att2" value="0.138092481320486"/>
        </attvalues>
        <viz:color r="255" g="99" b="71" a="1"/>
        <viz:position x="-53.3956854093764" y="227.024716436677" z="0"/>
        <viz:size value="5"/>
      </node>
      <node id="107" label="FASV428">
        <attvalues>
          <attvalue for="att1" value="FASV428"/>
          <attvalue for="att2" value="0.088147980228119"/>
        </attvalues>
        <viz:color r="255" g="99" b="71" a="1"/>
        <viz:position x="11.7652089145366" y="-5.44186241621554" z="0"/>
        <viz:size value="5"/>
      </node>
      <node id="108" label="FASV442">
        <attvalues>
          <attvalue for="att1" value="FASV442"/>
          <attvalue for="att2" value="0.140260054604784"/>
        </attvalues>
        <viz:color r="255" g="99" b="71" a="1"/>
        <viz:position x="-193.022761220047" y="-176.277851563164" z="0"/>
        <viz:size value="5"/>
      </node>
      <node id="109" label="FASV445">
        <attvalues>
          <attvalue for="att1" value="FASV445"/>
          <attvalue for="att2" value="0.232743181401499"/>
        </attvalues>
        <viz:color r="255" g="99" b="71" a="1"/>
        <viz:position x="63.2179333730671" y="-238.172536692902" z="0"/>
        <viz:size value="5"/>
      </node>
      <node id="110" label="FASV461">
        <attvalues>
          <attvalue for="att1" value="FASV461"/>
          <attvalue for="att2" value="0.224343834924844"/>
        </attvalues>
        <viz:color r="255" g="99" b="71" a="1"/>
        <viz:position x="170.046377291845" y="-142.644648941309" z="0"/>
        <viz:size value="5"/>
      </node>
      <node id="111" label="FASV485">
        <attvalues>
          <attvalue for="att1" value="FASV485"/>
          <attvalue for="att2" value="0.17710880043785"/>
        </attvalues>
        <viz:color r="255" g="99" b="71" a="1"/>
        <viz:position x="-205.988105871949" y="103.570725305834" z="0"/>
        <viz:size value="5"/>
      </node>
      <node id="112" label="FASV490">
        <attvalues>
          <attvalue for="att1" value="FASV490"/>
          <attvalue for="att2" value="0.324052206002552"/>
        </attvalues>
        <viz:color r="255" g="99" b="71" a="1"/>
        <viz:position x="218.137248564158" y="-37.3508990401652" z="0"/>
        <viz:size value="5"/>
      </node>
      <node id="113" label="FASV509">
        <attvalues>
          <attvalue for="att1" value="FASV509"/>
          <attvalue for="att2" value="0.215854172894677"/>
        </attvalues>
        <viz:color r="255" g="99" b="71" a="1"/>
        <viz:position x="-241.84984540932" y="-135.132317284853" z="0"/>
        <viz:size value="5"/>
      </node>
      <node id="114" label="FASV528">
        <attvalues>
          <attvalue for="att1" value="FASV528"/>
          <attvalue for="att2" value="0.0979020600074601"/>
        </attvalues>
        <viz:color r="255" g="99" b="71" a="1"/>
        <viz:position x="-25.6438370184898" y="184.987291181713" z="0"/>
        <viz:size value="5"/>
      </node>
      <node id="115" label="FASV548">
        <attvalues>
          <attvalue for="att1" value="FASV548"/>
          <attvalue for="att2" value="0.304182784229821"/>
        </attvalues>
        <viz:color r="255" g="99" b="71" a="1"/>
        <viz:position x="-14.7295805898384" y="182.847237807341" z="0"/>
        <viz:size value="5"/>
      </node>
      <node id="116" label="FASV555">
        <attvalues>
          <attvalue for="att1" value="FASV555"/>
          <attvalue for="att2" value="0.0851675669622093"/>
        </attvalues>
        <viz:color r="255" g="99" b="71" a="1"/>
        <viz:position x="70.4831001296513" y="-245.223437491197" z="0"/>
        <viz:size value="5"/>
      </node>
      <node id="117" label="FASV571">
        <attvalues>
          <attvalue for="att1" value="FASV571"/>
          <attvalue for="att2" value="0.205558199794261"/>
        </attvalues>
        <viz:color r="255" g="99" b="71" a="1"/>
        <viz:position x="59.3958210452084" y="83.5117229046392" z="0"/>
        <viz:size value="5"/>
      </node>
      <node id="118" label="FASV589">
        <attvalues>
          <attvalue for="att1" value="FASV589"/>
          <attvalue for="att2" value="0.0797486337514643"/>
        </attvalues>
        <viz:color r="255" g="99" b="71" a="1"/>
        <viz:position x="-196.715242450407" y="-27.2693526349484" z="0"/>
        <viz:size value="5"/>
      </node>
      <node id="119" label="FASV600">
        <attvalues>
          <attvalue for="att1" value="FASV600"/>
          <attvalue for="att2" value="0.116055486263456"/>
        </attvalues>
        <viz:color r="255" g="99" b="71" a="1"/>
        <viz:position x="207.740783099606" y="230.470101544932" z="0"/>
        <viz:size value="5"/>
      </node>
      <node id="120" label="FASV610">
        <attvalues>
          <attvalue for="att1" value="FASV610"/>
          <attvalue for="att2" value="0.0857997758367962"/>
        </attvalues>
        <viz:color r="255" g="99" b="71" a="1"/>
        <viz:position x="-37.5850001283963" y="3.00264835105395" z="0"/>
        <viz:size value="5"/>
      </node>
      <node id="121" label="FASV617">
        <attvalues>
          <attvalue for="att1" value="FASV617"/>
          <attvalue for="att2" value="0.120480948385564"/>
        </attvalues>
        <viz:color r="255" g="99" b="71" a="1"/>
        <viz:position x="-204.014745353399" y="210.737622899386" z="0"/>
        <viz:size value="5"/>
      </node>
      <node id="122" label="FASV621">
        <attvalues>
          <attvalue for="att1" value="FASV621"/>
          <attvalue for="att2" value="0.146762774457678"/>
        </attvalues>
        <viz:color r="255" g="99" b="71" a="1"/>
        <viz:position x="-83.2342865247071" y="-55.3594336370062" z="0"/>
        <viz:size value="5"/>
      </node>
      <node id="123" label="FASV679">
        <attvalues>
          <attvalue for="att1" value="FASV679"/>
          <attvalue for="att2" value="0.0764069582715048"/>
        </attvalues>
        <viz:color r="255" g="99" b="71" a="1"/>
        <viz:position x="-238.634196055511" y="-113.485865239065" z="0"/>
        <viz:size value="5"/>
      </node>
      <node id="124" label="FASV731">
        <attvalues>
          <attvalue for="att1" value="FASV731"/>
          <attvalue for="att2" value="0.152181707668423"/>
        </attvalues>
        <viz:color r="255" g="99" b="71" a="1"/>
        <viz:position x="59.6119070307319" y="8.99123649139085" z="0"/>
        <viz:size value="5"/>
      </node>
      <node id="125" label="FASV746">
        <attvalues>
          <attvalue for="att1" value="FASV746"/>
          <attvalue for="att2" value="0.0891414513167556"/>
        </attvalues>
        <viz:color r="255" g="99" b="71" a="1"/>
        <viz:position x="79.1398347958281" y="-69.5730358473807" z="0"/>
        <viz:size value="5"/>
      </node>
      <node id="126" label="FASV779">
        <attvalues>
          <attvalue for="att1" value="FASV779"/>
          <attvalue for="att2" value="0.0818258914822498"/>
        </attvalues>
        <viz:color r="255" g="99" b="71" a="1"/>
        <viz:position x="-4.87007061339159" y="227.797414455439" z="0"/>
        <viz:size value="5"/>
      </node>
      <node id="127" label="FASV808">
        <attvalues>
          <attvalue for="att1" value="FASV808"/>
          <attvalue for="att2" value="0.13113818370003"/>
        </attvalues>
        <viz:color r="255" g="99" b="71" a="1"/>
        <viz:position x="-221.119547648266" y="-248.282837876258" z="0"/>
        <viz:size value="5"/>
      </node>
      <node id="128" label="FASV819">
        <attvalues>
          <attvalue for="att1" value="FASV819"/>
          <attvalue for="att2" value="0.129964081504368"/>
        </attvalues>
        <viz:color r="255" g="99" b="71" a="1"/>
        <viz:position x="240.741118343087" y="-210.67322362097" z="0"/>
        <viz:size value="5"/>
      </node>
      <node id="129" label="FASV910">
        <attvalues>
          <attvalue for="att1" value="FASV910"/>
          <attvalue for="att2" value="0.0860707224973334"/>
        </attvalues>
        <viz:color r="255" g="99" b="71" a="1"/>
        <viz:position x="237.85090830838" y="-221.279901717109" z="0"/>
        <viz:size value="5"/>
      </node>
      <node id="130" label="FASV982">
        <attvalues>
          <attvalue for="att1" value="FASV982"/>
          <attvalue for="att2" value="0.0832709403384485"/>
        </attvalues>
        <viz:color r="255" g="99" b="71" a="1"/>
        <viz:position x="43.4099696800213" y="249.910786306692" z="0"/>
        <viz:size value="5"/>
      </node>
      <node id="131" label="FASV1006">
        <attvalues>
          <attvalue for="att1" value="FASV1006"/>
          <attvalue for="att2" value="0.074058753880182"/>
        </attvalues>
        <viz:color r="255" g="99" b="71" a="1"/>
        <viz:position x="193.278678665422" y="-37.9966836581105" z="0"/>
        <viz:size value="5"/>
      </node>
      <node id="132" label="FASV1031">
        <attvalues>
          <attvalue for="att1" value="FASV1031"/>
          <attvalue for="att2" value="0.102146891022544"/>
        </attvalues>
        <viz:color r="255" g="99" b="71" a="1"/>
        <viz:position x="209.424517824905" y="-124.634667673459" z="0"/>
        <viz:size value="5"/>
      </node>
      <node id="133" label="FASV1129">
        <attvalues>
          <attvalue for="att1" value="FASV1129"/>
          <attvalue for="att2" value="0.072342758363446"/>
        </attvalues>
        <viz:color r="255" g="99" b="71" a="1"/>
        <viz:position x="-37.0156483878385" y="130.697377432194" z="0"/>
        <viz:size value="5"/>
      </node>
      <node id="134" label="BASV6">
        <attvalues>
          <attvalue for="att1" value="BASV6"/>
          <attvalue for="att2" value="0.335883543512679"/>
        </attvalues>
        <viz:color r="255" g="99" b="71" a="1"/>
        <viz:position x="-223.862017165392" y="46.5943303122369" z="0"/>
        <viz:size value="5"/>
      </node>
      <node id="135" label="BASV8">
        <attvalues>
          <attvalue for="att1" value="BASV8"/>
          <attvalue for="att2" value="0.242948838948402"/>
        </attvalues>
        <viz:color r="255" g="99" b="71" a="1"/>
        <viz:position x="-12.8733443271497" y="-242.612471579399" z="0"/>
        <viz:size value="5"/>
      </node>
      <node id="136" label="BASV9">
        <attvalues>
          <attvalue for="att1" value="BASV9"/>
          <attvalue for="att2" value="0.241413474538691"/>
        </attvalues>
        <viz:color r="255" g="99" b="71" a="1"/>
        <viz:position x="121.449678202719" y="-228.474602766983" z="0"/>
        <viz:size value="5"/>
      </node>
      <node id="137" label="BASV10">
        <attvalues>
          <attvalue for="att1" value="BASV10"/>
          <attvalue for="att2" value="0.289551664560809"/>
        </attvalues>
        <viz:color r="255" g="99" b="71" a="1"/>
        <viz:position x="-26.7014519028929" y="-10.3700069321067" z="0"/>
        <viz:size value="5"/>
      </node>
      <node id="138" label="BASV11">
        <attvalues>
          <attvalue for="att1" value="BASV11"/>
          <attvalue for="att2" value="0.0787551626628277"/>
        </attvalues>
        <viz:color r="255" g="99" b="71" a="1"/>
        <viz:position x="-43.3822404493388" y="-240.721707169345" z="0"/>
        <viz:size value="5"/>
      </node>
      <node id="139" label="BASV12">
        <attvalues>
          <attvalue for="att1" value="BASV12"/>
          <attvalue for="att2" value="0.200590844351078"/>
        </attvalues>
        <viz:color r="255" g="99" b="71" a="1"/>
        <viz:position x="-86.7753453692906" y="76.7750019088926" z="0"/>
        <viz:size value="5"/>
      </node>
      <node id="140" label="BASV13">
        <attvalues>
          <attvalue for="att1" value="BASV13"/>
          <attvalue for="att2" value="0.117590850673167"/>
        </attvalues>
        <viz:color r="255" g="99" b="71" a="1"/>
        <viz:position x="26.678469470131" y="55.3375119757187" z="0"/>
        <viz:size value="5"/>
      </node>
      <node id="141" label="BASV16">
        <attvalues>
          <attvalue for="att1" value="BASV16"/>
          <attvalue for="att2" value="0.145046778940942"/>
        </attvalues>
        <viz:color r="255" g="99" b="71" a="1"/>
        <viz:position x="188.714962213868" y="157.757184955409" z="0"/>
        <viz:size value="5"/>
      </node>
      <node id="142" label="BASV17">
        <attvalues>
          <attvalue for="att1" value="BASV17"/>
          <attvalue for="att2" value="0.262818260721134"/>
        </attvalues>
        <viz:color r="255" g="99" b="71" a="1"/>
        <viz:position x="239.430129141293" y="-22.4771543580709" z="0"/>
        <viz:size value="5"/>
      </node>
      <node id="143" label="BASV18">
        <attvalues>
          <attvalue for="att1" value="BASV18"/>
          <attvalue for="att2" value="0.174399333832477"/>
        </attvalues>
        <viz:color r="255" g="99" b="71" a="1"/>
        <viz:position x="-127.772307639702" y="118.233865498303" z="0"/>
        <viz:size value="5"/>
      </node>
      <node id="144" label="BASV19">
        <attvalues>
          <attvalue for="att1" value="BASV19"/>
          <attvalue for="att2" value="0.213325337396329"/>
        </attvalues>
        <viz:color r="255" g="99" b="71" a="1"/>
        <viz:position x="-29.946628843008" y="204.294401595306" z="0"/>
        <viz:size value="5"/>
      </node>
      <node id="145" label="BASV20">
        <attvalues>
          <attvalue for="att1" value="BASV20"/>
          <attvalue for="att2" value="0.227143617083729"/>
        </attvalues>
        <viz:color r="255" g="99" b="71" a="1"/>
        <viz:position x="243.808051968514" y="142.699424497679" z="0"/>
        <viz:size value="5"/>
      </node>
      <node id="146" label="BASV21">
        <attvalues>
          <attvalue for="att1" value="BASV21"/>
          <attvalue for="att2" value="0.118674637315316"/>
        </attvalues>
        <viz:color r="255" g="99" b="71" a="1"/>
        <viz:position x="72.4688588211538" y="-177.100964648514" z="0"/>
        <viz:size value="5"/>
      </node>
      <node id="147" label="BASV22">
        <attvalues>
          <attvalue for="att1" value="BASV22"/>
          <attvalue for="att2" value="0.117590850673167"/>
        </attvalues>
        <viz:color r="255" g="99" b="71" a="1"/>
        <viz:position x="114.498794386437" y="108.269016122773" z="0"/>
        <viz:size value="5"/>
      </node>
      <node id="148" label="BASV23">
        <attvalues>
          <attvalue for="att1" value="BASV23"/>
          <attvalue for="att2" value="0.177741009312437"/>
        </attvalues>
        <viz:color r="255" g="99" b="71" a="1"/>
        <viz:position x="220.876241268209" y="230.499621259341" z="0"/>
        <viz:size value="5"/>
      </node>
      <node id="149" label="BASV24">
        <attvalues>
          <attvalue for="att1" value="BASV24"/>
          <attvalue for="att2" value="0.139266583516147"/>
        </attvalues>
        <viz:color r="255" g="99" b="71" a="1"/>
        <viz:position x="-93.3560721758976" y="70.6316830484187" z="0"/>
        <viz:size value="5"/>
      </node>
      <node id="150" label="BASV25">
        <attvalues>
          <attvalue for="att1" value="BASV25"/>
          <attvalue for="att2" value="0.128609348201682"/>
        </attvalues>
        <viz:color r="255" g="99" b="71" a="1"/>
        <viz:position x="59.4220870502825" y="164.983351129148" z="0"/>
        <viz:size value="5"/>
      </node>
      <node id="151" label="BASV26">
        <attvalues>
          <attvalue for="att1" value="BASV26"/>
          <attvalue for="att2" value="0.178734480401073"/>
        </attvalues>
        <viz:color r="255" g="99" b="71" a="1"/>
        <viz:position x="3.40298568746493" y="197.950127622038" z="0"/>
        <viz:size value="5"/>
      </node>
      <node id="152" label="BASV27">
        <attvalues>
          <attvalue for="att1" value="BASV27"/>
          <attvalue for="att2" value="0.150917289919249"/>
        </attvalues>
        <viz:color r="255" g="99" b="71" a="1"/>
        <viz:position x="-80.9353637475633" y="-150.474761131857" z="0"/>
        <viz:size value="5"/>
      </node>
      <node id="153" label="BASV28">
        <attvalues>
          <attvalue for="att1" value="BASV28"/>
          <attvalue for="att2" value="0.247825878838072"/>
        </attvalues>
        <viz:color r="255" g="99" b="71" a="1"/>
        <viz:position x="219.948526989005" y="-140.490380815086" z="0"/>
        <viz:size value="5"/>
      </node>
      <node id="154" label="BASV29">
        <attvalues>
          <attvalue for="att1" value="BASV29"/>
          <attvalue for="att2" value="0.121835681688251"/>
        </attvalues>
        <viz:color r="255" g="99" b="71" a="1"/>
        <viz:position x="-235.874958106262" y="12.4062172658615" z="0"/>
        <viz:size value="5"/>
      </node>
      <node id="155" label="BASV30">
        <attvalues>
          <attvalue for="att1" value="BASV30"/>
          <attvalue for="att2" value="0.162026103001276"/>
        </attvalues>
        <viz:color r="255" g="99" b="71" a="1"/>
        <viz:position x="-245.056464851539" y="145.0545858357" z="0"/>
        <viz:size value="5"/>
      </node>
      <node id="156" label="BASV31">
        <attvalues>
          <attvalue for="att1" value="BASV31"/>
          <attvalue for="att2" value="0.117048957352092"/>
        </attvalues>
        <viz:color r="255" g="99" b="71" a="1"/>
        <viz:position x="-155.057976726562" y="-84.3110830712725" z="0"/>
        <viz:size value="5"/>
      </node>
      <node id="157" label="BASV32">
        <attvalues>
          <attvalue for="att1" value="BASV32"/>
          <attvalue for="att2" value="0.131318814807054"/>
        </attvalues>
        <viz:color r="255" g="99" b="71" a="1"/>
        <viz:position x="22.8289837459731" y="-213.074695377558" z="0"/>
        <viz:size value="5"/>
      </node>
      <node id="158" label="BASV33">
        <attvalues>
          <attvalue for="att1" value="BASV33"/>
          <attvalue for="att2" value="0.125448303828747"/>
        </attvalues>
        <viz:color r="255" g="99" b="71" a="1"/>
        <viz:position x="128.601644356539" y="7.12812817562855" z="0"/>
        <viz:size value="5"/>
      </node>
      <node id="159" label="BASV35">
        <attvalues>
          <attvalue for="att1" value="BASV35"/>
          <attvalue for="att2" value="0.0897736601913425"/>
        </attvalues>
        <viz:color r="255" g="99" b="71" a="1"/>
        <viz:position x="83.0280844766875" y="-35.5666354123749" z="0"/>
        <viz:size value="5"/>
      </node>
      <node id="160" label="BASV36">
        <attvalues>
          <attvalue for="att1" value="BASV36"/>
          <attvalue for="att2" value="0.072342758363446"/>
        </attvalues>
        <viz:color r="255" g="99" b="71" a="1"/>
        <viz:position x="214.904988458947" y="-38.8786339937378" z="0"/>
        <viz:size value="5"/>
      </node>
      <node id="161" label="BASV38">
        <attvalues>
          <attvalue for="att1" value="BASV38"/>
          <attvalue for="att2" value="0.0741490694336944"/>
        </attvalues>
        <viz:color r="255" g="99" b="71" a="1"/>
        <viz:position x="-100.988694899506" y="195.991025335559" z="0"/>
        <viz:size value="5"/>
      </node>
      <node id="162" label="BASV39">
        <attvalues>
          <attvalue for="att1" value="BASV39"/>
          <attvalue for="att2" value="0.0910380779405164"/>
        </attvalues>
        <viz:color r="255" g="99" b="71" a="1"/>
        <viz:position x="-164.755701488879" y="-21.4442616197596" z="0"/>
        <viz:size value="5"/>
      </node>
      <node id="163" label="BASV40">
        <attvalues>
          <attvalue for="att1" value="BASV40"/>
          <attvalue for="att2" value="0.0841740958735727"/>
        </attvalues>
        <viz:color r="255" g="99" b="71" a="1"/>
        <viz:position x="20.028363848789" y="197.633213113486" z="0"/>
        <viz:size value="5"/>
      </node>
      <node id="164" label="BASV42">
        <attvalues>
          <attvalue for="att1" value="BASV42"/>
          <attvalue for="att2" value="0.0854385136227465"/>
        </attvalues>
        <viz:color r="255" g="99" b="71" a="1"/>
        <viz:position x="75.9220879843185" y="-177.859066271067" z="0"/>
        <viz:size value="5"/>
      </node>
      <node id="165" label="BASV43">
        <attvalues>
          <attvalue for="att1" value="BASV43"/>
          <attvalue for="att2" value="0.0808324203936132"/>
        </attvalues>
        <viz:color r="255" g="99" b="71" a="1"/>
        <viz:position x="-68.5152089563547" y="8.04898928940145" z="0"/>
        <viz:size value="5"/>
      </node>
      <node id="166" label="BASV45">
        <attvalues>
          <attvalue for="att1" value="BASV45"/>
          <attvalue for="att2" value="0.105849828716553"/>
        </attvalues>
        <viz:color r="255" g="99" b="71" a="1"/>
        <viz:position x="32.5487696551868" y="121.175810860677" z="0"/>
        <viz:size value="5"/>
      </node>
      <node id="167" label="BASV49">
        <attvalues>
          <attvalue for="att1" value="BASV49"/>
          <attvalue for="att2" value="0.0798389493049766"/>
        </attvalues>
        <viz:color r="255" g="99" b="71" a="1"/>
        <viz:position x="-156.080355818849" y="-215.723410894245" z="0"/>
        <viz:size value="5"/>
      </node>
      <node id="168" label="BASV50">
        <attvalues>
          <attvalue for="att1" value="BASV50"/>
          <attvalue for="att2" value="0.0739684383266695"/>
        </attvalues>
        <viz:color r="255" g="99" b="71" a="1"/>
        <viz:position x="-245.586434662664" y="-198.03659895998" z="0"/>
        <viz:size value="5"/>
      </node>
      <node id="169" label="BASV51">
        <attvalues>
          <attvalue for="att1" value="BASV51"/>
          <attvalue for="att2" value="0.132944494770278"/>
        </attvalues>
        <viz:color r="255" g="99" b="71" a="1"/>
        <viz:position x="125.978420298662" y="-21.4012607862233" z="0"/>
        <viz:size value="5"/>
      </node>
      <node id="170" label="BASV52">
        <attvalues>
          <attvalue for="att1" value="BASV52"/>
          <attvalue for="att2" value="0.0850772514086968"/>
        </attvalues>
        <viz:color r="255" g="99" b="71" a="1"/>
        <viz:position x="49.9631693867197" y="140.021997980744" z="0"/>
        <viz:size value="5"/>
      </node>
      <node id="171" label="BASV53">
        <attvalues>
          <attvalue for="att1" value="BASV53"/>
          <attvalue for="att2" value="0.153355809864084"/>
        </attvalues>
        <viz:color r="255" g="99" b="71" a="1"/>
        <viz:position x="-177.873061232941" y="194.179419237347" z="0"/>
        <viz:size value="5"/>
      </node>
      <node id="172" label="BASV56">
        <attvalues>
          <attvalue for="att1" value="BASV56"/>
          <attvalue for="att2" value="0.0736071761126199"/>
        </attvalues>
        <viz:color r="255" g="99" b="71" a="1"/>
        <viz:position x="-33.7259974136315" y="248.779204197616" z="0"/>
        <viz:size value="5"/>
      </node>
      <node id="173" label="BASV57">
        <attvalues>
          <attvalue for="att1" value="BASV57"/>
          <attvalue for="att2" value="0.0964570111512614"/>
        </attvalues>
        <viz:color r="255" g="99" b="71" a="1"/>
        <viz:position x="47.1841522160017" y="19.9840687735267" z="0"/>
        <viz:size value="5"/>
      </node>
      <node id="174" label="BASV58">
        <attvalues>
          <attvalue for="att1" value="BASV58"/>
          <attvalue for="att2" value="0.0731555983450578"/>
        </attvalues>
        <viz:color r="255" g="99" b="71" a="1"/>
        <viz:position x="-74.4425864035746" y="-41.0823084121332" z="0"/>
        <viz:size value="5"/>
      </node>
      <node id="175" label="BASV59">
        <attvalues>
          <attvalue for="att1" value="BASV59"/>
          <attvalue for="att2" value="0.0746006472012565"/>
        </attvalues>
        <viz:color r="255" g="99" b="71" a="1"/>
        <viz:position x="-8.36155396131744" y="131.22890646166" z="0"/>
        <viz:size value="5"/>
      </node>
      <node id="176" label="BASV61">
        <attvalues>
          <attvalue for="att1" value="BASV61"/>
          <attvalue for="att2" value="0.0741490694336944"/>
        </attvalues>
        <viz:color r="255" g="99" b="71" a="1"/>
        <viz:position x="-198.608989412209" y="156.574872979049" z="0"/>
        <viz:size value="5"/>
      </node>
      <node id="177" label="BASV63">
        <attvalues>
          <attvalue for="att1" value="BASV63"/>
          <attvalue for="att2" value="0.0834515714454733"/>
        </attvalues>
        <viz:color r="255" g="99" b="71" a="1"/>
        <viz:position x="-56.4128781371543" y="-163.717745713157" z="0"/>
        <viz:size value="5"/>
      </node>
      <node id="178" label="BASV69">
        <attvalues>
          <attvalue for="att1" value="BASV69"/>
          <attvalue for="att2" value="0.0800195804120015"/>
        </attvalues>
        <viz:color r="255" g="99" b="71" a="1"/>
        <viz:position x="-224.642075616067" y="-218.791545203947" z="0"/>
        <viz:size value="5"/>
      </node>
      <node id="179" label="BASV71">
        <attvalues>
          <attvalue for="att1" value="BASV71"/>
          <attvalue for="att2" value="0.080561473733076"/>
        </attvalues>
        <viz:color r="255" g="99" b="71" a="1"/>
        <viz:position x="249.995525634124" y="34.460653954994" z="0"/>
        <viz:size value="5"/>
      </node>
      <node id="180" label="BASV76">
        <attvalues>
          <attvalue for="att1" value="BASV76"/>
          <attvalue for="att2" value="0.0997083710777084"/>
        </attvalues>
        <viz:color r="255" g="99" b="71" a="1"/>
        <viz:position x="159.280798458106" y="-199.971056176688" z="0"/>
        <viz:size value="5"/>
      </node>
      <node id="181" label="BASV81">
        <attvalues>
          <attvalue for="att1" value="BASV81"/>
          <attvalue for="att2" value="0.085980406943821"/>
        </attvalues>
        <viz:color r="255" g="99" b="71" a="1"/>
        <viz:position x="-215.870738181856" y="-136.042618512269" z="0"/>
        <viz:size value="5"/>
      </node>
      <node id="182" label="BASV92">
        <attvalues>
          <attvalue for="att1" value="BASV92"/>
          <attvalue for="att2" value="0.0901349224053922"/>
        </attvalues>
        <viz:color r="255" g="99" b="71" a="1"/>
        <viz:position x="157.519404223848" y="231.639123165502" z="0"/>
        <viz:size value="5"/>
      </node>
      <node id="183" label="BASV112">
        <attvalues>
          <attvalue for="att1" value="BASV112"/>
          <attvalue for="att2" value="0.0938378600994013"/>
        </attvalues>
        <viz:color r="255" g="99" b="71" a="1"/>
        <viz:position x="-168.441534862673" y="-157.411460357941" z="0"/>
        <viz:size value="5"/>
      </node>
      <node id="184" label="BASV114">
        <attvalues>
          <attvalue for="att1" value="BASV114"/>
          <attvalue for="att2" value="0.080561473733076"/>
        </attvalues>
        <viz:color r="255" g="99" b="71" a="1"/>
        <viz:position x="86.5222582226463" y="-225.311037715024" z="0"/>
        <viz:size value="5"/>
      </node>
      <node id="185" label="BASV143">
        <attvalues>
          <attvalue for="att1" value="BASV143"/>
          <attvalue for="att2" value="0.0771294826996042"/>
        </attvalues>
        <viz:color r="255" g="99" b="71" a="1"/>
        <viz:position x="-159.911794119054" y="60.3225473909711" z="0"/>
        <viz:size value="5"/>
      </node>
      <node id="186" label="BASV151">
        <attvalues>
          <attvalue for="att1" value="BASV151"/>
          <attvalue for="att2" value="0.0776713760206786"/>
        </attvalues>
        <viz:color r="255" g="99" b="71" a="1"/>
        <viz:position x="-35.9454861888528" y="-63.8244848260258" z="0"/>
        <viz:size value="5"/>
      </node>
      <node id="187" label="BASV165">
        <attvalues>
          <attvalue for="att1" value="BASV165"/>
          <attvalue for="att2" value="0.0716202339353467"/>
        </attvalues>
        <viz:color r="255" g="99" b="71" a="1"/>
        <viz:position x="-61.292994638314" y="-47.1527427326803" z="0"/>
        <viz:size value="5"/>
      </node>
      <node id="188" label="BASV411">
        <attvalues>
          <attvalue for="att1" value="BASV411"/>
          <attvalue for="att2" value="0.0717105494888591"/>
        </attvalues>
        <viz:color r="255" g="99" b="71" a="1"/>
        <viz:position x="159.404463656455" y="90.3146853807028" z="0"/>
        <viz:size value="5"/>
      </node>
    </nodes>
    <edges>
      <edge id="0" label="+" source="1" target="17" weight="0.980067">
        <attvalues>
          <attvalue for="att1" value="+"/>
        </attvalues>
      </edge>
      <edge id="1" label="+" source="1" target="28" weight="0.8914698">
        <attvalues>
          <attvalue for="att1" value="+"/>
        </attvalues>
      </edge>
      <edge id="2" label="-" source="1" target="40" weight="0.8580306">
        <attvalues>
          <attvalue for="att1" value="-"/>
        </attvalues>
      </edge>
      <edge id="3" label="+" source="1" target="55" weight="0.8937145">
        <attvalues>
          <attvalue for="att1" value="+"/>
        </attvalues>
      </edge>
      <edge id="4" label="+" source="1" target="61" weight="0.8775057">
        <attvalues>
          <attvalue for="att1" value="+"/>
        </attvalues>
      </edge>
      <edge id="5" label="+" source="1" target="62" weight="0.8294407">
        <attvalues>
          <attvalue for="att1" value="+"/>
        </attvalues>
      </edge>
      <edge id="6" label="+" source="1" target="161" weight="0.9904429">
        <attvalues>
          <attvalue for="att1" value="+"/>
        </attvalues>
      </edge>
      <edge id="7" label="-" source="2" target="7" weight="0.6872649">
        <attvalues>
          <attvalue for="att1" value="-"/>
        </attvalues>
      </edge>
      <edge id="8" label="-" source="2" target="109" weight="0.8933737">
        <attvalues>
          <attvalue for="att1" value="-"/>
        </attvalues>
      </edge>
      <edge id="9" label="+" source="2" target="159" weight="0.9744993">
        <attvalues>
          <attvalue for="att1" value="+"/>
        </attvalues>
      </edge>
      <edge id="10" label="+" source="2" target="163" weight="0.9569188">
        <attvalues>
          <attvalue for="att1" value="+"/>
        </attvalues>
      </edge>
      <edge id="11" label="+" source="2" target="169" weight="0.9364419">
        <attvalues>
          <attvalue for="att1" value="+"/>
        </attvalues>
      </edge>
      <edge id="12" label="+" source="2" target="170" weight="0.8705234">
        <attvalues>
          <attvalue for="att1" value="+"/>
        </attvalues>
      </edge>
      <edge id="13" label="+" source="2" target="174" weight="0.9604424">
        <attvalues>
          <attvalue for="att1" value="+"/>
        </attvalues>
      </edge>
      <edge id="14" label="+" source="3" target="37" weight="0.7881024">
        <attvalues>
          <attvalue for="att1" value="+"/>
        </attvalues>
      </edge>
      <edge id="15" label="+" source="3" target="112" weight="0.9661895">
        <attvalues>
          <attvalue for="att1" value="+"/>
        </attvalues>
      </edge>
      <edge id="16" label="+" source="3" target="116" weight="0.9304684">
        <attvalues>
          <attvalue for="att1" value="+"/>
        </attvalues>
      </edge>
      <edge id="17" label="-" source="3" target="173" weight="0.8883845">
        <attvalues>
          <attvalue for="att1" value="-"/>
        </attvalues>
      </edge>
      <edge id="18" label="-" source="3" target="178" weight="0.9053018">
        <attvalues>
          <attvalue for="att1" value="-"/>
        </attvalues>
      </edge>
      <edge id="19" label="+" source="4" target="23" weight="0.8896744">
        <attvalues>
          <attvalue for="att1" value="+"/>
        </attvalues>
      </edge>
      <edge id="20" label="-" source="4" target="26" weight="0.9908584">
        <attvalues>
          <attvalue for="att1" value="-"/>
        </attvalues>
      </edge>
      <edge id="21" label="-" source="4" target="91" weight="0.9559118">
        <attvalues>
          <attvalue for="att1" value="-"/>
        </attvalues>
      </edge>
      <edge id="22" label="-" source="4" target="95" weight="0.9715463">
        <attvalues>
          <attvalue for="att1" value="-"/>
        </attvalues>
      </edge>
      <edge id="23" label="-" source="4" target="100" weight="0.8942799">
        <attvalues>
          <attvalue for="att1" value="-"/>
        </attvalues>
      </edge>
      <edge id="24" label="+" source="4" target="156" weight="0.8874738">
        <attvalues>
          <attvalue for="att1" value="+"/>
        </attvalues>
      </edge>
      <edge id="25" label="+" source="4" target="157" weight="0.868919">
        <attvalues>
          <attvalue for="att1" value="+"/>
        </attvalues>
      </edge>
      <edge id="26" label="-" source="4" target="180" weight="0.9835954">
        <attvalues>
          <attvalue for="att1" value="-"/>
        </attvalues>
      </edge>
      <edge id="27" label="-" source="4" target="186" weight="0.9544611">
        <attvalues>
          <attvalue for="att1" value="-"/>
        </attvalues>
      </edge>
      <edge id="28" label="-" source="4" target="187" weight="0.9113346">
        <attvalues>
          <attvalue for="att1" value="-"/>
        </attvalues>
      </edge>
      <edge id="29" label="-" source="5" target="8" weight="0.8757189">
        <attvalues>
          <attvalue for="att1" value="-"/>
        </attvalues>
      </edge>
      <edge id="30" label="-" source="5" target="24" weight="0.9397938">
        <attvalues>
          <attvalue for="att1" value="-"/>
        </attvalues>
      </edge>
      <edge id="31" label="+" source="5" target="131" weight="0.9779601">
        <attvalues>
          <attvalue for="att1" value="+"/>
        </attvalues>
      </edge>
      <edge id="32" label="-" source="6" target="54" weight="0.8532624">
        <attvalues>
          <attvalue for="att1" value="-"/>
        </attvalues>
      </edge>
      <edge id="33" label="+" source="6" target="61" weight="0.9666803">
        <attvalues>
          <attvalue for="att1" value="+"/>
        </attvalues>
      </edge>
      <edge id="34" label="+" source="7" target="122" weight="0.9358432">
        <attvalues>
          <attvalue for="att1" value="+"/>
        </attvalues>
      </edge>
      <edge id="35" label="+" source="7" target="149" weight="1">
        <attvalues>
          <attvalue for="att1" value="+"/>
        </attvalues>
      </edge>
      <edge id="36" label="+" source="7" target="175" weight="0.8954784">
        <attvalues>
          <attvalue for="att1" value="+"/>
        </attvalues>
      </edge>
      <edge id="37" label="+" source="8" target="28" weight="0.9351262">
        <attvalues>
          <attvalue for="att1" value="+"/>
        </attvalues>
      </edge>
      <edge id="38" label="+" source="8" target="105" weight="0.9882108">
        <attvalues>
          <attvalue for="att1" value="+"/>
        </attvalues>
      </edge>
      <edge id="39" label="+" source="8" target="109" weight="0.9747104">
        <attvalues>
          <attvalue for="att1" value="+"/>
        </attvalues>
      </edge>
      <edge id="40" label="+" source="8" target="114" weight="0.9248286">
        <attvalues>
          <attvalue for="att1" value="+"/>
        </attvalues>
      </edge>
      <edge id="41" label="-" source="8" target="119" weight="0.9388927">
        <attvalues>
          <attvalue for="att1" value="-"/>
        </attvalues>
      </edge>
      <edge id="42" label="+" source="8" target="138" weight="0.8747136">
        <attvalues>
          <attvalue for="att1" value="+"/>
        </attvalues>
      </edge>
      <edge id="43" label="+" source="9" target="141" weight="0.9247087">
        <attvalues>
          <attvalue for="att1" value="+"/>
        </attvalues>
      </edge>
      <edge id="44" label="-" source="9" target="144" weight="0.8713647">
        <attvalues>
          <attvalue for="att1" value="-"/>
        </attvalues>
      </edge>
      <edge id="45" label="+" source="9" target="154" weight="0.883045">
        <attvalues>
          <attvalue for="att1" value="+"/>
        </attvalues>
      </edge>
      <edge id="46" label="+" source="10" target="45" weight="0.9382683">
        <attvalues>
          <attvalue for="att1" value="+"/>
        </attvalues>
      </edge>
      <edge id="47" label="+" source="10" target="49" weight="0.9004941">
        <attvalues>
          <attvalue for="att1" value="+"/>
        </attvalues>
      </edge>
      <edge id="48" label="-" source="10" target="166" weight="0.7250865">
        <attvalues>
          <attvalue for="att1" value="-"/>
        </attvalues>
      </edge>
      <edge id="49" label="+" source="11" target="77" weight="0.8568478">
        <attvalues>
          <attvalue for="att1" value="+"/>
        </attvalues>
      </edge>
      <edge id="50" label="-" source="11" target="80" weight="0.9239386">
        <attvalues>
          <attvalue for="att1" value="-"/>
        </attvalues>
      </edge>
      <edge id="51" label="+" source="11" target="90" weight="0.9683294">
        <attvalues>
          <attvalue for="att1" value="+"/>
        </attvalues>
      </edge>
      <edge id="52" label="+" source="11" target="91" weight="0.9206003">
        <attvalues>
          <attvalue for="att1" value="+"/>
        </attvalues>
      </edge>
      <edge id="53" label="+" source="11" target="113" weight="0.9347755">
        <attvalues>
          <attvalue for="att1" value="+"/>
        </attvalues>
      </edge>
      <edge id="54" label="+" source="11" target="150" weight="0.842081">
        <attvalues>
          <attvalue for="att1" value="+"/>
        </attvalues>
      </edge>
      <edge id="55" label="+" source="11" target="167" weight="0.6762432">
        <attvalues>
          <attvalue for="att1" value="+"/>
        </attvalues>
      </edge>
      <edge id="56" label="+" source="11" target="174" weight="0.6838524">
        <attvalues>
          <attvalue for="att1" value="+"/>
        </attvalues>
      </edge>
      <edge id="57" label="+" source="12" target="26" weight="0.9546297">
        <attvalues>
          <attvalue for="att1" value="+"/>
        </attvalues>
      </edge>
      <edge id="58" label="-" source="12" target="28" weight="0.9664732">
        <attvalues>
          <attvalue for="att1" value="-"/>
        </attvalues>
      </edge>
      <edge id="59" label="+" source="12" target="38" weight="0.9968335">
        <attvalues>
          <attvalue for="att1" value="+"/>
        </attvalues>
      </edge>
      <edge id="60" label="+" source="12" target="60" weight="0.8956413">
        <attvalues>
          <attvalue for="att1" value="+"/>
        </attvalues>
      </edge>
      <edge id="61" label="+" source="12" target="65" weight="0.9090051">
        <attvalues>
          <attvalue for="att1" value="+"/>
        </attvalues>
      </edge>
      <edge id="62" label="+" source="12" target="113" weight="0.7432523">
        <attvalues>
          <attvalue for="att1" value="+"/>
        </attvalues>
      </edge>
      <edge id="63" label="+" source="12" target="151" weight="1">
        <attvalues>
          <attvalue for="att1" value="+"/>
        </attvalues>
      </edge>
      <edge id="64" label="+" source="13" target="70" weight="0.8006071">
        <attvalues>
          <attvalue for="att1" value="+"/>
        </attvalues>
      </edge>
      <edge id="65" label="+" source="13" target="77" weight="0.8402983">
        <attvalues>
          <attvalue for="att1" value="+"/>
        </attvalues>
      </edge>
      <edge id="66" label="+" source="13" target="120" weight="0.8452946">
        <attvalues>
          <attvalue for="att1" value="+"/>
        </attvalues>
      </edge>
      <edge id="67" label="+" source="13" target="137" weight="0.831936">
        <attvalues>
          <attvalue for="att1" value="+"/>
        </attvalues>
      </edge>
      <edge id="68" label="+" source="13" target="144" weight="0.7754303">
        <attvalues>
          <attvalue for="att1" value="+"/>
        </attvalues>
      </edge>
      <edge id="69" label="+" source="14" target="65" weight="0.961071">
        <attvalues>
          <attvalue for="att1" value="+"/>
        </attvalues>
      </edge>
      <edge id="70" label="+" source="14" target="91" weight="0.886873">
        <attvalues>
          <attvalue for="att1" value="+"/>
        </attvalues>
      </edge>
      <edge id="71" label="+" source="14" target="122" weight="0.8741838">
        <attvalues>
          <attvalue for="att1" value="+"/>
        </attvalues>
      </edge>
      <edge id="72" label="-" source="14" target="128" weight="0.948779">
        <attvalues>
          <attvalue for="att1" value="-"/>
        </attvalues>
      </edge>
      <edge id="73" label="+" source="15" target="55" weight="0.844329">
        <attvalues>
          <attvalue for="att1" value="+"/>
        </attvalues>
      </edge>
      <edge id="74" label="+" source="16" target="37" weight="0.9267266">
        <attvalues>
          <attvalue for="att1" value="+"/>
        </attvalues>
      </edge>
      <edge id="75" label="-" source="16" target="61" weight="0.8571472">
        <attvalues>
          <attvalue for="att1" value="-"/>
        </attvalues>
      </edge>
      <edge id="76" label="-" source="16" target="105" weight="0.7325885">
        <attvalues>
          <attvalue for="att1" value="-"/>
        </attvalues>
      </edge>
      <edge id="77" label="+" source="16" target="157" weight="0.9747183">
        <attvalues>
          <attvalue for="att1" value="+"/>
        </attvalues>
      </edge>
      <edge id="78" label="+" source="16" target="161" weight="0.9825523">
        <attvalues>
          <attvalue for="att1" value="+"/>
        </attvalues>
      </edge>
      <edge id="79" label="+" source="16" target="166" weight="0.9530575">
        <attvalues>
          <attvalue for="att1" value="+"/>
        </attvalues>
      </edge>
      <edge id="80" label="-" source="16" target="171" weight="0.9658854">
        <attvalues>
          <attvalue for="att1" value="-"/>
        </attvalues>
      </edge>
      <edge id="81" label="+" source="16" target="188" weight="0.9613045">
        <attvalues>
          <attvalue for="att1" value="+"/>
        </attvalues>
      </edge>
      <edge id="82" label="+" source="17" target="70" weight="0.8284098">
        <attvalues>
          <attvalue for="att1" value="+"/>
        </attvalues>
      </edge>
      <edge id="83" label="+" source="17" target="87" weight="0.8933552">
        <attvalues>
          <attvalue for="att1" value="+"/>
        </attvalues>
      </edge>
      <edge id="84" label="+" source="17" target="94" weight="0.8947648">
        <attvalues>
          <attvalue for="att1" value="+"/>
        </attvalues>
      </edge>
      <edge id="85" label="+" source="17" target="101" weight="0.9192983">
        <attvalues>
          <attvalue for="att1" value="+"/>
        </attvalues>
      </edge>
      <edge id="86" label="+" source="17" target="105" weight="0.9817876">
        <attvalues>
          <attvalue for="att1" value="+"/>
        </attvalues>
      </edge>
      <edge id="87" label="+" source="17" target="106" weight="0.964186">
        <attvalues>
          <attvalue for="att1" value="+"/>
        </attvalues>
      </edge>
      <edge id="88" label="+" source="17" target="176" weight="0.9460652">
        <attvalues>
          <attvalue for="att1" value="+"/>
        </attvalues>
      </edge>
      <edge id="89" label="+" source="18" target="38" weight="0.9519001">
        <attvalues>
          <attvalue for="att1" value="+"/>
        </attvalues>
      </edge>
      <edge id="90" label="+" source="18" target="63" weight="0.9870241">
        <attvalues>
          <attvalue for="att1" value="+"/>
        </attvalues>
      </edge>
      <edge id="91" label="+" source="18" target="91" weight="0.89789">
        <attvalues>
          <attvalue for="att1" value="+"/>
        </attvalues>
      </edge>
      <edge id="92" label="+" source="18" target="122" weight="0.9823475">
        <attvalues>
          <attvalue for="att1" value="+"/>
        </attvalues>
      </edge>
      <edge id="93" label="+" source="18" target="126" weight="0.9741053">
        <attvalues>
          <attvalue for="att1" value="+"/>
        </attvalues>
      </edge>
      <edge id="94" label="+" source="18" target="131" weight="0.9417157">
        <attvalues>
          <attvalue for="att1" value="+"/>
        </attvalues>
      </edge>
      <edge id="95" label="-" source="18" target="136" weight="0.95556">
        <attvalues>
          <attvalue for="att1" value="-"/>
        </attvalues>
      </edge>
      <edge id="96" label="+" source="18" target="153" weight="0.9643382">
        <attvalues>
          <attvalue for="att1" value="+"/>
        </attvalues>
      </edge>
      <edge id="97" label="+" source="18" target="176" weight="0.9737914">
        <attvalues>
          <attvalue for="att1" value="+"/>
        </attvalues>
      </edge>
      <edge id="98" label="+" source="19" target="32" weight="0.9607553">
        <attvalues>
          <attvalue for="att1" value="+"/>
        </attvalues>
      </edge>
      <edge id="99" label="+" source="19" target="36" weight="0.9138539">
        <attvalues>
          <attvalue for="att1" value="+"/>
        </attvalues>
      </edge>
      <edge id="100" label="+" source="19" target="41" weight="0.9775528">
        <attvalues>
          <attvalue for="att1" value="+"/>
        </attvalues>
      </edge>
      <edge id="101" label="-" source="19" target="46" weight="0.8842533">
        <attvalues>
          <attvalue for="att1" value="-"/>
        </attvalues>
      </edge>
      <edge id="102" label="+" source="19" target="89" weight="0.9347658">
        <attvalues>
          <attvalue for="att1" value="+"/>
        </attvalues>
      </edge>
      <edge id="103" label="+" source="19" target="122" weight="0.872348">
        <attvalues>
          <attvalue for="att1" value="+"/>
        </attvalues>
      </edge>
      <edge id="104" label="+" source="19" target="139" weight="0.9581965">
        <attvalues>
          <attvalue for="att1" value="+"/>
        </attvalues>
      </edge>
      <edge id="105" label="+" source="19" target="146" weight="0.9697976">
        <attvalues>
          <attvalue for="att1" value="+"/>
        </attvalues>
      </edge>
      <edge id="106" label="+" source="19" target="153" weight="0.7110313">
        <attvalues>
          <attvalue for="att1" value="+"/>
        </attvalues>
      </edge>
      <edge id="107" label="+" source="19" target="157" weight="0.7967715">
        <attvalues>
          <attvalue for="att1" value="+"/>
        </attvalues>
      </edge>
      <edge id="108" label="+" source="19" target="158" weight="0.8039392">
        <attvalues>
          <attvalue for="att1" value="+"/>
        </attvalues>
      </edge>
      <edge id="109" label="+" source="19" target="167" weight="0.8779593">
        <attvalues>
          <attvalue for="att1" value="+"/>
        </attvalues>
      </edge>
      <edge id="110" label="+" source="20" target="25" weight="0.9205898">
        <attvalues>
          <attvalue for="att1" value="+"/>
        </attvalues>
      </edge>
      <edge id="111" label="-" source="20" target="27" weight="0.9759317">
        <attvalues>
          <attvalue for="att1" value="-"/>
        </attvalues>
      </edge>
      <edge id="112" label="+" source="20" target="37" weight="0.9976437">
        <attvalues>
          <attvalue for="att1" value="+"/>
        </attvalues>
      </edge>
      <edge id="113" label="+" source="20" target="59" weight="0.8738956">
        <attvalues>
          <attvalue for="att1" value="+"/>
        </attvalues>
      </edge>
      <edge id="114" label="+" source="20" target="64" weight="0.9160292">
        <attvalues>
          <attvalue for="att1" value="+"/>
        </attvalues>
      </edge>
      <edge id="115" label="+" source="20" target="66" weight="0.9888937">
        <attvalues>
          <attvalue for="att1" value="+"/>
        </attvalues>
      </edge>
      <edge id="116" label="-" source="20" target="137" weight="0.667731">
        <attvalues>
          <attvalue for="att1" value="-"/>
        </attvalues>
      </edge>
      <edge id="117" label="-" source="20" target="170" weight="0.6979597">
        <attvalues>
          <attvalue for="att1" value="-"/>
        </attvalues>
      </edge>
      <edge id="118" label="-" source="21" target="46" weight="0.4981518">
        <attvalues>
          <attvalue for="att1" value="-"/>
        </attvalues>
      </edge>
      <edge id="119" label="+" source="21" target="117" weight="0.8944488">
        <attvalues>
          <attvalue for="att1" value="+"/>
        </attvalues>
      </edge>
      <edge id="120" label="+" source="21" target="134" weight="0.6496244">
        <attvalues>
          <attvalue for="att1" value="+"/>
        </attvalues>
      </edge>
      <edge id="121" label="+" source="21" target="141" weight="0.6773513">
        <attvalues>
          <attvalue for="att1" value="+"/>
        </attvalues>
      </edge>
      <edge id="122" label="+" source="21" target="153" weight="0.8734802">
        <attvalues>
          <attvalue for="att1" value="+"/>
        </attvalues>
      </edge>
      <edge id="123" label="+" source="21" target="162" weight="0.8749431">
        <attvalues>
          <attvalue for="att1" value="+"/>
        </attvalues>
      </edge>
      <edge id="124" label="+" source="21" target="167" weight="0.7478622">
        <attvalues>
          <attvalue for="att1" value="+"/>
        </attvalues>
      </edge>
      <edge id="125" label="+" source="21" target="171" weight="0.970917">
        <attvalues>
          <attvalue for="att1" value="+"/>
        </attvalues>
      </edge>
      <edge id="126" label="+" source="21" target="177" weight="0.9520844">
        <attvalues>
          <attvalue for="att1" value="+"/>
        </attvalues>
      </edge>
      <edge id="127" label="+" source="21" target="178" weight="0.8949257">
        <attvalues>
          <attvalue for="att1" value="+"/>
        </attvalues>
      </edge>
      <edge id="128" label="+" source="21" target="182" weight="0.9576548">
        <attvalues>
          <attvalue for="att1" value="+"/>
        </attvalues>
      </edge>
      <edge id="129" label="+" source="22" target="31" weight="0.984191">
        <attvalues>
          <attvalue for="att1" value="+"/>
        </attvalues>
      </edge>
      <edge id="130" label="-" source="22" target="43" weight="0.9646018">
        <attvalues>
          <attvalue for="att1" value="-"/>
        </attvalues>
      </edge>
      <edge id="131" label="+" source="22" target="92" weight="0.8732477">
        <attvalues>
          <attvalue for="att1" value="+"/>
        </attvalues>
      </edge>
      <edge id="132" label="+" source="23" target="28" weight="0.9173597">
        <attvalues>
          <attvalue for="att1" value="+"/>
        </attvalues>
      </edge>
      <edge id="133" label="+" source="23" target="54" weight="0.9135922">
        <attvalues>
          <attvalue for="att1" value="+"/>
        </attvalues>
      </edge>
      <edge id="134" label="+" source="23" target="81" weight="0.9612298">
        <attvalues>
          <attvalue for="att1" value="+"/>
        </attvalues>
      </edge>
      <edge id="135" label="+" source="23" target="90" weight="0.9446057">
        <attvalues>
          <attvalue for="att1" value="+"/>
        </attvalues>
      </edge>
      <edge id="136" label="+" source="24" target="47" weight="0.9374944">
        <attvalues>
          <attvalue for="att1" value="+"/>
        </attvalues>
      </edge>
      <edge id="137" label="+" source="24" target="51" weight="0.8667227">
        <attvalues>
          <attvalue for="att1" value="+"/>
        </attvalues>
      </edge>
      <edge id="138" label="+" source="24" target="55" weight="0.9450775">
        <attvalues>
          <attvalue for="att1" value="+"/>
        </attvalues>
      </edge>
      <edge id="139" label="-" source="24" target="60" weight="0.8394406">
        <attvalues>
          <attvalue for="att1" value="-"/>
        </attvalues>
      </edge>
      <edge id="140" label="+" source="24" target="77" weight="0.9744729">
        <attvalues>
          <attvalue for="att1" value="+"/>
        </attvalues>
      </edge>
      <edge id="141" label="+" source="24" target="100" weight="0.8966503">
        <attvalues>
          <attvalue for="att1" value="+"/>
        </attvalues>
      </edge>
      <edge id="142" label="+" source="24" target="104" weight="0.8945512">
        <attvalues>
          <attvalue for="att1" value="+"/>
        </attvalues>
      </edge>
      <edge id="143" label="+" source="24" target="105" weight="0.9679815">
        <attvalues>
          <attvalue for="att1" value="+"/>
        </attvalues>
      </edge>
      <edge id="144" label="+" source="24" target="137" weight="0.9625252">
        <attvalues>
          <attvalue for="att1" value="+"/>
        </attvalues>
      </edge>
      <edge id="145" label="+" source="24" target="141" weight="0.986744">
        <attvalues>
          <attvalue for="att1" value="+"/>
        </attvalues>
      </edge>
      <edge id="146" label="-" source="24" target="151" weight="0.9700424">
        <attvalues>
          <attvalue for="att1" value="-"/>
        </attvalues>
      </edge>
      <edge id="147" label="+" source="24" target="168" weight="0.944703">
        <attvalues>
          <attvalue for="att1" value="+"/>
        </attvalues>
      </edge>
      <edge id="148" label="+" source="25" target="27" weight="0.9684832">
        <attvalues>
          <attvalue for="att1" value="+"/>
        </attvalues>
      </edge>
      <edge id="149" label="+" source="25" target="31" weight="0.9771677">
        <attvalues>
          <attvalue for="att1" value="+"/>
        </attvalues>
      </edge>
      <edge id="150" label="+" source="25" target="32" weight="0.9037006">
        <attvalues>
          <attvalue for="att1" value="+"/>
        </attvalues>
      </edge>
      <edge id="151" label="-" source="25" target="58" weight="0.9419734">
        <attvalues>
          <attvalue for="att1" value="-"/>
        </attvalues>
      </edge>
      <edge id="152" label="-" source="25" target="76" weight="0.9717653">
        <attvalues>
          <attvalue for="att1" value="-"/>
        </attvalues>
      </edge>
      <edge id="153" label="-" source="25" target="77" weight="0.9821378">
        <attvalues>
          <attvalue for="att1" value="-"/>
        </attvalues>
      </edge>
      <edge id="154" label="-" source="25" target="84" weight="0.9700853">
        <attvalues>
          <attvalue for="att1" value="-"/>
        </attvalues>
      </edge>
      <edge id="155" label="-" source="25" target="104" weight="0.9583943">
        <attvalues>
          <attvalue for="att1" value="-"/>
        </attvalues>
      </edge>
      <edge id="156" label="-" source="25" target="112" weight="0.9049132">
        <attvalues>
          <attvalue for="att1" value="-"/>
        </attvalues>
      </edge>
      <edge id="157" label="-" source="25" target="121" weight="0.9829989">
        <attvalues>
          <attvalue for="att1" value="-"/>
        </attvalues>
      </edge>
      <edge id="158" label="-" source="25" target="131" weight="0.9426027">
        <attvalues>
          <attvalue for="att1" value="-"/>
        </attvalues>
      </edge>
      <edge id="159" label="+" source="25" target="165" weight="0.9297784">
        <attvalues>
          <attvalue for="att1" value="+"/>
        </attvalues>
      </edge>
      <edge id="160" label="+" source="26" target="128" weight="0.6708">
        <attvalues>
          <attvalue for="att1" value="+"/>
        </attvalues>
      </edge>
      <edge id="161" label="+" source="26" target="132" weight="0.8029401">
        <attvalues>
          <attvalue for="att1" value="+"/>
        </attvalues>
      </edge>
      <edge id="162" label="+" source="26" target="133" weight="0.7848144">
        <attvalues>
          <attvalue for="att1" value="+"/>
        </attvalues>
      </edge>
      <edge id="163" label="+" source="26" target="142" weight="0.883615">
        <attvalues>
          <attvalue for="att1" value="+"/>
        </attvalues>
      </edge>
      <edge id="164" label="+" source="26" target="147" weight="0.9836554">
        <attvalues>
          <attvalue for="att1" value="+"/>
        </attvalues>
      </edge>
      <edge id="165" label="+" source="26" target="151" weight="0.6902018">
        <attvalues>
          <attvalue for="att1" value="+"/>
        </attvalues>
      </edge>
      <edge id="166" label="+" source="27" target="158" weight="0.8523767">
        <attvalues>
          <attvalue for="att1" value="+"/>
        </attvalues>
      </edge>
      <edge id="167" label="+" source="27" target="175" weight="0.9048387">
        <attvalues>
          <attvalue for="att1" value="+"/>
        </attvalues>
      </edge>
      <edge id="168" label="+" source="27" target="182" weight="0.9749099">
        <attvalues>
          <attvalue for="att1" value="+"/>
        </attvalues>
      </edge>
      <edge id="169" label="+" source="28" target="29" weight="0.8658463">
        <attvalues>
          <attvalue for="att1" value="+"/>
        </attvalues>
      </edge>
      <edge id="170" label="+" source="28" target="33" weight="0.9350232">
        <attvalues>
          <attvalue for="att1" value="+"/>
        </attvalues>
      </edge>
      <edge id="171" label="+" source="28" target="34" weight="0.8727635">
        <attvalues>
          <attvalue for="att1" value="+"/>
        </attvalues>
      </edge>
      <edge id="172" label="+" source="28" target="43" weight="0.948236">
        <attvalues>
          <attvalue for="att1" value="+"/>
        </attvalues>
      </edge>
      <edge id="173" label="+" source="28" target="48" weight="0.9350541">
        <attvalues>
          <attvalue for="att1" value="+"/>
        </attvalues>
      </edge>
      <edge id="174" label="+" source="28" target="52" weight="0.8656175">
        <attvalues>
          <attvalue for="att1" value="+"/>
        </attvalues>
      </edge>
      <edge id="175" label="+" source="28" target="60" weight="0.9487677">
        <attvalues>
          <attvalue for="att1" value="+"/>
        </attvalues>
      </edge>
      <edge id="176" label="-" source="28" target="124" weight="0.8258922">
        <attvalues>
          <attvalue for="att1" value="-"/>
        </attvalues>
      </edge>
      <edge id="177" label="+" source="28" target="186" weight="0.9947522">
        <attvalues>
          <attvalue for="att1" value="+"/>
        </attvalues>
      </edge>
      <edge id="178" label="+" source="29" target="31" weight="0.9789686">
        <attvalues>
          <attvalue for="att1" value="+"/>
        </attvalues>
      </edge>
      <edge id="179" label="+" source="29" target="36" weight="0.9610981">
        <attvalues>
          <attvalue for="att1" value="+"/>
        </attvalues>
      </edge>
      <edge id="180" label="-" source="29" target="41" weight="0.9626636">
        <attvalues>
          <attvalue for="att1" value="-"/>
        </attvalues>
      </edge>
      <edge id="181" label="+" source="29" target="57" weight="0.9763169">
        <attvalues>
          <attvalue for="att1" value="+"/>
        </attvalues>
      </edge>
      <edge id="182" label="+" source="29" target="80" weight="0.9806472">
        <attvalues>
          <attvalue for="att1" value="+"/>
        </attvalues>
      </edge>
      <edge id="183" label="+" source="29" target="84" weight="0.9861603">
        <attvalues>
          <attvalue for="att1" value="+"/>
        </attvalues>
      </edge>
      <edge id="184" label="+" source="29" target="95" weight="0.9169979">
        <attvalues>
          <attvalue for="att1" value="+"/>
        </attvalues>
      </edge>
      <edge id="185" label="+" source="29" target="96" weight="0.9798056">
        <attvalues>
          <attvalue for="att1" value="+"/>
        </attvalues>
      </edge>
      <edge id="186" label="+" source="29" target="124" weight="1">
        <attvalues>
          <attvalue for="att1" value="+"/>
        </attvalues>
      </edge>
      <edge id="187" label="+" source="29" target="171" weight="0.885461">
        <attvalues>
          <attvalue for="att1" value="+"/>
        </attvalues>
      </edge>
      <edge id="188" label="+" source="30" target="80" weight="0.8806917">
        <attvalues>
          <attvalue for="att1" value="+"/>
        </attvalues>
      </edge>
      <edge id="189" label="+" source="30" target="97" weight="0.9188197">
        <attvalues>
          <attvalue for="att1" value="+"/>
        </attvalues>
      </edge>
      <edge id="190" label="+" source="30" target="104" weight="0.8702996">
        <attvalues>
          <attvalue for="att1" value="+"/>
        </attvalues>
      </edge>
      <edge id="191" label="+" source="30" target="111" weight="0.8928664">
        <attvalues>
          <attvalue for="att1" value="+"/>
        </attvalues>
      </edge>
      <edge id="192" label="+" source="30" target="115" weight="0.9173883">
        <attvalues>
          <attvalue for="att1" value="+"/>
        </attvalues>
      </edge>
      <edge id="193" label="+" source="30" target="116" weight="0.9745531">
        <attvalues>
          <attvalue for="att1" value="+"/>
        </attvalues>
      </edge>
      <edge id="194" label="+" source="30" target="125" weight="0.9735276">
        <attvalues>
          <attvalue for="att1" value="+"/>
        </attvalues>
      </edge>
      <edge id="195" label="+" source="30" target="130" weight="0.9067872">
        <attvalues>
          <attvalue for="att1" value="+"/>
        </attvalues>
      </edge>
      <edge id="196" label="+" source="30" target="134" weight="0.8557165">
        <attvalues>
          <attvalue for="att1" value="+"/>
        </attvalues>
      </edge>
      <edge id="197" label="+" source="30" target="143" weight="0.8792837">
        <attvalues>
          <attvalue for="att1" value="+"/>
        </attvalues>
      </edge>
      <edge id="198" label="+" source="30" target="147" weight="0.9134084">
        <attvalues>
          <attvalue for="att1" value="+"/>
        </attvalues>
      </edge>
      <edge id="199" label="-" source="31" target="116" weight="0.8475409">
        <attvalues>
          <attvalue for="att1" value="-"/>
        </attvalues>
      </edge>
      <edge id="200" label="-" source="31" target="163" weight="0.7173465">
        <attvalues>
          <attvalue for="att1" value="-"/>
        </attvalues>
      </edge>
      <edge id="201" label="-" source="31" target="182" weight="0.5490894">
        <attvalues>
          <attvalue for="att1" value="-"/>
        </attvalues>
      </edge>
      <edge id="202" label="-" source="32" target="43" weight="0.7947773">
        <attvalues>
          <attvalue for="att1" value="-"/>
        </attvalues>
      </edge>
      <edge id="203" label="+" source="32" target="66" weight="0.9128177">
        <attvalues>
          <attvalue for="att1" value="+"/>
        </attvalues>
      </edge>
      <edge id="204" label="-" source="32" target="69" weight="0.9642718">
        <attvalues>
          <attvalue for="att1" value="-"/>
        </attvalues>
      </edge>
      <edge id="205" label="+" source="32" target="79" weight="0.9599269">
        <attvalues>
          <attvalue for="att1" value="+"/>
        </attvalues>
      </edge>
      <edge id="206" label="+" source="32" target="102" weight="0.8228843">
        <attvalues>
          <attvalue for="att1" value="+"/>
        </attvalues>
      </edge>
      <edge id="207" label="+" source="32" target="107" weight="0.852118">
        <attvalues>
          <attvalue for="att1" value="+"/>
        </attvalues>
      </edge>
      <edge id="208" label="+" source="32" target="109" weight="0.9837262">
        <attvalues>
          <attvalue for="att1" value="+"/>
        </attvalues>
      </edge>
      <edge id="209" label="+" source="32" target="128" weight="0.9853656">
        <attvalues>
          <attvalue for="att1" value="+"/>
        </attvalues>
      </edge>
      <edge id="210" label="-" source="32" target="181" weight="0.7249801">
        <attvalues>
          <attvalue for="att1" value="-"/>
        </attvalues>
      </edge>
      <edge id="211" label="-" source="33" target="89" weight="0.7769224">
        <attvalues>
          <attvalue for="att1" value="-"/>
        </attvalues>
      </edge>
      <edge id="212" label="-" source="33" target="150" weight="0.8491157">
        <attvalues>
          <attvalue for="att1" value="-"/>
        </attvalues>
      </edge>
      <edge id="213" label="-" source="35" target="112" weight="0.8424574">
        <attvalues>
          <attvalue for="att1" value="-"/>
        </attvalues>
      </edge>
      <edge id="214" label="+" source="35" target="115" weight="0.6505855">
        <attvalues>
          <attvalue for="att1" value="+"/>
        </attvalues>
      </edge>
      <edge id="215" label="+" source="35" target="152" weight="0.8125864">
        <attvalues>
          <attvalue for="att1" value="+"/>
        </attvalues>
      </edge>
      <edge id="216" label="+" source="35" target="169" weight="0.8376897">
        <attvalues>
          <attvalue for="att1" value="+"/>
        </attvalues>
      </edge>
      <edge id="217" label="+" source="35" target="176" weight="0.9489548">
        <attvalues>
          <attvalue for="att1" value="+"/>
        </attvalues>
      </edge>
      <edge id="218" label="+" source="35" target="183" weight="0.7918365">
        <attvalues>
          <attvalue for="att1" value="+"/>
        </attvalues>
      </edge>
      <edge id="219" label="+" source="35" target="187" weight="0.8539739">
        <attvalues>
          <attvalue for="att1" value="+"/>
        </attvalues>
      </edge>
      <edge id="220" label="+" source="36" target="45" weight="0.8689725">
        <attvalues>
          <attvalue for="att1" value="+"/>
        </attvalues>
      </edge>
      <edge id="221" label="+" source="36" target="50" weight="0.9208018">
        <attvalues>
          <attvalue for="att1" value="+"/>
        </attvalues>
      </edge>
      <edge id="222" label="+" source="36" target="54" weight="0.8409933">
        <attvalues>
          <attvalue for="att1" value="+"/>
        </attvalues>
      </edge>
      <edge id="223" label="+" source="36" target="62" weight="0.9215266">
        <attvalues>
          <attvalue for="att1" value="+"/>
        </attvalues>
      </edge>
      <edge id="224" label="+" source="36" target="66" weight="0.9758521">
        <attvalues>
          <attvalue for="att1" value="+"/>
        </attvalues>
      </edge>
      <edge id="225" label="+" source="36" target="70" weight="0.8240271">
        <attvalues>
          <attvalue for="att1" value="+"/>
        </attvalues>
      </edge>
      <edge id="226" label="+" source="36" target="176" weight="0.9367708">
        <attvalues>
          <attvalue for="att1" value="+"/>
        </attvalues>
      </edge>
      <edge id="227" label="+" source="36" target="182" weight="0.8558571">
        <attvalues>
          <attvalue for="att1" value="+"/>
        </attvalues>
      </edge>
      <edge id="228" label="+" source="37" target="68" weight="0.9460548">
        <attvalues>
          <attvalue for="att1" value="+"/>
        </attvalues>
      </edge>
      <edge id="229" label="-" source="37" target="145" weight="0.7424188">
        <attvalues>
          <attvalue for="att1" value="-"/>
        </attvalues>
      </edge>
      <edge id="230" label="-" source="38" target="49" weight="0.9247604">
        <attvalues>
          <attvalue for="att1" value="-"/>
        </attvalues>
      </edge>
      <edge id="231" label="+" source="38" target="161" weight="0.9785143">
        <attvalues>
          <attvalue for="att1" value="+"/>
        </attvalues>
      </edge>
      <edge id="232" label="+" source="38" target="165" weight="0.8909144">
        <attvalues>
          <attvalue for="att1" value="+"/>
        </attvalues>
      </edge>
      <edge id="233" label="+" source="38" target="172" weight="0.8788189">
        <attvalues>
          <attvalue for="att1" value="+"/>
        </attvalues>
      </edge>
      <edge id="234" label="+" source="39" target="122" weight="0.8167084">
        <attvalues>
          <attvalue for="att1" value="+"/>
        </attvalues>
      </edge>
      <edge id="235" label="-" source="39" target="127" weight="0.9502628">
        <attvalues>
          <attvalue for="att1" value="-"/>
        </attvalues>
      </edge>
      <edge id="236" label="+" source="39" target="187" weight="0.9320013">
        <attvalues>
          <attvalue for="att1" value="+"/>
        </attvalues>
      </edge>
      <edge id="237" label="+" source="40" target="49" weight="0.9296712">
        <attvalues>
          <attvalue for="att1" value="+"/>
        </attvalues>
      </edge>
      <edge id="238" label="+" source="40" target="100" weight="0.9512746">
        <attvalues>
          <attvalue for="att1" value="+"/>
        </attvalues>
      </edge>
      <edge id="239" label="+" source="40" target="134" weight="0.9164731">
        <attvalues>
          <attvalue for="att1" value="+"/>
        </attvalues>
      </edge>
      <edge id="240" label="+" source="40" target="176" weight="0.966759">
        <attvalues>
          <attvalue for="att1" value="+"/>
        </attvalues>
      </edge>
      <edge id="241" label="+" source="41" target="62" weight="0.9447009">
        <attvalues>
          <attvalue for="att1" value="+"/>
        </attvalues>
      </edge>
      <edge id="242" label="+" source="41" target="66" weight="0.9981151">
        <attvalues>
          <attvalue for="att1" value="+"/>
        </attvalues>
      </edge>
      <edge id="243" label="+" source="41" target="73" weight="0.8570205">
        <attvalues>
          <attvalue for="att1" value="+"/>
        </attvalues>
      </edge>
      <edge id="244" label="+" source="41" target="84" weight="0.862121">
        <attvalues>
          <attvalue for="att1" value="+"/>
        </attvalues>
      </edge>
      <edge id="245" label="+" source="41" target="105" weight="0.6880178">
        <attvalues>
          <attvalue for="att1" value="+"/>
        </attvalues>
      </edge>
      <edge id="246" label="+" source="41" target="130" weight="0.937919">
        <attvalues>
          <attvalue for="att1" value="+"/>
        </attvalues>
      </edge>
      <edge id="247" label="+" source="41" target="184" weight="0.9112562">
        <attvalues>
          <attvalue for="att1" value="+"/>
        </attvalues>
      </edge>
      <edge id="248" label="+" source="42" target="45" weight="0.8566052">
        <attvalues>
          <attvalue for="att1" value="+"/>
        </attvalues>
      </edge>
      <edge id="249" label="+" source="42" target="104" weight="0.9054069">
        <attvalues>
          <attvalue for="att1" value="+"/>
        </attvalues>
      </edge>
      <edge id="250" label="-" source="43" target="80" weight="0.9228">
        <attvalues>
          <attvalue for="att1" value="-"/>
        </attvalues>
      </edge>
      <edge id="251" label="-" source="43" target="124" weight="0.9039857">
        <attvalues>
          <attvalue for="att1" value="-"/>
        </attvalues>
      </edge>
      <edge id="252" label="+" source="43" target="154" weight="0.8988984">
        <attvalues>
          <attvalue for="att1" value="+"/>
        </attvalues>
      </edge>
      <edge id="253" label="+" source="44" target="137" weight="0.7042496">
        <attvalues>
          <attvalue for="att1" value="+"/>
        </attvalues>
      </edge>
      <edge id="254" label="+" source="44" target="150" weight="0.7156601">
        <attvalues>
          <attvalue for="att1" value="+"/>
        </attvalues>
      </edge>
      <edge id="255" label="+" source="44" target="154" weight="0.8943789">
        <attvalues>
          <attvalue for="att1" value="+"/>
        </attvalues>
      </edge>
      <edge id="256" label="+" source="44" target="166" weight="0.8646213">
        <attvalues>
          <attvalue for="att1" value="+"/>
        </attvalues>
      </edge>
      <edge id="257" label="+" source="45" target="73" weight="0.6592191">
        <attvalues>
          <attvalue for="att1" value="+"/>
        </attvalues>
      </edge>
      <edge id="258" label="+" source="45" target="105" weight="0.933227">
        <attvalues>
          <attvalue for="att1" value="+"/>
        </attvalues>
      </edge>
      <edge id="259" label="-" source="46" target="53" weight="0.9579501">
        <attvalues>
          <attvalue for="att1" value="-"/>
        </attvalues>
      </edge>
      <edge id="260" label="-" source="46" target="88" weight="0.9691225">
        <attvalues>
          <attvalue for="att1" value="-"/>
        </attvalues>
      </edge>
      <edge id="261" label="-" source="46" target="98" weight="0.7863284">
        <attvalues>
          <attvalue for="att1" value="-"/>
        </attvalues>
      </edge>
      <edge id="262" label="-" source="46" target="134" weight="0.8315411">
        <attvalues>
          <attvalue for="att1" value="-"/>
        </attvalues>
      </edge>
      <edge id="263" label="-" source="46" target="140" weight="0.8639613">
        <attvalues>
          <attvalue for="att1" value="-"/>
        </attvalues>
      </edge>
      <edge id="264" label="-" source="47" target="66" weight="0.9283615">
        <attvalues>
          <attvalue for="att1" value="-"/>
        </attvalues>
      </edge>
      <edge id="265" label="+" source="47" target="141" weight="0.9477245">
        <attvalues>
          <attvalue for="att1" value="+"/>
        </attvalues>
      </edge>
      <edge id="266" label="-" source="47" target="144" weight="0.9503371">
        <attvalues>
          <attvalue for="att1" value="-"/>
        </attvalues>
      </edge>
      <edge id="267" label="+" source="47" target="154" weight="0.9579909">
        <attvalues>
          <attvalue for="att1" value="+"/>
        </attvalues>
      </edge>
      <edge id="268" label="+" source="47" target="177" weight="0.8594686">
        <attvalues>
          <attvalue for="att1" value="+"/>
        </attvalues>
      </edge>
      <edge id="269" label="+" source="47" target="182" weight="0.8298508">
        <attvalues>
          <attvalue for="att1" value="+"/>
        </attvalues>
      </edge>
      <edge id="270" label="+" source="47" target="184" weight="0.9836932">
        <attvalues>
          <attvalue for="att1" value="+"/>
        </attvalues>
      </edge>
      <edge id="271" label="+" source="48" target="62" weight="0.9741877">
        <attvalues>
          <attvalue for="att1" value="+"/>
        </attvalues>
      </edge>
      <edge id="272" label="+" source="48" target="85" weight="0.9723364">
        <attvalues>
          <attvalue for="att1" value="+"/>
        </attvalues>
      </edge>
      <edge id="273" label="+" source="48" target="148" weight="0.7863157">
        <attvalues>
          <attvalue for="att1" value="+"/>
        </attvalues>
      </edge>
      <edge id="274" label="-" source="48" target="153" weight="0.9258876">
        <attvalues>
          <attvalue for="att1" value="-"/>
        </attvalues>
      </edge>
      <edge id="275" label="+" source="49" target="73" weight="0.9332121">
        <attvalues>
          <attvalue for="att1" value="+"/>
        </attvalues>
      </edge>
      <edge id="276" label="+" source="49" target="79" weight="0.9715629">
        <attvalues>
          <attvalue for="att1" value="+"/>
        </attvalues>
      </edge>
      <edge id="277" label="+" source="49" target="81" weight="0.9754137">
        <attvalues>
          <attvalue for="att1" value="+"/>
        </attvalues>
      </edge>
      <edge id="278" label="+" source="49" target="93" weight="0.8358263">
        <attvalues>
          <attvalue for="att1" value="+"/>
        </attvalues>
      </edge>
      <edge id="279" label="+" source="49" target="137" weight="0.7227599">
        <attvalues>
          <attvalue for="att1" value="+"/>
        </attvalues>
      </edge>
      <edge id="280" label="-" source="49" target="167" weight="0.9772091">
        <attvalues>
          <attvalue for="att1" value="-"/>
        </attvalues>
      </edge>
      <edge id="281" label="-" source="49" target="177" weight="0.8173413">
        <attvalues>
          <attvalue for="att1" value="-"/>
        </attvalues>
      </edge>
      <edge id="282" label="-" source="50" target="74" weight="0.8579783">
        <attvalues>
          <attvalue for="att1" value="-"/>
        </attvalues>
      </edge>
      <edge id="283" label="+" source="50" target="77" weight="0.9426512">
        <attvalues>
          <attvalue for="att1" value="+"/>
        </attvalues>
      </edge>
      <edge id="284" label="+" source="50" target="81" weight="0.9689799">
        <attvalues>
          <attvalue for="att1" value="+"/>
        </attvalues>
      </edge>
      <edge id="285" label="+" source="50" target="87" weight="0.9551697">
        <attvalues>
          <attvalue for="att1" value="+"/>
        </attvalues>
      </edge>
      <edge id="286" label="+" source="50" target="88" weight="0.9244376">
        <attvalues>
          <attvalue for="att1" value="+"/>
        </attvalues>
      </edge>
      <edge id="287" label="+" source="50" target="92" weight="0.9395892">
        <attvalues>
          <attvalue for="att1" value="+"/>
        </attvalues>
      </edge>
      <edge id="288" label="+" source="50" target="108" weight="0.9741651">
        <attvalues>
          <attvalue for="att1" value="+"/>
        </attvalues>
      </edge>
      <edge id="289" label="-" source="50" target="120" weight="0.9607279">
        <attvalues>
          <attvalue for="att1" value="-"/>
        </attvalues>
      </edge>
      <edge id="290" label="+" source="50" target="168" weight="0.9876791">
        <attvalues>
          <attvalue for="att1" value="+"/>
        </attvalues>
      </edge>
      <edge id="291" label="-" source="51" target="73" weight="0.9165713">
        <attvalues>
          <attvalue for="att1" value="-"/>
        </attvalues>
      </edge>
      <edge id="292" label="-" source="51" target="117" weight="0.9066425">
        <attvalues>
          <attvalue for="att1" value="-"/>
        </attvalues>
      </edge>
      <edge id="293" label="+" source="51" target="147" weight="0.8701257">
        <attvalues>
          <attvalue for="att1" value="+"/>
        </attvalues>
      </edge>
      <edge id="294" label="+" source="51" target="157" weight="0.6189141">
        <attvalues>
          <attvalue for="att1" value="+"/>
        </attvalues>
      </edge>
      <edge id="295" label="-" source="51" target="177" weight="0.9175091">
        <attvalues>
          <attvalue for="att1" value="-"/>
        </attvalues>
      </edge>
      <edge id="296" label="-" source="52" target="63" weight="0.8409985">
        <attvalues>
          <attvalue for="att1" value="-"/>
        </attvalues>
      </edge>
      <edge id="297" label="-" source="52" target="117" weight="0.7354948">
        <attvalues>
          <attvalue for="att1" value="-"/>
        </attvalues>
      </edge>
      <edge id="298" label="+" source="54" target="58" weight="0.8243543">
        <attvalues>
          <attvalue for="att1" value="+"/>
        </attvalues>
      </edge>
      <edge id="299" label="+" source="54" target="102" weight="0.72058">
        <attvalues>
          <attvalue for="att1" value="+"/>
        </attvalues>
      </edge>
      <edge id="300" label="-" source="54" target="132" weight="0.9629976">
        <attvalues>
          <attvalue for="att1" value="-"/>
        </attvalues>
      </edge>
      <edge id="301" label="-" source="54" target="142" weight="0.7400037">
        <attvalues>
          <attvalue for="att1" value="-"/>
        </attvalues>
      </edge>
      <edge id="302" label="-" source="54" target="178" weight="0.8636661">
        <attvalues>
          <attvalue for="att1" value="-"/>
        </attvalues>
      </edge>
      <edge id="303" label="+" source="54" target="185" weight="0.9686585">
        <attvalues>
          <attvalue for="att1" value="+"/>
        </attvalues>
      </edge>
      <edge id="304" label="-" source="54" target="187" weight="0.8514256">
        <attvalues>
          <attvalue for="att1" value="-"/>
        </attvalues>
      </edge>
      <edge id="305" label="-" source="55" target="78" weight="0.8343698">
        <attvalues>
          <attvalue for="att1" value="-"/>
        </attvalues>
      </edge>
      <edge id="306" label="-" source="55" target="91" weight="0.9498341">
        <attvalues>
          <attvalue for="att1" value="-"/>
        </attvalues>
      </edge>
      <edge id="307" label="-" source="55" target="92" weight="0.9239695">
        <attvalues>
          <attvalue for="att1" value="-"/>
        </attvalues>
      </edge>
      <edge id="308" label="-" source="55" target="119" weight="0.7665524">
        <attvalues>
          <attvalue for="att1" value="-"/>
        </attvalues>
      </edge>
      <edge id="309" label="-" source="55" target="121" weight="0.9403904">
        <attvalues>
          <attvalue for="att1" value="-"/>
        </attvalues>
      </edge>
      <edge id="310" label="-" source="55" target="140" weight="0.9418419">
        <attvalues>
          <attvalue for="att1" value="-"/>
        </attvalues>
      </edge>
      <edge id="311" label="-" source="55" target="163" weight="0.959533">
        <attvalues>
          <attvalue for="att1" value="-"/>
        </attvalues>
      </edge>
      <edge id="312" label="-" source="55" target="183" weight="0.9341718">
        <attvalues>
          <attvalue for="att1" value="-"/>
        </attvalues>
      </edge>
      <edge id="313" label="-" source="56" target="81" weight="0.8369943">
        <attvalues>
          <attvalue for="att1" value="-"/>
        </attvalues>
      </edge>
      <edge id="314" label="-" source="56" target="94" weight="0.9564353">
        <attvalues>
          <attvalue for="att1" value="-"/>
        </attvalues>
      </edge>
      <edge id="315" label="-" source="56" target="95" weight="0.9226459">
        <attvalues>
          <attvalue for="att1" value="-"/>
        </attvalues>
      </edge>
      <edge id="316" label="-" source="56" target="117" weight="0.7309801">
        <attvalues>
          <attvalue for="att1" value="-"/>
        </attvalues>
      </edge>
      <edge id="317" label="-" source="56" target="122" weight="0.7867198">
        <attvalues>
          <attvalue for="att1" value="-"/>
        </attvalues>
      </edge>
      <edge id="318" label="-" source="56" target="124" weight="0.9444002">
        <attvalues>
          <attvalue for="att1" value="-"/>
        </attvalues>
      </edge>
      <edge id="319" label="-" source="56" target="143" weight="0.9590697">
        <attvalues>
          <attvalue for="att1" value="-"/>
        </attvalues>
      </edge>
      <edge id="320" label="-" source="56" target="166" weight="0.9675511">
        <attvalues>
          <attvalue for="att1" value="-"/>
        </attvalues>
      </edge>
      <edge id="321" label="-" source="56" target="186" weight="0.9458223">
        <attvalues>
          <attvalue for="att1" value="-"/>
        </attvalues>
      </edge>
      <edge id="322" label="+" source="57" target="64" weight="0.9978607">
        <attvalues>
          <attvalue for="att1" value="+"/>
        </attvalues>
      </edge>
      <edge id="323" label="-" source="57" target="97" weight="0.703046">
        <attvalues>
          <attvalue for="att1" value="-"/>
        </attvalues>
      </edge>
      <edge id="324" label="-" source="57" target="114" weight="0.8804147">
        <attvalues>
          <attvalue for="att1" value="-"/>
        </attvalues>
      </edge>
      <edge id="325" label="-" source="57" target="119" weight="0.9538109">
        <attvalues>
          <attvalue for="att1" value="-"/>
        </attvalues>
      </edge>
      <edge id="326" label="-" source="57" target="121" weight="0.7693759">
        <attvalues>
          <attvalue for="att1" value="-"/>
        </attvalues>
      </edge>
      <edge id="327" label="-" source="57" target="128" weight="0.6578528">
        <attvalues>
          <attvalue for="att1" value="-"/>
        </attvalues>
      </edge>
      <edge id="328" label="-" source="57" target="132" weight="0.7338593">
        <attvalues>
          <attvalue for="att1" value="-"/>
        </attvalues>
      </edge>
      <edge id="329" label="-" source="57" target="133" weight="0.8534658">
        <attvalues>
          <attvalue for="att1" value="-"/>
        </attvalues>
      </edge>
      <edge id="330" label="-" source="57" target="142" weight="0.8344939">
        <attvalues>
          <attvalue for="att1" value="-"/>
        </attvalues>
      </edge>
      <edge id="331" label="-" source="57" target="147" weight="0.7781583">
        <attvalues>
          <attvalue for="att1" value="-"/>
        </attvalues>
      </edge>
      <edge id="332" label="-" source="57" target="151" weight="0.5696198">
        <attvalues>
          <attvalue for="att1" value="-"/>
        </attvalues>
      </edge>
      <edge id="333" label="-" source="57" target="153" weight="0.9763968">
        <attvalues>
          <attvalue for="att1" value="-"/>
        </attvalues>
      </edge>
      <edge id="334" label="-" source="57" target="160" weight="0.7748674">
        <attvalues>
          <attvalue for="att1" value="-"/>
        </attvalues>
      </edge>
      <edge id="335" label="-" source="57" target="164" weight="0.7090103">
        <attvalues>
          <attvalue for="att1" value="-"/>
        </attvalues>
      </edge>
      <edge id="336" label="-" source="57" target="168" weight="0.8937821">
        <attvalues>
          <attvalue for="att1" value="-"/>
        </attvalues>
      </edge>
      <edge id="337" label="-" source="58" target="93" weight="0.8034059">
        <attvalues>
          <attvalue for="att1" value="-"/>
        </attvalues>
      </edge>
      <edge id="338" label="-" source="58" target="106" weight="0.9118671">
        <attvalues>
          <attvalue for="att1" value="-"/>
        </attvalues>
      </edge>
      <edge id="339" label="-" source="58" target="107" weight="0.8982984">
        <attvalues>
          <attvalue for="att1" value="-"/>
        </attvalues>
      </edge>
      <edge id="340" label="-" source="58" target="134" weight="0.7385844">
        <attvalues>
          <attvalue for="att1" value="-"/>
        </attvalues>
      </edge>
      <edge id="341" label="-" source="58" target="136" weight="0.9239474">
        <attvalues>
          <attvalue for="att1" value="-"/>
        </attvalues>
      </edge>
      <edge id="342" label="-" source="58" target="151" weight="0.7655319">
        <attvalues>
          <attvalue for="att1" value="-"/>
        </attvalues>
      </edge>
      <edge id="343" label="-" source="58" target="155" weight="0.9315633">
        <attvalues>
          <attvalue for="att1" value="-"/>
        </attvalues>
      </edge>
      <edge id="344" label="-" source="58" target="178" weight="0.9592991">
        <attvalues>
          <attvalue for="att1" value="-"/>
        </attvalues>
      </edge>
      <edge id="345" label="-" source="59" target="69" weight="0.9314915">
        <attvalues>
          <attvalue for="att1" value="-"/>
        </attvalues>
      </edge>
      <edge id="346" label="+" source="59" target="78" weight="0.9978531">
        <attvalues>
          <attvalue for="att1" value="+"/>
        </attvalues>
      </edge>
      <edge id="347" label="-" source="59" target="83" weight="0.8326803">
        <attvalues>
          <attvalue for="att1" value="-"/>
        </attvalues>
      </edge>
      <edge id="348" label="-" source="59" target="135" weight="0.9539886">
        <attvalues>
          <attvalue for="att1" value="-"/>
        </attvalues>
      </edge>
      <edge id="349" label="-" source="59" target="169" weight="0.9951945">
        <attvalues>
          <attvalue for="att1" value="-"/>
        </attvalues>
      </edge>
      <edge id="350" label="-" source="60" target="70" weight="0.8751954">
        <attvalues>
          <attvalue for="att1" value="-"/>
        </attvalues>
      </edge>
      <edge id="351" label="-" source="60" target="113" weight="0.8488635">
        <attvalues>
          <attvalue for="att1" value="-"/>
        </attvalues>
      </edge>
      <edge id="352" label="-" source="60" target="126" weight="0.9560549">
        <attvalues>
          <attvalue for="att1" value="-"/>
        </attvalues>
      </edge>
      <edge id="353" label="-" source="60" target="127" weight="0.9051958">
        <attvalues>
          <attvalue for="att1" value="-"/>
        </attvalues>
      </edge>
      <edge id="354" label="-" source="60" target="149" weight="0.7388315">
        <attvalues>
          <attvalue for="att1" value="-"/>
        </attvalues>
      </edge>
      <edge id="355" label="-" source="60" target="154" weight="0.7934403">
        <attvalues>
          <attvalue for="att1" value="-"/>
        </attvalues>
      </edge>
      <edge id="356" label="-" source="60" target="156" weight="0.9500919">
        <attvalues>
          <attvalue for="att1" value="-"/>
        </attvalues>
      </edge>
      <edge id="357" label="-" source="60" target="175" weight="0.9557802">
        <attvalues>
          <attvalue for="att1" value="-"/>
        </attvalues>
      </edge>
      <edge id="358" label="-" source="60" target="180" weight="0.9830442">
        <attvalues>
          <attvalue for="att1" value="-"/>
        </attvalues>
      </edge>
      <edge id="359" label="-" source="61" target="71" weight="0.9736335">
        <attvalues>
          <attvalue for="att1" value="-"/>
        </attvalues>
      </edge>
      <edge id="360" label="-" source="61" target="91" weight="0.9434889">
        <attvalues>
          <attvalue for="att1" value="-"/>
        </attvalues>
      </edge>
      <edge id="361" label="-" source="61" target="107" weight="0.8020184">
        <attvalues>
          <attvalue for="att1" value="-"/>
        </attvalues>
      </edge>
      <edge id="362" label="-" source="61" target="126" weight="0.8217102">
        <attvalues>
          <attvalue for="att1" value="-"/>
        </attvalues>
      </edge>
      <edge id="363" label="-" source="61" target="139" weight="0.9439534">
        <attvalues>
          <attvalue for="att1" value="-"/>
        </attvalues>
      </edge>
      <edge id="364" label="-" source="61" target="147" weight="0.7101061">
        <attvalues>
          <attvalue for="att1" value="-"/>
        </attvalues>
      </edge>
      <edge id="365" label="-" source="61" target="159" weight="0.9564568">
        <attvalues>
          <attvalue for="att1" value="-"/>
        </attvalues>
      </edge>
      <edge id="366" label="-" source="61" target="162" weight="0.7121263">
        <attvalues>
          <attvalue for="att1" value="-"/>
        </attvalues>
      </edge>
      <edge id="367" label="-" source="61" target="172" weight="0.7878891">
        <attvalues>
          <attvalue for="att1" value="-"/>
        </attvalues>
      </edge>
      <edge id="368" label="-" source="61" target="173" weight="0.8916054">
        <attvalues>
          <attvalue for="att1" value="-"/>
        </attvalues>
      </edge>
      <edge id="369" label="-" source="61" target="184" weight="0.8043469">
        <attvalues>
          <attvalue for="att1" value="-"/>
        </attvalues>
      </edge>
      <edge id="370" label="-" source="61" target="188" weight="0.9530558">
        <attvalues>
          <attvalue for="att1" value="-"/>
        </attvalues>
      </edge>
      <edge id="371" label="-" source="62" target="67" weight="0.9824239">
        <attvalues>
          <attvalue for="att1" value="-"/>
        </attvalues>
      </edge>
      <edge id="372" label="-" source="62" target="85" weight="0.9633346">
        <attvalues>
          <attvalue for="att1" value="-"/>
        </attvalues>
      </edge>
      <edge id="373" label="-" source="62" target="96" weight="0.8673481">
        <attvalues>
          <attvalue for="att1" value="-"/>
        </attvalues>
      </edge>
      <edge id="374" label="-" source="62" target="141" weight="0.8274802">
        <attvalues>
          <attvalue for="att1" value="-"/>
        </attvalues>
      </edge>
      <edge id="375" label="-" source="62" target="154" weight="0.9469951">
        <attvalues>
          <attvalue for="att1" value="-"/>
        </attvalues>
      </edge>
      <edge id="376" label="-" source="62" target="155" weight="0.9201289">
        <attvalues>
          <attvalue for="att1" value="-"/>
        </attvalues>
      </edge>
      <edge id="377" label="-" source="62" target="177" weight="0.6996761">
        <attvalues>
          <attvalue for="att1" value="-"/>
        </attvalues>
      </edge>
      <edge id="378" label="-" source="62" target="182" weight="0.7845688">
        <attvalues>
          <attvalue for="att1" value="-"/>
        </attvalues>
      </edge>
      <edge id="379" label="-" source="62" target="184" weight="0.935569">
        <attvalues>
          <attvalue for="att1" value="-"/>
        </attvalues>
      </edge>
      <edge id="380" label="-" source="63" target="74" weight="0.7898693">
        <attvalues>
          <attvalue for="att1" value="-"/>
        </attvalues>
      </edge>
      <edge id="381" label="-" source="63" target="78" weight="0.951413">
        <attvalues>
          <attvalue for="att1" value="-"/>
        </attvalues>
      </edge>
      <edge id="382" label="-" source="63" target="101" weight="0.9610292">
        <attvalues>
          <attvalue for="att1" value="-"/>
        </attvalues>
      </edge>
      <edge id="383" label="-" source="63" target="121" weight="0.9390588">
        <attvalues>
          <attvalue for="att1" value="-"/>
        </attvalues>
      </edge>
      <edge id="384" label="+" source="63" target="130" weight="0.9982279">
        <attvalues>
          <attvalue for="att1" value="+"/>
        </attvalues>
      </edge>
      <edge id="385" label="+" source="63" target="131" weight="0.998405">
        <attvalues>
          <attvalue for="att1" value="+"/>
        </attvalues>
      </edge>
      <edge id="386" label="-" source="63" target="158" weight="0.8351867">
        <attvalues>
          <attvalue for="att1" value="-"/>
        </attvalues>
      </edge>
      <edge id="387" label="-" source="63" target="171" weight="0.9578596">
        <attvalues>
          <attvalue for="att1" value="-"/>
        </attvalues>
      </edge>
      <edge id="388" label="-" source="63" target="172" weight="0.9443399">
        <attvalues>
          <attvalue for="att1" value="-"/>
        </attvalues>
      </edge>
      <edge id="389" label="-" source="64" target="75" weight="0.8029929">
        <attvalues>
          <attvalue for="att1" value="-"/>
        </attvalues>
      </edge>
      <edge id="390" label="-" source="64" target="77" weight="0.9430141">
        <attvalues>
          <attvalue for="att1" value="-"/>
        </attvalues>
      </edge>
      <edge id="391" label="-" source="64" target="92" weight="0.8259451">
        <attvalues>
          <attvalue for="att1" value="-"/>
        </attvalues>
      </edge>
      <edge id="392" label="-" source="64" target="96" weight="0.9536432">
        <attvalues>
          <attvalue for="att1" value="-"/>
        </attvalues>
      </edge>
      <edge id="393" label="-" source="64" target="139" weight="0.9270653">
        <attvalues>
          <attvalue for="att1" value="-"/>
        </attvalues>
      </edge>
      <edge id="394" label="+" source="64" target="148" weight="0.9981536">
        <attvalues>
          <attvalue for="att1" value="+"/>
        </attvalues>
      </edge>
      <edge id="395" label="-" source="64" target="177" weight="0.8273439">
        <attvalues>
          <attvalue for="att1" value="-"/>
        </attvalues>
      </edge>
      <edge id="396" label="-" source="65" target="67" weight="0.9350717">
        <attvalues>
          <attvalue for="att1" value="-"/>
        </attvalues>
      </edge>
      <edge id="397" label="-" source="65" target="68" weight="0.8984055">
        <attvalues>
          <attvalue for="att1" value="-"/>
        </attvalues>
      </edge>
      <edge id="398" label="-" source="65" target="90" weight="0.711203">
        <attvalues>
          <attvalue for="att1" value="-"/>
        </attvalues>
      </edge>
      <edge id="399" label="-" source="65" target="95" weight="0.7652867">
        <attvalues>
          <attvalue for="att1" value="-"/>
        </attvalues>
      </edge>
      <edge id="400" label="-" source="65" target="97" weight="0.9326399">
        <attvalues>
          <attvalue for="att1" value="-"/>
        </attvalues>
      </edge>
      <edge id="401" label="-" source="65" target="112" weight="0.788973">
        <attvalues>
          <attvalue for="att1" value="-"/>
        </attvalues>
      </edge>
      <edge id="402" label="-" source="65" target="116" weight="0.9454169">
        <attvalues>
          <attvalue for="att1" value="-"/>
        </attvalues>
      </edge>
      <edge id="403" label="-" source="65" target="139" weight="0.9614697">
        <attvalues>
          <attvalue for="att1" value="-"/>
        </attvalues>
      </edge>
      <edge id="404" label="-" source="65" target="159" weight="0.9369874">
        <attvalues>
          <attvalue for="att1" value="-"/>
        </attvalues>
      </edge>
      <edge id="405" label="+" source="65" target="169" weight="0.9976599">
        <attvalues>
          <attvalue for="att1" value="+"/>
        </attvalues>
      </edge>
      <edge id="406" label="-" source="66" target="76" weight="0.8174708">
        <attvalues>
          <attvalue for="att1" value="-"/>
        </attvalues>
      </edge>
      <edge id="407" label="-" source="66" target="89" weight="0.947052">
        <attvalues>
          <attvalue for="att1" value="-"/>
        </attvalues>
      </edge>
      <edge id="408" label="-" source="66" target="90" weight="0.9168168">
        <attvalues>
          <attvalue for="att1" value="-"/>
        </attvalues>
      </edge>
      <edge id="409" label="-" source="66" target="97" weight="0.7154445">
        <attvalues>
          <attvalue for="att1" value="-"/>
        </attvalues>
      </edge>
      <edge id="410" label="-" source="66" target="117" weight="0.7727125">
        <attvalues>
          <attvalue for="att1" value="-"/>
        </attvalues>
      </edge>
      <edge id="411" label="-" source="66" target="119" weight="0.9262477">
        <attvalues>
          <attvalue for="att1" value="-"/>
        </attvalues>
      </edge>
      <edge id="412" label="-" source="66" target="134" weight="0.7885079">
        <attvalues>
          <attvalue for="att1" value="-"/>
        </attvalues>
      </edge>
      <edge id="413" label="-" source="66" target="138" weight="0.9424262">
        <attvalues>
          <attvalue for="att1" value="-"/>
        </attvalues>
      </edge>
      <edge id="414" label="-" source="66" target="181" weight="0.928529">
        <attvalues>
          <attvalue for="att1" value="-"/>
        </attvalues>
      </edge>
      <edge id="415" label="-" source="67" target="100" weight="0.8209683">
        <attvalues>
          <attvalue for="att1" value="-"/>
        </attvalues>
      </edge>
      <edge id="416" label="-" source="67" target="113" weight="0.9417931">
        <attvalues>
          <attvalue for="att1" value="-"/>
        </attvalues>
      </edge>
      <edge id="417" label="-" source="67" target="114" weight="0.9095203">
        <attvalues>
          <attvalue for="att1" value="-"/>
        </attvalues>
      </edge>
      <edge id="418" label="-" source="67" target="141" weight="0.7707015">
        <attvalues>
          <attvalue for="att1" value="-"/>
        </attvalues>
      </edge>
      <edge id="419" label="-" source="67" target="143" weight="0.9262094">
        <attvalues>
          <attvalue for="att1" value="-"/>
        </attvalues>
      </edge>
      <edge id="420" label="-" source="67" target="158" weight="0.7815921">
        <attvalues>
          <attvalue for="att1" value="-"/>
        </attvalues>
      </edge>
      <edge id="421" label="-" source="67" target="162" weight="0.9471961">
        <attvalues>
          <attvalue for="att1" value="-"/>
        </attvalues>
      </edge>
      <edge id="422" label="-" source="67" target="185" weight="0.9570852">
        <attvalues>
          <attvalue for="att1" value="-"/>
        </attvalues>
      </edge>
      <edge id="423" label="-" source="68" target="85" weight="0.9319829">
        <attvalues>
          <attvalue for="att1" value="-"/>
        </attvalues>
      </edge>
      <edge id="424" label="+" source="68" target="94" weight="0.9982299">
        <attvalues>
          <attvalue for="att1" value="+"/>
        </attvalues>
      </edge>
      <edge id="425" label="-" source="68" target="126" weight="0.8362484">
        <attvalues>
          <attvalue for="att1" value="-"/>
        </attvalues>
      </edge>
      <edge id="426" label="-" source="68" target="139" weight="0.9654754">
        <attvalues>
          <attvalue for="att1" value="-"/>
        </attvalues>
      </edge>
      <edge id="427" label="-" source="68" target="140" weight="0.9325857">
        <attvalues>
          <attvalue for="att1" value="-"/>
        </attvalues>
      </edge>
      <edge id="428" label="-" source="68" target="167" weight="0.7957813">
        <attvalues>
          <attvalue for="att1" value="-"/>
        </attvalues>
      </edge>
      <edge id="429" label="-" source="68" target="169" weight="0.9443177">
        <attvalues>
          <attvalue for="att1" value="-"/>
        </attvalues>
      </edge>
      <edge id="430" label="-" source="68" target="184" weight="0.8308551">
        <attvalues>
          <attvalue for="att1" value="-"/>
        </attvalues>
      </edge>
      <edge id="431" label="-" source="68" target="188" weight="0.9568547">
        <attvalues>
          <attvalue for="att1" value="-"/>
        </attvalues>
      </edge>
      <edge id="432" label="-" source="69" target="92" weight="0.9625043">
        <attvalues>
          <attvalue for="att1" value="-"/>
        </attvalues>
      </edge>
      <edge id="433" label="-" source="69" target="112" weight="0.9365228">
        <attvalues>
          <attvalue for="att1" value="-"/>
        </attvalues>
      </edge>
      <edge id="434" label="+" source="69" target="121" weight="0.9988">
        <attvalues>
          <attvalue for="att1" value="+"/>
        </attvalues>
      </edge>
      <edge id="435" label="+" source="69" target="122" weight="0.9988855">
        <attvalues>
          <attvalue for="att1" value="+"/>
        </attvalues>
      </edge>
      <edge id="436" label="-" source="69" target="149" weight="0.7301357">
        <attvalues>
          <attvalue for="att1" value="-"/>
        </attvalues>
      </edge>
      <edge id="437" label="-" source="69" target="154" weight="0.8193816">
        <attvalues>
          <attvalue for="att1" value="-"/>
        </attvalues>
      </edge>
      <edge id="438" label="-" source="69" target="167" weight="0.9528459">
        <attvalues>
          <attvalue for="att1" value="-"/>
        </attvalues>
      </edge>
      <edge id="439" label="-" source="69" target="168" weight="0.9268039">
        <attvalues>
          <attvalue for="att1" value="-"/>
        </attvalues>
      </edge>
      <edge id="440" label="-" source="69" target="175" weight="0.7294023">
        <attvalues>
          <attvalue for="att1" value="-"/>
        </attvalues>
      </edge>
      <edge id="441" label="-" source="70" target="77" weight="0.7835928">
        <attvalues>
          <attvalue for="att1" value="-"/>
        </attvalues>
      </edge>
      <edge id="442" label="-" source="70" target="78" weight="0.7142198">
        <attvalues>
          <attvalue for="att1" value="-"/>
        </attvalues>
      </edge>
      <edge id="443" label="-" source="70" target="85" weight="0.8427428">
        <attvalues>
          <attvalue for="att1" value="-"/>
        </attvalues>
      </edge>
      <edge id="444" label="-" source="70" target="94" weight="0.8052946">
        <attvalues>
          <attvalue for="att1" value="-"/>
        </attvalues>
      </edge>
      <edge id="445" label="-" source="70" target="104" weight="0.9261023">
        <attvalues>
          <attvalue for="att1" value="-"/>
        </attvalues>
      </edge>
      <edge id="446" label="-" source="70" target="184" weight="0.8776676">
        <attvalues>
          <attvalue for="att1" value="-"/>
        </attvalues>
      </edge>
      <edge id="447" label="-" source="71" target="80" weight="0.9891827">
        <attvalues>
          <attvalue for="att1" value="-"/>
        </attvalues>
      </edge>
      <edge id="448" label="-" source="71" target="81" weight="0.927822">
        <attvalues>
          <attvalue for="att1" value="-"/>
        </attvalues>
      </edge>
      <edge id="449" label="-" source="71" target="103" weight="0.7868101">
        <attvalues>
          <attvalue for="att1" value="-"/>
        </attvalues>
      </edge>
      <edge id="450" label="-" source="71" target="108" weight="0.8444299">
        <attvalues>
          <attvalue for="att1" value="-"/>
        </attvalues>
      </edge>
      <edge id="451" label="-" source="71" target="110" weight="0.9592775">
        <attvalues>
          <attvalue for="att1" value="-"/>
        </attvalues>
      </edge>
      <edge id="452" label="-" source="71" target="129" weight="0.9706804">
        <attvalues>
          <attvalue for="att1" value="-"/>
        </attvalues>
      </edge>
      <edge id="453" label="-" source="71" target="152" weight="0.9735622">
        <attvalues>
          <attvalue for="att1" value="-"/>
        </attvalues>
      </edge>
      <edge id="454" label="-" source="71" target="172" weight="0.9549504">
        <attvalues>
          <attvalue for="att1" value="-"/>
        </attvalues>
      </edge>
      <edge id="455" label="+" source="71" target="182" weight="0.9962269">
        <attvalues>
          <attvalue for="att1" value="+"/>
        </attvalues>
      </edge>
      <edge id="456" label="-" source="72" target="100" weight="0.8616056">
        <attvalues>
          <attvalue for="att1" value="-"/>
        </attvalues>
      </edge>
      <edge id="457" label="-" source="72" target="113" weight="0.9760036">
        <attvalues>
          <attvalue for="att1" value="-"/>
        </attvalues>
      </edge>
      <edge id="458" label="-" source="72" target="114" weight="0.9481601">
        <attvalues>
          <attvalue for="att1" value="-"/>
        </attvalues>
      </edge>
      <edge id="459" label="-" source="72" target="136" weight="0.7588021">
        <attvalues>
          <attvalue for="att1" value="-"/>
        </attvalues>
      </edge>
      <edge id="460" label="-" source="72" target="141" weight="0.8240728">
        <attvalues>
          <attvalue for="att1" value="-"/>
        </attvalues>
      </edge>
      <edge id="461" label="-" source="72" target="143" weight="0.9566433">
        <attvalues>
          <attvalue for="att1" value="-"/>
        </attvalues>
      </edge>
      <edge id="462" label="-" source="72" target="162" weight="0.9652004">
        <attvalues>
          <attvalue for="att1" value="-"/>
        </attvalues>
      </edge>
      <edge id="463" label="-" source="72" target="185" weight="0.9686273">
        <attvalues>
          <attvalue for="att1" value="-"/>
        </attvalues>
      </edge>
      <edge id="464" label="-" source="73" target="90" weight="0.9415984">
        <attvalues>
          <attvalue for="att1" value="-"/>
        </attvalues>
      </edge>
      <edge id="465" label="+" source="73" target="99" weight="0.9966969">
        <attvalues>
          <attvalue for="att1" value="+"/>
        </attvalues>
      </edge>
      <edge id="466" label="+" source="73" target="100" weight="0.998908">
        <attvalues>
          <attvalue for="att1" value="+"/>
        </attvalues>
      </edge>
      <edge id="467" label="+" source="73" target="102" weight="0.9911978">
        <attvalues>
          <attvalue for="att1" value="+"/>
        </attvalues>
      </edge>
      <edge id="468" label="+" source="73" target="106" weight="0.994055">
        <attvalues>
          <attvalue for="att1" value="+"/>
        </attvalues>
      </edge>
      <edge id="469" label="+" source="73" target="111" weight="0.9974276">
        <attvalues>
          <attvalue for="att1" value="+"/>
        </attvalues>
      </edge>
      <edge id="470" label="-" source="73" target="135" weight="0.8216446">
        <attvalues>
          <attvalue for="att1" value="-"/>
        </attvalues>
      </edge>
      <edge id="471" label="-" source="73" target="148" weight="0.9345958">
        <attvalues>
          <attvalue for="att1" value="-"/>
        </attvalues>
      </edge>
      <edge id="472" label="-" source="73" target="149" weight="0.9105895">
        <attvalues>
          <attvalue for="att1" value="-"/>
        </attvalues>
      </edge>
      <edge id="473" label="-" source="73" target="171" weight="0.6878949">
        <attvalues>
          <attvalue for="att1" value="-"/>
        </attvalues>
      </edge>
      <edge id="474" label="-" source="73" target="176" weight="0.7423201">
        <attvalues>
          <attvalue for="att1" value="-"/>
        </attvalues>
      </edge>
      <edge id="475" label="-" source="73" target="178" weight="0.920831">
        <attvalues>
          <attvalue for="att1" value="-"/>
        </attvalues>
      </edge>
      <edge id="476" label="-" source="74" target="79" weight="0.7863936">
        <attvalues>
          <attvalue for="att1" value="-"/>
        </attvalues>
      </edge>
      <edge id="477" label="-" source="74" target="83" weight="0.9284606">
        <attvalues>
          <attvalue for="att1" value="-"/>
        </attvalues>
      </edge>
      <edge id="478" label="-" source="74" target="106" weight="0.9631895">
        <attvalues>
          <attvalue for="att1" value="-"/>
        </attvalues>
      </edge>
      <edge id="479" label="-" source="74" target="126" weight="0.9292185">
        <attvalues>
          <attvalue for="att1" value="-"/>
        </attvalues>
      </edge>
      <edge id="480" label="+" source="74" target="136" weight="0.9982551">
        <attvalues>
          <attvalue for="att1" value="+"/>
        </attvalues>
      </edge>
      <edge id="481" label="-" source="74" target="172" weight="0.8308839">
        <attvalues>
          <attvalue for="att1" value="-"/>
        </attvalues>
      </edge>
      <edge id="482" label="-" source="74" target="185" weight="0.9485365">
        <attvalues>
          <attvalue for="att1" value="-"/>
        </attvalues>
      </edge>
      <edge id="483" label="-" source="74" target="186" weight="0.9074495">
        <attvalues>
          <attvalue for="att1" value="-"/>
        </attvalues>
      </edge>
      <edge id="484" label="-" source="75" target="95" weight="0.7093924">
        <attvalues>
          <attvalue for="att1" value="-"/>
        </attvalues>
      </edge>
      <edge id="485" label="-" source="75" target="100" weight="0.7669403">
        <attvalues>
          <attvalue for="att1" value="-"/>
        </attvalues>
      </edge>
      <edge id="486" label="-" source="75" target="102" weight="0.9301883">
        <attvalues>
          <attvalue for="att1" value="-"/>
        </attvalues>
      </edge>
      <edge id="487" label="-" source="75" target="117" weight="0.7801535">
        <attvalues>
          <attvalue for="att1" value="-"/>
        </attvalues>
      </edge>
      <edge id="488" label="-" source="75" target="121" weight="0.93603">
        <attvalues>
          <attvalue for="att1" value="-"/>
        </attvalues>
      </edge>
      <edge id="489" label="-" source="75" target="144" weight="0.9583965">
        <attvalues>
          <attvalue for="att1" value="-"/>
        </attvalues>
      </edge>
      <edge id="490" label="-" source="75" target="164" weight="0.9346142">
        <attvalues>
          <attvalue for="att1" value="-"/>
        </attvalues>
      </edge>
      <edge id="491" label="-" source="76" target="94" weight="0.7450788">
        <attvalues>
          <attvalue for="att1" value="-"/>
        </attvalues>
      </edge>
      <edge id="492" label="-" source="76" target="112" weight="0.9560941">
        <attvalues>
          <attvalue for="att1" value="-"/>
        </attvalues>
      </edge>
      <edge id="493" label="-" source="76" target="113" weight="0.929324">
        <attvalues>
          <attvalue for="att1" value="-"/>
        </attvalues>
      </edge>
      <edge id="494" label="-" source="76" target="120" weight="0.7332381">
        <attvalues>
          <attvalue for="att1" value="-"/>
        </attvalues>
      </edge>
      <edge id="495" label="-" source="76" target="141" weight="0.7280955">
        <attvalues>
          <attvalue for="att1" value="-"/>
        </attvalues>
      </edge>
      <edge id="496" label="-" source="76" target="146" weight="0.9026322">
        <attvalues>
          <attvalue for="att1" value="-"/>
        </attvalues>
      </edge>
      <edge id="497" label="-" source="76" target="148" weight="0.852591">
        <attvalues>
          <attvalue for="att1" value="-"/>
        </attvalues>
      </edge>
      <edge id="498" label="-" source="76" target="157" weight="0.8369331">
        <attvalues>
          <attvalue for="att1" value="-"/>
        </attvalues>
      </edge>
      <edge id="499" label="-" source="76" target="167" weight="0.9370517">
        <attvalues>
          <attvalue for="att1" value="-"/>
        </attvalues>
      </edge>
      <edge id="500" label="-" source="77" target="136" weight="0.6810629">
        <attvalues>
          <attvalue for="att1" value="-"/>
        </attvalues>
      </edge>
      <edge id="501" label="-" source="77" target="152" weight="0.7160366">
        <attvalues>
          <attvalue for="att1" value="-"/>
        </attvalues>
      </edge>
      <edge id="502" label="-" source="77" target="169" weight="0.8703636">
        <attvalues>
          <attvalue for="att1" value="-"/>
        </attvalues>
      </edge>
      <edge id="503" label="-" source="77" target="176" weight="0.735353">
        <attvalues>
          <attvalue for="att1" value="-"/>
        </attvalues>
      </edge>
      <edge id="504" label="-" source="77" target="183" weight="0.6311165">
        <attvalues>
          <attvalue for="att1" value="-"/>
        </attvalues>
      </edge>
      <edge id="505" label="-" source="77" target="188" weight="0.8259878">
        <attvalues>
          <attvalue for="att1" value="-"/>
        </attvalues>
      </edge>
      <edge id="506" label="-" source="78" target="80" weight="0.8029037">
        <attvalues>
          <attvalue for="att1" value="-"/>
        </attvalues>
      </edge>
      <edge id="507" label="-" source="78" target="89" weight="0.7454771">
        <attvalues>
          <attvalue for="att1" value="-"/>
        </attvalues>
      </edge>
      <edge id="508" label="-" source="78" target="92" weight="0.7702137">
        <attvalues>
          <attvalue for="att1" value="-"/>
        </attvalues>
      </edge>
      <edge id="509" label="-" source="78" target="96" weight="0.5466809">
        <attvalues>
          <attvalue for="att1" value="-"/>
        </attvalues>
      </edge>
      <edge id="510" label="-" source="78" target="105" weight="0.7637297">
        <attvalues>
          <attvalue for="att1" value="-"/>
        </attvalues>
      </edge>
      <edge id="511" label="-" source="78" target="109" weight="0.6727981">
        <attvalues>
          <attvalue for="att1" value="-"/>
        </attvalues>
      </edge>
      <edge id="512" label="-" source="78" target="113" weight="0.884298">
        <attvalues>
          <attvalue for="att1" value="-"/>
        </attvalues>
      </edge>
      <edge id="513" label="-" source="78" target="180" weight="0.7602856">
        <attvalues>
          <attvalue for="att1" value="-"/>
        </attvalues>
      </edge>
      <edge id="514" label="-" source="79" target="89" weight="0.953782">
        <attvalues>
          <attvalue for="att1" value="-"/>
        </attvalues>
      </edge>
      <edge id="515" label="-" source="79" target="90" weight="0.9376205">
        <attvalues>
          <attvalue for="att1" value="-"/>
        </attvalues>
      </edge>
      <edge id="516" label="-" source="79" target="97" weight="0.7381665">
        <attvalues>
          <attvalue for="att1" value="-"/>
        </attvalues>
      </edge>
      <edge id="517" label="-" source="79" target="125" weight="0.8525612">
        <attvalues>
          <attvalue for="att1" value="-"/>
        </attvalues>
      </edge>
      <edge id="518" label="-" source="79" target="134" weight="0.8019863">
        <attvalues>
          <attvalue for="att1" value="-"/>
        </attvalues>
      </edge>
      <edge id="519" label="-" source="79" target="144" weight="0.9406786">
        <attvalues>
          <attvalue for="att1" value="-"/>
        </attvalues>
      </edge>
      <edge id="520" label="-" source="80" target="123" weight="0.8437903">
        <attvalues>
          <attvalue for="att1" value="-"/>
        </attvalues>
      </edge>
      <edge id="521" label="-" source="80" target="136" weight="0.9592337">
        <attvalues>
          <attvalue for="att1" value="-"/>
        </attvalues>
      </edge>
      <edge id="522" label="-" source="80" target="137" weight="0.9313711">
        <attvalues>
          <attvalue for="att1" value="-"/>
        </attvalues>
      </edge>
      <edge id="523" label="-" source="80" target="159" weight="0.7241103">
        <attvalues>
          <attvalue for="att1" value="-"/>
        </attvalues>
      </edge>
      <edge id="524" label="-" source="80" target="164" weight="0.7918404">
        <attvalues>
          <attvalue for="att1" value="-"/>
        </attvalues>
      </edge>
      <edge id="525" label="-" source="80" target="166" weight="0.9508956">
        <attvalues>
          <attvalue for="att1" value="-"/>
        </attvalues>
      </edge>
      <edge id="526" label="-" source="80" target="185" weight="0.9600103">
        <attvalues>
          <attvalue for="att1" value="-"/>
        </attvalues>
      </edge>
      <edge id="527" label="-" source="81" target="101" weight="0.9649985">
        <attvalues>
          <attvalue for="att1" value="-"/>
        </attvalues>
      </edge>
      <edge id="528" label="-" source="81" target="121" weight="0.9387891">
        <attvalues>
          <attvalue for="att1" value="-"/>
        </attvalues>
      </edge>
      <edge id="529" label="+" source="81" target="130" weight="0.9980753">
        <attvalues>
          <attvalue for="att1" value="+"/>
        </attvalues>
      </edge>
      <edge id="530" label="+" source="81" target="131" weight="0.999275">
        <attvalues>
          <attvalue for="att1" value="+"/>
        </attvalues>
      </edge>
      <edge id="531" label="+" source="81" target="145" weight="0.9981985">
        <attvalues>
          <attvalue for="att1" value="+"/>
        </attvalues>
      </edge>
      <edge id="532" label="-" source="81" target="172" weight="0.8480022">
        <attvalues>
          <attvalue for="att1" value="-"/>
        </attvalues>
      </edge>
      <edge id="533" label="-" source="81" target="185" weight="0.9901183">
        <attvalues>
          <attvalue for="att1" value="-"/>
        </attvalues>
      </edge>
      <edge id="534" label="-" source="81" target="186" weight="0.9706684">
        <attvalues>
          <attvalue for="att1" value="-"/>
        </attvalues>
      </edge>
      <edge id="535" label="-" source="82" target="87" weight="0.7940629">
        <attvalues>
          <attvalue for="att1" value="-"/>
        </attvalues>
      </edge>
      <edge id="536" label="-" source="82" target="107" weight="0.8648837">
        <attvalues>
          <attvalue for="att1" value="-"/>
        </attvalues>
      </edge>
      <edge id="537" label="-" source="82" target="109" weight="0.9511109">
        <attvalues>
          <attvalue for="att1" value="-"/>
        </attvalues>
      </edge>
      <edge id="538" label="-" source="82" target="124" weight="0.9015219">
        <attvalues>
          <attvalue for="att1" value="-"/>
        </attvalues>
      </edge>
      <edge id="539" label="-" source="83" target="118" weight="0.8582089">
        <attvalues>
          <attvalue for="att1" value="-"/>
        </attvalues>
      </edge>
      <edge id="540" label="-" source="83" target="131" weight="0.9787614">
        <attvalues>
          <attvalue for="att1" value="-"/>
        </attvalues>
      </edge>
      <edge id="541" label="-" source="83" target="132" weight="0.9546409">
        <attvalues>
          <attvalue for="att1" value="-"/>
        </attvalues>
      </edge>
      <edge id="542" label="-" source="83" target="159" weight="0.8304237">
        <attvalues>
          <attvalue for="att1" value="-"/>
        </attvalues>
      </edge>
      <edge id="543" label="-" source="83" target="161" weight="0.9550797">
        <attvalues>
          <attvalue for="att1" value="-"/>
        </attvalues>
      </edge>
      <edge id="544" label="-" source="83" target="176" weight="0.8487721">
        <attvalues>
          <attvalue for="att1" value="-"/>
        </attvalues>
      </edge>
      <edge id="545" label="-" source="83" target="180" weight="0.9691557">
        <attvalues>
          <attvalue for="att1" value="-"/>
        </attvalues>
      </edge>
      <edge id="546" label="-" source="84" target="99" weight="0.9637641">
        <attvalues>
          <attvalue for="att1" value="-"/>
        </attvalues>
      </edge>
      <edge id="547" label="-" source="84" target="119" weight="0.9345335">
        <attvalues>
          <attvalue for="att1" value="-"/>
        </attvalues>
      </edge>
      <edge id="548" label="+" source="84" target="128" weight="0.9958343">
        <attvalues>
          <attvalue for="att1" value="+"/>
        </attvalues>
      </edge>
      <edge id="549" label="+" source="84" target="129" weight="0.9964124">
        <attvalues>
          <attvalue for="att1" value="+"/>
        </attvalues>
      </edge>
      <edge id="550" label="+" source="84" target="131" weight="0.9881061">
        <attvalues>
          <attvalue for="att1" value="+"/>
        </attvalues>
      </edge>
      <edge id="551" label="+" source="84" target="135" weight="0.9924491">
        <attvalues>
          <attvalue for="att1" value="+"/>
        </attvalues>
      </edge>
      <edge id="552" label="+" source="84" target="139" weight="0.9908707">
        <attvalues>
          <attvalue for="att1" value="+"/>
        </attvalues>
      </edge>
      <edge id="553" label="+" source="84" target="140" weight="0.9988712">
        <attvalues>
          <attvalue for="att1" value="+"/>
        </attvalues>
      </edge>
      <edge id="554" label="+" source="84" target="143" weight="0.9964859">
        <attvalues>
          <attvalue for="att1" value="+"/>
        </attvalues>
      </edge>
      <edge id="555" label="-" source="84" target="153" weight="0.8032016">
        <attvalues>
          <attvalue for="att1" value="-"/>
        </attvalues>
      </edge>
      <edge id="556" label="-" source="84" target="172" weight="0.8265548">
        <attvalues>
          <attvalue for="att1" value="-"/>
        </attvalues>
      </edge>
      <edge id="557" label="-" source="84" target="185" weight="0.9443213">
        <attvalues>
          <attvalue for="att1" value="-"/>
        </attvalues>
      </edge>
      <edge id="558" label="-" source="85" target="102" weight="0.9557909">
        <attvalues>
          <attvalue for="att1" value="-"/>
        </attvalues>
      </edge>
      <edge id="559" label="-" source="85" target="105" weight="0.7181029">
        <attvalues>
          <attvalue for="att1" value="-"/>
        </attvalues>
      </edge>
      <edge id="560" label="-" source="85" target="110" weight="0.7850014">
        <attvalues>
          <attvalue for="att1" value="-"/>
        </attvalues>
      </edge>
      <edge id="561" label="-" source="85" target="115" weight="0.7540517">
        <attvalues>
          <attvalue for="att1" value="-"/>
        </attvalues>
      </edge>
      <edge id="562" label="-" source="85" target="116" weight="0.8907289">
        <attvalues>
          <attvalue for="att1" value="-"/>
        </attvalues>
      </edge>
      <edge id="563" label="-" source="85" target="127" weight="0.7916798">
        <attvalues>
          <attvalue for="att1" value="-"/>
        </attvalues>
      </edge>
      <edge id="564" label="-" source="85" target="131" weight="0.9400589">
        <attvalues>
          <attvalue for="att1" value="-"/>
        </attvalues>
      </edge>
      <edge id="565" label="-" source="85" target="136" weight="0.9779851">
        <attvalues>
          <attvalue for="att1" value="-"/>
        </attvalues>
      </edge>
      <edge id="566" label="-" source="85" target="154" weight="0.9653278">
        <attvalues>
          <attvalue for="att1" value="-"/>
        </attvalues>
      </edge>
      <edge id="567" label="-" source="85" target="165" weight="0.8702664">
        <attvalues>
          <attvalue for="att1" value="-"/>
        </attvalues>
      </edge>
      <edge id="568" label="-" source="86" target="126" weight="0.8249944">
        <attvalues>
          <attvalue for="att1" value="-"/>
        </attvalues>
      </edge>
      <edge id="569" label="-" source="86" target="139" weight="0.9622696">
        <attvalues>
          <attvalue for="att1" value="-"/>
        </attvalues>
      </edge>
      <edge id="570" label="-" source="86" target="140" weight="0.936374">
        <attvalues>
          <attvalue for="att1" value="-"/>
        </attvalues>
      </edge>
      <edge id="571" label="-" source="86" target="147" weight="0.7322038">
        <attvalues>
          <attvalue for="att1" value="-"/>
        </attvalues>
      </edge>
      <edge id="572" label="-" source="86" target="167" weight="0.8000561">
        <attvalues>
          <attvalue for="att1" value="-"/>
        </attvalues>
      </edge>
      <edge id="573" label="-" source="86" target="169" weight="0.9409275">
        <attvalues>
          <attvalue for="att1" value="-"/>
        </attvalues>
      </edge>
      <edge id="574" label="-" source="86" target="184" weight="0.8007655">
        <attvalues>
          <attvalue for="att1" value="-"/>
        </attvalues>
      </edge>
      <edge id="575" label="-" source="86" target="188" weight="0.955469">
        <attvalues>
          <attvalue for="att1" value="-"/>
        </attvalues>
      </edge>
      <edge id="576" label="-" source="87" target="185" weight="0.856861">
        <attvalues>
          <attvalue for="att1" value="-"/>
        </attvalues>
      </edge>
      <edge id="577" label="-" source="88" target="98" weight="0.9701945">
        <attvalues>
          <attvalue for="att1" value="-"/>
        </attvalues>
      </edge>
      <edge id="578" label="-" source="88" target="99" weight="0.9167188">
        <attvalues>
          <attvalue for="att1" value="-"/>
        </attvalues>
      </edge>
      <edge id="579" label="-" source="88" target="118" weight="0.9690894">
        <attvalues>
          <attvalue for="att1" value="-"/>
        </attvalues>
      </edge>
      <edge id="580" label="-" source="88" target="121" weight="0.7612817">
        <attvalues>
          <attvalue for="att1" value="-"/>
        </attvalues>
      </edge>
      <edge id="581" label="-" source="88" target="126" weight="0.8332037">
        <attvalues>
          <attvalue for="att1" value="-"/>
        </attvalues>
      </edge>
      <edge id="582" label="-" source="88" target="128" weight="0.9513449">
        <attvalues>
          <attvalue for="att1" value="-"/>
        </attvalues>
      </edge>
      <edge id="583" label="-" source="88" target="143" weight="0.8258797">
        <attvalues>
          <attvalue for="att1" value="-"/>
        </attvalues>
      </edge>
      <edge id="584" label="-" source="88" target="147" weight="0.967063">
        <attvalues>
          <attvalue for="att1" value="-"/>
        </attvalues>
      </edge>
      <edge id="585" label="-" source="88" target="152" weight="0.9776631">
        <attvalues>
          <attvalue for="att1" value="-"/>
        </attvalues>
      </edge>
      <edge id="586" label="-" source="88" target="170" weight="0.9666259">
        <attvalues>
          <attvalue for="att1" value="-"/>
        </attvalues>
      </edge>
      <edge id="587" label="-" source="89" target="91" weight="0.9394943">
        <attvalues>
          <attvalue for="att1" value="-"/>
        </attvalues>
      </edge>
      <edge id="588" label="-" source="89" target="147" weight="0.8854342">
        <attvalues>
          <attvalue for="att1" value="-"/>
        </attvalues>
      </edge>
      <edge id="589" label="-" source="89" target="160" weight="0.9854842">
        <attvalues>
          <attvalue for="att1" value="-"/>
        </attvalues>
      </edge>
      <edge id="590" label="-" source="89" target="180" weight="0.9741929">
        <attvalues>
          <attvalue for="att1" value="-"/>
        </attvalues>
      </edge>
      <edge id="591" label="-" source="89" target="183" weight="0.8310818">
        <attvalues>
          <attvalue for="att1" value="-"/>
        </attvalues>
      </edge>
      <edge id="592" label="-" source="89" target="188" weight="0.8495413">
        <attvalues>
          <attvalue for="att1" value="-"/>
        </attvalues>
      </edge>
      <edge id="593" label="-" source="90" target="92" weight="0.9722105">
        <attvalues>
          <attvalue for="att1" value="-"/>
        </attvalues>
      </edge>
      <edge id="594" label="-" source="90" target="111" weight="0.9798318">
        <attvalues>
          <attvalue for="att1" value="-"/>
        </attvalues>
      </edge>
      <edge id="595" label="-" source="90" target="116" weight="0.9775747">
        <attvalues>
          <attvalue for="att1" value="-"/>
        </attvalues>
      </edge>
      <edge id="596" label="-" source="90" target="134" weight="0.97355">
        <attvalues>
          <attvalue for="att1" value="-"/>
        </attvalues>
      </edge>
      <edge id="597" label="-" source="90" target="145" weight="0.9327337">
        <attvalues>
          <attvalue for="att1" value="-"/>
        </attvalues>
      </edge>
      <edge id="598" label="-" source="91" target="95" weight="0.7963199">
        <attvalues>
          <attvalue for="att1" value="-"/>
        </attvalues>
      </edge>
      <edge id="599" label="-" source="91" target="147" weight="0.9528616">
        <attvalues>
          <attvalue for="att1" value="-"/>
        </attvalues>
      </edge>
      <edge id="600" label="-" source="91" target="160" weight="0.7473227">
        <attvalues>
          <attvalue for="att1" value="-"/>
        </attvalues>
      </edge>
      <edge id="601" label="-" source="91" target="161" weight="0.8695724">
        <attvalues>
          <attvalue for="att1" value="-"/>
        </attvalues>
      </edge>
      <edge id="602" label="-" source="91" target="181" weight="0.9816871">
        <attvalues>
          <attvalue for="att1" value="-"/>
        </attvalues>
      </edge>
      <edge id="603" label="-" source="92" target="114" weight="0.8626948">
        <attvalues>
          <attvalue for="att1" value="-"/>
        </attvalues>
      </edge>
      <edge id="604" label="+" source="92" target="136" weight="0.9939533">
        <attvalues>
          <attvalue for="att1" value="+"/>
        </attvalues>
      </edge>
      <edge id="605" label="-" source="92" target="162" weight="0.8088942">
        <attvalues>
          <attvalue for="att1" value="-"/>
        </attvalues>
      </edge>
      <edge id="606" label="-" source="92" target="181" weight="0.834134">
        <attvalues>
          <attvalue for="att1" value="-"/>
        </attvalues>
      </edge>
      <edge id="607" label="-" source="93" target="99" weight="0.9624515">
        <attvalues>
          <attvalue for="att1" value="-"/>
        </attvalues>
      </edge>
      <edge id="608" label="-" source="93" target="100" weight="0.9184304">
        <attvalues>
          <attvalue for="att1" value="-"/>
        </attvalues>
      </edge>
      <edge id="609" label="-" source="93" target="107" weight="0.7342426">
        <attvalues>
          <attvalue for="att1" value="-"/>
        </attvalues>
      </edge>
      <edge id="610" label="-" source="93" target="119" weight="0.968532">
        <attvalues>
          <attvalue for="att1" value="-"/>
        </attvalues>
      </edge>
      <edge id="611" label="-" source="93" target="122" weight="0.7391508">
        <attvalues>
          <attvalue for="att1" value="-"/>
        </attvalues>
      </edge>
      <edge id="612" label="-" source="93" target="127" weight="0.800446">
        <attvalues>
          <attvalue for="att1" value="-"/>
        </attvalues>
      </edge>
      <edge id="613" label="-" source="93" target="129" weight="0.9439336">
        <attvalues>
          <attvalue for="att1" value="-"/>
        </attvalues>
      </edge>
      <edge id="614" label="-" source="93" target="133" weight="0.9144972">
        <attvalues>
          <attvalue for="att1" value="-"/>
        </attvalues>
      </edge>
      <edge id="615" label="-" source="93" target="144" weight="0.8280999">
        <attvalues>
          <attvalue for="att1" value="-"/>
        </attvalues>
      </edge>
      <edge id="616" label="-" source="93" target="148" weight="0.9594501">
        <attvalues>
          <attvalue for="att1" value="-"/>
        </attvalues>
      </edge>
      <edge id="617" label="-" source="93" target="153" weight="0.9822185">
        <attvalues>
          <attvalue for="att1" value="-"/>
        </attvalues>
      </edge>
      <edge id="618" label="-" source="93" target="171" weight="0.9601838">
        <attvalues>
          <attvalue for="att1" value="-"/>
        </attvalues>
      </edge>
      <edge id="619" label="-" source="93" target="182" weight="0.8907002">
        <attvalues>
          <attvalue for="att1" value="-"/>
        </attvalues>
      </edge>
      <edge id="620" label="-" source="94" target="156" weight="0.8513644">
        <attvalues>
          <attvalue for="att1" value="-"/>
        </attvalues>
      </edge>
      <edge id="621" label="-" source="94" target="169" weight="0.974683">
        <attvalues>
          <attvalue for="att1" value="-"/>
        </attvalues>
      </edge>
      <edge id="622" label="-" source="94" target="170" weight="0.9419578">
        <attvalues>
          <attvalue for="att1" value="-"/>
        </attvalues>
      </edge>
      <edge id="623" label="-" source="95" target="104" weight="0.8395581">
        <attvalues>
          <attvalue for="att1" value="-"/>
        </attvalues>
      </edge>
      <edge id="624" label="-" source="95" target="106" weight="0.9484979">
        <attvalues>
          <attvalue for="att1" value="-"/>
        </attvalues>
      </edge>
      <edge id="625" label="-" source="95" target="121" weight="0.8443612">
        <attvalues>
          <attvalue for="att1" value="-"/>
        </attvalues>
      </edge>
      <edge id="626" label="-" source="95" target="125" weight="0.9711914">
        <attvalues>
          <attvalue for="att1" value="-"/>
        </attvalues>
      </edge>
      <edge id="627" label="-" source="95" target="148" weight="0.9623903">
        <attvalues>
          <attvalue for="att1" value="-"/>
        </attvalues>
      </edge>
      <edge id="628" label="-" source="95" target="168" weight="0.9442883">
        <attvalues>
          <attvalue for="att1" value="-"/>
        </attvalues>
      </edge>
      <edge id="629" label="-" source="96" target="136" weight="0.8316932">
        <attvalues>
          <attvalue for="att1" value="-"/>
        </attvalues>
      </edge>
      <edge id="630" label="-" source="96" target="149" weight="0.9668773">
        <attvalues>
          <attvalue for="att1" value="-"/>
        </attvalues>
      </edge>
      <edge id="631" label="-" source="96" target="150" weight="0.9288758">
        <attvalues>
          <attvalue for="att1" value="-"/>
        </attvalues>
      </edge>
      <edge id="632" label="-" source="96" target="172" weight="0.7243617">
        <attvalues>
          <attvalue for="att1" value="-"/>
        </attvalues>
      </edge>
      <edge id="633" label="-" source="96" target="177" weight="0.7965605">
        <attvalues>
          <attvalue for="att1" value="-"/>
        </attvalues>
      </edge>
      <edge id="634" label="-" source="96" target="179" weight="0.9471644">
        <attvalues>
          <attvalue for="att1" value="-"/>
        </attvalues>
      </edge>
      <edge id="635" label="-" source="96" target="183" weight="0.9038625">
        <attvalues>
          <attvalue for="att1" value="-"/>
        </attvalues>
      </edge>
      <edge id="636" label="-" source="97" target="103" weight="0.8174215">
        <attvalues>
          <attvalue for="att1" value="-"/>
        </attvalues>
      </edge>
      <edge id="637" label="-" source="97" target="107" weight="0.9464034">
        <attvalues>
          <attvalue for="att1" value="-"/>
        </attvalues>
      </edge>
      <edge id="638" label="-" source="97" target="130" weight="0.9687845">
        <attvalues>
          <attvalue for="att1" value="-"/>
        </attvalues>
      </edge>
      <edge id="639" label="-" source="97" target="150" weight="0.9382729">
        <attvalues>
          <attvalue for="att1" value="-"/>
        </attvalues>
      </edge>
      <edge id="640" label="-" source="98" target="116" weight="0.7687413">
        <attvalues>
          <attvalue for="att1" value="-"/>
        </attvalues>
      </edge>
      <edge id="641" label="-" source="98" target="142" weight="0.7574236">
        <attvalues>
          <attvalue for="att1" value="-"/>
        </attvalues>
      </edge>
      <edge id="642" label="-" source="98" target="163" weight="0.7368157">
        <attvalues>
          <attvalue for="att1" value="-"/>
        </attvalues>
      </edge>
      <edge id="643" label="-" source="98" target="168" weight="0.9235433">
        <attvalues>
          <attvalue for="att1" value="-"/>
        </attvalues>
      </edge>
      <edge id="644" label="-" source="98" target="170" weight="0.8841423">
        <attvalues>
          <attvalue for="att1" value="-"/>
        </attvalues>
      </edge>
      <edge id="645" label="-" source="98" target="179" weight="0.8512666">
        <attvalues>
          <attvalue for="att1" value="-"/>
        </attvalues>
      </edge>
      <edge id="646" label="-" source="99" target="100" weight="0.9519144">
        <attvalues>
          <attvalue for="att1" value="-"/>
        </attvalues>
      </edge>
      <edge id="647" label="-" source="99" target="180" weight="0.8973001">
        <attvalues>
          <attvalue for="att1" value="-"/>
        </attvalues>
      </edge>
      <edge id="648" label="-" source="100" target="144" weight="0.9487296">
        <attvalues>
          <attvalue for="att1" value="-"/>
        </attvalues>
      </edge>
      <edge id="649" label="-" source="100" target="178" weight="0.9936307">
        <attvalues>
          <attvalue for="att1" value="-"/>
        </attvalues>
      </edge>
      <edge id="650" label="-" source="101" target="120" weight="0.8836257">
        <attvalues>
          <attvalue for="att1" value="-"/>
        </attvalues>
      </edge>
      <edge id="651" label="+" source="101" target="142" weight="0.9874206">
        <attvalues>
          <attvalue for="att1" value="+"/>
        </attvalues>
      </edge>
      <edge id="652" label="+" source="101" target="166" weight="0.9806506">
        <attvalues>
          <attvalue for="att1" value="+"/>
        </attvalues>
      </edge>
      <edge id="653" label="-" source="102" target="106" weight="0.8719464">
        <attvalues>
          <attvalue for="att1" value="-"/>
        </attvalues>
      </edge>
      <edge id="654" label="-" source="102" target="119" weight="0.9469671">
        <attvalues>
          <attvalue for="att1" value="-"/>
        </attvalues>
      </edge>
      <edge id="655" label="-" source="102" target="120" weight="0.9486595">
        <attvalues>
          <attvalue for="att1" value="-"/>
        </attvalues>
      </edge>
      <edge id="656" label="-" source="102" target="142" weight="0.7091038">
        <attvalues>
          <attvalue for="att1" value="-"/>
        </attvalues>
      </edge>
      <edge id="657" label="-" source="102" target="147" weight="0.7582538">
        <attvalues>
          <attvalue for="att1" value="-"/>
        </attvalues>
      </edge>
      <edge id="658" label="-" source="102" target="149" weight="0.9373034">
        <attvalues>
          <attvalue for="att1" value="-"/>
        </attvalues>
      </edge>
      <edge id="659" label="-" source="102" target="166" weight="0.9094846">
        <attvalues>
          <attvalue for="att1" value="-"/>
        </attvalues>
      </edge>
      <edge id="660" label="-" source="102" target="168" weight="0.9407975">
        <attvalues>
          <attvalue for="att1" value="-"/>
        </attvalues>
      </edge>
      <edge id="661" label="-" source="103" target="106" weight="0.9592422">
        <attvalues>
          <attvalue for="att1" value="-"/>
        </attvalues>
      </edge>
      <edge id="662" label="-" source="103" target="126" weight="0.9466464">
        <attvalues>
          <attvalue for="att1" value="-"/>
        </attvalues>
      </edge>
      <edge id="663" label="+" source="103" target="135" weight="0.994856">
        <attvalues>
          <attvalue for="att1" value="+"/>
        </attvalues>
      </edge>
      <edge id="664" label="+" source="103" target="136" weight="0.9900686">
        <attvalues>
          <attvalue for="att1" value="+"/>
        </attvalues>
      </edge>
      <edge id="665" label="+" source="103" target="138" weight="0.9907403">
        <attvalues>
          <attvalue for="att1" value="+"/>
        </attvalues>
      </edge>
      <edge id="666" label="+" source="103" target="142" weight="0.9885869">
        <attvalues>
          <attvalue for="att1" value="+"/>
        </attvalues>
      </edge>
      <edge id="667" label="+" source="103" target="143" weight="0.9908629">
        <attvalues>
          <attvalue for="att1" value="+"/>
        </attvalues>
      </edge>
      <edge id="668" label="+" source="103" target="144" weight="0.9864085">
        <attvalues>
          <attvalue for="att1" value="+"/>
        </attvalues>
      </edge>
      <edge id="669" label="+" source="103" target="145" weight="0.9920167">
        <attvalues>
          <attvalue for="att1" value="+"/>
        </attvalues>
      </edge>
      <edge id="670" label="+" source="103" target="146" weight="0.9910618">
        <attvalues>
          <attvalue for="att1" value="+"/>
        </attvalues>
      </edge>
      <edge id="671" label="+" source="103" target="147" weight="0.9899403">
        <attvalues>
          <attvalue for="att1" value="+"/>
        </attvalues>
      </edge>
      <edge id="672" label="+" source="103" target="149" weight="0.9840455">
        <attvalues>
          <attvalue for="att1" value="+"/>
        </attvalues>
      </edge>
      <edge id="673" label="+" source="103" target="150" weight="0.9911692">
        <attvalues>
          <attvalue for="att1" value="+"/>
        </attvalues>
      </edge>
      <edge id="674" label="+" source="103" target="151" weight="0.9901643">
        <attvalues>
          <attvalue for="att1" value="+"/>
        </attvalues>
      </edge>
      <edge id="675" label="+" source="103" target="152" weight="0.9884736">
        <attvalues>
          <attvalue for="att1" value="+"/>
        </attvalues>
      </edge>
      <edge id="676" label="+" source="103" target="156" weight="0.9884216">
        <attvalues>
          <attvalue for="att1" value="+"/>
        </attvalues>
      </edge>
      <edge id="677" label="+" source="103" target="158" weight="0.9859088">
        <attvalues>
          <attvalue for="att1" value="+"/>
        </attvalues>
      </edge>
      <edge id="678" label="+" source="103" target="160" weight="0.9879947">
        <attvalues>
          <attvalue for="att1" value="+"/>
        </attvalues>
      </edge>
      <edge id="679" label="+" source="103" target="165" weight="0.9845738">
        <attvalues>
          <attvalue for="att1" value="+"/>
        </attvalues>
      </edge>
      <edge id="680" label="+" source="103" target="166" weight="0.9876206">
        <attvalues>
          <attvalue for="att1" value="+"/>
        </attvalues>
      </edge>
      <edge id="681" label="-" source="103" target="185" weight="0.7563009">
        <attvalues>
          <attvalue for="att1" value="-"/>
        </attvalues>
      </edge>
      <edge id="682" label="-" source="104" target="120" weight="0.9230993">
        <attvalues>
          <attvalue for="att1" value="-"/>
        </attvalues>
      </edge>
      <edge id="683" label="-" source="104" target="127" weight="0.7123745">
        <attvalues>
          <attvalue for="att1" value="-"/>
        </attvalues>
      </edge>
      <edge id="684" label="-" source="104" target="148" weight="0.6867586">
        <attvalues>
          <attvalue for="att1" value="-"/>
        </attvalues>
      </edge>
      <edge id="685" label="-" source="104" target="155" weight="0.8543851">
        <attvalues>
          <attvalue for="att1" value="-"/>
        </attvalues>
      </edge>
      <edge id="686" label="-" source="104" target="164" weight="0.7861634">
        <attvalues>
          <attvalue for="att1" value="-"/>
        </attvalues>
      </edge>
      <edge id="687" label="-" source="104" target="174" weight="0.9296729">
        <attvalues>
          <attvalue for="att1" value="-"/>
        </attvalues>
      </edge>
      <edge id="688" label="-" source="105" target="188" weight="0.8042371">
        <attvalues>
          <attvalue for="att1" value="-"/>
        </attvalues>
      </edge>
      <edge id="689" label="-" source="106" target="124" weight="0.9783409">
        <attvalues>
          <attvalue for="att1" value="-"/>
        </attvalues>
      </edge>
      <edge id="690" label="-" source="106" target="125" weight="0.9585682">
        <attvalues>
          <attvalue for="att1" value="-"/>
        </attvalues>
      </edge>
      <edge id="691" label="-" source="106" target="132" weight="0.7771559">
        <attvalues>
          <attvalue for="att1" value="-"/>
        </attvalues>
      </edge>
      <edge id="692" label="-" source="106" target="152" weight="0.846744">
        <attvalues>
          <attvalue for="att1" value="-"/>
        </attvalues>
      </edge>
      <edge id="693" label="-" source="106" target="160" weight="0.8825422">
        <attvalues>
          <attvalue for="att1" value="-"/>
        </attvalues>
      </edge>
      <edge id="694" label="-" source="106" target="169" weight="0.8693688">
        <attvalues>
          <attvalue for="att1" value="-"/>
        </attvalues>
      </edge>
      <edge id="695" label="-" source="106" target="179" weight="0.9608211">
        <attvalues>
          <attvalue for="att1" value="-"/>
        </attvalues>
      </edge>
      <edge id="696" label="-" source="108" target="116" weight="0.7518309">
        <attvalues>
          <attvalue for="att1" value="-"/>
        </attvalues>
      </edge>
      <edge id="697" label="-" source="108" target="142" weight="0.72117">
        <attvalues>
          <attvalue for="att1" value="-"/>
        </attvalues>
      </edge>
      <edge id="698" label="-" source="108" target="170" weight="0.8683023">
        <attvalues>
          <attvalue for="att1" value="-"/>
        </attvalues>
      </edge>
      <edge id="699" label="-" source="108" target="179" weight="0.8145976">
        <attvalues>
          <attvalue for="att1" value="-"/>
        </attvalues>
      </edge>
      <edge id="700" label="-" source="109" target="110" weight="0.9495171">
        <attvalues>
          <attvalue for="att1" value="-"/>
        </attvalues>
      </edge>
      <edge id="701" label="+" source="110" target="113" weight="0.9980124">
        <attvalues>
          <attvalue for="att1" value="+"/>
        </attvalues>
      </edge>
      <edge id="702" label="-" source="110" target="131" weight="0.734535">
        <attvalues>
          <attvalue for="att1" value="-"/>
        </attvalues>
      </edge>
      <edge id="703" label="-" source="110" target="149" weight="0.9463223">
        <attvalues>
          <attvalue for="att1" value="-"/>
        </attvalues>
      </edge>
      <edge id="704" label="-" source="110" target="150" weight="0.9195699">
        <attvalues>
          <attvalue for="att1" value="-"/>
        </attvalues>
      </edge>
      <edge id="705" label="-" source="110" target="157" weight="0.7139446">
        <attvalues>
          <attvalue for="att1" value="-"/>
        </attvalues>
      </edge>
      <edge id="706" label="-" source="110" target="169" weight="0.9574414">
        <attvalues>
          <attvalue for="att1" value="-"/>
        </attvalues>
      </edge>
      <edge id="707" label="-" source="110" target="178" weight="0.7190949">
        <attvalues>
          <attvalue for="att1" value="-"/>
        </attvalues>
      </edge>
      <edge id="708" label="-" source="110" target="183" weight="0.8950574">
        <attvalues>
          <attvalue for="att1" value="-"/>
        </attvalues>
      </edge>
      <edge id="709" label="-" source="110" target="185" weight="0.8443364">
        <attvalues>
          <attvalue for="att1" value="-"/>
        </attvalues>
      </edge>
      <edge id="710" label="-" source="111" target="117" weight="0.8168403">
        <attvalues>
          <attvalue for="att1" value="-"/>
        </attvalues>
      </edge>
      <edge id="711" label="-" source="111" target="127" weight="0.9348138">
        <attvalues>
          <attvalue for="att1" value="-"/>
        </attvalues>
      </edge>
      <edge id="712" label="-" source="112" target="151" weight="0.7635493">
        <attvalues>
          <attvalue for="att1" value="-"/>
        </attvalues>
      </edge>
      <edge id="713" label="-" source="112" target="167" weight="0.7536258">
        <attvalues>
          <attvalue for="att1" value="-"/>
        </attvalues>
      </edge>
      <edge id="714" label="-" source="112" target="184" weight="0.8824996">
        <attvalues>
          <attvalue for="att1" value="-"/>
        </attvalues>
      </edge>
      <edge id="715" label="-" source="113" target="114" weight="0.9652208">
        <attvalues>
          <attvalue for="att1" value="-"/>
        </attvalues>
      </edge>
      <edge id="716" label="-" source="113" target="116" weight="0.7709486">
        <attvalues>
          <attvalue for="att1" value="-"/>
        </attvalues>
      </edge>
      <edge id="717" label="-" source="113" target="123" weight="0.7404416">
        <attvalues>
          <attvalue for="att1" value="-"/>
        </attvalues>
      </edge>
      <edge id="718" label="-" source="113" target="128" weight="0.9169544">
        <attvalues>
          <attvalue for="att1" value="-"/>
        </attvalues>
      </edge>
      <edge id="719" label="-" source="113" target="137" weight="0.8746701">
        <attvalues>
          <attvalue for="att1" value="-"/>
        </attvalues>
      </edge>
      <edge id="720" label="-" source="113" target="139" weight="0.8259369">
        <attvalues>
          <attvalue for="att1" value="-"/>
        </attvalues>
      </edge>
      <edge id="721" label="-" source="113" target="142" weight="0.7935108">
        <attvalues>
          <attvalue for="att1" value="-"/>
        </attvalues>
      </edge>
      <edge id="722" label="-" source="113" target="146" weight="0.656807">
        <attvalues>
          <attvalue for="att1" value="-"/>
        </attvalues>
      </edge>
      <edge id="723" label="-" source="113" target="148" weight="0.9818752">
        <attvalues>
          <attvalue for="att1" value="-"/>
        </attvalues>
      </edge>
      <edge id="724" label="-" source="113" target="155" weight="0.7825003">
        <attvalues>
          <attvalue for="att1" value="-"/>
        </attvalues>
      </edge>
      <edge id="725" label="-" source="113" target="159" weight="0.7523227">
        <attvalues>
          <attvalue for="att1" value="-"/>
        </attvalues>
      </edge>
      <edge id="726" label="-" source="113" target="163" weight="0.9208041">
        <attvalues>
          <attvalue for="att1" value="-"/>
        </attvalues>
      </edge>
      <edge id="727" label="-" source="114" target="181" weight="0.8702958">
        <attvalues>
          <attvalue for="att1" value="-"/>
        </attvalues>
      </edge>
      <edge id="728" label="-" source="115" target="121" weight="0.9918673">
        <attvalues>
          <attvalue for="att1" value="-"/>
        </attvalues>
      </edge>
      <edge id="729" label="-" source="115" target="122" weight="0.9761459">
        <attvalues>
          <attvalue for="att1" value="-"/>
        </attvalues>
      </edge>
      <edge id="730" label="-" source="115" target="149" weight="0.8663356">
        <attvalues>
          <attvalue for="att1" value="-"/>
        </attvalues>
      </edge>
      <edge id="731" label="-" source="115" target="151" weight="0.9551712">
        <attvalues>
          <attvalue for="att1" value="-"/>
        </attvalues>
      </edge>
      <edge id="732" label="-" source="115" target="170" weight="0.9747768">
        <attvalues>
          <attvalue for="att1" value="-"/>
        </attvalues>
      </edge>
      <edge id="733" label="-" source="116" target="141" weight="0.9359212">
        <attvalues>
          <attvalue for="att1" value="-"/>
        </attvalues>
      </edge>
      <edge id="734" label="+" source="116" target="150" weight="0.9898255">
        <attvalues>
          <attvalue for="att1" value="+"/>
        </attvalues>
      </edge>
      <edge id="735" label="+" source="116" target="151" weight="0.9938702">
        <attvalues>
          <attvalue for="att1" value="+"/>
        </attvalues>
      </edge>
      <edge id="736" label="+" source="116" target="153" weight="0.9790999">
        <attvalues>
          <attvalue for="att1" value="+"/>
        </attvalues>
      </edge>
      <edge id="737" label="+" source="116" target="157" weight="0.9913493">
        <attvalues>
          <attvalue for="att1" value="+"/>
        </attvalues>
      </edge>
      <edge id="738" label="+" source="116" target="162" weight="0.9934951">
        <attvalues>
          <attvalue for="att1" value="+"/>
        </attvalues>
      </edge>
      <edge id="739" label="+" source="116" target="165" weight="0.9961027">
        <attvalues>
          <attvalue for="att1" value="+"/>
        </attvalues>
      </edge>
      <edge id="740" label="+" source="116" target="171" weight="0.9969206">
        <attvalues>
          <attvalue for="att1" value="+"/>
        </attvalues>
      </edge>
      <edge id="741" label="+" source="116" target="173" weight="0.9958965">
        <attvalues>
          <attvalue for="att1" value="+"/>
        </attvalues>
      </edge>
      <edge id="742" label="+" source="116" target="184" weight="0.985174">
        <attvalues>
          <attvalue for="att1" value="+"/>
        </attvalues>
      </edge>
      <edge id="743" label="-" source="117" target="140" weight="0.8689886">
        <attvalues>
          <attvalue for="att1" value="-"/>
        </attvalues>
      </edge>
      <edge id="744" label="-" source="117" target="153" weight="0.9818634">
        <attvalues>
          <attvalue for="att1" value="-"/>
        </attvalues>
      </edge>
      <edge id="745" label="-" source="117" target="154" weight="0.9387089">
        <attvalues>
          <attvalue for="att1" value="-"/>
        </attvalues>
      </edge>
      <edge id="746" label="-" source="117" target="176" weight="0.7825887">
        <attvalues>
          <attvalue for="att1" value="-"/>
        </attvalues>
      </edge>
      <edge id="747" label="-" source="117" target="181" weight="0.8320139">
        <attvalues>
          <attvalue for="att1" value="-"/>
        </attvalues>
      </edge>
      <edge id="748" label="-" source="117" target="183" weight="0.9615539">
        <attvalues>
          <attvalue for="att1" value="-"/>
        </attvalues>
      </edge>
      <edge id="749" label="-" source="118" target="132" weight="0.9796968">
        <attvalues>
          <attvalue for="att1" value="-"/>
        </attvalues>
      </edge>
      <edge id="750" label="-" source="118" target="155" weight="0.973958">
        <attvalues>
          <attvalue for="att1" value="-"/>
        </attvalues>
      </edge>
      <edge id="751" label="-" source="118" target="175" weight="0.9472748">
        <attvalues>
          <attvalue for="att1" value="-"/>
        </attvalues>
      </edge>
      <edge id="752" label="+" source="119" target="149" weight="0.9783546">
        <attvalues>
          <attvalue for="att1" value="+"/>
        </attvalues>
      </edge>
      <edge id="753" label="-" source="119" target="158" weight="0.8197781">
        <attvalues>
          <attvalue for="att1" value="-"/>
        </attvalues>
      </edge>
      <edge id="754" label="-" source="119" target="177" weight="0.8449068">
        <attvalues>
          <attvalue for="att1" value="-"/>
        </attvalues>
      </edge>
      <edge id="755" label="-" source="120" target="122" weight="0.9704238">
        <attvalues>
          <attvalue for="att1" value="-"/>
        </attvalues>
      </edge>
      <edge id="756" label="-" source="120" target="123" weight="0.9352954">
        <attvalues>
          <attvalue for="att1" value="-"/>
        </attvalues>
      </edge>
      <edge id="757" label="-" source="120" target="130" weight="0.7445341">
        <attvalues>
          <attvalue for="att1" value="-"/>
        </attvalues>
      </edge>
      <edge id="758" label="-" source="120" target="142" weight="0.9731239">
        <attvalues>
          <attvalue for="att1" value="-"/>
        </attvalues>
      </edge>
      <edge id="759" label="-" source="120" target="145" weight="0.7516922">
        <attvalues>
          <attvalue for="att1" value="-"/>
        </attvalues>
      </edge>
      <edge id="760" label="-" source="120" target="150" weight="0.8186255">
        <attvalues>
          <attvalue for="att1" value="-"/>
        </attvalues>
      </edge>
      <edge id="761" label="-" source="120" target="151" weight="0.7539651">
        <attvalues>
          <attvalue for="att1" value="-"/>
        </attvalues>
      </edge>
      <edge id="762" label="-" source="120" target="155" weight="0.8210743">
        <attvalues>
          <attvalue for="att1" value="-"/>
        </attvalues>
      </edge>
      <edge id="763" label="-" source="120" target="156" weight="0.9163889">
        <attvalues>
          <attvalue for="att1" value="-"/>
        </attvalues>
      </edge>
      <edge id="764" label="-" source="120" target="167" weight="0.8370237">
        <attvalues>
          <attvalue for="att1" value="-"/>
        </attvalues>
      </edge>
      <edge id="765" label="-" source="120" target="171" weight="0.9624712">
        <attvalues>
          <attvalue for="att1" value="-"/>
        </attvalues>
      </edge>
      <edge id="766" label="-" source="120" target="176" weight="0.9869679">
        <attvalues>
          <attvalue for="att1" value="-"/>
        </attvalues>
      </edge>
      <edge id="767" label="-" source="121" target="127" weight="0.9640849">
        <attvalues>
          <attvalue for="att1" value="-"/>
        </attvalues>
      </edge>
      <edge id="768" label="-" source="121" target="138" weight="0.8867211">
        <attvalues>
          <attvalue for="att1" value="-"/>
        </attvalues>
      </edge>
      <edge id="769" label="-" source="122" target="153" weight="0.8394102">
        <attvalues>
          <attvalue for="att1" value="-"/>
        </attvalues>
      </edge>
      <edge id="770" label="-" source="122" target="166" weight="0.9731283">
        <attvalues>
          <attvalue for="att1" value="-"/>
        </attvalues>
      </edge>
      <edge id="771" label="-" source="122" target="167" weight="0.9527561">
        <attvalues>
          <attvalue for="att1" value="-"/>
        </attvalues>
      </edge>
      <edge id="772" label="-" source="122" target="174" weight="0.7500623">
        <attvalues>
          <attvalue for="att1" value="-"/>
        </attvalues>
      </edge>
      <edge id="773" label="-" source="123" target="129" weight="0.8318168">
        <attvalues>
          <attvalue for="att1" value="-"/>
        </attvalues>
      </edge>
      <edge id="774" label="-" source="123" target="131" weight="0.9483367">
        <attvalues>
          <attvalue for="att1" value="-"/>
        </attvalues>
      </edge>
      <edge id="775" label="-" source="123" target="146" weight="0.8546013">
        <attvalues>
          <attvalue for="att1" value="-"/>
        </attvalues>
      </edge>
      <edge id="776" label="-" source="123" target="150" weight="0.9632457">
        <attvalues>
          <attvalue for="att1" value="-"/>
        </attvalues>
      </edge>
      <edge id="777" label="-" source="124" target="129" weight="0.9373728">
        <attvalues>
          <attvalue for="att1" value="-"/>
        </attvalues>
      </edge>
      <edge id="778" label="+" source="124" target="172" weight="0.9861951">
        <attvalues>
          <attvalue for="att1" value="+"/>
        </attvalues>
      </edge>
      <edge id="779" label="-" source="125" target="139" weight="0.8569078">
        <attvalues>
          <attvalue for="att1" value="-"/>
        </attvalues>
      </edge>
      <edge id="780" label="-" source="125" target="152" weight="0.9701878">
        <attvalues>
          <attvalue for="att1" value="-"/>
        </attvalues>
      </edge>
      <edge id="781" label="-" source="125" target="153" weight="0.9361379">
        <attvalues>
          <attvalue for="att1" value="-"/>
        </attvalues>
      </edge>
      <edge id="782" label="-" source="125" target="175" weight="0.762725">
        <attvalues>
          <attvalue for="att1" value="-"/>
        </attvalues>
      </edge>
      <edge id="783" label="-" source="125" target="180" weight="0.8416399">
        <attvalues>
          <attvalue for="att1" value="-"/>
        </attvalues>
      </edge>
      <edge id="784" label="-" source="125" target="182" weight="0.9515555">
        <attvalues>
          <attvalue for="att1" value="-"/>
        </attvalues>
      </edge>
      <edge id="785" label="-" source="126" target="139" weight="0.9700674">
        <attvalues>
          <attvalue for="att1" value="-"/>
        </attvalues>
      </edge>
      <edge id="786" label="-" source="126" target="162" weight="0.9721418">
        <attvalues>
          <attvalue for="att1" value="-"/>
        </attvalues>
      </edge>
      <edge id="787" label="-" source="126" target="182" weight="0.9423181">
        <attvalues>
          <attvalue for="att1" value="-"/>
        </attvalues>
      </edge>
      <edge id="788" label="+" source="127" target="130" weight="0.9961709">
        <attvalues>
          <attvalue for="att1" value="+"/>
        </attvalues>
      </edge>
      <edge id="789" label="+" source="127" target="131" weight="0.9970043">
        <attvalues>
          <attvalue for="att1" value="+"/>
        </attvalues>
      </edge>
      <edge id="790" label="+" source="127" target="142" weight="0.9952882">
        <attvalues>
          <attvalue for="att1" value="+"/>
        </attvalues>
      </edge>
      <edge id="791" label="+" source="127" target="144" weight="0.9959808">
        <attvalues>
          <attvalue for="att1" value="+"/>
        </attvalues>
      </edge>
      <edge id="792" label="+" source="127" target="145" weight="0.9970798">
        <attvalues>
          <attvalue for="att1" value="+"/>
        </attvalues>
      </edge>
      <edge id="793" label="+" source="127" target="151" weight="0.9960163">
        <attvalues>
          <attvalue for="att1" value="+"/>
        </attvalues>
      </edge>
      <edge id="794" label="+" source="127" target="153" weight="0.9946513">
        <attvalues>
          <attvalue for="att1" value="+"/>
        </attvalues>
      </edge>
      <edge id="795" label="+" source="127" target="164" weight="0.9859926">
        <attvalues>
          <attvalue for="att1" value="+"/>
        </attvalues>
      </edge>
      <edge id="796" label="+" source="127" target="170" weight="0.9943993">
        <attvalues>
          <attvalue for="att1" value="+"/>
        </attvalues>
      </edge>
      <edge id="797" label="-" source="128" target="130" weight="0.751384">
        <attvalues>
          <attvalue for="att1" value="-"/>
        </attvalues>
      </edge>
      <edge id="798" label="-" source="128" target="146" weight="0.7476611">
        <attvalues>
          <attvalue for="att1" value="-"/>
        </attvalues>
      </edge>
      <edge id="799" label="-" source="128" target="148" weight="0.9660649">
        <attvalues>
          <attvalue for="att1" value="-"/>
        </attvalues>
      </edge>
      <edge id="800" label="-" source="128" target="163" weight="0.8843947">
        <attvalues>
          <attvalue for="att1" value="-"/>
        </attvalues>
      </edge>
      <edge id="801" label="-" source="128" target="168" weight="0.9804972">
        <attvalues>
          <attvalue for="att1" value="-"/>
        </attvalues>
      </edge>
      <edge id="802" label="-" source="128" target="170" weight="0.7928621">
        <attvalues>
          <attvalue for="att1" value="-"/>
        </attvalues>
      </edge>
      <edge id="803" label="-" source="128" target="177" weight="0.7380715">
        <attvalues>
          <attvalue for="att1" value="-"/>
        </attvalues>
      </edge>
      <edge id="804" label="-" source="128" target="181" weight="0.8073121">
        <attvalues>
          <attvalue for="att1" value="-"/>
        </attvalues>
      </edge>
      <edge id="805" label="-" source="128" target="182" weight="0.9151752">
        <attvalues>
          <attvalue for="att1" value="-"/>
        </attvalues>
      </edge>
      <edge id="806" label="-" source="128" target="184" weight="0.848199">
        <attvalues>
          <attvalue for="att1" value="-"/>
        </attvalues>
      </edge>
      <edge id="807" label="-" source="129" target="132" weight="0.8830169">
        <attvalues>
          <attvalue for="att1" value="-"/>
        </attvalues>
      </edge>
      <edge id="808" label="-" source="129" target="137" weight="0.7947429">
        <attvalues>
          <attvalue for="att1" value="-"/>
        </attvalues>
      </edge>
      <edge id="809" label="-" source="129" target="141" weight="0.6581653">
        <attvalues>
          <attvalue for="att1" value="-"/>
        </attvalues>
      </edge>
      <edge id="810" label="-" source="129" target="143" weight="0.9886451">
        <attvalues>
          <attvalue for="att1" value="-"/>
        </attvalues>
      </edge>
      <edge id="811" label="-" source="129" target="150" weight="0.7859958">
        <attvalues>
          <attvalue for="att1" value="-"/>
        </attvalues>
      </edge>
      <edge id="812" label="-" source="129" target="154" weight="0.753763">
        <attvalues>
          <attvalue for="att1" value="-"/>
        </attvalues>
      </edge>
      <edge id="813" label="-" source="129" target="158" weight="0.931742">
        <attvalues>
          <attvalue for="att1" value="-"/>
        </attvalues>
      </edge>
      <edge id="814" label="-" source="131" target="141" weight="0.8719981">
        <attvalues>
          <attvalue for="att1" value="-"/>
        </attvalues>
      </edge>
      <edge id="815" label="-" source="131" target="154" weight="0.9896404">
        <attvalues>
          <attvalue for="att1" value="-"/>
        </attvalues>
      </edge>
      <edge id="816" label="-" source="131" target="155" weight="0.9788008">
        <attvalues>
          <attvalue for="att1" value="-"/>
        </attvalues>
      </edge>
      <edge id="817" label="-" source="131" target="182" weight="0.8654497">
        <attvalues>
          <attvalue for="att1" value="-"/>
        </attvalues>
      </edge>
      <edge id="818" label="-" source="131" target="184" weight="0.9552158">
        <attvalues>
          <attvalue for="att1" value="-"/>
        </attvalues>
      </edge>
      <edge id="819" label="-" source="132" target="147" weight="0.9699356">
        <attvalues>
          <attvalue for="att1" value="-"/>
        </attvalues>
      </edge>
      <edge id="820" label="-" source="133" target="135" weight="0.9450802">
        <attvalues>
          <attvalue for="att1" value="-"/>
        </attvalues>
      </edge>
      <edge id="821" label="+" source="133" target="144" weight="0.985653">
        <attvalues>
          <attvalue for="att1" value="+"/>
        </attvalues>
      </edge>
      <edge id="822" label="+" source="133" target="145" weight="0.9924837">
        <attvalues>
          <attvalue for="att1" value="+"/>
        </attvalues>
      </edge>
      <edge id="823" label="+" source="133" target="147" weight="0.9787762">
        <attvalues>
          <attvalue for="att1" value="+"/>
        </attvalues>
      </edge>
      <edge id="824" label="+" source="133" target="151" weight="0.9824087">
        <attvalues>
          <attvalue for="att1" value="+"/>
        </attvalues>
      </edge>
      <edge id="825" label="+" source="133" target="152" weight="0.9938164">
        <attvalues>
          <attvalue for="att1" value="+"/>
        </attvalues>
      </edge>
      <edge id="826" label="+" source="133" target="155" weight="0.9849032">
        <attvalues>
          <attvalue for="att1" value="+"/>
        </attvalues>
      </edge>
      <edge id="827" label="+" source="133" target="156" weight="0.9931351">
        <attvalues>
          <attvalue for="att1" value="+"/>
        </attvalues>
      </edge>
      <edge id="828" label="+" source="133" target="159" weight="0.9934645">
        <attvalues>
          <attvalue for="att1" value="+"/>
        </attvalues>
      </edge>
      <edge id="829" label="+" source="133" target="160" weight="0.9767832">
        <attvalues>
          <attvalue for="att1" value="+"/>
        </attvalues>
      </edge>
      <edge id="830" label="+" source="133" target="161" weight="0.9817897">
        <attvalues>
          <attvalue for="att1" value="+"/>
        </attvalues>
      </edge>
      <edge id="831" label="+" source="133" target="165" weight="0.9869733">
        <attvalues>
          <attvalue for="att1" value="+"/>
        </attvalues>
      </edge>
      <edge id="832" label="+" source="133" target="167" weight="0.995812">
        <attvalues>
          <attvalue for="att1" value="+"/>
        </attvalues>
      </edge>
      <edge id="833" label="+" source="133" target="174" weight="0.994749">
        <attvalues>
          <attvalue for="att1" value="+"/>
        </attvalues>
      </edge>
      <edge id="834" label="+" source="133" target="178" weight="0.9866752">
        <attvalues>
          <attvalue for="att1" value="+"/>
        </attvalues>
      </edge>
      <edge id="835" label="+" source="133" target="184" weight="0.994407">
        <attvalues>
          <attvalue for="att1" value="+"/>
        </attvalues>
      </edge>
      <edge id="836" label="+" source="133" target="188" weight="0.9884791">
        <attvalues>
          <attvalue for="att1" value="+"/>
        </attvalues>
      </edge>
      <edge id="837" label="-" source="134" target="168" weight="0.7398274">
        <attvalues>
          <attvalue for="att1" value="-"/>
        </attvalues>
      </edge>
      <edge id="838" label="-" source="134" target="185" weight="0.8789244">
        <attvalues>
          <attvalue for="att1" value="-"/>
        </attvalues>
      </edge>
      <edge id="839" label="-" source="135" target="137" weight="0.9638023">
        <attvalues>
          <attvalue for="att1" value="-"/>
        </attvalues>
      </edge>
      <edge id="840" label="-" source="135" target="139" weight="0.7579509">
        <attvalues>
          <attvalue for="att1" value="-"/>
        </attvalues>
      </edge>
      <edge id="841" label="-" source="135" target="146" weight="0.7014745">
        <attvalues>
          <attvalue for="att1" value="-"/>
        </attvalues>
      </edge>
      <edge id="842" label="-" source="135" target="151" weight="0.9091656">
        <attvalues>
          <attvalue for="att1" value="-"/>
        </attvalues>
      </edge>
      <edge id="843" label="-" source="135" target="160" weight="0.8614319">
        <attvalues>
          <attvalue for="att1" value="-"/>
        </attvalues>
      </edge>
      <edge id="844" label="-" source="135" target="165" weight="0.7822442">
        <attvalues>
          <attvalue for="att1" value="-"/>
        </attvalues>
      </edge>
      <edge id="845" label="-" source="135" target="169" weight="0.6260481">
        <attvalues>
          <attvalue for="att1" value="-"/>
        </attvalues>
      </edge>
      <edge id="846" label="-" source="135" target="171" weight="0.9809874">
        <attvalues>
          <attvalue for="att1" value="-"/>
        </attvalues>
      </edge>
      <edge id="847" label="-" source="135" target="178" weight="0.7725154">
        <attvalues>
          <attvalue for="att1" value="-"/>
        </attvalues>
      </edge>
      <edge id="848" label="-" source="135" target="182" weight="0.7292263">
        <attvalues>
          <attvalue for="att1" value="-"/>
        </attvalues>
      </edge>
      <edge id="849" label="-" source="135" target="186" weight="0.9213427">
        <attvalues>
          <attvalue for="att1" value="-"/>
        </attvalues>
      </edge>
      <edge id="850" label="-" source="137" target="183" weight="0.8550032">
        <attvalues>
          <attvalue for="att1" value="-"/>
        </attvalues>
      </edge>
      <edge id="851" label="-" source="138" target="146" weight="0.9741273">
        <attvalues>
          <attvalue for="att1" value="-"/>
        </attvalues>
      </edge>
      <edge id="852" label="-" source="138" target="147" weight="0.9803251">
        <attvalues>
          <attvalue for="att1" value="-"/>
        </attvalues>
      </edge>
      <edge id="853" label="-" source="138" target="174" weight="0.8343785">
        <attvalues>
          <attvalue for="att1" value="-"/>
        </attvalues>
      </edge>
      <edge id="854" label="-" source="138" target="176" weight="0.9497717">
        <attvalues>
          <attvalue for="att1" value="-"/>
        </attvalues>
      </edge>
      <edge id="855" label="-" source="139" target="146" weight="0.9548224">
        <attvalues>
          <attvalue for="att1" value="-"/>
        </attvalues>
      </edge>
      <edge id="856" label="-" source="140" target="141" weight="0.9274235">
        <attvalues>
          <attvalue for="att1" value="-"/>
        </attvalues>
      </edge>
      <edge id="857" label="+" source="140" target="150" weight="0.9920864">
        <attvalues>
          <attvalue for="att1" value="+"/>
        </attvalues>
      </edge>
      <edge id="858" label="+" source="140" target="151" weight="0.9888969">
        <attvalues>
          <attvalue for="att1" value="+"/>
        </attvalues>
      </edge>
      <edge id="859" label="+" source="140" target="153" weight="0.9861329">
        <attvalues>
          <attvalue for="att1" value="+"/>
        </attvalues>
      </edge>
      <edge id="860" label="+" source="140" target="157" weight="0.9896613">
        <attvalues>
          <attvalue for="att1" value="+"/>
        </attvalues>
      </edge>
      <edge id="861" label="+" source="140" target="161" weight="0.9890647">
        <attvalues>
          <attvalue for="att1" value="+"/>
        </attvalues>
      </edge>
      <edge id="862" label="+" source="140" target="162" weight="0.9921813">
        <attvalues>
          <attvalue for="att1" value="+"/>
        </attvalues>
      </edge>
      <edge id="863" label="+" source="140" target="165" weight="0.991738">
        <attvalues>
          <attvalue for="att1" value="+"/>
        </attvalues>
      </edge>
      <edge id="864" label="+" source="140" target="166" weight="0.9872741">
        <attvalues>
          <attvalue for="att1" value="+"/>
        </attvalues>
      </edge>
      <edge id="865" label="+" source="140" target="171" weight="0.9903343">
        <attvalues>
          <attvalue for="att1" value="+"/>
        </attvalues>
      </edge>
      <edge id="866" label="+" source="140" target="173" weight="0.9935378">
        <attvalues>
          <attvalue for="att1" value="+"/>
        </attvalues>
      </edge>
      <edge id="867" label="+" source="140" target="180" weight="0.9883561">
        <attvalues>
          <attvalue for="att1" value="+"/>
        </attvalues>
      </edge>
      <edge id="868" label="+" source="140" target="184" weight="0.9870207">
        <attvalues>
          <attvalue for="att1" value="+"/>
        </attvalues>
      </edge>
      <edge id="869" label="+" source="141" target="143" weight="0.9936875">
        <attvalues>
          <attvalue for="att1" value="+"/>
        </attvalues>
      </edge>
      <edge id="870" label="+" source="141" target="147" weight="0.9841578">
        <attvalues>
          <attvalue for="att1" value="+"/>
        </attvalues>
      </edge>
      <edge id="871" label="+" source="141" target="149" weight="0.9959485">
        <attvalues>
          <attvalue for="att1" value="+"/>
        </attvalues>
      </edge>
      <edge id="872" label="-" source="141" target="167" weight="0.8142694">
        <attvalues>
          <attvalue for="att1" value="-"/>
        </attvalues>
      </edge>
      <edge id="873" label="-" source="142" target="147" weight="0.7878322">
        <attvalues>
          <attvalue for="att1" value="-"/>
        </attvalues>
      </edge>
      <edge id="874" label="-" source="142" target="175" weight="0.9037579">
        <attvalues>
          <attvalue for="att1" value="-"/>
        </attvalues>
      </edge>
      <edge id="875" label="-" source="142" target="184" weight="0.8567036">
        <attvalues>
          <attvalue for="att1" value="-"/>
        </attvalues>
      </edge>
      <edge id="876" label="-" source="143" target="149" weight="0.9699069">
        <attvalues>
          <attvalue for="att1" value="-"/>
        </attvalues>
      </edge>
      <edge id="877" label="+" source="144" target="183" weight="0.9922867">
        <attvalues>
          <attvalue for="att1" value="+"/>
        </attvalues>
      </edge>
      <edge id="878" label="+" source="144" target="186" weight="0.991206">
        <attvalues>
          <attvalue for="att1" value="+"/>
        </attvalues>
      </edge>
      <edge id="879" label="+" source="144" target="188" weight="0.9941723">
        <attvalues>
          <attvalue for="att1" value="+"/>
        </attvalues>
      </edge>
      <edge id="880" label="-" source="145" target="173" weight="0.8177724">
        <attvalues>
          <attvalue for="att1" value="-"/>
        </attvalues>
      </edge>
      <edge id="881" label="-" source="146" target="157" weight="0.7858356">
        <attvalues>
          <attvalue for="att1" value="-"/>
        </attvalues>
      </edge>
      <edge id="882" label="-" source="146" target="185" weight="0.9016526">
        <attvalues>
          <attvalue for="att1" value="-"/>
        </attvalues>
      </edge>
      <edge id="883" label="-" source="147" target="153" weight="0.8930257">
        <attvalues>
          <attvalue for="att1" value="-"/>
        </attvalues>
      </edge>
      <edge id="884" label="-" source="147" target="163" weight="0.9648875">
        <attvalues>
          <attvalue for="att1" value="-"/>
        </attvalues>
      </edge>
      <edge id="885" label="+" source="149" target="162" weight="0.9920312">
        <attvalues>
          <attvalue for="att1" value="+"/>
        </attvalues>
      </edge>
      <edge id="886" label="+" source="149" target="165" weight="0.9895717">
        <attvalues>
          <attvalue for="att1" value="+"/>
        </attvalues>
      </edge>
      <edge id="887" label="+" source="149" target="167" weight="0.9920727">
        <attvalues>
          <attvalue for="att1" value="+"/>
        </attvalues>
      </edge>
      <edge id="888" label="+" source="149" target="179" weight="0.9929053">
        <attvalues>
          <attvalue for="att1" value="+"/>
        </attvalues>
      </edge>
      <edge id="889" label="-" source="150" target="158" weight="0.8112177">
        <attvalues>
          <attvalue for="att1" value="-"/>
        </attvalues>
      </edge>
      <edge id="890" label="-" source="150" target="184" weight="0.7871375">
        <attvalues>
          <attvalue for="att1" value="-"/>
        </attvalues>
      </edge>
      <edge id="891" label="-" source="151" target="175" weight="0.8953701">
        <attvalues>
          <attvalue for="att1" value="-"/>
        </attvalues>
      </edge>
      <edge id="892" label="-" source="151" target="184" weight="0.8330682">
        <attvalues>
          <attvalue for="att1" value="-"/>
        </attvalues>
      </edge>
      <edge id="893" label="-" source="152" target="158" weight="0.9559851">
        <attvalues>
          <attvalue for="att1" value="-"/>
        </attvalues>
      </edge>
      <edge id="894" label="+" source="154" target="170" weight="0.9928835">
        <attvalues>
          <attvalue for="att1" value="+"/>
        </attvalues>
      </edge>
      <edge id="895" label="+" source="154" target="172" weight="0.9960892">
        <attvalues>
          <attvalue for="att1" value="+"/>
        </attvalues>
      </edge>
      <edge id="896" label="+" source="154" target="173" weight="0.9909634">
        <attvalues>
          <attvalue for="att1" value="+"/>
        </attvalues>
      </edge>
      <edge id="897" label="+" source="154" target="184" weight="0.9959439">
        <attvalues>
          <attvalue for="att1" value="+"/>
        </attvalues>
      </edge>
      <edge id="898" label="+" source="154" target="185" weight="0.9909966">
        <attvalues>
          <attvalue for="att1" value="+"/>
        </attvalues>
      </edge>
      <edge id="899" label="-" source="155" target="185" weight="0.7806168">
        <attvalues>
          <attvalue for="att1" value="-"/>
        </attvalues>
      </edge>
      <edge id="900" label="-" source="156" target="170" weight="0.8982966">
        <attvalues>
          <attvalue for="att1" value="-"/>
        </attvalues>
      </edge>
      <edge id="901" label="-" source="156" target="177" weight="0.7942083">
        <attvalues>
          <attvalue for="att1" value="-"/>
        </attvalues>
      </edge>
      <edge id="902" label="-" source="156" target="184" weight="0.7150331">
        <attvalues>
          <attvalue for="att1" value="-"/>
        </attvalues>
      </edge>
      <edge id="903" label="-" source="157" target="158" weight="0.8934012">
        <attvalues>
          <attvalue for="att1" value="-"/>
        </attvalues>
      </edge>
      <edge id="904" label="-" source="157" target="167" weight="0.8604713">
        <attvalues>
          <attvalue for="att1" value="-"/>
        </attvalues>
      </edge>
      <edge id="905" label="-" source="157" target="172" weight="0.8271539">
        <attvalues>
          <attvalue for="att1" value="-"/>
        </attvalues>
      </edge>
      <edge id="906" label="-" source="157" target="176" weight="0.64211">
        <attvalues>
          <attvalue for="att1" value="-"/>
        </attvalues>
      </edge>
      <edge id="907" label="-" source="157" target="185" weight="0.7996054">
        <attvalues>
          <attvalue for="att1" value="-"/>
        </attvalues>
      </edge>
      <edge id="908" label="-" source="158" target="159" weight="0.7477438">
        <attvalues>
          <attvalue for="att1" value="-"/>
        </attvalues>
      </edge>
      <edge id="909" label="-" source="158" target="163" weight="0.9290249">
        <attvalues>
          <attvalue for="att1" value="-"/>
        </attvalues>
      </edge>
      <edge id="910" label="-" source="158" target="171" weight="0.6102331">
        <attvalues>
          <attvalue for="att1" value="-"/>
        </attvalues>
      </edge>
      <edge id="911" label="-" source="161" target="179" weight="0.8231305">
        <attvalues>
          <attvalue for="att1" value="-"/>
        </attvalues>
      </edge>
      <edge id="912" label="-" source="162" target="179" weight="0.7633576">
        <attvalues>
          <attvalue for="att1" value="-"/>
        </attvalues>
      </edge>
      <edge id="913" label="-" source="163" target="182" weight="0.9284587">
        <attvalues>
          <attvalue for="att1" value="-"/>
        </attvalues>
      </edge>
      <edge id="914" label="-" source="164" target="167" weight="0.8623951">
        <attvalues>
          <attvalue for="att1" value="-"/>
        </attvalues>
      </edge>
      <edge id="915" label="-" source="164" target="177" weight="0.9652668">
        <attvalues>
          <attvalue for="att1" value="-"/>
        </attvalues>
      </edge>
      <edge id="916" label="+" source="167" target="175" weight="0.9846283">
        <attvalues>
          <attvalue for="att1" value="+"/>
        </attvalues>
      </edge>
      <edge id="917" label="+" source="167" target="177" weight="0.9873738">
        <attvalues>
          <attvalue for="att1" value="+"/>
        </attvalues>
      </edge>
      <edge id="918" label="+" source="168" target="169" weight="0.9884833">
        <attvalues>
          <attvalue for="att1" value="+"/>
        </attvalues>
      </edge>
      <edge id="919" label="+" source="168" target="172" weight="0.9904895">
        <attvalues>
          <attvalue for="att1" value="+"/>
        </attvalues>
      </edge>
      <edge id="920" label="+" source="168" target="174" weight="0.9894448">
        <attvalues>
          <attvalue for="att1" value="+"/>
        </attvalues>
      </edge>
      <edge id="921" label="+" source="168" target="175" weight="0.9803092">
        <attvalues>
          <attvalue for="att1" value="+"/>
        </attvalues>
      </edge>
      <edge id="922" label="+" source="168" target="186" weight="0.9931389">
        <attvalues>
          <attvalue for="att1" value="+"/>
        </attvalues>
      </edge>
      <edge id="923" label="+" source="168" target="187" weight="0.9912998">
        <attvalues>
          <attvalue for="att1" value="+"/>
        </attvalues>
      </edge>
      <edge id="924" label="+" source="168" target="188" weight="0.993053">
        <attvalues>
          <attvalue for="att1" value="+"/>
        </attvalues>
      </edge>
    </edges>
  </graph>
</gexf>
