# Supplementary material for: Microbial interactions mediate the fairy ring type effects on alpine meadow plant communities on the Tibetan plateau
Source: Environ Microbiome. 2026 Mar 10;21:55. doi: 10.1186/s40793-026-00873-z (PMC13088534; doi:10.1186/s40793-026-00873-z)
Supplement: Supplementary file 2 — Supplementary Material 2 [file 40793_2026_873_MOESM2_ESM.zip › co-occurrence network/cross-K/T1/Agrocybe_20in_node.csv]

ID	degree	betweenness_centrality	closeness_centrality	eigenvector_centrality	Abundance	module	z	p	taxa_roles	phylum	class	order	family	genus	bf
FASV4	7	113	0.00232246918112282	0.167470890093569	2.00545686574322	M3	-0.020032364	0.73469387755102	Connectors	Ascomycota	Sordariomycetes	Coniochaetales	Coniochaetaceae	Coniochaeta	f
FASV7	7	82	0.00221670948620755	0.155065477857167	3.07398017934863	M1	-1.354393426	0.73469387755102	Connectors	Ascomycota	Sordariomycetes	Coniochaetales	Coniochaetaceae	Coniochaeta	f
FASV9	5	31	0.00211336315795139	0.156987555109068	3.82549590012545	M5	-1.03620211	0.56	Peripheral nodes	Basidiomycota	Agaricomycetes	Agaricales	Hygrophoraceae	Hygrocybe	f
FASV10	10	114	0.00239090297757047	0.266687837835617	3.43226198013238	M1	0.474037698967001	0.7	Connectors	Ascomycota	Archaeorhizomycetes	Archaeorhizomycetales	Archaeorhizomycetaceae	Archaeorhizomyces	f
FASV13	3	6	0.00201296867879812	0.108477237408807	1.96264729337833	M2	-1.910820391	0.666666666666667	Connectors	Ascomycota	Archaeorhizomycetes	Archaeorhizomycetales	Archaeorhizomycetaceae	Archaeorhizomyces	f
FASV16	2	3	0.0019731671923505	0.0596421890533487	0.257850905277951	M5	-1.859485978	0.5	Peripheral nodes	Basidiomycota	Agaricomycetes	Agaricales	Hygrophoraceae	Hygrocybe	f
FASV17	4	27	0.00210979742080904	0.139267137810145	1.85264294920021	M2	-1.910820391	0.625	Connectors	Ascomycota	Archaeorhizomycetes	Archaeorhizomycetales	Archaeorhizomycetaceae	Archaeorhizomyces	f
FASV18	7	82	0.00217687444210738	0.136567240178719	0.48761367341354	M3	-0.020032364	0.612244897959184	Peripheral nodes	Ascomycota	Sordariomycetes	Coniochaetales	Coniochaetaceae	Coniochaeta	f
FASV21	3	5	0.00210757524109458	0.144251275905261	1.63742098518012	M2	-1.469861839	0.444444444444444	Peripheral nodes	Ascomycota	Archaeorhizomycetes	Archaeorhizomycetales	Archaeorhizomycetaceae	Archaeorhizomyces	f
FASV22	3	11	0.00201451454711246	0.055784573240936	0.230756239224226	M3	-0.600970923	0.444444444444444	Peripheral nodes	Ascomycota	Sordariomycetes	Coniochaetales	Coniochaetaceae	Coniochaeta	f
FASV27	8	124	0.00257715557081582	0.275629962391381	2.38649818601211	M4	-1.343587161	0.8125	Connectors	Ascomycota	Pezizomycetes	Pezizales	Pezizales_fam_Incertae_sedis	Pezizales_gen_Incertae_sedis	f
FASV30	7	68	0.00238795559747326	0.247684538670992	1.46437638465033	M7	-0.816496581	0.816326530612245	Connectors	Ascomycota	Archaeorhizomycetes	Archaeorhizomycetales	Archaeorhizomycetaceae	Archaeorhizomyces	f
FASV33	5	49	0.00233521385919087	0.153675706440409	0.219737741695711	M6	-0.375235742	0.56	Peripheral nodes	Ascomycota	Pezizomycetes	Pezizales	Pulvinulaceae	Pulvinulaceae_gen_Incertae_sedis	f
FASV3	4	12	0.00219518778386451	0.149257953423793	0.317549486149658	M1	-1.354393426	0.625	Connectors	Ascomycota	Leotiomycetes	Erysiphales	Erysiphaceae	Blumeria	f
FASV34	1	0	0.00180397468312003	0.0249912424274224	1.29015768192488	M6	-1.944403389	0	Peripheral nodes	Ascomycota	Pezizomycotina_cls_Incertae_sedis	Pezizomycotina_ord_Incertae_sedis	Pezizomycotina_fam_Incertae_sedis	Pezizomycotina_gen_Incertae_sedis	f
FASV40	8	90	0.00237054599418658	0.242505806210707	0.332632183586232	M3	-0.020032364	0.75	Connectors	Basidiomycota	Agaricomycetes	Agaricales	Agaricales_fam_Incertae_sedis	Agaricales_gen_Incertae_sedis	f
FASV38	8	67	0.00228442094026715	0.17017340829644	0.0977214289004352	M3	0.56090619487749	0.6875	Connectors	Ascomycota	Leotiomycetes	Helotiales	Helotiales_fam_Incertae_sedis	Leohumicola	f
FASV41	9	47	0.00238307306101375	0.330201263259956	0.865855211523542	M7	0.408248290463863	0.790123456790123	Connectors	Ascomycota	Archaeorhizomycetes	Archaeorhizomycetales	Archaeorhizomycetaceae	Archaeorhizomyces	f
FASV42	12	176	0.00263385778011137	0.418634145979697	1.4466745361619	M3	-0.600970923	0.819444444444444	Connectors	Ascomycota	Archaeorhizomycetes	Archaeorhizomycetales	Archaeorhizomycetaceae	Archaeorhizomyces	f
FASV47	8	132	0.00238455112728504	0.175095076410056	0.23915558570088	M6	1.19393190538218	0.5625	Peripheral nodes	Mortierellomycota	Mortierellomycetes	Mortierellales	Mortierellaceae	Mortierellaceae_gen_Incertae_sedis	f
FASV48	11	319	0.00265527372965566	0.376551001292594	0.693623450975363	M4	1.15410692017933	0.545454545454545	Peripheral nodes						f
FASV50	3	10	0.00195193829645562	0.0513666757222353	0.776713760206787	M3	-0.600970923	0.444444444444444	Peripheral nodes	Basidiomycota	Agaricomycetes	Agaricales	Tricholomataceae	Dermoloma	f
FASV51	5	41	0.00216865543543899	0.127219036162925	1.00277359064837	M1	-1.354393426	0.72	Connectors	Basidiomycota	Agaricomycetes	Agaricales	Agaricales_fam_Incertae_sedis	Agaricales_gen_Incertae_sedis	f
FASV53	13	156	0.00258829453326794	0.428474434936487	0.270224136109152	M6	1.19393190538218	0.757396449704142	Connectors						f
FASV54	13	122	0.00253128853457512	0.429802488502311	0.302015210945523	M6	0.409348081845318	0.792899408284024	Connectors	Ascomycota	Archaeorhizomycetes	Archaeorhizomycetales	Archaeorhizomycetaceae	Archaeorhizomyces	f
FASV56	8	49	0.00251001866093193	0.329333558511913	0.186140355789091	M1	-0.744916384	0.75	Connectors						f
FASV1	5	21	0.00220423981334363	0.164931668669609	0.0871545091394824	M6	-0.375235742	0.48	Peripheral nodes						f
FASV66	13	369	0.00233196831624691	0.21222809583458	0.176476591563263	M3	3.46559898977878	0.497041420118343	Module hubs	Ascomycota	Eurotiomycetes	Onygenales	Onygenales_fam_Incertae_sedis	Onygenales_gen_Incertae_sedis	f
FASV69	11	113	0.00249756781172179	0.359586246146621	0.101695313254982	M3	1.14184475385775	0.694214876033058	Connectors	Ascomycota	Sordariomycetes	Sordariomycetes_ord_Incertae_sedis	Sordariomycetes_fam_Incertae_sedis	Sordariomycetes_gen_Incertae_sedis	f
FASV70	11	128	0.00253045171930047	0.37574602338994	3.34790725315179	M1	-0.744916384	0.809917355371901	Connectors	Basidiomycota	Agaricomycetes	Agaricales	Agaricales_fam_Incertae_sedis	Agaricales_gen_Incertae_sedis	f
FASV72	6	103	0.00239463686505005	0.184676799794617	0.17150923612008	M3	-0.600970923	0.722222222222222	Connectors						f
FASV74	11	155	0.0025064941111535	0.302695362910999	0.0846256736411348	M3	-0.020032364	0.776859504132231	Connectors	Basidiomycota	Agaricomycetes	Agaricales	Clavariaceae	Clavaria	f
FASV77	3	28	0.00214518027781739	0.0876180525387754	0.661561429478455	M3	-1.181909482	0.666666666666667	Connectors	Mortierellomycota	Mortierellomycetes	Mortierellales	Mortierellaceae	Mortierella	f
FASV81	1	0	0.00169159998664927	0.0174201311020611	0.854746398441515	M3	-1.181909482	0	Peripheral nodes	Ascomycota	Leotiomycetes	Helotiales			f
FASV83	7	106	0.00234701315180562	0.159233137302534	0.368939036098224	M1	-0.744916384	0.693877551020408	Connectors	Ascomycota	Leotiomycetes	Thelebolales	Pseudeurotiaceae	Pseudeurotium	f
FASV90	10	138	0.00252502828926737	0.281111276794313	0.525636521442267	M3	-0.020032364	0.76	Connectors	Ascomycota	Pezizomycetes	Pezizales	Pyronemataceae	Pulvinula	f
FASV91	5	39	0.00210808424864154	0.113894510556927	0.0755038027363806	M6	-1.944403389	0.56	Peripheral nodes	Basidiomycota	Agaricomycetes	Agaricales	Clavariaceae	Clavaria	f
FASV96	6	28	0.00219127430766991	0.180271011041939	0.559685485116448	M7	0.408248290463863	0.777777777777778	Connectors	Ascomycota	Pezizomycotina_cls_Incertae_sedis	Pezizomycotina_ord_Incertae_sedis	Pezizomycotina_fam_Incertae_sedis	Pezizomycotina_gen_Incertae_sedis	f
FASV101	3	11	0.00203364669898376	0.0973412773521429	2.05531105128207	M1	-1.354393426	0.444444444444444	Peripheral nodes						f
FASV104	5	26	0.00219823080525632	0.118378624197618	0.129873765950856	M4	-0.344509528	0.32	Peripheral nodes	Basidiomycota	Agaricomycetes	Agaricales	Agaricales_fam_Incertae_sedis	Agaricales_gen_Incertae_sedis	f
FASV110	9	69	0.00249611828050933	0.348164148459526	0.119126215082878	M2	-0.587944736	0.666666666666667	Connectors						f
FASV2	2	6	0.00188396012200613	0.0358539906017716	0.114068544086183	M6	-1.944403389	0.5	Peripheral nodes	Ascomycota	Leotiomycetes	Erysiphales	Erysiphaceae	Blumeria	f
FASV112	6	56	0.00222367564873665	0.14249379024399	0.241594105645716	M3	1.14184475385775	0.277777777777778	Peripheral nodes	Ascomycota	Archaeorhizomycetes	Archaeorhizomycetales			f
FASV111	4	34	0.00227824731563486	0.13465945506001	0.26679214507568	M3	-1.181909482	0.75	Connectors	Basidiomycota	Agaricomycetes	Agaricales	Tricholomataceae	Floccularia	f
FASV71	5	96	0.00221325492113562	0.0780361260283494	0.300208899875274	M3	-0.020032364	0.56	Peripheral nodes	Ascomycota	Dothideomycetes	Pleosporales	Melanommataceae	Melanommataceae_gen_Incertae_sedis	f
FASV118	7	246	0.00242412795917561	0.193870239184907	0.307976037477342	M1	-0.744916384	0.693877551020408	Connectors	Ascomycota					f
FASV121	8	8	0.00242295993939326	0.364665738805553	0.629499407981547	M2	-0.587944736	0.65625	Connectors	Ascomycota	Sordariomycetes	Sordariomycetes_ord_Incertae_sedis	Sordariomycetes_fam_Incertae_sedis	Sordariomycetes_gen_Incertae_sedis	f
FASV12	5	30	0.00224488161913133	0.187155786328891	0.127344930452508	M4	-1.343587161	0.64	Connectors						f
FASV127	10	195	0.00249865896619564	0.284585686605907	0.704912895164415	M4	0.654568103982306	0.6	Peripheral nodes	Ascomycota	Sordariomycetes	Sordariales	Chaetomiaceae	Chaetomium	f
FASV130	10	76	0.00242652834413815	0.300695270378075	0.317188223935609	M1	0.474037698967001	0.68	Connectors	Mortierellomycota	Mortierellomycetes	Mortierellales	Mortierellales_fam_Incertae_sedis	Mortierellales_gen_Incertae_sedis	f
FASV137	6	42	0.00249363353912074	0.228509449414803	0.50107069088689	M4	-0.844048345	0.666666666666667	Connectors	Basidiomycota	Agaricomycetes	Cantharellales	Ceratobasidiaceae	Ceratobasidium	f
FASV129	3	48	0.00215185562709946	0.0697666050042007	0.12553861938226	M3	-1.181909482	0.666666666666667	Connectors	Basidiomycota	Agaricomycetes	Agaricales	Tricholomataceae	Floccularia	f
FASV140	1	0	0.00169291189897892	0.0174665038775128	0.232743181401499	M1	-1.963870467	0	Peripheral nodes	Mortierellomycota	Mortierellomycetes	Mortierellales	Mortierellaceae	Mortierella	f
FASV141	10	254	0.00246792157454063	0.243662854612069	0.104946673181429	M1	-0.135439343	0.76	Connectors						f
FASV150	11	282	0.00251707639560299	0.314719888173137	0.0792970559839022	M6	0.409348081845318	0.743801652892562	Connectors	Ascomycota	Sordariomycetes	Sordariales	Lasiosphaeriaceae	Lasiosphaeriaceae_gen_Incertae_sedis	f
FASV160	9	159	0.00244078685388843	0.258345966689616	0.303640890908746	M3	-0.020032364	0.765432098765432	Connectors	Mortierellomycota	Mortierellomycetes	Mortierellales	Mortierellaceae	Mortierellaceae_gen_Incertae_sedis	f
FASV142	16	482	0.00283061249458883	0.564007576794493	0.368126196116612	M2	-1.028903288	0.796875	Connectors	Ascomycota					f
FASV165	10	150	0.00255653451089093	0.31538090635421	0.112442864122959	M4	-0.344509528	0.76	Connectors						f
FASV173	6	25	0.00227796342561777	0.18459980838167	0.156336223129994	M6	-0.375235742	0.611111111111111	Peripheral nodes	Ascomycota	Pezizomycetes	Pezizales	Pezizales_fam_Incertae_sedis	Pezizales_gen_Incertae_sedis	f
FASV174	12	233	0.00265264908612343	0.41621129966311	0.496554913211269	M6	0.409348081845318	0.777777777777778	Connectors	Ascomycota	Leotiomycetes	Helotiales	Helotiaceae	Tetracladium	f
FASV176	15	481	0.00268773758771305	0.440947928201416	0.35123718760979	M5	1.02200756020272	0.657777777777778	Connectors	Ascomycota	Dothideomycetes	Pleosporales	Melanommataceae	Melanommataceae_gen_Incertae_sedis	f
FASV178	13	200	0.00263235476884277	0.461422084990463	0.199868319922979	M2	0.734930919740164	0.650887573964497	Connectors	Ascomycota	Leotiomycetes	Helotiales	Helotiaceae	Tetracladium	f
FASV182	11	141	0.0024776715610109	0.342899496416046	0.178553849294048	M2	-0.587944736	0.776859504132231	Connectors						f
FASV186	9	88	0.00246802751687261	0.266933416649733	1.1579357115827	M4	-0.844048345	0.790123456790123	Connectors						f
FASV190	12	142	0.00250617044185513	0.374933925993307	0.53358429015136	M5	0.610365626232177	0.611111111111111	Peripheral nodes	Ascomycota	Archaeorhizomycetes	Archaeorhizomycetales	Archaeorhizomycetaceae	Archaeorhizomyces	f
FASV188	14	218	0.00260707350924513	0.367931699951531	0.240871581217616	M2	-0.587944736	0.806122448979592	Connectors	Ascomycota	Sordariomycetes	Hypocreales	Hypocreales_fam_Incertae_sedis	Hypocreales_gen_Incertae_sedis	f
FASV192	10	106	0.0025112998805076	0.380857518436419	0.152542969882472	M2	0.734930919740164	0.46	Peripheral nodes	Ascomycota	Orbiliomycetes	Orbiliales	Orbiliaceae	Orbiliaceae_gen_Incertae_sedis	f
FASV201	11	78	0.00252329407536899	0.436576803048188	0.665715944940026	M5	1.02200756020272	0.446280991735537	Peripheral nodes						f
FASV159	11	141	0.00254320076080449	0.392039695259341	0.269862873895102	M1	-0.135439343	0.776859504132231	Connectors	Basidiomycota	Agaricomycetes	Agaricales	Psathyrellaceae	Psathyrella	f
FASV204	10	243	0.00259013100035932	0.278983076770792	0.163832414071524	M6	1.19393190538218	0.66	Connectors	Ascomycota	Pezizomycetes	Pezizales	Pyronemataceae	Marcelleina	f
FASV95	10	37	0.00247689385624993	0.395120250263872	0.183611520290744	M2	-0.146986184	0.66	Connectors	Ascomycota	Ascomycota_cls_Incertae_sedis	Ascomycota_ord_Incertae_sedis	Ascomycota_fam_Incertae_sedis	Ascomycota_gen_Incertae_sedis	f
FASV211	8	28	0.00237886378466495	0.306619925935728	0.132673548109741	M2	-0.146986184	0.5625	Peripheral nodes	Mortierellomycota	Mortierellomycetes	Mortierellales	Mortierellales_fam_Incertae_sedis	Mortierellales_gen_Incertae_sedis	f
FASV213	16	391	0.00269082178935607	0.483947852584005	0.100250264398783	M4	2.6527233687704	0.5703125	Module hubs	Ascomycota	Leotiomycetes	Helotiales	Helotiales_fam_Incertae_sedis	Leohumicola	f
FASV214	10	120	0.00240534648418594	0.303409610562566	0.188036982412852	M7	-0.816496581	0.82	Connectors	Mortierellomycota	Mortierellomycetes	Mortierellales	Mortierellaceae	Mortierella	f
FASV218	8	113	0.00243975651970671	0.239501033926703	0.555982547422439	M4	0.155029287785283	0.46875	Peripheral nodes	Basidiomycota	Agaricomycetes	Agaricales	Hygrophoraceae	Hygrocybe	f
FASV221	11	167	0.00265022816811377	0.422054108320746	0.298492904358538	M2	-0.587944736	0.743801652892562	Connectors						f
FASV240	13	334	0.0026037708617032	0.328291880020777	0.101063104380395	M6	1.19393190538218	0.745562130177515	Connectors	Ascomycota	Leotiomycetes	Thelebolales	Pseudeurotiaceae	Pseudogymnoascus	f
FASV236	12	575	0.00269860981958091	0.26815949292218	0.0917606023686157	M6	1.19393190538218	0.722222222222222	Connectors	Ascomycota	Sordariomycetes	Sordariales	Lasiosphaeriaceae	Schizothecium	f
FASV246	9	100	0.00242720003484697	0.243783524595225	0.381854160250499	M4	-0.344509528	0.740740740740741	Connectors						f
FASV243	13	214	0.00260536348591112	0.3581861034163	0.232923812508524	M3	-0.020032364	0.828402366863905	Connectors	Ascomycota	Leotiomycetes	Helotiales	Helotiaceae	Tetracladium	f
FASV252	13	99	0.00244404072076014	0.406476642070521	0.167715982872558	M2	-0.146986184	0.733727810650888	Connectors	Ascomycota	Dothideomycetes	Pleosporales	Phaeosphaeriaceae	Ophiosphaerella	f
FASV255	4	33	0.00198541315108853	0.0468803704862911	0.314478757330236	M3	-0.020032364	0.375	Peripheral nodes						f
FASV257	9	115	0.00237991307570596	0.230115841069518	0.123822623865524	M6	0.409348081845318	0.740740740740741	Connectors	Ascomycota	Pezizomycetes	Pezizales	Pezizales_fam_Incertae_sedis	Pezizales_gen_Incertae_sedis	f
FASV266	15	101	0.00261996583810973	0.662517279455285	0.154439596506233	M2	1.17588947158426	0.648888888888889	Connectors	Ascomycota	Dothideomycetes	Pleosporales	Melanommataceae	Melanommataceae_gen_Incertae_sedis	f
FASV270	14	248	0.00268347889012119	0.526246055683293	0.0917606023686157	M2	-0.587944736	0.816326530612245	Connectors	Ascomycota	Sordariomycetes	Hypocreales	Hypocreales_fam_Incertae_sedis	Hypocreales_gen_Incertae_sedis	f
FASV291	8	28	0.00249110769945751	0.374314370357398	0.34789551212983	M5	0.198723692261639	0.40625	Peripheral nodes	Ascomycota	Leotiomycetes	Helotiales	Helotiaceae	Helotiaceae_gen_Incertae_sedis	f
FASV288	4	35	0.00206714129164679	0.0879007420071832	0.081645260375225	M3	-0.600970923	0.625	Connectors	Ascomycota	Pezizomycotina_cls_Incertae_sedis	Pezizomycotina_ord_Incertae_sedis	Pezizomycotina_fam_Incertae_sedis	Pezizomycotina_gen_Incertae_sedis	f
FASV301	12	174	0.00248857518082677	0.381687430332474	0.7077126773233	M1	1.692991782	0.611111111111111	Peripheral nodes						f
FASV300	11	175	0.00251281623382721	0.31205390627247	0.192372128981448	M6	-0.375235742	0.809917355371901	Connectors	Ascomycota	Eurotiomycetes	Chaetothyriales	Chaetothyriales_fam_Incertae_sedis	Chaetothyriales_gen_Incertae_sedis	f
FASV303	11	140	0.00248272047869071	0.32544268057831	0.299396059893662	M4	0.155029287785283	0.677685950413223	Connectors						f
FASV310	12	197	0.00247563938142659	0.339038680151432	0.516875912751563	M1	0.474037698967001	0.75	Connectors	Ascomycota	Dothideomycetes	Dothideomycetes_ord_Incertae_sedis	Dothideomycetes_fam_Incertae_sedis	Dothideomycetes_gen_Incertae_sedis	f
FASV324	11	209	0.00247590874984788	0.259909154511604	0.136828063571312	M1	-0.744916384	0.826446280991736	Connectors						f
FASV338	15	357	0.00272409321445094	0.538994734333437	0.529520090243301	M4	2.6527233687704	0.506666666666667	Module hubs						f
FASV344	8	43	0.00238431628033132	0.22499893245814	0.320800846076105	M5	-1.03620211	0.75	Connectors						f
FASV345	12	187	0.00255835928226662	0.352691293151211	0.441010847801132	M1	1.08351474	0.680555555555556	Connectors	Ascomycota	Pezizomycetes	Pezizales	Pezizales_fam_Incertae_sedis	Pezizales_gen_Incertae_sedis	f
FASV342	11	236	0.00265811250612033	0.342250563226881	0.159497267502929	M7	-0.816496581	0.826446280991736	Connectors	Ascomycota					f
FASV348	9	125	0.0025524193967221	0.313386880422789	0.147846561099827	M5	-1.03620211	0.716049382716049	Connectors	Basidiomycota	Agaricomycetes	Cantharellales	Ceratobasidiaceae	Ceratobasidium	f
FASV354	8	105	0.0024356482265874	0.257900773428413	0.182618049202107	M1	1.08351474	0.40625	Peripheral nodes	Ascomycota	Dothideomycetes	Pleosporales	Melanommataceae	Melanommataceae_gen_Incertae_sedis	f
FASV362	6	19	0.00223934435824751	0.237901377704352	0.0833612558919609	M4	-0.844048345	0.666666666666667	Connectors	Ascomycota	Sordariomycetes	Sordariales	Chaetomiaceae	Chaetomiaceae_gen_Incertae_sedis	f
FASV370	11	124	0.00241660431037512	0.327386529290104	0.531416716867062	M4	1.15410692017933	0.545454545454545	Peripheral nodes						f
FASV380	6	18	0.00221802574154318	0.220944918430949	0.178282902633511	M3	-0.600970923	0.666666666666667	Connectors						f
FASV383	13	274	0.00275993679026143	0.504844075337976	0.226511408209142	M1	1.08351474	0.686390532544379	Connectors						f
FASV390	23	257	0.00277883607730635	1	0.0813743137146877	M5	1.84529142814379	0.710775047258979	Connectors	Ascomycota	Sordariomycetes	Sordariomycetes_ord_Incertae_sedis	Sordariomycetes_fam_Incertae_sedis	Sordariomycetes_gen_Incertae_sedis	f
FASV400	12	271	0.00255172522797115	0.34722785721702	0.0750522249688186	M6	0.409348081845318	0.708333333333333	Connectors	Ascomycota	Leotiomycetes	Helotiales	Helotiales_fam_Incertae_sedis		f
FASV407	9	181	0.00248076179945141	0.19650529384404	0.105488566502503	M3	0.56090619487749	0.691358024691358	Connectors						f
FASV410	14	186	0.00257354474818469	0.456789395917332	0.138092481320486	M1	0.474037698967001	0.775510204081633	Connectors	Basidiomycota	Agaricomycetes	Agaricomycetes_ord_Incertae_sedis	Agaricomycetes_fam_Incertae_sedis	Agaricomycetes_gen_Incertae_sedis	f
FASV428	6	134	0.00236678246243984	0.153089923085966	0.088147980228119	M4	-1.343587161	0.666666666666667	Connectors	Basidiomycota	Agaricomycetes	Cantharellales	Ceratobasidiaceae	Ceratobasidium	f
FASV442	6	76	0.00235576049127741	0.196293455780211	0.140260054604784	M1	-0.135439343	0.5	Peripheral nodes	Basidiomycota	Agaricomycetes	Cantharellales	Ceratobasidiaceae	Ceratobasidium	f
FASV445	6	105	0.00228105034309529	0.114801335200806	0.232743181401499	M3	-0.020032364	0.666666666666667	Connectors	Ascomycota	Pezizomycetes	Pezizales	Pezizales_fam_Incertae_sedis	Pezizales_gen_Incertae_sedis	f
FASV461	12	197	0.00265319622091011	0.448902722647673	0.224343834924844	M2	0.734930919740164	0.611111111111111	Peripheral nodes						f
FASV485	5	13	0.00224078380318367	0.188400513737243	0.17710880043785	M4	-0.344509528	0.32	Peripheral nodes	Basidiomycota	Agaricomycetes	Auriculariales	Auriculariales_fam_Incertae_sedis	Oliveonia	f
FASV490	9	97	0.00247969441471394	0.333025505141448	0.324052206002552	M5	-0.624560176	0.716049382716049	Connectors						f
FASV509	20	557	0.00283857166646288	0.622701367425402	0.215854172894677	M2	1.61684802342836	0.72	Connectors						f
FASV528	7	50	0.00232167402479539	0.212010819640107	0.0979020600074601	M2	-0.587944736	0.571428571428571	Peripheral nodes	Ascomycota	Dothideomycetes	Pleosporales	Melanommataceae	Petrakia	f
FASV548	8	109	0.00246106509334363	0.30839359204398	0.304182784229821	M1	0.474037698967001	0.53125	Peripheral nodes	Ascomycota	Pezizomycetes	Pezizales	Pezizales_fam_Incertae_sedis	Pezizales_gen_Incertae_sedis	f
FASV555	19	312	0.00272980267309719	0.770504358972258	0.0851675669622093	M5	1.02200756020272	0.725761772853186	Connectors	Ascomycota	Leotiomycetes	Thelebolales	Pseudeurotiaceae	Pseudeurotiaceae_gen_Incertae_sedis	f
FASV571	13	405	0.00264163160335755	0.366730940305751	0.205558199794261	M4	0.654568103982306	0.72189349112426	Connectors						f
FASV589	5	14	0.00210553723178733	0.142833938131355	0.0797486337514643	M6	-0.375235742	0.56	Peripheral nodes						f
FASV600	10	125	0.0025672486475657	0.394694665374719	0.116055486263456	M2	-0.146986184	0.68	Connectors						f
FASV610	18	424	0.00275496995019183	0.618330310263386	0.0857997758367962	M1	-0.135439343	0.808641975308642	Connectors						f
FASV617	12	165	0.00256149695054824	0.398780158263178	0.120480948385564	M1	0.474037698967001	0.708333333333333	Connectors	Ascomycota	Dothideomycetes	Pleosporales	Cucurbitariaceae	Cucurbitariaceae_gen_Incertae_sedis	f
FASV621	14	365	0.00258963950978125	0.434627678147907	0.146762774457678	M1	1.08351474	0.714285714285714	Connectors	Ascomycota	Eurotiomycetes	Chaetothyriales	Herpotrichiellaceae		f
FASV679	7	23	0.00242260591437069	0.308156295359814	0.0764069582715048	M2	-1.028903288	0.693877551020408	Connectors	Ascomycota	Sordariomycetes	Hypocreales	Hypocreales_fam_Incertae_sedis	Hypocreales_gen_Incertae_sedis	f
FASV731	8	93	0.00228886886367751	0.207513045630256	0.152181707668423	M3	1.14184475385775	0.53125	Peripheral nodes						f
FASV746	10	106	0.0024689030302446	0.34262008810001	0.0891414513167556	M1	-0.135439343	0.74	Connectors	Ascomycota	Sordariomycetes	Sordariales	Sordariales_fam_Incertae_sedis	Sordariales_gen_Incertae_sedis	f
FASV779	11	102	0.00248153926236898	0.432572834027659	0.0818258914822498	M5	0.198723692261639	0.644628099173554	Connectors						f
FASV808	16	226	0.00263656924629601	0.606102752773786	0.13113818370003	M4	0.155029287785283	0.7734375	Connectors	Basidiomycota	Agaricomycetes	Sebacinales			f
FASV819	17	410	0.0028186906783044	0.575544514845174	0.129964081504368	M2	0.293972367896066	0.719723183391003	Connectors	Basidiomycota	Agaricomycetes	Sebacinales	Sebacinales_fam_Incertae_sedis	Sebacinales_gen_Incertae_sedis	f
FASV910	12	222	0.00261531050691996	0.438005573931545	0.0860707224973334	M2	0.734930919740164	0.611111111111111	Peripheral nodes						f
FASV982	8	65	0.0024531363125627	0.302409892668166	0.0832709403384485	M2	-0.587944736	0.65625	Connectors						f
FASV1006	16	198	0.00264126374385103	0.645369572484632	0.074058753880182	M2	2.49876512711656	0.5	Peripheral nodes	Basidiomycota	Agaricomycetes	Auriculariales	Auriculariales_fam_Incertae_sedis	Oliveonia	f
FASV1031	8	70	0.00242329373238256	0.254754526172823	0.102146891022544	M6	-1.159819565	0.625	Connectors	Basidiomycota	Agaricomycetes	Agaricales	Clavariaceae	Clavaria	f
FASV1129	20	172	0.00267569026271766	0.85968649667822	0.072342758363446	M5	1.43364949417325	0.705	Connectors						f
BASV6	10	234	0.00258398891286504	0.256006820624191	0.335883543512679	M4	0.155029287785283	0.62	Peripheral nodes	Verrucomicrobiota	Verrucomicrobiae	Chthoniobacterales	Chthoniobacteraceae	Candidatus_Udaeobacter	b
BASV8	16	400	0.0027699049840857	0.655050673409771	0.242948838948402	M5	1.02200756020272	0.6796875	Connectors	Gemmatimonadota	Gemmatimonadetes	Gemmatimonadales	Gemmatimonadaceae	uncultured	b
BASV9	10	123	0.00252017671413152	0.353373440489212	0.241413474538691	M7	1.63299316185545	0.82	Connectors	Actinobacteriota	Thermoleophilia	Solirubrobacterales	67-14	67-14	b
BASV10	10	261	0.00255069783128252	0.285006927393329	0.289551664560809	M6	0.409348081845318	0.74	Connectors	Gemmatimonadota	Gemmatimonadetes	Gemmatimonadales	Gemmatimonadaceae		b
BASV11	8	75	0.00242652355180341	0.326851565839534	0.0787551626628277	M1	-0.744916384	0.75	Connectors	Proteobacteria	Alphaproteobacteria	Rhizobiales	uncultured	uncultured	b
BASV12	12	79	0.00254966294060372	0.473675481829925	0.200590844351078	M5	0.610365626232177	0.611111111111111	Peripheral nodes	Acidobacteriota	Blastocatellia	Pyrinomonadales	Pyrinomonadaceae	RB41	b
BASV13	19	214	0.002660659723844	0.811747370741805	0.117590850673167	M5	1.02200756020272	0.74792243767313	Connectors	Acidobacteriota	Blastocatellia	Pyrinomonadales	Pyrinomonadaceae	RB41	b
BASV16	16	370	0.00274329505248671	0.66582233007452	0.145046778940942	M2	2.05780657527246	0.5703125	Peripheral nodes	Acidobacteriota	Blastocatellia	Pyrinomonadales	Pyrinomonadaceae	RB41	b
BASV17	14	307	0.00273603535989953	0.57531399966687	0.262818260721134	M1	1.692991782	0.693877551020408	Connectors	Proteobacteria	Gammaproteobacteria	Burkholderiales	Nitrosomonadaceae	MND1	b
BASV18	10	40	0.00240964594449398	0.462701886664893	0.174399333832477	M2	0.293972367896066	0.58	Peripheral nodes	Actinobacteriota	Thermoleophilia	Gaiellales	uncultured	uncultured	b
BASV19	13	136	0.00250492836383379	0.483611295922311	0.213325337396329	M4	0.155029287785283	0.745562130177515	Connectors	Gemmatimonadota	Gemmatimonadetes	Gemmatimonadales	Gemmatimonadaceae	uncultured	b
BASV20	8	112	0.00238068601100296	0.370211152524287	0.227143617083729	M5	-1.03620211	0.75	Connectors	Chloroflexi	Gitt-GS-136	Gitt-GS-136	Gitt-GS-136	Gitt-GS-136	b
BASV21	11	148	0.00267347209295627	0.470233452177885	0.118674637315316	M5	-1.03620211	0.611570247933884	Peripheral nodes	Acidobacteriota	Blastocatellia	Pyrinomonadales	Pyrinomonadaceae	RB41	b
BASV22	18	321	0.00281914171345419	0.715921277065486	0.117590850673167	M1	1.692991782	0.746913580246914	Connectors	Acidobacteriota	Vicinamibacteria	Vicinamibacterales	Vicinamibacteraceae	Vicinamibacteraceae	b
BASV23	9	108	0.00248753668752441	0.328059533803104	0.177741009312437	M4	-0.344509528	0.666666666666667	Connectors	Gemmatimonadota	Gemmatimonadetes	Gemmatimonadales	Gemmatimonadaceae	uncultured	b
BASV24	16	231	0.00267559657298163	0.654342210704201	0.139266583516147	M2	-0.146986184	0.78125	Connectors	Actinobacteriota	Thermoleophilia	Solirubrobacterales	67-14	67-14	b
BASV25	14	245	0.00268692562674168	0.577949781040596	0.128609348201682	M5	-0.212918242	0.755102040816326	Connectors	Gemmatimonadota	Gemmatimonadetes	Gemmatimonadales	Gemmatimonadaceae	uncultured	b
BASV26	16	323	0.00283243126057625	0.757960977536229	0.178734480401073	M5	0.610365626232177	0.734375	Connectors	Actinobacteriota	Thermoleophilia	Gaiellales	uncultured	uncultured	b
BASV27	9	85	0.00245867237074155	0.387859263473492	0.150917289919249	M1	-0.135439343	0.691358024691358	Connectors	Actinobacteriota	Thermoleophilia	Solirubrobacterales	Solirubrobacteraceae	Solirubrobacter	b
BASV28	14	160	0.00269017210001148	0.618205567965713	0.247825878838072	M4	0.155029287785283	0.775510204081633	Connectors	Actinobacteriota	MB-A2-108	MB-A2-108	MB-A2-108	MB-A2-108	b
BASV29	16	268	0.00262783635365394	0.56248875232046	0.121835681688251	M2	1.17588947158426	0.6953125	Connectors	Chloroflexi	P2-11E	P2-11E	P2-11E	P2-11E	b
BASV30	9	103	0.00253559766172453	0.380416729320393	0.162026103001276	M2	-0.587944736	0.716049382716049	Connectors	Actinobacteriota	Thermoleophilia	Gaiellales			b
BASV31	9	80	0.00252887706157505	0.414128266315987	0.117048957352092	M5	-0.624560176	0.666666666666667	Connectors	NB1-j	NB1-j	NB1-j	NB1-j	NB1-j	b
BASV32	14	346	0.00279663084774333	0.517850294622152	0.131318814807054	M2	-0.146986184	0.755102040816326	Connectors	Methylomirabilota	Methylomirabilia	Rokubacteriales	Rokubacteriales	Rokubacteriales	b
BASV33	13	293	0.00268746370720295	0.459949137853636	0.125448303828747	M2	0.293972367896066	0.710059171597633	Connectors	Gemmatimonadota	Gemmatimonadetes	Gemmatimonadales	Gemmatimonadaceae	uncultured	b
BASV35	8	143	0.00254025266232102	0.286010164462043	0.0897736601913425	M5	-1.03620211	0.75	Connectors	Acidobacteriota	Vicinamibacteria	Vicinamibacterales			b
BASV36	7	42	0.00245086800453064	0.356732253013712	0.072342758363446	M5	-1.03620211	0.693877551020408	Connectors	RCP2-54	RCP2-54	RCP2-54	RCP2-54	RCP2-54	b
BASV38	8	50	0.00228326687004138	0.27483767136604	0.0741490694336944	M3	-0.600970923	0.78125	Connectors	Gemmatimonadota	Gemmatimonadetes	Gemmatimonadales	Gemmatimonadaceae	uncultured	b
BASV39	10	100	0.0024630711198489	0.406112264325782	0.0910380779405164	M5	-0.624560176	0.7	Connectors	Acidobacteriota	Blastocatellia				b
BASV40	9	89	0.00245949207290082	0.320668781216029	0.0841740958735727	M2	-0.587944736	0.666666666666667	Connectors	Gemmatimonadota	Gemmatimonadetes	Gemmatimonadales	Gemmatimonadaceae	uncultured	b
BASV42	7	63	0.00248997771017087	0.255156346942285	0.0854385136227465	M4	-0.344509528	0.612244897959184	Peripheral nodes	Proteobacteria	Gammaproteobacteria	Burkholderiales	Sutterellaceae	uncultured	b
BASV43	9	59	0.00246492573832708	0.525141819195939	0.0808324203936132	M5	-0.212918242	0.617283950617284	Peripheral nodes	Acidobacteriota	Vicinamibacteria	Vicinamibacterales	Vicinamibacteraceae	Vicinamibacteraceae	b
BASV45	10	157	0.00241578623446468	0.363625855017114	0.105849828716553	M3	1.72278331283801	0.56	Peripheral nodes	Actinobacteriota	Thermoleophilia	Gaiellales	uncultured	uncultured	b
BASV49	18	343	0.00280680535953116	0.67095911510896	0.0798389493049766	M4	0.155029287785283	0.790123456790123	Connectors	Gemmatimonadota	Gemmatimonadetes	Gemmatimonadales	Gemmatimonadaceae		b
BASV50	16	184	0.00266066889308717	0.514795635572024	0.0739684383266695	M1	1.692991782	0.734375	Connectors	Gemmatimonadota	Gemmatimonadetes	Gemmatimonadales	Gemmatimonadaceae	uncultured	b
BASV51	12	137	0.00253273966203221	0.362251335764788	0.132944494770278	M5	-0.212918242	0.680555555555556	Connectors	Acidobacteriota	Holophagae	Subgroup_7	Subgroup_7	Subgroup_7	b
BASV52	11	152	0.00248130723640438	0.331680461277768	0.0850772514086968	M1	0.474037698967001	0.710743801652893	Connectors	Acidobacteriota	Vicinamibacteria	Vicinamibacterales	Vicinamibacteraceae	Vicinamibacteraceae	b
BASV53	11	159	0.00264628579851836	0.487881553067933	0.153355809864084	M4	-0.844048345	0.776859504132231	Connectors	Proteobacteria	Gammaproteobacteria	Burkholderiales	Nitrosomonadaceae	MND1	b
BASV56	12	244	0.00261868579531814	0.404640705333577	0.0736071761126199	M2	0.293972367896066	0.666666666666667	Connectors	Actinobacteriota	MB-A2-108	MB-A2-108	MB-A2-108	MB-A2-108	b
BASV57	6	37	0.00225211338023398	0.279005780601927	0.0964570111512614	M5	-0.212918242	0.277777777777778	Peripheral nodes	Methylomirabilota	Methylomirabilia	Rokubacteriales	Rokubacteriales	Rokubacteriales	b
BASV58	7	55	0.00238321290324149	0.246734402419266	0.0731555983450578	M1	-0.135439343	0.612244897959184	Peripheral nodes	Acidobacteriota	Vicinamibacteria	Vicinamibacterales	Vicinamibacteraceae	Vicinamibacteraceae	b
BASV59	10	149	0.00244229564418131	0.349695031433542	0.0746006472012565	M6	-0.375235742	0.72	Connectors	Gemmatimonadota	Gemmatimonadetes	Gemmatimonadales	Gemmatimonadaceae	Roseisolibacter	b
BASV61	12	330	0.00267515730924138	0.314838814497322	0.0741490694336944	M4	-0.844048345	0.805555555555556	Connectors	Proteobacteria	Gammaproteobacteria	Burkholderiales	Nitrosomonadaceae	MND1	b
BASV63	12	228	0.00263573039702147	0.369278118311479	0.0834515714454733	M4	0.654568103982306	0.625	Connectors	Methylomirabilota	Methylomirabilia	Rokubacteriales	Rokubacteriales	Rokubacteriales	b
BASV69	9	131	0.0025249726564029	0.323536449408893	0.0800195804120015	M4	-0.344509528	0.666666666666667	Connectors	RCP2-54	RCP2-54	RCP2-54	RCP2-54	RCP2-54	b
BASV71	7	68	0.00229344405473511	0.218986228668571	0.080561473733076	M1	-0.744916384	0.73469387755102	Connectors	Acidobacteriota	Blastocatellia	Pyrinomonadales	Pyrinomonadaceae	RB41	b
BASV76	8	78	0.00239041009316313	0.254541447046063	0.0997083710777084	M6	0.409348081845318	0.65625	Connectors	Actinobacteriota	Thermoleophilia	Gaiellales	Gaiellaceae	Gaiella	b
BASV81	7	72	0.00241559818042224	0.194209597219424	0.085980406943821	M1	-1.354393426	0.693877551020408	Connectors	Actinobacteriota	Thermoleophilia	Solirubrobacterales	Solirubrobacteraceae	Solirubrobacter	b
BASV92	14	326	0.00268652144544641	0.469871316485346	0.0901349224053922	M2	0.293972367896066	0.744897959183674	Connectors	Acidobacteriota	Holophagae	Subgroup_7	Subgroup_7	Subgroup_7	b
BASV112	9	136	0.00248116065777964	0.251481731738249	0.0938378600994013	M6	0.409348081845318	0.716049382716049	Connectors	Actinobacteriota	Thermoleophilia	Gaiellales			b
BASV114	18	250	0.00279657464596939	0.810598730547036	0.080561473733076	M5	1.84529142814379	0.574074074074074	Peripheral nodes	Actinobacteriota	Thermoleophilia	Gaiellales	Gaiellaceae	Gaiella	b
BASV143	15	264	0.00268427112151233	0.534702374871637	0.0771294826996042	M2	1.17588947158426	0.666666666666667	Connectors	Actinobacteriota	Thermoleophilia	Gaiellales	Gaiellaceae	Gaiella	b
BASV151	8	41	0.00235725271052555	0.279703862782548	0.0776713760206786	M3	-0.600970923	0.8125	Connectors	Acidobacteriota	Holophagae	Subgroup_7	Subgroup_7	Subgroup_7	b
BASV165	5	35	0.00210418677788837	0.111684744874554	0.0716202339353467	M1	0.474037698967001	0	Peripheral nodes	Acidobacteriota	Holophagae	Subgroup_7	Subgroup_7	Subgroup_7	b
BASV411	10	57	0.00240498473416007	0.372888772822587	0.0717105494888591	M5	-0.624560176	0.74	Connectors	Gemmatimonadota	Gemmatimonadetes	Gemmatimonadales	Gemmatimonadaceae	uncultured	b
