# Supplementary material for: Microbial interactions mediate the fairy ring type effects on alpine meadow plant communities on the Tibetan plateau
Source: Environ Microbiome. 2026 Mar 10;21:55. doi: 10.1186/s40793-026-00873-z (PMC13088534; doi:10.1186/s40793-026-00873-z)
Supplement: Supplementary file 2 — Supplementary Material 2 [file 40793_2026_873_MOESM2_ESM.zip › co-occurrence network/cross-K/T1/Agrocybe_20on_edge.csv]

Source	Target	Interaction	weight
FASV4	FASV34	+	0.97323872917568
FASV4	FASV42	+	0.661017379532407
FASV4	FASV51	+	0.958225312550547
FASV4	FASV69	+	0.975751795279124
FASV4	FASV83	+	0.998859222345635
FASV4	FASV160	+	0.905966152779544
FASV4	FASV174	+	0.96429914054506
FASV4	FASV178	+	0.965856201555084
FASV4	FASV236	-	0.942698501512126
FASV4	FASV252	-	0.922915904484232
FASV4	FASV350	+	0.946430377917937
FASV4	FASV23	+	0.854963008068299
FASV4	FASV380	+	0.868542805921661
FASV4	FASV390	+	0.763422853366537
FASV4	BASV6	-	0.97813698954481
FASV4	BASV58	-	0.926423837467433
FASV7	FASV21	-	0.906909296501239
FASV7	FASV40	-	0.837838253637365
FASV7	FASV38	-	0.929442199658692
FASV7	FASV81	+	0.976959612016794
FASV7	FASV165	+	0.958631669068568
FASV7	FASV178	+	0.91715764963031
FASV7	FASV207	+	0.881349619102163
FASV7	FASV362	+	1
FASV7	FASV383	+	1
FASV7	FASV390	+	1
FASV7	FASV410	+	1
FASV7	FASV482	+	1
FASV9	FASV81	-	0.95212141032552
FASV9	FASV109	-	0.902988298211355
FASV9	FASV118	-	0.803769576843427
FASV9	FASV127	-	0.885071358113631
FASV9	FASV142	-	0.962471321786174
FASV9	FASV173	-	1
FASV9	FASV354	-	0.950991304258476
FASV9	FASV556	+	0.86730615698406
FASV9	FASV601	-	0.631885987100631
FASV9	FASV834	-	0.677389763461875
FASV9	BASV13	+	0.927034309692413
FASV9	BASV19	+	0.852438736038495
FASV9	BASV21	+	0.842152018272752
FASV9	BASV24	+	0.769995925942542
FASV9	BASV28	+	1
FASV9	BASV39	+	0.861626397854463
FASV9	BASV42	+	1
FASV9	BASV51	-	0.874747465268442
FASV9	BASV54	-	0.640814572699198
FASV10	FASV30	-	0.80682103203854
FASV10	FASV130	+	0.890385610846977
FASV10	FASV143	+	0.904538191125661
FASV10	FASV266	+	0.789386837775092
FASV10	FASV250	+	0.883081250043404
FASV10	FASV339	+	0.955063412728327
FASV10	FASV376	-	0.502378439555168
FASV10	FASV412	+	0.493947055512674
FASV10	BASV21	-	1
FASV10	BASV57	-	0.928926304803591
FASV13	FASV213	-	1
FASV13	FASV291	+	0.913123992507515
FASV13	FASV314	+	1
FASV13	FASV344	-	0.797757972538001
FASV13	FASV23	+	0.888233016567968
FASV13	BASV43	-	0.832210930919606
FASV13	BASV54	+	0.907775914150417
FASV17	FASV38	+	0.943571759747679
FASV17	FASV508	-	0.676180143070109
FASV17	FASV640	-	0.802939825540675
FASV17	FASV1187	+	0.988206258101298
FASV17	FASV1227	-	0.699889793738362
FASV17	BASV22	-	0.893976486075992
FASV17	BASV29	-	0.915630344038679
FASV17	BASV39	+	0.911126351852782
FASV17	BASV45	+	0.938085985202559
FASV17	BASV81	+	0.709993497662925
FASV18	FASV30	-	0.761337095292078
FASV18	FASV47	+	0.945162612037913
FASV18	FASV142	+	0.936905039571474
FASV18	FASV173	+	0.952334001992948
FASV18	BASV16	-	0.684835650732241
FASV18	BASV69	-	0.594510067995968
FASV18	BASV255	-	0.723777953381241
FASV21	FASV53	+	0.812095927882654
FASV21	FASV91	-	0.779619744668585
FASV21	FASV165	-	0.890128174716183
FASV21	FASV159	-	0.919958707205481
FASV21	FASV376	-	0.517378891589034
FASV21	FASV380	+	0.628511318435475
FASV21	FASV543	-	0.727183219205335
FASV21	FASV1010	+	0.882052245791227
FASV21	BASV43	-	0.82191784880312
FASV21	BASV53	-	0.902505324064295
FASV21	BASV57	-	0.945409339936618
FASV21	BASV63	-	0.730463443882135
FASV21	BASV114	-	1
FASV27	FASV3	-	0.641488660560465
FASV27	FASV109	-	0.488111782846336
FASV27	FASV118	-	0.764364887889009
FASV27	FASV127	-	0.652409313485934
FASV27	FASV137	-	0.640683315415521
FASV27	FASV142	-	0.817480564137369
FASV27	FASV188	-	0.890057089819881
FASV27	FASV201	-	1
FASV27	FASV213	+	0.847472559057978
FASV27	FASV222	+	0.991122197571144
FASV27	FASV80	-	0.759966292286154
FASV27	FASV288	+	0.959853150895174
FASV27	FASV336	-	0.530160532955436
FASV27	FASV1010	+	0.942869411214159
FASV27	BASV23	+	0.748880075813428
FASV27	BASV31	-	0.717283262952342
FASV27	BASV36	-	0.898684442892447
FASV27	BASV61	-	0.630140185310165
FASV27	BASV112	-	0.882541596390815
FASV27	BASV151	+	0.871452159789148
FASV30	FASV150	+	0.780265114462851
FASV30	FASV204	+	0.805584400976929
FASV30	FASV46	-	0.88656825289479
FASV30	FASV80	-	0.773819189869944
FASV30	FASV236	+	0.759001268176303
FASV30	FASV376	+	0.834110708141965
FASV30	FASV390	+	0.936385734177466
FASV30	FASV528	+	0.96190585623902
FASV30	FASV558	+	0.860623525483709
FASV30	BASV52	-	1
FASV30	BASV81	-	0.861077679397481
FASV33	FASV270	-	1
FASV33	FASV482	-	0.980765289093301
FASV33	FASV528	-	0.951403046335945
FASV33	FASV558	-	1
FASV33	BASV43	+	0.998869934809059
FASV33	BASV63	+	0.933731953916668
FASV33	BASV76	-	0.92788628269971
FASV3	FASV38	+	0.751310813529481
FASV3	FASV48	+	0.854461845402616
FASV3	FASV288	-	0.826815653981845
FASV3	FASV350	-	1
FASV3	FASV393	+	0.824844501674159
FASV3	FASV558	+	0.832083951898417
FASV3	FASV640	-	0.564376184617665
FASV3	FASV686	+	0.772770776005696
FASV3	FASV710	+	0.963956313601984
FASV3	FASV1351	-	0.805276345670151
FASV3	BASV20	+	0.765077520475672
FASV3	BASV56	+	0.975088942187506
FASV3	BASV63	-	0.976573499868657
FASV3	BASV83	-	0.836105299366065
FASV34	FASV250	-	0.942399400304076
FASV34	FASV291	-	0.839705154741478
FASV34	FASV344	-	0.944766412335003
FASV34	FASV354	-	0.752606639935825
FASV34	FASV356	-	0.904854600930701
FASV34	FASV410	-	1
FASV34	BASV29	-	0.961958445598025
FASV34	BASV33	+	0.964332962940404
FASV40	FASV2	-	1
FASV40	FASV243	+	1
FASV40	FASV255	+	1
FASV40	FASV117	+	0.930531690212008
FASV40	FASV354	-	1
FASV40	FASV412	-	0.81048767693056
FASV40	FASV543	+	0.900725368105403
FASV40	FASV1351	+	0.981693318479934
FASV40	BASV8	+	0.932196000649989
FASV40	BASV13	+	0.934085951354583
FASV40	BASV30	-	0.981869952868555
FASV40	BASV40	+	0.992866620364558
FASV40	BASV83	-	0.882552471432628
FASV40	BASV112	+	0.694404813466755
FASV40	BASV143	+	0.677521523396444
FASV38	FASV51	+	0.910414432010001
FASV38	FASV69	+	0.844230038568704
FASV38	FASV77	+	1
FASV38	FASV192	-	0.812748892263213
FASV38	FASV201	-	0.959642778762276
FASV38	FASV214	-	0.952021249804644
FASV38	FASV80	-	0.849489698410969
FASV38	FASV243	-	0.872042558716618
FASV38	FASV291	-	0.970550903726009
FASV38	FASV303	-	1
FASV38	FASV348	-	0.832253884231927
FASV38	FASV1010	-	0.9240968552527
FASV38	BASV49	+	0.587912474748951
FASV42	FASV47	+	0.580368956084393
FASV42	FASV173	-	0.9850814010898
FASV42	FASV890	-	0.719679190875425
FASV42	BASV42	-	0.750033469730029
FASV42	BASV50	-	0.862964342158584
FASV42	BASV53	-	0.912573133704891
FASV42	BASV57	-	0.79895797729087
FASV42	BASV102	-	0.874111912447691
FASV42	BASV108	-	0.964857333033217
FASV42	BASV114	-	1
FASV47	BASV58	-	0.672795158334196
FASV48	FASV127	-	0.951109150956719
FASV48	FASV26	-	0.941130510262529
FASV48	FASV144	-	0.91697780050438
FASV48	FASV142	-	0.832643644105626
FASV48	FASV176	-	0.89698893733936
FASV48	FASV204	-	0.928665558856424
FASV48	FASV95	-	1
FASV48	FASV80	+	0.9454801179372
FASV48	FASV243	-	0.898185908406175
FASV48	FASV362	+	0.809814950149013
FASV48	FASV555	+	0.934126000924525
FASV48	BASV43	+	0.83426315924686
FASV50	FASV121	-	0.872254416244803
FASV50	FASV176	+	0.76586505502168
FASV50	FASV191	+	0.749296577549208
FASV50	FASV192	+	1
FASV50	FASV342	+	0.879260282262391
FASV50	FASV624	-	0.887325698470226
FASV50	FASV1010	+	0.638057025370671
FASV50	FASV1163	+	0.779550347694656
FASV50	BASV42	+	0.917892342573041
FASV50	BASV57	+	0.918341676392085
FASV51	FASV150	-	0.895862657877754
FASV51	FASV174	+	0.810482917820174
FASV51	FASV645	-	0.885537146625034
FASV51	FASV889	-	0.882959573092762
FASV51	FASV1155	+	0.97471552000119
FASV51	BASV6	+	0.853376895487025
FASV51	BASV18	-	0.957963531434424
FASV53	FASV186	+	0.730557927103889
FASV57	FASV204	+	0.993011877361923
FASV57	FASV314	-	0.837250708064648
FASV57	FASV333	-	0.893526155515639
FASV57	FASV1010	-	0.923565141624455
FASV57	BASV23	-	0.6851610910239
FASV57	BASV28	-	0.897367845547633
FASV57	BASV36	-	0.883388659188638
FASV57	BASV50	+	0.864895165264603
FASV57	BASV54	+	0.943130744005634
FASV57	BASV114	+	0.683980281179261
FASV66	FASV83	+	0.97822777007765
FASV66	FASV109	-	0.907567396246293
FASV66	FASV12	-	0.913147827260273
FASV66	FASV160	+	0.949747399816802
FASV66	FASV46	-	0.883762346172005
FASV66	FASV258	-	0.969744788909524
FASV66	FASV555	+	0.672924315086497
FASV66	FASV558	+	0.786309269879014
FASV66	FASV624	+	0.651171276190882
FASV66	FASV1339	+	0.971419542013347
FASV66	FASV1351	+	0.685547187351691
FASV66	BASV9	+	0.983694063065905
FASV66	BASV12	+	0.719537587498193
FASV66	BASV53	-	0.876162445535546
FASV66	BASV69	-	1
FASV66	BASV83	-	0.960945528073742
FASV69	FASV201	+	0.837701952660361
FASV69	FASV214	-	0.841513748447798
FASV69	FASV270	+	0.875286103513235
FASV69	FASV291	+	0.78069616227691
FASV69	FASV303	+	0.79305331023368
FASV69	FASV327	+	0.720127440289088
FASV69	FASV380	+	0.799781295444223
FASV69	FASV412	-	0.821982782653068
FASV69	FASV482	-	0.633627227579626
FASV69	FASV508	+	1
FASV69	FASV645	-	0.728963506586586
FASV69	FASV849	-	0.628878786672683
FASV69	FASV868	-	0.749421192535415
FASV69	FASV1339	-	0.719231154647369
FASV69	BASV8	-	0.715822535868278
FASV69	BASV13	-	0.775078552593685
FASV69	BASV22	-	0.870669804330023
FASV74	FASV849	+	0.877327147400277
FASV74	FASV1010	-	0.912444765956343
FASV74	BASV38	-	0.921355154922694
FASV74	BASV85	-	0.728194641033755
FASV77	FASV46	-	0.79663809790265
FASV77	FASV240	-	0.780610665995134
FASV77	FASV342	-	0.930890196660757
FASV77	FASV354	+	0.767841840685581
FASV77	FASV686	+	0.854942590141271
FASV77	FASV710	+	0.80873401902234
FASV77	FASV937	+	0.827580942148578
FASV77	FASV1010	+	0.782872450831015
FASV77	FASV1227	+	0.982006193779447
FASV77	BASV26	+	0.848502705415039
FASV77	BASV42	+	0.822549594656754
FASV77	BASV58	+	0.691784778784416
FASV81	FASV130	-	0.881953218916167
FASV81	FASV159	+	0.79658253092871
FASV81	FASV410	+	0.945178539025775
FASV81	FASV412	+	0.923109313647575
FASV81	FASV640	+	0.861249772937967
FASV81	FASV755	+	0.786663290357256
FASV81	FASV1010	-	0.702483322274065
FASV81	FASV1187	-	0.769448044671398
FASV81	BASV22	-	0.769095800688898
FASV81	BASV33	-	0.905007679896258
FASV81	BASV38	-	0.858219245638592
FASV81	BASV40	+	0.902342722272164
FASV81	BASV63	-	0.983856200027095
FASV83	FASV71	-	0.874057225187063
FASV83	FASV176	+	0.95492641910094
FASV83	FASV159	-	0.93061823494361
FASV83	FASV213	-	0.885321516299474
FASV83	FASV291	-	0.688969217050219
FASV83	FASV348	-	0.946207172621823
FASV83	FASV23	+	0.914159083181249
FASV83	FASV397	+	0.795948214602755
FASV83	FASV539	-	0.953689603670972
FASV83	FASV890	-	0.927213107668145
FASV83	FASV1351	+	0.915895221911122
FASV83	BASV71	-	0.82873876517125
FASV91	FASV186	+	0.931995237447112
FASV91	FASV214	-	0.909509419280519
FASV91	FASV556	+	0.983182894918534
FASV96	FASV144	-	0.874450718239663
FASV96	FASV173	+	0.891670310639383
FASV96	FASV313	+	0.972643264417302
FASV96	FASV362	-	0.956598568921533
FASV96	FASV390	+	0.98819853826841
FASV96	FASV423	-	0.881774506183214
FASV96	FASV508	-	0.871214125885428
FASV96	FASV558	+	0.978937964353906
FASV104	FASV645	+	0.846816644486611
FASV104	FASV1227	-	0.932674983479865
FASV104	BASV8	-	0.918812853791476
FASV104	BASV10	-	0.896229976443534
FASV104	BASV13	-	0.820298531467147
FASV104	BASV19	-	0.92518503257531
FASV104	BASV28	-	0.90848930702802
FASV104	BASV30	-	1
FASV104	BASV36	+	0.952486108834213
FASV104	BASV42	-	0.91554007491277
FASV104	BASV112	+	0.775517985256748
FASV85	FASV140	+	0.903965602938711
FASV85	FASV165	+	0.959587380126479
FASV85	FASV207	-	0.902485117119877
FASV85	FASV266	-	0.904683572912268
FASV85	FASV250	-	0.871770173853475
FASV85	FASV288	-	0.851355260569353
FASV85	FASV313	-	0.813034815493346
FASV85	FASV336	-	0.873565980185516
FASV85	FASV376	-	0.866357043330372
FASV85	FASV383	-	1
FASV85	FASV410	+	0.918011094684683
FASV85	FASV482	-	0.866572829997508
FASV85	FASV849	+	0.666834030094979
FASV85	BASV21	+	0.938822979624812
FASV85	BASV35	-	0.841170046740428
FASV85	BASV54	+	0.903451083106717
FASV85	BASV56	-	0.907957053421223
FASV85	BASV263	-	0.905891779391188
FASV109	FASV178	+	0.899172553261678
FASV109	FASV187	+	0.881676312464154
FASV109	FASV159	+	0.82685881164311
FASV109	FASV258	-	0.998034398524463
FASV109	FASV314	+	0.892496117359793
FASV109	FASV890	-	0.947749107263004
FASV109	BASV119	-	0.905185838487524
FASV2	FASV12	-	0.933467047985372
FASV2	FASV303	+	0.839665555695171
FASV2	FASV333	+	0.924703600916228
FASV2	FASV356	+	0.925230904516098
FASV2	FASV393	+	0.835336574869731
FASV2	FASV868	+	0.764505290222579
FASV2	BASV22	+	0.840079351554663
FASV2	BASV70	-	0.845548197818684
FASV2	BASV83	+	0.659885077217127
FASV2	BASV112	+	0.636913111939831
FASV71	FASV118	+	0.892650158769631
FASV71	FASV127	+	0.784135976861415
FASV71	FASV204	+	0.7526035011481
FASV71	FASV255	+	0.939109862751655
FASV71	FASV380	+	0.785031090851783
FASV71	FASV383	+	0.90023795149012
FASV71	FASV687	-	0.863657014654742
FASV71	FASV710	-	0.870577596664309
FASV71	BASV50	-	0.947314155499685
FASV71	BASV119	-	0.834256519590979
FASV71	BASV151	+	0.949773720127326
FASV118	FASV130	+	0.861042204064994
FASV118	FASV266	-	0.968551425496965
FASV118	BASV20	+	0.906659428245238
FASV118	BASV263	-	0.951049710225526
FASV121	BASV25	-	0.953287373571451
FASV121	BASV32	-	0.802198772537914
FASV123	FASV178	-	0.910930597766824
FASV123	FASV222	-	0.907616019574562
FASV123	FASV252	-	0.882389334776016
FASV123	FASV266	-	0.871039063510065
FASV123	FASV250	-	0.850841150274803
FASV123	FASV336	-	0.887689792297367
FASV123	FASV342	-	1
FASV123	FASV362	+	0.916974067784276
FASV123	FASV383	-	0.869578210135452
FASV123	FASV640	+	0.735451838254905
FASV123	FASV645	+	0.691299809284783
FASV123	BASV10	+	0.922681837098912
FASV123	BASV25	-	0.838968186115871
FASV123	BASV40	+	0.947975439110687
FASV123	BASV42	+	0.923211716082207
FASV123	BASV61	-	0.815862899270558
FASV123	BASV83	+	0.875444898945873
FASV12	FASV201	+	0.961484840409922
FASV12	FASV204	+	0.966566142923475
FASV12	FASV46	+	0.916487239379472
FASV12	FASV291	-	0.97507497481262
FASV12	FASV336	+	1
FASV12	FASV344	+	0.981210812734546
FASV12	FASV350	+	0.585542116428178
FASV12	FASV508	+	0.712171608942863
FASV12	FASV691	+	0.922696429251752
FASV12	BASV52	+	0.898265649399302
FASV12	BASV81	+	0.827239528498091
FASV12	BASV108	-	0.935666299784391
FASV12	BASV119	+	0.959916146044794
FASV127	FASV342	-	0.868774828449382
FASV127	FASV376	-	0.730157244170837
FASV127	FASV412	+	0.674712362816039
FASV127	FASV508	+	0.72790244627407
FASV127	FASV1010	+	0.833485372984665
FASV127	FASV1227	-	0.783162372572163
FASV127	BASV52	+	0.845436029923219
FASV127	BASV69	-	0.951000658662188
FASV127	BASV70	-	0.840371305196832
FASV130	FASV213	-	0.872921092984694
FASV130	FASV314	+	0.812923950563783
FASV130	FASV412	+	0.619115788617107
FASV130	FASV601	+	0.910158065205542
FASV130	FASV710	+	0.917568613759926
FASV130	FASV1339	+	0.748494696128052
FASV130	BASV20	+	0.590520747982294
FASV130	BASV21	+	0.912561651249519
FASV130	BASV69	+	0.836662364061692
FASV130	BASV81	+	0.929836929738455
FASV130	BASV140	+	0.954654439118737
FASV137	FASV95	+	0.969533726817045
FASV137	FASV327	+	0.610158737966234
FASV137	FASV390	+	0.582515012200316
FASV137	FASV556	+	0.781726915860751
FASV137	FASV691	-	0.909121995571933
FASV137	FASV868	-	0.905344702416245
FASV137	FASV1187	+	0.896174788008539
FASV137	BASV6	+	0.959850129298969
FASV137	BASV26	+	0.651950579296171
FASV137	BASV39	+	0.980447436895525
FASV137	BASV49	-	0.903158659948219
FASV137	BASV56	-	0.909585062159153
FASV137	BASV76	+	0.947215274153046
FASV140	FASV142	-	0.872761567581919
FASV140	FASV178	+	0.991950172764785
FASV140	FASV207	-	0.891603998194993
FASV140	FASV95	-	0.934794460835025
FASV140	FASV288	+	0.8496946183107
FASV140	FASV376	+	0.75755062350189
FASV140	FASV393	+	0.825724818435856
FASV140	BASV13	+	0.966935160106943
FASV140	BASV39	+	0.858858100854107
FASV140	BASV43	-	0.87021204987018
FASV140	BASV54	-	0.834009794346447
FASV140	BASV112	-	0.943839082987549
FASV26	FASV246	+	0.731959193598558
FASV26	FASV258	+	0.768776574214975
FASV26	FASV303	+	0.956291203123477
FASV26	FASV314	+	0.869198872424212
FASV26	FASV333	+	0.799429294128931
FASV26	FASV336	+	1
FASV26	FASV636	+	0.928804018587914
FASV26	FASV834	+	0.835674821389654
FASV26	BASV8	+	0.850233764674416
FASV26	BASV9	+	0.804927276811774
FASV26	BASV24	+	0.90057295317739
FASV26	BASV33	+	0.859188875685844
FASV26	BASV39	+	0.951853714935481
FASV26	BASV83	+	0.92478454164315
FASV143	FASV186	-	0.779027869214954
FASV143	FASV191	-	0.681959396669536
FASV143	FASV313	-	0.776461995897465
FASV143	FASV342	-	0.736053534882817
FASV143	FASV636	-	0.926592145309792
FASV143	FASV778	-	0.796145698437917
FASV143	FASV1155	-	0.94316560623685
FASV143	BASV6	-	0.915437782414022
FASV143	BASV10	-	0.809572013539268
FASV143	BASV16	-	0.874206051690563
FASV143	BASV25	-	0.963744475485817
FASV143	BASV27	-	1
FASV143	BASV38	-	0.832606206157584
FASV143	BASV85	+	0.864251281991779
FASV144	FASV159	+	0.915302151848418
FASV144	FASV252	-	0.794834388898336
FASV144	FASV327	+	0.925592764973319
FASV144	FASV333	+	0.843204931332627
FASV144	FASV362	+	0.912376289125873
FASV144	FASV601	-	0.781889342922449
FASV144	FASV636	-	0.870990395957964
FASV144	BASV38	-	0.936883434403562
FASV144	BASV81	-	0.712716063150323
FASV144	BASV102	+	0.919094897480993
FASV144	BASV151	+	0.743275547300809
FASV150	FASV159	+	0.927153594808056
FASV150	FASV246	-	0.912443882208337
FASV150	FASV342	+	0.867843720136596
FASV150	FASV1187	+	0.859100128982756
FASV150	BASV30	-	0.757968763114088
FASV150	BASV63	-	0.81466627802203
FASV150	BASV151	-	0.828880517230945
FASV160	FASV1227	+	0.936099283580067
FASV142	FASV192	-	0.707006784584823
FASV142	FASV558	+	0.751384650794568
FASV142	BASV24	+	0.703751958255458
FASV142	BASV32	-	0.691138576502344
FASV142	BASV63	-	0.932099222389932
FASV142	BASV114	-	0.851447236699471
FASV142	BASV255	+	0.973568973049514
FASV165	FASV186	+	0.805759823326785
FASV165	FASV95	-	0.995819044802494
FASV165	FASV288	+	0.961190390540033
FASV165	FASV333	-	0.849982136872054
FASV165	FASV23	+	0.868287749117558
FASV165	FASV558	-	0.802541092508638
FASV165	FASV601	-	0.835981861249112
FASV165	BASV40	+	0.834660865514667
FASV165	BASV50	-	0.92568252049031
FASV173	FASV192	-	0.927590837318613
FASV173	FASV240	+	0.983439849887393
FASV173	FASV258	-	0.921857382667544
FASV173	FASV270	-	0.945151961354927
FASV173	FASV937	-	1
FASV173	BASV32	-	0.854079700895331
FASV173	BASV36	+	0.9114681013996
FASV174	FASV555	+	0.840139342930416
FASV174	FASV636	+	0.803581091142217
FASV174	FASV640	+	0.745623612300591
FASV174	BASV9	+	0.797456396056488
FASV174	BASV24	+	0.792195577648217
FASV174	BASV57	+	0.969709232250303
FASV174	BASV108	+	0.815513573172005
FASV174	BASV112	+	0.702731893886779
FASV176	FASV192	+	0.788553127085945
FASV176	FASV46	-	0.919895656138695
FASV176	FASV348	+	0.847680099276979
FASV176	FASV362	+	0.948674793274639
FASV176	FASV400	+	0.891365704999519
FASV176	BASV31	+	0.794945526023313
FASV176	BASV151	+	0.795363955648512
FASV186	FASV255	+	0.861479046917993
FASV186	FASV24	+	0.738754295368886
FASV186	FASV250	+	1
FASV186	FASV383	+	0.706695631835244
FASV186	FASV543	+	0.89807739932713
FASV186	FASV645	+	0.894706897904673
FASV186	FASV1010	+	0.771334154411857
FASV186	BASV24	+	0.918961247923313
FASV186	BASV40	+	0.706429430554961
FASV186	BASV42	+	0.673598727642925
FASV187	FASV252	-	0.834796648763486
FASV187	FASV339	+	0.89923227006681
FASV187	FASV543	+	0.914684910162656
FASV187	FASV645	-	0.840824956064188
FASV187	FASV834	+	0.930408463574168
FASV187	BASV24	-	0.873195282585216
FASV187	BASV255	-	0.68225895494942
FASV191	BASV9	+	0.712237703200358
FASV191	BASV76	+	0.836157991713029
FASV191	BASV102	+	0.793925952833442
FASV188	FASV236	+	0.658466823198153
FASV188	FASV354	+	0.941612910714016
FASV188	FASV461	+	0.702696252837823
FASV188	FASV482	+	0.929539400904461
FASV188	FASV624	+	0.637501032164286
FASV188	FASV645	+	0.900050092508731
FASV188	FASV778	+	0.922629941661571
FASV188	FASV834	+	0.710343254760772
FASV188	FASV889	+	0.833666435458431
FASV188	BASV9	+	0.875487654724312
FASV188	BASV30	+	0.972231194950348
FASV192	FASV240	+	0.746727734773858
FASV192	FASV354	-	0.802843893775939
FASV192	FASV559	-	0.7475215257152
FASV192	FASV701	+	0.698295970698972
FASV192	FASV834	-	0.7557044803406
FASV192	FASV849	+	0.758786402074286
FASV192	BASV33	+	0.656042510835864
FASV192	BASV39	+	0.640651960729135
FASV192	BASV52	+	0.878581216818044
FASV192	BASV53	+	0.758107858755901
FASV192	BASV57	+	0.822806471559984
FASV201	FASV252	+	0.937593576471124
FASV201	FASV303	+	0.915428093917833
FASV201	FASV314	+	0.903537887826618
FASV201	FASV376	+	0.784126470369173
FASV201	FASV380	+	0.861142027020268
FASV201	FASV528	+	0.756530061581229
FASV201	FASV539	+	0.924298901814745
FASV201	FASV686	+	0.911942416991707
FASV201	FASV889	+	0.700655411782445
FASV201	FASV890	+	0.672895390619318
FASV201	FASV1010	+	0.918512557854839
FASV201	FASV1227	+	0.748353244158613
FASV201	BASV8	+	0.822581960867969
FASV201	BASV9	+	0.834675919454746
FASV201	BASV28	+	0.852490576357901
FASV201	BASV57	-	0.823085126664225
FASV201	BASV59	-	0.851440274224102
FASV201	BASV71	-	0.808959269359297
FASV159	FASV240	-	0.916147252406492
FASV159	FASV236	-	0.88675724758535
FASV159	FASV266	-	0.864595668797336
FASV159	FASV344	-	0.704186577002188
FASV159	FASV423	-	0.845792398890728
FASV159	FASV558	-	0.86125334508587
FASV159	FASV645	+	0.758246647205852
FASV159	BASV6	+	0.825547149387841
FASV204	FASV252	-	0.755165919748056
FASV204	FASV344	-	0.773371390154327
FASV204	BASV8	+	0.809132039994971
FASV204	BASV56	-	1
FASV204	BASV57	-	0.733522479221162
FASV204	BASV59	-	0.797201176411759
FASV204	BASV71	-	0.78265548223702
FASV207	FASV246	-	0.868491140181365
FASV207	FASV243	-	0.808637077837656
FASV207	FASV258	-	0.668993564813614
FASV207	FASV24	-	0.756936108823098
FASV207	FASV348	-	0.744513108401113
FASV207	FASV579	-	0.784922021590931
FASV207	FASV1351	+	0.956592016681676
FASV207	BASV11	+	0.801715038666658
FASV207	BASV59	-	1
FASV95	FASV258	-	0.825314525121084
FASV95	FASV117	-	0.692507423703025
FASV95	FASV362	-	0.743819835153511
FASV95	FASV687	-	0.922212072661841
FASV95	BASV12	+	0.739692907469485
FASV95	BASV18	+	0.810843270577538
FASV95	BASV38	+	0.842501341644529
FASV95	BASV76	-	0.816070568740018
FASV95	BASV83	-	0.847981496679229
FASV95	BASV114	-	0.809802101583597
FASV213	FASV291	-	0.89346357245259
FASV213	FASV288	-	0.88193615142356
FASV213	FASV339	-	0.847356204940937
FASV213	FASV601	-	0.85667646979944
FASV213	FASV701	-	0.859361508560271
FASV213	FASV890	+	0.75352494489125
FASV213	BASV17	+	0.999002231513391
FASV213	BASV21	+	0.840197780635031
FASV213	BASV50	+	0.909618335754488
FASV213	BASV114	-	0.826968617226722
FASV213	BASV140	-	0.839202299296933
FASV214	FASV46	-	0.778506730771496
FASV214	FASV344	-	0.868752078695464
FASV214	FASV362	-	0.851478145178548
FASV214	FASV691	-	0.905355719080322
FASV214	FASV890	-	0.868814705143729
FASV214	FASV1339	+	0.828701583930053
FASV214	BASV25	+	0.986463936519164
FASV214	BASV29	+	0.986683595608068
FASV214	BASV61	+	0.870316950805321
FASV46	FASV240	-	0.805224343519864
FASV46	FASV246	-	0.818900174883197
FASV46	FASV266	-	0.786144982945919
FASV46	FASV380	-	0.845039096752977
FASV46	FASV383	-	0.870343259906855
FASV46	FASV412	-	0.829236432157901
FASV46	FASV937	-	0.874383432432663
FASV46	BASV6	-	0.847094770872697
FASV46	BASV17	+	0.787993963205033
FASV46	BASV36	+	0.993390058593683
FASV46	BASV42	+	0.994118819868957
FASV46	BASV43	+	0.995013033266365
FASV46	BASV102	+	0.83919421892486
FASV46	BASV119	-	0.715206372781525
FASV46	BASV255	-	0.754760444934758
FASV222	FASV258	-	0.887389824306669
FASV222	FASV24	-	0.814211660142677
FASV222	FASV250	-	1
FASV222	FASV383	-	0.852611785919682
FASV222	FASV543	-	0.949212435418802
FASV222	FASV640	-	0.817795185481752
FASV222	FASV645	-	0.846378005272396
FASV222	FASV1010	-	0.858488406511826
FASV222	FASV1068	-	0.807638984843281
FASV222	BASV12	-	0.854726836861412
FASV222	BASV13	-	0.930132504567149
FASV222	BASV24	-	0.875758384840627
FASV222	BASV25	-	0.895906083390597
FASV222	BASV28	-	0.956541134420976
FASV222	BASV40	-	0.788826102937811
FASV222	BASV42	-	0.812048920607034
FASV222	BASV45	-	0.905364196940642
FASV222	BASV51	-	0.866238047226394
FASV222	BASV53	-	0.924976997539734
FASV222	BASV81	+	0.910821326335794
FASV80	FASV356	-	0.781899064749515
FASV80	FASV23	-	0.854661459830423
FASV80	FASV390	-	0.807430396368019
FASV80	FASV686	-	0.955562986433876
FASV80	FASV687	-	0.842171059426568
FASV80	FASV710	-	0.801149915577955
FASV80	FASV834	-	0.818274401729049
FASV80	BASV6	-	0.86152064014019
FASV80	BASV36	-	0.831068942209181
FASV80	BASV102	+	0.958706841703109
FASV80	BASV108	+	0.954964754478118
FASV80	BASV112	+	0.977589239444527
FASV80	BASV119	+	0.956954725082767
FASV240	FASV344	+	0.754868467037224
FASV240	FASV508	-	1
FASV240	FASV528	-	0.732731397550057
FASV240	FASV543	-	0.790009562197278
FASV240	FASV579	-	0.768969430104675
FASV240	FASV1163	-	0.842077006444963
FASV240	FASV1187	-	0.813426780974642
FASV240	BASV9	-	0.775340404393018
FASV240	BASV49	-	0.775503606892904
FASV240	BASV59	-	0.786012011780235
FASV240	BASV83	+	0.661165025406422
FASV236	FASV270	+	0.98188007590794
FASV236	FASV291	+	0.985033164599298
FASV236	FASV288	+	0.955681303513286
FASV236	FASV344	+	0.889303374827386
FASV236	FASV710	-	0.768741553103307
FASV236	FASV778	-	0.84083588398969
FASV236	FASV890	-	0.793896411318893
FASV236	BASV22	-	0.948398561747522
FASV236	BASV23	-	0.833886617926673
FASV236	BASV26	-	0.761600629871662
FASV236	BASV29	-	0.819359994914369
FASV236	BASV50	-	0.833993826834363
FASV236	BASV255	-	0.826982855022522
FASV246	FASV362	+	0.968100628336165
FASV246	FASV23	+	0.96217307469584
FASV246	FASV376	+	0.98881095553902
FASV246	FASV383	+	0.97215974497547
FASV246	FASV400	+	0.997688302068125
FASV246	FASV508	+	0.856779356892666
FASV246	BASV10	-	0.732042767172787
FASV246	BASV12	-	0.805092201160608
FASV246	BASV19	-	0.763082346749013
FASV246	BASV49	-	0.908155964108377
FASV246	BASV50	-	0.812650984917402
FASV246	BASV53	-	0.725955837405757
FASV246	BASV57	-	0.786422684403357
FASV246	BASV112	-	0.799176175647494
FASV243	FASV342	-	0.793631937667936
FASV243	FASV559	+	0.969322394921753
FASV243	FASV579	+	0.971293704835239
FASV243	FASV601	+	0.994571079587339
FASV243	FASV686	+	0.991479583550005
FASV243	FASV691	+	0.995829987818321
FASV243	FASV701	+	0.709032011870192
FASV243	FASV834	+	0.819734755584314
FASV243	BASV11	+	0.818966994991274
FASV243	BASV35	-	0.770442473848261
FASV243	BASV38	-	0.813987368114589
FASV243	BASV45	-	0.756493779288126
FASV243	BASV114	-	0.882629035595909
FASV243	BASV119	-	0.841323795760751
FASV243	BASV151	-	0.640414258697837
FASV252	FASV255	-	0.850681708801927
FASV252	FASV339	-	0.719222879903449
FASV252	FASV410	-	0.792103249383718
FASV252	FASV555	-	0.815265099182708
FASV252	FASV636	+	0.705121697862959
FASV252	FASV1155	+	0.994354087186156
FASV252	FASV1339	+	0.995386744375347
FASV252	FASV1351	+	0.972914642247012
FASV252	BASV6	+	0.987453649487943
FASV252	BASV9	+	0.965443198151713
FASV252	BASV10	+	0.98855548079316
FASV252	BASV11	+	0.978982158133132
FASV252	BASV12	+	0.980783621099593
FASV252	BASV39	+	0.788038463910428
FASV252	BASV76	-	1
FASV252	BASV81	-	0.749327214993409
FASV252	BASV85	-	0.802530391255593
FASV252	BASV119	-	0.781289990517826
FASV255	FASV348	-	0.849551834279682
FASV255	FASV350	-	0.824776526618137
FASV255	FASV380	-	0.782502518898473
FASV255	FASV755	-	0.807051743779201
FASV255	FASV1068	-	0.80041749908574
FASV255	BASV8	+	0.702232126150075
FASV255	BASV28	+	0.985031532687286
FASV255	BASV32	+	0.989392854184535
FASV255	BASV33	+	0.969889564671131
FASV255	BASV43	+	0.992175508854015
FASV255	BASV52	+	0.833349028475939
FASV258	FASV336	-	0.704718713445667
FASV258	FASV342	-	0.755614126995675
FASV258	FASV617	-	0.765668077878792
FASV258	FASV640	-	0.714609770693982
FASV258	FASV687	-	0.814823041985592
FASV258	FASV1155	-	0.756765785546829
FASV258	BASV29	-	0.757307872770592
FASV258	BASV70	+	0.966090808925785
FASV258	BASV71	+	0.988229988048935
FASV258	BASV76	+	0.980879350035551
FASV258	BASV112	+	0.969803059030992
FASV258	BASV119	+	0.982582774996105
FASV258	BASV140	+	0.987228626459182
FASV266	FASV117	+	0.919075951099534
FASV266	FASV579	-	0.768689330642899
FASV266	FASV617	-	0.825225423657218
FASV266	BASV9	-	0.963518766070123
FASV266	BASV10	-	0.831212916294132
FASV266	BASV13	-	0.793842392877889
FASV266	BASV18	-	0.852143308644701
FASV266	BASV32	-	0.857421682460839
FASV266	BASV81	-	0.823298050336963
FASV270	FASV342	+	0.960589279884462
FASV270	FASV348	+	0.9669570570543
FASV270	FASV350	+	0.966380525253551
FASV270	FASV356	+	0.959381224581601
FASV270	FASV380	+	0.991758055467769
FASV270	FASV393	+	0.992611717843057
FASV270	FASV390	+	0.987471417076127
FASV270	FASV397	+	0.972494349717659
FASV270	FASV410	+	0.981348255636542
FASV270	FASV755	-	0.705886488266119
FASV270	FASV868	-	0.75421706235892
FASV270	FASV1187	-	0.986218500507084
FASV270	FASV1227	-	0.882169246846725
FASV270	BASV9	-	1
FASV270	BASV31	-	0.852918775746111
FASV270	BASV51	-	0.921712266709562
FASV270	BASV69	-	0.865706760394516
FASV270	BASV70	-	0.871190758348739
FASV24	FASV344	-	0.824950144917865
FASV24	FASV342	-	0.943822881205945
FASV24	FASV383	-	0.884243785695664
FASV24	FASV393	-	0.902205984777905
FASV24	FASV400	-	0.949366541601146
FASV24	FASV556	-	0.780060647465397
FASV24	FASV559	-	0.9260694827141
FASV24	FASV617	-	0.890442375978267
FASV24	FASV636	-	0.933600071303474
FASV24	BASV40	-	0.982777250515551
FASV24	BASV42	-	0.895159862510159
FASV24	BASV51	-	1
FASV117	FASV339	-	0.684225406640801
FASV117	FASV23	-	0.829342086194644
FASV117	FASV410	-	0.747336637291758
FASV117	FASV645	-	0.857314564606388
FASV117	FASV686	-	0.930879371285204
FASV117	FASV889	-	0.926759192575136
FASV117	BASV10	-	0.816703253629502
FASV117	BASV17	-	0.847453996879272
FASV117	BASV19	-	0.910452038636172
FASV117	BASV45	+	0.845115755021696
FASV250	FASV344	-	0.730879703222236
FASV250	FASV348	-	0.813232181487287
FASV250	FASV23	-	0.780572288461034
FASV250	FASV617	-	0.903977528156563
FASV250	FASV624	-	0.813568647565623
FASV250	FASV645	-	0.712622061257245
FASV250	FASV691	-	0.772621198529678
FASV250	FASV1163	-	0.786800653510847
FASV250	BASV30	-	0.785561117488421
FASV250	BASV76	+	0.964841073453563
FASV250	BASV81	+	0.996395676490703
FASV250	BASV114	+	0.990414823568432
FASV250	BASV140	+	0.993951370621004
FASV250	BASV143	+	0.998074339566242
FASV250	BASV263	+	0.980511737224592
FASV291	FASV288	+	0.980310274292023
FASV291	FASV482	-	0.830884606596322
FASV291	FASV543	-	0.861882075649814
FASV291	FASV624	-	1
FASV291	FASV636	-	0.918102072099578
FASV291	FASV686	-	0.796358314400745
FASV291	FASV691	-	1
FASV291	BASV8	-	0.918121519858616
FASV291	BASV23	-	0.926492253365147
FASV291	BASV33	-	0.808601546857464
FASV291	BASV35	-	0.815192374357361
FASV291	BASV56	-	0.865338580824804
FASV291	BASV57	-	0.770119512574875
FASV291	BASV102	-	0.898645626147238
FASV291	BASV108	-	0.907362949760161
FASV288	FASV303	-	0.839203455307133
FASV288	FASV314	-	0.949997209819171
FASV288	FASV333	-	0.961149094169275
FASV288	FASV23	-	0.834111052257137
FASV288	FASV376	-	0.873196708076968
FASV288	FASV383	-	0.873414677780468
FASV288	FASV397	-	0.843602710518073
FASV288	FASV410	-	0.908257986040505
FASV288	FASV543	+	0.974784981840931
FASV288	FASV636	+	0.966645912044756
FASV288	FASV710	+	0.855251415929345
FASV288	BASV31	-	0.720286654498351
FASV288	BASV33	-	0.78980977957909
FASV288	BASV40	-	0.739427644257089
FASV288	BASV102	-	0.888567408259369
FASV288	BASV108	-	0.78838479845316
FASV288	BASV119	-	0.726075247948284
FASV288	BASV151	-	0.779175886049011
FASV303	FASV356	-	0.79132245497864
FASV303	FASV624	-	0.771809130785277
FASV303	BASV9	+	0.979063033910424
FASV303	BASV10	+	0.99142698743134
FASV303	BASV18	+	0.989342044730177
FASV303	BASV20	+	0.995350828166689
FASV303	BASV21	+	0.998052072379559
FASV303	BASV22	+	0.974092849762138
FASV303	BASV24	+	0.991173770646584
FASV303	BASV25	+	0.986929923692537
FASV303	BASV28	+	0.996739056461087
FASV303	BASV140	-	0.954130419590798
FASV314	FASV327	-	1
FASV314	FASV559	-	0.827855689573554
FASV314	FASV624	-	0.644256769275214
FASV314	FASV710	-	0.841723439952238
FASV314	FASV1010	-	0.704890604910613
FASV313	FASV350	+	0.901771711888422
FASV313	FASV383	-	0.734459584732551
FASV313	FASV528	+	0.728393633455022
FASV313	FASV834	-	0.838719871321876
FASV313	FASV868	-	0.889862952139321
FASV313	FASV1068	-	0.862452058742385
FASV313	BASV17	+	0.772168531115847
FASV313	BASV25	-	0.987291032709361
FASV313	BASV26	-	0.893372240908517
FASV313	BASV29	-	0.740935104100447
FASV313	BASV32	-	0.833597677400642
FASV313	BASV53	-	0.829367357293122
FASV313	BASV112	-	0.774878970577097
FASV327	FASV339	-	0.883705308067233
FASV327	FASV362	+	0.654497232633612
FASV327	FASV555	+	0.973284728315295
FASV327	FASV556	+	0.916463693560042
FASV327	FASV558	+	0.974002247807691
FASV327	FASV579	+	0.974490016358569
FASV327	FASV601	+	0.929393400759845
FASV327	FASV636	+	0.990854229748915
FASV327	FASV645	+	0.989097353495905
FASV327	FASV686	+	0.982136023395607
FASV327	FASV687	+	0.966686432119514
FASV327	FASV701	+	0.956260287613867
FASV327	FASV710	+	0.979804242532439
FASV327	FASV834	+	0.980168514038485
FASV327	FASV868	+	0.974513300367927
FASV327	FASV1155	+	0.849005929556312
FASV327	FASV1163	+	0.751796808455743
FASV327	BASV21	+	0.768234957617396
FASV327	BASV49	-	0.760035255412147
FASV327	BASV51	-	0.806205756037312
FASV327	BASV57	-	0.758799344835666
FASV333	FASV336	-	0.903402456664154
FASV333	FASV344	-	0.824083755501949
FASV333	FASV350	-	0.70786581877466
FASV333	FASV362	-	0.824190683061795
FASV333	FASV508	-	0.77770014251309
FASV333	FASV691	-	0.755119089637297
FASV333	FASV890	-	0.809268826592527
FASV333	FASV1339	+	0.638441865020411
FASV333	BASV25	+	0.984504777285264
FASV333	BASV26	+	0.969040558956426
FASV333	BASV27	+	0.991179698915618
FASV333	BASV29	+	0.98414842335971
FASV333	BASV33	+	0.986022438896012
FASV333	BASV36	+	0.992948066132924
FASV333	BASV38	+	0.995684160981869
FASV333	BASV39	+	0.99384775810282
FASV333	BASV42	+	0.9931176729252
FASV333	BASV43	+	0.987144350592468
FASV333	BASV50	+	0.990839009453233
FASV333	BASV52	+	0.99296557730037
FASV333	BASV54	+	0.977605587756124
FASV333	BASV61	+	0.840454521684226
FASV339	FASV482	-	0.716892683193389
FASV339	FASV528	-	0.796653326325698
FASV339	FASV558	-	0.751614778782721
FASV339	FASV1068	-	0.888527758947113
FASV339	FASV1155	-	0.795033040365907
FASV339	FASV1227	-	0.720393643119101
FASV339	BASV6	-	0.778271638112248
FASV339	BASV23	-	0.783183599172219
FASV339	BASV57	-	0.777338953621953
FASV336	FASV356	+	0.973860194159378
FASV336	FASV362	+	0.995103826459246
FASV336	FASV390	+	0.988011039122333
FASV336	FASV400	+	0.99459136960745
FASV336	FASV410	+	0.999192693374217
FASV336	FASV461	+	0.989189088728695
FASV336	FASV482	+	0.983259205938687
FASV336	FASV539	+	0.997569394275693
FASV336	FASV555	+	0.998060393652202
FASV336	FASV558	+	0.976063973785749
FASV336	FASV559	+	0.995209971422066
FASV336	FASV579	+	0.66475823714552
FASV336	FASV636	+	0.812697790610913
FASV336	FASV1155	+	0.774019387883101
FASV336	BASV24	-	0.777044069424018
FASV336	BASV26	-	0.839100258083737
FASV336	BASV31	-	0.80517940338076
FASV336	BASV69	-	0.90044009480114
FASV336	BASV70	-	0.850807834106709
FASV336	BASV81	-	0.632056410449571
FASV336	BASV102	-	0.800504768951609
FASV344	FASV356	-	0.716201672608661
FASV344	FASV539	-	0.791865716379275
FASV344	FASV624	-	0.829776325337957
FASV344	FASV710	+	0.684554343651475
FASV344	BASV8	+	0.990313714690338
FASV344	BASV12	+	0.991663292206486
FASV344	BASV13	+	0.964849199260553
FASV344	BASV16	+	0.983128436867204
FASV344	BASV18	+	0.97254786449054
FASV344	BASV20	+	0.981602909434065
FASV344	BASV22	+	0.99206321004926
FASV344	BASV25	+	0.964887172919455
FASV344	BASV32	+	0.97873773042554
FASV344	BASV33	+	0.990672110492895
FASV344	BASV36	+	0.662787123620093
FASV344	BASV42	+	0.885018779576307
FASV344	BASV43	+	0.795090552341114
FASV344	BASV76	+	0.789831273336844
FASV342	FASV380	-	0.824935719731025
FASV342	FASV393	-	0.863634258526953
FASV342	FASV412	-	0.806868049886137
FASV342	FASV710	-	0.940955749888669
FASV342	FASV755	-	0.867780712895306
FASV342	FASV849	-	0.724289741413382
FASV342	FASV890	-	0.858551224419567
FASV342	BASV11	-	0.805800272351161
FASV342	BASV30	-	0.781261954084412
FASV342	BASV42	-	0.856133577791707
FASV342	BASV54	+	0.658487492389329
FASV342	BASV119	+	0.988145817839775
FASV342	BASV143	+	0.976067497040181
FASV342	BASV255	+	0.986503233569967
FASV342	BASV263	+	0.95366696226509
FASV348	FASV350	+	0.967722006056727
FASV348	FASV356	+	0.984492466667584
FASV348	FASV362	+	0.973982170289358
FASV348	FASV23	+	0.991602356582372
FASV348	FASV376	+	0.984488429342558
FASV348	FASV380	+	0.989323265869981
FASV348	FASV393	+	0.977557542474041
FASV348	FASV390	+	0.987202600311022
FASV348	FASV410	+	0.979140732034457
FASV348	FASV423	+	0.97824933850429
FASV348	FASV482	+	0.990225347508997
FASV348	FASV508	+	0.992556919944139
FASV348	FASV528	+	0.981295089682899
FASV348	FASV539	+	0.986137103793215
FASV348	FASV559	+	0.928497074929725
FASV348	FASV579	+	0.813684866867381
FASV348	FASV889	+	0.787120413480385
FASV348	BASV21	-	0.822627222741203
FASV348	BASV58	-	0.850336806269283
FASV348	BASV63	-	0.797830528144122
FASV348	BASV71	-	0.919917709881515
FASV348	BASV263	-	0.853760756484525
FASV350	FASV508	-	0.722651850445728
FASV350	FASV601	-	0.851365791272383
FASV350	FASV691	+	0.604721040115817
FASV350	FASV1351	+	0.954774736103155
FASV350	BASV6	+	0.935004533223754
FASV350	BASV8	+	0.924805622580301
FASV350	BASV10	+	0.947000503293347
FASV350	BASV11	+	0.908858643796161
FASV350	BASV16	+	0.963331666704073
FASV350	BASV18	+	0.963648289879971
FASV350	BASV19	+	0.951432093152207
FASV350	BASV20	+	0.956238195075955
FASV350	BASV22	+	0.958377646418943
FASV350	BASV23	+	0.985561509512433
FASV350	BASV26	+	0.936192611139091
FASV350	BASV28	+	0.949456583442829
FASV350	BASV30	+	0.955770080660543
FASV350	BASV31	+	0.963755212775775
FASV350	BASV32	+	0.944747515587177
FASV350	BASV33	+	0.932814106702384
FASV350	BASV35	+	0.976285632547537
FASV350	BASV112	-	0.746224569476606
FASV354	FASV356	-	0.952913078669499
FASV354	FASV393	-	1
FASV354	FASV834	-	0.82511832348859
FASV354	FASV1351	-	0.841982107342951
FASV354	BASV38	-	0.924245968201235
FASV354	BASV53	-	0.913397876548193
FASV354	BASV57	-	0.958517467042482
FASV354	BASV85	-	0.818015552829024
FASV354	BASV108	-	0.887658327243878
FASV354	BASV143	-	0.916012479192076
FASV356	FASV686	+	0.877953990303967
FASV356	BASV27	-	0.783278799853368
FASV356	BASV29	-	0.842210256546852
FASV356	BASV35	-	0.809525410697681
FASV356	BASV57	+	0.70760980441075
FASV356	BASV76	-	0.950321650681158
FASV356	BASV81	-	0.852863619684768
FASV356	BASV102	-	0.740284638845903
FASV356	BASV114	-	0.813023225432634
FASV362	FASV400	-	0.819678553286165
FASV362	FASV755	-	0.830585518298766
FASV362	BASV19	+	0.973696185313956
FASV362	BASV20	+	0.953220886901686
FASV362	BASV21	+	0.990542415235092
FASV362	BASV23	+	0.975468653842398
FASV362	BASV27	+	0.995579352106333
FASV362	BASV29	+	0.998497915251289
FASV362	BASV30	+	0.99579478484173
FASV362	BASV31	+	0.97973490850589
FASV362	BASV33	+	0.977496286947227
FASV362	BASV35	+	0.987946713144992
FASV362	BASV39	+	0.995175699207346
FASV362	BASV42	+	0.991951798172869
FASV362	BASV45	+	0.99329650828195
FASV362	BASV49	+	0.991632387431585
FASV362	BASV50	+	0.993466112715906
FASV362	BASV51	+	0.988971432417089
FASV362	BASV52	+	0.992682828695349
FASV362	BASV53	+	0.959060602157781
FASV362	BASV56	+	0.647688900104722
FASV362	BASV61	+	0.867393737291931
FASV362	BASV263	+	0.778333351618044
FASV23	FASV579	-	0.807702606667408
FASV23	FASV617	-	0.843966965842936
FASV23	FASV686	-	0.806287467625726
FASV23	BASV9	-	0.944498202814462
FASV23	BASV10	-	0.865905012209472
FASV23	BASV13	-	0.705229324465973
FASV23	BASV18	-	0.839823928897007
FASV23	BASV32	-	0.790033278354497
FASV23	BASV57	-	0.77211906940737
FASV23	BASV81	-	0.844378458129708
FASV23	BASV140	+	0.654891166341979
FASV376	FASV539	+	0.989355747994493
FASV376	FASV555	+	0.987690736990809
FASV376	FASV558	+	0.98909940805985
FASV376	FASV559	+	0.954641520306471
FASV376	FASV579	+	0.97359302563859
FASV376	FASV617	+	0.987695975040225
FASV376	FASV636	+	0.992774863454271
FASV376	FASV640	+	0.992194498933527
FASV376	FASV645	+	0.992404396065576
FASV376	FASV687	+	0.980682538052423
FASV376	FASV691	+	0.987894144763099
FASV376	FASV755	+	0.989368371012171
FASV376	FASV834	+	0.987932078554836
FASV376	FASV868	+	0.990930661723448
FASV376	FASV889	+	0.996491770260638
FASV376	FASV890	+	0.98991308061249
FASV376	FASV937	+	0.991709195190731
FASV376	FASV1010	+	0.996978660395869
FASV376	FASV1068	+	0.967727457632993
FASV376	FASV1163	+	0.995156999939951
FASV376	FASV1187	+	0.649832705477864
FASV376	BASV6	+	0.830378960091009
FASV376	BASV27	+	0.78015436133209
FASV376	BASV56	-	0.743126575327288
FASV376	BASV58	-	0.800067549837714
FASV380	FASV423	-	0.896582946238905
FASV380	FASV461	-	0.819850741111424
FASV380	FASV528	-	0.679356381760082
FASV380	FASV555	-	0.824112517248409
FASV380	FASV701	-	0.749032401560398
FASV380	FASV1351	-	0.757843570308554
FASV380	BASV17	-	0.787549645696365
FASV380	BASV25	+	0.644980487564645
FASV380	BASV50	+	0.986676281986723
FASV380	BASV54	+	0.986050700347192
FASV380	BASV56	+	0.954782721745318
FASV380	BASV59	+	0.978707941170122
FASV380	BASV63	+	0.986863457585108
FASV380	BASV69	+	0.991544238255573
FASV380	BASV70	+	0.995614200889062
FASV380	BASV76	+	0.992934501150714
FASV380	BASV81	+	0.979111230619804
FASV380	BASV102	+	0.987043205227187
FASV380	BASV112	+	0.989125557300575
FASV380	BASV119	+	0.969608419141703
FASV380	BASV140	+	0.997261815468175
FASV380	BASV143	+	0.990931773691878
FASV380	BASV151	+	0.989508739002994
FASV380	BASV255	+	0.987702464177697
FASV380	BASV263	+	0.9575750727535
FASV383	FASV390	+	0.985433432287237
FASV383	FASV397	+	0.993090504895687
FASV383	FASV701	-	0.790592323317608
FASV383	FASV834	-	0.866680384224223
FASV383	FASV1155	-	1
FASV383	FASV1163	-	0.939776822296949
FASV383	BASV6	-	1
FASV383	BASV29	-	0.919552731479361
FASV383	BASV49	-	0.896299795529819
FASV383	BASV61	-	0.763823845512421
FASV383	BASV63	-	0.779594331476532
FASV393	FASV528	-	0.905928169613668
FASV393	FASV539	-	0.888478060593768
FASV393	FASV624	-	0.806171744618845
FASV393	FASV636	-	0.963220211454952
FASV393	FASV686	-	0.943935982570425
FASV393	FASV890	-	0.87475336147885
FASV393	FASV1010	-	0.866268988749418
FASV393	FASV1163	-	0.821795608793396
FASV393	FASV1227	-	0.881919477003281
FASV393	BASV23	+	0.9793422134238
FASV393	BASV26	+	0.982738573789393
FASV393	BASV42	+	0.788551433894228
FASV393	BASV50	+	0.838975606595209
FASV393	BASV51	+	0.89192384402314
FASV393	BASV58	-	0.695181363318232
FASV393	BASV102	+	0.894684397670249
FASV390	FASV555	-	0.841532305962524
FASV390	FASV558	-	0.836211778241031
FASV390	FASV1351	-	0.891309686173743
FASV390	BASV12	-	0.920473695450005
FASV390	BASV28	-	0.711340959855996
FASV390	BASV52	-	0.858175261309772
FASV390	BASV69	-	0.877843715017888
FASV390	BASV108	+	0.765495824231489
FASV397	FASV543	+	0.989886006143754
FASV397	FASV556	+	0.937261027430885
FASV397	FASV559	+	0.985765308557909
FASV397	FASV579	+	0.982706959910013
FASV397	FASV601	+	0.978969617274416
FASV397	FASV624	+	0.931375209512167
FASV397	FASV636	+	0.951485197081382
FASV397	FASV640	+	0.943068128744789
FASV397	FASV645	+	0.944429084522672
FASV397	FASV686	+	0.982827724306429
FASV397	FASV687	+	0.955984730791277
FASV397	FASV691	+	0.949698944286735
FASV397	FASV701	+	0.951457915245026
FASV397	FASV778	+	0.929594932313331
FASV397	FASV849	+	0.927979298190606
FASV397	FASV889	+	0.954933898222355
FASV397	FASV890	+	0.966464112368923
FASV397	FASV937	+	0.939643882538552
FASV397	FASV1010	+	0.96158972132703
FASV397	FASV1068	+	0.977822900861069
FASV397	FASV1155	+	0.967309611460563
FASV397	FASV1187	+	0.949085314794837
FASV397	FASV1227	+	0.973316715921369
FASV397	FASV1339	+	0.965021512114659
FASV397	BASV33	-	0.705878522409304
FASV397	BASV39	-	0.760807843860736
FASV397	BASV52	-	0.963051293500025
FASV397	BASV53	-	0.889953551170274
FASV397	BASV57	-	0.745742179928583
FASV397	BASV59	-	1
FASV400	FASV410	-	0.86622371402956
FASV400	FASV579	-	0.948336157038329
FASV400	FASV701	-	0.844864355236195
FASV400	FASV710	-	0.867865743851584
FASV400	FASV1227	-	0.815113815107446
FASV400	FASV1339	-	0.825959056355735
FASV400	BASV19	-	0.862791100017837
FASV400	BASV20	-	0.937155110300558
FASV400	BASV29	-	0.87730123194226
FASV400	BASV30	-	0.910347714953363
FASV400	BASV33	-	0.961774620142747
FASV400	BASV50	-	0.756582199499972
FASV400	BASV51	-	0.813360587753989
FASV400	BASV53	-	0.91013986311403
FASV400	BASV57	-	0.873754407806158
FASV400	BASV59	-	0.929228906595115
FASV410	FASV412	+	0.97824106281398
FASV410	FASV601	+	0.970798351689353
FASV410	FASV686	+	0.819473272011734
FASV410	BASV76	-	0.868545284703592
FASV410	BASV102	-	0.710945744111831
FASV412	FASV555	-	0.781736693056902
FASV412	BASV30	+	0.947475082100683
FASV412	BASV39	+	0.978500012666704
FASV412	BASV42	+	0.984715213405359
FASV412	BASV43	+	0.989229272173145
FASV412	BASV50	+	0.961340072829883
FASV412	BASV51	+	0.959027488617285
FASV412	BASV54	+	0.994175898949455
FASV412	BASV57	+	0.987297315531713
FASV412	BASV59	+	0.964691182675262
FASV412	BASV61	+	0.97477158482682
FASV412	BASV63	+	0.989633016178415
FASV412	BASV71	+	0.900375801193217
FASV412	BASV81	+	0.98580206013337
FASV412	BASV151	+	0.940617421080075
FASV412	BASV255	+	0.725124698827369
FASV423	BASV6	-	0.802806785350329
FASV423	BASV39	-	0.96941298348735
FASV423	BASV40	-	0.848643822520672
FASV423	BASV45	-	0.834608161314189
FASV423	BASV51	-	0.877423738413421
FASV423	BASV81	-	0.881817156510387
FASV461	FASV636	-	0.817750924631391
FASV461	BASV9	+	0.945884547876108
FASV461	BASV10	+	0.95858403008964
FASV461	BASV11	+	0.947908313666134
FASV461	BASV13	+	0.941451667876545
FASV461	BASV19	+	0.987789822566488
FASV461	BASV21	+	0.984319806910844
FASV461	BASV22	+	0.97496824343446
FASV461	BASV23	+	0.957153718310291
FASV461	BASV25	+	0.97101658262675
FASV461	BASV26	+	0.995866554492096
FASV461	BASV29	+	0.96558321823142
FASV461	BASV31	+	0.97562868700183
FASV461	BASV33	+	0.97128165489107
FASV461	BASV35	+	0.975180630932683
FASV461	BASV36	+	0.973519396926923
FASV461	BASV38	+	0.943939738486644
FASV461	BASV39	+	0.981200690207526
FASV461	BASV40	+	0.987172767137961
FASV461	BASV43	+	0.97907195283156
FASV461	BASV45	+	0.97487902038102
FASV461	BASV49	+	0.965259258306557
FASV461	BASV51	+	0.939826096493923
FASV461	BASV53	+	0.945069275719368
FASV482	FASV555	-	0.826326331453195
FASV482	FASV636	-	1
FASV482	FASV640	-	0.909110600711299
FASV482	FASV701	-	1
FASV482	BASV9	-	0.894682475033114
FASV482	BASV24	-	0.867515048215912
FASV482	BASV35	-	0.781793336299639
FASV482	BASV108	-	0.875822851093742
FASV482	BASV112	-	0.894472999865065
FASV508	FASV539	-	0.804034633806332
FASV508	FASV543	-	0.944545291082176
FASV508	FASV558	-	0.923041460327998
FASV508	FASV691	-	0.848123799262729
FASV508	FASV834	-	0.814134708849777
FASV508	BASV42	+	0.77678409506419
FASV528	FASV579	-	1
FASV528	FASV687	-	0.795412224715838
FASV528	BASV10	-	0.843300115189784
FASV528	BASV16	-	0.623917034015459
FASV528	BASV33	-	0.722840913244483
FASV528	BASV112	-	0.923891350192345
FASV539	BASV17	+	0.899695772235076
FASV539	BASV26	+	0.925026991503077
FASV539	BASV56	+	0.798831251142995
FASV539	BASV61	-	0.711314269833168
FASV539	BASV71	-	0.771169717251728
FASV539	BASV114	-	0.961151041868476
FASV539	BASV119	-	0.905653600832527
FASV539	BASV151	-	0.776426403138294
FASV539	BASV263	-	1
FASV543	FASV849	-	0.879833011449868
FASV543	BASV6	-	0.944079123173064
FASV543	BASV19	-	0.811185903770453
FASV543	BASV20	-	0.838881081644149
FASV543	BASV35	-	0.836975189138252
FASV543	BASV36	-	0.808511370809911
FASV543	BASV54	-	0.867432813791173
FASV543	BASV56	-	0.921583680114384
FASV543	BASV76	-	0.865396586223936
FASV543	BASV81	-	0.917376005249847
FASV543	BASV102	-	0.96399392172202
FASV555	FASV556	-	0.766996429811777
FASV555	FASV558	-	0.816227749065957
FASV555	FASV579	-	0.881244741839355
FASV555	FASV624	-	0.850785108075049
FASV555	FASV640	-	0.910526234404513
FASV555	FASV778	+	0.995265356797388
FASV555	FASV1227	+	0.978580360351238
FASV555	BASV30	+	0.898212728366319
FASV555	BASV255	-	0.753550161725752
FASV556	FASV558	-	0.824717577990444
FASV556	FASV624	-	0.795184888522538
FASV556	FASV1339	-	0.935868567825926
FASV556	FASV1351	-	0.816159648002371
FASV556	BASV9	-	0.811836160791494
FASV556	BASV12	-	0.785363621923385
FASV556	BASV28	-	0.863346698233764
FASV556	BASV69	-	0.803559963134692
FASV558	FASV687	+	0.942310636270871
FASV558	FASV691	+	0.953596800368667
FASV558	FASV701	+	0.978853181119881
FASV558	FASV710	+	0.980890993246273
FASV558	FASV868	+	0.995830316268991
FASV558	FASV890	+	0.993316575001641
FASV558	FASV937	+	0.990730566433567
FASV558	FASV1010	+	0.953810380203987
FASV558	FASV1155	+	0.965404687421604
FASV558	FASV1163	+	0.980513393638896
FASV558	FASV1339	+	0.989892261364522
FASV558	BASV6	+	0.987030829885084
FASV558	BASV9	+	0.984901233229743
FASV558	BASV10	+	0.976834325933512
FASV558	BASV11	+	0.987824536896614
FASV558	BASV13	+	0.972378192713312
FASV558	BASV16	+	0.941690986637973
FASV558	BASV18	+	0.990229685055488
FASV558	BASV19	+	0.9763142481399
FASV558	BASV20	+	0.963888298964932
FASV558	BASV22	+	0.909045558601767
FASV558	BASV24	+	0.987297206718135
FASV558	BASV25	+	0.976627832218012
FASV558	BASV33	+	0.888708222269306
FASV558	BASV35	+	0.742067154668737
FASV559	FASV601	-	0.798753038249495
FASV559	FASV624	-	0.86305920212195
FASV559	FASV687	-	0.809066365121672
FASV559	BASV10	-	0.934735882290308
FASV559	BASV11	-	0.865058407473117
FASV559	BASV16	-	0.720541248696544
FASV559	BASV19	-	0.828386003461042
FASV559	BASV33	-	0.817221918212625
FASV559	BASV58	-	0.752778038987866
FASV559	BASV83	-	0.844956176960737
FASV579	FASV849	+	0.981677606492852
FASV579	FASV868	+	0.951470622299131
FASV579	FASV889	+	0.987074497697391
FASV579	FASV937	+	0.981534998961597
FASV579	FASV1010	+	0.938318578287998
FASV579	FASV1163	+	0.994919033761875
FASV579	FASV1227	+	0.996778184347708
FASV579	FASV1339	+	0.993183332035217
FASV579	FASV1351	+	0.985159821597403
FASV579	BASV8	+	0.977928196081059
FASV579	BASV9	+	0.990151719364806
FASV579	BASV12	+	0.992238299700369
FASV579	BASV16	+	0.98895794791249
FASV579	BASV18	+	0.993384216672276
FASV579	BASV19	+	0.993975050823279
FASV579	BASV20	+	0.990994416406432
FASV579	BASV21	+	0.989586408399595
FASV579	BASV22	+	0.995222225037797
FASV579	BASV23	+	0.968483667749073
FASV579	BASV25	+	0.997633842994542
FASV579	BASV26	+	0.995615368761301
FASV579	BASV27	+	0.988105950318543
FASV579	BASV29	+	0.961081643445747
FASV579	BASV31	+	0.977619617667808
FASV579	BASV32	+	0.981537548451139
FASV579	BASV38	+	0.986490406431081
FASV579	BASV49	+	0.788448630142996
FASV579	BASV83	+	0.816662333612915
FASV601	FASV701	-	1
FASV601	FASV710	-	0.767046211761765
FASV601	FASV778	-	0.810539247047444
FASV601	FASV890	-	0.771375867516708
FASV601	BASV22	-	0.86502381003831
FASV601	BASV23	-	0.840802710919097
FASV601	BASV29	-	0.807655861485294
FASV601	BASV85	-	0.823229687077603
FASV601	BASV255	-	0.817491221740703
FASV617	FASV691	+	0.730991965220851
FASV617	FASV1351	+	0.992077835516061
FASV617	BASV10	+	0.99393864050082
FASV617	BASV11	+	0.977646248364451
FASV617	BASV12	+	0.992088652963351
FASV617	BASV20	+	0.994322110393773
FASV617	BASV30	+	0.965389527338418
FASV617	BASV33	+	0.994948830552763
FASV617	BASV35	+	0.982507161999048
FASV617	BASV36	+	0.933262013401622
FASV617	BASV40	+	0.987699313605426
FASV617	BASV45	+	0.971473435374828
FASV617	BASV69	+	0.796660659599808
FASV624	FASV640	+	0.738019043941891
FASV624	FASV1227	-	1
FASV624	FASV1339	-	0.723114523854098
FASV624	BASV6	-	0.788149821039791
FASV624	BASV12	-	0.763206137315352
FASV624	BASV39	-	0.843534441086337
FASV624	BASV40	-	0.799886639412303
FASV624	BASV45	-	0.645397188283872
FASV624	BASV51	-	0.755907653785483
FASV624	BASV81	-	0.722850580435755
FASV636	FASV691	-	0.739759216289095
FASV636	FASV890	-	0.773148356826534
FASV636	FASV1339	+	0.62259964083056
FASV636	BASV25	+	0.977707969066167
FASV636	BASV29	+	0.980224822940037
FASV636	BASV30	+	0.947135502445803
FASV636	BASV33	+	0.970615241108191
FASV636	BASV36	+	0.983213857742119
FASV636	BASV39	+	0.986961530671121
FASV636	BASV43	+	0.963471777607719
FASV636	BASV54	+	0.96551024123097
FASV636	BASV59	+	0.979114856673546
FASV636	BASV61	+	0.927484903353723
FASV636	BASV69	+	0.985573785166096
FASV636	BASV70	+	0.984859649450524
FASV636	BASV81	+	0.939403375339787
FASV636	BASV102	+	0.946052607196831
FASV636	BASV119	+	0.969768208444526
FASV636	BASV140	+	0.982373230643172
FASV640	FASV686	+	0.859342347216758
FASV640	BASV27	-	0.757236693320466
FASV640	BASV29	-	0.83311356546149
FASV640	BASV35	-	0.804350199544222
FASV640	BASV76	-	0.916377971547393
FASV640	BASV81	-	0.831576903010674
FASV640	BASV102	-	0.72735560728829
FASV640	BASV114	-	0.768348387837717
FASV645	FASV834	-	0.810689066533739
FASV645	BASV21	-	0.810425405641849
FASV645	BASV56	+	0.954469501470141
FASV645	BASV57	+	0.99435051580437
FASV645	BASV58	+	0.987451483618685
FASV645	BASV70	+	0.991873084999618
FASV645	BASV76	+	0.993821991528039
FASV645	BASV81	+	0.997046409996785
FASV645	BASV83	+	0.973472533692977
FASV645	BASV102	+	0.974984905636729
FASV645	BASV108	+	0.981882136252219
FASV645	BASV119	+	0.997635498257262
FASV645	BASV143	+	0.992660418771684
FASV645	BASV255	+	0.985249443105765
FASV645	BASV263	+	0.98835932150877
FASV686	FASV687	+	0.994624712919042
FASV686	FASV701	+	0.982442241557949
FASV686	FASV710	+	0.941188498245157
FASV686	FASV778	+	0.996003818999198
FASV686	FASV834	+	0.988015249109728
FASV686	FASV849	+	0.980996024874093
FASV686	FASV889	+	0.930141137594421
FASV686	FASV937	+	0.99502597373638
FASV686	FASV1010	+	0.966939507168158
FASV686	FASV1187	+	0.993960723048947
FASV686	FASV1227	+	0.990984078384438
FASV686	BASV6	+	0.63734870575285
FASV686	BASV11	+	0.88891627606822
FASV686	BASV20	-	0.705869643616942
FASV686	BASV31	+	0.768223403602591
FASV686	BASV61	-	0.829421177730104
FASV686	BASV69	-	0.87869569177531
FASV686	BASV83	-	0.843758473665931
FASV687	FASV1010	-	0.988061130128762
FASV687	FASV1068	-	0.896691478902389
FASV687	FASV1187	-	0.728400701547446
FASV687	FASV1351	-	0.857623293723499
FASV687	BASV22	-	0.81061985663182
FASV687	BASV42	-	0.783513028454447
FASV687	BASV56	-	0.881708030962625
FASV687	BASV71	+	0.646897284818801
FASV691	FASV778	+	0.986397955932242
FASV691	FASV834	+	0.931618809349397
FASV691	FASV849	+	0.978487706173966
FASV691	FASV889	+	0.983981883903008
FASV691	FASV890	+	0.945262868975643
FASV691	FASV937	+	0.96093912980421
FASV691	FASV1068	+	0.990207304064368
FASV691	FASV1155	+	0.973368298271441
FASV691	FASV1163	+	0.990634033939259
FASV691	FASV1187	+	0.984399701012007
FASV691	FASV1227	+	0.983004681718444
FASV691	FASV1351	+	0.965289420705359
FASV691	BASV6	+	0.984268426911986
FASV691	BASV10	+	0.981822568234065
FASV691	BASV12	+	0.977109368468656
FASV691	BASV16	+	0.995319664751684
FASV691	BASV17	+	0.987319384216584
FASV691	BASV18	+	0.98012682654715
FASV691	BASV19	+	0.985128648202879
FASV691	BASV20	+	0.9967619532632
FASV691	BASV21	+	0.969729828198809
FASV691	BASV23	+	0.993654924571591
FASV691	BASV24	+	0.994528297193225
FASV691	BASV25	+	0.982255655365957
FASV691	BASV27	+	0.972237079199505
FASV691	BASV29	+	0.96629736422154
FASV691	BASV30	+	0.97863801421754
FASV691	BASV35	+	0.977325542104516
FASV691	BASV36	+	0.995409518534607
FASV691	BASV38	+	0.974127004990823
FASV691	BASV39	+	0.973802822192613
FASV691	BASV40	+	0.983421528357655
FASV701	FASV1068	-	1
FASV701	BASV39	-	0.687060246816766
FASV701	BASV69	-	0.731920763675279
FASV710	BASV25	-	0.853720981104362
FASV755	BASV33	-	0.94383899341142
FASV755	BASV42	-	1
FASV755	BASV54	-	0.759955503210594
FASV755	BASV263	-	0.830535004075388
FASV778	FASV889	-	0.64711903460644
FASV778	FASV1227	-	0.820441420470924
FASV778	BASV13	-	0.708797861502376
FASV778	BASV36	-	0.932787235469661
FASV778	BASV51	-	0.880233541754718
FASV778	BASV52	-	0.894999396482182
FASV778	BASV114	-	0.872505737766125
FASV834	BASV50	+	0.808786229050265
FASV849	BASV40	-	0.794533222740207
FASV849	BASV49	-	0.739278768166042
FASV849	BASV83	-	0.775850454275212
FASV868	BASV16	-	0.848749411944685
FASV868	BASV42	+	0.992387723751988
FASV868	BASV53	+	0.963834029761321
FASV868	BASV56	+	0.972697385140748
FASV868	BASV57	+	0.984886983251912
FASV868	BASV63	+	0.965750472684975
FASV868	BASV71	+	0.980427271954791
FASV868	BASV81	+	0.989769519671369
FASV868	BASV108	+	0.987981948212419
FASV889	FASV1068	+	0.951585306085255
FASV889	FASV1227	+	0.974095368826591
FASV889	BASV8	+	0.972019236961113
FASV889	BASV49	-	0.757884526737505
FASV889	BASV58	-	0.981552509065088
FASV889	BASV59	-	0.894202591823664
FASV889	BASV71	-	1
FASV890	FASV1187	-	0.85829032114714
FASV890	BASV20	-	0.690416570476944
FASV890	BASV28	-	0.836576334019914
FASV890	BASV39	-	0.748797385455947
FASV890	BASV51	-	0.818801008060471
FASV890	BASV71	-	0.847604087639523
FASV890	BASV76	-	0.936940158475484
FASV890	BASV140	-	0.859283746751434
FASV890	BASV143	-	0.922280697126119
FASV890	BASV263	-	0.944823963378693
FASV937	BASV16	-	0.864342013020852
FASV1010	BASV23	-	0.713442199812318
FASV1010	BASV27	-	0.788390081492016
FASV1010	BASV36	-	0.972098309017218
FASV1010	BASV38	-	0.916565853286172
FASV1010	BASV45	-	1
FASV1010	BASV102	-	0.883500008118867
FASV1068	FASV1227	-	0.931785860019073
FASV1068	BASV16	-	0.810298114576437
FASV1068	BASV17	-	0.834789047144499
FASV1068	BASV31	-	0.79361196327392
FASV1068	BASV32	-	0.789072626166399
FASV1068	BASV51	-	0.872639666085202
FASV1068	BASV52	-	0.924351802343458
FASV1068	BASV69	-	0.845175414907655
FASV1068	BASV70	-	0.936556155024674
FASV1068	BASV81	-	0.966839284030276
FASV1068	BASV151	-	0.72843821619356
FASV1068	BASV255	-	0.840631748497324
FASV1155	FASV1163	-	0.895448172565637
FASV1155	FASV1339	-	0.846271244957144
FASV1155	BASV6	-	0.901720023743021
FASV1155	BASV29	+	0.979469023662324
FASV1155	BASV49	+	0.982006413754768
FASV1155	BASV114	+	0.819121071666269
FASV1163	BASV143	-	0.86846842894371
FASV1187	FASV1227	-	0.69309243891413
FASV1187	BASV23	-	0.742116293674719
FASV1187	BASV57	-	0.76463905349471
FASV1227	BASV10	+	0.957062028635851
FASV1227	BASV19	+	0.980554489027704
FASV1227	BASV21	+	0.986875940017178
FASV1227	BASV22	+	0.993887755342359
FASV1227	BASV25	+	0.977472879995609
FASV1227	BASV26	+	0.969527778380931
FASV1227	BASV29	+	0.997517672027934
FASV1227	BASV31	+	0.992317884843056
FASV1227	BASV33	+	0.973310489698973
FASV1227	BASV35	+	0.989096603048116
FASV1227	BASV36	+	0.995274063660809
FASV1227	BASV39	+	0.97391678415055
FASV1227	BASV40	+	0.924974148248243
FASV1227	BASV43	+	0.989104458460561
FASV1227	BASV45	+	0.983722689140509
FASV1227	BASV53	+	0.994706942599973
FASV1227	BASV54	+	0.95231820149725
FASV1227	BASV59	+	0.985240977113356
FASV1227	BASV61	+	0.984207446400495
FASV1227	BASV70	+	0.99414182734655
FASV1227	BASV71	+	0.972700054833825
FASV1227	BASV140	+	0.838271373556195
FASV1339	BASV49	-	0.722691172965714
FASV1339	BASV51	-	0.797051533690292
FASV1339	BASV57	-	0.766614588434501
FASV1351	BASV8	-	0.881341612831196
FASV1351	BASV12	-	0.731623494175476
FASV1351	BASV17	-	0.751224438330948
FASV1351	BASV31	-	0.790675987322661
BASV6	BASV23	+	0.965715265785086
BASV6	BASV24	+	0.994670678860964
BASV6	BASV25	+	0.996221730517627
BASV6	BASV30	+	0.98618069213201
BASV6	BASV32	+	0.993475045032499
BASV6	BASV33	+	0.996019532931254
BASV6	BASV38	+	0.981109691800166
BASV6	BASV39	+	0.974945922438614
BASV6	BASV43	+	0.997642256141807
BASV6	BASV49	+	0.996191221139964
BASV6	BASV51	+	0.971862112720335
BASV6	BASV52	+	0.988977415962005
BASV6	BASV53	+	0.997306813006095
BASV6	BASV56	+	0.973900580694599
BASV6	BASV57	+	0.930883620384753
BASV6	BASV59	+	0.991196628466768
BASV6	BASV61	+	0.983865650455707
BASV6	BASV76	+	0.993623348430879
BASV6	BASV81	+	0.964205958705349
BASV6	BASV108	+	0.990314176157578
BASV6	BASV112	+	0.987461368288148
BASV6	BASV140	+	0.995616056331757
BASV6	BASV143	+	0.97509201482607
BASV6	BASV263	+	0.984751575302041
BASV8	BASV11	+	0.996718170229365
BASV8	BASV35	+	0.815833995602177
BASV8	BASV40	-	0.695599406805353
BASV8	BASV49	-	0.765874405067345
BASV8	BASV58	-	0.942130530290289
BASV8	BASV59	-	0.899779614216403
BASV8	BASV69	-	0.778437063842814
BASV8	BASV71	-	1
BASV9	BASV17	-	0.869850082484485
BASV9	BASV30	-	0.940368761407875
BASV9	BASV43	-	0.80133382166647
BASV9	BASV45	-	0.843176963834873
BASV9	BASV70	-	0.846053764744077
BASV9	BASV71	-	0.786282814653129
BASV9	BASV151	-	0.86140406142121
BASV9	BASV255	-	0.92187771707937
BASV10	BASV20	-	0.861524271446732
BASV10	BASV21	-	0.916728866089813
BASV10	BASV24	-	0.956176850900263
BASV10	BASV35	-	0.783208343453399
BASV10	BASV36	-	0.827888580379773
BASV10	BASV39	-	0.868569558041454
BASV10	BASV43	-	0.860386141421487
BASV10	BASV58	+	0.995300018092459
BASV10	BASV108	+	0.974854604243463
BASV11	BASV112	-	0.823406519049019
BASV11	BASV143	-	0.849434812186599
BASV12	BASV19	-	1
BASV12	BASV20	-	0.868634096023507
BASV12	BASV25	-	1
BASV12	BASV52	-	0.88766062778541
BASV12	BASV81	-	0.903807222764587
BASV12	BASV151	-	0.792420315034778
BASV12	BASV255	-	0.792110102978904
BASV13	BASV28	-	0.733040824794791
BASV13	BASV45	-	0.853156841880822
BASV13	BASV49	-	0.881810290337297
BASV13	BASV59	-	0.819834397564319
BASV13	BASV61	-	0.907099264515128
BASV13	BASV70	-	0.908299780817676
BASV13	BASV140	-	0.810688983763195
BASV13	BASV151	-	0.860718472380908
BASV16	BASV17	-	0.853931381696988
BASV16	BASV19	-	0.89410675682696
BASV16	BASV38	+	0.963944891399586
BASV16	BASV42	+	0.961096902407616
BASV16	BASV61	+	0.976201837117795
BASV16	BASV69	+	0.936919739238671
BASV16	BASV263	+	0.944843537300797
BASV17	BASV52	-	0.780709492460135
BASV17	BASV57	-	0.807254780118881
BASV17	BASV76	-	0.999169888046646
BASV17	BASV81	-	0.86411782484294
BASV17	BASV112	-	1
BASV18	BASV31	-	0.869467197648973
BASV18	BASV51	-	0.907379473143873
BASV18	BASV69	-	0.832782545692961
BASV18	BASV70	-	0.851178201439906
BASV19	BASV31	-	0.832992198917796
BASV19	BASV32	-	0.920122359947503
BASV19	BASV45	-	0.868944231239607
BASV19	BASV49	-	0.911738833292409
BASV19	BASV52	-	0.938606314768869
BASV19	BASV71	-	0.787681591168322
BASV19	BASV81	-	0.911711979494565
BASV19	BASV102	-	0.873819292005572
BASV19	BASV112	-	0.938236012147857
BASV20	BASV30	+	0.989507106054218
BASV20	BASV33	+	0.97194833922145
BASV20	BASV53	+	0.981814575064132
BASV20	BASV56	+	0.967206239439142
BASV20	BASV114	+	0.969884002209045
BASV20	BASV151	+	0.990892964378405
BASV21	BASV24	+	0.889517329640874
BASV21	BASV112	-	0.734862729636161
BASV21	BASV119	-	0.814411041790362
BASV21	BASV263	-	0.772168527975737
BASV22	BASV52	-	0.913096601757027
BASV22	BASV57	-	0.805812240200184
BASV22	BASV61	-	0.757074939443687
BASV22	BASV140	-	0.855649677263986
BASV23	BASV52	-	0.768137174418229
BASV24	BASV26	+	0.961149945788785
BASV24	BASV27	+	0.976834114217195
BASV24	BASV28	+	0.980489039787709
BASV24	BASV33	+	0.991908680713503
BASV24	BASV36	+	0.990199282570577
BASV24	BASV38	+	0.98999586237203
BASV24	BASV42	+	0.962388860552973
BASV24	BASV43	+	0.98080456431319
BASV24	BASV50	+	0.990061097320072
BASV24	BASV52	+	0.989736938930556
BASV24	BASV54	+	0.971421026473883
BASV24	BASV56	+	0.975545241332886
BASV24	BASV57	+	0.987746413276478
BASV24	BASV59	+	0.964095528647006
BASV24	BASV61	+	0.937155993405385
BASV24	BASV69	+	0.986158464751816
BASV24	BASV70	+	0.971073450202058
BASV24	BASV71	+	0.965740884580179
BASV24	BASV81	+	0.894656402018313
BASV24	BASV85	+	0.989400894650686
BASV24	BASV102	+	0.974849841675972
BASV24	BASV119	+	0.997176064928471
BASV24	BASV140	+	0.980935053877374
BASV24	BASV255	+	0.991783248888603
BASV24	BASV263	+	0.969682550941428
BASV25	BASV28	+	0.976696484795989
BASV25	BASV31	+	0.98628938302441
BASV25	BASV32	+	0.989082210996087
BASV25	BASV85	-	0.773158793017006
BASV25	BASV114	-	0.792813369051755
BASV26	BASV28	-	0.991742887213672
BASV26	BASV29	-	0.891870767384628
BASV26	BASV32	-	0.782531374197826
BASV26	BASV35	-	1
BASV26	BASV69	-	0.881458691369097
BASV26	BASV143	-	0.939292503416181
BASV27	BASV35	-	0.836568213772233
BASV27	BASV36	-	0.864266186352026
BASV27	BASV57	-	0.821164037224268
BASV27	BASV58	-	0.808026297096044
BASV27	BASV108	-	0.858206387118251
BASV27	BASV112	-	0.93126332309531
BASV28	BASV30	-	0.88315715031508
BASV28	BASV31	-	0.926091433553966
BASV28	BASV35	-	0.963266811389574
BASV28	BASV51	-	0.791829866381847
BASV28	BASV52	-	0.818596387506197
BASV28	BASV54	-	0.910000981357124
BASV28	BASV58	-	0.887248870138438
BASV28	BASV61	-	0.928182510297514
BASV28	BASV85	+	0.983015854352306
BASV28	BASV255	+	0.988012899081759
BASV29	BASV31	+	0.990594023337317
BASV29	BASV51	+	0.979400394136104
BASV29	BASV53	+	0.993386722495211
BASV29	BASV59	+	0.988284246729939
BASV29	BASV108	+	0.988190937448493
BASV29	BASV140	+	0.962472448213884
BASV29	BASV143	+	0.984154128435552
BASV30	BASV63	-	0.771341044133237
BASV30	BASV76	-	0.819849813929523
BASV30	BASV119	-	1
BASV30	BASV140	-	0.897771805216417
BASV31	BASV32	-	1
BASV31	BASV61	-	0.886494370352679
BASV31	BASV119	-	0.924309143136429
BASV32	BASV39	-	0.820537661871962
BASV32	BASV40	-	0.848744648611322
BASV32	BASV61	-	0.786037480336286
BASV32	BASV63	-	0.803455427704775
BASV32	BASV119	-	0.861298112664663
BASV32	BASV140	-	0.919891745358334
BASV33	BASV40	-	0.862177665099442
BASV33	BASV42	-	0.934725445062348
BASV33	BASV49	-	0.955087789416289
BASV33	BASV61	-	0.749388800686558
BASV33	BASV63	-	0.826889605509978
BASV33	BASV70	-	0.907978321990639
BASV33	BASV81	-	0.85835575714341
BASV33	BASV85	-	0.907795340720552
BASV35	BASV45	+	0.991072116845044
BASV35	BASV51	+	0.982583197546618
BASV35	BASV76	+	0.991863060358931
BASV35	BASV83	+	0.98143699491983
BASV36	BASV51	+	0.982995230446784
BASV36	BASV52	+	0.99590712160715
BASV36	BASV54	+	0.992753343528199
BASV36	BASV151	+	0.778704836628774
BASV38	BASV40	-	0.845679085845689
BASV38	BASV49	-	0.841912913759244
BASV38	BASV58	-	0.998032851101132
BASV38	BASV59	-	0.882249579213309
BASV38	BASV69	-	0.807361793341131
BASV38	BASV71	-	1
BASV39	BASV71	-	0.937421630077711
BASV39	BASV140	-	0.835931398987282
BASV39	BASV143	-	0.834116303443552
BASV40	BASV57	-	0.864879080440811
BASV40	BASV58	-	0.787175595966255
BASV40	BASV108	-	0.867890015686339
BASV40	BASV112	-	0.918571640146037
BASV42	BASV45	-	0.86803821843466
BASV42	BASV49	-	0.925179827180425
BASV42	BASV52	-	0.951252201011722
BASV42	BASV70	-	0.849916018377306
BASV42	BASV71	-	0.827099788086646
BASV42	BASV81	-	0.872819633277192
BASV42	BASV102	-	0.867103417533536
BASV42	BASV112	-	0.934110014618758
BASV43	BASV45	+	0.966881130213241
BASV43	BASV58	+	0.963216180902119
BASV43	BASV63	+	0.994292171214829
BASV43	BASV140	+	0.967208679426309
BASV43	BASV151	+	0.970972220325925
BASV45	BASV51	+	0.968602344627131
BASV45	BASV70	+	0.959395443954782
BASV45	BASV81	+	0.957543341283187
BASV45	BASV83	+	0.964614017513808
BASV45	BASV85	+	0.974498387080553
BASV45	BASV108	+	0.988154163700704
BASV45	BASV112	+	0.976707335933223
BASV49	BASV85	-	0.769794258126117
BASV49	BASV114	-	0.807963862998595
BASV50	BASV52	-	0.9859389673852
BASV51	BASV52	-	0.811214778061684
BASV51	BASV81	-	0.785519039063519
BASV51	BASV151	-	0.740903041297619
BASV51	BASV255	-	0.747263335170097
BASV53	BASV54	-	0.80365803663738
BASV53	BASV56	-	0.848264058332866
BASV53	BASV76	-	0.761481867200432
BASV53	BASV81	-	0.874903716775787
BASV54	BASV57	-	0.777317261896562
BASV54	BASV71	-	0.818716582845406
BASV56	BASV69	+	0.883387625815224
BASV56	BASV143	+	0.940114364231315
BASV56	BASV255	+	0.871202309306004
BASV57	BASV151	+	0.972464349126381
BASV57	BASV255	+	0.9583602115106
BASV58	BASV59	+	0.891840080430429
BASV58	BASV61	+	0.940355785039622
BASV58	BASV63	+	0.886448757415358
BASV59	BASV70	+	0.717028803289799
BASV59	BASV83	-	0.888465991827329
BASV59	BASV112	-	0.90054019457686
BASV61	BASV63	-	0.996020212285165
BASV61	BASV69	-	0.901453949533605
BASV61	BASV76	-	0.809596167653246
BASV61	BASV83	-	1
BASV63	BASV108	-	0.914209437993054
BASV69	BASV83	-	0.904447037635776
BASV69	BASV255	-	0.764435785748391
BASV69	BASV263	-	0.761539311614917
BASV70	BASV255	-	0.878457113125289
BASV70	BASV263	-	0.720663341172673
BASV71	BASV151	-	0.908704475454738
BASV71	BASV255	-	0.875275923266885
BASV76	BASV119	-	0.80566599160148
BASV76	BASV140	-	0.937776117683128
BASV76	BASV255	-	0.933189827770863
BASV81	BASV143	-	0.88712597899243
BASV81	BASV151	-	0.8720752279138
BASV81	BASV263	-	0.836370615222199
BASV83	BASV108	-	0.815861643779811
BASV83	BASV114	-	0.870895288681301
BASV85	BASV108	+	0.94503856821909
BASV102	BASV108	+	0.926924807735775
BASV102	BASV119	+	0.988573183502738
BASV108	BASV263	+	0.963877844515283
BASV112	BASV119	+	0.941174161233092
BASV112	BASV263	+	0.938013445930306
BASV119	BASV263	+	0.93588576093695
BASV140	BASV255	+	0.934003739255053
BASV140	BASV263	+	0.950178777270505
BASV143	BASV151	+	0.943746557170818
BASV143	BASV263	+	0.968250662642395
BASV151	BASV255	+	0.958777670754093
BASV151	BASV263	+	0.986230666497613
BASV255	BASV263	+	0.871436981120466
