# Supplementary material for: Microbial interactions mediate the fairy ring type effects on alpine meadow plant communities on the Tibetan plateau
Source: Environ Microbiome. 2026 Mar 10;21:55. doi: 10.1186/s40793-026-00873-z (PMC13088534; doi:10.1186/s40793-026-00873-z)
Supplement: Supplementary file 2 — Supplementary Material 2 [file 40793_2026_873_MOESM2_ESM.zip › co-occurrence network/cross-K/T1/Agrocybe_20on_node.csv]

ID	degree	betweenness_centrality	closeness_centrality	eigenvector_centrality	Abundance	module	z	p	taxa_roles	phylum	class	order	family	genus	bf
FASV4	16	163	0.00266519505552785	0.228464675301473	1.52420308002823	M4	0.528812350917243	0.6171875	Peripheral nodes	Ascomycota	Sordariomycetes	Coniochaetales	Coniochaetaceae	Coniochaeta	f
FASV7	12	36	0.00242342224721431	0.152162628276638	0.286062574602211	M3	-0.215908741	0.513888888888889	Peripheral nodes	Ascomycota	Sordariomycetes	Coniochaetales	Coniochaetaceae	Coniochaeta	f
FASV9	19	160	0.00282132832035762	0.287057881500494	2.76478355964907	M2	0.298478016831459	0.653739612188366	Connectors	Basidiomycota	Agaricomycetes	Agaricales	Hygrophoraceae	Hygrocybe	f
FASV10	10	78	0.00275058817222059	0.137016910653647	1.5697817979877	M2	-1.042143584	0.72	Connectors	Ascomycota	Archaeorhizomycetes	Archaeorhizomycetales	Archaeorhizomycetaceae	Archaeorhizomyces	f
FASV13	7	5	0.00234163272294596	0.105780370227769	0.269080354206174	M2	-1.578392225	0.73469387755102	Connectors	Ascomycota	Archaeorhizomycetes	Archaeorhizomycetales	Archaeorhizomycetaceae	Archaeorhizomyces	f
FASV17	10	35	0.00261451905198658	0.193023936409626	0.37282805697047	M2	-1.042143584	0.66	Connectors	Ascomycota	Archaeorhizomycetes	Archaeorhizomycetales	Archaeorhizomycetaceae	Archaeorhizomyces	f
FASV18	7	45	0.00243592056441249	0.0674747801239423	0.27278911498232	M4	-0.462710807	0.448979591836735	Peripheral nodes	Ascomycota	Sordariomycetes	Coniochaetales	Coniochaetaceae	Coniochaeta	f
FASV21	14	334	0.00285823095160017	0.178935204009748	1.29767587577994	M4	-0.462710807	0.73469387755102	Connectors	Ascomycota	Archaeorhizomycetes	Archaeorhizomycetales	Archaeorhizomycetaceae	Archaeorhizomyces	f
FASV27	20	395	0.00303393846692821	0.267059263015714	1.49902254633755	M2	0.834726657240521	0.625	Connectors	Ascomycota	Pezizomycetes	Pezizales	Pezizales_fam_Incertae_sedis	Pezizales_gen_Incertae_sedis	f
FASV30	13	80	0.00266102435208151	0.192911099368358	0.266640380011341	M4	0.198304631593966	0.603550295857988	Peripheral nodes	Ascomycota	Archaeorhizomycetes	Archaeorhizomycetales	Archaeorhizomycetaceae	Archaeorhizomyces	f
FASV33	7	0	0.00225186703071228	0.144041702357239	0.236579897930999	M4	-0.793218526	0.571428571428571	Peripheral nodes	Ascomycota	Pezizomycetes	Pezizales	Pulvinulaceae	Pulvinulaceae_gen_Incertae_sedis	f
FASV3	15	120	0.00286740359437201	0.243032921465085	1.50966083382702	M2	-0.505894944	0.711111111111111	Connectors	Ascomycota	Leotiomycetes	Erysiphales	Erysiphaceae	Blumeria	f
FASV34	9	9	0.00241268095547761	0.164511908041848	2.4548092379375	M1	-1.12005207	0.567901234567901	Peripheral nodes	Ascomycota	Pezizomycotina_cls_Incertae_sedis	Pezizomycotina_ord_Incertae_sedis	Pezizomycotina_fam_Incertae_sedis	Pezizomycotina_gen_Incertae_sedis	f
FASV40	16	84	0.00266643456830344	0.236130257998405	1.24751000633417	M3	0.48579466655537	0.5546875	Peripheral nodes	Basidiomycota	Agaricomycetes	Agaricales	Agaricales_fam_Incertae_sedis	Agaricales_gen_Incertae_sedis	f
FASV38	16	87	0.00272095493265176	0.206980807884799	0.128635439551591	M2	-0.237770624	0.6796875	Connectors	Ascomycota	Leotiomycetes	Helotiales	Helotiales_fam_Incertae_sedis	Leohumicola	f
FASV42	11	170	0.0026244158824918	0.153889664905758	1.07105107256386	M1	-1.12005207	0.694214876033058	Connectors	Ascomycota	Archaeorhizomycetes	Archaeorhizomycetales	Archaeorhizomycetaceae	Archaeorhizomyces	f
FASV47	3	16	0.00224633048904964	0.0189178663704251	0.521178488016311	M4	-1.454233965	0.444444444444444	Peripheral nodes	Mortierellomycota	Mortierellomycetes	Mortierellales	Mortierellaceae	Mortierellaceae_gen_Incertae_sedis	f
FASV48	13	33	0.00253057726110954	0.168644782848047	0.46554707637412	M2	-0.774019264	0.698224852071006	Connectors						f
FASV50	10	91	0.00254347527317425	0.126570743691187	2.11975198150304	M1	-1.12005207	0.62	Peripheral nodes	Basidiomycota	Agaricomycetes	Agaricales	Tricholomataceae	Dermoloma	f
FASV51	9	17	0.00238696078365573	0.144595820562847	3.68250665380963	M1	-1.577538126	0.740740740740741	Connectors	Basidiomycota	Agaricomycetes	Agaricales	Agaricales_fam_Incertae_sedis	Agaricales_gen_Incertae_sedis	f
FASV53	2	3	0.00208050732864285	0.0145759666746429	0.290259330217324	M4	-1.784741684	0.5	Peripheral nodes						f
FASV57	10	31	0.00250519334086349	0.152533583372404	0.126195465356758	M4	-1.784741684	0.54	Peripheral nodes	Ascomycota	Geoglossomycetes	Geoglossales	Geoglossales_fam_Incertae_sedis	Geoglossales_gen_Incertae_sedis	f
FASV66	16	116	0.00276601886211143	0.23721661337297	0.307339149581154	M4	-0.132203088	0.7265625	Connectors	Ascomycota	Eurotiomycetes	Onygenales	Onygenales_fam_Incertae_sedis	Onygenales_gen_Incertae_sedis	f
FASV69	19	243	0.00293791007360004	0.27052644011922	0.332910079143003	M4	-0.462710807	0.74792243767313	Connectors	Ascomycota	Sordariomycetes	Sordariomycetes_ord_Incertae_sedis	Sordariomycetes_fam_Incertae_sedis	Sordariomycetes_gen_Incertae_sedis	f
FASV74	4	3	0.0021606910745373	0.0594554296532067	1.63683228886171	M1	-1.806281155	0.625	Connectors	Basidiomycota	Agaricomycetes	Agaricales	Clavariaceae	Clavaria	f
FASV77	13	80	0.00272854828403316	0.216165604318456	0.498145131617088	M2	-0.505894944	0.662721893491124	Connectors	Mortierellomycota	Mortierellomycetes	Mortierellales	Mortierellaceae	Mortierella	f
FASV81	15	71	0.00268226049977912	0.217269025453119	0.979015245934759	M3	-1.619315555	0.746666666666667	Connectors	Ascomycota	Leotiomycetes	Helotiales			f
FASV83	14	46	0.00259983465183176	0.207516660000809	0.595256104571438	M4	0.528812350917243	0.602040816326531	Peripheral nodes	Ascomycota	Leotiomycetes	Thelebolales	Pseudeurotiaceae	Pseudeurotium	f
FASV91	4	4	0.00214975717243157	0.0396309224662184	0.777082981570387	M2	-1.846516545	0.75	Connectors	Basidiomycota	Agaricomycetes	Agaricales	Clavariaceae	Clavaria	f
FASV96	8	13	0.00232141701909031	0.134949028478452	0.100819733730496	M4	-1.123726246	0.65625	Connectors	Ascomycota	Pezizomycotina_cls_Incertae_sedis	Pezizomycotina_ord_Incertae_sedis	Pezizomycotina_fam_Incertae_sedis	Pezizomycotina_gen_Incertae_sedis	f
FASV104	11	10	0.00252916746264966	0.256849484209235	0.160159906148833	M3	-1.268463852	0.644628099173554	Connectors	Basidiomycota	Agaricomycetes	Agaricales	Agaricales_fam_Incertae_sedis	Agaricales_gen_Incertae_sedis	f
FASV85	18	75	0.002748921211299	0.286401683144386	0.087546274110605	M3	1.18749807380202	0.512345679012346	Peripheral nodes	Fungi_phy_Incertae_sedis	Fungi_cls_Incertae_sedis	Fungi_ord_Incertae_sedis	Fungi_fam_Incertae_sedis	Fungi_gen_Incertae_sedis	f
FASV109	10	81	0.00259918113548902	0.11178847969024	0.380147979554968	M2	-0.774019264	0.62	Peripheral nodes	Ascomycota					f
FASV2	11	49	0.00258630488708694	0.172444687588584	0.361408977738651	M3	-1.268463852	0.578512396694215	Peripheral nodes	Ascomycota	Leotiomycetes	Erysiphales	Erysiphaceae	Blumeria	f
FASV71	12	40	0.00256295321356407	0.158382269253275	0.169236610153611	M4	-0.793218526	0.722222222222222	Connectors	Ascomycota	Dothideomycetes	Pleosporales	Melanommataceae	Melanommataceae_gen_Incertae_sedis	f
FASV118	7	8	0.0023685974689912	0.0961052018918123	0.0774935804278934	M2	-1.310267904	0.693877551020408	Connectors	Ascomycota					f
FASV121	3	2	0.00209354945609811	0.0486375469494449	0.631562920590552	M1	-1.577538126	0	Peripheral nodes	Ascomycota	Sordariomycetes	Sordariomycetes_ord_Incertae_sedis	Sordariomycetes_fam_Incertae_sedis	Sordariomycetes_gen_Incertae_sedis	f
FASV123	17	113	0.00279205740893597	0.315547607790157	0.804996286359276	M3	0.836646370178693	0.491349480968858	Peripheral nodes	Ascomycota	Archaeorhizomycetes	Archaeorhizomycetales	Archaeorhizomycetaceae	Archaeorhizomyces	f
FASV12	15	33	0.00270780735643438	0.291118928342097	0.222623245536555	M3	-1.268463852	0.737777777777778	Connectors						f
FASV127	13	106	0.00284320794495935	0.213805532887068	0.608529564191329	M2	-0.505894944	0.686390532544379	Connectors	Ascomycota	Sordariomycetes	Sordariales	Chaetomiaceae	Chaetomium	f
FASV130	14	69	0.00268776877915787	0.194354456598454	0.409818065764136	M2	-0.237770624	0.663265306122449	Connectors	Mortierellomycota	Mortierellomycetes	Mortierellales	Mortierellales_fam_Incertae_sedis	Mortierellales_gen_Incertae_sedis	f
FASV137	14	116	0.00281527954733205	0.268253629670526	0.136736153878437	M2	-0.505894944	0.693877551020408	Connectors	Basidiomycota	Agaricomycetes	Cantharellales	Ceratobasidiaceae	Ceratobasidium	f
FASV140	13	63	0.00265856506690881	0.196903360621089	0.552117360806792	M3	-0.566760444	0.627218934911243	Connectors	Mortierellomycota	Mortierellomycetes	Mortierellales	Mortierellaceae	Mortierella	f
FASV26	15	60	0.0027114639503174	0.291386666486179	0.694904650688414	M1	-0.891309041	0.711111111111111	Connectors	Ascomycota	Leotiomycetes	Erysiphales	Erysiphaceae	Blumeria	f
FASV143	15	135	0.0026993312343427	0.259875087526634	0.259515655362429	M1	-0.433822985	0.586666666666667	Peripheral nodes	Ascomycota	Sordariomycetes	Sordariales	Lasiosphaeriaceae	Schizothecium	f
FASV144	13	61	0.00270559803699206	0.237587805617053	0.165527849377465	M4	-0.793218526	0.745562130177515	Connectors	Basidiomycota	Agaricomycetes	Agaricales	Strophariaceae	Agrocybe	f
FASV150	9	39	0.0024780808310155	0.112986029705973	0.463302300114874	M4	-0.793218526	0.691358024691358	Connectors	Ascomycota	Sordariomycetes	Sordariales	Lasiosphaeriaceae	Lasiosphaeriaceae_gen_Incertae_sedis	f
FASV160	3	2	0.00209685836184412	0.0631976837284453	0.121901110773852	M4	-1.454233965	0.444444444444444	Peripheral nodes	Mortierellomycota	Mortierellomycetes	Mortierellales	Mortierellaceae	Mortierellaceae_gen_Incertae_sedis	f
FASV142	12	87	0.00273759945918549	0.169829225675115	0.359652196318372	M4	-1.123726246	0.708333333333333	Connectors	Ascomycota					f
FASV165	12	35	0.0026378298034131	0.179612360573966	0.344914752181581	M3	-0.566760444	0.597222222222222	Peripheral nodes						f
FASV173	11	37	0.00243515102787987	0.138043615642859	1.2179375190928	M2	-1.042143584	0.710743801652893	Connectors	Ascomycota	Pezizomycetes	Pezizales	Pezizales_fam_Incertae_sedis	Pezizales_gen_Incertae_sedis	f
FASV174	10	59	0.00261641645705394	0.181868978059054	0.171090990541684	M3	-1.619315555	0.7	Connectors	Ascomycota	Leotiomycetes	Helotiales	Helotiaceae	Tetracladium	f
FASV176	10	35	0.00253442926513833	0.15346615930133	0.324321369977191	M1	-1.12005207	0.58	Peripheral nodes	Ascomycota	Dothideomycetes	Pleosporales	Melanommataceae	Melanommataceae_gen_Incertae_sedis	f
FASV178	5	7	0.00209934625209812	0.0468410572012604	0.250341352389857	M3	-1.970167259	0.56	Peripheral nodes	Ascomycota	Leotiomycetes	Helotiales	Helotiaceae	Tetracladium	f
FASV186	14	218	0.00271159450923493	0.202974539814855	0.567928393589309	M3	-0.566760444	0.642857142857143	Connectors						f
FASV187	8	16	0.00248238415800316	0.138447262217336	0.17567814202797	M2	-1.310267904	0.71875	Connectors	Basidiomycota	Tremellomycetes	Filobasidiales	Piskurozymaceae	Solicoccozyma	f
FASV191	5	25	0.00237532785857485	0.0637066377123371	0.456177575465962	M3	-2.321018962	0.64	Connectors						f
FASV188	12	90	0.0027223298743276	0.184598222691915	0.19685711803912	M2	-0.774019264	0.708333333333333	Connectors	Ascomycota	Sordariomycetes	Hypocreales	Hypocreales_fam_Incertae_sedis	Hypocreales_gen_Incertae_sedis	f
FASV192	16	212	0.00286110806283964	0.189713266988777	0.31192630106744	M1	-0.662566013	0.609375	Peripheral nodes	Ascomycota	Orbiliomycetes	Orbiliales	Orbiliaceae	Orbiliaceae_gen_Incertae_sedis	f
FASV201	22	143	0.00297770992536385	0.385492023557736	0.113702797479214	M2	0.0303536966269282	0.665289256198347	Connectors						f
FASV159	14	100	0.00275158365683675	0.193418696044265	0.165332651441878	M4	-0.132203088	0.704081632653061	Connectors	Basidiomycota	Agaricomycetes	Agaricales	Psathyrellaceae	Psathyrella	f
FASV204	12	75	0.00266923407902146	0.164660230691135	0.463009503211494	M4	0.528812350917243	0.513888888888889	Peripheral nodes	Ascomycota	Pezizomycetes	Pezizales	Pyronemataceae	Marcelleina	f
FASV207	12	89	0.00261479011452858	0.174818984221917	0.108042057347202	M3	-1.268463852	0.708333333333333	Connectors	Ascomycota	Pezizomycetes	Pezizales	Pyronemataceae	Pulvinula	f
FASV95	14	97	0.00267369061440803	0.188151245003443	0.0959397853408302	M3	-0.917612148	0.642857142857143	Connectors	Ascomycota	Ascomycota_cls_Incertae_sedis	Ascomycota_ord_Incertae_sedis	Ascomycota_fam_Incertae_sedis	Ascomycota_gen_Incertae_sedis	f
FASV213	15	57	0.0026503056399946	0.202505764023697	0.143177685752795	M2	0.0303536966269282	0.64	Connectors	Ascomycota	Leotiomycetes	Helotiales	Helotiales_fam_Incertae_sedis	Leohumicola	f
FASV214	12	50	0.00264252007586119	0.244224269056903	0.116923563416393	M1	-0.891309041	0.611111111111111	Peripheral nodes	Mortierellomycota	Mortierellomycetes	Mortierellales	Mortierellaceae	Mortierella	f
FASV46	21	173	0.00288037563435011	0.336991571663364	0.259906051233602	M4	0.198304631593966	0.739229024943311	Connectors	Ascomycota	Leotiomycetes	Erysiphales	Erysiphaceae	Blumeria	f
FASV222	22	64	0.00285834124573448	0.432570988613852	0.125414673614412	M3	1.18749807380202	0.607438016528926	Peripheral nodes	Mortierellomycota	Mortierellomycetes	Mortierellales	Mortierellaceae	Linnemannia	f
FASV80	17	78	0.00280098434279854	0.27657096844169	0.123560293226339	M2	0.0303536966269282	0.664359861591695	Connectors	Ascomycota	Leotiomycetes	Erysiphales	Erysiphaceae	Blumeria	f
FASV240	16	164	0.00285450143935266	0.215838151676464	0.120925121095919	M2	-0.774019264	0.7265625	Connectors	Ascomycota	Leotiomycetes	Thelebolales	Pseudeurotiaceae	Pseudogymnoascus	f
FASV236	17	100	0.00273657686683427	0.260494553216581	0.197247513910293	M4	-0.462710807	0.719723183391003	Connectors	Ascomycota	Sordariomycetes	Sordariales	Lasiosphaeriaceae	Schizothecium	f
FASV246	18	109	0.00285466354888336	0.31176016750339	0.619265450648594	M1	-0.205079956	0.648148148148148	Connectors						f
FASV243	19	147	0.00284160557592789	0.326272694847709	0.268787557302794	M2	0.298478016831459	0.64819944598338	Connectors	Ascomycota	Leotiomycetes	Helotiales	Helotiaceae	Tetracladium	f
FASV252	24	192	0.00289672393494288	0.407307348135254	0.372340062131503	M4	-0.462710807	0.746527777777778	Connectors	Ascomycota	Dothideomycetes	Pleosporales	Phaeosphaeriaceae	Ophiosphaerella	f
FASV255	15	59	0.00269705796047025	0.27458003548498	0.151766394918607	M1	-0.891309041	0.657777777777778	Connectors						f
FASV258	20	189	0.00286253194062456	0.310702411264132	0.125512272582205	M3	0.836646370178693	0.625	Connectors	Ascomycota	Sordariomycetes	Sordariales	Lasiosphaeriaceae	Lasiosphaeriaceae_gen_Incertae_sedis	f
FASV266	15	58	0.00271538848129829	0.231039340188595	0.237848684512313	M3	-0.566760444	0.684444444444444	Connectors	Ascomycota	Dothideomycetes	Pleosporales	Melanommataceae	Melanommataceae_gen_Incertae_sedis	f
FASV270	22	83	0.00278374637151561	0.417855945113988	0.413234029636903	M4	1.1898277895638	0.681818181818182	Connectors	Ascomycota	Sordariomycetes	Hypocreales	Hypocreales_fam_Incertae_sedis	Hypocreales_gen_Incertae_sedis	f
FASV24	15	57	0.00267897972267083	0.274452836920857	0.110774828445414	M3	-0.215908741	0.64	Connectors	Ascomycota	Leotiomycetes	Erysiphales	Erysiphaceae	Blumeria	f
FASV117	13	73	0.00264389027832567	0.208635996705195	0.202420259203339	M3	-0.215908741	0.556213017751479	Peripheral nodes	Ascomycota	Leotiomycetes	Erysiphales	Erysiphaceae	Blumeria	f
FASV250	21	126	0.0028654641978176	0.375981899154842	0.147667238271288	M3	1.53834977742534	0.557823129251701	Peripheral nodes	Ascomycota	Sordariomycetes	Sordariomycetes_ord_Incertae_sedis	Sordariomycetes_fam_Incertae_sedis	Sordariomycetes_gen_Incertae_sedis	f
FASV291	23	127	0.00286969514511919	0.406104642221759	0.110872427413208	M3	-0.215908741	0.733459357277883	Connectors	Ascomycota	Leotiomycetes	Helotiales	Helotiaceae	Helotiaceae_gen_Incertae_sedis	f
FASV288	26	190	0.00297472253941178	0.43361927992085	0.087839071013985	M3	1.53834977742534	0.64792899408284	Connectors	Ascomycota	Pezizomycotina_cls_Incertae_sedis	Pezizomycotina_ord_Incertae_sedis	Pezizomycotina_fam_Incertae_sedis	Pezizomycotina_gen_Incertae_sedis	f
FASV303	18	33	0.00269118545664969	0.35115956641313	0.325590156558504	M1	-0.433822985	0.691358024691358	Connectors						f
FASV314	12	60	0.00264708778885581	0.149478059971316	0.269080354206174	M2	0.298478016831459	0.416666666666667	Peripheral nodes	Ascomycota	Sordariomycetes	Sordariales	Lasiosphaeriaceae	Schizothecium	f
FASV313	16	129	0.00277648158192432	0.258510132574908	0.125024277743239	M1	-0.433822985	0.6640625	Connectors						f
FASV327	25	159	0.00295713188225114	0.451428259716132	0.472671801023032	M2	1.63909961785411	0.608	Peripheral nodes						f
FASV333	28	146	0.00296134603157991	0.56938559577773	0.670407309772292	M1	1.6248642701479	0.576530612244898	Peripheral nodes	Fungi_phy_Incertae_sedis	Fungi_cls_Incertae_sedis	Fungi_ord_Incertae_sedis	Fungi_fam_Incertae_sedis	Fungi_gen_Incertae_sedis	f
FASV339	15	140	0.00284977448218336	0.248836980733089	0.491898797678316	M2	-0.505894944	0.693333333333333	Connectors						f
FASV336	28	235	0.00307365616391711	0.549995800742553	0.149912014530534	M1	0.25240610021715	0.686224489795918	Connectors	Ascomycota	Sordariomycetes				f
FASV344	29	378	0.00302369661158519	0.459405578721946	0.131368210649804	M1	0.709892156860735	0.69678953626635	Connectors						f
FASV342	25	245	0.0029660204507132	0.378180784117644	0.0882294668851582	M3	-0.215908741	0.7424	Connectors	Ascomycota					f
FASV348	29	170	0.00291268208041971	0.500746210645492	0.23306633509044	M4	1.52033550888707	0.727705112960761	Connectors	Basidiomycota	Agaricomycetes	Cantharellales	Ceratobasidiaceae	Ceratobasidium	f
FASV350	30	204	0.00301626284641461	0.58779605634023	0.512394580914912	M1	1.16737821350432	0.666666666666667	Connectors						f
FASV354	16	93	0.00265756678376501	0.224662931098911	0.224087230053455	M1	-0.662566013	0.6953125	Connectors	Ascomycota	Dothideomycetes	Pleosporales	Melanommataceae	Melanommataceae_gen_Incertae_sedis	f
FASV356	18	97	0.00284691324976062	0.313315054998839	0.0821783308819726	M1	-0.205079956	0.648148148148148	Connectors	Fungi_phy_Incertae_sedis	Fungi_cls_Incertae_sedis	Fungi_ord_Incertae_sedis	Fungi_fam_Incertae_sedis	Fungi_gen_Incertae_sedis	f
FASV362	36	263	0.00299073408897821	0.689427327983382	0.0738824186195407	M1	2.31109335511328	0.621913580246914	Connectors	Ascomycota	Sordariomycetes	Sordariales	Chaetomiaceae	Chaetomiaceae_gen_Incertae_sedis	f
FASV23	21	208	0.00293456097897298	0.344752577716269	0.129123434390558	M3	0.134942962932047	0.702947845804989	Connectors	Ascomycota	Leotiomycetes	Erysiphales	Erysiphaceae	Blumeria	f
FASV376	35	437	0.00311640364039965	0.65771908825963	0.601112042639037	M2	2.17534825826318	0.692244897959184	Connectors						f
FASV380	35	391	0.00314189329831857	0.613457811108194	0.13829773736313	M4	3.50338182482674	0.65469387755102	Network hubs						f
FASV383	22	136	0.00284718259520384	0.364483770548156	0.205543426172725	M3	-0.566760444	0.731404958677686	Connectors						f
FASV393	24	152	0.00294257522395701	0.431031926355765	0.173140568865344	M4	-0.132203088	0.75	Connectors	Ascomycota	Sordariomycetes	Sordariales	Lasiosphaeriaceae	Schizothecium	f
FASV390	18	139	0.00280148571156379	0.294431563377357	0.130685017875251	M4	0.198304631593966	0.722222222222222	Connectors	Ascomycota	Sordariomycetes	Sordariomycetes_ord_Incertae_sedis	Sordariomycetes_fam_Incertae_sedis	Sordariomycetes_gen_Incertae_sedis	f
FASV397	34	122	0.00299323138711797	0.708235202715484	0.0733944237805741	M2	2.17534825826318	0.673010380622837	Connectors	Ascomycota	Sordariomycetes	Sordariales	Chaetomiaceae	Chaetomiaceae_gen_Incertae_sedis	f
FASV400	21	83	0.00282746386601983	0.437878960995516	0.185535637775095	M1	0.938635185182527	0.517006802721088	Peripheral nodes	Ascomycota	Leotiomycetes	Helotiales	Helotiales_fam_Incertae_sedis		f
FASV410	16	52	0.00266360907475387	0.265410167166071	0.0903766441766112	M3	-0.566760444	0.6953125	Connectors	Basidiomycota	Agaricomycetes	Agaricomycetes_ord_Incertae_sedis	Agaricomycetes_fam_Incertae_sedis	Agaricomycetes_gen_Incertae_sedis	f
FASV412	25	192	0.0029434962270405	0.440166735277945	0.477258952509318	M4	0.85932007024052	0.7328	Connectors	Rozellomycota	Rozellomycota_cls_Incertae_sedis	Rozellomycota_ord_Incertae_sedis	Rozellomycota_fam_Incertae_sedis	Rozellomycota_gen_Incertae_sedis	f
FASV423	10	28	0.00258504915943912	0.221195944841121	0.239507866964799	M4	-0.462710807	0.64	Connectors						f
FASV461	27	63	0.0028162087235264	0.613381291071657	0.0914502328223377	M1	0.481149128538942	0.696844993141289	Connectors						f
FASV482	18	94	0.00278043529019577	0.317215172033011	0.0804215494616929	M3	-0.215908741	0.691358024691358	Connectors	Ascomycota	Sordariomycetes	Sordariales	Chaetomiaceae	Chaetomiaceae_gen_Incertae_sedis	f
FASV508	16	123	0.00281126848034383	0.276721403121333	0.184266851193782	M2	-0.505894944	0.71875	Connectors	Basidiomycota	Agaricomycetes	Hymenochaetales	Schizoporaceae	Xylodon	f
FASV528	15	135	0.00285394672727247	0.257409631160076	0.23306633509044	M4	-0.462710807	0.728888888888889	Connectors	Ascomycota	Dothideomycetes	Pleosporales	Melanommataceae	Petrakia	f
FASV539	17	54	0.00275421845682854	0.319081748202346	0.175775740995763	M4	0.198304631593966	0.698961937716263	Connectors						f
FASV543	21	107	0.00281666961217386	0.393349251179815	0.345988340827307	M3	0.48579466655537	0.671201814058957	Connectors	Ascomycota	Sordariomycetes	Sordariales	Chaetomiaceae	Chaetomium	f
FASV555	20	104	0.00289274934355908	0.394825545946061	0.160257505116626	M2	-0.237770624	0.725	Connectors	Ascomycota	Leotiomycetes	Thelebolales	Pseudeurotiaceae	Pseudeurotiaceae_gen_Incertae_sedis	f
FASV556	15	84	0.00271141840185126	0.251703969713769	0.102869312054156	M2	0.0303536966269282	0.631111111111111	Connectors	Mortierellomycota	Mortierellomycetes	Mortierellales	Mortierellaceae	Mortierella	f
FASV558	41	307	0.00309989142316589	0.765463503871577	0.0749560072652672	M2	2.17534825826318	0.699583581201666	Connectors	Ascomycota	Leotiomycetes	Helotiales	Myxotrichaceae	Oidiodendron	f
FASV559	18	94	0.00282994448287809	0.331380233790342	0.099258150245803	M2	0.0303536966269282	0.685185185185185	Connectors	Ascomycota	Sordariomycetes	Sordariomycetes_ord_Incertae_sedis	Sordariomycetes_fam_Incertae_sedis	Sordariomycetes_gen_Incertae_sedis	f
FASV579	41	217	0.00307812401103783	0.801509465969624	0.0840327112700456	M1	2.31109335511328	0.660321237358715	Connectors	Ascomycota	Sordariomycetes	Microascales	Microascales_fam_Incertae_sedis	Doratomyces	f
FASV601	20	167	0.00286841924207384	0.304547623510793	0.105894880055749	M2	0.834726657240521	0.615	Peripheral nodes	Ascomycota	Leotiomycetes	Helotiales	Amorphothecaceae	Amorphothecaceae_gen_Incertae_sedis	f
FASV617	19	42	0.00271878076485131	0.403782299420093	0.091547831790131	M3	0.48579466655537	0.642659279778393	Connectors	Ascomycota	Dothideomycetes	Pleosporales	Cucurbitariaceae	Cucurbitariaceae_gen_Incertae_sedis	f
FASV624	23	359	0.00304649725789055	0.403754977380217	0.0870582792716384	M2	-0.237770624	0.729678638941399	Connectors	Ascomycota	Sordariomycetes	Hypocreales	Hypocreales_fam_Incertae_sedis	Hypocreales_gen_Incertae_sedis	f
FASV636	34	151	0.00304012031550696	0.74037263225967	0.179094105900736	M3	0.836646370178693	0.735294117647059	Connectors	Rozellomycota	Rozellomycota_cls_Incertae_sedis	Rozellomycota_ord_Incertae_sedis	Rozellomycota_fam_Incertae_sedis	Rozellomycota_gen_Incertae_sedis	f
FASV640	20	227	0.00292787796405429	0.33774008344391	0.250048555486477	M3	0.48579466655537	0.605	Peripheral nodes	Ascomycota	Sordariomycetes	Sordariales	Lasiosphaeriaceae	Schizothecium	f
FASV645	29	211	0.00295257956031607	0.508441070283158	0.171481386412857	M3	2.24005318467199	0.639714625445898	Connectors	Basidiomycota	Agaricomycetes	Agaricales	Pluteaceae	Volvariella	f
FASV686	32	207	0.00303104403254052	0.54823661655711	0.224380026956835	M2	2.44347257846771	0.630859375	Connectors	Ascomycota	Pezizomycetes	Pezizales	Pyronemataceae	Pulvinula	f
FASV687	19	85	0.00283564274295888	0.349778159459946	0.0997461450847696	M2	0.56660233703599	0.631578947368421	Connectors	Mortierellomycota	Mortierellomycetes	Mortierellales	Mortierellaceae	Mortierella	f
FASV691	46	261	0.0031073297860709	1	0.241947841159632	M2	2.44347257846771	0.677693761814745	Connectors						f
FASV701	15	83	0.00279206538177051	0.290614941407537	0.0786647680414132	M2	0.298478016831459	0.586666666666667	Peripheral nodes	Ascomycota	Eurotiomycetes	Onygenales	Onygenales_fam_Incertae_sedis	Onygenales_gen_Incertae_sedis	f
FASV710	16	74	0.00276646145779298	0.25373175787588	0.0960373843086235	M2	0.298478016831459	0.6171875	Peripheral nodes						f
FASV755	10	32	0.00259016294237464	0.208527574068464	0.191977169649454	M1	-1.12005207	0.64	Connectors	Ascomycota	Sordariomycetes	Sordariales	Chaetomiaceae		f
FASV778	15	73	0.00271072975413953	0.310689103362869	0.0899862483054379	M2	0.0303536966269282	0.622222222222222	Connectors	Basidiomycota	Agaricomycetes	Agaricales	Tricholomataceae	Dermoloma	f
FASV834	17	123	0.00284841993418066	0.272421319362836	0.0766151897177536	M2	0.56660233703599	0.55363321799308	Peripheral nodes	Glomeromycota	Glomeromycetes	Glomerales	Glomeraceae		f
FASV849	13	134	0.00275858868103752	0.250068151793451	0.139956919815616	M3	-1.268463852	0.698224852071006	Connectors						f
FASV868	18	45	0.00272330707332708	0.38469094055465	0.0998437440525629	M1	-0.891309041	0.734567901234568	Connectors						f
FASV889	18	70	0.00272444228537772	0.404549630329719	0.143763279559555	M2	0.0303536966269282	0.672839506172839	Connectors						f
FASV890	26	243	0.00300727738238342	0.505260511726074	0.0724184341026409	M2	0.56660233703599	0.724852071005917	Connectors						f
FASV937	10	6	0.00245342168393569	0.265086922380589	0.085691893722532	M2	-0.237770624	0.46	Peripheral nodes	Fungi_phy_Incertae_sedis	Fungi_cls_Incertae_sedis	Fungi_ord_Incertae_sedis	Fungi_fam_Incertae_sedis	Fungi_gen_Incertae_sedis	f
FASV1010	26	299	0.00293408116914867	0.435018997532631	0.121998709741646	M2	1.10285097744505	0.683431952662722	Connectors						f
FASV1068	22	85	0.00281484923011622	0.475222317594794	0.109018047025135	M2	-0.237770624	0.727272727272727	Connectors						f
FASV1155	17	40	0.00271078856283006	0.363448982828388	0.0806167473972795	M1	-0.433822985	0.636678200692042	Connectors	Ascomycota	Sordariomycetes	Sordariales	Chaetomiaceae	Chaetomiaceae_gen_Incertae_sedis	f
FASV1163	12	33	0.00260038932144371	0.270561499865743	0.0883270658529515	M2	-0.774019264	0.694444444444444	Connectors						f
FASV1187	15	97	0.00279723859399453	0.291120397664012	0.0701736578433946	M2	0.298478016831459	0.577777777777778	Peripheral nodes						f
FASV1227	42	277	0.00305087941834692	0.898073213869097	0.0709544495857412	M1	0.481149128538942	0.706349206349206	Connectors	Ascomycota	Pezizomycetes	Pezizales	Pyronemataceae	Scutellinia	f
FASV1339	17	122	0.00286914345493822	0.325626575257359	0.0784695701058266	M1	-0.662566013	0.685121107266436	Connectors	Ascomycota	Sordariomycetes	Sordariales	Lasiosphaeriaceae	Schizothecium	f
FASV1351	19	99	0.00280449822129211	0.333159238234414	0.0773959814601001	M4	0.198304631593966	0.725761772853186	Connectors	Ascomycota	Sordariomycetes	Sordariales	Lasiosphaeriaceae	Schizothecium	f
BASV6	43	227	0.00315238227713712	0.928624714563627	0.52762001989067	M1	1.16737821350432	0.736614386154678	Connectors	Verrucomicrobiota	Verrucomicrobiae	Chthoniobacterales	Chthoniobacteraceae	Candidatus_Udaeobacter	b
BASV8	21	147	0.00284994805940643	0.358277317812124	0.330860500819343	M4	0.198304631593966	0.73015873015873	Connectors	Gemmatimonadota	Gemmatimonadetes	Gemmatimonadales	Gemmatimonadaceae	uncultured	b
BASV9	25	180	0.00289949608734513	0.430997009018167	0.328518125592304	M4	0.528812350917243	0.7296	Connectors	Actinobacteriota	Thermoleophilia	Solirubrobacterales	67-14	67-14	b
BASV10	26	127	0.00290665552421207	0.552404842875419	0.420944348092575	M3	-0.215908741	0.733727810650888	Connectors	Gemmatimonadota	Gemmatimonadetes	Gemmatimonadales	Gemmatimonadaceae		b
BASV11	13	27	0.00262013705102422	0.257629093479167	0.110970026381001	M2	-1.042143584	0.710059171597633	Connectors	Proteobacteria	Alphaproteobacteria	Rhizobiales	uncultured	uncultured	b
BASV12	20	73	0.00283612897155219	0.412682307272541	0.228088787732981	M1	-0.662566013	0.725	Connectors	Acidobacteriota	Blastocatellia	Pyrinomonadales	Pyrinomonadaceae	RB41	b
BASV13	20	141	0.00282754280191769	0.3534881617623	0.15362077530668	M3	0.134942962932047	0.69	Connectors	Acidobacteriota	Blastocatellia	Pyrinomonadales	Pyrinomonadaceae	RB41	b
BASV16	19	95	0.00275920049023918	0.414938145006409	0.119656334514606	M1	-0.205079956	0.659279778393352	Connectors	Acidobacteriota	Blastocatellia	Pyrinomonadales	Pyrinomonadaceae	RB41	b
BASV17	16	61	0.00278339672291976	0.309212225085523	0.304020784676181	M4	-0.462710807	0.7421875	Connectors	Proteobacteria	Gammaproteobacteria	Burkholderiales	Nitrosomonadaceae	MND1	b
BASV18	14	22	0.00259559031799939	0.315646652631524	0.227112798055048	M1	-0.891309041	0.693877551020408	Connectors	Actinobacteriota	Thermoleophilia	Gaiellales	uncultured	uncultured	b
BASV19	25	84	0.00290559770459358	0.581610336705139	0.280597032405785	M1	0.709892156860735	0.624	Connectors	Gemmatimonadota	Gemmatimonadetes	Gemmatimonadales	Gemmatimonadaceae	uncultured	b
BASV20	23	110	0.00289879839810161	0.509851328782698	0.292113710605397	M1	0.0236630718953579	0.680529300567108	Connectors	Chloroflexi	Gitt-GS-136	Gitt-GS-136	Gitt-GS-136	Gitt-GS-136	b
BASV21	19	66	0.00281964490726132	0.438370698463953	0.120339527289159	M2	-0.505894944	0.698060941828255	Connectors	Acidobacteriota	Blastocatellia	Pyrinomonadales	Pyrinomonadaceae	RB41	b
BASV22	18	56	0.00277120182580238	0.373993573460602	0.145910456851008	M1	-0.205079956	0.660493827160494	Connectors	Acidobacteriota	Vicinamibacteria	Vicinamibacterales	Vicinamibacteraceae	Vicinamibacteraceae	b
BASV23	16	85	0.00280672973477538	0.355993709536864	0.209349785916664	M1	-0.891309041	0.6796875	Connectors	Gemmatimonadota	Gemmatimonadetes	Gemmatimonadales	Gemmatimonadaceae	uncultured	b
BASV24	40	162	0.0030297176203526	0.866471446209571	0.167382229765538	M1	1.39612124182611	0.71125	Connectors	Actinobacteriota	Thermoleophilia	Solirubrobacterales	67-14	67-14	b
BASV25	24	130	0.00286691635997809	0.555088723286446	0.202225061267752	M1	1.6248642701479	0.465277777777778	Peripheral nodes	Gemmatimonadota	Gemmatimonadetes	Gemmatimonadales	Gemmatimonadaceae	uncultured	b
BASV26	19	58	0.00277082606894834	0.435288336805116	0.226332006312701	M1	0.25240610021715	0.598337950138504	Peripheral nodes	Actinobacteriota	Thermoleophilia	Gaiellales	uncultured	uncultured	b
BASV27	16	47	0.00277080464860067	0.386353464561904	0.209154587981078	M1	-0.662566013	0.6796875	Connectors	Actinobacteriota	Thermoleophilia	Solirubrobacterales	Solirubrobacteraceae	Solirubrobacter	b
BASV28	25	119	0.00284397467837782	0.473846272884774	0.323540578234845	M1	0.25240610021715	0.7008	Connectors	Actinobacteriota	MB-A2-108	MB-A2-108	MB-A2-108	MB-A2-108	b
BASV29	27	93	0.0028569403227358	0.587434554981595	0.155279957759167	M1	0.938635185182527	0.63923182441701	Connectors	Chloroflexi	P2-11E	P2-11E	P2-11E	P2-11E	b
BASV30	22	86	0.00280195708123848	0.475043600453009	0.19363635210194	M3	0.134942962932047	0.706611570247934	Connectors	Actinobacteriota	Thermoleophilia	Gaiellales			b
BASV31	21	100	0.00286223347876486	0.478556363713305	0.121217917999299	M1	0.938635185182527	0.517006802721088	Peripheral nodes	NB1-j	NB1-j	NB1-j	NB1-j	NB1-j	b
BASV32	22	234	0.0028376374585395	0.42398905620255	0.164259062796152	M1	0.481149128538942	0.62396694214876	Connectors	Methylomirabilota	Methylomirabilia	Rokubacteriales	Rokubacteriales	Rokubacteriales	b
BASV33	32	208	0.00307632739251136	0.703999637999666	0.190513185132554	M1	2.08235032679149	0.572265625	Peripheral nodes	Gemmatimonadota	Gemmatimonadetes	Gemmatimonadales	Gemmatimonadaceae	uncultured	b
BASV35	23	93	0.00288907044706598	0.513819216102426	0.104235697603262	M3	0.48579466655537	0.665406427221172	Connectors	Acidobacteriota	Vicinamibacteria	Vicinamibacterales			b
BASV36	23	106	0.00286343066369533	0.505231768510663	0.0786647680414132	M2	-0.505894944	0.733459357277883	Connectors	RCP2-54	RCP2-54	RCP2-54	RCP2-54	RCP2-54	b
BASV38	21	78	0.00279860269656303	0.450160713720418	0.114093193350387	M1	0.0236630718953579	0.675736961451247	Connectors	Gemmatimonadota	Gemmatimonadetes	Gemmatimonadales	Gemmatimonadaceae	uncultured	b
BASV39	25	142	0.00295792740034282	0.545360313341893	0.0882294668851582	M2	0.0303536966269282	0.7296	Connectors	Acidobacteriota	Blastocatellia				b
BASV40	23	189	0.00292113103595759	0.423425399834769	0.142396894010449	M3	1.18749807380202	0.635160680529301	Connectors	Gemmatimonadota	Gemmatimonadetes	Gemmatimonadales	Gemmatimonadaceae	uncultured	b
BASV42	31	292	0.00303875751598859	0.566695300047581	0.093402212178204	M1	0.481149128538942	0.690946930280957	Connectors	Proteobacteria	Gammaproteobacteria	Burkholderiales	Sutterellaceae	uncultured	b
BASV43	22	86	0.00278455695846994	0.469905640953709	0.0953541915340703	M4	0.528812350917243	0.706611570247934	Connectors	Acidobacteriota	Vicinamibacteria	Vicinamibacterales	Vicinamibacteraceae	Vicinamibacteraceae	b
BASV45	24	100	0.00283856964295118	0.498971752605359	0.136150560071677	M3	0.48579466655537	0.708333333333333	Connectors	Actinobacteriota	Thermoleophilia	Gaiellales	uncultured	uncultured	b
BASV49	22	189	0.00290276363665242	0.419493656820012	0.0945733997917238	M1	0.709892156860735	0.578512396694215	Peripheral nodes	Gemmatimonadota	Gemmatimonadetes	Gemmatimonadales	Gemmatimonadaceae		b
BASV50	16	44	0.00265817442258871	0.285774404033451	0.0752488041686471	M1	-0.662566013	0.6484375	Connectors	Gemmatimonadota	Gemmatimonadetes	Gemmatimonadales	Gemmatimonadaceae	uncultured	b
BASV51	27	164	0.00296341164196021	0.553501753115492	0.159086317503106	M4	-0.132203088	0.737997256515775	Connectors	Acidobacteriota	Holophagae	Subgroup_7	Subgroup_7	Subgroup_7	b
BASV52	23	76	0.00280008103816978	0.478486675716485	0.110189234638654	M1	0.709892156860735	0.601134215500945	Peripheral nodes	Acidobacteriota	Vicinamibacteria	Vicinamibacterales	Vicinamibacteraceae	Vicinamibacteraceae	b
BASV53	21	102	0.00287496202856289	0.438470649118719	0.192074768617247	M1	0.938635185182527	0.512471655328798	Peripheral nodes	Proteobacteria	Gammaproteobacteria	Burkholderiales	Nitrosomonadaceae	MND1	b
BASV54	19	126	0.00281405199299905	0.379062168918567	0.0836423153988723	M1	-0.662566013	0.725761772853186	Connectors	Chloroflexi	P2-11E	P2-11E	P2-11E	P2-11E	b
BASV56	20	79	0.00286329724130193	0.414320074911334	0.0903766441766112	M4	-0.462710807	0.745	Connectors	Actinobacteriota	MB-A2-108	MB-A2-108	MB-A2-108	MB-A2-108	b
BASV57	31	327	0.00310368820682198	0.492867773233096	0.151278400079641	M1	0.938635185182527	0.695109261186264	Connectors	Methylomirabilota	Methylomirabilia	Rokubacteriales	Rokubacteriales	Rokubacteriales	b
BASV58	19	186	0.00283383460027487	0.338835284925777	0.0743704134585073	M4	0.528812350917243	0.709141274238227	Connectors	Acidobacteriota	Vicinamibacteria	Vicinamibacterales	Vicinamibacteraceae	Vicinamibacteraceae	b
BASV59	21	58	0.00280449571455125	0.475783987774505	0.0930118163070307	M4	-0.462710807	0.743764172335601	Connectors	Gemmatimonadota	Gemmatimonadetes	Gemmatimonadales	Gemmatimonadaceae	Roseisolibacter	b
BASV61	25	176	0.00302814373517229	0.538532964525287	0.0967205770831768	M1	0.481149128538942	0.6656	Connectors	Proteobacteria	Gammaproteobacteria	Burkholderiales	Nitrosomonadaceae	MND1	b
BASV63	18	113	0.00272507091141709	0.298851127124917	0.0848135030123921	M4	0.85932007024052	0.648148148148148	Connectors	Methylomirabilota	Methylomirabilia	Rokubacteriales	Rokubacteriales	Rokubacteriales	b
BASV69	25	241	0.00292968806880063	0.455206635351321	0.0869606803038451	M4	0.528812350917243	0.736	Connectors	RCP2-54	RCP2-54	RCP2-54	RCP2-54	RCP2-54	b
BASV70	20	60	0.00278835670077985	0.455921051719993	0.0921334255968909	M3	-0.566760444	0.715	Connectors	Actinobacteriota	Thermoleophilia	Gaiellales	uncultured	uncultured	b
BASV71	22	117	0.00289319951742278	0.440410794493886	0.0814951381074194	M4	0.85932007024052	0.677685950413223	Connectors	Acidobacteriota	Blastocatellia	Pyrinomonadales	Pyrinomonadaceae	RB41	b
BASV76	24	136	0.00285919527575928	0.445758345183364	0.101600525472843	M3	1.18749807380202	0.65625	Connectors	Actinobacteriota	Thermoleophilia	Gaiellales	Gaiellaceae	Gaiella	b
BASV81	35	297	0.00310440798436831	0.677430594610993	0.123267496322959	M3	1.18749807380202	0.721632653061224	Connectors	Actinobacteriota	Thermoleophilia	Solirubrobacterales	Solirubrobacteraceae	Solirubrobacter	b
BASV83	20	140	0.00282390074345556	0.325948743959924	0.0810071432684528	M3	0.134942962932047	0.695	Connectors	Actinobacteriota	Thermoleophilia	Gaiellales	Gaiellaceae	Gaiella	b
BASV85	12	102	0.00260404968732974	0.228653122785574	0.0706616526823612	M1	-0.433822985	0.513888888888889	Peripheral nodes	Proteobacteria	Alphaproteobacteria	Rhizobiales	Methyloligellaceae		b
BASV102	22	113	0.00285522936139513	0.417487857309282	0.0800311535905196	M3	0.48579466655537	0.677685950413223	Connectors	Actinobacteriota	Thermoleophilia	Gaiellales	uncultured	uncultured	b
BASV108	22	95	0.00279419073730214	0.397742841997788	0.0940854049527572	M3	1.18749807380202	0.590909090909091	Peripheral nodes	Gemmatimonadota	Gemmatimonadetes	Gemmatimonadales	Gemmatimonadaceae	Gemmatimonas	b
BASV112	26	266	0.00291009677704621	0.448109676046811	0.140054518783409	M3	0.836646370178693	0.701183431952663	Connectors	Actinobacteriota	Thermoleophilia	Gaiellales			b
BASV114	17	135	0.00276311779493326	0.223855949259732	0.0980869626322832	M1	-0.891309041	0.73356401384083	Connectors	Actinobacteriota	Thermoleophilia	Gaiellales	Gaiellaceae	Gaiella	b
BASV119	23	104	0.0028580491136016	0.442314200124287	0.0715400433925011	M3	0.836646370178693	0.676748582230624	Connectors	Chloroflexi	KD4-96	KD4-96	KD4-96	KD4-96	b
BASV140	22	55	0.0028097508767947	0.504916525287103	0.0802263515261063	M3	-0.215908741	0.714876033057851	Connectors	Actinobacteriota	Thermoleophilia	Gaiellales	Gaiellaceae	Gaiella	b
BASV143	17	43	0.00268552815384789	0.367104691124523	0.107846859411615	M3	-0.917612148	0.73356401384083	Connectors	Actinobacteriota	Thermoleophilia	Gaiellales	Gaiellaceae	Gaiella	b
BASV151	24	223	0.00298154679912544	0.422424552626504	0.147276842400115	M4	1.52033550888707	0.690972222222222	Connectors	Acidobacteriota	Holophagae	Subgroup_7	Subgroup_7	Subgroup_7	b
BASV255	26	222	0.00296138667516069	0.482187637293498	0.101014931666083	M4	1.85084322821035	0.686390532544379	Connectors	Gemmatimonadota	Gemmatimonadetes	Gemmatimonadales	Gemmatimonadaceae		b
BASV263	25	105	0.00288301453735413	0.532235954021533	0.0886198627563315	M3	0.836646370178693	0.6944	Connectors	Actinobacteriota	Thermoleophilia	Gaiellales	uncultured	uncultured	b
