# Supplementary material for: Microbial interactions mediate the fairy ring type effects on alpine meadow plant communities on the Tibetan plateau
Source: Environ Microbiome. 2026 Mar 10;21:55. doi: 10.1186/s40793-026-00873-z (PMC13088534; doi:10.1186/s40793-026-00873-z)
Supplement: Supplementary file 2 — Supplementary Material 2 [file 40793_2026_873_MOESM2_ESM.zip › co-occurrence network/cross-K/T1/Agrocybe_20out_edge.csv]

Source	Target	Interaction	weight
FASV4	FASV97	+	0.763074542989048
FASV4	FASV252	-	0.910397739844397
FASV4	FASV477	+	0.804313053466664
FASV4	FASV556	+	0.867131565103195
FASV4	BASV12	-	0.794072467444332
FASV4	BASV26	+	0.888445531281792
FASV4	BASV57	-	0.949012121510195
FASV4	BASV120	+	0.781906022372655
FASV4	BASV132	+	0.913047847476426
FASV4	BASV161	+	0.952789405633301
FASV4	BASV255	+	0.887472819123342
FASV7	FASV17	+	0.895723629599209
FASV7	FASV41	-	0.816605527723796
FASV7	FASV57	-	0.795724749884448
FASV7	FASV74	-	0.911745031793656
FASV7	FASV104	-	0.830690569109714
FASV7	FASV159	+	0.967094093718613
FASV7	FASV246	+	0.870722690645284
FASV7	FASV252	+	0.927482462148058
FASV7	FASV24	+	0.934505509758144
FASV7	FASV339	+	0.983921046679794
FASV7	FASV410	+	0.8102809040051
FASV7	BASV11	+	0.973373091431021
FASV7	BASV24	-	0.929528622254763
FASV7	BASV44	-	0.562858737017254
FASV7	BASV81	+	0.762197728964335
FASV7	BASV83	+	0.8742331104247
FASV7	BASV97	+	0.927913392441104
FASV7	BASV107	+	0.984776952399548
FASV7	BASV110	-	0.913651103210261
FASV9	FASV53	+	1
FASV9	FASV66	+	0.863698766589533
FASV9	FASV72	+	0.884104651961849
FASV9	FASV121	+	0.994449714052928
FASV9	FASV150	+	0.856241348917357
FASV9	FASV174	+	0.834402070954899
FASV9	FASV182	+	0.972036632380277
FASV9	FASV240	+	0.969708792762702
FASV9	FASV992	+	0.881755359037904
FASV9	BASV82	-	0.918219257398874
FASV9	BASV263	-	0.779431350600739
FASV10	FASV83	+	0.991234698523149
FASV10	FASV96	+	0.946176568872027
FASV10	FASV12	+	0.827805209834608
FASV10	FASV140	-	0.876133075684879
FASV10	FASV139	+	0.842378758978317
FASV10	FASV178	+	0.812915936001995
FASV10	FASV246	+	0.959164255605993
FASV10	FASV350	+	0.889004633158045
FASV10	FASV533	+	0.818299196732471
FASV10	FASV780	+	0.824966140505272
FASV10	BASV11	+	0.909190485437237
FASV10	BASV20	+	0.68883048601616
FASV10	BASV40	+	0.746820055061296
FASV10	BASV61	-	0.757573511267852
FASV10	BASV140	-	0.978989847283811
FASV13	FASV66	+	0.986285475084385
FASV13	FASV110	-	0.794993451665918
FASV13	FASV71	+	0.845021233417042
FASV13	FASV26	+	0.799574369202489
FASV13	FASV178	+	0.950683723075781
FASV13	FASV95	-	0.838352592248125
FASV13	FASV350	-	0.8067022758844
FASV13	FASV183	-	0.8453646437636
FASV13	BASV82	-	0.82018945086234
FASV13	BASV88	+	0.873940516842092
FASV13	BASV168	-	0.829375230220696
FASV17	FASV556	-	0.68627252193158
FASV17	BASV26	-	0.837119488122591
FASV17	BASV140	-	0.863627555719499
FASV17	BASV173	+	0.977252149217069
FASV17	BASV195	-	0.924714371593164
FASV17	BASV411	-	0.933699131920168
FASV18	FASV174	-	0.630120432512725
FASV18	FASV246	-	0.430484928635502
FASV18	FASV303	-	0.514339483518963
FASV18	FASV477	-	0.940550248982226
FASV18	FASV556	-	0.737752705116089
FASV18	BASV9	-	0.580235287618646
FASV18	BASV28	-	0.876525672841795
FASV18	BASV33	-	0.816236517438792
FASV18	BASV35	-	0.80511000371753
FASV18	BASV50	+	0.884700208598212
FASV18	BASV76	-	0.944766475402186
FASV18	BASV107	-	0.83452245673043
FASV18	BASV279	+	0.75651691692232
FASV18	BASV494	-	0.783242977216512
FASV21	FASV34	-	0.712163245668171
FASV21	FASV26	+	0.944863050982774
FASV21	FASV176	+	0.730842009912262
FASV21	FASV159	+	0.828382356598906
FASV21	FASV214	+	0.903575761701555
FASV21	FASV256	+	0.938036054063003
FASV21	FASV1061	+	0.962252344271252
FASV21	BASV208	-	0.92997490434759
FASV27	FASV70	-	0.782898716498106
FASV27	FASV204	-	0.823694690038525
FASV27	BASV44	+	0.80665117189951
FASV27	BASV100	+	0.879454177196512
FASV27	BASV120	-	0.837502496608154
FASV27	BASV155	-	0.921093265521862
FASV27	BASV208	+	0.883080638780987
FASV30	FASV41	-	0.928815166506309
FASV30	FASV83	+	0.961021474041555
FASV30	FASV71	+	0.886926765673741
FASV30	FASV214	+	0.826792127495331
FASV30	FASV252	+	0.892702599772966
FASV30	FASV266	-	0.917282161503023
FASV30	FASV310	-	0.870272378159575
FASV30	FASV339	+	0.841585896784697
FASV30	BASV13	+	0.907998214335963
FASV30	BASV41	+	0.888218739365592
FASV30	BASV45	+	0.832107292658541
FASV30	BASV49	+	0.943283295060671
FASV30	BASV56	+	0.855964118704918
FASV30	BASV132	+	0.897528659276602
FASV30	BASV161	+	0.911281492801031
FASV30	BASV181	+	0.961556278265532
FASV30	BASV194	-	0.937188211019411
FASV30	BASV263	+	0.97536690110926
FASV33	FASV42	+	0.806697263246293
FASV33	FASV53	+	0.839963734909518
FASV33	FASV91	+	0.750784276664775
FASV33	FASV121	+	0.885523190937469
FASV33	FASV339	-	0.639028094941845
FASV33	BASV26	+	0.938745969919398
FASV33	BASV41	+	0.755302915143323
FASV33	BASV44	+	0.919427459917849
FASV33	BASV89	+	0.770806933716843
FASV33	BASV132	-	0.669133809633257
FASV33	BASV208	-	0.685143697863397
FASV3	FASV48	-	0.956838621869958
FASV3	FASV66	-	0.950036603712576
FASV3	FASV77	+	0.526388633698781
FASV3	FASV176	-	0.827958243067233
FASV3	FASV700	+	0.942975891294491
FASV3	BASV87	+	0.936280253418647
FASV3	BASV108	+	0.927115378234637
FASV34	FASV1	+	0.850077091002742
FASV34	FASV174	-	0.662205975491538
FASV34	FASV214	-	0.942192769539569
FASV34	FASV347	+	0.759575936604972
FASV34	BASV54	+	0.870375090417747
FASV34	BASV119	+	0.724101266474696
FASV34	BASV165	+	0.68955638777943
FASV40	FASV47	+	0.751398063442456
FASV40	FASV69	+	0.872262222877479
FASV40	FASV91	+	0.849265198351391
FASV40	FASV71	+	0.850562588661214
FASV40	FASV270	+	0.860185448762646
FASV40	FASV303	+	0.725217972038105
FASV40	FASV477	-	0.933283039307037
FASV40	FASV865	+	0.955629623637361
FASV40	BASV19	-	0.963758046632518
FASV40	BASV45	+	0.961139865174918
FASV40	BASV58	+	0.962883011781698
FASV41	FASV121	-	0.91967288526414
FASV41	FASV165	+	0.964273397560141
FASV41	FASV97	-	0.885849427479923
FASV41	BASV10	+	0.833709916015564
FASV41	BASV25	+	0.917779158543963
FASV41	BASV35	+	0.978012153623485
FASV41	BASV44	+	0.88623358062477
FASV41	BASV50	+	0.834168756499836
FASV41	BASV53	+	0.963043971282062
FASV41	BASV63	+	0.999369720050646
FASV41	BASV104	+	0.887405043871069
FASV41	BASV143	+	0.964213609809162
FASV41	BASV194	-	0.910799402040892
FASV41	BASV494	-	0.860183568930221
FASV42	FASV54	-	0.84280546788502
FASV42	FASV77	-	0.848740033104263
FASV42	FASV71	-	0.866979101400756
FASV42	FASV118	-	0.942933946607682
FASV42	BASV91	+	0.896220014706683
FASV42	BASV143	-	0.882150141661778
FASV42	BASV233	-	0.888110826327838
FASV47	FASV57	+	0.945967579569311
FASV47	FASV121	-	0.903207038334966
FASV47	FASV182	+	0.940745259174594
FASV47	FASV97	+	0.925499656598036
FASV47	FASV240	+	0.938042423964349
FASV47	FASV256	+	0.811930873643533
FASV47	FASV24	+	0.934563606108329
FASV47	FASV354	+	0.924980271677847
FASV47	FASV323	+	0.942567316187206
FASV47	BASV24	+	0.94741619259957
FASV47	BASV27	+	0.999389896157296
FASV47	BASV35	+	0.760454887459757
FASV47	BASV40	+	0.966757057215228
FASV47	BASV46	+	0.98163332695253
FASV47	BASV89	+	0.911466091963105
FASV47	BASV122	-	0.759489559611074
FASV47	BASV155	+	0.899369694631742
FASV48	FASV104	+	0.806313334845474
FASV48	FASV266	+	0.8436905395794
FASV48	FASV477	+	0.819078921116029
FASV48	FASV846	+	0.918249899639177
FASV48	FASV1061	+	0.825319302760562
FASV48	BASV57	-	0.7743607080526
FASV48	BASV120	-	0.863935037690994
FASV48	BASV140	-	0.800422714087125
FASV48	BASV181	+	0.775899659403191
FASV50	FASV109	+	0.846050293696982
FASV50	FASV165	-	0.91408202906119
FASV50	FASV204	+	0.837493903326749
FASV50	FASV183	+	0.875969410005331
FASV50	BASV8	-	0.819431208559791
FASV51	FASV780	+	0.938734449934795
FASV51	FASV1061	+	0.809955962120312
FASV51	BASV9	+	0.870680316413919
FASV51	BASV17	+	0.929088614901653
FASV51	BASV53	+	0.894502638913392
FASV51	BASV63	+	0.921888242122118
FASV51	BASV68	+	0.88882637972833
FASV51	BASV83	+	0.90130745798844
FASV51	BASV87	-	0.914009986283757
FASV51	BASV110	-	0.743726011178247
FASV53	FASV1	+	0.947768243528467
FASV53	FASV26	+	0.944458092939304
FASV53	FASV97	+	0.967236807209429
FASV53	FASV339	-	0.800580376769126
FASV53	FASV410	+	0.955519671186987
FASV53	BASV24	+	0.920637029193023
FASV53	BASV83	+	0.951844134811977
FASV53	BASV100	+	0.970869724197459
FASV53	BASV108	-	0.801525865558596
FASV53	BASV274	-	0.856451600927897
FASV54	FASV12	-	0.856128402198864
FASV54	FASV159	-	0.813079215698116
FASV54	FASV214	-	0.756072434571524
FASV54	FASV218	-	0.792204396783765
FASV54	BASV43	-	0.630186169955864
FASV54	BASV49	+	0.969471947260264
FASV54	BASV68	-	0.870010281597867
FASV54	BASV74	+	0.897765408784414
FASV54	BASV110	+	0.954430183553106
FASV54	BASV120	+	0.841103610912274
FASV54	BASV140	+	0.852934615581624
FASV54	BASV155	+	0.9553086003374
FASV57	FASV110	+	0.854352017119465
FASV57	FASV130	+	0.905690996012265
FASV57	FASV26	+	0.927837359936871
FASV57	FASV176	+	0.877561074947016
FASV57	FASV188	-	0.896028430985419
FASV57	FASV95	+	0.941278612045311
FASV1	FASV477	+	0.918771815954763
FASV1	BASV20	-	0.725023619865667
FASV1	BASV53	+	0.956382297253264
FASV1	BASV59	-	0.700803004989199
FASV1	BASV84	+	0.895709430138758
FASV1	BASV99	-	0.668550900309994
FASV1	BASV107	+	1
FASV1	BASV146	-	0.948790695801037
FASV1	BASV194	+	1
FASV66	FASV83	-	0.942274400549011
FASV66	FASV71	-	0.929602698868063
FASV66	FASV118	-	0.684538903282974
FASV66	FASV26	-	1
FASV66	FASV160	-	1
FASV66	FASV214	-	1
FASV66	FASV97	-	0.937543673714801
FASV66	FASV689	-	0.996432844042909
FASV66	FASV751	-	0.868303190185357
FASV66	BASV9	-	0.904995161648633
FASV66	BASV17	-	0.850278793288208
FASV66	BASV19	+	0.639773634617759
FASV66	BASV25	-	0.820768928742198
FASV66	BASV35	-	0.92766693269361
FASV66	BASV36	-	1
FASV66	BASV69	-	0.81194589113482
FASV66	BASV92	+	0.987056377928307
FASV66	BASV174	-	0.967681217804524
FASV66	BASV194	-	0.876600828897899
FASV69	BASV18	-	0.972924277549531
FASV69	BASV26	-	0.874093184607844
FASV69	BASV49	-	0.951226099706986
FASV69	BASV56	-	1
FASV69	BASV70	+	0.834774709790087
FASV69	BASV151	-	0.919665965760422
FASV69	BASV165	-	0.831182947374339
FASV69	BASV411	+	0.897627788100341
FASV70	FASV72	-	1
FASV70	FASV77	-	0.946321511201808
FASV70	FASV110	-	0.912768124260391
FASV70	FASV160	+	0.934532881757464
FASV70	FASV204	-	0.986580952851156
FASV70	FASV240	-	0.965521969332831
FASV70	FASV236	-	1
FASV70	FASV288	-	0.94941210839779
FASV70	FASV410	-	0.940259222263149
FASV70	FASV556	-	0.999917711659721
FASV70	BASV8	-	1
FASV70	BASV10	-	0.870282716557913
FASV70	BASV40	+	0.987964365622258
FASV70	BASV52	-	0.953794945831656
FASV70	BASV70	+	1
FASV70	BASV101	-	0.908821933418486
FASV70	BASV114	-	0.957520133819108
FASV70	BASV147	-	0.979705565286749
FASV70	BASV155	-	0.973217551930889
FASV70	BASV239	-	1
FASV70	BASV263	-	0.933682352755129
FASV72	FASV137	+	0.99998042752172
FASV72	FASV173	-	1
FASV72	FASV176	-	0.944584263525353
FASV72	FASV95	-	0.901196824854439
FASV72	FASV252	-	0.729156534413322
FASV72	FASV183	-	0.997037573983516
FASV72	FASV751	-	0.975208825857215
FASV72	FASV780	-	0.990414036055837
FASV72	BASV9	-	0.952977978820056
FASV72	BASV19	-	0.92097218036406
FASV72	BASV22	-	0.996836210536704
FASV72	BASV36	-	1
FASV72	BASV82	-	1
FASV72	BASV88	-	0.915689629815953
FASV74	FASV303	+	0.937135186838625
FASV74	BASV23	-	0.983753860557271
FASV74	BASV41	+	0.77442817144616
FASV74	BASV63	-	0.828380264195071
FASV74	BASV89	-	0.922502933080051
FASV74	BASV97	-	0.760494594090966
FASV74	BASV263	-	0.688823348770806
FASV77	FASV91	-	0.869830667667873
FASV77	FASV121	-	0.96946129801138
FASV77	FASV270	-	0.919573825598894
FASV77	FASV303	-	0.821126363751934
FASV77	FASV410	-	0.738024611127367
FASV77	FASV700	-	0.792954781050067
FASV77	BASV30	-	1
FASV77	BASV32	-	0.850782306877609
FASV77	BASV42	-	0.854291357964544
FASV77	BASV49	-	0.790198658877409
FASV77	BASV58	-	0.780513400505303
FASV77	BASV71	-	0.946654168500589
FASV77	BASV74	-	1
FASV77	BASV181	+	0.975721226973173
FASV81	FASV71	+	0.991038021474663
FASV81	FASV142	-	0.991520336335715
FASV81	FASV178	-	0.920831654971325
FASV81	FASV192	-	0.916642547352305
FASV81	BASV83	+	0.812672849915201
FASV81	BASV85	-	1
FASV81	BASV88	-	0.84104560913395
FASV81	BASV101	-	0.886779440252348
FASV81	BASV143	+	0.900055339247104
FASV81	BASV174	-	0.958314048796872
FASV81	BASV208	-	0.912094698310407
FASV81	BASV233	-	0.922740698647033
FASV81	BASV494	-	0.956493299845185
FASV83	FASV118	-	0.881702606298952
FASV83	FASV127	-	0.938119068464942
FASV83	FASV178	-	1
FASV83	FASV188	-	0.782424002191763
FASV83	FASV865	-	1
FASV83	FASV1061	-	0.863584377240332
FASV83	BASV12	-	0.951048174627731
FASV83	BASV16	-	0.865045511304793
FASV83	BASV22	-	0.798411720773164
FASV83	BASV30	-	0.777635510566662
FASV83	BASV41	-	0.951940357495062
FASV83	BASV42	-	1
FASV83	BASV102	+	1
FASV83	BASV167	+	0.990753587780142
FASV83	BASV233	+	0.996784252121767
FASV83	BASV411	-	0.980232289638053
FASV91	FASV12	-	0.878235953845232
FASV91	FASV139	-	0.800795934227967
FASV91	FASV178	-	0.767330275108158
FASV91	FASV97	-	0.908322316977004
FASV91	FASV240	-	1
FASV91	BASV18	+	0.958870682391674
FASV91	BASV58	-	0.99251313069169
FASV91	BASV66	-	0.888817326880526
FASV91	BASV70	-	0.933493990111181
FASV91	BASV107	-	0.930738901866599
FASV96	BASV23	-	0.971220133420665
FASV96	BASV29	-	1
FASV96	BASV41	+	0.843232581356651
FASV96	BASV89	-	0.944945601133949
FASV96	BASV97	-	0.836936496461366
FASV104	FASV71	-	0.752172473134931
FASV104	FASV174	-	1
FASV104	FASV256	+	0.820590841906636
FASV104	FASV556	-	0.955708883257122
FASV104	FASV653	-	0.89094384103524
FASV104	BASV13	-	0.86039570609475
FASV104	BASV54	-	0.977492392434895
FASV104	BASV61	-	0.919333383363656
FASV104	BASV66	-	0.908215515607425
FASV109	BASV8	-	0.855483137421394
FASV109	BASV17	-	0.88623213052028
FASV109	BASV23	-	0.817276015537084
FASV109	BASV61	-	0.928835507840152
FASV109	BASV66	-	0.833114361916686
FASV109	BASV81	-	0.947026786248004
FASV109	BASV85	-	0.818838496392153
FASV109	BASV91	-	0.837963715961632
FASV109	BASV99	+	0.738637074894588
FASV109	BASV104	-	0.882596865338496
FASV109	BASV114	-	0.888031608467984
FASV109	BASV165	+	0.884441803340337
FASV109	BASV263	-	0.961884932936033
FASV110	FASV204	-	0.933387976370373
FASV110	FASV236	-	1
FASV110	FASV339	+	0.81791916873875
FASV110	BASV23	-	0.890944813462067
FASV110	BASV26	-	0.808597955611544
FASV110	BASV104	-	0.874211814106509
FASV110	BASV122	-	0.964269605976306
FASV2	FASV12	-	0.945186893394736
FASV2	FASV137	-	0.842442424818682
FASV2	FASV165	-	0.78038754922352
FASV2	FASV159	-	0.835910866866365
FASV2	FASV992	+	0.933039410632327
FASV2	BASV10	-	1
FASV2	BASV17	-	0.874884293405947
FASV2	BASV20	-	0.976889724953691
FASV2	BASV38	-	0.698027361993542
FASV2	BASV47	-	0.933155574598125
FASV2	BASV49	-	1
FASV2	BASV114	+	0.953241944255621
FASV2	BASV194	+	0.963850931801533
FASV71	FASV12	+	0.980967888482123
FASV71	FASV173	-	0.998005814813956
FASV71	FASV204	-	0.897764900378928
FASV71	FASV214	-	0.859094667695716
FASV71	FASV339	-	0.818596146420939
FASV71	FASV183	-	0.91598420452504
FASV71	FASV579	-	1
FASV71	BASV41	+	1
FASV71	BASV66	+	0.983167564924392
FASV71	BASV83	+	0.983595746197868
FASV71	BASV87	+	0.992817392265455
FASV71	BASV88	+	0.98213745311848
FASV71	BASV110	-	0.966385391258096
FASV71	BASV263	-	0.924201257535404
FASV118	FASV12	-	1
FASV118	FASV165	+	0.802910284176921
FASV118	FASV183	-	0.906096758860887
FASV118	FASV689	-	0.789009363722214
FASV118	BASV42	-	1
FASV118	BASV51	-	0.934249409731501
FASV118	BASV53	-	0.853879251252701
FASV118	BASV61	-	0.824091048157624
FASV118	BASV74	-	0.791756434667022
FASV118	BASV89	-	0.950091872679908
FASV118	BASV91	-	1
FASV118	BASV279	+	1
FASV121	FASV192	+	0.985130260367873
FASV121	FASV246	+	0.992334826215566
FASV121	FASV266	+	0.996864726555194
FASV121	FASV270	+	0.993261488420919
FASV121	FASV183	-	1
FASV121	FASV653	-	0.884202516260461
FASV121	FASV992	-	0.892942166817356
FASV121	FASV1061	-	0.708661448013159
FASV121	BASV12	-	0.707353396129657
FASV121	BASV22	-	0.643481358031253
FASV121	BASV31	-	0.977169279068177
FASV121	BASV38	-	0.928468526478767
FASV121	BASV39	-	0.955784310663297
FASV121	BASV46	-	0.952018425528432
FASV121	BASV56	-	0.885342033237323
FASV121	BASV83	-	1
FASV121	BASV85	-	0.784408921331256
FASV12	FASV140	-	0.992087656003506
FASV12	FASV139	-	0.940563625989634
FASV12	FASV178	-	0.796778855986515
FASV12	FASV95	-	0.783189326461053
FASV12	FASV256	-	0.740066098283162
FASV12	FASV354	-	0.977545763284425
FASV12	FASV533	-	0.964924896757679
FASV12	FASV556	-	0.948441938027553
FASV12	FASV865	+	0.934992400682634
FASV12	BASV10	-	0.911366020042058
FASV12	BASV18	-	0.757005239433214
FASV12	BASV56	+	0.934312735423292
FASV12	BASV69	+	0.951438011419648
FASV12	BASV104	-	1
FASV12	BASV108	-	0.936601092856332
FASV12	BASV122	-	0.925320857956045
FASV12	BASV140	-	0.85918541604664
FASV12	BASV155	-	0.847950242369681
FASV12	BASV189	-	0.837170173393185
FASV12	BASV279	-	0.98858098627915
FASV12	BASV411	-	1
FASV127	FASV140	-	0.933756083909597
FASV127	FASV410	+	0.992861580271664
FASV127	BASV12	+	0.971472609381811
FASV127	BASV23	+	0.976618225747747
FASV127	BASV26	+	0.980263555471757
FASV127	BASV27	+	0.974390605312297
FASV127	BASV46	-	1
FASV127	BASV52	-	0.897740157715459
FASV127	BASV56	-	0.966901800766146
FASV127	BASV58	-	0.800113685151923
FASV127	BASV83	-	0.730985235210219
FASV127	BASV99	-	0.955659647757852
FASV127	BASV100	-	0.998838884234058
FASV130	FASV240	+	0.968279472796859
FASV130	FASV354	+	0.975337863716437
FASV130	BASV6	-	1
FASV130	BASV12	-	0.899630086166394
FASV130	BASV17	-	0.988162839450871
FASV130	BASV233	+	0.984530049190773
FASV137	FASV218	-	1
FASV137	FASV240	-	0.840753110167361
FASV137	FASV288	-	0.745788417093791
FASV137	FASV323	-	0.657636364337726
FASV137	FASV653	-	0.664407687648094
FASV137	BASV6	-	0.948618984992925
FASV137	BASV8	-	0.970026423479096
FASV137	BASV12	-	0.869562352995341
FASV137	BASV13	-	0.90574886033601
FASV137	BASV30	-	0.813672402442727
FASV137	BASV53	+	0.88374849893262
FASV137	BASV85	+	0.931847615789204
FASV137	BASV101	+	0.962799849035834
FASV137	BASV107	+	0.961865874180215
FASV137	BASV108	+	0.948531178090271
FASV137	BASV151	+	0.967619592617277
FASV140	FASV204	-	0.973010442147176
FASV140	FASV339	+	0.804219640810738
FASV140	FASV992	-	0.826348180522327
FASV140	BASV23	-	0.911441426275824
FASV140	BASV26	-	0.790702780831599
FASV140	BASV87	+	0.988708305532309
FASV140	BASV107	-	0.929631001924243
FASV140	BASV149	+	1
FASV140	BASV263	-	0.873712515382528
FASV26	FASV160	-	0.938447912991677
FASV26	FASV142	-	0.642618450022745
FASV26	FASV188	-	0.948354703124646
FASV26	FASV204	-	0.97162650263947
FASV26	FASV288	-	1
FASV26	FASV310	-	0.913048959780312
FASV26	BASV6	+	0.987979340682431
FASV26	BASV12	+	0.984958819795202
FASV26	BASV52	-	0.914432681929441
FASV26	BASV64	-	0.858085852513742
FASV26	BASV70	-	0.885704986267651
FASV26	BASV76	-	0.946047947480555
FASV26	BASV87	-	0.810001793401272
FASV26	BASV88	-	0.955392174779983
FASV26	BASV181	-	0.965917965655538
FASV26	BASV195	-	0.898826415890254
FASV26	BASV279	-	0.856703830145835
FASV139	FASV160	-	0.925076705333616
FASV139	FASV174	-	0.887243676540025
FASV139	FASV204	-	0.799040243866806
FASV139	FASV240	-	0.813884465586274
FASV139	FASV354	+	0.965036447938064
FASV139	FASV689	+	0.953250676160557
FASV139	FASV751	+	0.972672669211594
FASV139	BASV19	-	1
FASV139	BASV27	-	0.979703385090017
FASV139	BASV29	-	0.769884544469313
FASV139	BASV36	-	0.725460370683194
FASV139	BASV45	-	0.720359037677861
FASV139	BASV56	-	0.963996989889768
FASV139	BASV57	-	0.981952247715478
FASV139	BASV274	+	0.949576389406014
FASV150	FASV176	+	0.979058597244935
FASV150	FASV192	+	0.963936462695352
FASV150	FASV653	-	0.920983135896817
FASV150	FASV751	-	0.930242409285896
FASV160	FASV204	-	0.9156619694528
FASV160	FASV214	-	1
FASV160	FASV266	-	0.7923017579588
FASV160	FASV339	-	0.795800102687657
FASV160	FASV556	-	0.738027806405632
FASV160	FASV865	-	0.947912153070027
FASV160	BASV9	-	1
FASV160	BASV10	-	0.942768023421657
FASV160	BASV21	+	0.857094382397737
FASV160	BASV27	-	0.971176409972226
FASV160	BASV29	-	0.904400927531878
FASV160	BASV33	-	0.787655741318445
FASV160	BASV82	+	0.856015535753039
FASV160	BASV146	+	0.959845746500077
FASV142	FASV252	-	0.952569569464104
FASV142	FASV303	-	0.997246078301452
FASV142	FASV556	+	0.885315602150698
FASV142	BASV31	-	0.930482710403359
FASV142	BASV35	-	0.881870678493147
FASV142	BASV58	+	0.956661041938508
FASV142	BASV100	+	0.971728038689272
FASV142	BASV167	-	0.773291002877003
FASV142	BASV195	-	0.91520123827019
FASV142	BASV274	-	0.718497026020958
FASV165	FASV410	-	0.946204014441129
FASV165	FASV556	-	0.853781239326573
FASV165	FASV780	-	0.831533099291395
FASV165	FASV1061	-	0.881457897480377
FASV165	BASV10	-	0.814995711304298
FASV165	BASV19	-	0.76249748666455
FASV165	BASV24	-	0.768143924626925
FASV165	BASV39	+	0.982357069596944
FASV165	BASV50	+	0.945080834265366
FASV165	BASV52	+	0.986649289666614
FASV165	BASV70	+	0.988604568557513
FASV165	BASV85	-	1
FASV165	BASV88	-	0.888608063849496
FASV165	BASV102	-	0.85947397543572
FASV165	BASV114	-	0.827389630666101
FASV165	BASV147	-	0.775237360960282
FASV165	BASV174	-	0.953237458336756
FASV165	BASV181	-	1
FASV165	BASV208	-	0.904592579970448
FASV173	FASV236	-	0.772687113081832
FASV173	FASV347	+	0.974672183966812
FASV173	BASV11	+	0.993741054750245
FASV173	BASV22	+	0.995127642118384
FASV173	BASV25	+	0.991942769523107
FASV173	BASV26	+	0.996152186447045
FASV173	BASV35	+	0.982199724061032
FASV173	BASV36	+	0.978080013328417
FASV173	BASV39	+	0.985070863174824
FASV173	BASV41	+	0.962999347300114
FASV173	BASV42	+	0.978853805614012
FASV173	BASV45	+	0.967481584268428
FASV173	BASV50	+	0.97374792570387
FASV173	BASV52	+	0.871905823707779
FASV173	BASV83	-	0.823736937265172
FASV173	BASV92	-	0.903218527613649
FASV173	BASV104	-	0.779430594598359
FASV173	BASV279	-	0.946762444120829
FASV174	FASV176	-	0.848295800022174
FASV174	FASV95	-	0.899849948965724
FASV174	FASV240	-	0.854181520327202
FASV174	FASV256	-	0.84634091901569
FASV174	FASV339	-	0.800765771241958
FASV174	FASV410	-	0.851917381273864
FASV174	FASV992	+	0.950733363614038
FASV174	BASV17	+	0.986803997218611
FASV174	BASV19	+	0.973097189214203
FASV174	BASV32	+	0.984964119882267
FASV174	BASV39	+	0.98819881826003
FASV174	BASV49	-	0.916617499044984
FASV174	BASV58	-	0.696794070723661
FASV174	BASV59	-	0.822844379943733
FASV174	BASV70	-	0.93085065064035
FASV174	BASV83	-	0.729634434815692
FASV174	BASV84	-	0.948607522911572
FASV174	BASV146	-	0.92370772435601
FASV174	BASV168	-	0.86511822422799
FASV174	BASV181	-	0.817253749588829
FASV174	BASV255	-	0.790337364775547
FASV174	BASV411	-	0.882877731075343
FASV176	FASV188	-	0.762551971026304
FASV176	FASV97	-	0.647261145415319
FASV176	FASV256	-	0.708748898784223
FASV176	BASV46	-	0.805686453749814
FASV176	BASV51	-	0.858092566369437
FASV176	BASV54	-	0.945619846850736
FASV176	BASV63	-	0.744841747005109
FASV176	BASV132	-	0.949279003948953
FASV176	BASV146	-	0.897769009115688
FASV176	BASV167	-	0.815056977302567
FASV176	BASV181	-	0.933710190072603
FASV176	BASV208	-	0.864150770617361
FASV178	FASV24	+	0.984921671117962
FASV178	FASV477	+	0.916408897516966
FASV178	FASV556	+	0.98214732687128
FASV178	BASV8	+	0.991456003096433
FASV178	BASV13	+	0.988369283142719
FASV178	BASV17	+	0.968809664329861
FASV178	BASV36	-	0.748775125509447
FASV178	BASV44	-	0.894666351825646
FASV178	BASV104	-	0.939732801547227
FASV178	BASV110	-	0.841409087021243
FASV178	BASV140	-	0.819412904616416
FASV178	BASV165	-	0.827696390069987
FASV182	FASV303	+	0.941263397251001
FASV182	FASV700	+	0.98236538775308
FASV182	FASV992	+	0.993741803963635
FASV182	BASV6	+	0.98410939807388
FASV182	BASV9	+	0.982125038373829
FASV182	BASV13	-	1
FASV182	BASV17	-	0.876901108294115
FASV182	BASV25	-	0.863195678625263
FASV182	BASV31	-	0.835949722584259
FASV182	BASV41	-	0.824387265058128
FASV182	BASV51	-	0.955976066576225
FASV182	BASV52	-	0.998231401691005
FASV182	BASV57	-	0.886212913566262
FASV182	BASV122	+	0.97656904197737
FASV182	BASV233	+	0.991262660395275
FASV188	FASV159	+	0.993110949615612
FASV188	FASV214	+	0.998370669431988
FASV188	FASV218	+	0.986851791634579
FASV188	FASV270	+	0.979122930353141
FASV188	FASV24	+	0.98623687785706
FASV188	FASV303	+	0.996148254114239
FASV188	FASV339	+	0.954580147669924
FASV188	FASV350	+	0.995484157928964
FASV188	FASV354	+	0.988145320419193
FASV188	FASV347	+	0.955793970397491
FASV188	FASV556	+	0.981916245468696
FASV188	FASV700	+	0.99292210616787
FASV188	BASV8	-	1
FASV188	BASV10	-	0.890400145386817
FASV188	BASV18	-	0.922874757318085
FASV188	BASV20	-	0.83582439392962
FASV188	BASV26	-	0.83018544821286
FASV188	BASV35	-	0.829428139960473
FASV188	BASV45	-	0.967421312974011
FASV188	BASV46	-	0.994427038508526
FASV188	BASV110	+	0.986672720561323
FASV188	BASV181	+	0.980170959857504
FASV188	BASV274	+	0.984961957597238
FASV188	BASV494	+	0.990527564876259
FASV192	FASV159	+	0.977241735741877
FASV192	FASV252	+	0.983773027065235
FASV192	FASV288	+	0.995080433331616
FASV192	FASV339	+	0.953794903930901
FASV192	FASV183	+	0.983627739064837
FASV192	FASV751	+	0.994998417924042
FASV192	FASV992	-	1
FASV192	BASV6	-	0.805504693129224
FASV192	BASV13	-	0.991592666655081
FASV192	BASV17	-	0.75618178245261
FASV192	BASV23	-	0.704969089000568
FASV192	BASV31	-	0.648358178418438
FASV192	BASV42	-	0.929546827045574
FASV192	BASV43	-	1
FASV192	BASV104	+	0.959420990687515
FASV159	FASV689	+	0.97117814925717
FASV159	FASV865	-	1
FASV159	BASV9	-	0.900741071502453
FASV159	BASV12	-	0.955212315634439
FASV204	FASV992	-	0.994452194509045
FASV204	BASV10	-	0.913525590105884
FASV204	BASV13	-	0.913701128773188
FASV95	BASV8	-	0.990151528668463
FASV95	BASV19	-	0.936751095817741
FASV95	BASV32	+	0.932641469737193
FASV95	BASV51	-	0.925412524326861
FASV95	BASV52	-	0.882315468699114
FASV95	BASV61	-	0.991116023405829
FASV95	BASV74	-	0.946643834707112
FASV95	BASV81	-	0.933729120643238
FASV95	BASV82	-	0.92350612727631
FASV95	BASV102	-	1
FASV95	BASV107	-	0.87737826583277
FASV214	BASV23	-	0.935951441879167
FASV214	BASV28	-	0.687101268880075
FASV214	BASV36	-	0.874847108833677
FASV214	BASV43	-	0.62522746683892
FASV214	BASV91	-	0.905851919547296
FASV214	BASV99	-	0.79550114226565
FASV214	BASV110	-	0.746897345022556
FASV214	BASV143	-	0.780693905633464
FASV218	FASV700	+	0.964442955121864
FASV218	BASV22	-	0.991790803728888
FASV218	BASV24	-	0.88041702741601
FASV218	BASV32	-	0.884964790625997
FASV218	BASV40	-	0.864706756309627
FASV218	BASV49	-	0.845247016534525
FASV218	BASV59	-	0.94889965217279
FASV218	BASV61	-	0.983157345116215
FASV218	BASV151	+	0.989647096470378
FASV218	BASV494	+	0.986768500830455
FASV97	FASV288	+	0.981764923180592
FASV97	FASV339	+	0.991580862341509
FASV97	FASV350	+	0.97533888283963
FASV97	FASV579	+	0.990393086368882
FASV97	FASV689	+	0.99557707426198
FASV97	FASV751	+	0.931462503525833
FASV97	FASV780	+	0.999547696877311
FASV97	FASV846	+	0.97340371649287
FASV97	FASV992	+	0.932525696785572
FASV97	BASV9	+	0.960862198874143
FASV97	BASV16	+	0.983391665497796
FASV97	BASV21	+	0.99133050231266
FASV97	BASV22	+	0.992860476197976
FASV97	BASV23	+	0.957284745903423
FASV97	BASV46	-	0.809853261578602
FASV97	BASV54	-	0.923191535104978
FASV97	BASV63	-	0.75094520160903
FASV97	BASV132	-	0.965508302114393
FASV97	BASV146	-	0.886490359033567
FASV97	BASV167	-	0.824476510084858
FASV97	BASV208	-	0.87327437295711
FASV97	BASV411	-	0.775632488144566
FASV240	FASV477	+	0.974509849512043
FASV240	FASV846	+	0.957610584857973
FASV240	FASV992	+	0.98940642250726
FASV240	BASV20	+	0.992239551338676
FASV240	BASV25	+	0.995722195067468
FASV240	BASV27	+	0.986552260024921
FASV240	BASV29	+	0.992038855171794
FASV240	BASV30	+	0.989492338335731
FASV240	BASV39	+	0.975952295740431
FASV240	BASV82	-	0.816436981291663
FASV240	BASV119	-	0.99998266784364
FASV240	BASV155	-	1
FASV240	BASV195	-	0.95661363204403
FASV240	BASV239	-	0.748162696385565
FASV236	BASV59	-	1
FASV236	BASV63	-	0.798287362101215
FASV236	BASV71	-	0.987022228490307
FASV236	BASV76	-	0.752051124448524
FASV236	BASV87	-	0.667315951519601
FASV236	BASV101	-	0.655039757894591
FASV236	BASV120	-	0.926069569329229
FASV236	BASV122	-	0.980449647174319
FASV236	BASV146	-	0.837200536766153
FASV246	FASV347	+	0.922975987131402
FASV246	BASV11	+	0.951534900407848
FASV246	BASV22	+	0.981863114557647
FASV246	BASV25	+	0.97460518626353
FASV246	BASV26	+	0.970440445540807
FASV246	BASV39	+	0.970677099132129
FASV246	BASV42	+	0.949347065449718
FASV246	BASV56	+	0.973997416111379
FASV246	BASV63	+	0.964494665750043
FASV246	BASV64	+	0.965435816266333
FASV246	BASV74	+	0.936617303650125
FASV246	BASV84	-	0.892032267540182
FASV246	BASV161	-	0.990782135425808
FASV246	BASV279	+	0.858972236269381
FASV252	BASV11	-	0.918845953242021
FASV252	BASV16	-	0.821744992895364
FASV252	BASV46	+	0.990305730934852
FASV252	BASV56	+	0.976857638787411
FASV252	BASV81	+	0.983485489184064
FASV252	BASV167	-	0.816424883329264
FASV252	BASV195	-	0.933309036777137
FASV252	BASV274	-	0.778924452295697
FASV256	BASV10	-	0.969200497718695
FASV256	BASV13	-	0.887407107181769
FASV256	BASV22	-	0.855721676584594
FASV256	BASV26	-	0.914622303555136
FASV256	BASV30	-	0.874463953943384
FASV256	BASV44	-	0.805117653498751
FASV256	BASV59	+	0.970829058565738
FASV256	BASV76	+	0.958912619892076
FASV256	BASV82	+	0.982807374182316
FASV256	BASV102	+	0.996486109826944
FASV256	BASV112	+	0.990984632803949
FASV256	BASV119	+	0.987660308521096
FASV256	BASV122	+	0.98995074291193
FASV256	BASV132	+	0.988989270209001
FASV256	BASV165	+	0.994528203513222
FASV256	BASV194	-	1
FASV256	BASV255	-	0.858869154819996
FASV256	BASV279	-	0.979779701984818
FASV266	FASV992	-	0.967779372534245
FASV266	BASV10	-	0.907248652616307
FASV270	FASV1061	-	0.804095775069499
FASV270	BASV13	-	0.921048759243507
FASV270	BASV21	-	0.738136866847205
FASV270	BASV23	-	1
FASV270	BASV58	-	0.970412209823885
FASV270	BASV63	-	0.918729849026577
FASV270	BASV74	-	0.801156244371092
FASV270	BASV88	-	0.893699952143126
FASV270	BASV195	+	0.918348257479042
FASV24	FASV354	+	0.987238043857875
FASV24	FASV533	+	0.978180656315685
FASV24	FASV183	+	0.968741371128317
FASV24	FASV653	+	0.98957882183967
FASV24	BASV8	+	0.991025920609636
FASV24	BASV12	+	0.988807265334325
FASV24	BASV23	-	0.901964387718386
FASV24	BASV31	-	0.613312545160192
FASV24	BASV49	-	0.973497345916189
FASV24	BASV50	-	0.995881397900842
FASV24	BASV85	-	0.969788524076252
FASV24	BASV87	-	1
FASV24	BASV104	-	0.784314680946235
FASV24	BASV143	-	0.892343615170575
FASV288	BASV47	-	0.988005787823052
FASV288	BASV53	-	0.918143548054566
FASV288	BASV57	-	0.912221839792427
FASV288	BASV89	-	0.931394721211754
FASV303	BASV89	-	1
FASV303	BASV100	-	0.831914295187699
FASV303	BASV194	-	0.962679572515692
FASV303	BASV195	-	0.960936181421257
FASV303	BASV263	-	0.918952560624273
FASV310	BASV174	-	1
FASV310	BASV189	-	0.813935264669369
FASV310	BASV274	-	0.685935734184849
FASV339	FASV323	-	0.633037297907393
FASV339	FASV653	-	0.600874362184304
FASV339	BASV6	-	0.946272217363476
FASV339	BASV8	-	0.942161900772626
FASV339	BASV12	-	0.877173465435161
FASV339	BASV13	-	0.900339449627968
FASV339	BASV30	-	0.811250488355919
FASV339	BASV51	-	0.723717015857792
FASV339	BASV53	+	0.865969237084596
FASV339	BASV85	+	0.907238439689435
FASV339	BASV101	+	0.949002808368357
FASV339	BASV194	+	0.869714342813905
FASV339	BASV279	+	0.933453136458115
FASV350	FASV477	+	0.904028274287302
FASV350	BASV12	-	0.878084302156353
FASV350	BASV17	-	0.971836449101657
FASV350	BASV181	+	0.948785282972549
FASV350	BASV233	+	0.996179393447752
FASV350	BASV274	+	0.971934616644041
FASV354	FASV992	+	0.992574963527198
FASV354	BASV25	+	0.986456734472497
FASV354	BASV52	-	0.939626529420098
FASV354	BASV56	-	0.933639181420227
FASV354	BASV274	-	0.798128604203222
FASV323	BASV104	-	0.995509452888328
FASV323	BASV108	-	0.904251298030262
FASV323	BASV140	-	0.937951943126426
FASV323	BASV155	-	0.893860467577396
FASV323	BASV165	+	0.714733383515892
FASV323	BASV189	-	0.871503739912555
FASV323	BASV279	-	0.928232297020979
FASV323	BASV411	-	1
FASV347	BASV16	-	0.66179718382388
FASV347	BASV18	-	0.843929967063698
FASV347	BASV32	+	0.985550241028323
FASV347	BASV56	+	0.993715218042172
FASV347	BASV69	+	0.972734716504777
FASV347	BASV74	+	0.977602917131312
FASV347	BASV89	+	0.9375815048133
FASV347	BASV91	+	0.977992722193076
FASV347	BASV97	+	0.969412029122853
FASV347	BASV100	+	0.926742969283569
FASV347	BASV101	+	0.962416771697191
FASV347	BASV102	+	0.945273276531329
FASV347	BASV107	+	0.906232341764563
FASV347	BASV114	+	0.923624137136326
FASV347	BASV120	+	0.862658561887413
FASV347	BASV140	+	0.982819409571775
FASV347	BASV151	+	0.984050720981778
FASV347	BASV155	+	0.970467713268248
FASV347	BASV174	+	0.988765073273455
FASV347	BASV194	+	0.922815804614102
FASV347	BASV279	+	0.87207510689399
FASV410	FASV183	-	1
FASV410	FASV653	-	0.899244291758607
FASV410	FASV1061	-	0.842845875538476
FASV410	BASV12	-	0.812277219401833
FASV410	BASV22	-	0.781237335286235
FASV410	BASV31	-	0.964582397378468
FASV410	BASV32	-	0.970611575120704
FASV410	BASV38	-	0.915228441726523
FASV410	BASV49	+	0.925227240720956
FASV410	BASV56	-	0.816754372978126
FASV410	BASV88	+	0.934558920529406
FASV410	BASV143	+	0.984618589841942
FASV410	BASV168	+	0.992077698358724
FASV410	BASV181	+	0.992813982412175
FASV410	BASV189	+	0.975583968656281
FASV410	BASV274	+	0.979230125811995
FASV410	BASV279	+	0.965594931411978
FASV410	BASV494	+	0.98736057405511
FASV477	FASV533	+	0.970325916221394
FASV477	FASV556	+	0.983726326063265
FASV477	FASV183	+	0.994777718993952
FASV477	FASV579	+	0.983156372129625
FASV477	FASV689	+	0.975332371999895
FASV477	FASV846	+	0.98655574351212
FASV477	FASV992	+	0.917522607891737
FASV477	BASV8	+	0.996424451784587
FASV477	BASV13	+	0.989818030058882
FASV477	BASV16	+	0.987733557123898
FASV477	BASV17	+	0.98036514846773
FASV477	BASV22	+	0.977890569027808
FASV477	BASV25	+	0.976573503058432
FASV477	BASV33	+	0.96615913367502
FASV477	BASV38	+	0.976372516300474
FASV477	BASV42	-	1
FASV477	BASV51	-	0.951753904746169
FASV477	BASV53	-	0.828992207511395
FASV477	BASV61	-	0.771969427180985
FASV477	BASV74	-	0.729300446365888
FASV477	BASV89	-	0.93674607638402
FASV477	BASV91	-	0.993131892483535
FASV477	BASV279	+	0.96554875186027
FASV533	BASV12	+	0.984829879299701
FASV533	BASV23	+	0.996709776103522
FASV533	BASV26	+	1
FASV533	BASV27	+	0.987305911434059
FASV533	BASV40	+	0.995760429856697
FASV533	BASV43	+	0.982800732392456
FASV533	BASV46	+	0.978572054811765
FASV533	BASV57	+	0.992447562239141
FASV533	BASV64	+	0.989946304421304
FASV533	BASV66	+	0.985615348996497
FASV533	BASV76	+	0.977304725704276
FASV533	BASV83	+	0.984440489427548
FASV533	BASV101	+	0.963011062299492
FASV533	BASV102	+	0.983813768406938
FASV533	BASV263	-	0.96133595278917
FASV556	BASV45	-	0.919227486741686
FASV556	BASV49	-	0.742927167059945
FASV183	BASV16	-	0.884670497691446
FASV183	BASV25	-	0.690233854022393
FASV183	BASV29	-	0.836069657230729
FASV183	BASV32	-	0.905009578837149
FASV183	BASV40	-	0.619619270173768
FASV183	BASV41	-	0.949722604044136
FASV183	BASV87	-	0.867606097589284
FASV183	BASV91	-	0.782208905864255
FASV183	BASV104	-	0.68780694410399
FASV183	BASV112	-	0.884171807207967
FASV183	BASV122	-	0.768959623152962
FASV579	FASV992	+	0.807795459800953
FASV579	BASV22	+	0.925725819886752
FASV579	BASV27	+	0.941301387732217
FASV579	BASV29	+	0.891939151331144
FASV579	BASV31	+	0.960112778382742
FASV579	BASV43	+	0.926801293644056
FASV579	BASV47	+	0.926408724037623
FASV579	BASV50	+	0.927730394792074
FASV579	BASV76	-	0.900623826924098
FASV579	BASV91	-	0.818030487850384
FASV579	BASV100	-	0.865720461299445
FASV579	BASV104	-	0.93398880354061
FASV579	BASV119	-	0.769444339178573
FASV653	FASV780	-	0.959606689222878
FASV653	FASV992	-	0.896192448959742
FASV653	BASV12	-	0.82886350404932
FASV653	BASV18	-	0.917850408814166
FASV653	BASV22	-	0.875539307722128
FASV653	BASV35	-	0.805371788987466
FASV653	BASV50	+	0.975088481126359
FASV653	BASV63	+	0.949659023408292
FASV653	BASV66	+	0.981942654246156
FASV653	BASV88	+	0.99585727414449
FASV653	BASV99	+	0.991908284511267
FASV653	BASV101	+	0.983850243689764
FASV653	BASV104	+	0.990909536289879
FASV653	BASV107	+	0.987577390990319
FASV653	BASV122	+	0.974790932423811
FASV653	BASV140	+	0.994986673429278
FASV653	BASV149	+	0.997864249978967
FASV653	BASV155	+	0.990150609302381
FASV653	BASV208	+	0.931563467346684
FASV653	BASV263	-	1
FASV689	FASV700	-	0.792112350862839
FASV689	BASV56	-	1
FASV689	BASV97	-	0.828500169486591
FASV700	BASV54	-	1
FASV700	BASV61	-	0.901644029793623
FASV700	BASV66	-	0.94217015320172
FASV700	BASV110	-	0.93521163490439
FASV700	BASV112	-	0.993574484155491
FASV751	BASV195	-	0.969037213861308
FASV751	BASV411	-	0.886383367823711
FASV780	BASV23	-	0.937312879204646
FASV780	BASV29	-	1
FASV780	BASV41	+	0.800647054701115
FASV780	BASV89	-	0.904833905578651
FASV780	BASV97	-	0.798911911167879
FASV846	BASV33	+	0.984131166169239
FASV846	BASV58	-	1
FASV846	BASV66	-	1
FASV846	BASV70	-	0.914368739261687
FASV865	BASV41	+	0.975755822963776
FASV865	BASV82	+	0.956216580221214
FASV865	BASV89	+	0.979233353062731
FASV865	BASV168	+	0.96780713078742
FASV992	BASV8	-	0.876027959355373
FASV992	BASV19	-	0.925960592455916
FASV992	BASV23	-	0.862914843066183
FASV992	BASV26	-	0.936047056617633
FASV992	BASV32	-	0.903210019742907
FASV992	BASV33	-	0.908358472272522
FASV992	BASV76	-	0.975905728360848
FASV992	BASV83	-	0.945954067131616
FASV992	BASV92	-	0.897722987394469
FASV992	BASV101	-	0.915422551380607
FASV992	BASV108	-	0.940640192
FASV992	BASV132	-	0.909184394770055
FASV992	BASV149	-	0.92496796136341
FASV992	BASV208	+	0.868646075331404
FASV1061	BASV8	+	0.964955940790776
FASV1061	BASV10	+	0.916353197725853
FASV1061	BASV25	+	0.957659272929502
FASV1061	BASV30	+	0.927835338762285
FASV1061	BASV32	+	0.954817453693584
FASV1061	BASV33	+	0.854467694028071
FASV1061	BASV35	+	0.927491025755563
FASV1061	BASV36	+	0.919057877664464
FASV1061	BASV44	+	0.864763075688394
FASV1061	BASV46	+	0.956513741346393
FASV1061	BASV51	+	0.956380819744476
FASV1061	BASV53	+	0.939182686317243
FASV1061	BASV69	+	0.799161985285442
FASV1061	BASV70	+	0.950448699500064
FASV1061	BASV91	-	0.902031849626078
FASV1061	BASV108	-	0.901884717090236
FASV1061	BASV119	-	0.907568708494381
FASV1061	BASV132	-	0.951500415737769
FASV1061	BASV151	-	0.867288433485059
FASV1061	BASV155	-	0.926014173210585
BASV6	BASV22	-	0.965963507919112
BASV6	BASV25	-	0.906507638533623
BASV6	BASV32	-	0.912412281590144
BASV6	BASV38	-	0.919889941591924
BASV6	BASV42	-	0.9121149589656
BASV6	BASV50	-	0.861193752651008
BASV6	BASV56	-	0.876574832593531
BASV6	BASV76	+	0.92206491526386
BASV6	BASV92	+	0.975032467830385
BASV6	BASV99	+	0.945018010476263
BASV6	BASV132	+	0.989080172988995
BASV6	BASV149	+	0.965675396171076
BASV6	BASV155	+	0.982120564187972
BASV6	BASV161	+	0.921134456058536
BASV6	BASV165	+	0.969103825158136
BASV6	BASV167	+	0.956266396364327
BASV6	BASV195	+	0.924243300054849
BASV6	BASV233	+	0.979374157213779
BASV6	BASV274	+	0.982798059497537
BASV6	BASV411	+	0.963894615846319
BASV8	BASV20	+	0.867855814244063
BASV8	BASV21	+	0.978767410128295
BASV8	BASV26	+	0.983709278692784
BASV8	BASV30	-	0.976897452171674
BASV8	BASV36	-	0.905118787186718
BASV8	BASV40	-	0.911038405010913
BASV8	BASV64	-	0.907955351887748
BASV9	BASV165	-	1
BASV9	BASV181	-	0.952333859263386
BASV9	BASV195	-	0.906922187988208
BASV10	BASV132	+	0.974520176716061
BASV10	BASV194	+	0.97813745828667
BASV11	BASV13	+	0.969206814501303
BASV11	BASV52	+	0.966379794732542
BASV11	BASV68	+	0.991512027562945
BASV11	BASV82	-	0.995300342348606
BASV11	BASV149	-	0.974390356185364
BASV11	BASV255	+	0.84124894835607
BASV12	BASV27	-	0.823383686317805
BASV12	BASV45	-	0.918295063563074
BASV12	BASV49	-	0.811357062008627
BASV13	BASV42	-	1
BASV13	BASV44	-	1
BASV13	BASV53	-	0.897762048585038
BASV13	BASV61	-	0.852073978364572
BASV13	BASV74	-	0.837330687792526
BASV13	BASV89	-	1
BASV13	BASV91	-	1
BASV13	BASV100	-	0.974273908362142
BASV13	BASV101	-	0.998973907055582
BASV13	BASV132	-	0.67386918505445
BASV13	BASV147	-	0.873056387329561
BASV13	BASV167	-	0.867574825462289
BASV13	BASV279	+	1
BASV16	BASV35	+	0.998631054736456
BASV16	BASV45	+	1
BASV16	BASV49	+	0.990789833027498
BASV16	BASV61	+	0.99834840261664
BASV16	BASV64	+	0.995791470595255
BASV16	BASV68	+	0.999508903364856
BASV16	BASV69	+	0.983510288166696
BASV16	BASV74	+	0.983805652388961
BASV16	BASV85	+	0.92988872727376
BASV16	BASV89	+	1
BASV16	BASV100	+	1
BASV16	BASV101	+	1
BASV16	BASV112	+	1
BASV16	BASV120	+	0.968328674340185
BASV16	BASV165	+	0.988831114635512
BASV16	BASV167	+	1
BASV16	BASV168	+	1
BASV17	BASV31	-	0.881293441688427
BASV17	BASV36	-	0.863939705103401
BASV17	BASV40	-	0.92998561996618
BASV17	BASV46	-	0.836833439842324
BASV17	BASV99	-	0.964447030366735
BASV17	BASV102	-	0.918927330630808
BASV17	BASV119	-	0.898014622267168
BASV17	BASV140	-	0.902371694682358
BASV17	BASV149	-	0.901863891741747
BASV17	BASV173	-	0.863644560386752
BASV17	BASV195	-	0.856059016841699
BASV18	BASV22	+	0.932001625818422
BASV18	BASV32	+	0.980051835095278
BASV18	BASV35	+	0.96361101655156
BASV18	BASV50	+	0.984952336368699
BASV18	BASV56	+	0.970956998419312
BASV18	BASV58	+	0.986118470726464
BASV18	BASV61	+	0.966631663462437
BASV18	BASV63	+	0.96189110206476
BASV18	BASV74	+	0.933247450800196
BASV18	BASV81	+	0.986727123558712
BASV18	BASV85	+	0.98632354406918
BASV18	BASV88	+	0.967452611635155
BASV18	BASV108	+	0.870864183663399
BASV18	BASV110	+	0.983069191642781
BASV18	BASV122	+	0.985572676804974
BASV18	BASV132	+	0.99172688122954
BASV18	BASV255	-	0.87899282443263
BASV19	BASV21	-	0.932153207325117
BASV19	BASV27	-	0.835214179980391
BASV19	BASV68	-	0.972626068074402
BASV19	BASV71	-	0.912314889464646
BASV19	BASV85	-	0.878259160834681
BASV19	BASV91	-	0.91017998614004
BASV19	BASV100	-	0.915628770707424
BASV19	BASV112	-	0.856147798859071
BASV19	BASV132	-	0.884554022341982
BASV19	BASV174	+	0.933690541549516
BASV19	BASV274	+	0.97956233872488
BASV19	BASV411	+	0.965916580014041
BASV20	BASV32	+	0.986491155946289
BASV20	BASV39	+	0.969624406505038
BASV20	BASV41	+	0.98799126821158
BASV20	BASV43	+	0.967077411938416
BASV20	BASV44	+	0.971827380547541
BASV20	BASV52	+	0.936419370135224
BASV20	BASV54	+	0.988151628699919
BASV20	BASV59	+	0.989290922652651
BASV20	BASV63	+	0.973936087983356
BASV20	BASV83	+	0.864623357945826
BASV20	BASV84	+	0.984759457701912
BASV20	BASV91	+	0.985915291006678
BASV20	BASV92	+	0.991724623184581
BASV20	BASV102	+	0.997548595689394
BASV20	BASV110	-	1
BASV20	BASV143	-	0.964220918251396
BASV20	BASV147	-	0.800287457125955
BASV20	BASV167	-	0.718892923617356
BASV20	BASV208	-	0.683540003417127
BASV21	BASV22	-	0.922739711392784
BASV21	BASV23	-	0.997812928723913
BASV21	BASV82	-	0.936260916025166
BASV22	BASV33	+	0.974352091897316
BASV22	BASV42	+	0.956961878119259
BASV22	BASV59	+	0.974507883379728
BASV22	BASV92	-	0.951867129357936
BASV22	BASV102	-	0.928241755045773
BASV22	BASV108	-	0.8287585179746
BASV22	BASV165	-	0.850588035659055
BASV22	BASV208	-	0.874959062426953
BASV22	BASV233	-	0.973032071255526
BASV23	BASV122	+	0.954663027436953
BASV24	BASV52	+	0.967082048171515
BASV24	BASV53	+	0.924516791849586
BASV24	BASV87	-	1
BASV24	BASV89	-	0.898676325720683
BASV24	BASV104	-	0.850001684648305
BASV24	BASV119	-	0.791313814191487
BASV24	BASV149	-	0.75107490103372
BASV24	BASV181	-	0.959802194694115
BASV24	BASV189	-	0.989087036885108
BASV24	BASV233	-	0.917065513746594
BASV25	BASV42	-	0.765427041220665
BASV25	BASV58	+	0.94326006203141
BASV25	BASV91	+	0.981780557373609
BASV25	BASV108	+	0.982976549193184
BASV25	BASV114	+	0.984899993221208
BASV25	BASV119	+	0.981225313424101
BASV25	BASV149	+	0.97543314193729
BASV25	BASV151	+	0.957302954358032
BASV25	BASV161	+	0.973301458685507
BASV25	BASV167	+	0.973796032123196
BASV25	BASV168	+	0.975342937005333
BASV25	BASV181	+	0.970809304760865
BASV25	BASV208	+	0.975055717744048
BASV25	BASV239	+	0.898971361993361
BASV25	BASV274	+	0.992650861894267
BASV26	BASV28	+	0.985595914931174
BASV26	BASV29	+	0.978636287096628
BASV26	BASV30	+	0.967924562597976
BASV26	BASV36	+	0.972514445873446
BASV26	BASV40	+	0.972450386445621
BASV26	BASV49	+	0.957091381766884
BASV26	BASV52	+	0.962229704712937
BASV26	BASV53	+	0.992321621130659
BASV26	BASV54	+	0.98457492919568
BASV26	BASV74	+	1
BASV26	BASV97	-	0.891016965270976
BASV26	BASV112	-	0.923142433471105
BASV26	BASV122	-	0.931380147747484
BASV26	BASV143	-	0.955186257244977
BASV26	BASV161	-	0.87968508700966
BASV26	BASV165	-	0.924288233474483
BASV27	BASV35	-	0.770927294870694
BASV27	BASV44	-	0.967276960403173
BASV27	BASV47	-	0.901026667828125
BASV27	BASV56	-	0.92233345772302
BASV27	BASV61	-	0.906917007005708
BASV27	BASV68	-	0.890667787452762
BASV27	BASV82	-	0.872067533061817
BASV27	BASV88	-	0.876882660439603
BASV27	BASV112	+	0.905448674434233
BASV27	BASV149	+	0.974528036015853
BASV27	BASV155	+	0.932217590143024
BASV27	BASV239	+	0.983336539258593
BASV27	BASV411	+	0.953333348356844
BASV28	BASV29	+	0.977303660599682
BASV28	BASV31	+	0.956323581171887
BASV28	BASV32	+	0.937580245334339
BASV28	BASV41	+	0.910188515984302
BASV28	BASV43	+	0.96842146910616
BASV28	BASV47	+	0.975173137143559
BASV28	BASV50	+	0.942226937871353
BASV28	BASV64	+	0.861399963091522
BASV28	BASV66	+	0.975085098758763
BASV28	BASV74	+	0.984080205996242
BASV28	BASV76	+	0.995708982373499
BASV28	BASV85	+	0.987102819673708
BASV28	BASV87	+	0.988528946390332
BASV28	BASV194	-	0.952703397354734
BASV29	BASV36	+	0.83060657738003
BASV29	BASV84	-	0.914923553113701
BASV29	BASV88	-	0.793380934805397
BASV29	BASV167	+	0.996866670728556
BASV30	BASV38	+	0.989182000098439
BASV30	BASV58	+	0.990324640713538
BASV30	BASV147	-	0.938149247447764
BASV30	BASV155	-	0.939965809106853
BASV31	BASV165	+	0.977536132687486
BASV31	BASV181	+	0.982389700860537
BASV31	BASV208	+	0.984438030730698
BASV32	BASV45	+	0.98409188212575
BASV32	BASV69	+	0.981429591957842
BASV32	BASV99	+	0.983321720971454
BASV32	BASV120	+	0.971076247774204
BASV32	BASV143	+	0.969051492423425
BASV32	BASV233	-	0.857088982849821
BASV33	BASV36	-	0.8562625771234
BASV33	BASV44	-	0.919389598221813
BASV33	BASV51	-	0.812086714048779
BASV33	BASV104	-	0.943821619060459
BASV33	BASV110	-	0.847136200826795
BASV33	BASV140	-	0.919868161890355
BASV33	BASV149	-	0.877322300359027
BASV33	BASV165	-	0.846770334734066
BASV33	BASV194	-	0.84610485192409
BASV33	BASV255	-	0.851509249087284
BASV35	BASV44	+	0.93336606687956
BASV35	BASV56	+	0.986608725437435
BASV35	BASV58	+	0.951036907127574
BASV35	BASV82	+	0.983807505830916
BASV35	BASV88	+	0.979918913294021
BASV35	BASV91	+	0.994044920233511
BASV35	BASV97	+	0.963097623064689
BASV35	BASV99	+	0.968485787459731
BASV35	BASV114	+	0.978363325025381
BASV35	BASV132	+	0.984083617312595
BASV35	BASV143	+	0.957665998653991
BASV35	BASV174	+	0.894165444575519
BASV35	BASV181	+	0.97751901779292
BASV35	BASV233	+	0.962354816538842
BASV35	BASV239	+	0.986043068987807
BASV35	BASV411	+	0.988857798064117
BASV35	BASV494	+	0.987272018241544
BASV36	BASV41	+	0.988423415597936
BASV36	BASV47	-	0.999404854683655
BASV36	BASV53	-	0.939979985890836
BASV36	BASV57	-	0.90906514951221
BASV38	BASV68	+	0.985438845841583
BASV38	BASV120	+	0.967721833943447
BASV39	BASV45	+	0.965586963526573
BASV39	BASV58	+	0.989486685526845
BASV39	BASV83	+	0.980006896021178
BASV39	BASV89	-	0.986892103020519
BASV39	BASV100	-	0.938359530426666
BASV39	BASV104	-	0.914224321208539
BASV39	BASV168	-	0.941175361990981
BASV40	BASV58	-	0.909696999059134
BASV40	BASV63	-	0.79938274810975
BASV40	BASV74	-	0.776125194137619
BASV41	BASV119	+	0.885658325962021
BASV41	BASV194	-	0.981774594470698
BASV41	BASV279	-	0.91280440596301
BASV41	BASV494	-	0.81215158926486
BASV42	BASV58	-	0.746167101561948
BASV42	BASV71	-	0.891397770686186
BASV42	BASV74	-	0.998870222281161
BASV42	BASV181	+	0.969991155564726
BASV43	BASV146	+	0.977699730191886
BASV43	BASV167	+	0.96780687171795
BASV43	BASV411	+	0.956005646797574
BASV44	BASV68	+	0.960174628092403
BASV44	BASV108	-	0.763759688970056
BASV44	BASV132	-	0.885519142732067
BASV44	BASV161	-	0.962497264715779
BASV45	BASV61	-	0.947310518334841
BASV45	BASV66	-	0.861846660214242
BASV45	BASV81	-	0.827997546816758
BASV45	BASV91	-	0.832516998493537
BASV45	BASV233	+	0.945773609355552
BASV46	BASV56	+	0.97683051531964
BASV46	BASV63	+	0.980975733419272
BASV46	BASV66	+	0.98016310867035
BASV46	BASV69	+	0.977393415227399
BASV46	BASV70	+	0.994377489525842
BASV46	BASV87	+	0.9915899716812
BASV46	BASV92	+	0.988410456217581
BASV46	BASV120	+	0.917372234171594
BASV46	BASV122	+	0.987998036860769
BASV46	BASV147	+	0.929297279446799
BASV46	BASV149	+	0.961434229499083
BASV46	BASV167	+	0.969734321311098
BASV46	BASV168	+	0.97651272950438
BASV46	BASV189	+	0.936707620803999
BASV46	BASV208	+	0.966606025626189
BASV46	BASV411	-	0.993992434702506
BASV47	BASV52	-	0.910556314845089
BASV47	BASV56	-	0.931850192446454
BASV50	BASV70	+	0.975178988688388
BASV50	BASV89	+	0.980935705423102
BASV50	BASV119	+	0.988202057151106
BASV50	BASV168	-	0.950126813211307
BASV50	BASV181	-	0.911344881911952
BASV52	BASV69	+	0.950489276117567
BASV53	BASV56	+	0.963673707091826
BASV53	BASV82	+	0.965789170258108
BASV53	BASV167	-	0.821446621377409
BASV53	BASV195	-	0.90751227574142
BASV53	BASV274	-	0.76534024718803
BASV53	BASV411	-	0.987689680697658
BASV54	BASV104	-	0.969893366607902
BASV54	BASV110	-	0.911228818923652
BASV54	BASV140	-	0.798565576970548
BASV54	BASV149	-	0.914023565475464
BASV54	BASV165	-	0.886416073811016
BASV56	BASV85	+	0.942979429005837
BASV56	BASV112	+	0.988941050182808
BASV56	BASV132	+	0.979963304953287
BASV56	BASV143	+	0.979268183502708
BASV56	BASV147	+	0.987622976578001
BASV56	BASV149	+	0.99027026141079
BASV56	BASV181	+	0.997887728985611
BASV56	BASV208	+	0.994428488769299
BASV57	BASV64	+	0.911911715350531
BASV57	BASV66	+	0.994688168850124
BASV57	BASV74	+	0.95633333591356
BASV57	BASV76	+	0.971180174398808
BASV57	BASV85	+	0.979548398730704
BASV57	BASV87	+	0.9868205660685
BASV57	BASV92	+	0.958386869713445
BASV57	BASV100	+	0.970334370562071
BASV57	BASV168	-	0.790497770775023
BASV57	BASV208	-	0.921300355165391
BASV57	BASV279	-	0.750666900772407
BASV58	BASV112	-	0.943942371451715
BASV58	BASV120	-	0.848226313146336
BASV58	BASV149	-	0.856209243945522
BASV58	BASV165	-	0.891505218813886
BASV58	BASV174	-	0.844470146338223
BASV58	BASV411	-	0.801890338963178
BASV59	BASV82	+	0.976498633303439
BASV59	BASV99	+	0.957076104750152
BASV59	BASV101	+	0.984538872192344
BASV59	BASV143	+	0.987902933663739
BASV59	BASV155	+	0.994616011323632
BASV59	BASV165	+	0.988009975025907
BASV59	BASV168	+	0.987104264397958
BASV59	BASV173	+	0.992485862735846
BASV59	BASV255	+	0.990824792979375
BASV59	BASV411	+	0.995215721732835
BASV61	BASV63	+	0.984977544633662
BASV61	BASV83	+	0.923191702761931
BASV61	BASV84	+	0.991517286321288
BASV61	BASV91	+	0.942594887894885
BASV61	BASV92	+	0.971297015753605
BASV61	BASV102	+	0.975719751783113
BASV61	BASV104	+	0.975737069392966
BASV61	BASV112	+	0.964135029469129
BASV61	BASV120	+	0.979936390471404
BASV61	BASV143	+	0.987387258525895
BASV61	BASV149	+	0.98748730513041
BASV61	BASV165	-	1
BASV61	BASV168	-	0.834803398020032
BASV61	BASV195	-	0.95477282775515
BASV61	BASV233	-	0.809195165155778
BASV61	BASV411	-	0.774184127879853
BASV63	BASV74	-	0.728766173331269
BASV63	BASV89	-	0.95227490828068
BASV63	BASV91	-	0.987549039343303
BASV63	BASV279	+	0.967024849951455
BASV64	BASV97	+	0.971486069970356
BASV64	BASV112	+	0.989567279989837
BASV64	BASV120	+	0.996662589493218
BASV64	BASV122	+	0.97540312080338
BASV64	BASV167	+	0.989590695111382
BASV64	BASV194	+	0.980624551620014
BASV64	BASV411	+	0.986024277859838
BASV66	BASV71	+	0.989909167001615
BASV66	BASV74	+	0.990626915873318
BASV66	BASV85	+	0.977997543664232
BASV66	BASV89	+	0.984755420057817
BASV66	BASV110	+	0.952657361825737
BASV66	BASV112	+	0.985244561647596
BASV66	BASV165	+	1
BASV66	BASV181	+	0.98158050131458
BASV68	BASV74	-	1
BASV68	BASV81	-	0.900634412372495
BASV68	BASV91	-	0.808097273486056
BASV68	BASV102	-	0.779591674767835
BASV68	BASV120	-	0.733872368168422
BASV68	BASV155	-	0.969006011662969
BASV68	BASV161	-	0.975542017177712
BASV68	BASV173	-	0.924375038993258
BASV69	BASV71	-	0.854686804523678
BASV69	BASV84	-	0.748185547233206
BASV69	BASV108	+	0.927189680998623
BASV69	BASV174	+	0.963513555516673
BASV69	BASV263	+	0.980371684439766
BASV69	BASV411	+	0.980738471217271
BASV69	BASV494	+	0.972754454725283
BASV70	BASV85	+	0.974610265942794
BASV70	BASV87	+	0.950593531039705
BASV70	BASV89	+	0.97430959868616
BASV70	BASV92	+	0.985830823584583
BASV70	BASV97	+	0.98092457956032
BASV70	BASV101	+	0.982064575141359
BASV70	BASV108	+	0.986699764011679
BASV70	BASV112	+	0.91400829818056
BASV70	BASV120	+	0.987177648782727
BASV70	BASV146	+	0.97925072234953
BASV70	BASV147	+	0.977553519529824
BASV70	BASV149	+	0.969962790273076
BASV70	BASV167	+	0.964635237481958
BASV70	BASV174	+	0.975605290029247
BASV70	BASV279	+	0.956615267011599
BASV70	BASV411	+	0.995103618713695
BASV70	BASV494	+	0.986243171840728
BASV71	BASV97	+	1
BASV71	BASV101	+	0.975746059403071
BASV71	BASV104	+	0.986136173
BASV71	BASV120	+	0.950599773513932
BASV71	BASV147	+	0.9836392095736
BASV71	BASV255	-	0.829637027726184
BASV74	BASV81	-	0.883266398643411
BASV74	BASV88	-	0.78937029469956
BASV74	BASV189	-	0.951920622389595
BASV74	BASV208	-	0.870466980587929
BASV74	BASV411	-	0.884830763149673
BASV76	BASV83	-	0.85787899672542
BASV76	BASV88	-	0.881595579545185
BASV76	BASV101	-	0.842766266829094
BASV76	BASV110	-	0.856486248222501
BASV76	BASV155	+	0.921804806825541
BASV76	BASV195	+	0.98588914526021
BASV76	BASV233	+	0.968269862884917
BASV81	BASV88	+	0.968918279797482
BASV81	BASV99	+	0.970676282333875
BASV81	BASV101	+	0.990016205820573
BASV81	BASV104	+	0.952305366826659
BASV81	BASV107	+	0.971219726369601
BASV81	BASV122	+	0.928337843836813
BASV81	BASV140	+	0.980221184439325
BASV81	BASV149	+	0.977443523226307
BASV81	BASV155	+	0.966111019130402
BASV81	BASV208	+	0.844798935573155
BASV81	BASV233	+	0.967774747517648
BASV81	BASV279	+	0.973575629432356
BASV81	BASV411	+	0.979376372516202
BASV82	BASV87	+	0.992701577837832
BASV82	BASV88	+	0.990887444746118
BASV82	BASV97	+	0.9721393261518
BASV82	BASV101	+	0.983734730701362
BASV82	BASV108	+	0.97449633241592
BASV82	BASV114	+	0.981766816188534
BASV82	BASV119	+	0.97325157161103
BASV82	BASV155	-	0.874585523760654
BASV82	BASV194	-	0.982114894855793
BASV82	BASV239	-	0.876433469846068
BASV82	BASV274	-	0.943940300946922
BASV83	BASV87	-	0.953364379221143
BASV83	BASV88	-	0.888098935230978
BASV83	BASV181	-	0.954121353617042
BASV83	BASV195	-	0.94726234128699
BASV83	BASV279	-	0.892819068331286
BASV84	BASV87	-	0.91311060137006
BASV84	BASV92	-	0.937691092825394
BASV84	BASV100	+	0.8215852861639
BASV84	BASV107	-	0.943337006046028
BASV84	BASV119	-	0.950534191784924
BASV84	BASV167	+	0.800593262947965
BASV84	BASV239	+	0.934681200924351
BASV84	BASV263	+	0.860872763421668
BASV85	BASV101	+	0.922377821593113
BASV85	BASV110	+	0.863238915883199
BASV85	BASV114	+	0.919418273052849
BASV85	BASV119	+	0.810230298656938
BASV85	BASV120	+	0.868760842377319
BASV85	BASV122	+	0.866803967377944
BASV85	BASV151	+	0.800663932927628
BASV85	BASV161	+	0.90885168032013
BASV85	BASV173	+	0.90958667218153
BASV85	BASV181	+	0.895131899021502
BASV85	BASV411	+	0.73742479599704
BASV85	BASV494	+	0.907813807175055
BASV87	BASV97	+	0.988058655985556
BASV87	BASV99	+	0.965126932430136
BASV87	BASV107	+	0.954894582396753
BASV87	BASV108	+	0.965873548063376
BASV87	BASV119	+	0.960319325990988
BASV87	BASV132	+	0.938256700768447
BASV87	BASV147	+	0.884136863346041
BASV87	BASV155	+	0.904908249584173
BASV87	BASV161	+	0.897869630453386
BASV87	BASV168	+	0.937654845449899
BASV87	BASV233	-	0.824995382314432
BASV88	BASV91	-	0.990552180989105
BASV88	BASV100	-	0.951034724737926
BASV88	BASV104	-	0.91424401413113
BASV88	BASV119	-	0.957243148129547
BASV88	BASV120	-	0.837420930713656
BASV88	BASV143	-	0.734494043643999
BASV89	BASV99	-	0.911641497288848
BASV89	BASV102	-	0.86833555790561
BASV89	BASV119	-	0.94640638746496
BASV89	BASV140	-	0.833747814618461
BASV89	BASV149	-	0.86628893587957
BASV89	BASV173	-	0.928794980430408
BASV89	BASV195	-	0.944177784478603
BASV91	BASV100	+	0.767465655908911
BASV91	BASV120	+	0.936357130778439
BASV91	BASV132	+	0.819898492919145
BASV91	BASV174	+	0.901076393893145
BASV91	BASV208	+	0.860431128598142
BASV91	BASV239	+	0.898091374465323
BASV91	BASV255	+	0.839189550389495
BASV91	BASV263	+	0.846844170757791
BASV91	BASV274	+	0.82850232630464
BASV92	BASV101	+	0.780660458228425
BASV92	BASV104	+	0.876367154867468
BASV92	BASV112	+	0.879269304071042
BASV92	BASV119	+	0.840736694406046
BASV92	BASV161	+	0.721366111502467
BASV92	BASV165	+	0.875308764586441
BASV92	BASV181	+	0.955893889475602
BASV92	BASV189	+	0.951987596680892
BASV92	BASV239	+	0.925217382322127
BASV92	BASV255	+	0.927974349688822
BASV92	BASV411	+	0.959713096498847
BASV97	BASV100	+	0.931794879178007
BASV97	BASV107	+	0.826011992246881
BASV97	BASV112	+	0.866426041218305
BASV97	BASV114	+	0.871944833521126
BASV97	BASV122	+	0.90333931531681
BASV97	BASV132	+	0.973096652944542
BASV97	BASV149	-	0.966670514381884
BASV99	BASV181	-	0.928037526817633
BASV100	BASV146	-	0.952821101291838
BASV104	BASV208	-	0.929515302321296
BASV107	BASV174	-	0.940383097567555
BASV108	BASV147	-	0.977018986408156
BASV120	BASV146	-	0.765802139739292
BASV120	BASV174	-	0.866598502386729
BASV120	BASV233	-	0.894724196792672
BASV120	BASV255	+	0.73780766913982
BASV122	BASV132	-	0.902675328927796
BASV122	BASV165	-	0.744378042126011
BASV122	BASV167	-	0.852536297747126
BASV132	BASV167	-	0.834315914829461
BASV132	BASV279	+	0.93536640902225
BASV140	BASV233	+	0.912577644065735
BASV143	BASV147	+	0.874382850962357
BASV143	BASV155	+	0.906550759030026
BASV143	BASV161	+	0.871962574952212
BASV143	BASV194	+	0.822056537398888
BASV143	BASV195	+	0.931923185024734
BASV143	BASV233	+	0.902856202688477
BASV143	BASV263	+	0.905956600566405
BASV143	BASV274	+	0.849252965245143
BASV143	BASV411	+	0.723599859393521
BASV146	BASV151	+	0.803761593867512
BASV146	BASV168	+	0.864181501586293
BASV146	BASV194	+	0.871969432165633
BASV146	BASV195	+	0.890825325339541
BASV146	BASV208	+	0.801649850657387
BASV146	BASV274	+	0.917287430948772
BASV146	BASV494	+	0.78547127921144
BASV147	BASV173	+	0.702666897902874
BASV147	BASV189	+	0.937873983752887
BASV147	BASV194	+	0.807664457353886
BASV147	BASV195	+	0.84682906021653
BASV149	BASV165	+	0.984305432317628
BASV149	BASV174	+	0.96817077186272
BASV149	BASV181	+	0.832456888087414
BASV149	BASV255	+	0.889208835254423
BASV151	BASV155	+	0.844715967063043
BASV151	BASV161	+	0.809176243670783
BASV151	BASV181	-	0.910924708654201
BASV161	BASV165	-	0.654429691869608
