# Supplementary material for: Microbial interactions mediate the fairy ring type effects on alpine meadow plant communities on the Tibetan plateau
Source: Environ Microbiome. 2026 Mar 10;21:55. doi: 10.1186/s40793-026-00873-z (PMC13088534; doi:10.1186/s40793-026-00873-z)
Supplement: Supplementary file 2 — Supplementary Material 2 [file 40793_2026_873_MOESM2_ESM.zip › co-occurrence network/cross-K/T1/Agrocybe_20out_node.csv]

ID	degree	betweenness_centrality	closeness_centrality	eigenvector_centrality	Abundance	module	z	p	taxa_roles	phylum	class	order	family	genus	bf
FASV4	11	70	0.00260134439085183	0.318084949871484	3.31968249872246	M3	-1.338787075	0.727272727272727	Connectors	Ascomycota	Sordariomycetes	Coniochaetales	Coniochaetaceae	Coniochaeta	f
FASV7	19	307	0.00273849984242401	0.425656203453907	0.688400312502857	M6	1.15470053837925	0.792243767313019	Connectors	Ascomycota	Sordariomycetes	Coniochaetales	Coniochaetaceae	Coniochaeta	f
FASV9	11	84	0.00248949090890248	0.310272290187632	4.65107064738685	M1	-0.582726771	0.528925619834711	Peripheral nodes	Basidiomycota	Agaricomycetes	Agaricales	Hygrophoraceae	Hygrocybe	f
FASV10	15	190	0.00264645673635893	0.349727460665062	1.34337622966725	M1	-0.245358641	0.648888888888889	Connectors	Ascomycota	Archaeorhizomycetes	Archaeorhizomycetales	Archaeorhizomycetaceae	Archaeorhizomyces	f
FASV13	11	93	0.00249909068971767	0.28665018212672	2.26595049735297	M1	-0.920094902	0.628099173553719	Connectors	Ascomycota	Archaeorhizomycetes	Archaeorhizomycetales	Archaeorhizomycetaceae	Archaeorhizomyces	f
FASV17	7	32	0.00234452156563671	0.179481429120716	0.988508713201417	M2	-1.758817129	0.73469387755102	Connectors	Ascomycota	Archaeorhizomycetes	Archaeorhizomycetales	Archaeorhizomycetaceae	Archaeorhizomyces	f
FASV18	14	336	0.0028339206489428	0.337886352554228	0.936086257290633	M4	0.728458587618814	0.755102040816326	Connectors	Ascomycota	Sordariomycetes	Coniochaetales	Coniochaetaceae	Coniochaeta	f
FASV21	8	40	0.0024331120830283	0.206118958187002	0.532656853372562	M3	-1.338787075	0.65625	Connectors	Ascomycota	Archaeorhizomycetes	Archaeorhizomycetales	Archaeorhizomycetaceae	Archaeorhizomyces	f
FASV27	7	36	0.0023665535425741	0.186753330920434	0.700286799598907	M1	-1.932199294	0.612244897959184	Peripheral nodes	Ascomycota	Pezizomycetes	Pezizales	Pezizales_fam_Incertae_sedis	Pezizales_gen_Incertae_sedis	f
FASV30	18	161	0.00267580542053787	0.477586951276604	2.3223351156291	M3	0.516158872343208	0.660493827160494	Connectors	Ascomycota	Archaeorhizomycetes	Archaeorhizomycetales	Archaeorhizomycetaceae	Archaeorhizomyces	f
FASV33	11	174	0.0026885986449409	0.274077557520323	0.0947871150479879	M3	-1.338787075	0.661157024793388	Connectors	Ascomycota	Pezizomycetes	Pezizales	Pulvinulaceae	Pulvinulaceae_gen_Incertae_sedis	f
FASV3	7	46	0.00242762225967818	0.164179472001727	0.267293568800918	M4	-1.120705519	0.73469387755102	Connectors	Ascomycota	Leotiomycetes	Erysiphales	Erysiphaceae	Blumeria	f
FASV34	8	114	0.00254870778227409	0.171681439800655	1.32671482895142	M2	-1.167699526	0.5625	Peripheral nodes	Ascomycota	Pezizomycotina_cls_Incertae_sedis	Pezizomycotina_ord_Incertae_sedis	Pezizomycotina_fam_Incertae_sedis	Pezizomycotina_gen_Incertae_sedis	f
FASV40	11	71	0.00246945494867519	0.270989298532112	0.922472673778917	M2	-0.872140725	0.628099173553719	Connectors	Basidiomycota	Agaricomycetes	Agaricales	Agaricales_fam_Incertae_sedis	Agaricales_gen_Incertae_sedis	f
FASV41	16	78	0.00262995912765024	0.504918153260777	0.884679740447887	M3	0.516158872343208	0.609375	Peripheral nodes	Ascomycota	Archaeorhizomycetes	Archaeorhizomycetales	Archaeorhizomycetaceae	Archaeorhizomyces	f
FASV42	8	22	0.00237256328507678	0.212431218508186	0.484501341547539	M2	-1.167699526	0.5625	Peripheral nodes	Ascomycota	Archaeorhizomycetes	Archaeorhizomycetales	Archaeorhizomycetaceae	Archaeorhizomyces	f
FASV47	18	134	0.0027134730382755	0.534359792655695	0.287917131882098	M1	0.429377620964576	0.611111111111111	Peripheral nodes	Mortierellomycota	Mortierellomycetes	Mortierellales	Mortierellaceae	Mortierellaceae_gen_Incertae_sedis	f
FASV48	10	140	0.0024554564747546	0.239637058844915	0.14741275877238	M4	0.112070551941356	0.7	Connectors						f
FASV50	5	9	0.00220715296311935	0.124854158051127	1.14821433469706	M1	-1.932199294	0.56	Peripheral nodes	Basidiomycota	Agaricomycetes	Agaricales	Tricholomataceae	Dermoloma	f
FASV51	10	46	0.00250269724993658	0.273833690451959	2.84970908584787	M4	-1.120705519	0.74	Connectors	Basidiomycota	Agaricomycetes	Agaricales	Agaricales_fam_Incertae_sedis	Agaricales_gen_Incertae_sedis	f
FASV53	12	46	0.00253347868161248	0.324930426138417	0.485822062335989	M1	-1.257463033	0.638888888888889	Connectors						f
FASV54	13	165	0.00251308882203361	0.288976795981365	1.26575848486911	M2	0.0145356787513173	0.473372781065089	Peripheral nodes	Ascomycota	Archaeorhizomycetes	Archaeorhizomycetales	Archaeorhizomycetaceae	Archaeorhizomyces	f
FASV57	8	46	0.00234578558034196	0.189840695397418	0.214667925076526	M1	-1.594831164	0.65625	Connectors	Ascomycota	Geoglossomycetes	Geoglossales	Geoglossales_fam_Incertae_sedis	Geoglossales_gen_Incertae_sedis	f
FASV1	11	52	0.00251456508378042	0.272933986000517	0.0882851050125418	M2	-1.167699526	0.694214876033058	Connectors						f
FASV66	22	253	0.0028075045503801	0.564076460424291	0.0889962623601687	M4	1.34484662329627	0.764462809917355	Connectors	Ascomycota	Eurotiomycetes	Onygenales	Onygenales_fam_Incertae_sedis	Onygenales_gen_Incertae_sedis	f
FASV69	9	20	0.00239132779497951	0.313399912085238	0.484907717174755	M2	-1.167699526	0.617283950617284	Peripheral nodes	Ascomycota	Sordariomycetes	Sordariomycetes_ord_Incertae_sedis	Sordariomycetes_fam_Incertae_sedis	Sordariomycetes_gen_Incertae_sedis	f
FASV70	22	145	0.00264791690169245	0.544265414642082	0.317379364855213	M1	2.11621827475398	0.495867768595041	Peripheral nodes	Basidiomycota	Agaricomycetes	Agaricales	Agaricales_fam_Incertae_sedis	Agaricales_gen_Incertae_sedis	f
FASV72	16	55	0.0025688660387487	0.44303260681813	4.99252776815458	M1	-0.245358641	0.6484375	Connectors						f
FASV74	8	53	0.00240150618584859	0.183288329865636	0.175757458770653	M6	-0.577350269	0.6875	Connectors	Basidiomycota	Agaricomycetes	Agaricales	Clavariaceae	Clavaria	f
FASV77	17	237	0.00266097615860963	0.409407814292426	0.476780204630447	M2	-0.281023123	0.664359861591695	Connectors	Mortierellomycota	Mortierellomycetes	Mortierellales	Mortierellaceae	Mortierella	f
FASV81	13	32	0.00250651878640135	0.401792484230593	0.293098421129094	M2	-0.872140725	0.63905325443787	Connectors	Ascomycota	Leotiomycetes	Helotiales			f
FASV83	19	98	0.00268663693288035	0.556398211505125	0.276437020413264	M4	-0.504317484	0.736842105263158	Connectors	Ascomycota	Leotiomycetes	Thelebolales	Pseudeurotiaceae	Pseudeurotium	f
FASV91	13	73	0.00260320263571056	0.385181445432535	0.208877072388706	M2	-0.576581924	0.591715976331361	Peripheral nodes	Basidiomycota	Agaricomycetes	Agaricales	Clavariaceae	Clavaria	f
FASV96	6	0	0.00219764922453865	0.147500876269665	0.320630369872936	M1	-1.594831164	0.444444444444444	Peripheral nodes	Ascomycota	Pezizomycotina_cls_Incertae_sedis	Pezizomycotina_ord_Incertae_sedis	Pezizomycotina_fam_Incertae_sedis	Pezizomycotina_gen_Incertae_sedis	f
FASV104	11	49	0.0025822175226432	0.334236591735283	0.124350941927907	M4	-0.504317484	0.776859504132231	Connectors	Basidiomycota	Agaricomycetes	Agaricales	Agaricales_fam_Incertae_sedis	Agaricales_gen_Incertae_sedis	f
FASV109	14	139	0.00260330026929317	0.402465558884422	0.137558149812407	M2	-0.281023123	0.540816326530612	Peripheral nodes	Ascomycota					f
FASV110	10	62	0.00244005486922473	0.240553841941412	0.900731577722894	M1	0.429377620964576	0	Peripheral nodes						f
FASV2	13	116	0.00252747616737822	0.326432624026422	0.219341244789502	M4	-0.504317484	0.733727810650888	Connectors	Ascomycota	Leotiomycetes	Erysiphales	Erysiphaceae	Blumeria	f
FASV71	21	132	0.00274866239312712	0.560733764227964	0.0884882928261495	M1	0.766745751722457	0.603174603174603	Peripheral nodes	Ascomycota	Dothideomycetes	Pleosporales	Melanommataceae	Melanommataceae_gen_Incertae_sedis	f
FASV118	15	107	0.00266640715529993	0.454860450038756	0.695207104258715	M4	0.112070551941356	0.737777777777778	Connectors	Ascomycota					f
FASV121	22	210	0.00286066335906799	0.634960439325095	0.0987492774133379	M3	1.62912644083325	0.582644628099174	Peripheral nodes	Ascomycota	Sordariomycetes	Sordariomycetes_ord_Incertae_sedis	Sordariomycetes_fam_Incertae_sedis	Sordariomycetes_gen_Incertae_sedis	f
FASV12	27	342	0.00286845140242278	0.719109956530487	0.286291629373237	M1	1.10411388248034	0.699588477366255	Connectors						f
FASV127	14	52	0.00257927749615681	0.455867621228274	0.428421504991817	M1	-0.582726771	0.642857142857143	Connectors	Ascomycota	Sordariomycetes	Sordariales	Chaetomiaceae	Chaetomium	f
FASV130	7	11	0.00217756378936291	0.203621333057788	0.103930566660334	M1	-1.594831164	0.612244897959184	Peripheral nodes	Mortierellomycota	Mortierellomycetes	Mortierellales	Mortierellales_fam_Incertae_sedis	Mortierellales_gen_Incertae_sedis	f
FASV137	18	162	0.00271227515600925	0.491607075415293	0.154930707875864	M1	0.429377620964576	0.611111111111111	Peripheral nodes	Basidiomycota	Agaricomycetes	Cantharellales	Ceratobasidiaceae	Ceratobasidium	f
FASV140	12	37	0.00255089233993348	0.360543271864831	0.207353163786649	M1	0.429377620964576	0.277777777777778	Peripheral nodes	Mortierellomycota	Mortierellomycetes	Mortierellales	Mortierellaceae	Mortierella	f
FASV26	22	222	0.00274815759640051	0.576085215817154	0.147514352679184	M1	1.10411388248034	0.615702479338843	Peripheral nodes	Ascomycota	Leotiomycetes	Erysiphales	Erysiphaceae	Blumeria	f
FASV139	18	220	0.00271025200099832	0.462741744625943	0.0865580085968764	M1	0.429377620964576	0.623456790123457	Connectors	Ascomycota	Dothideomycetes	Pleosporales	Melanommataceae	Melanommataceae_gen_Incertae_sedis	f
FASV150	5	4	0.00212091831203675	0.123450324095356	0.127195571318415	M3	-1.709776265	0.48	Peripheral nodes	Ascomycota	Sordariomycetes	Sordariales	Lasiosphaeriaceae	Lasiosphaeriaceae_gen_Incertae_sedis	f
FASV160	18	194	0.00269259697929741	0.409529110672332	0.338815679190825	M1	0.092009490206695	0.641975308641975	Connectors	Mortierellomycota	Mortierellomycetes	Mortierellales	Mortierellaceae	Mortierellaceae_gen_Incertae_sedis	f
FASV142	12	73	0.00254524008531627	0.304870782285155	0.181040341924453	M3	-0.225819507	0.583333333333333	Peripheral nodes	Ascomycota					f
FASV165	23	341	0.00279471004328371	0.633395961702722	0.0857452573424456	M3	0.145169682846527	0.744801512287335	Connectors						f
FASV173	20	90	0.00267322641574792	0.645615685314437	0.0980381200657109	M1	0.429377620964576	0.675	Connectors	Ascomycota	Pezizomycetes	Pezizales	Pezizales_fam_Incertae_sedis	Pezizales_gen_Incertae_sedis	f
FASV174	27	523	0.00303343818332362	0.748210118706575	0.153609987087414	M4	0.112070551941356	0.748971193415638	Connectors	Ascomycota	Leotiomycetes	Helotiales	Helotiaceae	Tetracladium	f
FASV176	18	280	0.00280403916798644	0.45319740099246	0.12628122615718	M3	0.887148061839889	0.623456790123457	Connectors	Ascomycota	Dothideomycetes	Pleosporales	Melanommataceae	Melanommataceae_gen_Incertae_sedis	f
FASV178	18	137	0.00272676699135775	0.489325302757301	0.088793074546561	M1	-0.582726771	0.709876543209877	Connectors	Ascomycota	Leotiomycetes	Helotiales	Helotiaceae	Tetracladium	f
FASV182	17	81	0.00261137834869209	0.47529497370276	0.403835779545286	M1	-0.582726771	0.698961937716263	Connectors						f
FASV188	28	241	0.00288492737246326	0.780373664574817	0.221271529018776	M2	0.605653281304895	0.716836734693878	Connectors	Ascomycota	Sordariomycetes	Hypocreales	Hypocreales_fam_Incertae_sedis	Hypocreales_gen_Incertae_sedis	f
FASV192	18	181	0.00264045607224247	0.463261134752163	0.114801114688345	M3	0.145169682846527	0.666666666666667	Connectors	Ascomycota	Orbiliomycetes	Orbiliales	Orbiliaceae	Orbiliaceae_gen_Incertae_sedis	f
FASV159	10	52	0.00234781746461852	0.202413455326332	0.153813174901022	M4	0.112070551941356	0.74	Connectors	Basidiomycota	Agaricomycetes	Agaricales	Psathyrellaceae	Psathyrella	f
FASV204	12	48	0.00241698047446305	0.294006841829239	0.0759922422892765	M1	0.429377620964576	0.277777777777778	Peripheral nodes	Ascomycota	Pezizomycetes	Pezizales	Pyronemataceae	Marcelleina	f
FASV95	16	84	0.00259253353794137	0.463267829904476	0.217918930094249	M2	-0.576581924	0.6015625	Peripheral nodes	Ascomycota	Ascomycota_cls_Incertae_sedis	Ascomycota_ord_Incertae_sedis	Ascomycota_fam_Incertae_sedis	Ascomycota_gen_Incertae_sedis	f
FASV214	16	222	0.00264554698011287	0.373440315235989	0.150155794256084	M2	-0.281023123	0.6328125	Connectors	Mortierellomycota	Mortierellomycetes	Mortierellales	Mortierellaceae	Mortierella	f
FASV218	13	55	0.00247370405946976	0.359286452538145	0.173623986727772	M2	-0.576581924	0.650887573964497	Connectors	Basidiomycota	Agaricomycetes	Agaricales	Hygrophoraceae	Hygrocybe	f
FASV97	29	357	0.00291162722965034	0.75461538655374	0.331094542273733	M3	0.887148061839889	0.725326991676575	Connectors	Basidiomycota	Agaricomycetes	Agaricomycetes_ord_Incertae_sedis	Agaricomycetes_fam_Incertae_sedis	Agaricomycetes_gen_Incertae_sedis	f
FASV240	22	151	0.00272413651148714	0.654732116061228	0.0709125469490842	M1	1.44148201323822	0.603305785123967	Peripheral nodes	Ascomycota	Leotiomycetes	Thelebolales	Pseudeurotiaceae	Pseudogymnoascus	f
FASV236	12	87	0.00256620956960935	0.322174143067076	0.119880810028538	M1	-0.582726771	0.541666666666667	Peripheral nodes	Ascomycota	Sordariomycetes	Sordariales	Lasiosphaeriaceae	Schizothecium	f
FASV246	18	143	0.00273443616257179	0.5688567656689	0.170779357337264	M3	-0.225819507	0.753086419753086	Connectors						f
FASV252	14	86	0.00254120939939571	0.402068432738041	0.117340962358442	M3	0.516158872343208	0.540816326530612	Peripheral nodes	Ascomycota	Dothideomycetes	Pleosporales	Phaeosphaeriaceae	Ophiosphaerella	f
FASV256	24	193	0.00285725220524423	0.711979465139874	0.166512413251503	M3	0.145169682846527	0.725694444444444	Connectors	Ascomycota	Sordariomycetes	Coniochaetales	Coniochaetaceae	Coniochaeta	f
FASV266	6	4	0.00222950586577243	0.160816912255498	0.137050180278388	M3	-1.709776265	0.611111111111111	Peripheral nodes	Ascomycota	Dothideomycetes	Pleosporales	Melanommataceae	Melanommataceae_gen_Incertae_sedis	f
FASV270	13	69	0.00260495243481409	0.392588531421051	0.0949903028615956	M2	-0.576581924	0.591715976331361	Peripheral nodes	Ascomycota	Sordariomycetes	Hypocreales	Hypocreales_fam_Incertae_sedis	Hypocreales_gen_Incertae_sedis	f
FASV24	18	92	0.00267110739247073	0.557693769138122	0.139183652321268	M1	0.766745751722457	0.58641975308642	Peripheral nodes	Ascomycota	Leotiomycetes	Erysiphales	Erysiphaceae	Blumeria	f
FASV288	9	30	0.00241155337665141	0.261553681898063	0.0780241204253534	M1	-1.257463033	0.567901234567901	Peripheral nodes	Ascomycota	Pezizomycotina_cls_Incertae_sedis	Pezizomycotina_ord_Incertae_sedis	Pezizomycotina_fam_Incertae_sedis	Pezizomycotina_gen_Incertae_sedis	f
FASV303	12	123	0.00260830005134642	0.277410606624668	0.0877771354785225	M3	-1.338787075	0.736111111111111	Connectors						f
FASV310	5	26	0.00221122100977088	0.11427813631793	0.0735539885259842	M2	-2.349934731	0.72	Connectors	Ascomycota	Dothideomycetes	Dothideomycetes_ord_Incertae_sedis	Dothideomycetes_fam_Incertae_sedis	Dothideomycetes_gen_Incertae_sedis	f
FASV339	25	585	0.00299728925412282	0.671594321868517	0.156556210384726	M1	1.10411388248034	0.6528	Connectors						f
FASV350	10	21	0.00246549896821087	0.323422350718951	0.0889962623601687	M4	-1.120705519	0.74	Connectors						f
FASV354	11	20	0.00242105294818231	0.373632578246718	0.131259327590568	M1	-0.582726771	0.512396694214876	Peripheral nodes	Ascomycota	Dothideomycetes	Pleosporales	Melanommataceae	Melanommataceae_gen_Incertae_sedis	f
FASV323	11	85	0.00258315276622428	0.319407633390975	0.142333063432188	M1	-0.582726771	0.512396694214876	Peripheral nodes	Ascomycota	Sordariomycetes	Sordariales	Sordariales_fam_Incertae_sedis	Sordariales_gen_Incertae_sedis	f
FASV347	25	179	0.00278265878852332	0.795200782572652	0.489479442980928	M2	2.08344728768884	0.5248	Peripheral nodes						f
FASV410	25	216	0.00289763817844787	0.749668381625631	0.0759922422892765	M3	0.516158872343208	0.7424	Connectors	Basidiomycota	Agaricomycetes	Agaricomycetes_ord_Incertae_sedis	Agaricomycetes_fam_Incertae_sedis	Agaricomycetes_gen_Incertae_sedis	f
FASV477	31	275	0.00293886134195544	0.902843236116519	0.187339164146291	M4	3.19401073032865	0.747138397502601	Network hubs	Ascomycota	Dothideomycetes	Pleosporales	Sporormiaceae	Sporormiaceae_gen_Incertae_sedis	f
FASV533	19	35	0.00260935353072589	0.598090464550442	0.293707984569917	M1	1.7788501439961	0.426592797783934	Peripheral nodes	Ascomycota					f
FASV556	14	163	0.00268226987551402	0.353033168712595	0.158588088520803	M4	0.112070551941356	0.744897959183674	Connectors	Mortierellomycota	Mortierellomycetes	Mortierellales	Mortierellaceae	Mortierella	f
FASV183	21	315	0.00284716743702928	0.60895717208354	0.140707560923326	M1	0.766745751722457	0.643990929705215	Connectors						f
FASV579	16	94	0.00263833232580351	0.491884520304207	0.162143875258937	M1	-0.582726771	0.7109375	Connectors	Ascomycota	Sordariomycetes	Microascales	Microascales_fam_Incertae_sedis	Doratomyces	f
FASV653	27	277	0.00290316334962105	0.848237906166412	0.173928768448184	M1	0.766745751722457	0.685871056241427	Connectors	Ascomycota	Dothideomycetes	Pleosporales	Pleosporales_fam_Incertae_sedis	Pleosporales_gen_Incertae_sedis	f
FASV689	9	43	0.00240243336322777	0.279073908112557	0.212432859126841	M4	0.112070551941356	0.691358024691358	Connectors	Ascomycota	Ascomycota_cls_Incertae_sedis	Ascomycota_ord_Incertae_sedis	Ascomycota_fam_Incertae_sedis	Ascomycota_gen_Incertae_sedis	f
FASV700	11	40	0.00237196071116412	0.287070340305033	0.247990726508187	M2	-0.281023123	0.429752066115702	Peripheral nodes						f
FASV751	8	12	0.00229015773896936	0.225605750743384	0.182462656619707	M3	-1.338787075	0.65625	Connectors	Ascomycota	Sordariomycetes	Sordariales	Chaetomiaceae	Botryotrichum	f
FASV780	11	58	0.00250983318645083	0.300822674040707	0.210908950524783	M1	-0.920094902	0.628099173553719	Connectors						f
FASV846	8	2	0.00229836958194811	0.288029091870456	0.135831053396741	M4	-0.504317484	0.6875	Connectors	Ascomycota	Sordariomycetes	Pseudodactylariales	Pseudodactylariaceae	Pseudodactylaria	f
FASV865	9	14	0.00231562453874334	0.248848462724969	0.108705480280115	M4	-1.120705519	0.691358024691358	Connectors						f
FASV992	29	230	0.00290082283075044	0.884984654390361	0.126992383504807	M1	2.11621827475398	0.658739595719382	Connectors						f
FASV1061	28	320	0.00289639972893414	0.822560088535596	0.115309084222365	M3	1.25813725133657	0.73469387755102	Connectors						f
BASV6	26	137	0.00277584343042547	0.847763434452673	0.700997956946534	M3	1.25813725133657	0.689349112426036	Connectors	Verrucomicrobiota	Verrucomicrobiae	Chthoniobacterales	Chthoniobacteraceae	Candidatus_Udaeobacter	b
BASV8	19	95	0.00265987070586363	0.576358574973682	0.431774103916344	M1	1.44148201323822	0.481994459833795	Peripheral nodes	Gemmatimonadota	Gemmatimonadetes	Gemmatimonadales	Gemmatimonadaceae	uncultured	b
BASV9	11	48	0.00256184842625712	0.289606081664273	0.438174520044986	M4	0.112070551941356	0.710743801652893	Connectors	Actinobacteriota	Thermoleophilia	Solirubrobacterales	67-14	67-14	b
BASV10	13	41	0.00251125556653963	0.377742506628073	0.539260457314812	M3	-0.225819507	0.603550295857988	Peripheral nodes	Gemmatimonadota	Gemmatimonadetes	Gemmatimonadales	Gemmatimonadaceae		b
BASV11	11	23	0.00242868528665949	0.326498488400476	0.152187672392161	M6	-0.577350269	0.710743801652893	Connectors	Proteobacteria	Alphaproteobacteria	Rhizobiales	uncultured	uncultured	b
BASV12	17	167	0.00267055140825927	0.441402412504195	0.281008746219437	M1	0.092009490206695	0.629757785467128	Connectors	Acidobacteriota	Blastocatellia	Pyrinomonadales	Pyrinomonadaceae	RB41	b
BASV13	25	152	0.00286766891864128	0.776556910063747	0.178906869881572	M3	0.887148061839889	0.7136	Connectors	Acidobacteriota	Blastocatellia	Pyrinomonadales	Pyrinomonadaceae	RB41	b
BASV16	23	89	0.00276705975047601	0.800954788816446	0.217207772746622	M2	0.901212082581684	0.646502835538752	Connectors	Acidobacteriota	Blastocatellia	Pyrinomonadales	Pyrinomonadaceae	RB41	b
BASV17	22	218	0.00273453080349116	0.551916483563517	0.384431343345751	M4	1.34484662329627	0.764462809917355	Connectors	Proteobacteria	Gammaproteobacteria	Burkholderiales	Nitrosomonadaceae	MND1	b
BASV18	23	72	0.00275603002989673	0.8468269704474	0.353953171304598	M2	1.78788848641205	0.525519848771267	Peripheral nodes	Actinobacteriota	Thermoleophilia	Gaiellales	uncultured	uncultured	b
BASV19	20	177	0.00280651640711685	0.60066579999981	0.387377566643063	M2	0.0145356787513173	0.685	Connectors	Gemmatimonadota	Gemmatimonadetes	Gemmatimonadales	Gemmatimonadaceae	uncultured	b
BASV20	25	315	0.0028577443058721	0.695266108020704	0.394793921839744	M2	0.605653281304895	0.7008	Connectors	Chloroflexi	Gitt-GS-136	Gitt-GS-136	Gitt-GS-136	Gitt-GS-136	b
BASV21	8	14	0.00237892214445619	0.245606085455618	0.200343184217183	M1	-1.594831164	0.625	Connectors	Acidobacteriota	Blastocatellia	Pyrinomonadales	Pyrinomonadaceae	RB41	b
BASV22	24	189	0.0028545241968799	0.775031441024989	0.213144016474468	M3	0.145169682846527	0.746527777777778	Connectors	Acidobacteriota	Vicinamibacteria	Vicinamibacterales	Vicinamibacteraceae	Vicinamibacteraceae	b
BASV23	16	110	0.00252336893349232	0.36940470613905	0.301733903207421	M1	0.429377620964576	0.5546875	Peripheral nodes	Gemmatimonadota	Gemmatimonadetes	Gemmatimonadales	Gemmatimonadaceae	uncultured	b
BASV24	15	96	0.002659318397485	0.432881325385212	0.242504655540779	M5	-0.322748612	0.755555555555556	Connectors	Actinobacteriota	Thermoleophilia	Solirubrobacterales	67-14	67-14	b
BASV25	26	158	0.00278970793899334	0.835981011998554	0.276843396040479	M3	1.62912644083325	0.683431952662722	Connectors	Gemmatimonadota	Gemmatimonadetes	Gemmatimonadales	Gemmatimonadaceae	uncultured	b
BASV26	30	269	0.00286535217318993	0.80864117671594	0.358728084924379	M1	1.7788501439961	0.651111111111111	Connectors	Actinobacteriota	Thermoleophilia	Gaiellales	uncultured	uncultured	b
BASV27	22	133	0.00273835474330152	0.70986823873895	0.276233832599656	M1	1.10411388248034	0.56198347107438	Peripheral nodes	Actinobacteriota	Thermoleophilia	Solirubrobacterales	Solirubrobacteraceae	Solirubrobacter	b
BASV28	17	84	0.00260081312696924	0.480360368767091	0.415214297107317	M1	-0.582726771	0.685121107266436	Connectors	Actinobacteriota	MB-A2-108	MB-A2-108	MB-A2-108	MB-A2-108	b
BASV29	13	55	0.00253902281146936	0.34689231536945	0.22614803654536	M1	0.429377620964576	0.390532544378698	Peripheral nodes	Chloroflexi	P2-11E	P2-11E	P2-11E	P2-11E	b
BASV30	13	42	0.0025543754177392	0.409912948831315	0.309759821844925	M1	-0.920094902	0.662721893491124	Connectors	Actinobacteriota	Thermoleophilia	Gaiellales			b
BASV31	12	67	0.00254312576506893	0.354646806727497	0.154219550528238	M3	-0.596808696	0.625	Connectors	NB1-j	NB1-j	NB1-j	NB1-j	NB1-j	b
BASV32	19	56	0.0027009279970027	0.66140502430632	0.165598068090268	M2	0.901212082581684	0.548476454293629	Peripheral nodes	Methylomirabilota	Methylomirabilia	Rokubacteriales	Rokubacteriales	Rokubacteriales	b
BASV33	17	140	0.00270503344931839	0.479537201591107	0.220458777764345	M4	0.112070551941356	0.747404844290657	Connectors	Gemmatimonadota	Gemmatimonadetes	Gemmatimonadales	Gemmatimonadaceae	uncultured	b
BASV35	29	196	0.00291060931260129	1	0.147107977051968	M2	1.49232968513526	0.661117717003567	Connectors	Acidobacteriota	Vicinamibacteria	Vicinamibacterales			b
BASV36	16	108	0.0026714148143515	0.436239276786111	0.122928627232653	M1	0.429377620964576	0.5546875	Peripheral nodes	RCP2-54	RCP2-54	RCP2-54	RCP2-54	RCP2-54	b
BASV38	8	18	0.00236505250000716	0.26746747961164	0.119271246587715	M3	-1.709776265	0.71875	Connectors	Gemmatimonadota	Gemmatimonadetes	Gemmatimonadales	Gemmatimonadaceae	uncultured	b
BASV39	14	15	0.00253289130275217	0.478053020963734	0.150257388162888	M3	-0.967797886	0.704081632653061	Connectors	Acidobacteriota	Blastocatellia				b
BASV40	12	103	0.00264044447059375	0.345508758246998	0.151882890671749	M1	-0.582726771	0.541666666666667	Peripheral nodes	Gemmatimonadota	Gemmatimonadetes	Gemmatimonadales	Gemmatimonadaceae	uncultured	b
BASV41	18	170	0.00259911768986768	0.433401136195776	0.0869643842240918	M1	0.092009490206695	0.691358024691358	Connectors	Proteobacteria	Alphaproteobacteria	Rhizobiales	Xanthobacteraceae	Bradyrhizobium	b
BASV42	15	44	0.00260740787299193	0.521827786234869	0.129735418988511	M3	-0.225819507	0.666666666666667	Connectors	Proteobacteria	Gammaproteobacteria	Burkholderiales	Sutterellaceae	uncultured	b
BASV43	10	58	0.00245289091124537	0.282509207596824	0.129024261640884	M2	-1.463258328	0.66	Connectors	Acidobacteriota	Vicinamibacteria	Vicinamibacterales	Vicinamibacteraceae	Vicinamibacteraceae	b
BASV44	16	142	0.00268534020067759	0.476294825746891	0.106572008237234	M3	-0.225819507	0.703125	Connectors	Acidobacteriota	Blastocatellia				b
BASV45	15	97	0.00261693801884924	0.476147168797812	0.215379082424153	M2	0.0145356787513173	0.577777777777778	Peripheral nodes	Actinobacteriota	Thermoleophilia	Gaiellales	uncultured	uncultured	b
BASV46	26	98	0.00281460884642497	0.914431745066302	0.0981397139725148	M3	0.887148061839889	0.71301775147929	Connectors	Acidobacteriota	Vicinamibacteria	Vicinamibacterales			b
BASV47	8	15	0.00222613433421275	0.217713973308295	0.0932632064459302	M1	-0.920094902	0.40625	Peripheral nodes	Chloroflexi	P2-11E	P2-11E	P2-11E	P2-11E	b
BASV49	13	70	0.0025566929413523	0.350321568801059	0.123436596766672	M4	-0.504317484	0.72189349112426	Connectors	Gemmatimonadota	Gemmatimonadetes	Gemmatimonadales	Gemmatimonadaceae		b
BASV50	15	42	0.00258230621540217	0.524497109424512	0.118560089240088	M5	-1.290994449	0.728888888888889	Connectors	Gemmatimonadota	Gemmatimonadetes	Gemmatimonadales	Gemmatimonadaceae	uncultured	b
BASV51	8	32	0.00245089796051023	0.242550200452848	0.205321285650572	M4	-0.504317484	0.71875	Connectors	Acidobacteriota	Holophagae	Subgroup_7	Subgroup_7	Subgroup_7	b
BASV52	14	68	0.00252557710557242	0.385276198864475	0.134408738701488	M1	-0.245358641	0.612244897959184	Peripheral nodes	Acidobacteriota	Vicinamibacteria	Vicinamibacterales	Vicinamibacteraceae	Vicinamibacteraceae	b
BASV53	19	122	0.00272537130423055	0.59074565805828	0.234986706437295	M3	-0.225819507	0.725761772853186	Connectors	Proteobacteria	Gammaproteobacteria	Burkholderiales	Nitrosomonadaceae	MND1	b
BASV54	12	16	0.00245032576741386	0.345572820506831	0.117239368451638	M2	-0.576581924	0.597222222222222	Peripheral nodes	Chloroflexi	P2-11E	P2-11E	P2-11E	P2-11E	b
BASV56	27	135	0.00279761116599773	0.936694604617827	0.127195571318415	M3	1.62912644083325	0.663923182441701	Connectors	Actinobacteriota	MB-A2-108	MB-A2-108	MB-A2-108	MB-A2-108	b
BASV57	18	124	0.00265383762155064	0.526560860294811	0.144568129381872	M1	0.092009490206695	0.666666666666667	Connectors	Methylomirabilota	Methylomirabilia	Rokubacteriales	Rokubacteriales	Rokubacteriales	b
BASV58	21	203	0.00275882213621995	0.600467719535782	0.11439473906113	M2	0.901212082581684	0.607709750566893	Peripheral nodes	Acidobacteriota	Vicinamibacteria	Vicinamibacterales	Vicinamibacteraceae	Vicinamibacteraceae	b
BASV59	17	44	0.00256267101984212	0.53754896015815	0.0992572469473571	M2	0.0145356787513173	0.629757785467128	Connectors	Gemmatimonadota	Gemmatimonadetes	Gemmatimonadales	Gemmatimonadaceae	Roseisolibacter	b
BASV61	29	233	0.0029084870197158	0.925000093381059	0.117544150172049	M2	2.37900608896563	0.611177170035672	Peripheral nodes	Proteobacteria	Gammaproteobacteria	Burkholderiales	Nitrosomonadaceae	MND1	b
BASV63	18	111	0.00274337109544034	0.580824055739199	0.0930600186323225	M2	-0.576581924	0.716049382716049	Connectors	Methylomirabilota	Methylomirabilia	Rokubacteriales	Rokubacteriales	Rokubacteriales	b
BASV64	14	32	0.00251687304475263	0.471944663887167	0.0807671559090572	M1	-0.920094902	0.642857142857143	Connectors	Actinobacteriota	Acidimicrobiia	IMCC26256	IMCC26256	IMCC26256	b
BASV66	20	63	0.00260258866039749	0.619293791225718	0.0729444250851611	M2	0.605653281304895	0.615	Peripheral nodes	Proteobacteria	Alphaproteobacteria	Rhizobiales	KF-JG30-B3	KF-JG30-B3	b
BASV68	16	99	0.0025577121154793	0.443477988860558	0.0954982723956148	M2	0.0145356787513173	0.625	Connectors	Actinobacteriota	Thermoleophilia	Solirubrobacterales	67-14	67-14	b
BASV69	15	84	0.00259609768437023	0.485811214179273	0.118153713612872	M2	-0.576581924	0.684444444444444	Connectors	RCP2-54	RCP2-54	RCP2-54	RCP2-54	RCP2-54	b
BASV70	27	112	0.00277464944485169	0.924515754006533	0.146904789238361	M2	0.605653281304895	0.724279835390947	Connectors	Actinobacteriota	Thermoleophilia	Gaiellales	uncultured	uncultured	b
BASV71	12	37	0.00243678032275146	0.349042345061995	0.112972424365876	M2	-0.576581924	0.569444444444444	Peripheral nodes	Acidobacteriota	Blastocatellia	Pyrinomonadales	Pyrinomonadaceae	RB41	b
BASV74	24	218	0.00287761148814039	0.740429975263474	0.0878787293853264	M2	1.19677088385847	0.642361111111111	Connectors	Acidobacteriota	Vicinamibacteria	Vicinamibacterales	Vicinamibacteraceae	Vicinamibacteraceae	b
BASV76	17	55	0.00265769592372408	0.535607806722033	0.173725580634576	M1	0.429377620964576	0.588235294117647	Peripheral nodes	Actinobacteriota	Thermoleophilia	Gaiellales	Gaiellaceae	Gaiella	b
BASV81	21	91	0.00270921505160796	0.677764196287449	0.165598068090268	M2	1.19677088385847	0.54875283446712	Peripheral nodes	Actinobacteriota	Thermoleophilia	Solirubrobacterales	Solirubrobacteraceae	Solirubrobacter	b
BASV82	25	177	0.00274876079035044	0.720803518930716	0.0922472673778917	M1	1.10411388248034	0.6816	Connectors	Proteobacteria	Alphaproteobacteria	Rhizobiales	Rhizobiales_Incertae_Sedis	Nordella	b
BASV83	20	142	0.002760545976062	0.6314221360416	0.119271246587715	M1	0.092009490206695	0.705	Connectors	Actinobacteriota	Thermoleophilia	Gaiellales	Gaiellaceae	Gaiella	b
BASV84	15	68	0.00257153607749507	0.43792859208105	0.0832054096723495	M5	-0.322748612	0.755555555555556	Connectors	Proteobacteria	Gammaproteobacteria	Burkholderiales	Comamonadaceae		b
BASV85	27	274	0.00289460495398531	0.829426188498952	0.109721419348153	M2	1.19677088385847	0.650205761316872	Connectors	Proteobacteria	Alphaproteobacteria	Rhizobiales	Methyloligellaceae		b
BASV87	27	233	0.00286078248821133	0.78317026070698	0.105048099635176	M1	1.10411388248034	0.716049382716049	Connectors	Proteobacteria	Alphaproteobacteria	Rhizobiales	Xanthobacteraceae		b
BASV88	24	180	0.00284104872079067	0.79353668191856	0.0800559985614303	M2	0.0145356787513173	0.631944444444444	Connectors	Acidobacteriota	Blastocatellia	Pyrinomonadales	Pyrinomonadaceae	RB41	b
BASV89	26	201	0.00277685179860758	0.697598240598828	0.0886914806397572	M2	0.310094480028106	0.763313609467456	Connectors	Chloroflexi	KD4-96	KD4-96	KD4-96	KD4-96	b
BASV91	28	309	0.00289321940630931	0.88629589678694	0.0891994501737764	M2	1.78788848641205	0.625	Connectors	Acidobacteriota	Subgroup_5	Subgroup_5	Subgroup_5	Subgroup_5	b
BASV92	22	120	0.00271894524321634	0.764297913924411	0.117950525799265	M5	0.645497224367903	0.752066115702479	Connectors	Acidobacteriota	Holophagae	Subgroup_7	Subgroup_7	Subgroup_7	b
BASV97	20	190	0.00263983476944884	0.602279646334249	0.0745699275940226	M2	-0.281023123	0.695	Connectors	Gemmatimonadota	Gemmatimonadetes	Gemmatimonadales	Gemmatimonadaceae	uncultured	b
BASV99	14	90	0.00258484166784826	0.478129609851865	0.0855420695288379	M2	-0.281023123	0.602040816326531	Peripheral nodes	Proteobacteria	Alphaproteobacteria	Rhizobiales	Hyphomicrobiaceae	Pedomicrobium	b
BASV100	17	92	0.00261577774279479	0.487048879079267	0.0729444250851611	M3	-0.967797886	0.698961937716263	Connectors	Actinobacteriota	Thermoleophilia	Solirubrobacterales	67-14	67-14	b
BASV101	19	102	0.00265288000547991	0.673093434791661	0.0822910645111149	M1	0.092009490206695	0.592797783933518	Peripheral nodes	Methylomirabilota	Methylomirabilia	Rokubacteriales	Rokubacteriales	Rokubacteriales	b
BASV102	12	29	0.00251420136472251	0.424788710904675	0.131868891031392	M2	-0.872140725	0.652777777777778	Connectors	Actinobacteriota	Thermoleophilia	Gaiellales	uncultured	uncultured	b
BASV104	22	160	0.00275963842202687	0.639200945455601	0.0730460189919649	M1	0.092009490206695	0.714876033057851	Connectors	Acidobacteriota	Blastocatellia	Pyrinomonadales	Pyrinomonadaceae	RB41	b
BASV107	14	55	0.0025549726761347	0.395102893533686	0.0780241204253534	M2	-0.576581924	0.653061224489796	Connectors	Acidobacteriota	Vicinamibacteria	Vicinamibacterales	Vicinamibacteraceae		b
BASV108	16	70	0.00263801082159884	0.534418923259471	0.12363978458028	M1	-0.582726771	0.671875	Connectors	Gemmatimonadota	Gemmatimonadetes	Gemmatimonadales	Gemmatimonadaceae	Gemmatimonas	b
BASV110	15	95	0.00261693499362924	0.411284566010589	0.0842213487403879	M2	0.0145356787513173	0.577777777777778	Peripheral nodes	Acidobacteriota	Vicinamibacteria	Vicinamibacterales	Vicinamibacteraceae	Vicinamibacteraceae	b
BASV112	15	27	0.00256949315919206	0.559731475870397	0.19627942794503	M2	-0.281023123	0.622222222222222	Connectors	Actinobacteriota	Thermoleophilia	Gaiellales			b
BASV114	10	25	0.00244452845315662	0.359101050988859	0.155133895689472	M2	-1.167699526	0.66	Connectors	Actinobacteriota	Thermoleophilia	Gaiellales	Gaiellaceae	Gaiella	b
BASV119	17	107	0.00270198727438902	0.561886266830574	0.0934663942595379	M5	1.61374306091976	0.768166089965398	Connectors	Chloroflexi	KD4-96	KD4-96	KD4-96	KD4-96	b
BASV120	23	292	0.00277352398590023	0.665826645461392	0.0801575924682341	M2	1.78788848641205	0.525519848771267	Peripheral nodes	Gemmatimonadota	Gemmatimonadetes	Gemmatimonadales	Gemmatimonadaceae	uncultured	b
BASV122	19	118	0.00275986119764224	0.631655222787363	0.0780241204253534	M1	0.429377620964576	0.609418282548476	Peripheral nodes	Actinobacteriota	Thermoleophilia	Gaiellales	uncultured	uncultured	b
BASV132	22	105	0.00283063318160657	0.77870671281985	0.0867611964104841	M3	2.00011563032993	0.566115702479339	Peripheral nodes	Nitrospirota	Nitrospiria	Nitrospirales	Nitrospiraceae	Nitrospira	b
BASV140	15	112	0.00255953393016482	0.395533374637459	0.125671662716357	M2	-0.576581924	0.631111111111111	Connectors	Actinobacteriota	Thermoleophilia	Gaiellales	Gaiellaceae	Gaiella	b
BASV143	23	219	0.00281781072927378	0.735889926690055	0.13684699246478	M2	0.605653281304895	0.620037807183365	Connectors	Actinobacteriota	Thermoleophilia	Gaiellales	Gaiellaceae	Gaiella	b
BASV146	17	132	0.00268032281558841	0.443754696153976	0.080259186375038	M3	0.516158872343208	0.615916955017301	Peripheral nodes	Acidobacteriota	Blastocatellia	Pyrinomonadales	Pyrinomonadaceae	RB41	b
BASV147	16	166	0.0026744956824692	0.50358101613166	0.0721316738307303	M3	-0.596808696	0.6953125	Connectors	Actinobacteriota	Thermoleophilia	Gaiellales	Gaiellaceae	Gaiella	b
BASV149	23	88	0.00275476815069199	0.822660992504908	0.070404577415065	M2	0.310094480028106	0.722117202268431	Connectors	Acidobacteriota	Holophagae	Subgroup_7	Subgroup_7	Subgroup_7	b
BASV151	11	34	0.00249441388315243	0.350776532352226	0.141418718270953	M3	-0.967797886	0.628099173553719	Connectors	Acidobacteriota	Holophagae	Subgroup_7	Subgroup_7	Subgroup_7	b
BASV155	21	83	0.0027264525024849	0.671399048168229	0.0943807394207725	M1	1.10411388248034	0.571428571428571	Peripheral nodes	Chloroflexi	P2-11E	P2-11E	P2-11E	P2-11E	b
BASV161	14	83	0.00264006324716355	0.451822481933533	0.0722332677375342	M3	-0.225819507	0.642857142857143	Connectors	Acidobacteriota	Vicinamibacteria	Subgroup_17	Subgroup_17	Subgroup_17	b
BASV165	22	248	0.00278235823003738	0.649761841909809	0.0873707598513072	M2	0.310094480028106	0.698347107438017	Connectors	Acidobacteriota	Holophagae	Subgroup_7	Subgroup_7	Subgroup_7	b
BASV167	19	161	0.0027748563929289	0.609196889016972	0.0837133792063687	M3	0.887148061839889	0.64819944598338	Connectors	Actinobacteriota	Thermoleophilia	Gaiellales	Gaiellaceae	Gaiella	b
BASV168	14	61	0.00257010005575948	0.469421186408154	0.0766018057300995	M3	-0.967797886	0.755102040816326	Connectors	RCP2-54	RCP2-54	RCP2-54	RCP2-54	RCP2-54	b
BASV173	7	19	0.0023155444122677	0.192719524745559	0.0918408917506764	M2	-1.167699526	0.448979591836735	Peripheral nodes	Actinobacteriota	Thermoleophilia	Gaiellales	Gaiellaceae	Gaiella	b
BASV174	14	27	0.00251973872531488	0.477871119559633	0.094075957700361	M2	0.901212082581684	0.255102040816326	Peripheral nodes	Actinobacteriota	Thermoleophilia	Gaiellales	uncultured	uncultured	b
BASV181	25	132	0.00279700704454801	0.802927500918497	0.0719284860171226	M3	0.516158872343208	0.7456	Connectors	Gemmatimonadota	Gemmatimonadetes	Gemmatimonadales	Gemmatimonadaceae	uncultured	b
BASV189	9	38	0.00237533322365428	0.281410385614083	0.0751794910348457	M5	-0.322748612	0.740740740740741	Connectors	Chloroflexi	Anaerolineae	Anaerolineales	Anaerolineaceae	UTCFX1	b
BASV194	18	93	0.00270689034301661	0.48955255630798	0.0800559985614303	M3	-0.225819507	0.716049382716049	Connectors	Nitrospirota	Nitrospiria	Nitrospirales	Nitrospiraceae	Nitrospira	b
BASV195	19	85	0.00267734118070299	0.519811929226145	0.0809703437226649	M3	0.145169682846527	0.698060941828255	Connectors	Actinobacteriota	Thermoleophilia	Gaiellales	uncultured	uncultured	b
BASV208	21	198	0.00288514121147738	0.669345587689863	0.0703029835082611	M3	1.25813725133657	0.612244897959184	Peripheral nodes	Actinobacteriota	Thermoleophilia	Gaiellales	Gaiellaceae	Gaiella	b
BASV233	19	90	0.00266758143302673	0.589880412488637	0.0744683336872188	M2	0.310094480028106	0.653739612188366	Connectors	NB1-j	NB1-j	NB1-j	NB1-j	NB1-j	b
BASV239	9	13	0.00238233234715552	0.345791175858201	0.111042140136603	M1	-1.594831164	0.691358024691358	Connectors	Actinobacteriota	Thermoleophilia	Gaiellales	Gaiellaceae	Gaiella	b
BASV255	12	96	0.00258186250205089	0.368593416981067	0.0880819171989341	M2	-0.872140725	0.680555555555556	Connectors	Gemmatimonadota	Gemmatimonadetes	Gemmatimonadales	Gemmatimonadaceae		b
BASV263	14	109	0.00254548345091441	0.374379719782845	0.130649764149745	M1	-0.920094902	0.704081632653061	Connectors	Actinobacteriota	Thermoleophilia	Gaiellales	uncultured	uncultured	b
BASV274	17	221	0.00265107555150742	0.494134289279426	0.0854404756220341	M3	-0.225819507	0.685121107266436	Connectors	Acidobacteriota	Blastocatellia	45985	45985	45985	b
BASV279	20	98	0.00276037991369464	0.683679287544994	0.0720300799239265	M1	-0.245358641	0.715	Connectors	Acidobacteriota	Blastocatellia				b
BASV411	26	237	0.00290121678376921	0.86794808585185	0.0742651458736111	M2	1.49232968513526	0.642011834319527	Connectors	Gemmatimonadota	Gemmatimonadetes	Gemmatimonadales	Gemmatimonadaceae	uncultured	b
BASV494	12	44	0.00255746552296851	0.389619459663979	0.072334861644338	M2	-0.576581924	0.583333333333333	Peripheral nodes	Gemmatimonadota	Gemmatimonadetes	Gemmatimonadales	Gemmatimonadaceae	uncultured	b
