# Supplementary material for: Microbial interactions mediate the fairy ring type effects on alpine meadow plant communities on the Tibetan plateau
Source: Environ Microbiome. 2026 Mar 10;21:55. doi: 10.1186/s40793-026-00873-z (PMC13088534; doi:10.1186/s40793-026-00873-z)
Supplement: Supplementary file 2 — Supplementary Material 2 [file 40793_2026_873_MOESM2_ESM.zip › co-occurrence network/cross-K/T2/Agaricus_10in_edge.csv]

Source	Target	Interaction	weight
FASV4	FASV7	+	0.992074047403356
FASV4	FASV27	-	0.864625879076477
FASV4	FASV103	-	0.836679304747731
FASV4	FASV85	+	0.744441886346363
FASV4	FASV121	-	0.882398983663293
FASV4	FASV12	+	0.932873458549259
FASV4	FASV149	+	0.869843092219812
FASV4	FASV502	-	0.810759642467679
FASV4	BASV647	+	0.978837105406569
FASV7	FASV74	-	0.671446866898414
FASV7	FASV96	-	0.927376377318853
FASV7	FASV150	-	0.872267314235477
FASV7	FASV172	+	0.951094501219583
FASV7	FASV191	+	0.861748908405428
FASV7	FASV195	+	0.988788383891584
FASV9	FASV104	+	0.825126198483866
FASV9	FASV139	+	0.911342775323503
FASV9	FASV150	-	0.928412846706595
FASV9	FASV180	-	0.781398764211997
FASV9	FASV190	-	0.812554324125808
FASV9	FASV230	-	0.828044518537422
FASV9	FASV11	-	0.97814925417981
FASV9	FASV923	+	0.949659710047924
FASV9	BASV8	+	0.998218471459139
FASV9	BASV40	-	0.928275452734872
FASV9	BASV41	+	0.797052156885105
FASV10	FASV33	-	0.929722034118307
FASV10	FASV3	+	0.841601027612492
FASV10	FASV74	+	0.985291126198442
FASV10	FASV103	-	0.962141978462692
FASV10	FASV230	+	0.780273041453529
FASV10	FASV11	-	0.607202309389508
FASV10	BASV8	+	0.772036134450026
FASV10	BASV44	-	0.865198428783893
FASV10	BASV45	-	0.892647749639886
FASV13	FASV58	+	0.923426122074835
FASV13	FASV29	-	0.813553641315484
FASV13	FASV150	+	0.939346639445464
FASV13	FASV317	+	0.973769960897396
FASV13	BASV43	-	0.924715788164239
FASV13	BASV45	+	0.774833180397388
FASV13	BASV65	+	0.778905472173689
FASV13	BASV385	+	0.73849771657853
FASV16	FASV33	-	0.853709935400604
FASV16	FASV91	+	0.95139753229026
FASV16	FASV379	-	1
FASV16	FASV712	-	0.834413811509224
FASV16	BASV9	-	0.73524343246984
FASV16	BASV10	+	0.776898282859257
FASV16	BASV34	-	0.828986207302632
FASV16	BASV35	+	0.799275611602527
FASV16	BASV84	+	1
FASV17	FASV33	+	0.685761026918414
FASV17	FASV91	+	0.870154023986324
FASV17	FASV121	+	0.936910515941998
FASV17	FASV451	+	0.947802171520143
FASV17	FASV133	+	0.927620524869783
FASV17	BASV6	+	0.850289446377743
FASV17	BASV25	-	0.849855618500064
FASV17	BASV73	-	0.917849660460713
FASV17	BASV138	-	0.93225023461902
FASV17	BASV314	+	0.771850124749833
FASV18	FASV30	+	0.978098838179674
FASV18	FASV33	+	0.899122221019029
FASV18	FASV38	-	0.789462724681973
FASV18	FASV57	+	0.887526643678359
FASV18	FASV74	-	0.830628679698727
FASV18	BASV6	+	0.974666157360761
FASV18	BASV20	+	0.897162578085339
FASV18	BASV34	+	0.915672715470349
FASV21	BASV35	+	0.980859364331997
FASV27	FASV66	-	0.97462417021653
FASV27	FASV104	+	0.84698237449075
FASV27	FASV244	+	0.883025730488824
FASV27	BASV16	-	0.675994749516286
FASV27	BASV31	-	0.943130480667877
FASV27	BASV34	+	0.851120003502286
FASV27	BASV41	+	0.897966632554152
FASV27	BASV67	+	0.891499819472671
FASV27	BASV138	-	0.800834762407038
FASV30	FASV49	+	0.936276349551747
FASV30	FASV85	-	0.731679136686112
FASV30	FASV150	-	0.916661825096079
FASV30	FASV161	+	0.77594656995181
FASV30	FASV231	-	0.947244362232343
FASV30	FASV244	+	0.938569012320342
FASV30	FASV24	-	0.815834250090796
FASV30	FASV948	+	0.837154919167241
FASV30	FASV996	+	0.782841241817616
FASV30	BASV11	-	0.873312939161413
FASV30	BASV44	-	0.887928608360252
FASV30	BASV46	+	0.93540823560335
FASV30	BASV65	+	0.8284953066809
FASV30	BASV66	+	0.986943010762344
FASV30	BASV647	+	0.986076131115558
FASV33	FASV47	-	0.823854663964503
FASV33	FASV77	+	0.756052506842058
FASV33	FASV103	+	0.867110988826487
FASV33	FASV121	+	0.931169977860588
FASV33	FASV712	+	0.838624119900364
FASV33	FASV923	-	0.831191189465712
FASV33	FASV1086	-	0.950228735470846
FASV33	FASV1124	-	0.943879489147614
FASV33	BASV16	-	0.95032144060943
FASV33	BASV32	-	0.817354525318835
FASV33	BASV41	-	0.612036223374147
FASV33	BASV52	-	0.959592474833784
FASV33	BASV77	-	0.88080467156655
FASV33	BASV96	-	0.825893746688854
FASV33	BASV202	-	0.947611287054232
FASV3	FASV60	-	0.846932353443406
FASV3	FASV77	+	0.900783748564112
FASV3	FASV12	+	0.956487392060766
FASV3	FASV219	-	0.878591727241598
FASV3	BASV43	-	1
FASV3	BASV75	-	0.992582396408557
FASV34	FASV54	-	0.720925669443617
FASV34	FASV209	+	0.982401705582453
FASV34	FASV79	-	0.738114275246142
FASV34	BASV73	-	0.955372900317021
FASV34	BASV117	-	0.946196279258697
FASV37	FASV52	+	0.993522732029287
FASV37	FASV91	-	0.93708574614077
FASV37	FASV179	-	0.876421377651342
FASV37	FASV195	+	0.864047863147617
FASV37	FASV231	-	0.780135802808026
FASV37	FASV309	-	0.66356380988521
FASV37	FASV319	-	0.810136828650691
FASV37	FASV322	-	0.881397759670987
FASV37	FASV199	-	0.828718141753504
FASV37	FASV568	-	0.826085707719013
FASV37	FASV996	-	0.88341875013612
FASV37	FASV1279	+	0.68400756272656
FASV37	BASV22	-	0.802281809860642
FASV37	BASV29	-	0.812308518206782
FASV37	BASV32	+	0.982391417451126
FASV37	BASV647	+	0.783748759635311
FASV40	FASV69	-	0.847992231737691
FASV40	FASV29	+	0.94043411741646
FASV40	FASV219	+	0.972024597721003
FASV40	FASV264	+	0.992358367320418
FASV40	FASV32	-	0.770674652606712
FASV40	BASV52	+	0.959813649134866
FASV40	BASV138	+	0.894352796664183
FASV38	FASV47	-	0.831480228217109
FASV38	FASV54	+	0.922182079392508
FASV38	FASV60	+	0.861919944625647
FASV38	FASV161	-	0.844343695557333
FASV38	FASV172	-	0.833416313093667
FASV38	FASV220	-	0.838640083365423
FASV38	FASV264	-	0.880343274505519
FASV38	FASV502	-	0.788488641714216
FASV38	FASV589	-	0.797176979535734
FASV38	FASV633	+	0.979530699161469
FASV38	FASV948	+	0.982629519265249
FASV38	BASV29	-	0.57165017498516
FASV38	BASV45	+	0.608805258684353
FASV41	FASV54	-	0.607285354255636
FASV41	FASV230	-	0.887694146740974
FASV41	FASV194	+	0.819511234026951
FASV41	FASV32	-	1
FASV41	FASV572	+	0.786988973505194
FASV41	FASV923	-	0.784712481213004
FASV41	FASV996	-	0.66150757496076
FASV41	FASV1086	-	0.760748131415362
FASV41	FASV1124	-	0.867540089953421
FASV41	BASV16	-	0.867322375486462
FASV41	BASV96	-	0.615009298209306
FASV41	BASV202	-	0.841350282259587
FASV41	BASV385	+	0.947967064744975
FASV47	FASV55	+	0.940286629808742
FASV47	FASV66	+	0.926546697973145
FASV47	FASV93	-	0.941623124697552
FASV47	FASV226	+	0.828075623550776
FASV47	FASV32	+	0.797943780113713
FASV47	BASV20	+	0.835575853981432
FASV47	BASV27	+	0.943862003103642
FASV49	FASV651	-	0.804903559212076
FASV49	FASV564	+	1
FASV49	FASV996	+	0.715864401765786
FASV49	FASV416	+	0.989109630341639
FASV49	BASV11	+	1
FASV49	BASV46	+	0.693999777262622
FASV49	BASV75	+	0.807285023429455
FASV49	BASV96	+	0.98850981378306
FASV49	BASV138	-	1
FASV52	FASV1	-	0.814411295209063
FASV52	FASV74	-	0.955419379709272
FASV52	FASV91	-	0.891847498803234
FASV52	FASV96	+	0.894577588770041
FASV52	FASV110	+	0.991159520501792
FASV52	FASV150	+	0.997099306607004
FASV52	FASV191	-	0.759473829738693
FASV52	FASV35	+	0.796180444421409
FASV52	FASV331	+	0.962164274400979
FASV52	FASV371	+	0.987703158855247
FASV52	FASV194	-	0.998011318634653
FASV52	FASV633	-	0.836316591836778
FASV52	FASV712	+	0.873108261297659
FASV52	BASV20	+	0.819536774141628
FASV52	BASV39	-	0.84678717000093
FASV52	BASV385	+	0.916020777011978
FASV53	FASV91	+	0.824873530369863
FASV53	BASV10	-	0.642678022488532
FASV53	BASV12	-	0.812795429772227
FASV53	BASV17	-	0.831248528867306
FASV53	BASV18	-	0.804433028721811
FASV53	BASV34	-	0.806540984088408
FASV53	BASV50	-	0.851285279403495
FASV54	FASV66	-	0.762914504575862
FASV54	FASV83	-	0.77835675701956
FASV54	FASV90	+	0.965750262909152
FASV54	FASV107	+	0.983890801876852
FASV54	FASV71	+	0.981615419684172
FASV54	FASV123	+	0.942260996885577
FASV54	FASV12	+	0.842713093469888
FASV54	FASV29	-	0.81018508367872
FASV54	FASV190	-	0.751780180168776
FASV54	FASV97	-	0.852153716528862
FASV54	FASV239	+	0.832181453245351
FASV54	FASV371	-	0.932328409619426
FASV54	FASV226	+	0.977310734918348
FASV54	FASV32	-	0.887433773816457
FASV54	FASV874	+	0.989717851587862
FASV54	FASV1058	-	0.877711273505079
FASV54	BASV3	-	0.802353617877095
FASV57	FASV317	-	0.979946062282969
FASV57	FASV572	-	0.881475644997088
FASV57	BASV12	-	0.846471427988975
FASV57	BASV19	-	0.821738629878324
FASV55	FASV1	-	0.862649281142811
FASV55	FASV74	+	0.906125506212541
FASV55	FASV123	+	0.957500628213359
FASV55	FASV149	-	0.790836919437208
FASV55	FASV220	-	0.890631258142229
FASV55	FASV231	+	0.973585065876842
FASV55	FASV379	-	0.88995709643822
FASV55	FASV874	-	0.843095077559634
FASV55	FASV996	+	0.92845887161657
FASV55	BASV19	+	0.953895003494863
FASV55	BASV45	-	0.892131092033474
FASV55	BASV60	+	0.975618732761271
FASV58	FASV83	-	0.893954240876762
FASV58	FASV91	+	0.979643901268942
FASV58	FASV121	+	0.838326043320023
FASV58	BASV12	+	0.99660475347393
FASV58	BASV34	-	0.93201455323071
FASV58	BASV117	-	0.852445416542732
FASV58	BASV385	+	0.872455174813955
FASV60	FASV91	-	0.751013827823591
FASV60	FASV71	+	0.993907788281804
FASV60	FASV191	-	0.77860378413765
FASV60	BASV11	-	0.702814723960085
FASV60	BASV20	-	0.644167368595709
FASV60	BASV24	-	0.623293347063067
FASV60	BASV29	-	0.694371548352675
FASV60	BASV31	-	0.495726701288105
FASV60	BASV40	-	0.601999373694779
FASV60	BASV202	+	0.941503839599321
FASV1	FASV109	-	0.816937333805075
FASV1	FASV110	-	0.833560574694413
FASV1	BASV6	-	0.797468912132937
FASV1	BASV8	-	0.762530999550919
FASV1	BASV23	+	0.865764949547518
FASV1	BASV66	-	0.928656622951921
FASV1	BASV385	-	0.974480220460736
FASV66	FASV81	-	0.786193901383683
FASV66	FASV103	-	0.974738451122194
FASV66	FASV29	-	0.842545248299595
FASV66	FASV149	+	0.988961560573546
FASV66	FASV179	+	0.812149954110877
FASV66	FASV180	+	0.938556953395055
FASV66	FASV222	+	0.947408832137972
FASV66	FASV11	-	0.89751154723559
FASV66	FASV331	+	0.73334292492794
FASV66	FASV444	+	0.847872859998952
FASV66	FASV589	+	0.837070767627617
FASV66	FASV651	+	0.944625913792847
FASV66	FASV564	-	0.859844341625577
FASV66	FASV1058	-	0.74253296734832
FASV66	FASV1289	-	0.756660652818377
FASV66	BASV6	-	0.83444278597136
FASV66	BASV11	+	1
FASV66	BASV12	+	0.911398683984294
FASV66	BASV17	-	0.724437912898154
FASV66	BASV77	+	0.756152461465356
FASV69	FASV90	-	0.894810002632045
FASV69	FASV171	+	0.798489878660964
FASV69	FASV231	+	0.791183908460392
FASV69	FASV31	+	0.925457415114742
FASV69	FASV322	-	0.849800208427128
FASV69	FASV638	-	0.813845332369781
FASV69	FASV712	+	0.920008681548919
FASV69	BASV13	+	0.963115616011164
FASV69	BASV41	-	0.858386301137237
FASV69	BASV46	+	0.966967722972399
FASV74	FASV84	-	0.865085020636692
FASV74	FASV93	+	0.969013629154367
FASV74	FASV96	+	0.979336604903317
FASV74	BASV46	-	0.798687947009749
FASV77	FASV1058	-	0.800018439071499
FASV77	FASV1086	-	0.90453695475461
FASV77	BASV16	+	0.935896419560585
FASV77	BASV45	-	0.947472422794956
FASV77	BASV77	-	0.964810786604077
FASV77	BASV138	+	0.553153573440855
FASV77	BASV202	-	0.809688419781815
FASV81	FASV91	-	0.95000906278228
FASV81	FASV121	+	0.960566607849144
FASV81	FASV12	-	0.921739354301688
FASV81	FASV171	+	0.888318665317214
FASV81	FASV230	+	0.806020015846414
FASV81	FASV231	-	0.917197452735415
FASV81	FASV331	+	0.909166641086197
FASV81	FASV414	-	0.90415359572034
FASV81	FASV451	+	0.854929619250627
FASV81	FASV133	-	0.944549553072234
FASV81	FASV948	+	0.862429379796867
FASV81	FASV1124	+	0.908767338280266
FASV81	BASV21	-	0.920237301006986
FASV81	BASV24	+	0.839480531227292
FASV81	BASV25	+	0.841285140860756
FASV81	BASV29	+	0.895722226128551
FASV81	BASV38	+	0.831345530576313
FASV81	BASV42	+	0.640603878699766
FASV83	FASV1124	+	0.843766528668663
FASV83	BASV8	-	0.800948123617199
FASV83	BASV34	+	0.884851972050552
FASV83	BASV60	+	0.876902483080078
FASV83	BASV647	-	0.864773116073223
FASV84	FASV85	-	0.78793766710872
FASV84	FASV2	-	0.793055465068244
FASV84	FASV150	-	0.74895246500372
FASV84	FASV219	+	0.900508714306013
FASV84	FASV97	-	0.853399258002703
FASV84	FASV24	+	0.749017738033479
FASV84	FASV317	-	0.7444511175623
FASV84	FASV75	-	0.706588647187758
FASV84	FASV564	-	0.752320693440717
FASV84	BASV10	+	0.882107892993889
FASV84	BASV19	-	0.808278385728568
FASV84	BASV22	-	0.762602000529002
FASV90	FASV91	+	0.889845092043778
FASV90	FASV139	-	0.710179322832545
FASV90	FASV161	+	0.917321198337321
FASV90	FASV35	+	0.91452575213895
FASV90	FASV31	-	0.713757860774799
FASV90	FASV379	-	0.814403825987405
FASV90	FASV226	+	0.939356701969129
FASV90	FASV1124	-	0.839406417245734
FASV90	BASV3	+	0.960683352506473
FASV90	BASV5	+	0.924351815204865
FASV90	BASV16	+	0.950125726797753
FASV91	FASV172	-	0.858134121529635
FASV91	FASV226	-	0.799434361421564
FASV91	FASV638	-	0.845391834847022
FASV91	FASV651	+	0.969509514745398
FASV91	FASV923	+	0.86949563182389
FASV91	FASV948	+	0.964737855273944
FASV91	BASV9	+	0.97656575402807
FASV91	BASV18	-	0.88044457013556
FASV91	BASV35	+	0.711612535726434
FASV91	BASV44	+	0.879125635850516
FASV91	BASV67	+	0.824107504840489
FASV91	BASV77	+	0.960055638985444
FASV91	BASV96	-	0.912259476823338
FASV93	FASV96	-	0.799947829794476
FASV93	FASV107	-	0.81244928679972
FASV93	FASV2	-	0.859421532024586
FASV93	FASV123	+	1
FASV93	FASV12	+	0.917961747742466
FASV93	FASV29	-	0.793717734394356
FASV93	FASV195	+	0.984506389958434
FASV93	FASV222	+	0.70805309701114
FASV93	FASV451	-	0.602253699449884
FASV93	BASV12	+	0.82586594791985
FASV93	BASV46	-	0.454540688501841
FASV96	BASV647	-	0.820784598398848
FASV103	FASV104	-	0.916120708369039
FASV103	FASV29	+	0.946653300342307
FASV103	FASV97	-	0.938263813496718
FASV103	FASV20	-	0.957488984658786
FASV103	FASV320	+	0.544509777867337
FASV103	FASV331	-	0.842778997297667
FASV103	FASV437	-	0.949886221582487
FASV103	FASV633	+	0.950943573025958
FASV103	FASV133	-	0.940539242866263
FASV103	FASV923	+	0.995998913062793
FASV103	BASV17	-	0.754130156253676
FASV103	BASV385	-	0.824220039015788
FASV104	FASV231	+	0.654106525421672
FASV104	FASV320	-	0.887372866787296
FASV104	FASV199	-	0.752361727399797
FASV104	FASV133	-	1
FASV107	FASV209	-	1
FASV107	FASV414	-	0.737394595338687
FASV107	BASV314	+	0.875319666857617
FASV109	FASV161	-	0.807117364863827
FASV109	FASV244	-	0.923376534613691
FASV109	FASV24	+	0.964557258755846
FASV109	FASV371	-	0.769377005089216
FASV109	FASV32	+	0.894807923031653
FASV109	FASV1086	-	0.84538829981946
FASV109	BASV6	+	0.877802360110669
FASV109	BASV19	+	0.799025728546751
FASV109	BASV202	-	0.827677830933389
FASV110	FASV149	+	0.830632888535333
FASV110	FASV242	-	0.893976259069605
FASV110	FASV317	-	0.954026497560564
FASV110	FASV199	-	0.822964652386847
FASV110	FASV226	-	0.962590697876386
FASV110	FASV133	+	0.983603718327235
FASV110	FASV712	-	0.798609639731582
FASV110	BASV8	+	0.906946445948558
FASV2	FASV150	-	0.708630180793052
FASV2	BASV202	-	0.999258932777247
FASV71	FASV589	-	0.822666998458584
FASV71	FASV633	+	0.965587601781736
FASV71	FASV874	+	0.793311662763373
FASV71	FASV923	+	0.909820788793917
FASV71	BASV8	+	0.913399004459134
FASV71	BASV17	-	0.906691873184315
FASV71	BASV34	+	0.702210507916142
FASV71	BASV43	+	0.798597028322505
FASV71	BASV66	+	0.779089094745508
FASV71	BASV75	+	0.912327207955352
FASV71	BASV84	-	0.833004637742418
FASV71	BASV647	-	0.702297891131274
FASV114	FASV126	-	0.749254692970707
FASV114	FASV139	-	0.816185718041249
FASV114	FASV172	+	1
FASV114	FASV171	+	0.851926556409356
FASV114	FASV190	-	0.688870131984309
FASV114	FASV222	+	0.967951127941187
FASV114	FASV24	+	0.977667747075223
FASV114	FASV564	+	0.748438638095497
FASV114	FASV712	+	0.85247490217381
FASV121	FASV317	-	0.880689105172933
FASV121	FASV320	+	0.969161225523806
FASV121	FASV379	+	0.861037710952534
FASV121	FASV194	+	0.966214327039206
FASV121	FASV589	+	0.972065047651103
FASV121	FASV874	-	0.892805661617428
FASV121	BASV8	+	0.743564008163388
FASV121	BASV18	+	0.876763189526336
FASV121	BASV29	+	0.853206449819384
FASV121	BASV34	+	0.957661587785761
FASV121	BASV36	-	0.922387252464556
FASV121	BASV44	-	0.803119202252135
FASV121	BASV50	-	0.798932716456186
FASV121	BASV65	-	0.853001015928229
FASV121	BASV75	+	1
FASV121	BASV77	+	0.919676455803884
FASV121	BASV117	-	0.777149270906656
FASV123	FASV149	+	0.979710794308159
FASV123	FASV95	+	0.98895476963292
FASV123	FASV242	+	0.954341959754335
FASV123	FASV281	+	0.785283082478582
FASV123	FASV226	-	0.783902133968748
FASV123	FASV996	+	0.830776803033932
FASV123	FASV416	-	0.765931733433362
FASV123	FASV1289	-	0.971311754413341
FASV123	BASV8	+	0.967671625047732
FASV123	BASV21	-	0.888713981651299
FASV123	BASV35	+	0.845814770501232
FASV123	BASV67	-	0.923000165719988
FASV123	BASV117	+	0.800711236762731
FASV12	FASV149	+	0.84999088275069
FASV12	FASV79	+	0.960312697797354
FASV12	FASV244	+	0.722902025084252
FASV12	FASV371	+	0.885071416367619
FASV12	FASV379	-	0.750650552129132
FASV12	FASV564	+	0.939440089722844
FASV12	FASV416	-	0.934452345404389
FASV12	FASV1279	+	0.880689999019294
FASV12	BASV16	-	0.971306520830101
FASV12	BASV21	+	0.884687816237115
FASV12	BASV27	+	0.784325078503304
FASV12	BASV50	-	0.970264476541329
FASV12	BASV65	+	0.915914192669131
FASV12	BASV66	+	0.897676160281814
FASV12	BASV73	+	0.757091742312658
FASV12	BASV138	+	0.883505744870342
FASV12	BASV647	+	0.927699359672687
FASV126	FASV149	+	0.846277765411933
FASV126	FASV200	+	0.834313976005376
FASV126	FASV221	+	0.938190221219984
FASV126	FASV239	+	0.845447682132935
FASV126	FASV322	-	0.80123949305501
FASV126	FASV923	-	0.932057280732714
FASV126	FASV1058	+	0.974186466138686
FASV126	BASV11	-	0.775407617909459
FASV126	BASV23	+	0.872282896337776
FASV126	BASV45	-	0.821930161457693
FASV126	BASV65	+	0.845129873341355
FASV126	BASV202	+	0.786010639934111
FASV6	FASV191	+	0.969558851256359
FASV6	FASV220	+	0.951206041386978
FASV6	FASV219	+	0.843369560667389
FASV6	FASV97	-	0.781746308253516
FASV6	FASV320	-	0.705478283582868
FASV6	FASV331	+	0.712528574816026
FASV6	FASV638	-	0.79067587810536
FASV6	FASV633	+	0.714861545463124
FASV6	FASV874	+	0.998803286481064
FASV6	FASV416	-	0.864939090462201
FASV6	BASV10	+	0.921456217392848
FASV6	BASV22	-	0.828172506912201
FASV6	BASV44	+	0.932854746025088
FASV6	BASV47	-	0.742168456158631
FASV6	BASV60	-	0.789982709819958
FASV6	BASV138	-	0.85120897952446
FASV29	FASV191	-	0.880960189058524
FASV29	FASV220	-	0.940646073557865
FASV29	FASV219	-	0.912749197220874
FASV29	FASV221	-	0.880509376633128
FASV29	FASV239	-	0.725441782122774
FASV29	FASV331	-	0.866280588243994
FASV29	FASV322	+	0.758520233915292
FASV29	FASV633	-	0.904174369143032
FASV29	FASV651	+	0.763358810657128
FASV29	FASV923	+	0.981839385434041
FASV29	FASV1058	-	0.827196602036728
FASV29	BASV11	+	0.993712842253215
FASV29	BASV18	-	0.844641970083235
FASV29	BASV23	-	0.772692886641471
FASV29	BASV45	+	0.981464227778349
FASV29	BASV50	-	0.868885355050773
FASV29	BASV52	-	0.857355446413936
FASV29	BASV65	-	0.724234965788943
FASV29	BASV84	-	0.825656639757465
FASV29	BASV202	-	0.898448149416098
FASV139	FASV149	-	0.804323722974889
FASV139	FASV200	-	0.791763379525419
FASV139	FASV221	-	0.911652593267134
FASV139	FASV222	-	0.955959258373333
FASV139	FASV230	-	0.792395395778875
FASV139	FASV231	+	0.960169149522427
FASV139	FASV437	-	0.747743918327386
FASV139	FASV564	-	1
FASV139	FASV712	+	0.813491005962867
FASV139	FASV1279	-	0.76244478986106
FASV139	BASV11	-	0.918089498395134
FASV139	BASV17	-	1
FASV139	BASV21	-	0.931045977
FASV139	BASV31	-	0.907072478885401
FASV139	BASV50	+	1
FASV139	BASV65	-	0.945522913997248
FASV139	BASV66	-	0.956254729
FASV139	BASV138	-	0.935618308703576
FASV149	FASV171	-	0.976586669932889
FASV149	FASV79	-	0.723426617629087
FASV149	FASV35	-	0.905217551168882
FASV149	FASV97	-	1
FASV149	FASV242	+	0.959470064641701
FASV149	FASV11	+	1
FASV149	FASV264	+	0.809761290322411
FASV149	FASV317	-	1
FASV149	FASV319	-	0.875180442805475
FASV149	FASV451	-	0.868470706438589
FASV149	FASV712	-	0.924798099308674
FASV149	BASV9	-	1
FASV149	BASV18	-	0.954744332145764
FASV149	BASV23	-	0.868791729618617
FASV149	BASV25	+	0.944686161174503
FASV149	BASV36	+	1
FASV149	BASV41	+	1
FASV149	BASV44	+	0.894923486971624
FASV149	BASV45	+	0.775827456230004
FASV149	BASV50	-	0.982953036598988
FASV149	BASV66	+	1
FASV149	BASV138	-	0.771966846925419
FASV149	BASV385	-	0.802843219278084
FASV150	FASV191	-	0.948694848288464
FASV150	FASV195	-	1
FASV150	FASV95	-	0.863201723862397
FASV150	FASV219	+	0.834951676957856
FASV150	FASV242	-	0.787700551173415
FASV150	FASV244	-	0.884850010722936
FASV150	FASV317	+	0.925513110245203
FASV150	FASV320	-	0.868716339575282
FASV150	FASV379	-	0.938029830028388
FASV150	FASV194	-	0.961103222466067
FASV150	FASV589	-	0.957241784398589
FASV150	FASV874	+	0.780347884972894
FASV150	FASV1086	-	0.744635833588175
FASV150	BASV8	-	0.759318705238235
FASV150	BASV18	-	0.990138988521468
FASV150	BASV25	-	0.895083254232802
FASV150	BASV29	-	0.909034182024403
FASV150	BASV34	-	0.975322428129458
FASV150	BASV36	+	0.976268921669615
FASV150	BASV44	+	0.910429637935436
FASV150	BASV50	+	0.913308312894278
FASV150	BASV65	+	0.861670235379454
FASV150	BASV75	-	0.969196835121332
FASV150	BASV77	-	1
FASV150	BASV117	+	0.88547296260089
FASV161	FASV191	-	0.858686291599598
FASV161	FASV95	-	0.747325710224291
FASV161	FASV219	-	0.869246111064312
FASV161	FASV221	-	0.856006302911208
FASV161	FASV231	-	0.906930288452855
FASV161	FASV297	-	0.843786084450106
FASV161	FASV309	-	0.924847807703379
FASV161	FASV371	+	0.918789685015585
FASV161	FASV32	-	0.831927403266351
FASV161	BASV10	-	1
FASV161	BASV39	-	0.797060033267361
FASV161	BASV47	-	0.833599699030081
FASV161	BASV73	-	1
FASV161	BASV84	+	0.96935662446663
FASV172	FASV179	-	1
FASV172	FASV191	+	0.763286333495345
FASV172	FASV95	-	0.830693045715788
FASV172	FASV231	-	0.921851522383422
FASV172	FASV244	-	0.862925343195032
FASV172	FASV264	-	1
FASV172	FASV75	+	0.773580907977948
FASV172	BASV5	-	0.780311462214196
FASV172	BASV29	-	0.791122263559387
FASV172	BASV60	-	0.830729845181105
FASV172	BASV67	+	0.734340123445826
FASV172	BASV96	-	0.847449796574403
FASV171	FASV231	+	0.810849857499079
FASV171	FASV239	-	0.90396253415443
FASV171	FASV242	-	0.858617690716565
FASV171	FASV297	-	0.857991745279226
FASV171	FASV331	-	0.82065798724567
FASV171	FASV199	-	0.961208960181227
FASV171	FASV651	-	0.804522535225966
FASV171	FASV564	+	0.683813475009276
FASV171	FASV712	+	0.797616192005437
FASV171	FASV1086	+	0.878681421298275
FASV171	FASV1279	-	0.937267647520753
FASV171	BASV3	-	0.803866476545109
FASV171	BASV8	-	1
FASV171	BASV9	-	0.956055567556151
FASV171	BASV23	-	0.963915683246455
FASV171	BASV77	-	1
FASV171	BASV385	-	0.831810885157531
FASV179	FASV180	-	0.786769296462544
FASV179	FASV195	-	0.961068927315994
FASV179	FASV207	+	0.957918116992429
FASV179	FASV222	+	1
FASV179	FASV97	+	1
FASV179	FASV11	+	1
FASV179	FASV277	-	1
FASV179	FASV24	-	0.999397388677191
FASV179	FASV20	+	1
FASV179	FASV371	-	0.939802343358351
FASV179	FASV414	-	0.941467994279502
FASV179	FASV568	-	0.830094334583642
FASV179	FASV542	-	0.896577577040868
FASV179	FASV638	-	0.990588313723095
FASV179	FASV1086	-	0.95919928107115
FASV179	FASV1279	-	0.999252006817202
FASV179	BASV10	+	0.945952351665824
FASV179	BASV11	+	0.942522348037848
FASV179	BASV25	-	0.79454387913495
FASV179	BASV77	-	0.96099639466401
FASV180	FASV230	-	0.985366421027841
FASV180	FASV309	+	0.980467372492095
FASV180	FASV331	+	0.985104792888216
FASV180	FASV75	+	0.994739883989107
FASV180	BASV36	+	0.729699239058382
FASV180	BASV40	+	0.805648992775557
FASV180	BASV42	-	0.811727231784203
FASV180	BASV44	-	0.755334558560758
FASV180	BASV47	-	0.999125688520211
FASV180	BASV50	-	0.919975392763162
FASV180	BASV138	-	0.92135042557238
FASV190	FASV219	-	0.844391410588913
FASV190	FASV281	-	0.984604978236099
FASV190	FASV331	-	0.865972413766619
FASV190	FASV194	-	0.9089953773809
FASV190	FASV437	+	0.982376678605468
FASV190	FASV568	+	1
FASV190	FASV638	+	1
FASV190	FASV133	+	0.947890339528628
FASV190	FASV923	-	0.990440332052748
FASV190	FASV1058	+	0.994949494274376
FASV190	BASV8	-	0.75068198169389
FASV190	BASV11	-	0.837098425731325
FASV190	BASV21	-	0.868633055068868
FASV190	BASV22	-	0.836211846426958
FASV190	BASV25	-	0.908172530518893
FASV190	BASV42	-	0.84800283529638
FASV190	BASV44	-	0.914645264971619
FASV190	BASV65	+	0.985780240673844
FASV190	BASV66	+	0.947373114171479
FASV190	BASV75	+	0.996367657182865
FASV190	BASV77	+	0.828606690014764
FASV190	BASV117	+	0.788162502566458
FASV190	BASV202	-	0.788233708246722
FASV190	BASV385	-	0.846073461940917
FASV191	FASV200	-	1
FASV191	FASV207	-	0.892411335902944
FASV191	FASV239	-	0.879294825152323
FASV191	FASV319	-	0.877450625782389
FASV191	FASV32	-	1
FASV191	FASV651	-	0.877612038796611
FASV191	FASV923	-	0.866050155303189
FASV191	FASV996	+	0.945954074151081
FASV191	BASV3	+	1
FASV191	BASV9	+	1
FASV191	BASV12	+	0.938482814793167
FASV191	BASV13	+	0.807191492397947
FASV191	BASV18	-	0.988208014204863
FASV191	BASV22	+	1
FASV191	BASV34	-	0.767012785022261
FASV191	BASV38	-	0.808059733858209
FASV191	BASV46	-	0.891365129841184
FASV191	BASV47	-	0.876908566872296
FASV191	BASV60	-	0.880997204949148
FASV191	BASV314	-	0.810950319073134
FASV191	BASV647	-	0.876006949359259
FASV195	FASV219	+	0.986716326163303
FASV195	FASV221	+	0.919630561053248
FASV195	FASV231	+	0.969515870014284
FASV195	FASV35	+	0.857362849392411
FASV195	FASV97	+	0.988912906087845
FASV195	FASV11	+	1
FASV195	FASV31	-	0.961629558327955
FASV195	FASV297	-	1
FASV195	FASV20	-	0.963529442153202
FASV195	FASV437	-	0.961583862226103
FASV195	FASV651	-	0.697750258736754
FASV195	FASV996	-	0.874034141184342
FASV195	BASV5	-	1
FASV195	BASV17	-	0.93898333804568
FASV195	BASV20	-	0.988121157073977
FASV195	BASV22	+	0.933971335289896
FASV195	BASV32	+	0.939738415139495
FASV195	BASV38	+	0.929177162326247
FASV195	BASV41	+	0.822786166737963
FASV195	BASV45	-	1
FASV195	BASV46	-	1
FASV195	BASV138	-	0.921538606972179
FASV195	BASV647	-	0.816277596352915
FASV200	FASV79	-	0.882492243907875
FASV200	FASV220	-	0.994084934667596
FASV200	FASV222	-	0.969238713109637
FASV200	FASV24	-	0.9236654138318
FASV200	FASV297	-	0.978105799240191
FASV200	FASV322	+	0.918520955849451
FASV200	FASV199	+	0.968583896379342
FASV200	FASV194	+	0.934026122443761
FASV200	FASV437	+	0.936013018874719
FASV200	FASV444	+	0.904586259496374
FASV200	FASV638	-	1
FASV200	BASV17	-	0.998704210874201
FASV200	BASV96	+	1
FASV200	BASV314	+	1
FASV207	FASV209	+	0.973600411580569
FASV207	FASV231	+	1
FASV207	FASV264	-	0.666494126758995
FASV207	BASV12	-	0.901816134121335
FASV207	BASV17	-	1
FASV207	BASV50	-	0.982071168235046
FASV207	BASV385	-	1
FASV95	FASV222	-	0.950097535058771
FASV95	FASV11	+	0.928137684192319
FASV95	FASV297	+	1
FASV95	FASV319	+	1
FASV95	FASV226	+	1
FASV95	FASV416	-	0.938234358211913
FASV95	BASV27	+	0.97864179615127
FASV95	BASV29	+	0.889908087711508
FASV95	BASV34	+	0.908392926746229
FASV95	BASV36	+	0.969762611104958
FASV95	BASV38	+	0.980387263404203
FASV95	BASV39	+	0.838478109990802
FASV95	BASV45	-	0.614078330613597
FASV95	BASV47	-	0.900395903343072
FASV95	BASV60	-	0.845400893015928
FASV95	BASV65	-	0.698637167850761
FASV95	BASV385	-	0.750416888498914
FASV209	FASV11	-	0.897139549349565
FASV209	FASV226	-	0.679532922330524
FASV209	FASV568	-	0.71848812950692
FASV209	FASV572	+	0.867684248710386
FASV209	FASV712	+	1
FASV209	FASV996	+	1
FASV209	FASV1086	+	0.977308708601369
FASV209	FASV1124	+	0.93729199601517
FASV209	BASV3	-	0.929340507318449
FASV209	BASV9	+	1
FASV209	BASV19	-	0.637202157731661
FASV209	BASV22	-	0.681570393865081
FASV209	BASV34	-	0.703360538267476
FASV209	BASV39	-	0.745190858366416
FASV209	BASV65	-	0.675102807969478
FASV209	BASV67	-	0.735958708212226
FASV209	BASV138	+	0.879962504525174
FASV209	BASV202	+	0.76674602822654
FASV209	BASV647	+	0.860433193056148
FASV79	FASV219	+	0.912510559140688
FASV79	FASV221	+	0.905215729246594
FASV79	FASV230	+	0.815533812392459
FASV79	FASV231	+	0.906491169158163
FASV79	FASV239	+	0.802432062533519
FASV79	FASV24	-	1
FASV79	FASV281	-	0.866897375046247
FASV79	FASV638	-	0.938981049145936
FASV79	FASV1289	-	1
FASV79	BASV11	-	0.955412871448872
FASV79	BASV20	+	0.9572902227183
FASV79	BASV29	+	1
FASV79	BASV35	+	1
FASV79	BASV39	+	0.893778448892621
FASV79	BASV47	+	0.998600323467315
FASV79	BASV75	-	0.638933082629738
FASV220	FASV221	-	0.957075365142956
FASV220	FASV222	-	0.926849714463122
FASV220	FASV379	+	0.976562516082959
FASV220	FASV194	+	0.941684872397537
FASV220	FASV444	+	0.923022747184248
FASV220	FASV451	+	0.974372807477745
FASV220	FASV75	+	0.981202732739989
FASV220	FASV502	+	0.892253482484594
FASV220	FASV568	+	0.985205455054227
FASV220	FASV542	+	0.870687262298344
FASV220	FASV638	+	1
FASV220	FASV651	-	0.879750689597063
FASV220	FASV923	-	0.949426312917899
FASV220	FASV948	-	0.931550384769247
FASV220	BASV9	-	0.913126649192993
FASV220	BASV35	-	0.906623792161807
FASV220	BASV44	-	1
FASV220	BASV65	-	0.871268381650359
FASV220	BASV67	-	0.967185595434339
FASV220	BASV77	-	0.95313846352039
FASV220	BASV96	+	0.871000810003338
FASV219	FASV242	+	0.718332471146105
FASV219	FASV264	-	0.945562229423906
FASV219	FASV277	-	0.992396056662998
FASV219	FASV194	-	0.848933252811362
FASV219	FASV226	-	0.872471130072124
FASV219	FASV32	-	0.850207246141141
FASV219	FASV568	-	0.920935909522426
FASV219	FASV589	-	0.887751938373057
FASV219	FASV1058	-	0.819183912533808
FASV219	FASV1124	-	0.918977114375971
FASV219	BASV9	+	0.824762939170484
FASV219	BASV10	+	0.947160269935018
FASV219	BASV13	+	0.868355234370483
FASV219	BASV17	+	0.837241941281903
FASV219	BASV18	+	0.81282979153476
FASV219	BASV19	+	0.980243420315741
FASV219	BASV21	+	0.779001195762604
FASV219	BASV23	+	0.832535472853787
FASV219	BASV38	-	0.988109420892279
FASV219	BASV647	-	0.88632225249824
FASV221	FASV297	-	0.983146698196586
FASV221	FASV322	-	0.978650448568273
FASV221	FASV542	+	0.980850567990112
FASV221	FASV633	+	0.98315496164957
FASV221	FASV1086	+	0.932405446221229
FASV221	BASV18	-	0.792534442484224
FASV221	BASV22	-	0.962775177772077
FASV221	BASV23	-	0.892135399026079
FASV221	BASV66	+	0.928702366733515
FASV221	BASV96	+	0.958796689706983
FASV221	BASV117	+	0.936309393395878
FASV221	BASV314	+	0.929926677499172
FASV221	BASV385	+	0.794624096054541
FASV222	FASV97	+	0.865786063393012
FASV222	FASV277	-	1
FASV222	FASV24	-	0.84826563811871
FASV222	FASV589	-	0.860561396298576
FASV222	FASV1279	-	1
FASV222	BASV10	-	0.956149453309665
FASV222	BASV19	+	0.891851836850766
FASV222	BASV27	+	0.970658120623103
FASV222	BASV34	+	0.949019857909259
FASV222	BASV46	+	0.926243587287094
FASV222	BASV73	-	0.689686367926649
FASV222	BASV202	-	0.858272480734624
FASV230	FASV231	-	0.933587386092661
FASV230	FASV35	-	1
FASV230	FASV242	-	0.812421746522318
FASV230	FASV264	+	0.850568829174819
FASV230	FASV319	-	0.734608108249491
FASV230	FASV331	-	0.836061629230929
FASV230	FASV437	+	0.965171133503453
FASV230	FASV444	+	0.905669654393507
FASV230	FASV75	+	0.916196471361906
FASV230	FASV32	+	0.929901637686304
FASV230	FASV568	+	0.93614580673781
FASV230	FASV542	+	0.938754075667813
FASV230	FASV589	+	0.939081742113596
FASV230	FASV638	+	0.739800130314109
FASV230	FASV633	+	0.956210202512562
FASV230	FASV651	+	0.882405617293528
FASV230	FASV133	+	0.924041149982753
FASV230	BASV13	-	0.863044055863922
FASV230	BASV39	-	0.97727201907715
FASV230	BASV45	+	0.833905972593178
FASV230	BASV84	-	1
FASV230	BASV138	+	0.906597836266846
FASV231	FASV35	-	1
FASV231	FASV194	+	0.999683491492378
FASV231	FASV444	-	0.949714147880065
FASV231	FASV226	-	0.992545047133987
FASV231	FASV589	-	0.922817592473216
FASV231	FASV633	-	0.987192648478915
FASV231	FASV133	-	1
FASV231	FASV712	-	0.970464077909499
FASV231	FASV923	-	0.78661636055682
FASV231	BASV16	-	0.929478918855564
FASV231	BASV18	+	0.804701295175903
FASV231	BASV19	+	0.942630761425792
FASV231	BASV65	-	0.948636306767635
FASV35	FASV437	-	0.727720497221626
FASV35	FASV75	-	1
FASV35	BASV40	-	0.99760075394857
FASV35	BASV45	-	1
FASV97	FASV451	-	0.7190449638234
FASV97	FASV502	-	0.837562870461375
FASV97	FASV542	-	0.949275803996918
FASV97	FASV572	-	0.859686494987608
FASV97	FASV133	+	0.748104292841346
FASV97	FASV416	-	0.854565737850799
FASV97	BASV12	-	0.890872104679928
FASV97	BASV32	-	0.904389721541607
FASV97	BASV41	-	0.829791829487222
FASV97	BASV46	-	0.8339640645374
FASV97	BASV50	+	0.956709090082422
FASV97	BASV75	+	1
FASV97	BASV117	+	1
FASV97	BASV314	+	0.957097012716626
FASV239	FASV11	-	0.913549519619381
FASV239	FASV277	+	1
FASV239	FASV320	-	0.678694595835679
FASV239	FASV199	-	0.783694462177375
FASV239	FASV451	-	0.843200112478199
FASV239	FASV568	-	0.842168052517121
FASV239	FASV948	-	0.767827281555878
FASV239	FASV416	-	0.835908606101433
FASV239	BASV5	+	0.987466575958645
FASV239	BASV6	+	0.895924932109242
FASV239	BASV10	+	0.978984180611772
FASV239	BASV11	+	0.914296547258147
FASV239	BASV12	+	0.984822241159892
FASV239	BASV13	+	0.990167759331597
FASV239	BASV16	+	0.879639709861003
FASV239	BASV17	+	0.898472253652492
FASV239	BASV18	+	0.986016362552672
FASV239	BASV19	+	0.969283619152988
FASV239	BASV20	+	0.978398764448945
FASV239	BASV21	+	0.755492755933079
FASV239	BASV22	+	0.934232064165667
FASV239	BASV23	+	0.898120525703214
FASV239	BASV31	+	0.707465927454966
FASV239	BASV34	-	0.74724861360976
FASV239	BASV36	-	0.774064112168001
FASV239	BASV40	-	0.907736542864853
FASV239	BASV41	-	0.89250416683932
FASV239	BASV67	-	0.883573192628121
FASV242	FASV244	-	0.875243452738939
FASV242	FASV371	-	0.900392420611693
FASV242	FASV451	-	0.840099523141238
FASV242	FASV542	-	0.87492494269349
FASV242	FASV589	+	0.974736670012152
FASV242	FASV874	+	1
FASV242	FASV416	+	1
FASV242	FASV1124	+	0.973731293676473
FASV242	BASV5	-	0.964927844833439
FASV242	BASV10	+	1
FASV242	BASV20	-	0.645466109561591
FASV242	BASV23	-	0.780510639875998
FASV242	BASV35	-	0.836471250433155
FASV242	BASV40	-	0.86169339626642
FASV242	BASV66	-	0.803811489096908
FASV242	BASV73	-	0.840624892389581
FASV242	BASV202	+	0.953703424377542
FASV242	BASV314	+	0.909051705918126
FASV11	FASV244	+	0.956117550578089
FASV11	FASV264	+	0.981835805341902
FASV11	FASV277	+	0.964334826382787
FASV11	FASV24	+	0.841183874370764
FASV11	FASV281	+	0.81273550208379
FASV11	FASV297	+	0.95421432172399
FASV11	FASV20	+	0.951509314212875
FASV11	FASV309	+	0.962466891345804
FASV11	FASV317	+	0.767967112393811
FASV11	FASV319	+	0.939018748910553
FASV11	FASV320	+	0.866315474994575
FASV11	FASV199	+	0.988524000808205
FASV11	FASV651	+	0.772457604934515
FASV11	FASV712	-	0.973839755313519
FASV11	BASV13	-	0.94505527493083
FASV11	BASV21	+	0.766607418430436
FASV11	BASV41	+	0.930183100632129
FASV11	BASV46	-	0.93505296817051
FASV244	FASV24	+	0.891684934364279
FASV244	FASV20	-	0.940610127268051
FASV244	FASV309	-	0.946798894618229
FASV244	FASV379	-	0.949255122711381
FASV244	FASV444	-	0.801945657781839
FASV244	FASV502	-	0.933284336307153
FASV244	FASV1086	-	0.892425112626401
FASV244	FASV1279	+	0.715164757156323
FASV244	FASV1289	+	0.900791066967099
FASV244	BASV3	+	1
FASV244	BASV9	+	0.858770799634524
FASV244	BASV24	+	0.943789869455894
FASV244	BASV42	-	1
FASV31	FASV281	-	0.914830522665191
FASV31	FASV1058	+	1
FASV31	FASV1289	+	1
FASV31	BASV6	+	0.803129790557375
FASV31	BASV11	-	0.84957561462282
FASV31	BASV17	+	0.990909897355867
FASV31	BASV25	-	0.813335195460104
FASV264	FASV317	+	0.834803099772311
FASV264	FASV371	+	0.827368142492736
FASV264	FASV451	+	0.896766068321722
FASV264	FASV564	-	0.970916258059505
FASV264	BASV21	-	0.953932045846722
FASV264	BASV41	-	0.950401675560415
FASV264	BASV50	-	0.908754579912403
FASV264	BASV75	+	0.939408942235071
FASV264	BASV314	+	1
FASV277	FASV281	+	1
FASV277	FASV379	+	1
FASV277	FASV502	-	0.585813114068663
FASV277	FASV712	-	0.917274479275765
FASV277	FASV1124	+	0.771505127720129
FASV277	BASV21	+	0.980201796976665
FASV277	BASV22	+	0.887302663273862
FASV277	BASV25	+	0.91908465718245
FASV277	BASV29	+	0.962033334251965
FASV277	BASV31	+	0.976245890876934
FASV277	BASV32	+	0.846143194463727
FASV277	BASV35	+	0.99896075595721
FASV277	BASV36	+	0.915803308966095
FASV277	BASV38	+	0.992567951853347
FASV277	BASV39	+	0.762889025040075
FASV277	BASV40	+	0.947800325081172
FASV277	BASV41	+	0.934938377612357
FASV277	BASV44	+	0.979032821547757
FASV277	BASV45	+	0.9620519768607
FASV277	BASV73	-	0.943587534187722
FASV277	BASV84	-	1
FASV277	BASV96	-	0.828764059083846
FASV24	FASV319	-	0.820454999884444
FASV24	FASV75	-	0.915899195866441
FASV24	FASV948	-	1
FASV24	FASV1289	-	0.861303574054855
FASV24	BASV9	-	0.803492546132236
FASV24	BASV11	+	0.896452665757375
FASV24	BASV20	+	1
FASV24	BASV24	+	1
FASV24	BASV29	+	0.908283025843714
FASV24	BASV31	+	0.895027958634402
FASV24	BASV35	-	0.950669918159004
FASV24	BASV40	+	1
FASV24	BASV50	-	0.80125071851466
FASV24	BASV65	-	0.741997817077319
FASV24	BASV117	-	0.866509962476162
FASV24	BASV385	-	0.830730243523564
FASV281	FASV379	-	0.754244948492992
FASV281	FASV414	-	0.818963791975235
FASV281	FASV32	+	0.979125390196711
FASV281	FASV568	+	0.841139062963879
FASV281	FASV589	+	0.945610948631791
FASV281	FASV638	+	0.86726019080603
FASV281	FASV633	+	0.966687033511977
FASV281	FASV651	+	0.980538172058504
FASV281	FASV712	+	0.969001259878363
FASV281	FASV874	+	0.897371390110372
FASV281	FASV923	+	0.954106217231163
FASV281	FASV996	+	0.876744718415722
FASV281	FASV1124	+	0.977619853801091
FASV281	FASV1279	+	0.945516413390687
FASV281	BASV5	+	0.966148688767092
FASV281	BASV18	-	0.892432985880914
FASV281	BASV52	-	0.94893884772282
FASV281	BASV647	-	0.879959172820935
FASV297	FASV322	-	0.936638695691977
FASV297	FASV542	+	1
FASV297	FASV633	+	0.985315253082565
FASV297	FASV1086	+	0.967734246383403
FASV297	BASV16	-	0.951719394501709
FASV297	BASV22	-	0.940648441442518
FASV297	BASV23	-	0.802973494213596
FASV297	BASV24	-	0.970232049340975
FASV297	BASV66	+	0.949801937307334
FASV297	BASV96	+	0.944860989755298
FASV297	BASV117	+	0.946449671721813
FASV297	BASV385	+	0.904192812465789
FASV20	FASV319	+	0.905923850799877
FASV20	FASV322	+	0.957330405504706
FASV20	FASV199	+	0.960540890951611
FASV20	FASV194	+	0.983433761647467
FASV20	FASV414	+	0.91075430948391
FASV20	FASV572	-	1
FASV20	BASV13	-	1
FASV20	BASV34	-	1
FASV20	BASV42	-	0.909269194618936
FASV20	BASV52	+	0.863811873256921
FASV20	BASV77	+	1
FASV20	BASV138	+	1
FASV20	BASV647	+	0.98970760311006
FASV309	FASV371	+	1
FASV309	FASV564	-	0.877785939578941
FASV309	FASV1086	+	0.688589336342367
FASV309	BASV20	+	0.929364711095793
FASV309	BASV21	+	0.781086027624631
FASV309	BASV24	+	0.831957725958738
FASV309	BASV27	+	0.944339731644133
FASV309	BASV29	+	0.938713168734978
FASV309	BASV34	+	0.965299088703698
FASV309	BASV35	+	0.925282387111905
FASV309	BASV36	+	0.941006173538834
FASV309	BASV40	+	0.864630843346177
FASV309	BASV43	+	0.991827541431084
FASV309	BASV44	+	0.945834033531895
FASV309	BASV47	+	0.991413897253564
FASV309	BASV50	+	0.95496787792596
FASV309	BASV52	+	0.957559380900077
FASV309	BASV66	+	0.916578320153022
FASV309	BASV73	-	0.873047615128605
FASV309	BASV117	-	1
FASV309	BASV138	-	0.883359154336661
FASV317	FASV194	-	0.879374402424818
FASV317	FASV75	-	0.953611025701217
FASV317	FASV638	-	0.729399259065484
FASV317	FASV923	-	0.690195991657444
FASV317	FASV1289	-	1
FASV317	BASV11	-	0.840812214434042
FASV317	BASV18	-	0.891559854936307
FASV317	BASV20	+	0.879839049910787
FASV317	BASV29	+	0.949637837694392
FASV317	BASV35	+	0.936971133319412
FASV317	BASV39	+	0.818510743840799
FASV317	BASV43	-	1
FASV317	BASV47	+	0.91323356462918
FASV317	BASV75	-	0.893697182635977
FASV317	BASV96	-	0.86692982472148
FASV317	BASV314	-	0.760313246527341
FASV319	FASV331	-	0.832170799627623
FASV319	FASV322	-	1
FASV319	FASV379	-	0.92310691132153
FASV319	FASV572	-	0.862269031825741
FASV319	FASV638	-	0.922342270142855
FASV319	FASV948	+	0.902292774574726
FASV319	FASV1124	+	0.927634339248571
FASV319	FASV1279	+	0.913459751925304
FASV319	FASV1289	+	0.963740654637702
FASV319	BASV8	+	0.89535184980301
FASV319	BASV9	+	0.894275655270466
FASV319	BASV10	+	0.840872029756466
FASV319	BASV16	+	0.883448667135957
FASV319	BASV17	+	0.838236997705483
FASV319	BASV20	+	0.862135601965065
FASV319	BASV22	+	0.797493469494579
FASV319	BASV27	+	0.852058908063497
FASV319	BASV31	-	0.830419018164678
FASV319	BASV38	-	1
FASV319	BASV39	-	0.916798558293949
FASV319	BASV65	-	0.908527706657406
FASV319	BASV647	-	0.818825277650373
FASV320	FASV414	-	0.618114204601049
FASV320	FASV568	-	1
FASV320	FASV133	-	0.897579597881588
FASV320	FASV948	-	0.899418392127727
FASV320	FASV416	+	0.951216142733675
FASV320	BASV5	+	0.995275935619995
FASV320	BASV10	+	0.977708156545163
FASV320	BASV13	+	0.898206266816774
FASV320	BASV19	-	0.988356367308558
FASV320	BASV23	+	0.959357312439894
FASV320	BASV35	-	0.775652224441538
FASV320	BASV39	-	0.859649007977747
FASV320	BASV43	-	0.69800577464648
FASV320	BASV47	-	0.865718674929726
FASV320	BASV50	-	0.930580707061489
FASV320	BASV65	-	0.910427916897373
FASV320	BASV385	-	0.853399228504478
FASV331	FASV322	-	0.921380901482372
FASV331	FASV444	+	0.992893461527566
FASV331	FASV226	+	0.946279032122586
FASV331	FASV502	+	0.99460087860442
FASV331	FASV32	+	0.765353679538318
FASV331	FASV568	+	0.980597387502723
FASV331	FASV542	+	0.982249911200684
FASV331	FASV572	+	0.969461970320695
FASV331	FASV638	+	0.959028747344701
FASV331	FASV633	+	0.841885866721563
FASV331	FASV651	+	0.97438113155454
FASV331	FASV133	+	0.891713431252618
FASV331	FASV564	+	0.940703800423681
FASV331	FASV712	+	0.963513328176653
FASV331	FASV948	+	0.959635993267792
FASV331	FASV996	+	0.944705332715591
FASV331	FASV1086	+	0.948198160937689
FASV331	FASV1124	+	0.964857964438001
FASV331	FASV1279	+	0.912538818220912
FASV331	FASV1289	+	0.894848978139047
FASV331	BASV3	+	0.966549168781391
FASV331	BASV31	-	0.93768137575144
FASV331	BASV50	-	0.919491497841079
FASV331	BASV66	-	0.984915846024221
FASV331	BASV96	+	0.821485255268432
FASV322	FASV437	-	0.998572025426817
FASV322	FASV451	+	0.911047512217561
FASV322	FASV542	-	0.999952597224772
FASV322	BASV8	+	0.975794267693692
FASV322	BASV11	-	1
FASV322	BASV12	-	1
FASV322	BASV22	-	1
FASV322	BASV27	-	0.858928046305992
FASV322	BASV31	-	0.980100011721371
FASV322	BASV34	-	0.98423872933403
FASV322	BASV67	-	0.946637485290418
FASV322	BASV75	+	0.805085065568995
FASV322	BASV77	+	0.969377615486311
FASV199	FASV572	+	0.998488805666777
FASV199	BASV20	-	0.972449751376621
FASV199	BASV21	-	0.997076387777594
FASV199	BASV385	-	0.94204848873351
FASV371	FASV32	-	1
FASV371	FASV638	-	1
FASV371	FASV923	-	1
FASV371	BASV10	-	1
FASV371	BASV36	+	0.998878125299776
FASV379	FASV651	+	0.999618262726032
FASV379	FASV564	-	0.953810051180169
FASV379	FASV996	-	0.975236504693445
FASV379	FASV416	-	0.971652209936789
FASV379	BASV11	-	0.962514333349802
FASV379	BASV38	-	0.908869630690478
FASV379	BASV46	-	1
FASV379	BASV75	-	0.965997903081083
FASV379	BASV96	-	0.975254839202992
FASV379	BASV138	+	0.89507660479218
FASV194	FASV444	+	0.830819430991542
FASV194	FASV502	+	0.824472014062491
FASV194	FASV542	+	0.798196437705107
FASV194	FASV633	-	1
FASV194	FASV651	-	1
FASV194	BASV3	-	0.92354147248295
FASV194	BASV16	-	0.917849069846884
FASV194	BASV19	-	0.946037782688452
FASV194	BASV35	-	0.904789921390797
FASV194	BASV38	-	0.965703082664157
FASV194	BASV45	+	0.839485159063976
FASV194	BASV46	+	0.962388263765424
FASV194	BASV52	+	0.901572153782093
FASV194	BASV65	+	0.87167681657932
FASV194	BASV66	+	0.832880054891871
FASV194	BASV67	+	0.98228628034513
FASV194	BASV75	+	0.765371753536071
FASV194	BASV84	+	0.83314502576142
FASV194	BASV96	+	0.986611128462478
FASV194	BASV138	+	0.878186186076985
FASV194	BASV385	+	0.777749892689765
FASV194	BASV647	+	0.784545788814994
FASV414	FASV226	+	0.760902582431714
FASV414	FASV32	+	0.908672036066253
FASV414	FASV568	+	0.903236874026691
FASV437	FASV226	+	0.902453484348976
FASV437	FASV32	+	0.876587647935636
FASV437	FASV589	+	0.984149951914694
FASV437	FASV874	+	0.886460775173223
FASV437	FASV1279	-	0.840611660974088
FASV437	BASV34	-	0.865471289366489
FASV444	FASV1086	-	1
FASV444	BASV6	+	0.872508247608057
FASV444	BASV22	-	0.853163839786361
FASV444	BASV52	-	1
FASV226	BASV18	-	0.929451204169773
FASV226	BASV23	-	1
FASV451	BASV19	-	1
FASV451	BASV35	-	0.954100507351443
FASV451	BASV73	-	0.765713485139019
FASV451	BASV96	-	0.992365702096289
FASV75	BASV22	-	0.954122727590413
FASV75	BASV39	-	0.856309575799861
FASV75	BASV66	-	0.771460046307695
FASV502	BASV21	-	0.664373982092302
FASV502	BASV23	-	0.914587000056455
FASV502	BASV27	-	1
FASV502	BASV29	-	0.813350017260621
FASV502	BASV44	-	0.799805770621946
FASV502	BASV84	-	0.927316197318364
FASV32	FASV133	-	0.997402391461923
FASV32	FASV416	-	0.883294174540263
FASV32	FASV1289	-	0.789547431206542
FASV32	BASV5	+	0.901638374281972
FASV32	BASV13	+	1
FASV32	BASV19	+	1
FASV32	BASV22	+	0.885587357647191
FASV32	BASV23	+	0.823896948159675
FASV32	BASV27	-	0.86536443399853
FASV32	BASV34	+	1
FASV32	BASV43	-	0.675851149968695
FASV32	BASV46	-	0.693325630326774
FASV32	BASV73	-	0.866761188730086
FASV32	BASV96	-	0.79508473139692
FASV568	FASV651	-	0.727915300454913
FASV568	FASV564	-	0.793541647925514
FASV568	FASV1058	+	0.99649297165636
FASV568	FASV1086	+	0.858297531792442
FASV568	FASV1289	+	0.945249835346395
FASV568	BASV3	+	0.880889011510557
FASV568	BASV5	+	0.961097035276455
FASV568	BASV6	+	0.979506397700803
FASV568	BASV10	+	0.990983291251248
FASV568	BASV11	+	0.911832253190189
FASV568	BASV12	+	0.965944162493245
FASV568	BASV13	+	0.749611962225547
FASV568	BASV16	+	0.899062323620905
FASV568	BASV17	+	0.949326930290045
FASV568	BASV20	+	0.981038130568746
FASV568	BASV21	+	0.942716574053797
FASV568	BASV24	+	0.976252577917465
FASV568	BASV25	+	0.988946855552404
FASV568	BASV27	+	0.934821242009469
FASV568	BASV29	+	0.993211013395354
FASV568	BASV32	+	0.96310233054254
FASV568	BASV36	+	0.781050851038483
FASV568	BASV66	-	0.888901260059061
FASV542	BASV314	-	1
FASV589	BASV12	-	0.865224449058794
FASV589	BASV13	-	0.897064661399296
FASV589	BASV31	+	0.957284283058191
FASV589	BASV84	-	0.969101825034622
FASV638	FASV564	-	1
FASV638	FASV996	-	0.900200978593173
FASV638	BASV3	-	1
FASV638	BASV21	-	0.972613093472076
FASV633	BASV35	-	0.933718175062543
FASV633	BASV314	-	0.992571329747506
FASV651	BASV11	-	0.872977161695651
FASV651	BASV20	+	0.852825957516523
FASV651	BASV29	+	1
FASV651	BASV35	+	0.990970078877214
FASV651	BASV40	+	0.877975888012719
FASV651	BASV47	+	0.988810162032902
FASV133	FASV712	-	0.877560885816778
FASV133	BASV21	+	0.937998614252491
FASV133	BASV22	+	0.785643484724183
FASV133	BASV25	+	0.816487901328176
FASV133	BASV29	+	0.898445805404667
FASV133	BASV31	+	0.934640155492766
FASV133	BASV35	+	0.973889254332205
FASV133	BASV36	+	0.912293143222794
FASV133	BASV38	+	0.951091628986624
FASV133	BASV40	+	0.878747277956324
FASV133	BASV41	+	0.870526496331726
FASV133	BASV44	+	0.94477657681134
FASV133	BASV45	+	0.927628467983713
FASV133	BASV47	+	0.897397742971166
FASV133	BASV50	+	0.97729653267732
FASV133	BASV52	+	0.942831613840224
FASV133	BASV60	+	0.960144515584435
FASV133	BASV65	+	1
FASV133	BASV67	+	0.875330987398083
FASV133	BASV138	+	0.954905149917418
FASV564	FASV1086	-	1
FASV564	BASV40	-	1
FASV564	BASV75	-	1
FASV712	BASV25	-	1
FASV712	BASV75	-	1
FASV874	BASV44	+	1
FASV874	BASV46	-	0.916886664207615
FASV874	BASV65	-	0.882268640305287
FASV874	BASV66	-	0.924727731270749
FASV874	BASV647	-	0.915099473755494
FASV923	BASV18	-	0.91783872418852
FASV923	BASV27	-	0.965306278450775
FASV923	BASV40	-	0.96205559943528
FASV923	BASV43	-	0.941331717824656
FASV923	BASV45	+	0.851462354059336
FASV923	BASV385	-	0.946301937568074
FASV923	BASV647	-	0.970878977174041
FASV948	BASV11	-	0.884453190783521
FASV948	BASV22	-	0.86667934037827
FASV948	BASV25	-	0.906632293935181
FASV948	BASV42	-	0.869808059386376
FASV948	BASV44	-	0.923956356418022
FASV948	BASV65	+	0.790746159259107
FASV948	BASV66	+	0.934568459895769
FASV948	BASV75	+	0.868099452683919
FASV948	BASV84	+	0.822555964178804
FASV948	BASV96	+	0.77876675451043
FASV948	BASV117	+	0.984363502600041
FASV948	BASV647	+	0.98821200302313
FASV996	FASV1058	+	0.840265330817524
FASV996	FASV1289	+	0.744218904502408
FASV996	BASV11	+	0.896200798548024
FASV996	BASV12	+	0.864413005145406
FASV996	BASV17	+	0.993210687695899
FASV996	BASV73	-	0.910453521724981
FASV996	BASV75	-	1
FASV416	FASV1279	+	1
FASV416	BASV32	-	1
FASV416	BASV45	-	1
FASV416	BASV60	-	0.964301049324482
FASV416	BASV84	-	1
FASV1058	BASV6	-	1
FASV1086	BASV32	-	0.656741387544041
FASV1086	BASV35	-	0.823538392466496
FASV1086	BASV39	-	0.853839567288078
FASV1086	BASV40	-	0.82042234801326
FASV1086	BASV66	-	0.823873689614886
FASV1124	FASV1279	-	0.900062066635213
FASV1124	BASV29	-	0.775395254793445
FASV1124	BASV36	-	0.776104149597056
FASV1124	BASV39	+	0.935982866346306
FASV1124	BASV46	+	1
FASV1124	BASV60	+	0.997622440583908
FASV1124	BASV67	+	0.973107191494113
FASV1124	BASV84	-	0.892588792986397
FASV1124	BASV202	+	1
FASV1279	BASV8	-	0.640156704833757
FASV1279	BASV11	-	0.7235707894457
FASV1279	BASV21	-	0.768501899141051
FASV1279	BASV25	-	0.782882699413033
FASV1279	BASV42	-	0.688601099066582
FASV1279	BASV44	-	0.78256363324986
FASV1279	BASV65	+	0.935827143414741
FASV1279	BASV66	+	0.851245456542552
FASV1279	BASV75	+	0.936355230131385
FASV1279	BASV84	+	0.955726009486573
FASV1279	BASV96	+	0.959112795991795
FASV1279	BASV138	+	0.868667372724236
FASV1279	BASV202	+	0.961787038069149
FASV1279	BASV314	+	0.9932879075909
FASV1279	BASV385	+	0.946618225654999
FASV1289	BASV3	+	0.898041702301479
FASV1289	BASV5	+	0.833344411350426
FASV1289	BASV9	+	0.986553443861467
FASV1289	BASV10	+	0.982846694986276
FASV1289	BASV12	+	0.868231906957148
FASV1289	BASV13	+	0.962098127893155
FASV1289	BASV16	+	0.954070321127611
FASV1289	BASV17	+	0.951460564596096
FASV1289	BASV18	+	0.991099552081341
FASV1289	BASV19	+	0.801176814190927
FASV1289	BASV20	+	0.903740215006285
FASV1289	BASV29	+	0.9444058374944
FASV1289	BASV34	+	0.934645422953311
FASV1289	BASV50	-	1
BASV3	BASV43	-	1
BASV3	BASV96	+	1
BASV3	BASV314	+	1
BASV5	BASV11	-	0.875073462211433
BASV5	BASV17	+	1
BASV5	BASV25	-	0.838465770395815
BASV6	BASV138	+	0.814211992197582
BASV6	BASV314	-	0.856133603168101
BASV6	BASV647	-	0.761801747678002
BASV8	BASV11	-	1
BASV8	BASV12	-	0.918938620420145
BASV8	BASV27	-	0.918044283650489
BASV8	BASV117	-	1
BASV9	BASV11	-	0.809122027937606
BASV9	BASV13	-	0.748453335607099
BASV9	BASV18	-	0.90026946221512
BASV9	BASV20	+	0.95506685649703
BASV9	BASV29	+	0.9850732434982
BASV9	BASV35	+	0.989747061423804
BASV9	BASV39	+	0.924377890678763
BASV9	BASV40	+	0.720603930752789
BASV9	BASV43	-	1
BASV9	BASV44	-	0.908206794260472
BASV9	BASV47	+	0.964417372731763
BASV9	BASV75	-	0.84153995743406
BASV9	BASV96	-	0.891260751713314
BASV10	BASV18	-	0.93258709476477
BASV10	BASV34	-	0.882421698469247
BASV10	BASV36	-	0.930424992598798
BASV10	BASV44	+	0.98620960319278
BASV10	BASV45	+	0.924642356549629
BASV10	BASV50	+	1
BASV10	BASV52	+	0.782563940100244
BASV10	BASV60	+	0.985997112286016
BASV10	BASV65	+	0.98668889414206
BASV10	BASV66	+	0.952817767863979
BASV10	BASV73	+	0.942116350981155
BASV10	BASV75	+	0.882299306360261
BASV10	BASV77	+	0.947317355213389
BASV10	BASV84	+	0.853971272056625
BASV10	BASV96	+	0.917282636851127
BASV10	BASV117	+	0.926366688948924
BASV10	BASV314	+	0.96493150495951
BASV10	BASV385	+	0.951013200934833
BASV11	BASV13	+	0.931878111190278
BASV11	BASV16	+	0.970788874910339
BASV11	BASV17	+	0.893708936562779
BASV11	BASV18	+	0.906948409055002
BASV11	BASV19	+	0.964506567108242
BASV11	BASV20	+	0.983704325569506
BASV11	BASV23	+	0.883976346462597
BASV11	BASV29	+	0.957706517887078
BASV11	BASV34	+	0.855816177483419
BASV11	BASV36	+	0.834407570854318
BASV11	BASV39	+	0.922309889225748
BASV11	BASV647	-	0.889821025850868
BASV12	BASV13	-	0.806755469487768
BASV12	BASV31	+	0.914895470445247
BASV12	BASV84	-	0.927361896982201
BASV13	BASV19	-	0.985507900446176
BASV13	BASV24	-	0.905784941472133
BASV13	BASV35	-	0.998617178510277
BASV13	BASV50	+	1
BASV13	BASV60	-	0.918616297801563
BASV13	BASV647	+	0.9660361651967
BASV16	BASV22	+	1
BASV17	BASV60	-	0.73305115505469
BASV17	BASV65	-	0.778515458551463
BASV17	BASV385	-	0.795456784949787
BASV18	BASV34	-	0.883794657349236
BASV18	BASV60	-	0.685850812197469
BASV18	BASV84	-	0.747635033336301
BASV18	BASV314	-	0.771231614724752
BASV18	BASV647	+	0.930941914989493
BASV19	BASV27	+	0.95315851068425
BASV19	BASV34	+	0.955920228148282
BASV19	BASV38	+	0.947923827895639
BASV19	BASV42	-	0.827491884273659
BASV19	BASV46	+	0.966389482914888
BASV19	BASV73	-	0.505969950129059
BASV19	BASV84	-	0.680683803875581
BASV20	BASV21	-	0.751804045516419
BASV20	BASV25	-	0.72399803482604
BASV20	BASV42	-	0.678442194708585
BASV20	BASV44	-	0.716317015282323
BASV20	BASV65	+	0.887422596629592
BASV20	BASV66	+	0.842176788538553
BASV20	BASV75	+	0.902086300996248
BASV20	BASV84	+	0.927219830460497
BASV20	BASV96	+	0.925829653977528
BASV20	BASV117	+	0.748003417423567
BASV20	BASV202	+	0.935518321718884
BASV20	BASV314	+	0.978676516888006
BASV20	BASV385	+	0.910803126628384
BASV20	BASV647	+	0.661880431869381
BASV21	BASV22	+	0.906650723440517
BASV21	BASV23	+	0.766976638029277
BASV21	BASV27	+	0.958430510071049
BASV21	BASV29	+	0.975262741247256
BASV21	BASV32	+	0.772739661555827
BASV21	BASV34	+	0.935149183778226
BASV21	BASV35	+	0.894459259412877
BASV21	BASV36	+	0.950519488996671
BASV21	BASV38	+	0.954915220668971
BASV21	BASV39	+	0.734763881983303
BASV21	BASV40	+	0.85720665897243
BASV21	BASV43	+	0.688264245951688
BASV21	BASV47	+	0.893240147431773
BASV21	BASV60	+	0.915507733342608
BASV21	BASV66	+	0.595030450151374
BASV21	BASV73	+	0.982193024726055
BASV21	BASV77	+	0.872401567789309
BASV21	BASV647	-	0.968988518790759
BASV22	BASV77	-	0.733700113022689
BASV23	BASV77	+	0.923714226034572
BASV23	BASV138	+	0.908512898678876
BASV23	BASV385	+	0.807684331952183
BASV23	BASV647	+	0.901093876779399
BASV24	BASV29	-	0.834650344509608
BASV24	BASV35	+	0.915231789996913
BASV24	BASV44	-	0.838729482613036
BASV25	BASV65	+	0.8385457613945
BASV25	BASV75	+	0.940968467412961
BASV25	BASV84	+	0.856479339254293
BASV25	BASV647	+	0.875877349699798
BASV27	BASV29	+	0.813469459542693
BASV27	BASV34	+	0.836256623329093
BASV27	BASV35	+	0.936731866046722
BASV27	BASV38	+	0.8707233756713
BASV27	BASV47	+	0.905006980941121
BASV27	BASV60	+	0.832866630851339
BASV27	BASV73	+	0.846566853310115
BASV27	BASV77	+	0.877671100381103
BASV27	BASV96	+	0.746336612051958
BASV29	BASV35	-	0.79075175163004
BASV29	BASV314	-	0.976500988631728
BASV31	BASV46	-	0.753016960894158
BASV31	BASV67	-	0.884522886887572
BASV31	BASV138	+	0.869906866194431
BASV32	BASV36	+	0.910418403693233
BASV32	BASV41	+	0.911898302115341
BASV32	BASV66	+	0.906363277272026
BASV34	BASV42	-	0.878842740281157
BASV35	BASV39	+	0.987817801901167
BASV35	BASV40	+	0.802223703529235
BASV35	BASV43	+	0.863770057161761
BASV35	BASV45	+	0.880646107506309
BASV35	BASV46	+	0.938548385658875
BASV35	BASV47	+	0.760179388820714
BASV35	BASV50	+	1
BASV35	BASV52	+	1
BASV35	BASV60	+	0.915757981081305
BASV35	BASV65	+	0.994736345465529
BASV35	BASV67	+	0.938523273069401
BASV35	BASV73	+	0.921428622530834
BASV35	BASV84	+	0.924905838745694
BASV35	BASV96	+	0.922426191868251
BASV35	BASV138	+	0.955639224003693
BASV35	BASV202	+	0.99761164949322
BASV35	BASV314	+	0.964890771476827
BASV35	BASV385	+	0.987141789704341
BASV35	BASV647	+	1
BASV36	BASV38	+	0.810693377906435
BASV36	BASV39	+	0.873485669585564
BASV36	BASV46	+	0.972109409184828
BASV36	BASV52	+	1
BASV36	BASV67	+	0.90633819239556
BASV36	BASV75	+	0.827188600161394
BASV36	BASV84	+	0.880116902258854
BASV36	BASV96	+	0.779870231019508
BASV38	BASV44	-	0.914922271289832
BASV41	BASV67	-	1
BASV45	BASV202	-	0.839336783083961
BASV45	BASV385	-	0.689125081487829
BASV46	BASV50	-	0.827884004199994
BASV46	BASV52	-	0.841793846178963
BASV46	BASV202	-	0.869889483956976
BASV52	BASV67	-	0.829007337244409
BASV52	BASV75	+	0.894472988134889
BASV52	BASV314	+	0.915403950547935
BASV60	BASV66	+	0.907069358115188
BASV60	BASV75	+	0.949771903430114
BASV60	BASV77	+	0.734942839128625
BASV60	BASV117	-	0.999805267778358
BASV60	BASV138	-	0.780118314137727
BASV60	BASV385	+	0.90163783812486
BASV65	BASV96	-	0.880962501823335
BASV65	BASV202	-	0.882460902505416
BASV66	BASV202	-	0.908850541262663
BASV67	BASV314	-	0.893856972788637
BASV67	BASV647	-	0.890295829574163
BASV73	BASV202	+	0.906508269355756
BASV73	BASV314	+	0.822075789649241
BASV75	BASV77	+	1
BASV75	BASV84	+	0.807449415278131
BASV75	BASV96	+	0.935424829569627
BASV75	BASV117	+	0.932353205441248
BASV75	BASV202	+	0.783330734133684
BASV75	BASV385	+	0.93232961033877
BASV75	BASV647	+	0.856580144407441
BASV77	BASV117	+	0.784686492342615
BASV77	BASV314	+	0.915199660707563
BASV77	BASV385	+	0.9239376274171
BASV84	BASV96	+	0.87818917548285
BASV84	BASV117	+	0.829947088653328
BASV84	BASV138	+	0.926917857735377
BASV84	BASV314	+	0.866522117185081
BASV84	BASV385	+	0.887592523971299
BASV84	BASV647	+	0.903670154860631
BASV96	BASV314	+	0.84587011260116
BASV117	BASV138	+	0.879727000457692
BASV138	BASV385	+	0.905683207728684
BASV138	BASV647	+	0.927342910718805
BASV202	BASV314	+	0.957827384316548
BASV202	BASV647	+	0.842785382235322
BASV314	BASV385	+	0.904056301087506
