# Supplementary material for: Microbial interactions mediate the fairy ring type effects on alpine meadow plant communities on the Tibetan plateau
Source: Environ Microbiome. 2026 Mar 10;21:55. doi: 10.1186/s40793-026-00873-z (PMC13088534; doi:10.1186/s40793-026-00873-z)
Supplement: Supplementary file 2 — Supplementary Material 2 [file 40793_2026_873_MOESM2_ESM.zip › co-occurrence network/cross-K/T2/Agaricus_10in_node.csv]

ID	degree	betweenness_centrality	closeness_centrality	eigenvector_centrality	Abundance	module	z	p	taxa_roles	phylum	class	order	family	genus	bf
FASV4	9	53	0.00282368615328635	0.139226190119988	1.90623042722368	M2	-1.338618582	0.691358024691358	Connectors	Ascomycota	Sordariomycetes	Coniochaetales	Coniochaetaceae	Coniochaeta	f
FASV7	7	31	0.00269735649318894	0.106379952702539	2.69199694044446	M2	-1.01820456	0.448979591836735	Peripheral nodes	Ascomycota	Sordariomycetes	Coniochaetales	Coniochaetaceae	Coniochaeta	f
FASV9	11	31	0.00296082829606009	0.208051918944475	0.457248141376182	M1	-1.105763504	0.694214876033058	Connectors	Basidiomycota	Agaricomycetes	Agaricales	Hygrophoraceae	Hygrocybe	f
FASV10	9	49	0.00304415504720273	0.127379803084954	2.47058173685014	M5	-1.006179099	0.765432098765432	Connectors	Ascomycota	Archaeorhizomycetes	Archaeorhizomycetales	Archaeorhizomycetaceae	Archaeorhizomyces	f
FASV13	8	5	0.00291860056169318	0.164597877064699	3.76124981158643	M2	-1.01820456	0.46875	Peripheral nodes	Ascomycota	Archaeorhizomycetes	Archaeorhizomycetales	Archaeorhizomycetaceae	Archaeorhizomyces	f
FASV16	9	22	0.00298670738093307	0.220486217581263	7.1713248118907	M5	-1.006179099	0.765432098765432	Connectors	Basidiomycota	Agaricomycetes	Agaricales	Hygrophoraceae	Hygrocybe	f
FASV17	10	24	0.00297480733694755	0.193665831235313	0.582607531487302	M5	-0.581697292	0.78	Connectors	Ascomycota	Archaeorhizomycetes	Archaeorhizomycetales	Archaeorhizomycetaceae	Archaeorhizomyces	f
FASV18	8	35	0.00281345075967463	0.112137160115438	0.502467398600731	M5	-0.157215484	0.65625	Connectors	Ascomycota	Sordariomycetes	Coniochaetales	Coniochaetaceae	Coniochaeta	f
FASV21	1	0	0.00222578235200371	0.0490924208229038	0.228343205736386	M1	-2.235053891	0	Peripheral nodes	Ascomycota	Archaeorhizomycetes	Archaeorhizomycetales	Archaeorhizomycetaceae	Archaeorhizomyces	f
FASV27	10	45	0.00291894193588944	0.150971756089745	0.39264920248397	M1	-1.105763504	0.66	Connectors	Ascomycota	Pezizomycetes	Pezizales	Pezizales_fam_Incertae_sedis	Pezizales_gen_Incertae_sedis	f
FASV30	16	106	0.00319859974726379	0.332050493050601	3.16066692318999	M2	-0.697790538	0.7265625	Connectors	Ascomycota	Archaeorhizomycetes	Archaeorhizomycetales	Archaeorhizomycetaceae	Archaeorhizomyces	f
FASV33	19	165	0.00319753347603337	0.276561760779436	0.729499901229159	M5	1.54071174586757	0.725761772853186	Connectors	Ascomycota	Pezizomycetes	Pezizales	Pulvinulaceae	Pulvinulaceae_gen_Incertae_sedis	f
FASV3	7	10	0.00274726965116977	0.118620578904906	0.219636392233522	M5	0.267266323262741	0.408163265306122	Peripheral nodes	Ascomycota	Leotiomycetes	Erysiphales	Erysiphaceae	Blumeria	f
FASV34	5	3	0.00270169704797012	0.0883488575896309	0.435340675143171	M5	-1.430660907	0.72	Connectors	Ascomycota	Pezizomycotina_cls_Incertae_sedis	Pezizomycotina_ord_Incertae_sedis	Pezizomycotina_fam_Incertae_sedis	Pezizomycotina_gen_Incertae_sedis	f
FASV37	16	106	0.00336688710442493	0.333934308338645	0.456873654773908	M3	-0.324425981	0.71875	Connectors	Ascomycota	Archaeorhizomycetes	Archaeorhizomycetales	Archaeorhizomycetaceae	Archaeorhizomyces	f
FASV40	7	8	0.00280298335541846	0.146315715185328	0.438523811262497	M2	-1.338618582	0.571428571428571	Peripheral nodes	Basidiomycota	Agaricomycetes	Agaricales	Agaricales_fam_Incertae_sedis	Agaricales_gen_Incertae_sedis	f
FASV38	14	136	0.00323325615879303	0.197112488880507	1.09687125805965	M5	0.267266323262741	0.744897959183674	Connectors	Ascomycota	Leotiomycetes	Helotiales	Helotiales_fam_Incertae_sedis	Leohumicola	f
FASV41	13	123	0.00330256312777455	0.250208526937088	0.0876298649320447	M2	-0.697790538	0.698224852071006	Connectors	Ascomycota	Archaeorhizomycetes	Archaeorhizomycetales	Archaeorhizomycetaceae	Archaeorhizomyces	f
FASV47	9	25	0.00301176093948034	0.144860450387625	0.342280754478158	M5	-0.581697292	0.765432098765432	Connectors	Mortierellomycota	Mortierellomycetes	Mortierellales	Mortierellaceae	Mortierellaceae_gen_Incertae_sedis	f
FASV49	10	18	0.00300142958000329	0.234238500241072	0.225066447966491	M5	-1.006179099	0.74	Connectors	Ascomycota	Archaeorhizomycetes	Archaeorhizomycetales	Archaeorhizomycetaceae	Archaeorhizomyces	f
FASV52	17	91	0.00317993595321214	0.315223975687428	2.09094594379518	M2	-0.377376515	0.71280276816609	Connectors	Basidiomycota	Agaricomycetes	Agaricales	Agaricales_fam_Incertae_sedis	Agaricales_gen_Incertae_sedis	f
FASV53	7	20	0.00289029433747422	0.140494702319962	0.214861688054533	M4	-1.783728076	0.775510204081633	Connectors						f
FASV54	20	230	0.00332496746874598	0.277317864368547	3.97264749856993	M4	0.755816981425377	0.715	Connectors	Ascomycota	Archaeorhizomycetes	Archaeorhizomycetales	Archaeorhizomycetaceae	Archaeorhizomyces	f
FASV57	5	7	0.00256975114276497	0.0723167090299251	0.345931998850326	M5	-1.006179099	0.72	Connectors	Ascomycota	Geoglossomycetes	Geoglossales	Geoglossales_fam_Incertae_sedis	Geoglossales_gen_Incertae_sedis	f
FASV55	13	49	0.00300396148841344	0.224813871628335	0.118244144667919	M4	-0.513955547	0.745562130177515	Connectors	Basidiomycota	Agaricomycetes	Geastrales	Geastraceae	Geastrum	f
FASV58	8	9	0.00272971705067891	0.141347637110182	0.157190751304384	M5	-0.157215484	0.65625	Connectors	Basidiomycota	Agaricomycetes	Agaricales	Clavariaceae	Clavaria	f
FASV60	12	146	0.00331206000754408	0.189929676378788	0.0978346248440029	M5	-0.157215484	0.722222222222222	Connectors						f
FASV1	9	33	0.00281131966389893	0.136537540059587	0.419799481148813	M4	-0.513955547	0.567901234567901	Peripheral nodes						f
FASV66	23	195	0.0034245707481741	0.407919631661937	0.103077437275835	M1	0.305849479772926	0.684310018903592	Connectors	Ascomycota	Eurotiomycetes	Onygenales	Onygenales_fam_Incertae_sedis	Onygenales_gen_Incertae_sedis	f
FASV69	11	49	0.00292534925813063	0.171813543149597	0.195294763085732	M1	-1.105763504	0.694214876033058	Connectors	Ascomycota	Sordariomycetes	Sordariomycetes_ord_Incertae_sedis	Sordariomycetes_fam_Incertae_sedis	Sordariomycetes_gen_Incertae_sedis	f
FASV74	9	50	0.00267123188705506	0.0768354760384214	0.37242692596119	M2	-0.697790538	0.493827160493827	Peripheral nodes	Basidiomycota	Agaricomycetes	Agaricales	Clavariaceae	Clavaria	f
FASV77	9	42	0.00298094145290676	0.139245769046356	0.161403725579963	M5	-1.006179099	0.790123456790123	Connectors	Mortierellomycota	Mortierellomycetes	Mortierellales	Mortierellaceae	Mortierella	f
FASV81	19	90	0.00330513850907622	0.391314393467537	0.0860382968723815	M1	-0.258795714	0.720221606648199	Connectors	Ascomycota	Leotiomycetes	Helotiales			f
FASV83	7	14	0.0028226363790213	0.126851485069019	0.239671425455165	M5	-1.006179099	0.73469387755102	Connectors	Ascomycota	Leotiomycetes	Thelebolales	Pseudeurotiaceae	Pseudeurotium	f
FASV84	13	207	0.00321488524346466	0.211446679604264	1.0653207618181	M2	-0.377376515	0.627218934911243	Connectors	Ascomycota	Sordariomycetes	Coniochaetales	Coniochaetaceae	Coniochaeta	f
FASV90	13	70	0.00298648718802991	0.183302561213422	0.712460760825706	M4	0.332559471827166	0.627218934911243	Connectors	Ascomycota	Pezizomycetes	Pezizales	Pyronemataceae	Pulvinula	f
FASV91	22	132	0.00331923480448039	0.392791463141362	0.114592900295751	M5	1.11622993833262	0.764462809917355	Connectors	Basidiomycota	Agaricomycetes	Agaricales	Clavariaceae	Clavaria	f
FASV93	13	176	0.00316055260989774	0.151414949103947	0.135002420119667	M2	-0.377376515	0.650887573964497	Connectors	Basidiomycota	Agaricomycetes	Trechisporales	Hydnodontaceae	Trechispora	f
FASV96	5	5	0.00259283772262014	0.0580354778771841	0.44788597631934	M2	-1.01820456	0	Peripheral nodes	Ascomycota	Pezizomycotina_cls_Incertae_sedis	Pezizomycotina_ord_Incertae_sedis	Pezizomycotina_fam_Incertae_sedis	Pezizomycotina_gen_Incertae_sedis	f
FASV103	16	91	0.00324257327730407	0.285052447739979	0.101298625915035	M1	-0.54111831	0.7109375	Connectors						f
FASV104	7	39	0.00276985811030917	0.112340919576064	0.388061741606117	M1	-0.823440907	0.244897959183674	Peripheral nodes	Basidiomycota	Agaricomycetes	Agaricales	Agaricales_fam_Incertae_sedis	Agaricales_gen_Incertae_sedis	f
FASV85	3	10	0.00247063412621759	0.0256862261399691	0.26373218965125	M2	-1.659032604	0	Peripheral nodes	Fungi_phy_Incertae_sedis	Fungi_cls_Incertae_sedis	Fungi_ord_Incertae_sedis	Fungi_fam_Incertae_sedis	Fungi_gen_Incertae_sedis	f
FASV107	5	8	0.00264752049696383	0.0725662055966557	0.138185556238994	M2	-1.659032604	0.56	Peripheral nodes	Ascomycota	Dothideomycetes	Pleosporales	Pleosporales_fam_Incertae_sedis	Pleosporales_gen_Incertae_sedis	f
FASV109	10	29	0.00294134980765847	0.167274567486482	0.0919364608581922	M2	-1.01820456	0.62	Peripheral nodes	Ascomycota					f
FASV110	10	16	0.00289115683514517	0.183601045905002	0.0724631575399601	M4	-1.360470567	0.78	Connectors						f
FASV2	4	5	0.00267629752307477	0.0633496648508556	0.230683747000596	M2	-1.338618582	0	Peripheral nodes	Ascomycota	Leotiomycetes	Erysiphales	Erysiphaceae	Blumeria	f
FASV71	14	59	0.00318373235056011	0.257770300245654	0.121240037486109	M4	-0.513955547	0.755102040816326	Connectors	Ascomycota	Dothideomycetes	Pleosporales	Melanommataceae	Melanommataceae_gen_Incertae_sedis	f
FASV114	9	21	0.00289035755368494	0.157822213847041	0.137062096432173	M1	-0.823440907	0.518518518518519	Peripheral nodes	Ascomycota	Pezizomycotina_cls_Incertae_sedis	Pezizomycotina_ord_Incertae_sedis	Pezizomycotina_fam_Incertae_sedis	Pezizomycotina_gen_Incertae_sedis	f
FASV121	22	105	0.00331983839083566	0.454333833089975	0.0821998091990761	M5	0.691748130797683	0.78099173553719	Connectors	Ascomycota	Sordariomycetes	Sordariomycetes_ord_Incertae_sedis	Sordariomycetes_fam_Incertae_sedis	Sordariomycetes_gen_Incertae_sedis	f
FASV123	16	56	0.0031692857669641	0.329235956828583	0.380291144608938	M4	0.332559471827166	0.703125	Connectors	Ascomycota	Archaeorhizomycetes	Archaeorhizomycetales	Archaeorhizomycetaceae	Archaeorhizomyces	f
FASV12	22	126	0.0033914047315128	0.432748407503922	0.074429212201897	M2	-0.056962493	0.739669421487603	Connectors						f
FASV126	13	40	0.00311297526259086	0.26418242761406	0.257459539063166	M3	-1.065971081	0.710059171597633	Connectors	Ascomycota	Sordariomycetes	Coniochaetales	Coniochaetaceae	Coniochaeta	f
FASV6	16	107	0.00325901466673626	0.339237929013844	0.214580823102827	M1	-0.258795714	0.6640625	Connectors						f
FASV29	26	222	0.00352007388316212	0.522481019704661	0.42410607707496	M2	1.22469359643661	0.677514792899408	Connectors	Ascomycota	Sordariomycetes	Hypocreales	Hypocreaceae	Kiflimonium	f
FASV139	21	132	0.00330504808599608	0.436983327258058	0.0716205626848442	M1	0.870494673199867	0.607709750566893	Peripheral nodes	Ascomycota	Dothideomycetes	Pleosporales	Melanommataceae	Melanommataceae_gen_Incertae_sedis	f
FASV149	31	223	0.00349856336746267	0.616696129233313	0.154288480136762	M3	0.417119118720029	0.747138397502601	Connectors	Fungi_phy_Incertae_sedis	Fungi_cls_Incertae_sedis	Fungi_ord_Incertae_sedis	Fungi_fam_Incertae_sedis	Fungi_gen_Incertae_sedis	f
FASV150	32	287	0.00356794641389775	0.655317290910937	0.0900640278468237	M2	1.22469359643661	0.748046875	Connectors	Ascomycota	Sordariomycetes	Sordariales	Lasiosphaeriaceae	Lasiosphaeriaceae_gen_Incertae_sedis	f
FASV161	18	96	0.0032151975671597	0.352590497371241	0.340127456515084	M2	0.263451529466016	0.666666666666667	Connectors	Basidiomycota	Agaricomycetes	Agaricales	Agaricales_fam_Incertae_sedis	Agaricales_gen_Incertae_sedis	f
FASV172	16	102	0.00322588327179023	0.27302690196822	0.146611504790152	M5	-0.157215484	0.765625	Connectors	Ascomycota	Archaeorhizomycetes	Archaeorhizomycetales	Archaeorhizomycetaceae	Archaeorhizomyces	f
FASV171	21	137	0.00332050910051932	0.425932313581925	0.604608619370881	M1	0.305849479772926	0.662131519274376	Connectors	Ascomycota	Pezizomycetes	Pezizales	Pulvinulaceae	Pulvinulaceae_gen_Incertae_sedis	f
FASV179	23	67	0.00323328056038493	0.501924758442785	0.212708390091459	M3	0.417119118720029	0.729678638941399	Connectors						f
FASV180	14	45	0.00305703046022655	0.281994637491567	0.489360367521152	M1	0.588172076486396	0.357142857142857	Peripheral nodes	Basidiomycota	Agaricomycetes	Agaricales	Clavariaceae	Clavariaceae_gen_Incertae_sedis	f
FASV190	27	162	0.00345289187785807	0.616064219771457	0.13958988099752	M4	0.755816981425377	0.770919067215364	Connectors	Ascomycota	Archaeorhizomycetes	Archaeorhizomycetales	Archaeorhizomycetaceae	Archaeorhizomyces	f
FASV191	29	243	0.00352548457042359	0.586190872889824	0.190613680557311	M2	1.22469359643661	0.734839476813318	Connectors						f
FASV195	28	145	0.00336443893303739	0.55167102468126	0.0887533247388658	M3	1.15866421866675	0.729591836734694	Connectors	Ascomycota	Eurotiomycetes	Chaetothyriales	Chaetothyriales_fam_Incertae_sedis	Chaetothyriales_gen_Incertae_sedis	f
FASV200	17	26	0.0030252070979466	0.376233094429312	0.332544102819042	M1	-0.258795714	0.685121107266436	Connectors						f
FASV207	9	10	0.00287447777021585	0.200683966744844	0.119180361173604	M2	-1.659032604	0.740740740740741	Connectors	Ascomycota	Pezizomycetes	Pezizales	Pyronemataceae	Pulvinula	f
FASV95	21	81	0.00333510175763195	0.446023410569951	0.100456031059919	M3	-0.324425981	0.752834467120181	Connectors	Ascomycota	Ascomycota_cls_Incertae_sedis	Ascomycota_ord_Incertae_sedis	Ascomycota_fam_Incertae_sedis	Ascomycota_gen_Incertae_sedis	f
FASV209	22	287	0.0035228101932342	0.393020850990155	0.208027307563038	M2	-0.056962493	0.747933884297521	Connectors	Basidiomycota	Agaricomycetes	Agaricales	Clavariaceae	Clavaria	f
FASV79	20	102	0.00334949942791286	0.503586780816776	0.110941655923582	M1	0.023526883059456	0.72	Connectors	Ascomycota					f
FASV220	26	61	0.0032664621641709	0.572079170441479	0.563134228169069	M1	0.305849479772926	0.751479289940828	Connectors	Basidiomycota	Agaricomycetes	Agaricales	Clavariaceae	Ramariopsis	f
FASV219	30	211	0.00355467053368034	0.646891181864943	1.31210743271646	M2	1.54510761876015	0.715555555555556	Connectors	Basidiomycota	Agaricomycetes	Trechisporales	Hydnodontaceae	Trechispora	f
FASV221	20	24	0.00317967558417762	0.439879244388506	0.214674444753396	M3	-0.324425981	0.74	Connectors						f
FASV222	20	65	0.00324045377601165	0.432032178164748	0.0818253225968024	M1	-0.54111831	0.665	Connectors	Mortierellomycota	Mortierellomycetes	Mortierellales	Mortierellaceae	Linnemannia	f
FASV230	29	221	0.00348502756229411	0.550709308353947	0.17104675558851	M1	2.84675285019416	0.52794292508918	Module hubs	Ascomycota	Sordariomycetes	Coniochaetales	Coniochaetaceae	Coniochaeta	f
FASV231	27	232	0.00338493844882057	0.488487108732344	1.17804122910248	M1	1.15281726991334	0.661179698216735	Connectors	Basidiomycota	Agaricomycetes	Trechisporales	Hydnodontaceae	Trechispora	f
FASV35	10	14	0.00289521825056046	0.185388460020519	0.0843531071621499	M1	-1.105763504	0.66	Connectors	Ascomycota	Sordariomycetes	Coniochaetales	Coniochaetaceae	Coniochaeta	f
FASV97	22	150	0.00331576579853663	0.404886822967866	0.136313123227625	M3	0.417119118720029	0.731404958677686	Connectors	Basidiomycota	Agaricomycetes	Agaricomycetes_ord_Incertae_sedis	Agaricomycetes_fam_Incertae_sedis	Agaricomycetes_gen_Incertae_sedis	f
FASV239	34	313	0.00369119118428207	0.717611370748262	0.125640255062825	M3	1.15866421866675	0.762975778546713	Connectors	Chytridiomycota	Spizellomycetes	Spizellomycetales	Spizellomycetales_fam_Incertae_sedis	Spizellomycetales_gen_Incertae_sedis	f
FASV242	25	186	0.00351018852688581	0.517798836172305	0.108039384755961	M2	0.263451529466016	0.7456	Connectors	Basidiomycota	Agaricomycetes	Corticiales	Corticiales_fam_Incertae_sedis	Corticiales_gen_Incertae_sedis	f
FASV11	27	161	0.00345659828277133	0.582073393259545	0.0769569967672444	M3	1.90020931861347	0.644718792866941	Connectors						f
FASV244	21	101	0.00326680347907314	0.391487095520833	0.169829674131121	M1	-0.54111831	0.757369614512472	Connectors						f
FASV31	10	25	0.0028462067652287	0.187920944841916	0.268975002083082	M4	0.755816981425377	0.34	Peripheral nodes	Ascomycota	Leotiomycetes	Helotiales	Hyaloscyphaceae	Cistella	f
FASV264	17	84	0.00316322502911787	0.349896110831112	0.0734929956962127	M3	-1.065971081	0.740484429065744	Connectors	Ascomycota	Dothideomycetes	Pleosporales	Sporormiaceae	Preussia	f
FASV277	27	74	0.00332535424870206	0.646433929602776	0.17104675558851	M3	0.787891668693389	0.727023319615912	Connectors	Basidiomycota	Agaricomycetes	Agaricales	Clavariaceae	Clavariaceae_gen_Incertae_sedis	f
FASV24	26	144	0.00337875614997499	0.57089208289643	0.12236349729293	M1	1.15281726991334	0.680473372781065	Connectors	Ascomycota	Leotiomycetes	Erysiphales	Erysiphaceae	Blumeria	f
FASV281	24	103	0.00327230204402078	0.50514562574415	0.717141843354127	M4	0.755816981425377	0.725694444444444	Connectors	Chytridiomycota	Spizellomycetes	Spizellomycetales	Spizellomycetales_fam_Incertae_sedis	Spizellomycetales_gen_Incertae_sedis	f
FASV297	19	23	0.00309007491256794	0.403222868700084	0.144739071778783	M3	0.0463465687466699	0.720221606648199	Connectors						f
FASV20	18	24	0.00304871419652609	0.398967672737785	0.108226628057098	M3	0.787891668693389	0.611111111111111	Peripheral nodes						f
FASV309	26	79	0.00332014991654364	0.570775758138327	0.134534311866825	M1	0.870494673199867	0.695266272189349	Connectors	Ascomycota	Dothideomycetes	Dothideales	Saccotheciaceae		f
FASV317	25	196.5	0.00344038211103959	0.554322225536978	0.230309260398323	M5	0.691748130797683	0.7776	Connectors						f
FASV319	30	167	0.00349588963194791	0.678816347381825	0.14614339653731	M3	0.787891668693389	0.762222222222222	Connectors	Basidiomycota	Agaricomycetes	Agaricales	Clavariaceae	Clavariaceae_gen_Incertae_sedis	f
FASV320	24	217	0.00345517227054567	0.531986937779025	0.0807954844405498	M1	0.023526883059456	0.746527777777778	Connectors	Ascomycota	Sordariomycetes	Magnaporthales	Magnaporthaceae	Pseudophialophora	f
FASV331	36	205	0.00358517071163711	0.72576073424808	0.315504962415588	M1	2.28210765676722	0.697530864197531	Connectors	Basidiomycota	Agaricomycetes	Agaricales	Clavariaceae	Clavaria	f
FASV322	23	62	0.00325710444034382	0.472980810448457	0.143521990321394	M3	1.52943676864011	0.65406427221172	Connectors	Ascomycota	Eurotiomycetes	Chaetothyriales	Trichomeriaceae	Knufia	f
FASV199	12	37	0.00298891424697873	0.256468578830665	0.311385609790578	M3	-0.695198531	0.666666666666667	Connectors	Ascomycota	Ascomycota_cls_Incertae_sedis	Ascomycota_ord_Incertae_sedis	Ascomycota_fam_Incertae_sedis	Ascomycota_gen_Incertae_sedis	f
FASV371	14	25	0.00302201994983532	0.298701705391736	0.395364230350454	M2	-0.056962493	0.602040816326531	Peripheral nodes	Ascomycota	Sordariomycetes	Coniochaetales	Coniochaetaceae	Coniochaeta	f
FASV379	21	68	0.00325903543803324	0.478678863673349	0.561636281759975	M4	-0.513955547	0.793650793650794	Connectors	Basidiomycota	Agaricomycetes	Agaricales	Agaricaceae	Tulostoma	f
FASV194	33	233	0.00357552922095062	0.746364988879495	0.0815444576450972	M2	1.54510761876015	0.741965105601469	Connectors	Ascomycota	Sordariomycetes	Sordariales	Chaetomiaceae	Chaetomiaceae_gen_Incertae_sedis	f
FASV414	9	60	0.00298541604759843	0.1688542238181	0.26906862373365	M3	-2.178288731	0.740740740740741	Connectors						f
FASV437	14	54	0.00306139803020606	0.275696458839984	0.0764888885144023	M1	-0.823440907	0.704081632653061	Connectors						f
FASV444	12	17	0.0029935639688285	0.260908660641389	0.071339697733139	M1	-0.258795714	0.513888888888889	Peripheral nodes						f
FASV226	15	76	0.00316938887393851	0.257107396533909	0.23639466768527	M4	-0.937213057	0.791111111111111	Connectors	Ascomycota	Sordariomycetes	Sordariomycetes_ord_Incertae_sedis	Sordariomycetes_fam_Incertae_sedis	Sordariomycetes_gen_Incertae_sedis	f
FASV451	14	68	0.00322339932966491	0.310748172932064	0.0976473815428661	M3	-1.065971081	0.724489795918367	Connectors	Ascomycota	Sordariomycetes	Sordariales	Sordariales_fam_Incertae_sedis	Sordariales_gen_Incertae_sedis	f
FASV75	11	30	0.00296428921087563	0.209164569345706	0.091000244352508	M1	-0.823440907	0.644628099173554	Connectors	Ascomycota	Sordariomycetes	Coniochaetales	Coniochaetaceae	Coniochaeta	f
FASV502	14	74	0.00321417710487351	0.311192823803133	0.148858424403794	M3	-1.065971081	0.693877551020408	Connectors	Ascomycota	Sordariomycetes	Sordariales	Lasiosphaeriaceae	Lasiosphaeriaceae_gen_Incertae_sedis	f
FASV32	28	267	0.00351610404816718	0.525350632041777	0.0727440224916653	M2	0.904279574113081	0.75	Connectors	Ascomycota	Sordariomycetes	Magnaporthales	Magnaporthaceae	Pseudophialophora	f
FASV568	35	164	0.00355590534986813	0.791516597721392	0.222351420100007	M4	2.87210452941643	0.72	Network hubs	Basidiomycota	Agaricomycetes	Agaricales	Clavariaceae	Clavaria	f
FASV542	11	6	0.00293154202307772	0.276859790210791	0.207091091057354	M3	-1.065971081	0.644628099173554	Connectors	Basidiomycota	Agaricomycetes	Agaricales	Hygrophoraceae	Hygrocybe	f
FASV572	8	16	0.00278953709840637	0.144831840895106	0.271596408298998	M3	-1.436743631	0.65625	Connectors	Ascomycota	Lecanoromycetes	Acarosporales	Acarosporaceae	Acarospora	f
FASV589	16	32	0.00315601189326853	0.334863107929832	0.0760207802615602	M1	-0.54111831	0.6953125	Connectors						f
FASV638	18	54	0.00325659326777218	0.397838370608146	0.0820125658979393	M1	-0.258795714	0.709876543209877	Connectors	Mortierellomycota	Mortierellomycetes	Mortierellales	Mortierellaceae	Mortierellaceae_gen_Incertae_sedis	f
FASV633	15	20	0.00310508129850277	0.3462448938008	0.130227715940678	M1	-0.823440907	0.728888888888889	Connectors	Basidiomycota	Agaricomycetes	Cantharellales	Cantharellales_fam_Incertae_sedis	Cantharellales_gen_Incertae_sedis	f
FASV651	21	72	0.00337436195859883	0.53582461601888	0.113843927091203	M1	0.023526883059456	0.73015873015873	Connectors						f
FASV133	32	121	0.0034293866389959	0.699322610244895	0.0937152722189923	M1	1.99978506005375	0.677734375	Connectors	Ascomycota	Dothideomycetes	Mycosphaerellales	Teratosphaeriaceae	Teratosphaeriaceae_gen_Incertae_sedis	f
FASV564	16	60	0.00318262356630014	0.326941029336078	0.122176253991793	M1	0.023526883059456	0.6328125	Connectors	Ascomycota	Dothideomycetes	Pleosporales	Melanommataceae	Melanommataceae_gen_Incertae_sedis	f
FASV712	18	64	0.00316101910338471	0.372284155267496	0.0710588327814337	M1	-0.54111831	0.753086419753086	Connectors	Basidiomycota	Agaricomycetes	Agaricomycetes_ord_Incertae_sedis	Agaricomycetes_fam_Incertae_sedis	Agaricomycetes_gen_Incertae_sedis	f
FASV874	14	32	0.00311279163921785	0.29018058399524	0.0824806741507814	M4	-0.513955547	0.693877551020408	Connectors	Rozellomycota	Rozellomycota_cls_Incertae_sedis	Rozellomycota_ord_Incertae_sedis	Rozellomycota_fam_Incertae_sedis	Rozellomycota_gen_Incertae_sedis	f
FASV923	22	91	0.00339034654649643	0.440253947190111	0.104481762034361	M2	-0.056962493	0.756198347107438	Connectors						f
FASV948	22	43	0.00333334316265157	0.537343057537885	0.138279177889562	M5	0.691748130797683	0.78099173553719	Connectors	Basidiomycota	Agaricomycetes				f
FASV996	20	117	0.00328868800468119	0.395959382653116	0.119273982824172	M4	1.17907449102359	0.705	Connectors	Ascomycota	Pezizomycetes	Pezizales	Pulvinulaceae	Pulvinulaceae_gen_Incertae_sedis	f
FASV416	16	21	0.00304522917220039	0.351621387810561	0.0997070578553714	M2	-0.697790538	0.75	Connectors	Ascomycota	Ascomycota_cls_Incertae_sedis	Ascomycota_ord_Incertae_sedis	Ascomycota_fam_Incertae_sedis	Ascomycota_gen_Incertae_sedis	f
FASV1058	11	13	0.0029828829152591	0.201210180422936	0.106260573395161	M4	-0.090698038	0.644628099173554	Connectors						f
FASV1086	21	138	0.00336241714808535	0.4049350430669	0.0968047866877503	M1	0.023526883059456	0.72562358276644	Connectors	Basidiomycota	Agaricomycetes	Agaricomycetes_ord_Incertae_sedis	Agaricomycetes_fam_Incertae_sedis	Agaricomycetes_gen_Incertae_sedis	f
FASV1124	21	60	0.00329091639557724	0.465608675982464	0.0964303000854766	M2	0.263451529466016	0.73015873015873	Connectors						f
FASV1279	28	204	0.00355265236460985	0.649270253699253	0.0807018627899814	M2	-0.056962493	0.772959183673469	Connectors						f
FASV1289	26	74	0.00335663704743945	0.612458320960799	0.0741483472501917	M4	1.17907449102359	0.724852071005917	Connectors	Ascomycota	Pezizomycetes	Pezizales	Pyronemataceae	Pulvinula	f
BASV3	14	11	0.00305094863754822	0.334781546157072	0.148296694500383	M4	-0.937213057	0.73469387755102	Connectors	Cyanobacteria	Cyanobacteriia	Chloroplast	Chloroplast	Chloroplast	b
BASV5	13	11	0.00303504075985794	0.321423456887287	0.440770730876139	M4	0.332559471827166	0.650887573964497	Connectors	Firmicutes	Bacilli	Acholeplasmatales	Acholeplasmataceae	Candidatus_Phytoplasma	b
BASV6	13	87	0.00307812300988569	0.220646190466792	0.331701507963926	M4	-0.937213057	0.769230769230769	Connectors	Verrucomicrobiota	Verrucomicrobiae	Chthoniobacterales	Chthoniobacteraceae	Candidatus_Udaeobacter	b
BASV8	18	159	0.00327573523842199	0.324568842366234	0.115903603403709	M4	0.332559471827166	0.746913580246914	Connectors	Gemmatimonadota	Gemmatimonadetes	Gemmatimonadales	Gemmatimonadaceae	uncultured	b
BASV9	25	75.5	0.00336146752547691	0.626016864396695	0.140619719153773	M1	0.588172076486396	0.7104	Connectors	Actinobacteriota	Thermoleophilia	Solirubrobacterales	67-14	67-14	b
BASV10	33	131	0.00345507545283554	0.800494570843186	0.0861319185229499	M2	1.54510761876015	0.751147842056933	Connectors	Gemmatimonadota	Gemmatimonadetes	Gemmatimonadales	Gemmatimonadaceae		b
BASV11	36	178	0.00357824198215857	0.796590807368762	0.374673845574832	M4	1.17907449102359	0.790123456790123	Connectors	Proteobacteria	Alphaproteobacteria	Rhizobiales	uncultured	uncultured	b
BASV12	18	86	0.00316610723990124	0.334070612241067	0.131444797398067	M4	-0.513955547	0.783950617283951	Connectors	Acidobacteriota	Blastocatellia	Pyrinomonadales	Pyrinomonadaceae	RB41	b
BASV13	21	55	0.0033236244417134	0.535213545302913	0.170953133937942	M1	-0.258795714	0.739229024943311	Connectors	Acidobacteriota	Blastocatellia	Pyrinomonadales	Pyrinomonadaceae	RB41	b
BASV16	15	42	0.00308029807196686	0.329336235981861	0.145394423332762	M4	-0.937213057	0.782222222222222	Connectors	Acidobacteriota	Blastocatellia	Pyrinomonadales	Pyrinomonadaceae	RB41	b
BASV17	20	73	0.00333306865187131	0.426682663948598	0.0787358081280445	M4	0.755816981425377	0.735	Connectors	Proteobacteria	Gammaproteobacteria	Burkholderiales	Nitrosomonadaceae	MND1	b
BASV18	24	117	0.00341604529465796	0.590061401873935	0.0842594855115815	M2	0.263451529466016	0.753472222222222	Connectors	Actinobacteriota	Thermoleophilia	Gaiellales	uncultured	uncultured	b
BASV19	23	235	0.00345301667069436	0.476671842512221	0.114967386898024	M2	0.263451529466016	0.744801512287335	Connectors	Gemmatimonadota	Gemmatimonadetes	Gemmatimonadales	Gemmatimonadaceae	uncultured	b
BASV20	32	341	0.00367666338848845	0.760827790597682	0.113094953886656	M5	1.54071174586757	0.791015625	Connectors	Chloroflexi	Gitt-GS-136	Gitt-GS-136	Gitt-GS-136	Gitt-GS-136	b
BASV21	36	311	0.00367398288377486	0.807488092204831	0.150824479065731	M3	2.27098186858683	0.733024691358025	Connectors	Acidobacteriota	Blastocatellia	Pyrinomonadales	Pyrinomonadaceae	RB41	b
BASV22	21	133	0.0034060414477161	0.450332771206636	0.149139289355499	M3	0.787891668693389	0.689342403628118	Connectors	Acidobacteriota	Vicinamibacteria	Vicinamibacterales	Vicinamibacteraceae	Vicinamibacteraceae	b
BASV23	20	75	0.00336880318127146	0.450144362523526	0.0847275937644236	M3	0.0463465687466699	0.705	Connectors	Gemmatimonadota	Gemmatimonadetes	Gemmatimonadales	Gemmatimonadaceae	uncultured	b
BASV24	11	13	0.00298578507456386	0.268320774768193	0.117682414764509	M1	-0.258795714	0.446280991735537	Peripheral nodes	Actinobacteriota	Thermoleophilia	Solirubrobacterales	67-14	67-14	b
BASV25	19	100	0.00329068986691244	0.469330619444889	0.0780804565740655	M4	-0.937213057	0.792243767313019	Connectors	Gemmatimonadota	Gemmatimonadetes	Gemmatimonadales	Gemmatimonadaceae	uncultured	b
BASV27	23	67	0.00334316000984484	0.532697424139247	0.0746164555030338	M3	0.0463465687466699	0.75992438563327	Connectors	Actinobacteriota	Thermoleophilia	Solirubrobacterales	Solirubrobacteraceae	Solirubrobacter	b
BASV29	26	122	0.00343301086461382	0.626892423125513	0.0810763493922551	M1	0.023526883059456	0.763313609467456	Connectors	Chloroflexi	P2-11E	P2-11E	P2-11E	P2-11E	b
BASV31	15	96	0.00331270929133678	0.324123799376702	0.140245232551499	M1	-0.54111831	0.684444444444444	Connectors	NB1-j	NB1-j	NB1-j	NB1-j	NB1-j	b
BASV32	12	18	0.00305163179920243	0.265080834423169	0.092779055713308	M3	-0.324425981	0.611111111111111	Peripheral nodes	Methylomirabilota	Methylomirabilia	Rokubacteriales	Rokubacteriales	Rokubacteriales	b
BASV34	27	251	0.00350267807466002	0.530519971583985	0.133504473710572	M3	-0.695198531	0.790123456790123	Connectors	Cyanobacteria	Cyanobacteriia	Chloroplast	Chloroplast	Chloroplast	b
BASV35	43	384	0.00364050374978465	1	0.155318318293015	M1	2.84675285019416	0.684694429421309	Network hubs	Acidobacteriota	Vicinamibacteria	Vicinamibacterales			b
BASV36	24	98	0.0033916672626364	0.600986084515216	0.134721555167962	M3	-0.324425981	0.753472222222222	Connectors	RCP2-54	RCP2-54	RCP2-54	RCP2-54	RCP2-54	b
BASV38	15	17	0.00310906238478974	0.408037723891389	0.0721822925882548	M3	-0.324425981	0.666666666666667	Connectors	Gemmatimonadota	Gemmatimonadetes	Gemmatimonadales	Gemmatimonadaceae	uncultured	b
BASV39	18	65	0.00331221248005086	0.430922476541734	0.0791102947303182	M1	-0.54111831	0.716049382716049	Connectors	Acidobacteriota	Blastocatellia				b
BASV40	17	63	0.00321982834426395	0.380757179785161	0.0820125658979393	M1	0.588172076486396	0.532871972318339	Peripheral nodes	Gemmatimonadota	Gemmatimonadetes	Gemmatimonadales	Gemmatimonadaceae	uncultured	b
BASV41	14	79	0.00310249244891395	0.270588071751196	0.116933441559961	M3	0.0463465687466699	0.581632653061224	Peripheral nodes	Proteobacteria	Alphaproteobacteria	Rhizobiales	Xanthobacteraceae	Bradyrhizobium	b
BASV42	10	50	0.00308312765911854	0.202583944028093	0.090344892798529	M5	-1.006179099	0.78	Connectors	Proteobacteria	Gammaproteobacteria	Burkholderiales	Sutterellaceae	uncultured	b
BASV43	12	44	0.00312215839811687	0.256171161216679	0.104949870287203	M5	-1.006179099	0.763888888888889	Connectors	Acidobacteriota	Vicinamibacteria	Vicinamibacterales	Vicinamibacteraceae	Vicinamibacteraceae	b
BASV44	22	91	0.0033090722545636	0.490856768019785	0.0701226162757495	M1	-0.54111831	0.772727272727273	Connectors	Acidobacteriota	Blastocatellia				b
BASV45	21	186	0.00343099986767068	0.425363148279138	0.0718078059859811	M2	-0.056962493	0.739229024943311	Connectors	Actinobacteriota	Thermoleophilia	Gaiellales	uncultured	uncultured	b
BASV46	22	251	0.0034110081778676	0.442880188850144	0.14670512644072	M2	0.583865551789548	0.698347107438017	Connectors	Acidobacteriota	Vicinamibacteria	Vicinamibacterales			b
BASV47	15	14	0.003131524580528	0.375543405959977	0.118712252920761	M1	0.023526883059456	0.577777777777778	Peripheral nodes	Chloroflexi	P2-11E	P2-11E	P2-11E	P2-11E	b
BASV50	21	40	0.00326561475650071	0.516675918482097	0.0825742958013498	M1	0.023526883059456	0.702947845804989	Connectors	Gemmatimonadota	Gemmatimonadetes	Gemmatimonadales	Gemmatimonadaceae	uncultured	b
BASV52	16	34	0.0031225524599242	0.399684267754303	0.0820125658979393	M2	-0.377376515	0.7109375	Connectors	Acidobacteriota	Vicinamibacteria	Vicinamibacterales	Vicinamibacteraceae	Vicinamibacteraceae	b
BASV60	22	103	0.00334531587305933	0.520311990122748	0.377669738393022	M5	-0.157215484	0.789256198347107	Connectors	Acidobacteriota	Holophagae	Subgroup_7	Subgroup_7	Subgroup_7	b
BASV65	28	191	0.00357138147576222	0.666809833344273	0.0715269410342758	M2	0.583865551789548	0.75765306122449	Connectors	Acidobacteriota	Blastocatellia	Pyrinomonadales	Pyrinomonadaceae	RB41	b
BASV66	25	108	0.00342912119215141	0.565831865211509	0.0968047866877503	M4	-0.513955547	0.7872	Connectors	Proteobacteria	Alphaproteobacteria	Rhizobiales	KF-JG30-B3	KF-JG30-B3	b
BASV67	18	48	0.00327349414398878	0.412261399844706	0.177319406176595	M2	-0.697790538	0.746913580246914	Connectors	Actinobacteriota	Actinobacteria	Frankiales	Geodermatophilaceae	Blastococcus	b
BASV73	18	114	0.00334861281015394	0.398359418759428	0.0785485648269076	M2	-0.056962493	0.709876543209877	Connectors	Actinobacteriota	Thermoleophilia	Solirubrobacterales	67-14	67-14	b
BASV75	32	166	0.00353912452015965	0.743603834348163	0.0742419689007601	M5	1.96519355340251	0.77734375	Connectors	Acidobacteriota	Blastocatellia	Pyrinomonadales	Pyrinomonadaceae	RB41	b
BASV77	22	66	0.00334663002979677	0.515065687654327	0.0887533247388658	M3	-0.324425981	0.743801652892562	Connectors	Gemmatimonadota	Gemmatimonadetes	Gemmatimonadales	Gemmatimonadaceae	Gemmatimonas	b
BASV84	28	105	0.00350265625990107	0.684913020895274	0.0733057523950759	M2	1.22469359643661	0.727040816326531	Connectors	Proteobacteria	Gammaproteobacteria	Burkholderiales	Comamonadaceae		b
BASV96	29	181	0.00352705542880968	0.700044103551833	0.118337766318488	M5	1.54071174586757	0.7705112960761	Connectors	Proteobacteria	Gammaproteobacteria	Burkholderiales	Nitrosomonadaceae	Ellin6067	b
BASV117	20	94	0.00328734437645707	0.451154705966683	0.0900640278468237	M5	1.11622993833262	0.77	Connectors	Acidobacteriota	Blastocatellia	Pyrinomonadales	Pyrinomonadaceae	RB41	b
BASV138	28	271	0.00351939280539118	0.583436077246319	0.118618631270193	M1	0.023526883059456	0.75765306122449	Connectors	Proteobacteria	Gammaproteobacteria	Xanthomonadales	Xanthomonadaceae		b
BASV202	24	111	0.00343913924933657	0.503894605014506	0.0986772196991187	M2	1.86552164108368	0.600694444444444	Peripheral nodes	Proteobacteria	Gammaproteobacteria	Burkholderiales	Nitrosomonadaceae	Ellin6067	b
BASV314	27	124	0.00339132871586286	0.612875105566326	0.181719623753311	M2	1.22469359643661	0.718792866941015	Connectors	Proteobacteria	Gammaproteobacteria	Burkholderiales	Oxalobacteraceae		b
BASV385	31	265	0.0035608333939367	0.66600847947943	0.085476566968971	M2	0.904279574113081	0.759625390218522	Connectors	Proteobacteria	Gammaproteobacteria	Burkholderiales	Comamonadaceae		b
BASV647	32	291	0.00358023149943949	0.709713510348253	0.130976689145225	M2	1.54510761876015	0.740234375	Connectors	Proteobacteria	Alphaproteobacteria	Caulobacterales	Caulobacteraceae	Brevundimonas	b
