# Supplementary material for: Microbial interactions mediate the fairy ring type effects on alpine meadow plant communities on the Tibetan plateau
Source: Environ Microbiome. 2026 Mar 10;21:55. doi: 10.1186/s40793-026-00873-z (PMC13088534; doi:10.1186/s40793-026-00873-z)
Supplement: Supplementary file 2 — Supplementary Material 2 [file 40793_2026_873_MOESM2_ESM.zip › co-occurrence network/cross-K/T2/Agaricus_10on_edge.csv]

Source	Target	Interaction	weight
FASV4	FASV49	+	0.967335238557923
FASV4	FASV57	+	0.81853124835201
FASV4	FASV2	+	0.93135112928856
FASV4	FASV130	+	0.879709250124585
FASV4	FASV129	+	0.864950438433713
FASV4	FASV365	-	0.745813713356457
FASV7	FASV3	+	0.729917524581345
FASV7	FASV49	-	0.685535738981185
FASV7	FASV91	+	0.992920748052169
FASV7	FASV625	+	0.803114720809586
FASV7	FASV882	-	0.996590685276631
FASV7	FASV1102	-	0.878997382409419
FASV9	FASV77	-	0.942932275087917
FASV9	FASV92	+	0.861914359998371
FASV9	FASV748	+	0.949587020608579
FASV13	FASV1	-	0.811348377323184
FASV13	FASV92	-	0.778391485767376
FASV16	FASV30	+	0.856841858459487
FASV16	FASV47	-	0.726085541313057
FASV16	FASV53	+	0.973967316073043
FASV16	FASV220	-	1
FASV17	FASV319	-	1
FASV17	FASV357	-	1
FASV17	FASV355	-	1
FASV17	FASV308	+	0.794503815437492
FASV18	FASV30	+	0.956968142547454
FASV18	FASV37	+	0.994794159258062
FASV18	FASV47	+	0.853430005987914
FASV18	FASV6	-	1
FASV18	FASV5	-	1
FASV18	FASV365	-	0.802918194434231
FASV21	FASV110	+	0.895570896690449
FASV21	FASV29	-	0.88330168877633
FASV21	FASV177	-	0.924066161600915
FASV21	FASV65	+	0.916341639260988
FASV21	FASV162	+	1
FASV21	FASV394	-	0.850537183887992
FASV30	FASV26	-	0.70455641017521
FASV30	BASV154	+	0.969676903548948
FASV30	BASV379	+	0.86762855952485
FASV33	FASV3	+	0.83560759347915
FASV33	FASV126	+	0.866786572345576
FASV33	FASV667	+	0.945210912375817
FASV33	FASV678	+	0.89448056340638
FASV3	FASV55	+	0.884450592496417
FASV3	FASV91	+	0.927678369857107
FASV3	FASV308	-	0.851599698184543
FASV37	FASV69	-	0.835551575801009
FASV37	FASV91	+	0.64848439555015
FASV37	FASV101	-	0.934194743680028
FASV37	FASV126	-	0.957947268549251
FASV37	FASV155	-	0.925837497709685
FASV37	FASV161	-	0.96511350819431
FASV37	FASV321	+	0.97292851679169
FASV37	FASV463	-	0.852809996330199
FASV37	BASV405	+	0.933633510595514
FASV38	FASV84	-	0.954573007316054
FASV38	FASV214	+	0.843368117220118
FASV41	FASV214	+	0.956157941207637
FASV41	FASV357	-	0.967499093550168
FASV41	FASV771	+	0.883747555623176
FASV41	FASV802	+	0.990404217635881
FASV41	BASV31	+	0.988696684623505
FASV28	FASV1	+	0.972087428863749
FASV28	FASV101	+	0.935750239554394
FASV28	FASV177	-	0.933044631475001
FASV28	FASV195	-	0.876137218081543
FASV28	FASV214	-	0.930705322591392
FASV28	FASV357	+	0.983938477183172
FASV28	FASV771	-	0.841576319654503
FASV28	FASV802	-	0.926143362262123
FASV28	FASV882	-	0.936573622823961
FASV28	BASV409	+	0.893271820083113
FASV47	FASV132	-	0.770895357259626
FASV47	FASV228	+	0.898946633746175
FASV47	FASV389	-	0.988445721550546
FASV47	FASV1038	+	0.852429701045451
FASV47	FASV1102	+	1
FASV47	BASV12	+	1
FASV47	BASV16	-	0.967193259676399
FASV48	FASV444	-	0.833821358659076
FASV48	FASV713	-	0.783343050205307
FASV48	FASV882	-	0.713569161612138
FASV49	FASV190	-	0.885908309839637
FASV49	FASV65	-	0.946599420541941
FASV53	FASV114	+	0.941075992363557
FASV53	FASV229	-	0.952535020515235
FASV53	FASV308	-	0.956973690298542
FASV54	FASV667	-	0.886466131784352
FASV56	FASV319	-	0.941542713474473
FASV57	FASV92	-	0.986693206568588
FASV57	FASV365	-	0.874304399912173
FASV55	FASV336	-	0.94568516917984
FASV55	FASV23	-	0.852231776406576
FASV55	FASV444	-	0.817258714807422
FASV55	FASV491	-	1
FASV55	FASV511	-	1
FASV58	FASV463	-	0.945576370645151
FASV60	FASV200	-	0.737910010822064
FASV1	FASV626	-	1
FASV1	BASV16	-	0.968589616165198
FASV69	FASV74	-	0.923450376479245
FASV69	FASV101	-	0.91660074723682
FASV69	FASV92	-	0.982322937124176
FASV73	FASV313	+	0.84816470937733
FASV74	FASV84	-	0.946015638106546
FASV74	FASV98	-	0.935352243861404
FASV74	FASV107	-	0.881525519897181
FASV74	FASV239	-	0.918642665465894
FASV74	FASV92	-	0.856736952268328
FASV74	FASV332	-	0.88090855186351
FASV74	BASV41	-	0.854432240309064
FASV74	BASV755	-	0.933978054689017
FASV77	FASV394	-	0.680573167102152
FASV81	FASV228	-	0.907035911015104
FASV81	FASV321	-	0.656261364072024
FASV81	FASV771	+	0.746904794932093
FASV81	FASV1102	-	0.893268391345156
FASV83	FASV110	-	0.681999630101398
FASV83	FASV129	+	0.748376441917552
FASV83	FASV161	-	0.726185273739317
FASV83	FASV179	+	0.959698035169199
FASV83	FASV309	+	0.92974827751508
FASV84	BASV12	-	0.744819574434926
FASV84	BASV246	-	0.761438051016639
FASV91	FASV6	-	0.566570453427991
FASV91	FASV355	+	0.760197149204346
FASV96	FASV200	-	0.811760753924447
FASV96	FASV394	+	0.770007820478982
FASV96	BASV6	+	0.823429304131072
FASV96	BASV31	+	0.67697257720901
FASV98	FASV109	-	0.970895819163387
FASV98	FASV625	-	0.945228328054142
FASV101	FASV85	-	0.942189397043434
FASV101	FASV129	-	0.673117375724342
FASV101	FASV319	-	0.941243286897245
FASV101	FASV308	-	0.908544266799433
FASV101	FASV1038	-	0.901079910063471
FASV103	FASV190	-	0.987783254269981
FASV103	FASV239	-	0.885986946684709
FASV85	FASV325	-	0.896248900690804
FASV85	BASV13	-	0.973080269761317
FASV85	BASV41	-	0.943276019087228
FASV85	BASV246	-	0.856014681124611
FASV107	FASV46	-	0.937235911992113
FASV107	FASV313	-	0.910005977456926
FASV107	FASV321	-	0.89323269460246
FASV107	FASV626	+	0.9618996462424
FASV109	FASV656	-	0.884969690949383
FASV110	FASV26	-	0.963805723396443
FASV110	FASV277	-	0.91846129142023
FASV111	FASV195	+	0.847990446299723
FASV114	FASV443	+	0.798635567578941
FASV12	FASV443	-	0.825188057766204
FASV12	FASV682	-	0.867571973659134
FASV126	FASV195	-	1
FASV126	FASV222	+	0.933086416412793
FASV126	FASV65	+	0.96605288751603
FASV126	FASV675	+	0.884315002545966
FASV132	FASV149	-	0.961244933036199
FASV132	FASV272	+	0.983977068407809
FASV132	FASV623	-	0.888333799068306
FASV132	FASV626	-	0.919202307035067
FASV132	FASV625	-	0.938302634488374
FASV132	FASV678	+	0.984615180055122
FASV132	FASV688	-	0.984497611679973
FASV136	FASV277	+	0.987332951587031
FASV136	FASV591	-	0.883253937133675
FASV136	BASV6	+	0.863938859123722
FASV136	BASV379	-	0.919999171465529
FASV129	FASV26	-	0.881632919184261
FASV26	FASV177	+	0.983460001669205
FASV26	FASV355	-	0.901625607499275
FASV29	FASV239	-	0.973535945371247
FASV29	FASV199	+	0.94629930524272
FASV29	FASV625	-	0.846375618452486
FASV29	BASV31	+	0.946602229547901
FASV29	BASV154	+	0.995119629774992
FASV29	BASV405	+	0.811329922067873
FASV154	FASV332	+	0.997404665945496
FASV154	FASV162	+	0.852336124103136
FASV154	FASV444	+	0.845707487427733
FASV154	FASV1038	-	0.906828317879596
FASV154	BASV379	-	0.926052291359077
FASV155	FASV220	-	0.927085506957518
FASV155	FASV355	+	0.972463961368013
FASV155	FASV802	-	0.809453575275482
FASV155	FASV810	-	0.902618706630717
FASV155	FASV1038	-	0.913545056684261
FASV155	BASV12	-	0.99127871761216
FASV149	FASV92	+	0.97376081884564
FASV149	FASV443	-	0.882983513729634
FASV161	FASV494	-	0.876235644033614
FASV177	FASV65	-	0.906987286568337
FASV177	FASV591	+	0.935864792648933
FASV179	FASV623	-	0.768690906660972
FASV190	FASV23	-	0.942514903158874
FASV190	FASV818	-	0.954351499185878
FASV190	FASV1102	-	0.955687124308318
FASV190	BASV13	-	0.850510891411536
FASV196	FASV334	-	0.94481561160925
FASV196	FASV355	-	0.912224395356835
FASV196	FASV86	-	0.887583102109401
FASV196	FASV308	-	0.871430006587874
FASV196	FASV882	+	0.970993075765225
FASV196	BASV246	+	0.968128726298567
FASV195	FASV80	-	0.933866026907114
FASV195	FASV360	+	0.899439949226992
FASV195	FASV748	-	0.787480233335568
FASV195	BASV755	+	0.994604171087286
FASV200	FASV239	-	0.865834664156572
FASV200	FASV277	-	0.747000540527285
FASV200	FASV494	+	0.874185005262491
FASV205	FASV882	-	0.793416524178678
FASV95	FASV308	-	0.913208189625447
FASV202	FASV220	-	0.929190190656815
FASV202	FASV92	-	0.9177166542305
FASV202	FASV591	-	0.818627722885444
FASV202	BASV12	-	0.80958093271445
FASV213	FASV365	-	0.919915175887547
FASV213	FASV748	+	0.867681046204619
FASV214	FASV65	-	0.842552961928172
FASV214	FASV334	-	0.891007306190802
FASV214	FASV682	-	0.88334525795523
FASV46	FASV394	+	0.914122003976683
FASV46	FASV605	+	0.842727205063969
FASV46	BASV6	-	0.845914342395858
FASV222	FASV625	-	0.944057666856457
FASV222	BASV41	+	0.989885686694846
FASV80	FASV443	-	0.853434149206661
FASV80	FASV448	-	0.942941373019455
FASV80	FASV463	-	0.955751420898771
FASV80	FASV494	+	0.983911578610248
FASV80	FASV511	-	0.991857750901537
FASV228	FASV319	+	0.970832137776434
FASV31	FASV706	+	0.951643886600764
FASV31	BASV235	-	0.956003669232901
FASV31	BASV405	-	0.945834475439956
FASV272	FASV117	-	0.86801737995342
FASV272	FASV626	-	0.938823257454632
FASV272	FASV748	-	0.888345251877779
FASV272	FASV802	-	0.891692604068404
FASV277	FASV357	+	0.96774289954068
FASV277	FASV667	-	0.917042685292448
FASV277	FASV706	+	0.975711304567173
FASV309	BASV6	-	0.971407790903426
FASV309	BASV13	-	0.944835203099603
FASV309	BASV67	-	0.883423506769711
FASV313	FASV523	-	0.928765937627054
FASV313	FASV682	-	0.907029369131503
FASV313	FASV706	-	0.901669629800336
FASV319	FASV229	+	0.980058849658491
FASV319	FASV448	+	0.986562859304906
FASV319	FASV656	-	0.914534435128488
FASV319	FASV688	+	0.974945467652332
FASV321	FASV332	-	0.971056350073835
FASV321	FASV355	-	1
FASV321	BASV235	-	1
FASV64	FASV389	-	0.911763732027728
FASV64	FASV444	-	0.990345754821002
FASV64	FASV688	-	0.8597198908638
FASV332	FASV772	-	1
FASV336	FASV491	-	1
FASV336	FASV511	-	1
FASV229	FASV360	-	1
FASV229	FASV772	-	1
FASV229	BASV13	-	0.929402868611011
FASV229	BASV379	-	1
FASV229	BASV405	-	0.914232345796283
FASV357	BASV13	-	0.962527302005386
FASV360	FASV626	-	1
FASV360	FASV656	-	1
FASV23	BASV755	-	1
FASV86	BASV6	-	1
FASV443	FASV688	-	0.869670139508247
FASV443	FASV810	+	0.957789188575606
FASV325	FASV623	-	0.749399768979527
FASV325	FASV678	-	0.908670905833112
FASV325	FASV748	-	0.819320771346916
FASV325	BASV6	-	1
FASV325	BASV11	-	1
FASV454	BASV154	+	0.91221574455934
FASV394	FASV818	-	0.930337452742901
FASV394	BASV12	-	1
FASV394	BASV154	-	1
FASV494	FASV511	-	1
FASV494	FASV523	-	1
FASV494	FASV682	-	0.99694339505613
FASV491	FASV675	-	0.911624633317594
FASV511	BASV246	+	0.950330315458339
FASV523	BASV16	-	1
FASV523	BASV409	+	0.897001083999071
FASV591	BASV379	+	0.840484805303231
FASV623	FASV706	-	0.706394204681989
FASV623	FASV1038	-	0.951651938424865
FASV623	BASV11	-	0.770410850824392
FASV623	BASV235	-	1
FASV623	BASV246	-	1
FASV656	FASV818	+	0.860336831063822
FASV625	FASV882	+	0.985083607720426
FASV625	FASV1038	+	0.902542509475314
FASV625	BASV755	+	0.928413401192428
FASV678	FASV772	-	0.839731106284937
FASV678	BASV409	+	0.955876593935122
FASV682	FASV882	-	0.927013328516697
FASV682	BASV11	-	0.779930398215165
FASV706	FASV771	-	0.846204783620994
FASV771	FASV818	-	0.885276443585215
FASV771	BASV13	+	0.968343813342492
FASV818	BASV379	+	1
FASV1102	BASV6	-	0.985317453549243
FASV1102	BASV11	-	1
BASV12	BASV409	+	0.723082875917681
BASV379	BASV405	+	0.912456037752059
BASV405	BASV409	+	0.934098483980588
