# Supplementary material for: Microbial interactions mediate the fairy ring type effects on alpine meadow plant communities on the Tibetan plateau
Source: Environ Microbiome. 2026 Mar 10;21:55. doi: 10.1186/s40793-026-00873-z (PMC13088534; doi:10.1186/s40793-026-00873-z)
Supplement: Supplementary file 2 — Supplementary Material 2 [file 40793_2026_873_MOESM2_ESM.zip › co-occurrence network/cross-K/T2/Agaricus_10on_network.gexf]

<?xml version="1.0" encoding="UTF-8"?>
<gexf xmlns="http://www.gexf.net/1.3" xmlns:viz="http://www.gexf.net/1.3/viz" xmlns:xsi="http://www.w3.org/2001/XMLSchema-instance" xsi:schemaLocation="http://www.gexf.net/1.3 http://www.gexf.net/1.3/gexf.xsd" version="1.3">
  <meta lastmodifieddate="2026-01-12">
    <creator>trans_network class</creator>
    <description>igraph -&gt; gexf converted file</description>
    <keywords>igraph, gexf, R, rgexf</keywords>
  </meta>
  <graph mode="static" defaultedgetype="undirected">
    <attributes class="node" mode="static">
      <attribute id="att1" title="taxa" type="string"/>
      <attribute id="att2" title="RelativeAbundance" type="float"/>
    </attributes>
    <attributes class="edge" mode="static">
      <attribute id="att1" title="label" type="string"/>
    </attributes>
    <nodes>
      <node id="1" label="FASV4">
        <attvalues>
          <attvalue for="att1" value="FASV4"/>
          <attvalue for="att2" value="1.02767731206814"/>
        </attvalues>
        <viz:color r="255" g="99" b="71" a="1"/>
        <viz:position x="-0.109704412543863" y="-205.795989848016" z="0"/>
        <viz:size value="5"/>
      </node>
      <node id="2" label="FASV7">
        <attvalues>
          <attvalue for="att1" value="FASV7"/>
          <attvalue for="att2" value="1.2883698211375"/>
        </attvalues>
        <viz:color r="255" g="99" b="71" a="1"/>
        <viz:position x="214.152640976111" y="91.8335151152895" z="0"/>
        <viz:size value="5"/>
      </node>
      <node id="3" label="FASV9">
        <attvalues>
          <attvalue for="att1" value="FASV9"/>
          <attvalue for="att2" value="2.03868402421422"/>
        </attvalues>
        <viz:color r="255" g="99" b="71" a="1"/>
        <viz:position x="-2.68800673430181" y="-150.759096765709" z="0"/>
        <viz:size value="5"/>
      </node>
      <node id="4" label="FASV13">
        <attvalues>
          <attvalue for="att1" value="FASV13"/>
          <attvalue for="att2" value="0.969021497527537"/>
        </attvalues>
        <viz:color r="255" g="99" b="71" a="1"/>
        <viz:position x="-173.454618582872" y="-148.258477856385" z="0"/>
        <viz:size value="5"/>
      </node>
      <node id="5" label="FASV16">
        <attvalues>
          <attvalue for="att1" value="FASV16"/>
          <attvalue for="att2" value="0.23283957257405"/>
        </attvalues>
        <viz:color r="255" g="99" b="71" a="1"/>
        <viz:position x="-240.162054034967" y="203.317997257309" z="0"/>
        <viz:size value="5"/>
      </node>
      <node id="6" label="FASV17">
        <attvalues>
          <attvalue for="att1" value="FASV17"/>
          <attvalue for="att2" value="2.44316903302288"/>
        </attvalues>
        <viz:color r="255" g="99" b="71" a="1"/>
        <viz:position x="-82.8307520632924" y="-124.546904619207" z="0"/>
        <viz:size value="5"/>
      </node>
      <node id="7" label="FASV18">
        <attvalues>
          <attvalue for="att1" value="FASV18"/>
          <attvalue for="att2" value="0.578805973425829"/>
        </attvalues>
        <viz:color r="255" g="99" b="71" a="1"/>
        <viz:position x="52.9386322331872" y="-50.4073647860829" z="0"/>
        <viz:size value="5"/>
      </node>
      <node id="8" label="FASV21">
        <attvalues>
          <attvalue for="att1" value="FASV21"/>
          <attvalue for="att2" value="0.597466068811846"/>
        </attvalues>
        <viz:color r="255" g="99" b="71" a="1"/>
        <viz:position x="232.027876441604" y="-123.224242258701" z="0"/>
        <viz:size value="5"/>
      </node>
      <node id="9" label="FASV30">
        <attvalues>
          <attvalue for="att1" value="FASV30"/>
          <attvalue for="att2" value="0.211915568556642"/>
        </attvalues>
        <viz:color r="255" g="99" b="71" a="1"/>
        <viz:position x="-176.508512937911" y="8.66880352059576" z="0"/>
        <viz:size value="5"/>
      </node>
      <node id="10" label="FASV33">
        <attvalues>
          <attvalue for="att1" value="FASV33"/>
          <attvalue for="att2" value="0.849788976274238"/>
        </attvalues>
        <viz:color r="255" g="99" b="71" a="1"/>
        <viz:position x="-102.522435580605" y="-96.2785334292046" z="0"/>
        <viz:size value="5"/>
      </node>
      <node id="11" label="FASV3">
        <attvalues>
          <attvalue for="att1" value="FASV3"/>
          <attvalue for="att2" value="4.63463258821011"/>
        </attvalues>
        <viz:color r="255" g="99" b="71" a="1"/>
        <viz:position x="-30.0758633040899" y="-152.342061943974" z="0"/>
        <viz:size value="5"/>
      </node>
      <node id="12" label="FASV37">
        <attvalues>
          <attvalue for="att1" value="FASV37"/>
          <attvalue for="att2" value="0.368674090457557"/>
        </attvalues>
        <viz:color r="255" g="99" b="71" a="1"/>
        <viz:position x="219.004585812303" y="-126.849606707294" z="0"/>
        <viz:size value="5"/>
      </node>
      <node id="13" label="FASV38">
        <attvalues>
          <attvalue for="att1" value="FASV38"/>
          <attvalue for="att2" value="4.98828255775025"/>
        </attvalues>
        <viz:color r="255" g="99" b="71" a="1"/>
        <viz:position x="129.042588601385" y="-0.851784032744433" z="0"/>
        <viz:size value="5"/>
      </node>
      <node id="14" label="FASV41">
        <attvalues>
          <attvalue for="att1" value="FASV41"/>
          <attvalue for="att2" value="0.505331847843387"/>
        </attvalues>
        <viz:color r="255" g="99" b="71" a="1"/>
        <viz:position x="-57.3359548580632" y="25.6831088167796" z="0"/>
        <viz:size value="5"/>
      </node>
      <node id="15" label="FASV28">
        <attvalues>
          <attvalue for="att1" value="FASV28"/>
          <attvalue for="att2" value="0.376494865729637"/>
        </attvalues>
        <viz:color r="255" g="99" b="71" a="1"/>
        <viz:position x="11.8715709784301" y="-142.101842197817" z="0"/>
        <viz:size value="5"/>
      </node>
      <node id="16" label="FASV47">
        <attvalues>
          <attvalue for="att1" value="FASV47"/>
          <attvalue for="att2" value="0.379856427030795"/>
        </attvalues>
        <viz:color r="255" g="99" b="71" a="1"/>
        <viz:position x="164.865283664059" y="206.209319636557" z="0"/>
        <viz:size value="5"/>
      </node>
      <node id="17" label="FASV48">
        <attvalues>
          <attvalue for="att1" value="FASV48"/>
          <attvalue for="att2" value="0.678760969666369"/>
        </attvalues>
        <viz:color r="255" g="99" b="71" a="1"/>
        <viz:position x="-249.811421627696" y="-13.034715222223" z="0"/>
        <viz:size value="5"/>
      </node>
      <node id="18" label="FASV49">
        <attvalues>
          <attvalue for="att1" value="FASV49"/>
          <attvalue for="att2" value="0.41546153550632"/>
        </attvalues>
        <viz:color r="255" g="99" b="71" a="1"/>
        <viz:position x="159.193577353578" y="-92.3488323018629" z="0"/>
        <viz:size value="5"/>
      </node>
      <node id="19" label="FASV53">
        <attvalues>
          <attvalue for="att1" value="FASV53"/>
          <attvalue for="att2" value="0.302952136855335"/>
        </attvalues>
        <viz:color r="255" g="99" b="71" a="1"/>
        <viz:position x="11.0218057242608" y="-220.103919688572" z="0"/>
        <viz:size value="5"/>
      </node>
      <node id="20" label="FASV54">
        <attvalues>
          <attvalue for="att1" value="FASV54"/>
          <attvalue for="att2" value="0.188864862491562"/>
        </attvalues>
        <viz:color r="255" g="99" b="71" a="1"/>
        <viz:position x="-167.280989368471" y="-248.13964355772" z="0"/>
        <viz:size value="5"/>
      </node>
      <node id="21" label="FASV56">
        <attvalues>
          <attvalue for="att1" value="FASV56"/>
          <attvalue for="att2" value="0.632179334493186"/>
        </attvalues>
        <viz:color r="255" g="99" b="71" a="1"/>
        <viz:position x="192.169834274131" y="-115.131472753751" z="0"/>
        <viz:size value="5"/>
      </node>
      <node id="22" label="FASV57">
        <attvalues>
          <attvalue for="att1" value="FASV57"/>
          <attvalue for="att2" value="0.103316557541697"/>
        </attvalues>
        <viz:color r="255" g="99" b="71" a="1"/>
        <viz:position x="-153.593242789984" y="-241.280410713295" z="0"/>
        <viz:size value="5"/>
      </node>
      <node id="23" label="FASV55">
        <attvalues>
          <attvalue for="att1" value="FASV55"/>
          <attvalue for="att2" value="4.72285642154253"/>
        </attvalues>
        <viz:color r="255" g="99" b="71" a="1"/>
        <viz:position x="43.7694861127649" y="-212.946411862963" z="0"/>
        <viz:size value="5"/>
      </node>
      <node id="24" label="FASV58">
        <attvalues>
          <attvalue for="att1" value="FASV58"/>
          <attvalue for="att2" value="0.249510172496117"/>
        </attvalues>
        <viz:color r="255" g="99" b="71" a="1"/>
        <viz:position x="-190.531596330729" y="-127.622720828886" z="0"/>
        <viz:size value="5"/>
      </node>
      <node id="25" label="FASV60">
        <attvalues>
          <attvalue for="att1" value="FASV60"/>
          <attvalue for="att2" value="3.93481040794261"/>
        </attvalues>
        <viz:color r="255" g="99" b="71" a="1"/>
        <viz:position x="-249.856416859429" y="-240.440771391354" z="0"/>
        <viz:size value="5"/>
      </node>
      <node id="26" label="FASV1">
        <attvalues>
          <attvalue for="att1" value="FASV1"/>
          <attvalue for="att2" value="0.338694451914581"/>
        </attvalues>
        <viz:color r="255" g="99" b="71" a="1"/>
        <viz:position x="-156.873917028716" y="-177.037788533751" z="0"/>
        <viz:size value="5"/>
      </node>
      <node id="27" label="FASV69">
        <attvalues>
          <attvalue for="att1" value="FASV69"/>
          <attvalue for="att2" value="0.503410955671297"/>
        </attvalues>
        <viz:color r="255" g="99" b="71" a="1"/>
        <viz:position x="-103.976997632213" y="-105.860423422255" z="0"/>
        <viz:size value="5"/>
      </node>
      <node id="28" label="FASV73">
        <attvalues>
          <attvalue for="att1" value="FASV73"/>
          <attvalue for="att2" value="2.34746744087768"/>
        </attvalues>
        <viz:color r="255" g="99" b="71" a="1"/>
        <viz:position x="93.8485029740648" y="31.6840093931125" z="0"/>
        <viz:size value="5"/>
      </node>
      <node id="29" label="FASV74">
        <attvalues>
          <attvalue for="att1" value="FASV74"/>
          <attvalue for="att2" value="0.503891178714319"/>
        </attvalues>
        <viz:color r="255" g="99" b="71" a="1"/>
        <viz:position x="228.151584317121" y="-8.1744249315484" z="0"/>
        <viz:size value="5"/>
      </node>
      <node id="30" label="FASV77">
        <attvalues>
          <attvalue for="att1" value="FASV77"/>
          <attvalue for="att2" value="0.15195629147069"/>
        </attvalues>
        <viz:color r="255" g="99" b="71" a="1"/>
        <viz:position x="203.940708260423" y="-82.6591905518684" z="0"/>
        <viz:size value="5"/>
      </node>
      <node id="31" label="FASV81">
        <attvalues>
          <attvalue for="att1" value="FASV81"/>
          <attvalue for="att2" value="0.131238097328862"/>
        </attvalues>
        <viz:color r="255" g="99" b="71" a="1"/>
        <viz:position x="181.025172029735" y="-220.632587212526" z="0"/>
        <viz:size value="5"/>
      </node>
      <node id="32" label="FASV83">
        <attvalues>
          <attvalue for="att1" value="FASV83"/>
          <attvalue for="att2" value="0.360167282266872"/>
        </attvalues>
        <viz:color r="255" g="99" b="71" a="1"/>
        <viz:position x="-218.599428339022" y="-206.166319375641" z="0"/>
        <viz:size value="5"/>
      </node>
      <node id="33" label="FASV84">
        <attvalues>
          <attvalue for="att1" value="FASV84"/>
          <attvalue for="att2" value="0.313242630634388"/>
        </attvalues>
        <viz:color r="255" g="99" b="71" a="1"/>
        <viz:position x="-75.2610184485524" y="-134.875445353588" z="0"/>
        <viz:size value="5"/>
      </node>
      <node id="34" label="FASV91">
        <attvalues>
          <attvalue for="att1" value="FASV91"/>
          <attvalue for="att2" value="0.300619624932083"/>
        </attvalues>
        <viz:color r="255" g="99" b="71" a="1"/>
        <viz:position x="215.630945724553" y="62.6156242811281" z="0"/>
        <viz:size value="5"/>
      </node>
      <node id="35" label="FASV96">
        <attvalues>
          <attvalue for="att1" value="FASV96"/>
          <attvalue for="att2" value="0.0775903230940633"/>
        </attvalues>
        <viz:color r="255" g="99" b="71" a="1"/>
        <viz:position x="179.674623333327" y="-79.875413858027" z="0"/>
        <viz:size value="5"/>
      </node>
      <node id="36" label="FASV98">
        <attvalues>
          <attvalue for="att1" value="FASV98"/>
          <attvalue for="att2" value="0.656533503103613"/>
        </attvalues>
        <viz:color r="255" g="99" b="71" a="1"/>
        <viz:position x="109.606350785395" y="189.072023016775" z="0"/>
        <viz:size value="5"/>
      </node>
      <node id="37" label="FASV101">
        <attvalues>
          <attvalue for="att1" value="FASV101"/>
          <attvalue for="att2" value="0.439198274490003"/>
        </attvalues>
        <viz:color r="255" g="99" b="71" a="1"/>
        <viz:position x="52.8914280191734" y="208.629423778085" z="0"/>
        <viz:size value="5"/>
      </node>
      <node id="38" label="FASV103">
        <attvalues>
          <attvalue for="att1" value="FASV103"/>
          <attvalue for="att2" value="0.506155087345711"/>
        </attvalues>
        <viz:color r="255" g="99" b="71" a="1"/>
        <viz:position x="-156.979827285086" y="-130.374203014454" z="0"/>
        <viz:size value="5"/>
      </node>
      <node id="39" label="FASV85">
        <attvalues>
          <attvalue for="att1" value="FASV85"/>
          <attvalue for="att2" value="0.226459466431037"/>
        </attvalues>
        <viz:color r="255" g="99" b="71" a="1"/>
        <viz:position x="-75.2084893948236" y="215.86944175883" z="0"/>
        <viz:size value="5"/>
      </node>
      <node id="40" label="FASV107">
        <attvalues>
          <attvalue for="att1" value="FASV107"/>
          <attvalue for="att2" value="0.949195146179894"/>
        </attvalues>
        <viz:color r="255" g="99" b="71" a="1"/>
        <viz:position x="-38.8703357651698" y="61.9813916882462" z="0"/>
        <viz:size value="5"/>
      </node>
      <node id="41" label="FASV109">
        <attvalues>
          <attvalue for="att1" value="FASV109"/>
          <attvalue for="att2" value="0.140979764773033"/>
        </attvalues>
        <viz:color r="255" g="99" b="71" a="1"/>
        <viz:position x="-226.068890623274" y="-119.647164598555" z="0"/>
        <viz:size value="5"/>
      </node>
      <node id="42" label="FASV110">
        <attvalues>
          <attvalue for="att1" value="FASV110"/>
          <attvalue for="att2" value="0.264191276954233"/>
        </attvalues>
        <viz:color r="255" g="99" b="71" a="1"/>
        <viz:position x="209.071534957052" y="160.439465536673" z="0"/>
        <viz:size value="5"/>
      </node>
      <node id="43" label="FASV2">
        <attvalues>
          <attvalue for="att1" value="FASV2"/>
          <attvalue for="att2" value="0.536820758807291"/>
        </attvalues>
        <viz:color r="255" g="99" b="71" a="1"/>
        <viz:position x="-189.188348280068" y="-78.8199228861907" z="0"/>
        <viz:size value="5"/>
      </node>
      <node id="44" label="FASV111">
        <attvalues>
          <attvalue for="att1" value="FASV111"/>
          <attvalue for="att2" value="0.111000126230057"/>
        </attvalues>
        <viz:color r="255" g="99" b="71" a="1"/>
        <viz:position x="-18.3579475715123" y="-186.781529946781" z="0"/>
        <viz:size value="5"/>
      </node>
      <node id="45" label="FASV114">
        <attvalues>
          <attvalue for="att1" value="FASV114"/>
          <attvalue for="att2" value="0.230438457358938"/>
        </attvalues>
        <viz:color r="255" g="99" b="71" a="1"/>
        <viz:position x="-88.6056850392506" y="-198.489019873071" z="0"/>
        <viz:size value="5"/>
      </node>
      <node id="46" label="FASV12">
        <attvalues>
          <attvalue for="att1" value="FASV12"/>
          <attvalue for="att2" value="0.445646983924877"/>
        </attvalues>
        <viz:color r="255" g="99" b="71" a="1"/>
        <viz:position x="-82.9616049836984" y="150.63692072164" z="0"/>
        <viz:size value="5"/>
      </node>
      <node id="47" label="FASV126">
        <attvalues>
          <attvalue for="att1" value="FASV126"/>
          <attvalue for="att2" value="0.106197895799832"/>
        </attvalues>
        <viz:color r="255" g="99" b="71" a="1"/>
        <viz:position x="48.1469913512492" y="153.2938149905" z="0"/>
        <viz:size value="5"/>
      </node>
      <node id="48" label="FASV130">
        <attvalues>
          <attvalue for="att1" value="FASV130"/>
          <attvalue for="att2" value="0.454839825034164"/>
        </attvalues>
        <viz:color r="255" g="99" b="71" a="1"/>
        <viz:position x="-48.953671720527" y="249.788087246634" z="0"/>
        <viz:size value="5"/>
      </node>
      <node id="49" label="FASV132">
        <attvalues>
          <attvalue for="att1" value="FASV132"/>
          <attvalue for="att2" value="0.268033061298413"/>
        </attvalues>
        <viz:color r="255" g="99" b="71" a="1"/>
        <viz:position x="-72.5396189175062" y="-228.535320691504" z="0"/>
        <viz:size value="5"/>
      </node>
      <node id="50" label="FASV136">
        <attvalues>
          <attvalue for="att1" value="FASV136"/>
          <attvalue for="att2" value="1.29639640628516"/>
        </attvalues>
        <viz:color r="255" g="99" b="71" a="1"/>
        <viz:position x="204.232804267251" y="-240.83317315014" z="0"/>
        <viz:size value="5"/>
      </node>
      <node id="51" label="FASV129">
        <attvalues>
          <attvalue for="att1" value="FASV129"/>
          <attvalue for="att2" value="0.0812949008545226"/>
        </attvalues>
        <viz:color r="255" g="99" b="71" a="1"/>
        <viz:position x="-212.197614404155" y="174.77913195522" z="0"/>
        <viz:size value="5"/>
      </node>
      <node id="52" label="FASV26">
        <attvalues>
          <attvalue for="att1" value="FASV26"/>
          <attvalue for="att2" value="0.388294631929618"/>
        </attvalues>
        <viz:color r="255" g="99" b="71" a="1"/>
        <viz:position x="70.5015741703806" y="-153.158555685449" z="0"/>
        <viz:size value="5"/>
      </node>
      <node id="53" label="FASV6">
        <attvalues>
          <attvalue for="att1" value="FASV6"/>
          <attvalue for="att2" value="0.129385808448633"/>
        </attvalues>
        <viz:color r="255" g="99" b="71" a="1"/>
        <viz:position x="-193.501071919827" y="-40.4292599902647" z="0"/>
        <viz:size value="5"/>
      </node>
      <node id="54" label="FASV29">
        <attvalues>
          <attvalue for="att1" value="FASV29"/>
          <attvalue for="att2" value="0.913109814661347"/>
        </attvalues>
        <viz:color r="255" g="99" b="71" a="1"/>
        <viz:position x="106.386885371014" y="-90.6640378818686" z="0"/>
        <viz:size value="5"/>
      </node>
      <node id="55" label="FASV154">
        <attvalues>
          <attvalue for="att1" value="FASV154"/>
          <attvalue for="att2" value="1.71810084135077"/>
        </attvalues>
        <viz:color r="255" g="99" b="71" a="1"/>
        <viz:position x="72.9666139303373" y="51.8423127175443" z="0"/>
        <viz:size value="5"/>
      </node>
      <node id="56" label="FASV155">
        <attvalues>
          <attvalue for="att1" value="FASV155"/>
          <attvalue for="att2" value="1.5205919640848"/>
        </attvalues>
        <viz:color r="255" g="99" b="71" a="1"/>
        <viz:position x="-157.577923656267" y="-63.9375701947838" z="0"/>
        <viz:size value="5"/>
      </node>
      <node id="57" label="FASV149">
        <attvalues>
          <attvalue for="att1" value="FASV149"/>
          <attvalue for="att2" value="0.219118914201979"/>
        </attvalues>
        <viz:color r="255" g="99" b="71" a="1"/>
        <viz:position x="-136.971265855242" y="10.4388852579561" z="0"/>
        <viz:size value="5"/>
      </node>
      <node id="58" label="FASV161">
        <attvalues>
          <attvalue for="att1" value="FASV161"/>
          <attvalue for="att2" value="0.19421591925667"/>
        </attvalues>
        <viz:color r="255" g="99" b="71" a="1"/>
        <viz:position x="-83.8723863409289" y="118.406963997597" z="0"/>
        <viz:size value="5"/>
      </node>
      <node id="59" label="FASV5">
        <attvalues>
          <attvalue for="att1" value="FASV5"/>
          <attvalue for="att2" value="0.114087274363773"/>
        </attvalues>
        <viz:color r="255" g="99" b="71" a="1"/>
        <viz:position x="52.8469156521664" y="-136.869306010285" z="0"/>
        <viz:size value="5"/>
      </node>
      <node id="60" label="FASV177">
        <attvalues>
          <attvalue for="att1" value="FASV177"/>
          <attvalue for="att2" value="0.684523646182639"/>
        </attvalues>
        <viz:color r="255" g="99" b="71" a="1"/>
        <viz:position x="18.8763037986276" y="152.693179263601" z="0"/>
        <viz:size value="5"/>
      </node>
      <node id="61" label="FASV179">
        <attvalues>
          <attvalue for="att1" value="FASV179"/>
          <attvalue for="att2" value="0.137069377136993"/>
        </attvalues>
        <viz:color r="255" g="99" b="71" a="1"/>
        <viz:position x="110.816025408133" y="185.099324870901" z="0"/>
        <viz:size value="5"/>
      </node>
      <node id="62" label="FASV190">
        <attvalues>
          <attvalue for="att1" value="FASV190"/>
          <attvalue for="att2" value="0.0806774712277794"/>
        </attvalues>
        <viz:color r="255" g="99" b="71" a="1"/>
        <viz:position x="-88.0893733798022" y="-113.263179675141" z="0"/>
        <viz:size value="5"/>
      </node>
      <node id="63" label="FASV196">
        <attvalues>
          <attvalue for="att1" value="FASV196"/>
          <attvalue for="att2" value="1.22463736299923"/>
        </attvalues>
        <viz:color r="255" g="99" b="71" a="1"/>
        <viz:position x="-20.1236168657779" y="131.880822650828" z="0"/>
        <viz:size value="5"/>
      </node>
      <node id="64" label="FASV195">
        <attvalues>
          <attvalue for="att1" value="FASV195"/>
          <attvalue for="att2" value="0.126710280066079"/>
        </attvalues>
        <viz:color r="255" g="99" b="71" a="1"/>
        <viz:position x="135.741712514979" y="-117.700301942574" z="0"/>
        <viz:size value="5"/>
      </node>
      <node id="65" label="FASV200">
        <attvalues>
          <attvalue for="att1" value="FASV200"/>
          <attvalue for="att2" value="0.0834216029021937"/>
        </attvalues>
        <viz:color r="255" g="99" b="71" a="1"/>
        <viz:position x="-42.5332810573177" y="-69.0881667667344" z="0"/>
        <viz:size value="5"/>
      </node>
      <node id="66" label="FASV205">
        <attvalues>
          <attvalue for="att1" value="FASV205"/>
          <attvalue for="att2" value="1.1731162908121"/>
        </attvalues>
        <viz:color r="255" g="99" b="71" a="1"/>
        <viz:position x="239.434690742884" y="-250" z="0"/>
        <viz:size value="5"/>
      </node>
      <node id="67" label="FASV95">
        <attvalues>
          <attvalue for="att1" value="FASV95"/>
          <attvalue for="att2" value="0.0857541148254458"/>
        </attvalues>
        <viz:color r="255" g="99" b="71" a="1"/>
        <viz:position x="30.1337271048705" y="-91.242469160379" z="0"/>
        <viz:size value="5"/>
      </node>
      <node id="68" label="FASV202">
        <attvalues>
          <attvalue for="att1" value="FASV202"/>
          <attvalue for="att2" value="0.859667850302129"/>
        </attvalues>
        <viz:color r="255" g="99" b="71" a="1"/>
        <viz:position x="243.283666688492" y="-0.850053079861112" z="0"/>
        <viz:size value="5"/>
      </node>
      <node id="69" label="FASV213">
        <attvalues>
          <attvalue for="att1" value="FASV213"/>
          <attvalue for="att2" value="0.376151849270335"/>
        </attvalues>
        <viz:color r="255" g="99" b="71" a="1"/>
        <viz:position x="233.493205763294" y="-66.7898868105316" z="0"/>
        <viz:size value="5"/>
      </node>
      <node id="70" label="FASV214">
        <attvalues>
          <attvalue for="att1" value="FASV214"/>
          <attvalue for="att2" value="0.106678118842855"/>
        </attvalues>
        <viz:color r="255" g="99" b="71" a="1"/>
        <viz:position x="-133.899161107435" y="197.265002973051" z="0"/>
        <viz:size value="5"/>
      </node>
      <node id="71" label="FASV220">
        <attvalues>
          <attvalue for="att1" value="FASV220"/>
          <attvalue for="att2" value="0.157101538360217"/>
        </attvalues>
        <viz:color r="255" g="99" b="71" a="1"/>
        <viz:position x="-6.06243020932843" y="207.293982700548" z="0"/>
        <viz:size value="5"/>
      </node>
      <node id="72" label="FASV46">
        <attvalues>
          <attvalue for="att1" value="FASV46"/>
          <attvalue for="att2" value="0.470001152535303"/>
        </attvalues>
        <viz:color r="255" g="99" b="71" a="1"/>
        <viz:position x="147.809713548099" y="175.183517806697" z="0"/>
        <viz:size value="5"/>
      </node>
      <node id="73" label="FASV222">
        <attvalues>
          <attvalue for="att1" value="FASV222"/>
          <attvalue for="att2" value="0.320240166404145"/>
        </attvalues>
        <viz:color r="255" g="99" b="71" a="1"/>
        <viz:position x="-135.109630558066" y="245.959838523909" z="0"/>
        <viz:size value="5"/>
      </node>
      <node id="74" label="FASV80">
        <attvalues>
          <attvalue for="att1" value="FASV80"/>
          <attvalue for="att2" value="0.472402267750416"/>
        </attvalues>
        <viz:color r="255" g="99" b="71" a="1"/>
        <viz:position x="-195.564970923922" y="-177.042620527033" z="0"/>
        <viz:size value="5"/>
      </node>
      <node id="75" label="FASV228">
        <attvalues>
          <attvalue for="att1" value="FASV228"/>
          <attvalue for="att2" value="0.936503537185728"/>
        </attvalues>
        <viz:color r="255" g="99" b="71" a="1"/>
        <viz:position x="7.84735582806525" y="232.09985116488" z="0"/>
        <viz:size value="5"/>
      </node>
      <node id="76" label="FASV239">
        <attvalues>
          <attvalue for="att1" value="FASV239"/>
          <attvalue for="att2" value="0.533733610673575"/>
        </attvalues>
        <viz:color r="255" g="99" b="71" a="1"/>
        <viz:position x="15.1707686345965" y="-117.313528362558" z="0"/>
        <viz:size value="5"/>
      </node>
      <node id="77" label="FASV65">
        <attvalues>
          <attvalue for="att1" value="FASV65"/>
          <attvalue for="att2" value="0.51740602721081"/>
        </attvalues>
        <viz:color r="255" g="99" b="71" a="1"/>
        <viz:position x="-190.193700356939" y="230.484335570156" z="0"/>
        <viz:size value="5"/>
      </node>
      <node id="78" label="FASV31">
        <attvalues>
          <attvalue for="att1" value="FASV31"/>
          <attvalue for="att2" value="0.263368037451909"/>
        </attvalues>
        <viz:color r="255" g="99" b="71" a="1"/>
        <viz:position x="87.7673803328532" y="-121.146499918292" z="0"/>
        <viz:size value="5"/>
      </node>
      <node id="79" label="FASV272">
        <attvalues>
          <attvalue for="att1" value="FASV272"/>
          <attvalue for="att2" value="0.140293731854429"/>
        </attvalues>
        <viz:color r="255" g="99" b="71" a="1"/>
        <viz:position x="95.3665244667083" y="211.690280587133" z="0"/>
        <viz:size value="5"/>
      </node>
      <node id="80" label="FASV277">
        <attvalues>
          <attvalue for="att1" value="FASV277"/>
          <attvalue for="att2" value="0.139813508811407"/>
        </attvalues>
        <viz:color r="255" g="99" b="71" a="1"/>
        <viz:position x="-250" y="-127.309712213092" z="0"/>
        <viz:size value="5"/>
      </node>
      <node id="81" label="FASV117">
        <attvalues>
          <attvalue for="att1" value="FASV117"/>
          <attvalue for="att2" value="0.383492401499394"/>
        </attvalues>
        <viz:color r="255" g="99" b="71" a="1"/>
        <viz:position x="-23.6987474163948" y="-29.9414264374123" z="0"/>
        <viz:size value="5"/>
      </node>
      <node id="82" label="FASV309">
        <attvalues>
          <attvalue for="att1" value="FASV309"/>
          <attvalue for="att2" value="0.0912423781742743"/>
        </attvalues>
        <viz:color r="255" g="99" b="71" a="1"/>
        <viz:position x="75.9035796551134" y="-54.8962120903333" z="0"/>
        <viz:size value="5"/>
      </node>
      <node id="83" label="FASV313">
        <attvalues>
          <attvalue for="att1" value="FASV313"/>
          <attvalue for="att2" value="0.250058998831"/>
        </attvalues>
        <viz:color r="255" g="99" b="71" a="1"/>
        <viz:position x="-112.760696690097" y="171.583718717992" z="0"/>
        <viz:size value="5"/>
      </node>
      <node id="84" label="FASV319">
        <attvalues>
          <attvalue for="att1" value="FASV319"/>
          <attvalue for="att2" value="0.0804716613521983"/>
        </attvalues>
        <viz:color r="255" g="99" b="71" a="1"/>
        <viz:position x="22.9166304016858" y="-17.6236788285659" z="0"/>
        <viz:size value="5"/>
      </node>
      <node id="85" label="FASV321">
        <attvalues>
          <attvalue for="att1" value="FASV321"/>
          <attvalue for="att2" value="0.135217088256763"/>
        </attvalues>
        <viz:color r="255" g="99" b="71" a="1"/>
        <viz:position x="20.3979626992231" y="-48.0549568260037" z="0"/>
        <viz:size value="5"/>
      </node>
      <node id="86" label="FASV64">
        <attvalues>
          <attvalue for="att1" value="FASV64"/>
          <attvalue for="att2" value="0.15778757127882"/>
        </attvalues>
        <viz:color r="255" g="99" b="71" a="1"/>
        <viz:position x="215.970773157249" y="-51.2767501022071" z="0"/>
        <viz:size value="5"/>
      </node>
      <node id="87" label="FASV92">
        <attvalues>
          <attvalue for="att1" value="FASV92"/>
          <attvalue for="att2" value="0.255135642428666"/>
        </attvalues>
        <viz:color r="255" g="99" b="71" a="1"/>
        <viz:position x="24.1764908750477" y="-104.16691059104" z="0"/>
        <viz:size value="5"/>
      </node>
      <node id="88" label="FASV334">
        <attvalues>
          <attvalue for="att1" value="FASV334"/>
          <attvalue for="att2" value="0.264465690121675"/>
        </attvalues>
        <viz:color r="255" g="99" b="71" a="1"/>
        <viz:position x="-107.289171186909" y="-234.407426916892" z="0"/>
        <viz:size value="5"/>
      </node>
      <node id="89" label="FASV332">
        <attvalues>
          <attvalue for="att1" value="FASV332"/>
          <attvalue for="att2" value="0.152505117805573"/>
        </attvalues>
        <viz:color r="255" g="99" b="71" a="1"/>
        <viz:position x="226.787135980968" y="35.87399436426" z="0"/>
        <viz:size value="5"/>
      </node>
      <node id="90" label="FASV336">
        <attvalues>
          <attvalue for="att1" value="FASV336"/>
          <attvalue for="att2" value="0.212601601475245"/>
        </attvalues>
        <viz:color r="255" g="99" b="71" a="1"/>
        <viz:position x="-91.6018485169453" y="164.752287758119" z="0"/>
        <viz:size value="5"/>
      </node>
      <node id="91" label="FASV229">
        <attvalues>
          <attvalue for="att1" value="FASV229"/>
          <attvalue for="att2" value="0.282508355880949"/>
        </attvalues>
        <viz:color r="255" g="99" b="71" a="1"/>
        <viz:position x="107.203914779227" y="244.918517372072" z="0"/>
        <viz:size value="5"/>
      </node>
      <node id="92" label="FASV357">
        <attvalues>
          <attvalue for="att1" value="FASV357"/>
          <attvalue for="att2" value="0.0969364513986839"/>
        </attvalues>
        <viz:color r="255" g="99" b="71" a="1"/>
        <viz:position x="163.692848951313" y="224.654702658185" z="0"/>
        <viz:size value="5"/>
      </node>
      <node id="93" label="FASV355">
        <attvalues>
          <attvalue for="att1" value="FASV355"/>
          <attvalue for="att2" value="0.424311360156306"/>
        </attvalues>
        <viz:color r="255" g="99" b="71" a="1"/>
        <viz:position x="-159.11883982489" y="31.6600370046407" z="0"/>
        <viz:size value="5"/>
      </node>
      <node id="94" label="FASV360">
        <attvalues>
          <attvalue for="att1" value="FASV360"/>
          <attvalue for="att2" value="0.0714160268266313"/>
        </attvalues>
        <viz:color r="255" g="99" b="71" a="1"/>
        <viz:position x="196.658631457943" y="235.720062624141" z="0"/>
        <viz:size value="5"/>
      </node>
      <node id="95" label="FASV199">
        <attvalues>
          <attvalue for="att1" value="FASV199"/>
          <attvalue for="att2" value="0.116900009330048"/>
        </attvalues>
        <viz:color r="255" g="99" b="71" a="1"/>
        <viz:position x="230.64101346353" y="48.1809070054431" z="0"/>
        <viz:size value="5"/>
      </node>
      <node id="96" label="FASV23">
        <attvalues>
          <attvalue for="att1" value="FASV23"/>
          <attvalue for="att2" value="0.197440273974106"/>
        </attvalues>
        <viz:color r="255" g="99" b="71" a="1"/>
        <viz:position x="-185.930429660766" y="240.578482179141" z="0"/>
        <viz:size value="5"/>
      </node>
      <node id="97" label="FASV389">
        <attvalues>
          <attvalue for="att1" value="FASV389"/>
          <attvalue for="att2" value="0.189070672367143"/>
        </attvalues>
        <viz:color r="255" g="99" b="71" a="1"/>
        <viz:position x="-21.0040815364065" y="-151.410853245056" z="0"/>
        <viz:size value="5"/>
      </node>
      <node id="98" label="FASV86">
        <attvalues>
          <attvalue for="att1" value="FASV86"/>
          <attvalue for="att2" value="0.131786923663745"/>
        </attvalues>
        <viz:color r="255" g="99" b="71" a="1"/>
        <viz:position x="-44.9807647805151" y="231.615234914721" z="0"/>
        <viz:size value="5"/>
      </node>
      <node id="99" label="FASV162">
        <attvalues>
          <attvalue for="att1" value="FASV162"/>
          <attvalue for="att2" value="0.144684342533492"/>
        </attvalues>
        <viz:color r="255" g="99" b="71" a="1"/>
        <viz:position x="3.58635886569576" y="230.421839092391" z="0"/>
        <viz:size value="5"/>
      </node>
      <node id="100" label="FASV308">
        <attvalues>
          <attvalue for="att1" value="FASV308"/>
          <attvalue for="att2" value="0.0900075189207879"/>
        </attvalues>
        <viz:color r="255" g="99" b="71" a="1"/>
        <viz:position x="-25.2321888532094" y="-51.9618642316247" z="0"/>
        <viz:size value="5"/>
      </node>
      <node id="101" label="FASV444">
        <attvalues>
          <attvalue for="att1" value="FASV444"/>
          <attvalue for="att2" value="0.0727880926638384"/>
        </attvalues>
        <viz:color r="255" g="99" b="71" a="1"/>
        <viz:position x="58.9340091150433" y="104.600916584153" z="0"/>
        <viz:size value="5"/>
      </node>
      <node id="102" label="FASV443">
        <attvalues>
          <attvalue for="att1" value="FASV443"/>
          <attvalue for="att2" value="0.279352604455372"/>
        </attvalues>
        <viz:color r="255" g="99" b="71" a="1"/>
        <viz:position x="97.0170571792326" y="-70.1672725040587" z="0"/>
        <viz:size value="5"/>
      </node>
      <node id="103" label="FASV448">
        <attvalues>
          <attvalue for="att1" value="FASV448"/>
          <attvalue for="att2" value="0.220079360288024"/>
        </attvalues>
        <viz:color r="255" g="99" b="71" a="1"/>
        <viz:position x="64.9695124802456" y="71.8854808955409" z="0"/>
        <viz:size value="5"/>
      </node>
      <node id="104" label="FASV325">
        <attvalues>
          <attvalue for="att1" value="FASV325"/>
          <attvalue for="att2" value="0.109833870268431"/>
        </attvalues>
        <viz:color r="255" g="99" b="71" a="1"/>
        <viz:position x="-227.961660787953" y="19.8683443985892" z="0"/>
        <viz:size value="5"/>
      </node>
      <node id="105" label="FASV454">
        <attvalues>
          <attvalue for="att1" value="FASV454"/>
          <attvalue for="att2" value="0.0703869774487259"/>
        </attvalues>
        <viz:color r="255" g="99" b="71" a="1"/>
        <viz:position x="224.275538932504" y="129.839142109028" z="0"/>
        <viz:size value="5"/>
      </node>
      <node id="106" label="FASV463">
        <attvalues>
          <attvalue for="att1" value="FASV463"/>
          <attvalue for="att2" value="0.289300081775124"/>
        </attvalues>
        <viz:color r="255" g="99" b="71" a="1"/>
        <viz:position x="-93.568327970282" y="-152.489550441954" z="0"/>
        <viz:size value="5"/>
      </node>
      <node id="107" label="FASV394">
        <attvalues>
          <attvalue for="att1" value="FASV394"/>
          <attvalue for="att2" value="0.193118266586904"/>
        </attvalues>
        <viz:color r="255" g="99" b="71" a="1"/>
        <viz:position x="84.4543128768968" y="72.2774671487786" z="0"/>
        <viz:size value="5"/>
      </node>
      <node id="108" label="FASV494">
        <attvalues>
          <attvalue for="att1" value="FASV494"/>
          <attvalue for="att2" value="0.254243799634482"/>
        </attvalues>
        <viz:color r="255" g="99" b="71" a="1"/>
        <viz:position x="-226.759690299047" y="67.0215968421365" z="0"/>
        <viz:size value="5"/>
      </node>
      <node id="109" label="FASV491">
        <attvalues>
          <attvalue for="att1" value="FASV491"/>
          <attvalue for="att2" value="0.146605234705582"/>
        </attvalues>
        <viz:color r="255" g="99" b="71" a="1"/>
        <viz:position x="219.691056689547" y="-27.4835755382145" z="0"/>
        <viz:size value="5"/>
      </node>
      <node id="110" label="FASV511">
        <attvalues>
          <attvalue for="att1" value="FASV511"/>
          <attvalue for="att2" value="0.091173774882414"/>
        </attvalues>
        <viz:color r="255" g="99" b="71" a="1"/>
        <viz:position x="196.207328086522" y="90.471560940932" z="0"/>
        <viz:size value="5"/>
      </node>
      <node id="111" label="FASV523">
        <attvalues>
          <attvalue for="att1" value="FASV523"/>
          <attvalue for="att2" value="0.200664628691543"/>
        </attvalues>
        <viz:color r="255" g="99" b="71" a="1"/>
        <viz:position x="-114.82311914717" y="-232.127507982754" z="0"/>
        <viz:size value="5"/>
      </node>
      <node id="112" label="FASV365">
        <attvalues>
          <attvalue for="att1" value="FASV365"/>
          <attvalue for="att2" value="0.15010400259046"/>
        </attvalues>
        <viz:color r="255" g="99" b="71" a="1"/>
        <viz:position x="-110.617339783091" y="47.8166168389571" z="0"/>
        <viz:size value="5"/>
      </node>
      <node id="113" label="FASV591">
        <attvalues>
          <attvalue for="att1" value="FASV591"/>
          <attvalue for="att2" value="0.0819809337731262"/>
        </attvalues>
        <viz:color r="255" g="99" b="71" a="1"/>
        <viz:position x="126.870269836089" y="-170.625852335929" z="0"/>
        <viz:size value="5"/>
      </node>
      <node id="114" label="FASV605">
        <attvalues>
          <attvalue for="att1" value="FASV605"/>
          <attvalue for="att2" value="0.0902819320882293"/>
        </attvalues>
        <viz:color r="255" g="99" b="71" a="1"/>
        <viz:position x="-225.613656280075" y="-217.48041237133" z="0"/>
        <viz:size value="5"/>
      </node>
      <node id="115" label="FASV623">
        <attvalues>
          <attvalue for="att1" value="FASV623"/>
          <attvalue for="att2" value="0.163207231335788"/>
        </attvalues>
        <viz:color r="255" g="99" b="71" a="1"/>
        <viz:position x="-177.549912859854" y="231.068465279097" z="0"/>
        <viz:size value="5"/>
      </node>
      <node id="116" label="FASV626">
        <attvalues>
          <attvalue for="att1" value="FASV626"/>
          <attvalue for="att2" value="0.0843820489882386"/>
        </attvalues>
        <viz:color r="255" g="99" b="71" a="1"/>
        <viz:position x="250" y="75.136078913763" z="0"/>
        <viz:size value="5"/>
      </node>
      <node id="117" label="FASV656">
        <attvalues>
          <attvalue for="att1" value="FASV656"/>
          <attvalue for="att2" value="0.118820901502138"/>
        </attvalues>
        <viz:color r="255" g="99" b="71" a="1"/>
        <viz:position x="-74.4772457291472" y="176.747411160196" z="0"/>
        <viz:size value="5"/>
      </node>
      <node id="118" label="FASV667">
        <attvalues>
          <attvalue for="att1" value="FASV667"/>
          <attvalue for="att2" value="0.154494613269523"/>
        </attvalues>
        <viz:color r="255" g="99" b="71" a="1"/>
        <viz:position x="-213.341253560337" y="225.084973904893" z="0"/>
        <viz:size value="5"/>
      </node>
      <node id="119" label="FASV625">
        <attvalues>
          <attvalue for="att1" value="FASV625"/>
          <attvalue for="att2" value="0.176516269956698"/>
        </attvalues>
        <viz:color r="255" g="99" b="71" a="1"/>
        <viz:position x="61.4587986081137" y="47.8824791518416" z="0"/>
        <viz:size value="5"/>
      </node>
      <node id="120" label="FASV675">
        <attvalues>
          <attvalue for="att1" value="FASV675"/>
          <attvalue for="att2" value="0.18090688063576"/>
        </attvalues>
        <viz:color r="255" g="99" b="71" a="1"/>
        <viz:position x="157.813780665556" y="1.45693892288173" z="0"/>
        <viz:size value="5"/>
      </node>
      <node id="121" label="FASV678">
        <attvalues>
          <attvalue for="att1" value="FASV678"/>
          <attvalue for="att2" value="0.122799892430038"/>
        </attvalues>
        <viz:color r="255" g="99" b="71" a="1"/>
        <viz:position x="173.04363158542" y="118.590685299937" z="0"/>
        <viz:size value="5"/>
      </node>
      <node id="122" label="FASV682">
        <attvalues>
          <attvalue for="att1" value="FASV682"/>
          <attvalue for="att2" value="0.108050184680062"/>
        </attvalues>
        <viz:color r="255" g="99" b="71" a="1"/>
        <viz:position x="231.251654882033" y="-93.4963630365819" z="0"/>
        <viz:size value="5"/>
      </node>
      <node id="123" label="FASV688">
        <attvalues>
          <attvalue for="att1" value="FASV688"/>
          <attvalue for="att2" value="0.0776589263859237"/>
        </attvalues>
        <viz:color r="255" g="99" b="71" a="1"/>
        <viz:position x="-9.71412689994585" y="-113.434133428664" z="0"/>
        <viz:size value="5"/>
      </node>
      <node id="124" label="FASV706">
        <attvalues>
          <attvalue for="att1" value="FASV706"/>
          <attvalue for="att2" value="0.137480996888155"/>
        </attvalues>
        <viz:color r="255" g="99" b="71" a="1"/>
        <viz:position x="-15.0843725293446" y="183.283491169116" z="0"/>
        <viz:size value="5"/>
      </node>
      <node id="125" label="FASV713">
        <attvalues>
          <attvalue for="att1" value="FASV713"/>
          <attvalue for="att2" value="0.103453764125418"/>
        </attvalues>
        <viz:color r="255" g="99" b="71" a="1"/>
        <viz:position x="152.561397314973" y="-95.945160958531" z="0"/>
        <viz:size value="5"/>
      </node>
      <node id="126" label="FASV772">
        <attvalues>
          <attvalue for="att1" value="FASV772"/>
          <attvalue for="att2" value="0.085411098366144"/>
        </attvalues>
        <viz:color r="255" g="99" b="71" a="1"/>
        <viz:position x="237.030016740092" y="-137.48196882149" z="0"/>
        <viz:size value="5"/>
      </node>
      <node id="127" label="FASV748">
        <attvalues>
          <attvalue for="att1" value="FASV748"/>
          <attvalue for="att2" value="0.137206583720713"/>
        </attvalues>
        <viz:color r="255" g="99" b="71" a="1"/>
        <viz:position x="-128.742337087175" y="-226.829339331361" z="0"/>
        <viz:size value="5"/>
      </node>
      <node id="128" label="FASV771">
        <attvalues>
          <attvalue for="att1" value="FASV771"/>
          <attvalue for="att2" value="0.13466826192188"/>
        </attvalues>
        <viz:color r="255" g="99" b="71" a="1"/>
        <viz:position x="106.114456607246" y="174.449370059639" z="0"/>
        <viz:size value="5"/>
      </node>
      <node id="129" label="FASV802">
        <attvalues>
          <attvalue for="att1" value="FASV802"/>
          <attvalue for="att2" value="0.0878808168731168"/>
        </attvalues>
        <viz:color r="255" g="99" b="71" a="1"/>
        <viz:position x="-104.029341631043" y="146.934768325826" z="0"/>
        <viz:size value="5"/>
      </node>
      <node id="130" label="FASV810">
        <attvalues>
          <attvalue for="att1" value="FASV810"/>
          <attvalue for="att2" value="0.12122201671725"/>
        </attvalues>
        <viz:color r="255" g="99" b="71" a="1"/>
        <viz:position x="-53.9959750651524" y="232.163173129679" z="0"/>
        <viz:size value="5"/>
      </node>
      <node id="131" label="FASV818">
        <attvalues>
          <attvalue for="att1" value="FASV818"/>
          <attvalue for="att2" value="0.127190503109101"/>
        </attvalues>
        <viz:color r="255" g="99" b="71" a="1"/>
        <viz:position x="193.544193957232" y="-10.0321576844575" z="0"/>
        <viz:size value="5"/>
      </node>
      <node id="132" label="FASV882">
        <attvalues>
          <attvalue for="att1" value="FASV882"/>
          <attvalue for="att2" value="0.0930260637626436"/>
        </attvalues>
        <viz:color r="255" g="99" b="71" a="1"/>
        <viz:position x="39.1889322468074" y="-170.853321208731" z="0"/>
        <viz:size value="5"/>
      </node>
      <node id="133" label="FASV1038">
        <attvalues>
          <attvalue for="att1" value="FASV1038"/>
          <attvalue for="att2" value="0.0850680819068422"/>
        </attvalues>
        <viz:color r="255" g="99" b="71" a="1"/>
        <viz:position x="57.84473753124" y="-197.901637692375" z="0"/>
        <viz:size value="5"/>
      </node>
      <node id="134" label="FASV1102">
        <attvalues>
          <attvalue for="att1" value="FASV1102"/>
          <attvalue for="att2" value="0.0708672004917484"/>
        </attvalues>
        <viz:color r="255" g="99" b="71" a="1"/>
        <viz:position x="18.1224242271746" y="119.149839042409" z="0"/>
        <viz:size value="5"/>
      </node>
      <node id="135" label="BASV6">
        <attvalues>
          <attvalue for="att1" value="BASV6"/>
          <attvalue for="att2" value="0.173017502071819"/>
        </attvalues>
        <viz:color r="255" g="99" b="71" a="1"/>
        <viz:position x="130.653659919521" y="-170.508301613161" z="0"/>
        <viz:size value="5"/>
      </node>
      <node id="136" label="BASV11">
        <attvalues>
          <attvalue for="att1" value="BASV11"/>
          <attvalue for="att2" value="0.0993375666137964"/>
        </attvalues>
        <viz:color r="255" g="99" b="71" a="1"/>
        <viz:position x="-125.380554076559" y="-86.3655848270149" z="0"/>
        <viz:size value="5"/>
      </node>
      <node id="137" label="BASV12">
        <attvalues>
          <attvalue for="att1" value="BASV12"/>
          <attvalue for="att2" value="0.0702497708650052"/>
        </attvalues>
        <viz:color r="255" g="99" b="71" a="1"/>
        <viz:position x="48.9329357824774" y="250" z="0"/>
        <viz:size value="5"/>
      </node>
      <node id="138" label="BASV13">
        <attvalues>
          <attvalue for="att1" value="BASV13"/>
          <attvalue for="att2" value="0.219530533953141"/>
        </attvalues>
        <viz:color r="255" g="99" b="71" a="1"/>
        <viz:position x="-9.30989835743748" y="89.230378978314" z="0"/>
        <viz:size value="5"/>
      </node>
      <node id="139" label="BASV16">
        <attvalues>
          <attvalue for="att1" value="BASV16"/>
          <attvalue for="att2" value="0.099268963321936"/>
        </attvalues>
        <viz:color r="255" g="99" b="71" a="1"/>
        <viz:position x="-225.765394102416" y="6.41615063697617" z="0"/>
        <viz:size value="5"/>
      </node>
      <node id="140" label="BASV31">
        <attvalues>
          <attvalue for="att1" value="BASV31"/>
          <attvalue for="att2" value="0.0702497708650052"/>
        </attvalues>
        <viz:color r="255" g="99" b="71" a="1"/>
        <viz:position x="66.6710577162961" y="-167.717666315738" z="0"/>
        <viz:size value="5"/>
      </node>
      <node id="141" label="BASV41">
        <attvalues>
          <attvalue for="att1" value="BASV41"/>
          <attvalue for="att2" value="0.0886354530835808"/>
        </attvalues>
        <viz:color r="255" g="99" b="71" a="1"/>
        <viz:position x="-192.991221495217" y="-192.061592763765" z="0"/>
        <viz:size value="5"/>
      </node>
      <node id="142" label="BASV67">
        <attvalues>
          <attvalue for="att1" value="BASV67"/>
          <attvalue for="att2" value="0.129591618324214"/>
        </attvalues>
        <viz:color r="255" g="99" b="71" a="1"/>
        <viz:position x="-30.4699803478586" y="-216.74027029625" z="0"/>
        <viz:size value="5"/>
      </node>
      <node id="143" label="BASV154">
        <attvalues>
          <attvalue for="att1" value="BASV154"/>
          <attvalue for="att2" value="0.289917511401867"/>
        </attvalues>
        <viz:color r="255" g="99" b="71" a="1"/>
        <viz:position x="122.774212222393" y="24.2995243362371" z="0"/>
        <viz:size value="5"/>
      </node>
      <node id="144" label="BASV235">
        <attvalues>
          <attvalue for="att1" value="BASV235"/>
          <attvalue for="att2" value="0.0817065206056847"/>
        </attvalues>
        <viz:color r="255" g="99" b="71" a="1"/>
        <viz:position x="232.176119922655" y="128.73374567843" z="0"/>
        <viz:size value="5"/>
      </node>
      <node id="145" label="BASV246">
        <attvalues>
          <attvalue for="att1" value="BASV246"/>
          <attvalue for="att2" value="0.133982229003276"/>
        </attvalues>
        <viz:color r="255" g="99" b="71" a="1"/>
        <viz:position x="-34.5862905631003" y="-31.9531491492523" z="0"/>
        <viz:size value="5"/>
      </node>
      <node id="146" label="BASV379">
        <attvalues>
          <attvalue for="att1" value="BASV379"/>
          <attvalue for="att2" value="0.0975538810254271"/>
        </attvalues>
        <viz:color r="255" g="99" b="71" a="1"/>
        <viz:position x="127.863120976876" y="-191.479047139706" z="0"/>
        <viz:size value="5"/>
      </node>
      <node id="147" label="BASV405">
        <attvalues>
          <attvalue for="att1" value="BASV405"/>
          <attvalue for="att2" value="0.072719489371978"/>
        </attvalues>
        <viz:color r="255" g="99" b="71" a="1"/>
        <viz:position x="152.912321200812" y="129.394511302792" z="0"/>
        <viz:size value="5"/>
      </node>
      <node id="148" label="BASV409">
        <attvalues>
          <attvalue for="att1" value="BASV409"/>
          <attvalue for="att2" value="0.126298660314917"/>
        </attvalues>
        <viz:color r="255" g="99" b="71" a="1"/>
        <viz:position x="82.2311037785622" y="81.3932654740127" z="0"/>
        <viz:size value="5"/>
      </node>
      <node id="149" label="BASV755">
        <attvalues>
          <attvalue for="att1" value="BASV755"/>
          <attvalue for="att2" value="0.0799228350173155"/>
        </attvalues>
        <viz:color r="255" g="99" b="71" a="1"/>
        <viz:position x="-107.066680000621" y="230.417675630724" z="0"/>
        <viz:size value="5"/>
      </node>
    </nodes>
    <edges>
      <edge id="0" label="+" source="1" target="18" weight="0.9673352">
        <attvalues>
          <attvalue for="att1" value="+"/>
        </attvalues>
      </edge>
      <edge id="1" label="+" source="1" target="22" weight="0.8185312">
        <attvalues>
          <attvalue for="att1" value="+"/>
        </attvalues>
      </edge>
      <edge id="2" label="+" source="1" target="43" weight="0.9313511">
        <attvalues>
          <attvalue for="att1" value="+"/>
        </attvalues>
      </edge>
      <edge id="3" label="+" source="1" target="48" weight="0.8797093">
        <attvalues>
          <attvalue for="att1" value="+"/>
        </attvalues>
      </edge>
      <edge id="4" label="+" source="1" target="51" weight="0.8649504">
        <attvalues>
          <attvalue for="att1" value="+"/>
        </attvalues>
      </edge>
      <edge id="5" label="-" source="1" target="112" weight="0.7458137">
        <attvalues>
          <attvalue for="att1" value="-"/>
        </attvalues>
      </edge>
      <edge id="6" label="+" source="2" target="11" weight="0.7299175">
        <attvalues>
          <attvalue for="att1" value="+"/>
        </attvalues>
      </edge>
      <edge id="7" label="-" source="2" target="18" weight="0.6855357">
        <attvalues>
          <attvalue for="att1" value="-"/>
        </attvalues>
      </edge>
      <edge id="8" label="+" source="2" target="34" weight="0.9929207">
        <attvalues>
          <attvalue for="att1" value="+"/>
        </attvalues>
      </edge>
      <edge id="9" label="+" source="2" target="119" weight="0.8031147">
        <attvalues>
          <attvalue for="att1" value="+"/>
        </attvalues>
      </edge>
      <edge id="10" label="-" source="2" target="132" weight="0.9965907">
        <attvalues>
          <attvalue for="att1" value="-"/>
        </attvalues>
      </edge>
      <edge id="11" label="-" source="2" target="134" weight="0.8789974">
        <attvalues>
          <attvalue for="att1" value="-"/>
        </attvalues>
      </edge>
      <edge id="12" label="-" source="3" target="30" weight="0.9429323">
        <attvalues>
          <attvalue for="att1" value="-"/>
        </attvalues>
      </edge>
      <edge id="13" label="+" source="3" target="87" weight="0.8619144">
        <attvalues>
          <attvalue for="att1" value="+"/>
        </attvalues>
      </edge>
      <edge id="14" label="+" source="3" target="127" weight="0.949587">
        <attvalues>
          <attvalue for="att1" value="+"/>
        </attvalues>
      </edge>
      <edge id="15" label="-" source="4" target="26" weight="0.8113484">
        <attvalues>
          <attvalue for="att1" value="-"/>
        </attvalues>
      </edge>
      <edge id="16" label="-" source="4" target="87" weight="0.7783915">
        <attvalues>
          <attvalue for="att1" value="-"/>
        </attvalues>
      </edge>
      <edge id="17" label="+" source="5" target="9" weight="0.8568419">
        <attvalues>
          <attvalue for="att1" value="+"/>
        </attvalues>
      </edge>
      <edge id="18" label="-" source="5" target="16" weight="0.7260855">
        <attvalues>
          <attvalue for="att1" value="-"/>
        </attvalues>
      </edge>
      <edge id="19" label="+" source="5" target="19" weight="0.9739673">
        <attvalues>
          <attvalue for="att1" value="+"/>
        </attvalues>
      </edge>
      <edge id="20" label="-" source="5" target="71" weight="1">
        <attvalues>
          <attvalue for="att1" value="-"/>
        </attvalues>
      </edge>
      <edge id="21" label="-" source="6" target="84" weight="1">
        <attvalues>
          <attvalue for="att1" value="-"/>
        </attvalues>
      </edge>
      <edge id="22" label="-" source="6" target="92" weight="1">
        <attvalues>
          <attvalue for="att1" value="-"/>
        </attvalues>
      </edge>
      <edge id="23" label="-" source="6" target="93" weight="1">
        <attvalues>
          <attvalue for="att1" value="-"/>
        </attvalues>
      </edge>
      <edge id="24" label="+" source="6" target="100" weight="0.7945038">
        <attvalues>
          <attvalue for="att1" value="+"/>
        </attvalues>
      </edge>
      <edge id="25" label="+" source="7" target="9" weight="0.9569681">
        <attvalues>
          <attvalue for="att1" value="+"/>
        </attvalues>
      </edge>
      <edge id="26" label="+" source="7" target="12" weight="0.9947942">
        <attvalues>
          <attvalue for="att1" value="+"/>
        </attvalues>
      </edge>
      <edge id="27" label="+" source="7" target="16" weight="0.85343">
        <attvalues>
          <attvalue for="att1" value="+"/>
        </attvalues>
      </edge>
      <edge id="28" label="-" source="7" target="53" weight="1">
        <attvalues>
          <attvalue for="att1" value="-"/>
        </attvalues>
      </edge>
      <edge id="29" label="-" source="7" target="59" weight="1">
        <attvalues>
          <attvalue for="att1" value="-"/>
        </attvalues>
      </edge>
      <edge id="30" label="-" source="7" target="112" weight="0.8029182">
        <attvalues>
          <attvalue for="att1" value="-"/>
        </attvalues>
      </edge>
      <edge id="31" label="+" source="8" target="42" weight="0.8955709">
        <attvalues>
          <attvalue for="att1" value="+"/>
        </attvalues>
      </edge>
      <edge id="32" label="-" source="8" target="54" weight="0.8833017">
        <attvalues>
          <attvalue for="att1" value="-"/>
        </attvalues>
      </edge>
      <edge id="33" label="-" source="8" target="60" weight="0.9240662">
        <attvalues>
          <attvalue for="att1" value="-"/>
        </attvalues>
      </edge>
      <edge id="34" label="+" source="8" target="77" weight="0.9163416">
        <attvalues>
          <attvalue for="att1" value="+"/>
        </attvalues>
      </edge>
      <edge id="35" label="+" source="8" target="99" weight="1">
        <attvalues>
          <attvalue for="att1" value="+"/>
        </attvalues>
      </edge>
      <edge id="36" label="-" source="8" target="107" weight="0.8505372">
        <attvalues>
          <attvalue for="att1" value="-"/>
        </attvalues>
      </edge>
      <edge id="37" label="-" source="9" target="52" weight="0.7045564">
        <attvalues>
          <attvalue for="att1" value="-"/>
        </attvalues>
      </edge>
      <edge id="38" label="+" source="9" target="143" weight="0.9696769">
        <attvalues>
          <attvalue for="att1" value="+"/>
        </attvalues>
      </edge>
      <edge id="39" label="+" source="9" target="146" weight="0.8676286">
        <attvalues>
          <attvalue for="att1" value="+"/>
        </attvalues>
      </edge>
      <edge id="40" label="+" source="10" target="11" weight="0.8356076">
        <attvalues>
          <attvalue for="att1" value="+"/>
        </attvalues>
      </edge>
      <edge id="41" label="+" source="10" target="47" weight="0.8667866">
        <attvalues>
          <attvalue for="att1" value="+"/>
        </attvalues>
      </edge>
      <edge id="42" label="+" source="10" target="118" weight="0.9452109">
        <attvalues>
          <attvalue for="att1" value="+"/>
        </attvalues>
      </edge>
      <edge id="43" label="+" source="10" target="121" weight="0.8944806">
        <attvalues>
          <attvalue for="att1" value="+"/>
        </attvalues>
      </edge>
      <edge id="44" label="+" source="11" target="23" weight="0.8844506">
        <attvalues>
          <attvalue for="att1" value="+"/>
        </attvalues>
      </edge>
      <edge id="45" label="+" source="11" target="34" weight="0.9276784">
        <attvalues>
          <attvalue for="att1" value="+"/>
        </attvalues>
      </edge>
      <edge id="46" label="-" source="11" target="100" weight="0.8515997">
        <attvalues>
          <attvalue for="att1" value="-"/>
        </attvalues>
      </edge>
      <edge id="47" label="-" source="12" target="27" weight="0.8355516">
        <attvalues>
          <attvalue for="att1" value="-"/>
        </attvalues>
      </edge>
      <edge id="48" label="+" source="12" target="34" weight="0.6484844">
        <attvalues>
          <attvalue for="att1" value="+"/>
        </attvalues>
      </edge>
      <edge id="49" label="-" source="12" target="37" weight="0.9341947">
        <attvalues>
          <attvalue for="att1" value="-"/>
        </attvalues>
      </edge>
      <edge id="50" label="-" source="12" target="47" weight="0.9579473">
        <attvalues>
          <attvalue for="att1" value="-"/>
        </attvalues>
      </edge>
      <edge id="51" label="-" source="12" target="56" weight="0.9258375">
        <attvalues>
          <attvalue for="att1" value="-"/>
        </attvalues>
      </edge>
      <edge id="52" label="-" source="12" target="58" weight="0.9651135">
        <attvalues>
          <attvalue for="att1" value="-"/>
        </attvalues>
      </edge>
      <edge id="53" label="+" source="12" target="85" weight="0.9729285">
        <attvalues>
          <attvalue for="att1" value="+"/>
        </attvalues>
      </edge>
      <edge id="54" label="-" source="12" target="106" weight="0.85281">
        <attvalues>
          <attvalue for="att1" value="-"/>
        </attvalues>
      </edge>
      <edge id="55" label="+" source="12" target="147" weight="0.9336335">
        <attvalues>
          <attvalue for="att1" value="+"/>
        </attvalues>
      </edge>
      <edge id="56" label="-" source="13" target="33" weight="0.954573">
        <attvalues>
          <attvalue for="att1" value="-"/>
        </attvalues>
      </edge>
      <edge id="57" label="+" source="13" target="70" weight="0.8433681">
        <attvalues>
          <attvalue for="att1" value="+"/>
        </attvalues>
      </edge>
      <edge id="58" label="+" source="14" target="70" weight="0.9561579">
        <attvalues>
          <attvalue for="att1" value="+"/>
        </attvalues>
      </edge>
      <edge id="59" label="-" source="14" target="92" weight="0.9674991">
        <attvalues>
          <attvalue for="att1" value="-"/>
        </attvalues>
      </edge>
      <edge id="60" label="+" source="14" target="128" weight="0.8837476">
        <attvalues>
          <attvalue for="att1" value="+"/>
        </attvalues>
      </edge>
      <edge id="61" label="+" source="14" target="129" weight="0.9904042">
        <attvalues>
          <attvalue for="att1" value="+"/>
        </attvalues>
      </edge>
      <edge id="62" label="+" source="14" target="140" weight="0.9886967">
        <attvalues>
          <attvalue for="att1" value="+"/>
        </attvalues>
      </edge>
      <edge id="63" label="+" source="15" target="26" weight="0.9720874">
        <attvalues>
          <attvalue for="att1" value="+"/>
        </attvalues>
      </edge>
      <edge id="64" label="+" source="15" target="37" weight="0.9357502">
        <attvalues>
          <attvalue for="att1" value="+"/>
        </attvalues>
      </edge>
      <edge id="65" label="-" source="15" target="60" weight="0.9330446">
        <attvalues>
          <attvalue for="att1" value="-"/>
        </attvalues>
      </edge>
      <edge id="66" label="-" source="15" target="64" weight="0.8761372">
        <attvalues>
          <attvalue for="att1" value="-"/>
        </attvalues>
      </edge>
      <edge id="67" label="-" source="15" target="70" weight="0.9307053">
        <attvalues>
          <attvalue for="att1" value="-"/>
        </attvalues>
      </edge>
      <edge id="68" label="+" source="15" target="92" weight="0.9839385">
        <attvalues>
          <attvalue for="att1" value="+"/>
        </attvalues>
      </edge>
      <edge id="69" label="-" source="15" target="128" weight="0.8415763">
        <attvalues>
          <attvalue for="att1" value="-"/>
        </attvalues>
      </edge>
      <edge id="70" label="-" source="15" target="129" weight="0.9261434">
        <attvalues>
          <attvalue for="att1" value="-"/>
        </attvalues>
      </edge>
      <edge id="71" label="-" source="15" target="132" weight="0.9365736">
        <attvalues>
          <attvalue for="att1" value="-"/>
        </attvalues>
      </edge>
      <edge id="72" label="+" source="15" target="148" weight="0.8932718">
        <attvalues>
          <attvalue for="att1" value="+"/>
        </attvalues>
      </edge>
      <edge id="73" label="-" source="16" target="49" weight="0.7708954">
        <attvalues>
          <attvalue for="att1" value="-"/>
        </attvalues>
      </edge>
      <edge id="74" label="+" source="16" target="75" weight="0.8989466">
        <attvalues>
          <attvalue for="att1" value="+"/>
        </attvalues>
      </edge>
      <edge id="75" label="-" source="16" target="97" weight="0.9884457">
        <attvalues>
          <attvalue for="att1" value="-"/>
        </attvalues>
      </edge>
      <edge id="76" label="+" source="16" target="133" weight="0.8524297">
        <attvalues>
          <attvalue for="att1" value="+"/>
        </attvalues>
      </edge>
      <edge id="77" label="+" source="16" target="134" weight="1">
        <attvalues>
          <attvalue for="att1" value="+"/>
        </attvalues>
      </edge>
      <edge id="78" label="+" source="16" target="137" weight="1">
        <attvalues>
          <attvalue for="att1" value="+"/>
        </attvalues>
      </edge>
      <edge id="79" label="-" source="16" target="139" weight="0.9671933">
        <attvalues>
          <attvalue for="att1" value="-"/>
        </attvalues>
      </edge>
      <edge id="80" label="-" source="17" target="101" weight="0.8338214">
        <attvalues>
          <attvalue for="att1" value="-"/>
        </attvalues>
      </edge>
      <edge id="81" label="-" source="17" target="125" weight="0.7833431">
        <attvalues>
          <attvalue for="att1" value="-"/>
        </attvalues>
      </edge>
      <edge id="82" label="-" source="17" target="132" weight="0.7135692">
        <attvalues>
          <attvalue for="att1" value="-"/>
        </attvalues>
      </edge>
      <edge id="83" label="-" source="18" target="62" weight="0.8859083">
        <attvalues>
          <attvalue for="att1" value="-"/>
        </attvalues>
      </edge>
      <edge id="84" label="-" source="18" target="77" weight="0.9465994">
        <attvalues>
          <attvalue for="att1" value="-"/>
        </attvalues>
      </edge>
      <edge id="85" label="+" source="19" target="45" weight="0.941076">
        <attvalues>
          <attvalue for="att1" value="+"/>
        </attvalues>
      </edge>
      <edge id="86" label="-" source="19" target="91" weight="0.952535">
        <attvalues>
          <attvalue for="att1" value="-"/>
        </attvalues>
      </edge>
      <edge id="87" label="-" source="19" target="100" weight="0.9569737">
        <attvalues>
          <attvalue for="att1" value="-"/>
        </attvalues>
      </edge>
      <edge id="88" label="-" source="20" target="118" weight="0.8864661">
        <attvalues>
          <attvalue for="att1" value="-"/>
        </attvalues>
      </edge>
      <edge id="89" label="-" source="21" target="84" weight="0.9415427">
        <attvalues>
          <attvalue for="att1" value="-"/>
        </attvalues>
      </edge>
      <edge id="90" label="-" source="22" target="87" weight="0.9866932">
        <attvalues>
          <attvalue for="att1" value="-"/>
        </attvalues>
      </edge>
      <edge id="91" label="-" source="22" target="112" weight="0.8743044">
        <attvalues>
          <attvalue for="att1" value="-"/>
        </attvalues>
      </edge>
      <edge id="92" label="-" source="23" target="90" weight="0.9456852">
        <attvalues>
          <attvalue for="att1" value="-"/>
        </attvalues>
      </edge>
      <edge id="93" label="-" source="23" target="96" weight="0.8522318">
        <attvalues>
          <attvalue for="att1" value="-"/>
        </attvalues>
      </edge>
      <edge id="94" label="-" source="23" target="101" weight="0.8172587">
        <attvalues>
          <attvalue for="att1" value="-"/>
        </attvalues>
      </edge>
      <edge id="95" label="-" source="23" target="109" weight="1">
        <attvalues>
          <attvalue for="att1" value="-"/>
        </attvalues>
      </edge>
      <edge id="96" label="-" source="23" target="110" weight="1">
        <attvalues>
          <attvalue for="att1" value="-"/>
        </attvalues>
      </edge>
      <edge id="97" label="-" source="24" target="106" weight="0.9455764">
        <attvalues>
          <attvalue for="att1" value="-"/>
        </attvalues>
      </edge>
      <edge id="98" label="-" source="25" target="65" weight="0.73791">
        <attvalues>
          <attvalue for="att1" value="-"/>
        </attvalues>
      </edge>
      <edge id="99" label="-" source="26" target="116" weight="1">
        <attvalues>
          <attvalue for="att1" value="-"/>
        </attvalues>
      </edge>
      <edge id="100" label="-" source="26" target="139" weight="0.9685896">
        <attvalues>
          <attvalue for="att1" value="-"/>
        </attvalues>
      </edge>
      <edge id="101" label="-" source="27" target="29" weight="0.9234504">
        <attvalues>
          <attvalue for="att1" value="-"/>
        </attvalues>
      </edge>
      <edge id="102" label="-" source="27" target="37" weight="0.9166007">
        <attvalues>
          <attvalue for="att1" value="-"/>
        </attvalues>
      </edge>
      <edge id="103" label="-" source="27" target="87" weight="0.9823229">
        <attvalues>
          <attvalue for="att1" value="-"/>
        </attvalues>
      </edge>
      <edge id="104" label="+" source="28" target="83" weight="0.8481647">
        <attvalues>
          <attvalue for="att1" value="+"/>
        </attvalues>
      </edge>
      <edge id="105" label="-" source="29" target="33" weight="0.9460156">
        <attvalues>
          <attvalue for="att1" value="-"/>
        </attvalues>
      </edge>
      <edge id="106" label="-" source="29" target="36" weight="0.9353522">
        <attvalues>
          <attvalue for="att1" value="-"/>
        </attvalues>
      </edge>
      <edge id="107" label="-" source="29" target="40" weight="0.8815255">
        <attvalues>
          <attvalue for="att1" value="-"/>
        </attvalues>
      </edge>
      <edge id="108" label="-" source="29" target="76" weight="0.9186427">
        <attvalues>
          <attvalue for="att1" value="-"/>
        </attvalues>
      </edge>
      <edge id="109" label="-" source="29" target="87" weight="0.856737">
        <attvalues>
          <attvalue for="att1" value="-"/>
        </attvalues>
      </edge>
      <edge id="110" label="-" source="29" target="89" weight="0.8809086">
        <attvalues>
          <attvalue for="att1" value="-"/>
        </attvalues>
      </edge>
      <edge id="111" label="-" source="29" target="141" weight="0.8544322">
        <attvalues>
          <attvalue for="att1" value="-"/>
        </attvalues>
      </edge>
      <edge id="112" label="-" source="29" target="149" weight="0.9339781">
        <attvalues>
          <attvalue for="att1" value="-"/>
        </attvalues>
      </edge>
      <edge id="113" label="-" source="30" target="107" weight="0.6805732">
        <attvalues>
          <attvalue for="att1" value="-"/>
        </attvalues>
      </edge>
      <edge id="114" label="-" source="31" target="75" weight="0.9070359">
        <attvalues>
          <attvalue for="att1" value="-"/>
        </attvalues>
      </edge>
      <edge id="115" label="-" source="31" target="85" weight="0.6562614">
        <attvalues>
          <attvalue for="att1" value="-"/>
        </attvalues>
      </edge>
      <edge id="116" label="+" source="31" target="128" weight="0.7469048">
        <attvalues>
          <attvalue for="att1" value="+"/>
        </attvalues>
      </edge>
      <edge id="117" label="-" source="31" target="134" weight="0.8932684">
        <attvalues>
          <attvalue for="att1" value="-"/>
        </attvalues>
      </edge>
      <edge id="118" label="-" source="32" target="42" weight="0.6819996">
        <attvalues>
          <attvalue for="att1" value="-"/>
        </attvalues>
      </edge>
      <edge id="119" label="+" source="32" target="51" weight="0.7483764">
        <attvalues>
          <attvalue for="att1" value="+"/>
        </attvalues>
      </edge>
      <edge id="120" label="-" source="32" target="58" weight="0.7261853">
        <attvalues>
          <attvalue for="att1" value="-"/>
        </attvalues>
      </edge>
      <edge id="121" label="+" source="32" target="61" weight="0.959698">
        <attvalues>
          <attvalue for="att1" value="+"/>
        </attvalues>
      </edge>
      <edge id="122" label="+" source="32" target="82" weight="0.9297483">
        <attvalues>
          <attvalue for="att1" value="+"/>
        </attvalues>
      </edge>
      <edge id="123" label="-" source="33" target="137" weight="0.7448196">
        <attvalues>
          <attvalue for="att1" value="-"/>
        </attvalues>
      </edge>
      <edge id="124" label="-" source="33" target="145" weight="0.7614381">
        <attvalues>
          <attvalue for="att1" value="-"/>
        </attvalues>
      </edge>
      <edge id="125" label="-" source="34" target="53" weight="0.5665705">
        <attvalues>
          <attvalue for="att1" value="-"/>
        </attvalues>
      </edge>
      <edge id="126" label="+" source="34" target="93" weight="0.7601971">
        <attvalues>
          <attvalue for="att1" value="+"/>
        </attvalues>
      </edge>
      <edge id="127" label="-" source="35" target="65" weight="0.8117608">
        <attvalues>
          <attvalue for="att1" value="-"/>
        </attvalues>
      </edge>
      <edge id="128" label="+" source="35" target="107" weight="0.7700078">
        <attvalues>
          <attvalue for="att1" value="+"/>
        </attvalues>
      </edge>
      <edge id="129" label="+" source="35" target="135" weight="0.8234293">
        <attvalues>
          <attvalue for="att1" value="+"/>
        </attvalues>
      </edge>
      <edge id="130" label="+" source="35" target="140" weight="0.6769726">
        <attvalues>
          <attvalue for="att1" value="+"/>
        </attvalues>
      </edge>
      <edge id="131" label="-" source="36" target="41" weight="0.9708958">
        <attvalues>
          <attvalue for="att1" value="-"/>
        </attvalues>
      </edge>
      <edge id="132" label="-" source="36" target="119" weight="0.9452283">
        <attvalues>
          <attvalue for="att1" value="-"/>
        </attvalues>
      </edge>
      <edge id="133" label="-" source="37" target="39" weight="0.9421894">
        <attvalues>
          <attvalue for="att1" value="-"/>
        </attvalues>
      </edge>
      <edge id="134" label="-" source="37" target="51" weight="0.6731174">
        <attvalues>
          <attvalue for="att1" value="-"/>
        </attvalues>
      </edge>
      <edge id="135" label="-" source="37" target="84" weight="0.9412433">
        <attvalues>
          <attvalue for="att1" value="-"/>
        </attvalues>
      </edge>
      <edge id="136" label="-" source="37" target="100" weight="0.9085443">
        <attvalues>
          <attvalue for="att1" value="-"/>
        </attvalues>
      </edge>
      <edge id="137" label="-" source="37" target="133" weight="0.9010799">
        <attvalues>
          <attvalue for="att1" value="-"/>
        </attvalues>
      </edge>
      <edge id="138" label="-" source="38" target="62" weight="0.9877833">
        <attvalues>
          <attvalue for="att1" value="-"/>
        </attvalues>
      </edge>
      <edge id="139" label="-" source="38" target="76" weight="0.8859869">
        <attvalues>
          <attvalue for="att1" value="-"/>
        </attvalues>
      </edge>
      <edge id="140" label="-" source="39" target="104" weight="0.8962489">
        <attvalues>
          <attvalue for="att1" value="-"/>
        </attvalues>
      </edge>
      <edge id="141" label="-" source="39" target="138" weight="0.9730803">
        <attvalues>
          <attvalue for="att1" value="-"/>
        </attvalues>
      </edge>
      <edge id="142" label="-" source="39" target="141" weight="0.943276">
        <attvalues>
          <attvalue for="att1" value="-"/>
        </attvalues>
      </edge>
      <edge id="143" label="-" source="39" target="145" weight="0.8560147">
        <attvalues>
          <attvalue for="att1" value="-"/>
        </attvalues>
      </edge>
      <edge id="144" label="-" source="40" target="72" weight="0.9372359">
        <attvalues>
          <attvalue for="att1" value="-"/>
        </attvalues>
      </edge>
      <edge id="145" label="-" source="40" target="83" weight="0.910006">
        <attvalues>
          <attvalue for="att1" value="-"/>
        </attvalues>
      </edge>
      <edge id="146" label="-" source="40" target="85" weight="0.8932327">
        <attvalues>
          <attvalue for="att1" value="-"/>
        </attvalues>
      </edge>
      <edge id="147" label="+" source="40" target="116" weight="0.9618996">
        <attvalues>
          <attvalue for="att1" value="+"/>
        </attvalues>
      </edge>
      <edge id="148" label="-" source="41" target="117" weight="0.8849697">
        <attvalues>
          <attvalue for="att1" value="-"/>
        </attvalues>
      </edge>
      <edge id="149" label="-" source="42" target="52" weight="0.9638057">
        <attvalues>
          <attvalue for="att1" value="-"/>
        </attvalues>
      </edge>
      <edge id="150" label="-" source="42" target="80" weight="0.9184613">
        <attvalues>
          <attvalue for="att1" value="-"/>
        </attvalues>
      </edge>
      <edge id="151" label="+" source="44" target="64" weight="0.8479904">
        <attvalues>
          <attvalue for="att1" value="+"/>
        </attvalues>
      </edge>
      <edge id="152" label="+" source="45" target="102" weight="0.7986356">
        <attvalues>
          <attvalue for="att1" value="+"/>
        </attvalues>
      </edge>
      <edge id="153" label="-" source="46" target="102" weight="0.8251881">
        <attvalues>
          <attvalue for="att1" value="-"/>
        </attvalues>
      </edge>
      <edge id="154" label="-" source="46" target="122" weight="0.867572">
        <attvalues>
          <attvalue for="att1" value="-"/>
        </attvalues>
      </edge>
      <edge id="155" label="-" source="47" target="64" weight="1">
        <attvalues>
          <attvalue for="att1" value="-"/>
        </attvalues>
      </edge>
      <edge id="156" label="+" source="47" target="73" weight="0.9330864">
        <attvalues>
          <attvalue for="att1" value="+"/>
        </attvalues>
      </edge>
      <edge id="157" label="+" source="47" target="77" weight="0.9660529">
        <attvalues>
          <attvalue for="att1" value="+"/>
        </attvalues>
      </edge>
      <edge id="158" label="+" source="47" target="120" weight="0.884315">
        <attvalues>
          <attvalue for="att1" value="+"/>
        </attvalues>
      </edge>
      <edge id="159" label="-" source="49" target="57" weight="0.9612449">
        <attvalues>
          <attvalue for="att1" value="-"/>
        </attvalues>
      </edge>
      <edge id="160" label="+" source="49" target="79" weight="0.9839771">
        <attvalues>
          <attvalue for="att1" value="+"/>
        </attvalues>
      </edge>
      <edge id="161" label="-" source="49" target="115" weight="0.8883338">
        <attvalues>
          <attvalue for="att1" value="-"/>
        </attvalues>
      </edge>
      <edge id="162" label="-" source="49" target="116" weight="0.9192023">
        <attvalues>
          <attvalue for="att1" value="-"/>
        </attvalues>
      </edge>
      <edge id="163" label="-" source="49" target="119" weight="0.9383026">
        <attvalues>
          <attvalue for="att1" value="-"/>
        </attvalues>
      </edge>
      <edge id="164" label="+" source="49" target="121" weight="0.9846152">
        <attvalues>
          <attvalue for="att1" value="+"/>
        </attvalues>
      </edge>
      <edge id="165" label="-" source="49" target="123" weight="0.9844976">
        <attvalues>
          <attvalue for="att1" value="-"/>
        </attvalues>
      </edge>
      <edge id="166" label="+" source="50" target="80" weight="0.987333">
        <attvalues>
          <attvalue for="att1" value="+"/>
        </attvalues>
      </edge>
      <edge id="167" label="-" source="50" target="113" weight="0.8832539">
        <attvalues>
          <attvalue for="att1" value="-"/>
        </attvalues>
      </edge>
      <edge id="168" label="+" source="50" target="135" weight="0.8639389">
        <attvalues>
          <attvalue for="att1" value="+"/>
        </attvalues>
      </edge>
      <edge id="169" label="-" source="50" target="146" weight="0.9199992">
        <attvalues>
          <attvalue for="att1" value="-"/>
        </attvalues>
      </edge>
      <edge id="170" label="-" source="51" target="52" weight="0.8816329">
        <attvalues>
          <attvalue for="att1" value="-"/>
        </attvalues>
      </edge>
      <edge id="171" label="+" source="52" target="60" weight="0.98346">
        <attvalues>
          <attvalue for="att1" value="+"/>
        </attvalues>
      </edge>
      <edge id="172" label="-" source="52" target="93" weight="0.9016256">
        <attvalues>
          <attvalue for="att1" value="-"/>
        </attvalues>
      </edge>
      <edge id="173" label="-" source="54" target="76" weight="0.9735359">
        <attvalues>
          <attvalue for="att1" value="-"/>
        </attvalues>
      </edge>
      <edge id="174" label="+" source="54" target="95" weight="0.9462993">
        <attvalues>
          <attvalue for="att1" value="+"/>
        </attvalues>
      </edge>
      <edge id="175" label="-" source="54" target="119" weight="0.8463756">
        <attvalues>
          <attvalue for="att1" value="-"/>
        </attvalues>
      </edge>
      <edge id="176" label="+" source="54" target="140" weight="0.9466022">
        <attvalues>
          <attvalue for="att1" value="+"/>
        </attvalues>
      </edge>
      <edge id="177" label="+" source="54" target="143" weight="0.9951196">
        <attvalues>
          <attvalue for="att1" value="+"/>
        </attvalues>
      </edge>
      <edge id="178" label="+" source="54" target="147" weight="0.8113299">
        <attvalues>
          <attvalue for="att1" value="+"/>
        </attvalues>
      </edge>
      <edge id="179" label="+" source="55" target="89" weight="0.9974047">
        <attvalues>
          <attvalue for="att1" value="+"/>
        </attvalues>
      </edge>
      <edge id="180" label="+" source="55" target="99" weight="0.8523361">
        <attvalues>
          <attvalue for="att1" value="+"/>
        </attvalues>
      </edge>
      <edge id="181" label="+" source="55" target="101" weight="0.8457075">
        <attvalues>
          <attvalue for="att1" value="+"/>
        </attvalues>
      </edge>
      <edge id="182" label="-" source="55" target="133" weight="0.9068283">
        <attvalues>
          <attvalue for="att1" value="-"/>
        </attvalues>
      </edge>
      <edge id="183" label="-" source="55" target="146" weight="0.9260523">
        <attvalues>
          <attvalue for="att1" value="-"/>
        </attvalues>
      </edge>
      <edge id="184" label="-" source="56" target="71" weight="0.9270855">
        <attvalues>
          <attvalue for="att1" value="-"/>
        </attvalues>
      </edge>
      <edge id="185" label="+" source="56" target="93" weight="0.972464">
        <attvalues>
          <attvalue for="att1" value="+"/>
        </attvalues>
      </edge>
      <edge id="186" label="-" source="56" target="129" weight="0.8094536">
        <attvalues>
          <attvalue for="att1" value="-"/>
        </attvalues>
      </edge>
      <edge id="187" label="-" source="56" target="130" weight="0.9026187">
        <attvalues>
          <attvalue for="att1" value="-"/>
        </attvalues>
      </edge>
      <edge id="188" label="-" source="56" target="133" weight="0.9135451">
        <attvalues>
          <attvalue for="att1" value="-"/>
        </attvalues>
      </edge>
      <edge id="189" label="-" source="56" target="137" weight="0.9912787">
        <attvalues>
          <attvalue for="att1" value="-"/>
        </attvalues>
      </edge>
      <edge id="190" label="+" source="57" target="87" weight="0.9737608">
        <attvalues>
          <attvalue for="att1" value="+"/>
        </attvalues>
      </edge>
      <edge id="191" label="-" source="57" target="102" weight="0.8829835">
        <attvalues>
          <attvalue for="att1" value="-"/>
        </attvalues>
      </edge>
      <edge id="192" label="-" source="58" target="108" weight="0.8762356">
        <attvalues>
          <attvalue for="att1" value="-"/>
        </attvalues>
      </edge>
      <edge id="193" label="-" source="60" target="77" weight="0.9069873">
        <attvalues>
          <attvalue for="att1" value="-"/>
        </attvalues>
      </edge>
      <edge id="194" label="+" source="60" target="113" weight="0.9358648">
        <attvalues>
          <attvalue for="att1" value="+"/>
        </attvalues>
      </edge>
      <edge id="195" label="-" source="61" target="115" weight="0.7686909">
        <attvalues>
          <attvalue for="att1" value="-"/>
        </attvalues>
      </edge>
      <edge id="196" label="-" source="62" target="96" weight="0.9425149">
        <attvalues>
          <attvalue for="att1" value="-"/>
        </attvalues>
      </edge>
      <edge id="197" label="-" source="62" target="131" weight="0.9543515">
        <attvalues>
          <attvalue for="att1" value="-"/>
        </attvalues>
      </edge>
      <edge id="198" label="-" source="62" target="134" weight="0.9556871">
        <attvalues>
          <attvalue for="att1" value="-"/>
        </attvalues>
      </edge>
      <edge id="199" label="-" source="62" target="138" weight="0.8505109">
        <attvalues>
          <attvalue for="att1" value="-"/>
        </attvalues>
      </edge>
      <edge id="200" label="-" source="63" target="88" weight="0.9448156">
        <attvalues>
          <attvalue for="att1" value="-"/>
        </attvalues>
      </edge>
      <edge id="201" label="-" source="63" target="93" weight="0.9122244">
        <attvalues>
          <attvalue for="att1" value="-"/>
        </attvalues>
      </edge>
      <edge id="202" label="-" source="63" target="98" weight="0.8875831">
        <attvalues>
          <attvalue for="att1" value="-"/>
        </attvalues>
      </edge>
      <edge id="203" label="-" source="63" target="100" weight="0.87143">
        <attvalues>
          <attvalue for="att1" value="-"/>
        </attvalues>
      </edge>
      <edge id="204" label="+" source="63" target="132" weight="0.9709931">
        <attvalues>
          <attvalue for="att1" value="+"/>
        </attvalues>
      </edge>
      <edge id="205" label="+" source="63" target="145" weight="0.9681287">
        <attvalues>
          <attvalue for="att1" value="+"/>
        </attvalues>
      </edge>
      <edge id="206" label="-" source="64" target="74" weight="0.933866">
        <attvalues>
          <attvalue for="att1" value="-"/>
        </attvalues>
      </edge>
      <edge id="207" label="+" source="64" target="94" weight="0.8994399">
        <attvalues>
          <attvalue for="att1" value="+"/>
        </attvalues>
      </edge>
      <edge id="208" label="-" source="64" target="127" weight="0.7874802">
        <attvalues>
          <attvalue for="att1" value="-"/>
        </attvalues>
      </edge>
      <edge id="209" label="+" source="64" target="149" weight="0.9946042">
        <attvalues>
          <attvalue for="att1" value="+"/>
        </attvalues>
      </edge>
      <edge id="210" label="-" source="65" target="76" weight="0.8658347">
        <attvalues>
          <attvalue for="att1" value="-"/>
        </attvalues>
      </edge>
      <edge id="211" label="-" source="65" target="80" weight="0.7470005">
        <attvalues>
          <attvalue for="att1" value="-"/>
        </attvalues>
      </edge>
      <edge id="212" label="+" source="65" target="108" weight="0.874185">
        <attvalues>
          <attvalue for="att1" value="+"/>
        </attvalues>
      </edge>
      <edge id="213" label="-" source="66" target="132" weight="0.7934165">
        <attvalues>
          <attvalue for="att1" value="-"/>
        </attvalues>
      </edge>
      <edge id="214" label="-" source="67" target="100" weight="0.9132082">
        <attvalues>
          <attvalue for="att1" value="-"/>
        </attvalues>
      </edge>
      <edge id="215" label="-" source="68" target="71" weight="0.9291902">
        <attvalues>
          <attvalue for="att1" value="-"/>
        </attvalues>
      </edge>
      <edge id="216" label="-" source="68" target="87" weight="0.9177167">
        <attvalues>
          <attvalue for="att1" value="-"/>
        </attvalues>
      </edge>
      <edge id="217" label="-" source="68" target="113" weight="0.8186277">
        <attvalues>
          <attvalue for="att1" value="-"/>
        </attvalues>
      </edge>
      <edge id="218" label="-" source="68" target="137" weight="0.8095809">
        <attvalues>
          <attvalue for="att1" value="-"/>
        </attvalues>
      </edge>
      <edge id="219" label="-" source="69" target="112" weight="0.9199152">
        <attvalues>
          <attvalue for="att1" value="-"/>
        </attvalues>
      </edge>
      <edge id="220" label="+" source="69" target="127" weight="0.867681">
        <attvalues>
          <attvalue for="att1" value="+"/>
        </attvalues>
      </edge>
      <edge id="221" label="-" source="70" target="77" weight="0.842553">
        <attvalues>
          <attvalue for="att1" value="-"/>
        </attvalues>
      </edge>
      <edge id="222" label="-" source="70" target="88" weight="0.8910073">
        <attvalues>
          <attvalue for="att1" value="-"/>
        </attvalues>
      </edge>
      <edge id="223" label="-" source="70" target="122" weight="0.8833453">
        <attvalues>
          <attvalue for="att1" value="-"/>
        </attvalues>
      </edge>
      <edge id="224" label="+" source="72" target="107" weight="0.914122">
        <attvalues>
          <attvalue for="att1" value="+"/>
        </attvalues>
      </edge>
      <edge id="225" label="+" source="72" target="114" weight="0.8427272">
        <attvalues>
          <attvalue for="att1" value="+"/>
        </attvalues>
      </edge>
      <edge id="226" label="-" source="72" target="135" weight="0.8459143">
        <attvalues>
          <attvalue for="att1" value="-"/>
        </attvalues>
      </edge>
      <edge id="227" label="-" source="73" target="119" weight="0.9440577">
        <attvalues>
          <attvalue for="att1" value="-"/>
        </attvalues>
      </edge>
      <edge id="228" label="+" source="73" target="141" weight="0.9898857">
        <attvalues>
          <attvalue for="att1" value="+"/>
        </attvalues>
      </edge>
      <edge id="229" label="-" source="74" target="102" weight="0.8534341">
        <attvalues>
          <attvalue for="att1" value="-"/>
        </attvalues>
      </edge>
      <edge id="230" label="-" source="74" target="103" weight="0.9429414">
        <attvalues>
          <attvalue for="att1" value="-"/>
        </attvalues>
      </edge>
      <edge id="231" label="-" source="74" target="106" weight="0.9557514">
        <attvalues>
          <attvalue for="att1" value="-"/>
        </attvalues>
      </edge>
      <edge id="232" label="+" source="74" target="108" weight="0.9839116">
        <attvalues>
          <attvalue for="att1" value="+"/>
        </attvalues>
      </edge>
      <edge id="233" label="-" source="74" target="110" weight="0.9918578">
        <attvalues>
          <attvalue for="att1" value="-"/>
        </attvalues>
      </edge>
      <edge id="234" label="+" source="75" target="84" weight="0.9708321">
        <attvalues>
          <attvalue for="att1" value="+"/>
        </attvalues>
      </edge>
      <edge id="235" label="+" source="78" target="124" weight="0.9516439">
        <attvalues>
          <attvalue for="att1" value="+"/>
        </attvalues>
      </edge>
      <edge id="236" label="-" source="78" target="144" weight="0.9560037">
        <attvalues>
          <attvalue for="att1" value="-"/>
        </attvalues>
      </edge>
      <edge id="237" label="-" source="78" target="147" weight="0.9458345">
        <attvalues>
          <attvalue for="att1" value="-"/>
        </attvalues>
      </edge>
      <edge id="238" label="-" source="79" target="81" weight="0.8680174">
        <attvalues>
          <attvalue for="att1" value="-"/>
        </attvalues>
      </edge>
      <edge id="239" label="-" source="79" target="116" weight="0.9388233">
        <attvalues>
          <attvalue for="att1" value="-"/>
        </attvalues>
      </edge>
      <edge id="240" label="-" source="79" target="127" weight="0.8883453">
        <attvalues>
          <attvalue for="att1" value="-"/>
        </attvalues>
      </edge>
      <edge id="241" label="-" source="79" target="129" weight="0.8916926">
        <attvalues>
          <attvalue for="att1" value="-"/>
        </attvalues>
      </edge>
      <edge id="242" label="+" source="80" target="92" weight="0.9677429">
        <attvalues>
          <attvalue for="att1" value="+"/>
        </attvalues>
      </edge>
      <edge id="243" label="-" source="80" target="118" weight="0.9170427">
        <attvalues>
          <attvalue for="att1" value="-"/>
        </attvalues>
      </edge>
      <edge id="244" label="+" source="80" target="124" weight="0.9757113">
        <attvalues>
          <attvalue for="att1" value="+"/>
        </attvalues>
      </edge>
      <edge id="245" label="-" source="82" target="135" weight="0.9714078">
        <attvalues>
          <attvalue for="att1" value="-"/>
        </attvalues>
      </edge>
      <edge id="246" label="-" source="82" target="138" weight="0.9448352">
        <attvalues>
          <attvalue for="att1" value="-"/>
        </attvalues>
      </edge>
      <edge id="247" label="-" source="82" target="142" weight="0.8834235">
        <attvalues>
          <attvalue for="att1" value="-"/>
        </attvalues>
      </edge>
      <edge id="248" label="-" source="83" target="111" weight="0.9287659">
        <attvalues>
          <attvalue for="att1" value="-"/>
        </attvalues>
      </edge>
      <edge id="249" label="-" source="83" target="122" weight="0.9070294">
        <attvalues>
          <attvalue for="att1" value="-"/>
        </attvalues>
      </edge>
      <edge id="250" label="-" source="83" target="124" weight="0.9016696">
        <attvalues>
          <attvalue for="att1" value="-"/>
        </attvalues>
      </edge>
      <edge id="251" label="+" source="84" target="91" weight="0.9800588">
        <attvalues>
          <attvalue for="att1" value="+"/>
        </attvalues>
      </edge>
      <edge id="252" label="+" source="84" target="103" weight="0.9865629">
        <attvalues>
          <attvalue for="att1" value="+"/>
        </attvalues>
      </edge>
      <edge id="253" label="-" source="84" target="117" weight="0.9145344">
        <attvalues>
          <attvalue for="att1" value="-"/>
        </attvalues>
      </edge>
      <edge id="254" label="+" source="84" target="123" weight="0.9749455">
        <attvalues>
          <attvalue for="att1" value="+"/>
        </attvalues>
      </edge>
      <edge id="255" label="-" source="85" target="89" weight="0.9710564">
        <attvalues>
          <attvalue for="att1" value="-"/>
        </attvalues>
      </edge>
      <edge id="256" label="-" source="85" target="93" weight="1">
        <attvalues>
          <attvalue for="att1" value="-"/>
        </attvalues>
      </edge>
      <edge id="257" label="-" source="85" target="144" weight="1">
        <attvalues>
          <attvalue for="att1" value="-"/>
        </attvalues>
      </edge>
      <edge id="258" label="-" source="86" target="97" weight="0.9117637">
        <attvalues>
          <attvalue for="att1" value="-"/>
        </attvalues>
      </edge>
      <edge id="259" label="-" source="86" target="101" weight="0.9903458">
        <attvalues>
          <attvalue for="att1" value="-"/>
        </attvalues>
      </edge>
      <edge id="260" label="-" source="86" target="123" weight="0.8597199">
        <attvalues>
          <attvalue for="att1" value="-"/>
        </attvalues>
      </edge>
      <edge id="261" label="-" source="89" target="126" weight="1">
        <attvalues>
          <attvalue for="att1" value="-"/>
        </attvalues>
      </edge>
      <edge id="262" label="-" source="90" target="109" weight="1">
        <attvalues>
          <attvalue for="att1" value="-"/>
        </attvalues>
      </edge>
      <edge id="263" label="-" source="90" target="110" weight="1">
        <attvalues>
          <attvalue for="att1" value="-"/>
        </attvalues>
      </edge>
      <edge id="264" label="-" source="91" target="94" weight="1">
        <attvalues>
          <attvalue for="att1" value="-"/>
        </attvalues>
      </edge>
      <edge id="265" label="-" source="91" target="126" weight="1">
        <attvalues>
          <attvalue for="att1" value="-"/>
        </attvalues>
      </edge>
      <edge id="266" label="-" source="91" target="138" weight="0.9294029">
        <attvalues>
          <attvalue for="att1" value="-"/>
        </attvalues>
      </edge>
      <edge id="267" label="-" source="91" target="146" weight="1">
        <attvalues>
          <attvalue for="att1" value="-"/>
        </attvalues>
      </edge>
      <edge id="268" label="-" source="91" target="147" weight="0.9142323">
        <attvalues>
          <attvalue for="att1" value="-"/>
        </attvalues>
      </edge>
      <edge id="269" label="-" source="92" target="138" weight="0.9625273">
        <attvalues>
          <attvalue for="att1" value="-"/>
        </attvalues>
      </edge>
      <edge id="270" label="-" source="94" target="116" weight="1">
        <attvalues>
          <attvalue for="att1" value="-"/>
        </attvalues>
      </edge>
      <edge id="271" label="-" source="94" target="117" weight="1">
        <attvalues>
          <attvalue for="att1" value="-"/>
        </attvalues>
      </edge>
      <edge id="272" label="-" source="96" target="149" weight="1">
        <attvalues>
          <attvalue for="att1" value="-"/>
        </attvalues>
      </edge>
      <edge id="273" label="-" source="98" target="135" weight="1">
        <attvalues>
          <attvalue for="att1" value="-"/>
        </attvalues>
      </edge>
      <edge id="274" label="-" source="102" target="123" weight="0.8696701">
        <attvalues>
          <attvalue for="att1" value="-"/>
        </attvalues>
      </edge>
      <edge id="275" label="+" source="102" target="130" weight="0.9577892">
        <attvalues>
          <attvalue for="att1" value="+"/>
        </attvalues>
      </edge>
      <edge id="276" label="-" source="104" target="115" weight="0.7493998">
        <attvalues>
          <attvalue for="att1" value="-"/>
        </attvalues>
      </edge>
      <edge id="277" label="-" source="104" target="121" weight="0.9086709">
        <attvalues>
          <attvalue for="att1" value="-"/>
        </attvalues>
      </edge>
      <edge id="278" label="-" source="104" target="127" weight="0.8193208">
        <attvalues>
          <attvalue for="att1" value="-"/>
        </attvalues>
      </edge>
      <edge id="279" label="-" source="104" target="135" weight="1">
        <attvalues>
          <attvalue for="att1" value="-"/>
        </attvalues>
      </edge>
      <edge id="280" label="-" source="104" target="136" weight="1">
        <attvalues>
          <attvalue for="att1" value="-"/>
        </attvalues>
      </edge>
      <edge id="281" label="+" source="105" target="143" weight="0.9122157">
        <attvalues>
          <attvalue for="att1" value="+"/>
        </attvalues>
      </edge>
      <edge id="282" label="-" source="107" target="131" weight="0.9303375">
        <attvalues>
          <attvalue for="att1" value="-"/>
        </attvalues>
      </edge>
      <edge id="283" label="-" source="107" target="137" weight="1">
        <attvalues>
          <attvalue for="att1" value="-"/>
        </attvalues>
      </edge>
      <edge id="284" label="-" source="107" target="143" weight="1">
        <attvalues>
          <attvalue for="att1" value="-"/>
        </attvalues>
      </edge>
      <edge id="285" label="-" source="108" target="110" weight="1">
        <attvalues>
          <attvalue for="att1" value="-"/>
        </attvalues>
      </edge>
      <edge id="286" label="-" source="108" target="111" weight="1">
        <attvalues>
          <attvalue for="att1" value="-"/>
        </attvalues>
      </edge>
      <edge id="287" label="-" source="108" target="122" weight="0.9969434">
        <attvalues>
          <attvalue for="att1" value="-"/>
        </attvalues>
      </edge>
      <edge id="288" label="-" source="109" target="120" weight="0.9116246">
        <attvalues>
          <attvalue for="att1" value="-"/>
        </attvalues>
      </edge>
      <edge id="289" label="+" source="110" target="145" weight="0.9503303">
        <attvalues>
          <attvalue for="att1" value="+"/>
        </attvalues>
      </edge>
      <edge id="290" label="-" source="111" target="139" weight="1">
        <attvalues>
          <attvalue for="att1" value="-"/>
        </attvalues>
      </edge>
      <edge id="291" label="+" source="111" target="148" weight="0.8970011">
        <attvalues>
          <attvalue for="att1" value="+"/>
        </attvalues>
      </edge>
      <edge id="292" label="+" source="113" target="146" weight="0.8404848">
        <attvalues>
          <attvalue for="att1" value="+"/>
        </attvalues>
      </edge>
      <edge id="293" label="-" source="115" target="124" weight="0.7063942">
        <attvalues>
          <attvalue for="att1" value="-"/>
        </attvalues>
      </edge>
      <edge id="294" label="-" source="115" target="133" weight="0.9516519">
        <attvalues>
          <attvalue for="att1" value="-"/>
        </attvalues>
      </edge>
      <edge id="295" label="-" source="115" target="136" weight="0.7704109">
        <attvalues>
          <attvalue for="att1" value="-"/>
        </attvalues>
      </edge>
      <edge id="296" label="-" source="115" target="144" weight="1">
        <attvalues>
          <attvalue for="att1" value="-"/>
        </attvalues>
      </edge>
      <edge id="297" label="-" source="115" target="145" weight="1">
        <attvalues>
          <attvalue for="att1" value="-"/>
        </attvalues>
      </edge>
      <edge id="298" label="+" source="117" target="131" weight="0.8603368">
        <attvalues>
          <attvalue for="att1" value="+"/>
        </attvalues>
      </edge>
      <edge id="299" label="+" source="119" target="132" weight="0.9850836">
        <attvalues>
          <attvalue for="att1" value="+"/>
        </attvalues>
      </edge>
      <edge id="300" label="+" source="119" target="133" weight="0.9025425">
        <attvalues>
          <attvalue for="att1" value="+"/>
        </attvalues>
      </edge>
      <edge id="301" label="+" source="119" target="149" weight="0.9284134">
        <attvalues>
          <attvalue for="att1" value="+"/>
        </attvalues>
      </edge>
      <edge id="302" label="-" source="121" target="126" weight="0.8397311">
        <attvalues>
          <attvalue for="att1" value="-"/>
        </attvalues>
      </edge>
      <edge id="303" label="+" source="121" target="148" weight="0.9558766">
        <attvalues>
          <attvalue for="att1" value="+"/>
        </attvalues>
      </edge>
      <edge id="304" label="-" source="122" target="132" weight="0.9270133">
        <attvalues>
          <attvalue for="att1" value="-"/>
        </attvalues>
      </edge>
      <edge id="305" label="-" source="122" target="136" weight="0.7799304">
        <attvalues>
          <attvalue for="att1" value="-"/>
        </attvalues>
      </edge>
      <edge id="306" label="-" source="124" target="128" weight="0.8462048">
        <attvalues>
          <attvalue for="att1" value="-"/>
        </attvalues>
      </edge>
      <edge id="307" label="-" source="128" target="131" weight="0.8852764">
        <attvalues>
          <attvalue for="att1" value="-"/>
        </attvalues>
      </edge>
      <edge id="308" label="+" source="128" target="138" weight="0.9683438">
        <attvalues>
          <attvalue for="att1" value="+"/>
        </attvalues>
      </edge>
      <edge id="309" label="+" source="131" target="146" weight="1">
        <attvalues>
          <attvalue for="att1" value="+"/>
        </attvalues>
      </edge>
      <edge id="310" label="-" source="134" target="135" weight="0.9853175">
        <attvalues>
          <attvalue for="att1" value="-"/>
        </attvalues>
      </edge>
      <edge id="311" label="-" source="134" target="136" weight="1">
        <attvalues>
          <attvalue for="att1" value="-"/>
        </attvalues>
      </edge>
      <edge id="312" label="+" source="137" target="148" weight="0.7230829">
        <attvalues>
          <attvalue for="att1" value="+"/>
        </attvalues>
      </edge>
      <edge id="313" label="+" source="146" target="147" weight="0.912456">
        <attvalues>
          <attvalue for="att1" value="+"/>
        </attvalues>
      </edge>
      <edge id="314" label="+" source="147" target="148" weight="0.9340985">
        <attvalues>
          <attvalue for="att1" value="+"/>
        </attvalues>
      </edge>
    </edges>
  </graph>
</gexf>
