# Supplementary material for: Microbial interactions mediate the fairy ring type effects on alpine meadow plant communities on the Tibetan plateau
Source: Environ Microbiome. 2026 Mar 10;21:55. doi: 10.1186/s40793-026-00873-z (PMC13088534; doi:10.1186/s40793-026-00873-z)
Supplement: Supplementary file 2 — Supplementary Material 2 [file 40793_2026_873_MOESM2_ESM.zip › co-occurrence network/cross-K/T2/Agaricus_10on_node.csv]

ID	degree	betweenness_centrality	closeness_centrality	eigenvector_centrality	Abundance	module	z	p	taxa_roles	phylum	class	order	family	genus	bf
FASV4	6	432	0.00208414802114059	0.13265793960267	1.02767731206814	M7	1.36557748399784	0.444444444444444	Peripheral nodes	Ascomycota	Sordariomycetes	Coniochaetales	Coniochaetaceae	Coniochaeta	f
FASV7	6	484	0.00247490663701118	0.484624925995658	1.2883698211375	M8	1.64477492467679	0.5	Peripheral nodes	Ascomycota	Sordariomycetes	Coniochaetales	Coniochaetaceae	Coniochaeta	f
FASV9	3	82	0.00202467978669119	0.126565393235619	2.03868402421422	M1	0.391440680629406	0	Peripheral nodes	Basidiomycota	Agaricomycetes	Agaricales	Hygrophoraceae	Hygrocybe	f
FASV13	2	39	0.00195059423469593	0.113692919029672	0.969021497527537	M1	-0.391440681	0	Peripheral nodes	Ascomycota	Archaeorhizomycetes	Archaeorhizomycetales	Archaeorhizomycetaceae	Archaeorhizomyces	f
FASV16	4	152	0.00218957710145218	0.255717450736035	0.23283957257405	M4	0.586032715327688	0.375	Peripheral nodes	Basidiomycota	Agaricomycetes	Agaricales	Hygrophoraceae	Hygrocybe	f
FASV17	4	101	0.00216297937197258	0.407746877249226	2.44316903302288	M3	-0.751599195	0.625	Connectors	Ascomycota	Archaeorhizomycetes	Archaeorhizomycetales	Archaeorhizomycetaceae	Archaeorhizomyces	f
FASV18	6	357	0.00230920502385396	0.432192902811514	0.578805973425829	M4	1.46508178831922	0.5	Peripheral nodes	Ascomycota	Sordariomycetes	Coniochaetales	Coniochaetaceae	Coniochaeta	f
FASV21	6	249	0.00226583256940239	0.355735289845029	0.597466068811846	M7	1.36557748399784	0.444444444444444	Peripheral nodes	Ascomycota	Archaeorhizomycetes	Archaeorhizomycetales	Archaeorhizomycetaceae	Archaeorhizomyces	f
FASV30	5	195	0.00223790976326775	0.313998321684344	0.211915568556642	M4	-0.293016358	0.72	Connectors	Ascomycota	Archaeorhizomycetes	Archaeorhizomycetales	Archaeorhizomycetaceae	Archaeorhizomyces	f
FASV33	4	230	0.00219017210776528	0.227222977318714	0.849788976274238	M2	-0.565895055	0.625	Connectors	Ascomycota	Pezizomycetes	Pezizales	Pulvinulaceae	Pulvinulaceae_gen_Incertae_sedis	f
FASV3	5	367	0.00231048938491762	0.291464657144344	4.63463258821011	M8	-0.149524993	0.72	Connectors	Ascomycota	Leotiomycetes	Erysiphales	Erysiphaceae	Blumeria	f
FASV37	10	875	0.00269747718580101	0.919188382012855	0.368674090457557	M4	1.46508178831922	0.76	Connectors	Ascomycota	Archaeorhizomycetes	Archaeorhizomycetales	Archaeorhizomycetaceae	Archaeorhizomyces	f
FASV38	2	23	0.00195554294980308	0.129503702485257	4.98828255775025	M3	-0.751599195	0	Peripheral nodes	Ascomycota	Leotiomycetes	Helotiales	Helotiales_fam_Incertae_sedis	Leohumicola	f
FASV41	5	47	0.00216335766746595	0.415714727872606	0.505331847843387	M3	1.78504808816202	0	Peripheral nodes	Ascomycota	Archaeorhizomycetes	Archaeorhizomycetales	Archaeorhizomycetaceae	Archaeorhizomyces	f
FASV28	10	866	0.00269675671105635	1	0.376494865729637	M3	1.78504808816202	0.7	Connectors	Basidiomycota					f
FASV47	9	702	0.00254456383186165	0.68882922304598	0.379856427030795	M6	1.41617017857443	0.666666666666667	Connectors	Mortierellomycota	Mortierellomycetes	Mortierellales	Mortierellaceae	Mortierellaceae_gen_Incertae_sedis	f
FASV48	3	212	0.0020406067661357	0.117212683452843	0.678760969666369	M8	0.747624965762176	0	Peripheral nodes						f
FASV49	4	267	0.00225228572490101	0.229454362068859	0.41546153550632	M7	-0.409673245	0.625	Connectors	Ascomycota	Archaeorhizomycetes	Archaeorhizomycetales	Archaeorhizomycetaceae	Archaeorhizomyces	f
FASV53	4	145	0.00210654554290036	0.273249488697621	0.302952136855335	M4	-0.293016358	0.625	Connectors						f
FASV54	1	0	0.0015420978484032	0.0190540182314382	0.188864862491562	M2	-1.461895558	0	Peripheral nodes	Ascomycota	Archaeorhizomycetes	Archaeorhizomycetales	Archaeorhizomycetaceae	Archaeorhizomyces	f
FASV56	1	0	0.0017525212109518	0.118986460685895	0.632179334493186	M6	-1.198297843	0	Peripheral nodes						f
FASV57	3	82	0.00193383410822522	0.114483639968538	0.103316557541697	M1	-0.391440681	0.444444444444444	Peripheral nodes	Ascomycota	Geoglossomycetes	Geoglossales	Geoglossales_fam_Incertae_sedis	Geoglossales_gen_Incertae_sedis	f
FASV55	6	276	0.00207869141534234	0.202367182457844	4.72285642154253	M5	1.65314778634151	0.444444444444444	Peripheral nodes	Basidiomycota	Agaricomycetes	Geastrales	Geastraceae	Geastrum	f
FASV58	1	0	0.00164767410370272	0.0456239049782826	0.249510172496117	M5	-1.357942824	0	Peripheral nodes	Basidiomycota	Agaricomycetes	Agaricales	Clavariaceae	Clavaria	f
FASV60	1	0	0.00177934532450822	0.0276504163330475	3.93481040794261	M9	-1.154700538	0	Peripheral nodes						f
FASV1	4	103	0.00214738852672835	0.352707714951907	0.338694451914581	M1	-0.391440681	0.625	Connectors						f
FASV69	4	150	0.00240028296650812	0.497707622648883	0.503410955671297	M1	-0.391440681	0.625	Connectors	Ascomycota	Sordariomycetes	Sordariomycetes_ord_Incertae_sedis	Sordariomycetes_fam_Incertae_sedis	Sordariomycetes_gen_Incertae_sedis	f
FASV73	1	0	0.00168666823494757	0.0442116216635487	2.34746744087768	M10	-1	0	Peripheral nodes						f
FASV74	9	565	0.00244654179452199	0.537695409366729	0.503891178714319	M1	0.391440680629406	0.790123456790123	Connectors	Basidiomycota	Agaricomycetes	Agaricales	Clavariaceae	Clavaria	f
FASV77	2	49	0.0019707684556344	0.0743932197764904	0.15195629147069	M1	-1.174322042	0.5	Peripheral nodes	Mortierellomycota	Mortierellomycetes	Mortierellales	Mortierellaceae	Mortierella	f
FASV81	4	173	0.00229564401333075	0.294018437401552	0.131238097328862	M6	-0.326808503	0.625	Connectors	Ascomycota	Leotiomycetes	Helotiales			f
FASV83	5	315	0.00223382078844299	0.168147420940602	0.360167282266872	M7	0.477952119399243	0.56	Peripheral nodes	Ascomycota	Leotiomycetes	Thelebolales	Pseudeurotiaceae	Pseudeurotium	f
FASV84	4	216	0.00229479814606124	0.263508073838395	0.313242630634388	M3	-0.751599195	0.625	Connectors	Ascomycota	Sordariomycetes	Coniochaetales	Coniochaetaceae	Coniochaeta	f
FASV91	5	275	0.00238650459014507	0.368633422641402	0.300619624932083	M8	-0.149524993	0.48	Peripheral nodes	Basidiomycota	Agaricomycetes	Agaricales	Clavariaceae	Clavaria	f
FASV96	4	219	0.00216852098140657	0.177058898092598	0.0775903230940633	M9	0	0.625	Connectors	Ascomycota	Pezizomycotina_cls_Incertae_sedis	Pezizomycotina_ord_Incertae_sedis	Pezizomycotina_fam_Incertae_sedis	Pezizomycotina_gen_Incertae_sedis	f
FASV98	3	80	0.00211470274083083	0.261824783987531	0.656533503103613	M8	-0.149524993	0.444444444444444	Peripheral nodes						f
FASV101	8	684	0.00269487295267694	0.91117009191921	0.439198274490003	M3	0.0939498993769485	0.75	Connectors						f
FASV103	2	21	0.00190432607619742	0.116704285503056	0.506155087345711	M5	-1.357942824	0.5	Peripheral nodes						f
FASV85	5	133	0.00237115901717054	0.47209459000048	0.226459466431037	M3	0.0939498993769485	0.56	Peripheral nodes	Fungi_phy_Incertae_sedis	Fungi_cls_Incertae_sedis	Fungi_ord_Incertae_sedis	Fungi_fam_Incertae_sedis	Fungi_gen_Incertae_sedis	f
FASV107	5	297	0.00231565086911354	0.357684213508487	0.949195146179894	M1	0.391440680629406	0.56	Peripheral nodes	Ascomycota	Dothideomycetes	Pleosporales	Pleosporales_fam_Incertae_sedis	Pleosporales_gen_Incertae_sedis	f
FASV109	2	14	0.00179534127726536	0.101879161739241	0.140979764773033	M8	-1.046674952	0.5	Peripheral nodes	Ascomycota					f
FASV110	4	146	0.00214859540876903	0.207143896396655	0.264191276954233	M7	0.477952119399243	0.375	Peripheral nodes						f
FASV2	1	0	0.00162147879482514	0.0251727047382167	0.536820758807291	M7	-1.29729861	0	Peripheral nodes	Ascomycota	Leotiomycetes	Erysiphales	Erysiphaceae	Blumeria	f
FASV111	1	0	0.00188848224463562	0.0943887388917505	0.111000126230057	M5	-1.357942824	0	Peripheral nodes	Basidiomycota	Agaricomycetes	Agaricales	Tricholomataceae	Floccularia	f
FASV114	2	46	0.00185505050241286	0.0893857752427044	0.230438457358938	M4	-0.293016358	0	Peripheral nodes	Ascomycota	Pezizomycotina_cls_Incertae_sedis	Pezizomycotina_ord_Incertae_sedis	Pezizomycotina_fam_Incertae_sedis	Pezizomycotina_gen_Incertae_sedis	f
FASV12	2	61	0.00193117249243919	0.107245433162357	0.445646983924877	M10	-1	0.5	Peripheral nodes						f
FASV126	6	373	0.00234397006215876	0.47307127546509	0.106197895799832	M5	0.649450916062736	0.666666666666667	Connectors	Ascomycota	Sordariomycetes	Coniochaetales	Coniochaetaceae	Coniochaeta	f
FASV130	1	0	0.0016416866825636	0.0237769199096586	0.454839825034164	M7	-1.29729861	0	Peripheral nodes	Mortierellomycota	Mortierellomycetes	Mortierellales	Mortierellales_fam_Incertae_sedis	Mortierellales_gen_Incertae_sedis	f
FASV132	8	562	0.00254423650835549	0.696827716046947	0.268033061298413	M1	1.17432204188822	0.65625	Connectors						f
FASV136	4	102	0.00215687953475296	0.277605809620076	1.29639640628516	M2	0.330105448480304	0.375	Peripheral nodes	Basidiomycota	Agaricomycetes	Agaricales	Hygrophoraceae	Hygrocybe	f
FASV129	4	386	0.00235331454260466	0.22930279597712	0.0812949008545226	M7	0.477952119399243	0.375	Peripheral nodes	Basidiomycota	Agaricomycetes	Agaricales	Tricholomataceae	Floccularia	f
FASV26	5	164	0.00225210823836409	0.308002738740663	0.388294631929618	M7	0.477952119399243	0.48	Peripheral nodes	Ascomycota	Leotiomycetes	Erysiphales	Erysiphaceae	Blumeria	f
FASV6	2	28	0.00209070792734593	0.130609538667229	0.129385808448633	M4	-1.172065431	0.5	Peripheral nodes						f
FASV29	7	509	0.00240041561597287	0.436443421804743	0.913109814661347	M9	1.15470053837925	0.73469387755102	Connectors	Ascomycota	Sordariomycetes	Hypocreales	Hypocreaceae	Kiflimonium	f
FASV154	5	251	0.00227104552665548	0.345991285629843	1.71810084135077	M2	-0.565895055	0.72	Connectors	Basidiomycota	Agaricomycetes	Agaricales	Hygrophoraceae	Hygrocybe	f
FASV155	7	331	0.00243103267146631	0.65408862411601	1.5205919640848	M4	2.34413086131075	0.448979591836735	Peripheral nodes	Basidiomycota	Agaricomycetes	Agaricales	Tricholomataceae	Dermoloma	f
FASV149	3	126	0.00212867501387776	0.246662134876122	0.219118914201979	M1	-0.391440681	0.444444444444444	Peripheral nodes	Fungi_phy_Incertae_sedis	Fungi_cls_Incertae_sedis	Fungi_ord_Incertae_sedis	Fungi_fam_Incertae_sedis	Fungi_gen_Incertae_sedis	f
FASV161	3	146	0.002249847250755	0.266286143553158	0.19421591925667	M4	-1.172065431	0.666666666666667	Connectors	Basidiomycota	Agaricomycetes	Agaricales	Agaricales_fam_Incertae_sedis	Agaricales_gen_Incertae_sedis	f
FASV5	1	0	0.00172399090156202	0.0880563783542776	0.114087274363773	M4	-1.172065431	0	Peripheral nodes						f
FASV177	5	109	0.00228963033444333	0.436133111086886	0.684523646182639	M7	0.477952119399243	0.56	Peripheral nodes	Basidiomycota	Agaricomycetes	Agaricales	Hygrophoraceae	Hygrocybe	f
FASV179	2	58	0.00207526854009606	0.124733065239033	0.137069377136993	M7	-1.29729861	0.5	Peripheral nodes						f
FASV190	6	237	0.00226883259224522	0.363973697700366	0.0806774712277794	M5	-0.354245954	0.777777777777778	Connectors	Ascomycota	Archaeorhizomycetes	Archaeorhizomycetales	Archaeorhizomycetaceae	Archaeorhizomyces	f
FASV196	6	255	0.00227189499648218	0.430118458130742	1.22463736299923	M3	0.0939498993769485	0.666666666666667	Connectors	Ascomycota	Sordariomycetes	Hypocreales	Hypocreaceae	Trichoderma	f
FASV195	7	533	0.00246992150219545	0.546318661406647	0.126710280066079	M5	1.65314778634151	0.612244897959184	Peripheral nodes	Ascomycota	Eurotiomycetes	Chaetothyriales	Chaetothyriales_fam_Incertae_sedis	Chaetothyriales_gen_Incertae_sedis	f
FASV200	5	372	0.00220491761829373	0.18391412448077	0.0834216029021937	M9	1.15470053837925	0.56	Peripheral nodes						f
FASV205	1	0	0.00190704248801826	0.101284028965743	1.1731162908121	M8	-1.046674952	0	Peripheral nodes	Ascomycota	Archaeorhizomycetes	Archaeorhizomycetales	Archaeorhizomycetaceae	Archaeorhizomyces	f
FASV95	1	0	0.00175650951892576	0.0799617794894311	0.0857541148254458	M3	-1.597148289	0	Peripheral nodes	Ascomycota	Ascomycota_cls_Incertae_sedis	Ascomycota_ord_Incertae_sedis	Ascomycota_fam_Incertae_sedis	Ascomycota_gen_Incertae_sedis	f
FASV202	4	127	0.00213849427731549	0.233022613	0.859667850302129	M4	-0.293016358	0.625	Connectors	Basidiomycota	Agaricomycetes	Phallales	Gastrosporiaceae	Gastrosporium	f
FASV213	2	48	0.00189542568968588	0.0698538093966419	0.376151849270335	M1	-0.391440681	0	Peripheral nodes	Ascomycota	Leotiomycetes	Helotiales	Helotiales_fam_Incertae_sedis	Leohumicola	f
FASV214	6	271	0.00228393966885744	0.455417283061568	0.106678118842855	M3	0.939498993769484	0.5	Peripheral nodes	Mortierellomycota	Mortierellomycetes	Mortierellales	Mortierellaceae	Mortierella	f
FASV220	3	10	0.0020050138156247	0.219764755086589	0.157101538360217	M4	0.586032715327688	0	Peripheral nodes	Basidiomycota	Agaricomycetes	Agaricales	Clavariaceae	Ramariopsis	f
FASV46	4	195	0.00209486121445757	0.206849163698019	0.470001152535303	M1	-0.391440681	0.625	Connectors	Ascomycota	Leotiomycetes	Erysiphales	Erysiphaceae	Blumeria	f
FASV222	3	24	0.00211360183307943	0.277427034245906	0.320240166404145	M5	-0.354245954	0.444444444444444	Peripheral nodes	Mortierellomycota	Mortierellomycetes	Mortierellales	Mortierellaceae	Linnemannia	f
FASV80	6	313	0.00222360106009719	0.350819382131221	0.472402267750416	M5	0.649450916062736	0.666666666666667	Connectors	Ascomycota	Leotiomycetes	Erysiphales	Erysiphaceae	Blumeria	f
FASV228	3	77	0.00213614186876207	0.303185229694595	0.936503537185728	M6	0.544680837913244	0	Peripheral nodes	Chytridiomycota					f
FASV239	4	199	0.0021821619778012	0.240718756310749	0.533733610673575	M9	0	0.625	Connectors	Chytridiomycota	Spizellomycetes	Spizellomycetales	Spizellomycetales_fam_Incertae_sedis	Spizellomycetales_gen_Incertae_sedis	f
FASV65	5	218	0.00226786631852519	0.362554694787489	0.51740602721081	M7	0.477952119399243	0.56	Peripheral nodes	Ascomycota	Leotiomycetes	Erysiphales	Erysiphaceae	Blumeria	f
FASV31	3	24	0.00203533931519618	0.232103616129627	0.263368037451909	M2	-0.565895055	0.444444444444444	Peripheral nodes	Ascomycota	Leotiomycetes	Helotiales	Hyaloscyphaceae	Cistella	f
FASV272	5	195	0.00216599078295916	0.359213646014631	0.140293731854429	M1	1.17432204188822	0.32	Peripheral nodes	Chytridiomycota	Spizellomycetes	Spizellomycetales	Spizellomycetales_fam_Incertae_sedis	Spizellomycetales_gen_Incertae_sedis	f
FASV277	6	339	0.00225334199330673	0.312014764918367	0.139813508811407	M2	0.330105448480304	0.666666666666667	Connectors	Basidiomycota	Agaricomycetes	Agaricales	Clavariaceae	Clavariaceae_gen_Incertae_sedis	f
FASV117	1	0	0.00169698316759302	0.0635278907441502	0.383492401499394	M1	-1.174322042	0	Peripheral nodes	Ascomycota	Leotiomycetes	Erysiphales	Erysiphaceae	Blumeria	f
FASV309	4	205	0.00205755652832177	0.214396535208488	0.0912423781742743	M6	-0.326808503	0.625	Connectors	Ascomycota	Dothideomycetes	Dothideales	Saccotheciaceae		f
FASV313	5	235	0.00213581834626977	0.255842717	0.250058999	M10	1	0.56	Peripheral nodes						f
FASV319	8	408	0.0023137451129311	0.620260794407387	0.0804716613521983	M6	0.544680837913244	0.71875	Connectors	Basidiomycota	Agaricomycetes	Agaricales	Clavariaceae	Clavariaceae_gen_Incertae_sedis	f
FASV321	6	246	0.00236712849035568	0.508668795195868	0.135217088256763	M4	0.586032715327688	0.666666666666667	Connectors	Chytridiomycota	Rhizophlyctidomycetes	Rhizophlyctidales	Rhizophlyctidaceae	Rhizophlyctis	f
FASV64	3	46	0.001879492417753	0.113787230089017	0.15778757127882	M8	-1.046674952	0.666666666666667	Connectors	Ascomycota	Leotiomycetes	Erysiphales	Erysiphaceae	Blumeria	f
FASV92	7	412	0.00226006377239362	0.349248120613298	0.255135642428666	M1	2.74008476440584	0.244897959183674	Module hubs	Ascomycota	Sordariomycetes	Hypocreales	Niessliaceae	Niesslia	f
FASV334	2	15	0.00192351307522815	0.16547266480409	0.264465690121675	M3	-0.751599195	0	Peripheral nodes	Chytridiomycota	Spizellomycetes	Spizellomycetales	Spizellomycetales_fam_Incertae_sedis	Spizellomycetales_gen_Incertae_sedis	f
FASV332	4	71	0.00219203172102902	0.320882100863142	0.152505117805573	M2	-0.565895055	0.625	Connectors	Fungi_phy_Incertae_sedis	Fungi_cls_Incertae_sedis	Fungi_ord_Incertae_sedis	Fungi_fam_Incertae_sedis	Fungi_gen_Incertae_sedis	f
FASV336	3	12	0.00176929228238691	0.112539807474003	0.212601601475245	M5	0.649450916062736	0	Peripheral nodes	Ascomycota	Sordariomycetes				f
FASV229	7	265	0.00233874454867459	0.626428194733255	0.282508355880949	M2	1.22610595149827	0.612244897959184	Peripheral nodes	Basidiomycota	Agaricomycetes	Agaricomycetes_ord_Incertae_sedis	Agaricomycetes_fam_Incertae_sedis	Agaricomycetes_gen_Incertae_sedis	f
FASV357	5	108	0.0022671263268602	0.529641117284181	0.0969364513986839	M3	0.939498993769484	0.32	Peripheral nodes						f
FASV355	6	178	0.00236025982373912	0.509927553785501	0.424311360156306	M4	-0.293016358	0.722222222222222	Connectors	Basidiomycota	Agaricomycetes	Agaricales	Hygrophoraceae	Hygrocybe	f
FASV360	4	70	0.00215950609325628	0.369180078209838	0.0714160268266313	M2	-0.565895055	0.625	Connectors						f
FASV199	1	0	0.0017995304329338	0.0841471985523318	0.116900009330048	M9	-1.154700538	0	Peripheral nodes	Ascomycota	Ascomycota_cls_Incertae_sedis	Ascomycota_ord_Incertae_sedis	Ascomycota_fam_Incertae_sedis	Ascomycota_gen_Incertae_sedis	f
FASV23	3	63	0.002050007680042	0.183927436944446	0.197440273974106	M5	0.649450916062736	0	Peripheral nodes	Ascomycota	Leotiomycetes	Erysiphales	Erysiphaceae	Blumeria	f
FASV389	2	30	0.0019235975094579	0.159860477502374	0.189070672367143	M6	-1.198297843	0.5	Peripheral nodes	Ascomycota	Leotiomycetes	Thelebolales	Thelebolaceae	Thelebolus	f
FASV86	2	34	0.00196678008274447	0.15484241794477	0.131786923663745	M6	-1.198297843	0.5	Peripheral nodes	Ascomycota	Leotiomycetes	Erysiphales	Erysiphaceae	Blumeria	f
FASV162	2	21	0.0019414020479698	0.132562713570669	0.144684342533492	M7	-1.29729861	0.5	Peripheral nodes	Ascomycota	Leotiomycetes	Helotiales			f
FASV308	6	374	0.00229848446819183	0.42976343702559	0.0900075189207879	M3	0.939498993769484	0.5	Peripheral nodes	Ascomycota	Sordariomycetes	Ophiostomatales	Ophiostomataceae	Sporothrix	f
FASV444	4	164	0.00205436761770748	0.136185419458178	0.0727880926638384	M8	-0.149524993	0.625	Connectors						f
FASV443	6	284	0.00209545003446494	0.227349294877591	0.279352604455372	M4	-0.293016358	0.722222222222222	Connectors	Basidiomycota	Agaricomycetes	Agaricomycetes_ord_Incertae_sedis	Agaricomycetes_fam_Incertae_sedis	Agaricomycetes_gen_Incertae_sedis	f
FASV448	2	12	0.00191855779803315	0.192074524438024	0.220079360288024	M6	-1.198297843	0.5	Peripheral nodes	Chytridiomycota	Spizellomycetes	Spizellomycetales	Spizellomycetales_fam_Incertae_sedis	Spizellomycetales_gen_Incertae_sedis	f
FASV325	6	282	0.00237717365760235	0.442097263811125	0.109833870268431	M6	0.544680837913244	0.666666666666667	Connectors	Ascomycota	Ascomycota_cls_Incertae_sedis	Ascomycota_ord_Incertae_sedis	Ascomycota_fam_Incertae_sedis	Ascomycota_gen_Incertae_sedis	f
FASV454	1	0	0.0016022526921668	0.0431420277521727	0.0703869774487259	M9	-1.154700538	0	Peripheral nodes	Ascomycota	Dothideomycetes	Mycosphaerellales	Teratosphaeriaceae	Devriesia	f
FASV463	3	182	0.00213713385594543	0.236816879686408	0.289300081775124	M5	-0.354245954	0.444444444444444	Peripheral nodes	Ascomycota	Archaeorhizomycetes	Archaeorhizomycetales	Archaeorhizomycetaceae	Archaeorhizomyces	f
FASV394	7	440	0.00228804652315787	0.361150932093297	0.193118266586904	M9	0	0.775510204081633	Connectors	Ascomycota	Leotiomycetes	Erysiphales	Erysiphaceae	Blumeria	f
FASV494	6	314	0.00229569162487513	0.339796693306141	0.254243799634482	M10	0	0.722222222222222	Connectors	Chytridiomycota	Rhizophlyctidomycetes	Rhizophlyctidales	Rhizophlyctidaceae	Rhizophlyctis	f
FASV491	3	15	0.00168338587573744	0.082849622786612	0.146605234705582	M5	0.649450916062736	0	Peripheral nodes	Chytridiomycota	Rhizophlyctidomycetes	Rhizophlyctidales	Rhizophlyctidaceae	Rhizophlyctidaceae_gen_Incertae_sedis	f
FASV511	5	174	0.00211059059700021	0.278135698487648	0.091173774882414	M5	0.649450916062736	0.56	Peripheral nodes	Basidiomycota	Agaricomycetes	Corticiales	Corticiaceae	Marchandiomyces	f
FASV523	4	75	0.00210405426145113	0.261067435857434	0.200664628691543	M10	1	0.375	Peripheral nodes	Fungi_phy_Incertae_sedis	Fungi_cls_Incertae_sedis	Fungi_ord_Incertae_sedis	Fungi_fam_Incertae_sedis	Fungi_gen_Incertae_sedis	f
FASV365	4	145	0.00201432521176505	0.124345876208018	0.15010400259046	M1	-0.391440681	0.625	Connectors	Ascomycota	Sordariomycetes	Hypocreales	Stachybotriaceae	Stachybotriaceae_gen_Incertae_sedis	f
FASV591	4	92	0.00217189557338242	0.264026681604696	0.0819809337731262	M2	-0.565895055	0.625	Connectors						f
FASV605	1	0	0.00166323073341887	0.0355159938477947	0.0902819320882293	M1	-1.174322042	0	Peripheral nodes	Ascomycota	Sordariomycetes	Myrmecridiales	Myrmecridiaceae	Myrmecridiaceae_gen_Incertae_sedis	f
FASV623	8	507	0.0024973594444822	0.586498954535213	0.163207231335788	M6	0.544680837913244	0.78125	Connectors	Ascomycota	Leotiomycetes	Erysiphales	Erysiphaceae	Blumeria	f
FASV626	5	96	0.00220503015314814	0.416391646532378	0.0843820489882386	M1	1.17432204188822	0.32	Peripheral nodes	Mortierellomycota	Mortierellomycetes	Mortierellales	Mortierellaceae	Mortierella	f
FASV656	4	128	0.00208054335049542	0.277786293505849	0.118820901502138	M2	-0.565895055	0.625	Connectors						f
FASV667	3	178	0.00192991788663372	0.105497274571192	0.154494613269523	M2	0.330105448480304	0	Peripheral nodes	Ascomycota	Leotiomycetes	Helotiales	Helotiales_fam_Incertae_sedis	Leohumicola	f
FASV625	8	587	0.00257605668775996	0.722813344114286	0.176516269956698	M8	0.747624965762176	0.75	Connectors	Ascomycota	Leotiomycetes	Erysiphales	Erysiphaceae	Blumeria	f
FASV675	2	59	0.00184182784954582	0.100623032709689	0.18090688063576	M5	-0.354245954	0	Peripheral nodes	Basidiomycota	Agaricomycetes	Geastrales	Geastraceae	Geastrum	f
FASV678	5	176	0.00230341799710312	0.404617806028637	0.122799892430038	M2	0.330105448480304	0.56	Peripheral nodes	Ascomycota	Leotiomycetes	Helotiales	Helotiaceae	Helotiaceae_gen_Incertae_sedis	f
FASV682	6	329	0.00227858026535946	0.390480016816249	0.108050184680062	M10	1	0.666666666666667	Connectors	Basidiomycota	Agaricomycetes	Agaricales	Agaricales_fam_Incertae_sedis	Agaricales_gen_Incertae_sedis	f
FASV688	4	137	0.00217811044685428	0.323195790625923	0.0776589263859237	M1	-1.174322042	0.75	Connectors						f
FASV706	5	284	0.0023080499045119	0.328358180428882	0.137480996888155	M2	-0.565895055	0.72	Connectors						f
FASV713	1	0	0.00165234155660554	0.0187072431931662	0.103453764125418	M8	-1.046674952	0	Peripheral nodes	Ascomycota	Leotiomycetes	Erysiphales	Erysiphaceae	Blumeria	f
FASV772	3	41	0.0020778605523123	0.262233929910351	0.085411098366144	M2	0.330105448480304	0	Peripheral nodes	Ascomycota	Ascomycota_cls_Incertae_sedis	Ascomycota_ord_Incertae_sedis	Ascomycota_fam_Incertae_sedis	Ascomycota_gen_Incertae_sedis	f
FASV748	5	313	0.00227736801252202	0.263304719293368	0.137206583720713	M1	0.391440680629406	0.56	Peripheral nodes	Basidiomycota	Agaricomycetes	Geastrales	Geastraceae	Geastrum	f
FASV771	6	368	0.00244510884083847	0.521535746949906	0.13466826192188	M3	0.0939498993769485	0.611111111111111	Peripheral nodes						f
FASV802	4	156	0.00223379302686938	0.445715111446517	0.0878808168731168	M3	-0.751599195	0.625	Connectors	Ascomycota	Dothideomycetes	Pleosporales	Didymellaceae	Boeremia	f
FASV810	2	24	0.00195946624405358	0.164654139399361	0.12122201671725	M4	-0.293016358	0	Peripheral nodes	Chytridiomycota	Spizellomycetes	Spizellomycetales	Spizellomycetales_fam_Incertae_sedis	Spizellomycetales_gen_Incertae_sedis	f
FASV818	5	199	0.00229639711486754	0.3915021331985	0.127190503109101	M2	-0.565895055	0.72	Connectors	Basidiomycota	Agaricomycetes	Geastrales	Sphaerobolaceae	Sphaerobolus	f
FASV882	7	565	0.00245254366696181	0.626551160959606	0.0930260637626436	M8	1.64477492467679	0.571428571428571	Peripheral nodes	Ascomycota	Sordariomycetes	Coniochaetales	Coniochaetaceae	Coniochaeta	f
FASV1038	6	314	0.00258047536742105	0.719218151174194	0.0850680819068422	M6	-0.326808503	0.777777777777778	Connectors	Ascomycota	Dothideomycetes	Pleosporales	Pleosporales_fam_Incertae_sedis	Pleosporales_gen_Incertae_sedis	f
FASV1102	6	272	0.00243972084377546	0.49786391738257	0.0708672004917484	M6	1.41617017857443	0.5	Peripheral nodes	Olpidiomycota	Olpidiomycetes	Olpidiales	Olpidiaceae	Olpidium	f
BASV6	7	406	0.00228915600230335	0.378222161193407	0.173017502071819	M6	1.41617017857443	0.612244897959184	Peripheral nodes	Verrucomicrobiota	Verrucomicrobiae	Chthoniobacterales	Chthoniobacteraceae	Candidatus_Udaeobacter	b
BASV11	4	91	0.0022372914048255	0.345620557929879	0.0993375666137964	M6	0.544680837913244	0.375	Peripheral nodes	Proteobacteria	Alphaproteobacteria	Rhizobiales	uncultured	uncultured	b
BASV12	6	413	0.00247835368479697	0.497607606631292	0.0702497708650052	M4	-0.293016358	0.777777777777778	Connectors	Acidobacteriota	Blastocatellia	Pyrinomonadales	Pyrinomonadaceae	RB41	b
BASV13	6	223	0.00230637865114549	0.523323255373567	0.219530533953141	M3	0.0939498993769485	0.666666666666667	Connectors	Acidobacteriota	Blastocatellia	Pyrinomonadales	Pyrinomonadaceae	RB41	b
BASV16	3	53	0.00206193266013874	0.258535377864539	0.099268963321936	M10	-1	0.666666666666667	Connectors	Acidobacteriota	Blastocatellia	Pyrinomonadales	Pyrinomonadaceae	RB41	b
BASV31	3	58	0.00207842824248761	0.192337299253405	0.0702497708650052	M3	-1.597148289	0.444444444444444	Peripheral nodes	NB1-j	NB1-j	NB1-j	NB1-j	NB1-j	b
BASV41	3	37	0.0021012297906408	0.240286789676376	0.0886354530835808	M5	-1.357942824	0.666666666666667	Connectors	Proteobacteria	Alphaproteobacteria	Rhizobiales	Xanthobacteraceae	Bradyrhizobium	b
BASV67	1	0	0.00162370180102942	0.0385895667123117	0.129591618324214	M6	-1.198297843	0	Peripheral nodes	Actinobacteriota	Actinobacteria	Frankiales	Geodermatophilaceae	Blastococcus	b
BASV154	4	173	0.00204070985623527	0.232123869425671	0.289917511401867	M9	1.15470053837925	0.375	Peripheral nodes	Actinobacteriota	Actinobacteria	Micromonosporales	Micromonosporaceae	Micromonospora	b
BASV235	3	7	0.00201685985340272	0.268341989977583	0.0817065206056847	M4	-1.172065431	0.666666666666667	Connectors	Actinobacteriota	Actinobacteria	Pseudonocardiales	Pseudonocardiaceae	Pseudonocardia	b
BASV246	5	197	0.00232824007116828	0.381406258380848	0.133982229003276	M3	0.0939498993769485	0.56	Peripheral nodes	Actinobacteriota	Actinobacteria	Streptosporangiales	Streptosporangiaceae	Streptosporangium	b
BASV379	7	249	0.00237232979195749	0.537502528840887	0.0975538810254271	M2	3.01810695753421	0.244897959183674	Module hubs	Actinobacteriota	Actinobacteria	Pseudonocardiales	Pseudonocardiaceae	Pseudonocardia	b
BASV405	6	342	0.00247554026131054	0.602833510989831	0.072719489371978	M2	1.22610595149827	0.5	Peripheral nodes	Actinobacteriota	Actinobacteria	Micrococcales	Microbacteriaceae	Leifsonia	b
BASV409	5	238	0.00246396666053248	0.496549084709137	0.126298660314917	M2	-0.565895055	0.72	Connectors	Gemmatimonadota	Gemmatimonadetes	Gemmatimonadales	Gemmatimonadaceae	Gemmatimonas	b
BASV755	4	117	0.00228947547507021	0.387226960902186	0.0799228350173155	M5	-0.354245954	0.625	Connectors	Actinobacteriota	Actinobacteria	Streptosporangiales	Streptosporangiaceae	Streptosporangium	b
