# Supplementary material for: Microbial interactions mediate the fairy ring type effects on alpine meadow plant communities on the Tibetan plateau
Source: Environ Microbiome. 2026 Mar 10;21:55. doi: 10.1186/s40793-026-00873-z (PMC13088534; doi:10.1186/s40793-026-00873-z)
Supplement: Supplementary file 2 — Supplementary Material 2 [file 40793_2026_873_MOESM2_ESM.zip › co-occurrence network/cross-K/T2/Agaricus_10out_edge.csv]

Source	Target	Interaction	weight
FASV4	FASV10	+	0.890376428216025
FASV4	FASV172	+	0.893787974342475
FASV4	FASV242	+	1
FASV4	FASV433	-	0.90959595696215
FASV4	BASV22	-	0.852607690253192
FASV4	BASV42	-	0.884989743227124
FASV4	BASV47	+	0.836846489878746
FASV7	FASV27	+	0.896485324615669
FASV7	FASV33	+	0.873414154286486
FASV7	FASV180	-	0.918238058229171
FASV7	FASV195	-	0.895435209138189
FASV7	FASV293	+	0.998012218513645
FASV7	FASV304	-	0.86902038375863
FASV7	BASV44	-	0.816699676429334
FASV7	BASV45	+	0.893387712833406
FASV9	FASV66	-	0.930055170955085
FASV9	FASV297	+	0.808365583907914
FASV9	FASV319	-	0.973740039636795
FASV9	BASV29	-	0.820635586633805
FASV10	FASV195	+	0.89531036400703
FASV10	FASV200	+	0.964074442128631
FASV13	FASV990	-	0.685912782519765
FASV16	FASV34	-	0.8217884587463
FASV16	FASV99	-	0.821755929079124
FASV16	FASV71	-	0.885535447761718
FASV16	FASV149	-	0.900053156955806
FASV17	FASV49	-	0.810167015906738
FASV17	FASV187	-	0.801997909964979
FASV17	BASV26	-	0.886784632241653
FASV17	BASV50	+	0.954264460325457
FASV17	BASV56	-	0.862281999618813
FASV18	BASV43	+	0.892083350732542
FASV18	BASV44	+	0.947167321445425
FASV21	FASV221	-	0.930466541331821
FASV22	FASV1	-	0.956283579251138
FASV22	FASV91	+	0.958457033374673
FASV22	FASV121	-	0.885818152012331
FASV22	FASV244	+	0.856204004751932
FASV22	FASV352	+	0.788260176020779
FASV22	BASV22	-	0.909600342679675
FASV27	FASV304	-	0.917302898260487
FASV27	FASV208	+	0.959499587112359
FASV27	BASV9	-	0.852496300705152
FASV27	BASV16	-	0.727095229665275
FASV27	BASV35	-	0.729361097813315
FASV33	BASV39	+	0.755847372033073
FASV33	BASV50	+	0.959979963983377
FASV3	FASV74	-	0.869710903442439
FASV3	FASV83	+	0.993260527683789
FASV3	FASV93	-	0.833539241920977
FASV3	FASV139	+	0.872706541039936
FASV3	FASV172	+	0.889969541967655
FASV3	BASV19	-	0.985079886816026
FASV34	FASV244	+	0.950442451574561
FASV34	BASV13	+	0.917577848503439
FASV34	BASV25	-	0.897966789384267
FASV34	BASV27	-	0.97218362474271
FASV34	BASV43	+	0.877875256402718
FASV34	BASV47	-	0.975997073011386
FASV37	FASV52	-	0.912698075889247
FASV37	FASV304	-	0.858434902227966
FASV37	BASV36	+	0.955678311881335
FASV37	BASV46	+	0.901077424096976
FASV40	FASV272	+	0.873004659390638
FASV40	FASV446	+	0.798419857895009
FASV40	FASV501	-	0.931597430357281
FASV40	FASV881	-	0.948636338385052
FASV40	BASV27	+	0.734013542616086
FASV40	BASV29	-	0.863521859328918
FASV40	BASV31	+	0.974191188232808
FASV40	BASV41	+	0.997212067774122
FASV40	BASV45	+	0.878061736192428
FASV38	FASV108	-	0.712569121496484
FASV38	BASV22	-	0.921103673726357
FASV41	FASV53	-	0.842349009292252
FASV41	FASV142	-	0.804842774478926
FASV41	FASV180	-	0.720509243746595
FASV28	FASV114	-	0.907878186528038
FASV28	FASV215	-	0.90901364185843
FASV28	BASV25	+	0.919656210364186
FASV47	FASV179	+	0.990165498728568
FASV47	FASV197	-	0.919065032433199
FASV47	FASV320	-	0.824304633418997
FASV47	BASV24	-	0.706627130984408
FASV47	BASV35	-	0.688906641501774
FASV48	FASV126	-	0.999156212580864
FASV48	FASV244	-	1
FASV49	FASV79	-	0.799788219714735
FASV52	FASV139	+	0.755374080711525
FASV52	FASV202	-	0.780803496324235
FASV52	FASV277	-	0.841237008276988
FASV53	FASV97	-	0.900797482006731
FASV54	FASV74	+	0.860843677122152
FASV54	FASV103	+	0.836133195868612
FASV54	FASV158	+	0.899160109549999
FASV54	FASV165	-	0.933153881083874
FASV54	FASV187	+	0.974352983693724
FASV54	FASV202	+	0.753679798207732
FASV54	FASV244	-	0.948026780646719
FASV54	FASV272	+	0.893957236540265
FASV54	FASV357	-	0.945495735984236
FASV54	FASV717	+	0.969942824042638
FASV54	FASV957	+	0.975977098892263
FASV54	BASV22	-	0.92641055322009
FASV56	FASV74	-	0.744084506267297
FASV56	FASV99	-	0.882060632616515
FASV56	FASV114	-	0.724639138936859
FASV56	FASV158	-	0.851881141315597
FASV56	FASV5	-	0.833250559991802
FASV56	FASV172	-	0.971803555195524
FASV56	FASV180	-	0.870321996048689
FASV56	BASV27	-	0.702527448472444
FASV56	BASV40	-	0.832317357961638
FASV66	FASV187	+	0.958877035113668
FASV66	FASV359	-	0.899593584390773
FASV66	BASV18	+	0.982132791344815
FASV66	BASV21	-	0.91261385922344
FASV66	BASV50	-	0.946397096971321
FASV74	FASV957	-	0.866591933669885
FASV77	BASV93	+	0.871841308105509
FASV83	FASV139	-	0.854279613391805
FASV84	BASV18	+	0.866897291670587
FASV84	BASV26	+	0.933629101401112
FASV91	FASV590	-	0.977021929044895
FASV91	BASV16	-	1
FASV93	FASV114	+	0.733478028665925
FASV93	BASV36	+	0.972446388397362
FASV96	FASV5	+	0.98901161368679
FASV96	FASV319	-	0.811690626913599
FASV98	FASV79	-	0.915450195876694
FASV99	BASV25	-	0.707170404413394
FASV107	BASV25	+	0.88928640184061
FASV2	FASV368	+	0.770134740454054
FASV2	BASV45	+	0.706422315747287
FASV71	FASV293	-	0.86561793324146
FASV71	FASV990	-	0.787138276214285
FASV71	BASV25	-	0.939010401638676
FASV71	BASV27	-	0.891622563313572
FASV71	BASV50	+	1
FASV114	BASV8	-	0.975094730537436
FASV114	BASV24	+	0.914738653851745
FASV114	BASV30	-	0.927530336097932
FASV123	BASV22	-	0.91746958349946
FASV126	FASV297	-	0.985729405086833
FASV126	FASV357	-	1
FASV132	BASV73	-	0.938717678043136
FASV26	FASV175	+	1
FASV26	FASV501	-	1
FASV26	FASV740	-	1
FASV26	FASV990	-	1
FASV26	BASV13	-	1
FASV6	BASV26	-	0.861052558947422
FASV6	BASV33	-	1
FASV6	BASV50	+	1
FASV153	FASV444	-	1
FASV153	FASV881	-	1
FASV153	BASV20	-	1
FASV153	BASV35	-	1
FASV149	BASV11	-	1
FASV149	BASV21	-	1
FASV149	BASV43	-	1
FASV158	FASV35	-	0.97322072879503
FASV158	FASV473	+	1
FASV158	BASV40	-	1
FASV158	BASV50	-	0.77677914287558
FASV165	FASV35	-	1
FASV165	FASV590	-	1
FASV5	BASV26	-	1
FASV172	FASV320	-	1
FASV172	FASV473	-	1
FASV171	FASV208	-	1
FASV171	BASV21	-	0.898463674649055
FASV171	BASV43	+	1
FASV175	BASV40	-	0.981018925753092
FASV179	BASV10	-	1
FASV179	BASV20	-	0.7802806800682
FASV187	FASV352	-	1
FASV187	BASV29	-	0.974205524181569
FASV197	FASV990	-	0.899816406423147
FASV197	BASV13	-	0.722947632779497
FASV195	BASV35	-	1
FASV200	FASV97	-	1
FASV207	BASV23	-	0.779692602165427
FASV207	BASV45	-	0.867687645197573
FASV202	BASV26	-	0.973512167832267
FASV79	BASV12	-	0.841940742228815
FASV221	BASV31	+	1
FASV97	FASV319	+	0.940811127231277
FASV242	FASV501	-	0.798723359986418
FASV242	FASV990	-	0.659257932040499
FASV242	BASV8	-	0.797934928263539
FASV268	FASV357	-	1
FASV272	BASV43	-	1
FASV293	FASV385	-	1
FASV293	FASV717	-	1
FASV293	BASV8	-	1
FASV293	BASV23	+	1
FASV297	BASV21	-	1
FASV304	BASV10	-	0.987907469476475
FASV320	BASV12	-	0.894796015261107
FASV320	BASV19	-	1
FASV208	BASV22	-	0.984241620824657
FASV357	BASV20	-	1
FASV357	BASV25	-	0.989028023259759
FASV357	BASV27	+	1
FASV357	BASV41	-	0.92053534699249
FASV357	BASV43	-	0.901175540028335
FASV357	BASV100	-	0.996788027493893
FASV359	FASV444	-	0.880495946041121
FASV359	FASV501	+	0.970496330509369
FASV359	BASV22	+	1
FASV359	BASV30	-	0.940895032582295
FASV359	BASV42	-	0.868559223278346
FASV368	BASV29	-	1
FASV352	BASV13	-	1
FASV433	FASV901	-	0.875602820883462
FASV433	BASV23	-	1
FASV446	BASV43	-	0.715336988009466
FASV501	BASV17	-	0.950259825906636
FASV501	BASV38	-	0.86714811702773
FASV501	BASV40	-	0.941618308762311
FASV590	BASV50	-	0.964376543965949
FASV717	BASV17	-	1
FASV717	BASV27	+	1
FASV740	BASV16	-	1
FASV957	BASV27	-	0.951087358098361
FASV957	BASV56	-	1
BASV8	BASV29	-	0.836634212307375
BASV8	BASV45	-	1
BASV8	BASV75	-	0.889146671251018
BASV9	BASV11	-	1
BASV9	BASV20	-	1
BASV9	BASV23	-	1
BASV13	BASV39	+	0.809299256094648
BASV16	BASV18	+	1
BASV17	BASV23	-	0.939973611207868
BASV18	BASV19	-	0.937825054979386
BASV18	BASV93	-	1
BASV25	BASV42	-	1
BASV25	BASV73	-	1
BASV27	BASV73	-	1
BASV31	BASV41	-	1
BASV33	BASV39	-	1
BASV33	BASV40	-	1
BASV33	BASV73	-	1
BASV35	BASV36	-	1
BASV41	BASV56	-	0.743305915791086
BASV43	BASV46	-	0.90557497931409
