# Supplementary material for: Microbial interactions mediate the fairy ring type effects on alpine meadow plant communities on the Tibetan plateau
Source: Environ Microbiome. 2026 Mar 10;21:55. doi: 10.1186/s40793-026-00873-z (PMC13088534; doi:10.1186/s40793-026-00873-z)
Supplement: Supplementary file 2 — Supplementary Material 2 [file 40793_2026_873_MOESM2_ESM.zip › co-occurrence network/cross-K/T2/Agaricus_10out_network.gexf]

<?xml version="1.0" encoding="UTF-8"?>
<gexf xmlns="http://www.gexf.net/1.3" xmlns:viz="http://www.gexf.net/1.3/viz" xmlns:xsi="http://www.w3.org/2001/XMLSchema-instance" xsi:schemaLocation="http://www.gexf.net/1.3 http://www.gexf.net/1.3/gexf.xsd" version="1.3">
  <meta lastmodifieddate="2026-01-12">
    <creator>trans_network class</creator>
    <description>igraph -&gt; gexf converted file</description>
    <keywords>igraph, gexf, R, rgexf</keywords>
  </meta>
  <graph mode="static" defaultedgetype="undirected">
    <attributes class="node" mode="static">
      <attribute id="att1" title="taxa" type="string"/>
      <attribute id="att2" title="RelativeAbundance" type="float"/>
    </attributes>
    <attributes class="edge" mode="static">
      <attribute id="att1" title="label" type="string"/>
    </attributes>
    <nodes>
      <node id="1" label="FASV4">
        <attvalues>
          <attvalue for="att1" value="FASV4"/>
          <attvalue for="att2" value="0.840580065071125"/>
        </attvalues>
        <viz:color r="255" g="99" b="71" a="1"/>
        <viz:position x="158.32853604922" y="-9.08491170914692" z="0"/>
        <viz:size value="5"/>
      </node>
      <node id="2" label="FASV7">
        <attvalues>
          <attvalue for="att1" value="FASV7"/>
          <attvalue for="att2" value="3.38904307126491"/>
        </attvalues>
        <viz:color r="255" g="99" b="71" a="1"/>
        <viz:position x="-198.863543191578" y="-173.04108305085" z="0"/>
        <viz:size value="5"/>
      </node>
      <node id="3" label="FASV9">
        <attvalues>
          <attvalue for="att1" value="FASV9"/>
          <attvalue for="att2" value="0.195631144535833"/>
        </attvalues>
        <viz:color r="255" g="99" b="71" a="1"/>
        <viz:position x="52.3735293929798" y="208.04276824498" z="0"/>
        <viz:size value="5"/>
      </node>
      <node id="4" label="FASV10">
        <attvalues>
          <attvalue for="att1" value="FASV10"/>
          <attvalue for="att2" value="7.41626432389488"/>
        </attvalues>
        <viz:color r="255" g="99" b="71" a="1"/>
        <viz:position x="-11.2292886729247" y="-172.873278942827" z="0"/>
        <viz:size value="5"/>
      </node>
      <node id="5" label="FASV13">
        <attvalues>
          <attvalue for="att1" value="FASV13"/>
          <attvalue for="att2" value="1.33462793707822"/>
        </attvalues>
        <viz:color r="255" g="99" b="71" a="1"/>
        <viz:position x="107.368118154692" y="-0.923864878852299" z="0"/>
        <viz:size value="5"/>
      </node>
      <node id="6" label="FASV16">
        <attvalues>
          <attvalue for="att1" value="FASV16"/>
          <attvalue for="att2" value="0.574504421508766"/>
        </attvalues>
        <viz:color r="255" g="99" b="71" a="1"/>
        <viz:position x="35.073360091514" y="-238.617584431477" z="0"/>
        <viz:size value="5"/>
      </node>
      <node id="7" label="FASV17">
        <attvalues>
          <attvalue for="att1" value="FASV17"/>
          <attvalue for="att2" value="6.29995671048679"/>
        </attvalues>
        <viz:color r="255" g="99" b="71" a="1"/>
        <viz:position x="-116.565390206793" y="175.296678974238" z="0"/>
        <viz:size value="5"/>
      </node>
      <node id="8" label="FASV18">
        <attvalues>
          <attvalue for="att1" value="FASV18"/>
          <attvalue for="att2" value="0.911888913778958"/>
        </attvalues>
        <viz:color r="255" g="99" b="71" a="1"/>
        <viz:position x="117.172547718793" y="-171.122056270236" z="0"/>
        <viz:size value="5"/>
      </node>
      <node id="9" label="FASV21">
        <attvalues>
          <attvalue for="att1" value="FASV21"/>
          <attvalue for="att2" value="0.32283460596819"/>
        </attvalues>
        <viz:color r="255" g="99" b="71" a="1"/>
        <viz:position x="-208.488732589084" y="-53.9422521340094" z="0"/>
        <viz:size value="5"/>
      </node>
      <node id="10" label="FASV22">
        <attvalues>
          <attvalue for="att1" value="FASV22"/>
          <attvalue for="att2" value="0.0768550924962203"/>
        </attvalues>
        <viz:color r="255" g="99" b="71" a="1"/>
        <viz:position x="156.182588352108" y="-88.7213265670407" z="0"/>
        <viz:size value="5"/>
      </node>
      <node id="11" label="FASV27">
        <attvalues>
          <attvalue for="att1" value="FASV27"/>
          <attvalue for="att2" value="0.801036067151327"/>
        </attvalues>
        <viz:color r="255" g="99" b="71" a="1"/>
        <viz:position x="-116.2551317905" y="16.7636694503653" z="0"/>
        <viz:size value="5"/>
      </node>
      <node id="12" label="FASV33">
        <attvalues>
          <attvalue for="att1" value="FASV33"/>
          <attvalue for="att2" value="1.06430257424944"/>
        </attvalues>
        <viz:color r="255" g="99" b="71" a="1"/>
        <viz:position x="-103.595493646856" y="202.58627190635" z="0"/>
        <viz:size value="5"/>
      </node>
      <node id="13" label="FASV3">
        <attvalues>
          <attvalue for="att1" value="FASV3"/>
          <attvalue for="att2" value="0.436856734760615"/>
        </attvalues>
        <viz:color r="255" g="99" b="71" a="1"/>
        <viz:position x="-200.371372533162" y="106.717984008611" z="0"/>
        <viz:size value="5"/>
      </node>
      <node id="14" label="FASV34">
        <attvalues>
          <attvalue for="att1" value="FASV34"/>
          <attvalue for="att2" value="0.45659271915046"/>
        </attvalues>
        <viz:color r="255" g="99" b="71" a="1"/>
        <viz:position x="-38.4415522075338" y="-139.948047414852" z="0"/>
        <viz:size value="5"/>
      </node>
      <node id="15" label="FASV37">
        <attvalues>
          <attvalue for="att1" value="FASV37"/>
          <attvalue for="att2" value="1.75038013378692"/>
        </attvalues>
        <viz:color r="255" g="99" b="71" a="1"/>
        <viz:position x="-28.3380963795908" y="-118.864783733995" z="0"/>
        <viz:size value="5"/>
      </node>
      <node id="16" label="FASV40">
        <attvalues>
          <attvalue for="att1" value="FASV40"/>
          <attvalue for="att2" value="0.13368608404216"/>
        </attvalues>
        <viz:color r="255" g="99" b="71" a="1"/>
        <viz:position x="-109.54736305678" y="95.3241466698827" z="0"/>
        <viz:size value="5"/>
      </node>
      <node id="17" label="FASV38">
        <attvalues>
          <attvalue for="att1" value="FASV38"/>
          <attvalue for="att2" value="0.146147125281004"/>
        </attvalues>
        <viz:color r="255" g="99" b="71" a="1"/>
        <viz:position x="233.934382054494" y="48.5390701353219" z="0"/>
        <viz:size value="5"/>
      </node>
      <node id="18" label="FASV41">
        <attvalues>
          <attvalue for="att1" value="FASV41"/>
          <attvalue for="att2" value="1.76644263203121"/>
        </attvalues>
        <viz:color r="255" g="99" b="71" a="1"/>
        <viz:position x="146.783227043487" y="-22.217034409073" z="0"/>
        <viz:size value="5"/>
      </node>
      <node id="19" label="FASV28">
        <attvalues>
          <attvalue for="att1" value="FASV28"/>
          <attvalue for="att2" value="5.64240269043244"/>
        </attvalues>
        <viz:color r="255" g="99" b="71" a="1"/>
        <viz:position x="168.095615565022" y="226.591669097893" z="0"/>
        <viz:size value="5"/>
      </node>
      <node id="20" label="FASV47">
        <attvalues>
          <attvalue for="att1" value="FASV47"/>
          <attvalue for="att2" value="0.156591350596797"/>
        </attvalues>
        <viz:color r="255" g="99" b="71" a="1"/>
        <viz:position x="21.9280668983215" y="-60.1218138522579" z="0"/>
        <viz:size value="5"/>
      </node>
      <node id="21" label="FASV48">
        <attvalues>
          <attvalue for="att1" value="FASV48"/>
          <attvalue for="att2" value="0.973689915992414"/>
        </attvalues>
        <viz:color r="255" g="99" b="71" a="1"/>
        <viz:position x="-25.383704852259" y="53.3820825959165" z="0"/>
        <viz:size value="5"/>
      </node>
      <node id="22" label="FASV49">
        <attvalues>
          <attvalue for="att1" value="FASV49"/>
          <attvalue for="att2" value="1.08245391755689"/>
        </attvalues>
        <viz:color r="255" g="99" b="71" a="1"/>
        <viz:position x="-148.753999434569" y="-250" z="0"/>
        <viz:size value="5"/>
      </node>
      <node id="23" label="FASV52">
        <attvalues>
          <attvalue for="att1" value="FASV52"/>
          <attvalue for="att2" value="0.755657708882706"/>
        </attvalues>
        <viz:color r="255" g="99" b="71" a="1"/>
        <viz:position x="-54.552601736837" y="-189.907235152129" z="0"/>
        <viz:size value="5"/>
      </node>
      <node id="24" label="FASV53">
        <attvalues>
          <attvalue for="att1" value="FASV53"/>
          <attvalue for="att2" value="0.390253881110142"/>
        </attvalues>
        <viz:color r="255" g="99" b="71" a="1"/>
        <viz:position x="-27.8215784911882" y="25.4492096718697" z="0"/>
        <viz:size value="5"/>
      </node>
      <node id="25" label="FASV54">
        <attvalues>
          <attvalue for="att1" value="FASV54"/>
          <attvalue for="att2" value="0.113445895671553"/>
        </attvalues>
        <viz:color r="255" g="99" b="71" a="1"/>
        <viz:position x="-16.4840010111161" y="49.6260128683496" z="0"/>
        <viz:size value="5"/>
      </node>
      <node id="26" label="FASV56">
        <attvalues>
          <attvalue for="att1" value="FASV56"/>
          <attvalue for="att2" value="1.09124147265018"/>
        </attvalues>
        <viz:color r="255" g="99" b="71" a="1"/>
        <viz:position x="-232.236946335169" y="130.633102926189" z="0"/>
        <viz:size value="5"/>
      </node>
      <node id="27" label="FASV1">
        <attvalues>
          <attvalue for="att1" value="FASV1"/>
          <attvalue for="att2" value="0.346316105643699"/>
        </attvalues>
        <viz:color r="255" g="99" b="71" a="1"/>
        <viz:position x="-196.594528457382" y="-135.442383606701" z="0"/>
        <viz:size value="5"/>
      </node>
      <node id="28" label="FASV66">
        <attvalues>
          <attvalue for="att1" value="FASV66"/>
          <attvalue for="att2" value="0.330685782240063"/>
        </attvalues>
        <viz:color r="255" g="99" b="71" a="1"/>
        <viz:position x="-50.6023128375712" y="-102.754061196066" z="0"/>
        <viz:size value="5"/>
      </node>
      <node id="29" label="FASV74">
        <attvalues>
          <attvalue for="att1" value="FASV74"/>
          <attvalue for="att2" value="0.0859307641499445"/>
        </attvalues>
        <viz:color r="255" g="99" b="71" a="1"/>
        <viz:position x="110.725971360869" y="-86.5048138100319" z="0"/>
        <viz:size value="5"/>
      </node>
      <node id="30" label="FASV77">
        <attvalues>
          <attvalue for="att1" value="FASV77"/>
          <attvalue for="att2" value="0.0862188807103802"/>
        </attvalues>
        <viz:color r="255" g="99" b="71" a="1"/>
        <viz:position x="160.836923818408" y="155.723137317498" z="0"/>
        <viz:size value="5"/>
      </node>
      <node id="31" label="FASV83">
        <attvalues>
          <attvalue for="att1" value="FASV83"/>
          <attvalue for="att2" value="0.383267054519576"/>
        </attvalues>
        <viz:color r="255" g="99" b="71" a="1"/>
        <viz:position x="190.780301596474" y="-144.550076676545" z="0"/>
        <viz:size value="5"/>
      </node>
      <node id="32" label="FASV84">
        <attvalues>
          <attvalue for="att1" value="FASV84"/>
          <attvalue for="att2" value="0.165955138810957"/>
        </attvalues>
        <viz:color r="255" g="99" b="71" a="1"/>
        <viz:position x="92.1561195276524" y="-238.309662030842" z="0"/>
        <viz:size value="5"/>
      </node>
      <node id="33" label="FASV91">
        <attvalues>
          <attvalue for="att1" value="FASV91"/>
          <attvalue for="att2" value="0.087299317812014"/>
        </attvalues>
        <viz:color r="255" g="99" b="71" a="1"/>
        <viz:position x="-45.2955122980556" y="104.92993546002" z="0"/>
        <viz:size value="5"/>
      </node>
      <node id="34" label="FASV93">
        <attvalues>
          <attvalue for="att1" value="FASV93"/>
          <attvalue for="att2" value="2.90659189081535"/>
        </attvalues>
        <viz:color r="255" g="99" b="71" a="1"/>
        <viz:position x="-154.988716169917" y="230.523700268709" z="0"/>
        <viz:size value="5"/>
      </node>
      <node id="35" label="FASV96">
        <attvalues>
          <attvalue for="att1" value="FASV96"/>
          <attvalue for="att2" value="0.1049464571387"/>
        </attvalues>
        <viz:color r="255" g="99" b="71" a="1"/>
        <viz:position x="103.946121472142" y="-121.047133979417" z="0"/>
        <viz:size value="5"/>
      </node>
      <node id="36" label="FASV98">
        <attvalues>
          <attvalue for="att1" value="FASV98"/>
          <attvalue for="att2" value="0.593736201917848"/>
        </attvalues>
        <viz:color r="255" g="99" b="71" a="1"/>
        <viz:position x="106.220078442088" y="138.17518703565" z="0"/>
        <viz:size value="5"/>
      </node>
      <node id="37" label="FASV99">
        <attvalues>
          <attvalue for="att1" value="FASV99"/>
          <attvalue for="att2" value="2.68193300281562"/>
        </attvalues>
        <viz:color r="255" g="99" b="71" a="1"/>
        <viz:position x="154.05086451682" y="38.4016257324078" z="0"/>
        <viz:size value="5"/>
      </node>
      <node id="38" label="FASV103">
        <attvalues>
          <attvalue for="att1" value="FASV103"/>
          <attvalue for="att2" value="0.467829265007451"/>
        </attvalues>
        <viz:color r="255" g="99" b="71" a="1"/>
        <viz:position x="6.9344107864311" y="241.739611547289" z="0"/>
        <viz:size value="5"/>
      </node>
      <node id="39" label="FASV108">
        <attvalues>
          <attvalue for="att1" value="FASV108"/>
          <attvalue for="att2" value="0.969008021885334"/>
        </attvalues>
        <viz:color r="255" g="99" b="71" a="1"/>
        <viz:position x="-89.1275448783807" y="17.286021095874" z="0"/>
        <viz:size value="5"/>
      </node>
      <node id="40" label="FASV107">
        <attvalues>
          <attvalue for="att1" value="FASV107"/>
          <attvalue for="att2" value="0.0872272886719051"/>
        </attvalues>
        <viz:color r="255" g="99" b="71" a="1"/>
        <viz:position x="16.1362329389095" y="-225.813301056906" z="0"/>
        <viz:size value="5"/>
      </node>
      <node id="41" label="FASV2">
        <attvalues>
          <attvalue for="att1" value="FASV2"/>
          <attvalue for="att2" value="0.0730375480704474"/>
        </attvalues>
        <viz:color r="255" g="99" b="71" a="1"/>
        <viz:position x="95.4678783350822" y="158.355822115844" z="0"/>
        <viz:size value="5"/>
      </node>
      <node id="42" label="FASV71">
        <attvalues>
          <attvalue for="att1" value="FASV71"/>
          <attvalue for="att2" value="0.0927735324602921"/>
        </attvalues>
        <viz:color r="255" g="99" b="71" a="1"/>
        <viz:position x="-12.8756759738571" y="-142.747364793469" z="0"/>
        <viz:size value="5"/>
      </node>
      <node id="43" label="FASV114">
        <attvalues>
          <attvalue for="att1" value="FASV114"/>
          <attvalue for="att2" value="0.122737654745604"/>
        </attvalues>
        <viz:color r="255" g="99" b="71" a="1"/>
        <viz:position x="-76.7037523014651" y="249.506099147148" z="0"/>
        <viz:size value="5"/>
      </node>
      <node id="44" label="FASV121">
        <attvalues>
          <attvalue for="att1" value="FASV121"/>
          <attvalue for="att2" value="0.0787998792791612"/>
        </attvalues>
        <viz:color r="255" g="99" b="71" a="1"/>
        <viz:position x="-220.939248940749" y="250" z="0"/>
        <viz:size value="5"/>
      </node>
      <node id="45" label="FASV123">
        <attvalues>
          <attvalue for="att1" value="FASV123"/>
          <attvalue for="att2" value="0.429365704189287"/>
        </attvalues>
        <viz:color r="255" g="99" b="71" a="1"/>
        <viz:position x="-56.8686979168637" y="95.938677716241" z="0"/>
        <viz:size value="5"/>
      </node>
      <node id="46" label="FASV126">
        <attvalues>
          <attvalue for="att1" value="FASV126"/>
          <attvalue for="att2" value="0.184610686099168"/>
        </attvalues>
        <viz:color r="255" g="99" b="71" a="1"/>
        <viz:position x="92.0282483947424" y="249.671307192557" z="0"/>
        <viz:size value="5"/>
      </node>
      <node id="47" label="FASV132">
        <attvalues>
          <attvalue for="att1" value="FASV132"/>
          <attvalue for="att2" value="0.486412783155553"/>
        </attvalues>
        <viz:color r="255" g="99" b="71" a="1"/>
        <viz:position x="175.875683315107" y="-197.78979298069" z="0"/>
        <viz:size value="5"/>
      </node>
      <node id="48" label="FASV26">
        <attvalues>
          <attvalue for="att1" value="FASV26"/>
          <attvalue for="att2" value="0.0723172566693582"/>
        </attvalues>
        <viz:color r="255" g="99" b="71" a="1"/>
        <viz:position x="-235.408500471367" y="-0.845252210101194" z="0"/>
        <viz:size value="5"/>
      </node>
      <node id="49" label="FASV6">
        <attvalues>
          <attvalue for="att1" value="FASV6"/>
          <attvalue for="att2" value="0.0930616490207278"/>
        </attvalues>
        <viz:color r="255" g="99" b="71" a="1"/>
        <viz:position x="89.0714716202987" y="-108.992083280732" z="0"/>
        <viz:size value="5"/>
      </node>
      <node id="50" label="FASV139">
        <attvalues>
          <attvalue for="att1" value="FASV139"/>
          <attvalue for="att2" value="0.102137320674452"/>
        </attvalues>
        <viz:color r="255" g="99" b="71" a="1"/>
        <viz:position x="34.7188387971722" y="57.3001139207641" z="0"/>
        <viz:size value="5"/>
      </node>
      <node id="51" label="FASV153">
        <attvalues>
          <attvalue for="att1" value="FASV153"/>
          <attvalue for="att2" value="0.287036123334056"/>
        </attvalues>
        <viz:color r="255" g="99" b="71" a="1"/>
        <viz:position x="106.684902831327" y="-38.6734312487246" z="0"/>
        <viz:size value="5"/>
      </node>
      <node id="52" label="FASV149">
        <attvalues>
          <attvalue for="att1" value="FASV149"/>
          <attvalue for="att2" value="0.152917864451242"/>
        </attvalues>
        <viz:color r="255" g="99" b="71" a="1"/>
        <viz:position x="-149.061980175548" y="-180.941491341148" z="0"/>
        <viz:size value="5"/>
      </node>
      <node id="53" label="FASV158">
        <attvalues>
          <attvalue for="att1" value="FASV158"/>
          <attvalue for="att2" value="1.45801385408481"/>
        </attvalues>
        <viz:color r="255" g="99" b="71" a="1"/>
        <viz:position x="136.368791531513" y="-136.012131917809" z="0"/>
        <viz:size value="5"/>
      </node>
      <node id="54" label="FASV142">
        <attvalues>
          <attvalue for="att1" value="FASV142"/>
          <attvalue for="att2" value="0.0800243746610129"/>
        </attvalues>
        <viz:color r="255" g="99" b="71" a="1"/>
        <viz:position x="-250" y="107.51203884788" z="0"/>
        <viz:size value="5"/>
      </node>
      <node id="55" label="FASV165">
        <attvalues>
          <attvalue for="att1" value="FASV165"/>
          <attvalue for="att2" value="0.0793761124000326"/>
        </attvalues>
        <viz:color r="255" g="99" b="71" a="1"/>
        <viz:position x="-222.305094009546" y="-161.06653947718" z="0"/>
        <viz:size value="5"/>
      </node>
      <node id="56" label="FASV5">
        <attvalues>
          <attvalue for="att1" value="FASV5"/>
          <attvalue for="att2" value="0.0988239802294416"/>
        </attvalues>
        <viz:color r="255" g="99" b="71" a="1"/>
        <viz:position x="48.9210637570316" y="-231.894903757986" z="0"/>
        <viz:size value="5"/>
      </node>
      <node id="57" label="FASV172">
        <attvalues>
          <attvalue for="att1" value="FASV172"/>
          <attvalue for="att2" value="0.321682139726448"/>
        </attvalues>
        <viz:color r="255" g="99" b="71" a="1"/>
        <viz:position x="242.306709905959" y="43.5518440975094" z="0"/>
        <viz:size value="5"/>
      </node>
      <node id="58" label="FASV171">
        <attvalues>
          <attvalue for="att1" value="FASV171"/>
          <attvalue for="att2" value="0.209100593736202"/>
        </attvalues>
        <viz:color r="255" g="99" b="71" a="1"/>
        <viz:position x="-93.5741566360599" y="-31.0240604503002" z="0"/>
        <viz:size value="5"/>
      </node>
      <node id="59" label="FASV175">
        <attvalues>
          <attvalue for="att1" value="FASV175"/>
          <attvalue for="att2" value="0.0702284116061994"/>
        </attvalues>
        <viz:color r="255" g="99" b="71" a="1"/>
        <viz:position x="212.00359663483" y="77.4745589032323" z="0"/>
        <viz:size value="5"/>
      </node>
      <node id="60" label="FASV179">
        <attvalues>
          <attvalue for="att1" value="FASV179"/>
          <attvalue for="att2" value="0.160480924162679"/>
        </attvalues>
        <viz:color r="255" g="99" b="71" a="1"/>
        <viz:position x="-168.381268040921" y="-58.4089639249472" z="0"/>
        <viz:size value="5"/>
      </node>
      <node id="61" label="FASV180">
        <attvalues>
          <attvalue for="att1" value="FASV180"/>
          <attvalue for="att2" value="0.638466297925489"/>
        </attvalues>
        <viz:color r="255" g="99" b="71" a="1"/>
        <viz:position x="-13.8854574580767" y="133.013394905487" z="0"/>
        <viz:size value="5"/>
      </node>
      <node id="62" label="FASV187">
        <attvalues>
          <attvalue for="att1" value="FASV187"/>
          <attvalue for="att2" value="0.0813929283230824"/>
        </attvalues>
        <viz:color r="255" g="99" b="71" a="1"/>
        <viz:position x="-83.3793348998747" y="11.2576453019581" z="0"/>
        <viz:size value="5"/>
      </node>
      <node id="63" label="FASV197">
        <attvalues>
          <attvalue for="att1" value="FASV197"/>
          <attvalue for="att2" value="1.06113329208465"/>
        </attvalues>
        <viz:color r="255" g="99" b="71" a="1"/>
        <viz:position x="138.596818610558" y="-230.751327813008" z="0"/>
        <viz:size value="5"/>
      </node>
      <node id="64" label="FASV195">
        <attvalues>
          <attvalue for="att1" value="FASV195"/>
          <attvalue for="att2" value="0.098463834528897"/>
        </attvalues>
        <viz:color r="255" g="99" b="71" a="1"/>
        <viz:position x="-63.1501515649415" y="91.4845938866638" z="0"/>
        <viz:size value="5"/>
      </node>
      <node id="65" label="FASV200">
        <attvalues>
          <attvalue for="att1" value="FASV200"/>
          <attvalue for="att2" value="0.0912609205180048"/>
        </attvalues>
        <viz:color r="255" g="99" b="71" a="1"/>
        <viz:position x="-107.612331687247" y="-237.181960852706" z="0"/>
        <viz:size value="5"/>
      </node>
      <node id="66" label="FASV207">
        <attvalues>
          <attvalue for="att1" value="FASV207"/>
          <attvalue for="att2" value="0.176903568107514"/>
        </attvalues>
        <viz:color r="255" g="99" b="71" a="1"/>
        <viz:position x="-52.3714872789023" y="229.108939532489" z="0"/>
        <viz:size value="5"/>
      </node>
      <node id="67" label="FASV202">
        <attvalues>
          <attvalue for="att1" value="FASV202"/>
          <attvalue for="att2" value="0.183386190717317"/>
        </attvalues>
        <viz:color r="255" g="99" b="71" a="1"/>
        <viz:position x="-160.072978894164" y="-109.147616662954" z="0"/>
        <viz:size value="5"/>
      </node>
      <node id="68" label="FASV79">
        <attvalues>
          <attvalue for="att1" value="FASV79"/>
          <attvalue for="att2" value="0.164298468588452"/>
        </attvalues>
        <viz:color r="255" g="99" b="71" a="1"/>
        <viz:position x="65.6503678443415" y="12.8610050913636" z="0"/>
        <viz:size value="5"/>
      </node>
      <node id="69" label="FASV215">
        <attvalues>
          <attvalue for="att1" value="FASV215"/>
          <attvalue for="att2" value="0.101993262394234"/>
        </attvalues>
        <viz:color r="255" g="99" b="71" a="1"/>
        <viz:position x="170.93255035622" y="170.082030156357" z="0"/>
        <viz:size value="5"/>
      </node>
      <node id="70" label="FASV221">
        <attvalues>
          <attvalue for="att1" value="FASV221"/>
          <attvalue for="att2" value="0.0840580065071125"/>
        </attvalues>
        <viz:color r="255" g="99" b="71" a="1"/>
        <viz:position x="-13.8705271458864" y="-236.304509080262" z="0"/>
        <viz:size value="5"/>
      </node>
      <node id="71" label="FASV35">
        <attvalues>
          <attvalue for="att1" value="FASV35"/>
          <attvalue for="att2" value="0.277096101999025"/>
        </attvalues>
        <viz:color r="255" g="99" b="71" a="1"/>
        <viz:position x="-189.860782301181" y="-133.44443171023" z="0"/>
        <viz:size value="5"/>
      </node>
      <node id="72" label="FASV97">
        <attvalues>
          <attvalue for="att1" value="FASV97"/>
          <attvalue for="att2" value="0.140600881492617"/>
        </attvalues>
        <viz:color r="255" g="99" b="71" a="1"/>
        <viz:position x="170.788714961799" y="183.639104863812" z="0"/>
        <viz:size value="5"/>
      </node>
      <node id="73" label="FASV242">
        <attvalues>
          <attvalue for="att1" value="FASV242"/>
          <attvalue for="att2" value="0.0945742609630152"/>
        </attvalues>
        <viz:color r="255" g="99" b="71" a="1"/>
        <viz:position x="-166.076901270398" y="-31.64482280929" z="0"/>
        <viz:size value="5"/>
      </node>
      <node id="74" label="FASV244">
        <attvalues>
          <attvalue for="att1" value="FASV244"/>
          <attvalue for="att2" value="0.273638703273796"/>
        </attvalues>
        <viz:color r="255" g="99" b="71" a="1"/>
        <viz:position x="-107.963174539457" y="-7.31604679347757" z="0"/>
        <viz:size value="5"/>
      </node>
      <node id="75" label="FASV268">
        <attvalues>
          <attvalue for="att1" value="FASV268"/>
          <attvalue for="att2" value="0.671311585815157"/>
        </attvalues>
        <viz:color r="255" g="99" b="71" a="1"/>
        <viz:position x="41.6824494347978" y="-2.99079027811968" z="0"/>
        <viz:size value="5"/>
      </node>
      <node id="76" label="FASV272">
        <attvalues>
          <attvalue for="att1" value="FASV272"/>
          <attvalue for="att2" value="0.102569495515106"/>
        </attvalues>
        <viz:color r="255" g="99" b="71" a="1"/>
        <viz:position x="37.8268350349305" y="-84.4968015455584" z="0"/>
        <viz:size value="5"/>
      </node>
      <node id="77" label="FASV277">
        <attvalues>
          <attvalue for="att1" value="FASV277"/>
          <attvalue for="att2" value="0.261609836875606"/>
        </attvalues>
        <viz:color r="255" g="99" b="71" a="1"/>
        <viz:position x="-152.824202653863" y="-143.975333738227" z="0"/>
        <viz:size value="5"/>
      </node>
      <node id="78" label="FASV293">
        <attvalues>
          <attvalue for="att1" value="FASV293"/>
          <attvalue for="att2" value="0.0874433760922319"/>
        </attvalues>
        <viz:color r="255" g="99" b="71" a="1"/>
        <viz:position x="-41.089736645158" y="-131.127897403971" z="0"/>
        <viz:size value="5"/>
      </node>
      <node id="79" label="FASV297">
        <attvalues>
          <attvalue for="att1" value="FASV297"/>
          <attvalue for="att2" value="0.087299317812014"/>
        </attvalues>
        <viz:color r="255" g="99" b="71" a="1"/>
        <viz:position x="-101.230237038496" y="65.2692872569627" z="0"/>
        <viz:size value="5"/>
      </node>
      <node id="80" label="FASV304">
        <attvalues>
          <attvalue for="att1" value="FASV304"/>
          <attvalue for="att2" value="0.535824773270274"/>
        </attvalues>
        <viz:color r="255" g="99" b="71" a="1"/>
        <viz:position x="91.803509557816" y="-180.982233228823" z="0"/>
        <viz:size value="5"/>
      </node>
      <node id="81" label="FASV319">
        <attvalues>
          <attvalue for="att1" value="FASV319"/>
          <attvalue for="att2" value="0.238416453760533"/>
        </attvalues>
        <viz:color r="255" g="99" b="71" a="1"/>
        <viz:position x="-88.4016732536025" y="208.291682335359" z="0"/>
        <viz:size value="5"/>
      </node>
      <node id="82" label="FASV320">
        <attvalues>
          <attvalue for="att1" value="FASV320"/>
          <attvalue for="att2" value="0.134550433723467"/>
        </attvalues>
        <viz:color r="255" g="99" b="71" a="1"/>
        <viz:position x="62.526253221054" y="144.119508244667" z="0"/>
        <viz:size value="5"/>
      </node>
      <node id="83" label="FASV208">
        <attvalues>
          <attvalue for="att1" value="FASV208"/>
          <attvalue for="att2" value="0.0726053732297939"/>
        </attvalues>
        <viz:color r="255" g="99" b="71" a="1"/>
        <viz:position x="46.6836675477362" y="106.921815066692" z="0"/>
        <viz:size value="5"/>
      </node>
      <node id="84" label="FASV357">
        <attvalues>
          <attvalue for="att1" value="FASV357"/>
          <attvalue for="att2" value="0.108043710163384"/>
        </attvalues>
        <viz:color r="255" g="99" b="71" a="1"/>
        <viz:position x="96.8253406206788" y="160.741298954159" z="0"/>
        <viz:size value="5"/>
      </node>
      <node id="85" label="FASV359">
        <attvalues>
          <attvalue for="att1" value="FASV359"/>
          <attvalue for="att2" value="0.466028536504728"/>
        </attvalues>
        <viz:color r="255" g="99" b="71" a="1"/>
        <viz:position x="-184.108714088634" y="0.0963630711783878" z="0"/>
        <viz:size value="5"/>
      </node>
      <node id="86" label="FASV368">
        <attvalues>
          <attvalue for="att1" value="FASV368"/>
          <attvalue for="att2" value="0.444491823612161"/>
        </attvalues>
        <viz:color r="255" g="99" b="71" a="1"/>
        <viz:position x="250" y="-69.350176662859" z="0"/>
        <viz:size value="5"/>
      </node>
      <node id="87" label="FASV352">
        <attvalues>
          <attvalue for="att1" value="FASV352"/>
          <attvalue for="att2" value="0.0913329496581137"/>
        </attvalues>
        <viz:color r="255" g="99" b="71" a="1"/>
        <viz:position x="237.78505830214" y="-128.390529126371" z="0"/>
        <viz:size value="5"/>
      </node>
      <node id="88" label="FASV385">
        <attvalues>
          <attvalue for="att1" value="FASV385"/>
          <attvalue for="att2" value="0.414887847027393"/>
        </attvalues>
        <viz:color r="255" g="99" b="71" a="1"/>
        <viz:position x="24.1592855462745" y="-97.0540657624871" z="0"/>
        <viz:size value="5"/>
      </node>
      <node id="89" label="FASV433">
        <attvalues>
          <attvalue for="att1" value="FASV433"/>
          <attvalue for="att2" value="0.13368608404216"/>
        </attvalues>
        <viz:color r="255" g="99" b="71" a="1"/>
        <viz:position x="45.4318242002651" y="-236.35186214859" z="0"/>
        <viz:size value="5"/>
      </node>
      <node id="90" label="FASV444">
        <attvalues>
          <attvalue for="att1" value="FASV444"/>
          <attvalue for="att2" value="0.120576780542336"/>
        </attvalues>
        <viz:color r="255" g="99" b="71" a="1"/>
        <viz:position x="117.251213387888" y="249.756911982048" z="0"/>
        <viz:size value="5"/>
      </node>
      <node id="91" label="FASV446">
        <attvalues>
          <attvalue for="att1" value="FASV446"/>
          <attvalue for="att2" value="0.150036698846885"/>
        </attvalues>
        <viz:color r="255" g="99" b="71" a="1"/>
        <viz:position x="-63.6569067876555" y="-38.5335123600221" z="0"/>
        <viz:size value="5"/>
      </node>
      <node id="92" label="FASV473">
        <attvalues>
          <attvalue for="att1" value="FASV473"/>
          <attvalue for="att2" value="0.0754865388341507"/>
        </attvalues>
        <viz:color r="255" g="99" b="71" a="1"/>
        <viz:position x="226.98425335997" y="-112.824888731165" z="0"/>
        <viz:size value="5"/>
      </node>
      <node id="93" label="FASV501">
        <attvalues>
          <attvalue for="att1" value="FASV501"/>
          <attvalue for="att2" value="0.144274367638172"/>
        </attvalues>
        <viz:color r="255" g="99" b="71" a="1"/>
        <viz:position x="-82.3772163311836" y="35.4720518590973" z="0"/>
        <viz:size value="5"/>
      </node>
      <node id="94" label="FASV590">
        <attvalues>
          <attvalue for="att1" value="FASV590"/>
          <attvalue for="att2" value="0.214358720964153"/>
        </attvalues>
        <viz:color r="255" g="99" b="71" a="1"/>
        <viz:position x="-118.692380999643" y="-58.6232495132398" z="0"/>
        <viz:size value="5"/>
      </node>
      <node id="95" label="FASV717">
        <attvalues>
          <attvalue for="att1" value="FASV717"/>
          <attvalue for="att2" value="0.0776474130374184"/>
        </attvalues>
        <viz:color r="255" g="99" b="71" a="1"/>
        <viz:position x="30.2508896716799" y="-193.340528555413" z="0"/>
        <viz:size value="5"/>
      </node>
      <node id="96" label="FASV740">
        <attvalues>
          <attvalue for="att1" value="FASV740"/>
          <attvalue for="att2" value="0.156303234036362"/>
        </attvalues>
        <viz:color r="255" g="99" b="71" a="1"/>
        <viz:position x="83.3289581635224" y="193.498643348708" z="0"/>
        <viz:size value="5"/>
      </node>
      <node id="97" label="FASV881">
        <attvalues>
          <attvalue for="att1" value="FASV881"/>
          <attvalue for="att2" value="0.096663106026174"/>
        </attvalues>
        <viz:color r="255" g="99" b="71" a="1"/>
        <viz:position x="234.797724836779" y="58.300217442126" z="0"/>
        <viz:size value="5"/>
      </node>
      <node id="98" label="FASV901">
        <attvalues>
          <attvalue for="att1" value="FASV901"/>
          <attvalue for="att2" value="0.0757026262544775"/>
        </attvalues>
        <viz:color r="255" g="99" b="71" a="1"/>
        <viz:position x="-113.914967879086" y="56.5575360228023" z="0"/>
        <viz:size value="5"/>
      </node>
      <node id="99" label="FASV957">
        <attvalues>
          <attvalue for="att1" value="FASV957"/>
          <attvalue for="att2" value="0.0764229176555667"/>
        </attvalues>
        <viz:color r="255" g="99" b="71" a="1"/>
        <viz:position x="214.672833410004" y="240.480522846906" z="0"/>
        <viz:size value="5"/>
      </node>
      <node id="100" label="FASV990">
        <attvalues>
          <attvalue for="att1" value="FASV990"/>
          <attvalue for="att2" value="0.0988960093695505"/>
        </attvalues>
        <viz:color r="255" g="99" b="71" a="1"/>
        <viz:position x="145.153346996633" y="51.7703763115427" z="0"/>
        <viz:size value="5"/>
      </node>
      <node id="101" label="BASV8">
        <attvalues>
          <attvalue for="att1" value="BASV8"/>
          <attvalue for="att2" value="0.168260071294443"/>
        </attvalues>
        <viz:color r="255" g="99" b="71" a="1"/>
        <viz:position x="-188.921785743471" y="-96.3245054616026" z="0"/>
        <viz:size value="5"/>
      </node>
      <node id="102" label="BASV9">
        <attvalues>
          <attvalue for="att1" value="BASV9"/>
          <attvalue for="att2" value="0.160841069863224"/>
        </attvalues>
        <viz:color r="255" g="99" b="71" a="1"/>
        <viz:position x="226.15509379159" y="132.424195421923" z="0"/>
        <viz:size value="5"/>
      </node>
      <node id="103" label="BASV10">
        <attvalues>
          <attvalue for="att1" value="BASV10"/>
          <attvalue for="att2" value="0.118127789778633"/>
        </attvalues>
        <viz:color r="255" g="99" b="71" a="1"/>
        <viz:position x="-68.379508226976" y="79.3845797503798" z="0"/>
        <viz:size value="5"/>
      </node>
      <node id="104" label="BASV11">
        <attvalues>
          <attvalue for="att1" value="BASV11"/>
          <attvalue for="att2" value="0.228116286724957"/>
        </attvalues>
        <viz:color r="255" g="99" b="71" a="1"/>
        <viz:position x="28.9503480345866" y="232.135608934948" z="0"/>
        <viz:size value="5"/>
      </node>
      <node id="105" label="BASV12">
        <attvalues>
          <attvalue for="att1" value="BASV12"/>
          <attvalue for="att2" value="0.136855366206953"/>
        </attvalues>
        <viz:color r="255" g="99" b="71" a="1"/>
        <viz:position x="-173.63615328736" y="-170.197860480952" z="0"/>
        <viz:size value="5"/>
      </node>
      <node id="106" label="BASV13">
        <attvalues>
          <attvalue for="att1" value="BASV13"/>
          <attvalue for="att2" value="0.193254182912239"/>
        </attvalues>
        <viz:color r="255" g="99" b="71" a="1"/>
        <viz:position x="-101.766062664563" y="-70.6101823353452" z="0"/>
        <viz:size value="5"/>
      </node>
      <node id="107" label="BASV16">
        <attvalues>
          <attvalue for="att1" value="BASV16"/>
          <attvalue for="att2" value="0.144202338498063"/>
        </attvalues>
        <viz:color r="255" g="99" b="71" a="1"/>
        <viz:position x="-187.372412803551" y="-142.058737565011" z="0"/>
        <viz:size value="5"/>
      </node>
      <node id="108" label="BASV17">
        <attvalues>
          <attvalue for="att1" value="BASV17"/>
          <attvalue for="att2" value="0.0909007748174602"/>
        </attvalues>
        <viz:color r="255" g="99" b="71" a="1"/>
        <viz:position x="99.3482446323056" y="-116.605475133743" z="0"/>
        <viz:size value="5"/>
      </node>
      <node id="109" label="BASV18">
        <attvalues>
          <attvalue for="att1" value="BASV18"/>
          <attvalue for="att2" value="0.13433434630314"/>
        </attvalues>
        <viz:color r="255" g="99" b="71" a="1"/>
        <viz:position x="-195.554538198841" y="14.1271988365652" z="0"/>
        <viz:size value="5"/>
      </node>
      <node id="110" label="BASV19">
        <attvalues>
          <attvalue for="att1" value="BASV19"/>
          <attvalue for="att2" value="0.105234573699136"/>
        </attvalues>
        <viz:color r="255" g="99" b="71" a="1"/>
        <viz:position x="-200.412827110586" y="80.4868413254902" z="0"/>
        <viz:size value="5"/>
      </node>
      <node id="111" label="BASV20">
        <attvalues>
          <attvalue for="att1" value="BASV20"/>
          <attvalue for="att2" value="0.107467477042512"/>
        </attvalues>
        <viz:color r="255" g="99" b="71" a="1"/>
        <viz:position x="-55.9711602534495" y="229.421003912074" z="0"/>
        <viz:size value="5"/>
      </node>
      <node id="112" label="BASV21">
        <attvalues>
          <attvalue for="att1" value="BASV21"/>
          <attvalue for="att2" value="0.122017363344515"/>
        </attvalues>
        <viz:color r="255" g="99" b="71" a="1"/>
        <viz:position x="-73.1312130878911" y="-101.597390108045" z="0"/>
        <viz:size value="5"/>
      </node>
      <node id="113" label="BASV22">
        <attvalues>
          <attvalue for="att1" value="BASV22"/>
          <attvalue for="att2" value="0.144202338498063"/>
        </attvalues>
        <viz:color r="255" g="99" b="71" a="1"/>
        <viz:position x="246.865013624786" y="115.49530982611" z="0"/>
        <viz:size value="5"/>
      </node>
      <node id="114" label="BASV23">
        <attvalues>
          <attvalue for="att1" value="BASV23"/>
          <attvalue for="att2" value="0.104082107457393"/>
        </attvalues>
        <viz:color r="255" g="99" b="71" a="1"/>
        <viz:position x="48.4303764007703" y="178.814103436323" z="0"/>
        <viz:size value="5"/>
      </node>
      <node id="115" label="BASV24">
        <attvalues>
          <attvalue for="att1" value="BASV24"/>
          <attvalue for="att2" value="0.142689726555775"/>
        </attvalues>
        <viz:color r="255" g="99" b="71" a="1"/>
        <viz:position x="121.722653346563" y="-103.427532297937" z="0"/>
        <viz:size value="5"/>
      </node>
      <node id="116" label="BASV25">
        <attvalues>
          <attvalue for="att1" value="BASV25"/>
          <attvalue for="att2" value="0.110852846627632"/>
        </attvalues>
        <viz:color r="255" g="99" b="71" a="1"/>
        <viz:position x="192.998878224724" y="-73.9425679497793" z="0"/>
        <viz:size value="5"/>
      </node>
      <node id="117" label="BASV26">
        <attvalues>
          <attvalue for="att1" value="BASV26"/>
          <attvalue for="att2" value="0.0782956752983987"/>
        </attvalues>
        <viz:color r="255" g="99" b="71" a="1"/>
        <viz:position x="-31.9584929093383" y="149.643999768103" z="0"/>
        <viz:size value="5"/>
      </node>
      <node id="118" label="BASV27">
        <attvalues>
          <attvalue for="att1" value="BASV27"/>
          <attvalue for="att2" value="0.101849204114016"/>
        </attvalues>
        <viz:color r="255" g="99" b="71" a="1"/>
        <viz:position x="97.5368245758178" y="76.4697534281408" z="0"/>
        <viz:size value="5"/>
      </node>
      <node id="119" label="BASV29">
        <attvalues>
          <attvalue for="att1" value="BASV29"/>
          <attvalue for="att2" value="0.105306602839245"/>
        </attvalues>
        <viz:color r="255" g="99" b="71" a="1"/>
        <viz:position x="-48.9559667219368" y="-42.01023805523" z="0"/>
        <viz:size value="5"/>
      </node>
      <node id="120" label="BASV30">
        <attvalues>
          <attvalue for="att1" value="BASV30"/>
          <attvalue for="att2" value="0.0831936568258054"/>
        </attvalues>
        <viz:color r="255" g="99" b="71" a="1"/>
        <viz:position x="154.630740560801" y="219.254622118551" z="0"/>
        <viz:size value="5"/>
      </node>
      <node id="121" label="BASV31">
        <attvalues>
          <attvalue for="att1" value="BASV31"/>
          <attvalue for="att2" value="0.0959428146250847"/>
        </attvalues>
        <viz:color r="255" g="99" b="71" a="1"/>
        <viz:position x="145.447122193328" y="24.078153174483" z="0"/>
        <viz:size value="5"/>
      </node>
      <node id="122" label="BASV33">
        <attvalues>
          <attvalue for="att1" value="BASV33"/>
          <attvalue for="att2" value="0.0875874343724497"/>
        </attvalues>
        <viz:color r="255" g="99" b="71" a="1"/>
        <viz:position x="-29.1772324738603" y="203.806741763199" z="0"/>
        <viz:size value="5"/>
      </node>
      <node id="123" label="BASV35">
        <attvalues>
          <attvalue for="att1" value="BASV35"/>
          <attvalue for="att2" value="0.111429079748503"/>
        </attvalues>
        <viz:color r="255" g="99" b="71" a="1"/>
        <viz:position x="-140.981715472444" y="245.763242251431" z="0"/>
        <viz:size value="5"/>
      </node>
      <node id="124" label="BASV36">
        <attvalues>
          <attvalue for="att1" value="BASV36"/>
          <attvalue for="att2" value="0.107323418762294"/>
        </attvalues>
        <viz:color r="255" g="99" b="71" a="1"/>
        <viz:position x="-92.5595585720848" y="174.941467114407" z="0"/>
        <viz:size value="5"/>
      </node>
      <node id="125" label="BASV38">
        <attvalues>
          <attvalue for="att1" value="BASV38"/>
          <attvalue for="att2" value="0.1009128252926"/>
        </attvalues>
        <viz:color r="255" g="99" b="71" a="1"/>
        <viz:position x="-226.058095998035" y="74.1515536108486" z="0"/>
        <viz:size value="5"/>
      </node>
      <node id="126" label="BASV39">
        <attvalues>
          <attvalue for="att1" value="BASV39"/>
          <attvalue for="att2" value="0.0846342396279839"/>
        </attvalues>
        <viz:color r="255" g="99" b="71" a="1"/>
        <viz:position x="-107.52797357995" y="154.364052559166" z="0"/>
        <viz:size value="5"/>
      </node>
      <node id="127" label="BASV40">
        <attvalues>
          <attvalue for="att1" value="BASV40"/>
          <attvalue for="att2" value="0.0858587350098356"/>
        </attvalues>
        <viz:color r="255" g="99" b="71" a="1"/>
        <viz:position x="106.020161505857" y="202.789743822981" z="0"/>
        <viz:size value="5"/>
      </node>
      <node id="128" label="BASV41">
        <attvalues>
          <attvalue for="att1" value="BASV41"/>
          <attvalue for="att2" value="0.0700843533259816"/>
        </attvalues>
        <viz:color r="255" g="99" b="71" a="1"/>
        <viz:position x="15.4396209598448" y="-192.383352383816" z="0"/>
        <viz:size value="5"/>
      </node>
      <node id="129" label="BASV42">
        <attvalues>
          <attvalue for="att1" value="BASV42"/>
          <attvalue for="att2" value="0.0839139482268947"/>
        </attvalues>
        <viz:color r="255" g="99" b="71" a="1"/>
        <viz:position x="-107.184795510024" y="-43.6298915502788" z="0"/>
        <viz:size value="5"/>
      </node>
      <node id="130" label="BASV43">
        <attvalues>
          <attvalue for="att1" value="BASV43"/>
          <attvalue for="att2" value="0.0896762794356085"/>
        </attvalues>
        <viz:color r="255" g="99" b="71" a="1"/>
        <viz:position x="-79.5703260398034" y="-10.2704219152408" z="0"/>
        <viz:size value="5"/>
      </node>
      <node id="131" label="BASV44">
        <attvalues>
          <attvalue for="att1" value="BASV44"/>
          <attvalue for="att2" value="0.123385917006584"/>
        </attvalues>
        <viz:color r="255" g="99" b="71" a="1"/>
        <viz:position x="63.1001520299153" y="-47.4328401365169" z="0"/>
        <viz:size value="5"/>
      </node>
      <node id="132" label="BASV45">
        <attvalues>
          <attvalue for="att1" value="BASV45"/>
          <attvalue for="att2" value="0.0844181522076571"/>
        </attvalues>
        <viz:color r="255" g="99" b="71" a="1"/>
        <viz:position x="-94.0723744848662" y="138.670258701544" z="0"/>
        <viz:size value="5"/>
      </node>
      <node id="133" label="BASV46">
        <attvalues>
          <attvalue for="att1" value="BASV46"/>
          <attvalue for="att2" value="0.0986078928091148"/>
        </attvalues>
        <viz:color r="255" g="99" b="71" a="1"/>
        <viz:position x="-175.525940448701" y="-167.041075738897" z="0"/>
        <viz:size value="5"/>
      </node>
      <node id="134" label="BASV47">
        <attvalues>
          <attvalue for="att1" value="BASV47"/>
          <attvalue for="att2" value="0.0897483085757174"/>
        </attvalues>
        <viz:color r="255" g="99" b="71" a="1"/>
        <viz:position x="83.9373130826401" y="-15.8837348967393" z="0"/>
        <viz:size value="5"/>
      </node>
      <node id="135" label="BASV50">
        <attvalues>
          <attvalue for="att1" value="BASV50"/>
          <attvalue for="att2" value="0.0850664144686374"/>
        </attvalues>
        <viz:color r="255" g="99" b="71" a="1"/>
        <viz:position x="114.532176470532" y="-95.1763417972732" z="0"/>
        <viz:size value="5"/>
      </node>
      <node id="136" label="BASV56">
        <attvalues>
          <attvalue for="att1" value="BASV56"/>
          <attvalue for="att2" value="0.0721011692490314"/>
        </attvalues>
        <viz:color r="255" g="99" b="71" a="1"/>
        <viz:position x="-242.154156062327" y="-36.589144725392" z="0"/>
        <viz:size value="5"/>
      </node>
      <node id="137" label="BASV73">
        <attvalues>
          <attvalue for="att1" value="BASV73"/>
          <attvalue for="att2" value="0.0722452275292492"/>
        </attvalues>
        <viz:color r="255" g="99" b="71" a="1"/>
        <viz:position x="125.287530928003" y="-82.5861756969417" z="0"/>
        <viz:size value="5"/>
      </node>
      <node id="138" label="BASV75">
        <attvalues>
          <attvalue for="att1" value="BASV75"/>
          <attvalue for="att2" value="0.0842740939274393"/>
        </attvalues>
        <viz:color r="255" g="99" b="71" a="1"/>
        <viz:position x="-152.217090060672" y="-149.368130652629" z="0"/>
        <viz:size value="5"/>
      </node>
      <node id="139" label="BASV93">
        <attvalues>
          <attvalue for="att1" value="BASV93"/>
          <attvalue for="att2" value="0.0744061017325169"/>
        </attvalues>
        <viz:color r="255" g="99" b="71" a="1"/>
        <viz:position x="38.7680473149994" y="-135.470312304174" z="0"/>
        <viz:size value="5"/>
      </node>
      <node id="140" label="BASV100">
        <attvalues>
          <attvalue for="att1" value="BASV100"/>
          <attvalue for="att2" value="0.0737578394715366"/>
        </attvalues>
        <viz:color r="255" g="99" b="71" a="1"/>
        <viz:position x="95.8502107893765" y="241.115423705478" z="0"/>
        <viz:size value="5"/>
      </node>
    </nodes>
    <edges>
      <edge id="0" label="+" source="1" target="4" weight="0.8903764">
        <attvalues>
          <attvalue for="att1" value="+"/>
        </attvalues>
      </edge>
      <edge id="1" label="+" source="1" target="57" weight="0.893788">
        <attvalues>
          <attvalue for="att1" value="+"/>
        </attvalues>
      </edge>
      <edge id="2" label="+" source="1" target="73" weight="1">
        <attvalues>
          <attvalue for="att1" value="+"/>
        </attvalues>
      </edge>
      <edge id="3" label="-" source="1" target="89" weight="0.909596">
        <attvalues>
          <attvalue for="att1" value="-"/>
        </attvalues>
      </edge>
      <edge id="4" label="-" source="1" target="113" weight="0.8526077">
        <attvalues>
          <attvalue for="att1" value="-"/>
        </attvalues>
      </edge>
      <edge id="5" label="-" source="1" target="129" weight="0.8849897">
        <attvalues>
          <attvalue for="att1" value="-"/>
        </attvalues>
      </edge>
      <edge id="6" label="+" source="1" target="134" weight="0.8368465">
        <attvalues>
          <attvalue for="att1" value="+"/>
        </attvalues>
      </edge>
      <edge id="7" label="+" source="2" target="11" weight="0.8964853">
        <attvalues>
          <attvalue for="att1" value="+"/>
        </attvalues>
      </edge>
      <edge id="8" label="+" source="2" target="12" weight="0.8734142">
        <attvalues>
          <attvalue for="att1" value="+"/>
        </attvalues>
      </edge>
      <edge id="9" label="-" source="2" target="61" weight="0.9182381">
        <attvalues>
          <attvalue for="att1" value="-"/>
        </attvalues>
      </edge>
      <edge id="10" label="-" source="2" target="64" weight="0.8954352">
        <attvalues>
          <attvalue for="att1" value="-"/>
        </attvalues>
      </edge>
      <edge id="11" label="+" source="2" target="78" weight="0.9980122">
        <attvalues>
          <attvalue for="att1" value="+"/>
        </attvalues>
      </edge>
      <edge id="12" label="-" source="2" target="80" weight="0.8690204">
        <attvalues>
          <attvalue for="att1" value="-"/>
        </attvalues>
      </edge>
      <edge id="13" label="-" source="2" target="131" weight="0.8166997">
        <attvalues>
          <attvalue for="att1" value="-"/>
        </attvalues>
      </edge>
      <edge id="14" label="+" source="2" target="132" weight="0.8933877">
        <attvalues>
          <attvalue for="att1" value="+"/>
        </attvalues>
      </edge>
      <edge id="15" label="-" source="3" target="28" weight="0.9300552">
        <attvalues>
          <attvalue for="att1" value="-"/>
        </attvalues>
      </edge>
      <edge id="16" label="+" source="3" target="79" weight="0.8083656">
        <attvalues>
          <attvalue for="att1" value="+"/>
        </attvalues>
      </edge>
      <edge id="17" label="-" source="3" target="81" weight="0.97374">
        <attvalues>
          <attvalue for="att1" value="-"/>
        </attvalues>
      </edge>
      <edge id="18" label="-" source="3" target="119" weight="0.8206356">
        <attvalues>
          <attvalue for="att1" value="-"/>
        </attvalues>
      </edge>
      <edge id="19" label="+" source="4" target="64" weight="0.8953104">
        <attvalues>
          <attvalue for="att1" value="+"/>
        </attvalues>
      </edge>
      <edge id="20" label="+" source="4" target="65" weight="0.9640744">
        <attvalues>
          <attvalue for="att1" value="+"/>
        </attvalues>
      </edge>
      <edge id="21" label="-" source="5" target="100" weight="0.6859128">
        <attvalues>
          <attvalue for="att1" value="-"/>
        </attvalues>
      </edge>
      <edge id="22" label="-" source="6" target="14" weight="0.8217885">
        <attvalues>
          <attvalue for="att1" value="-"/>
        </attvalues>
      </edge>
      <edge id="23" label="-" source="6" target="37" weight="0.8217559">
        <attvalues>
          <attvalue for="att1" value="-"/>
        </attvalues>
      </edge>
      <edge id="24" label="-" source="6" target="42" weight="0.8855354">
        <attvalues>
          <attvalue for="att1" value="-"/>
        </attvalues>
      </edge>
      <edge id="25" label="-" source="6" target="52" weight="0.9000532">
        <attvalues>
          <attvalue for="att1" value="-"/>
        </attvalues>
      </edge>
      <edge id="26" label="-" source="7" target="22" weight="0.810167">
        <attvalues>
          <attvalue for="att1" value="-"/>
        </attvalues>
      </edge>
      <edge id="27" label="-" source="7" target="62" weight="0.8019979">
        <attvalues>
          <attvalue for="att1" value="-"/>
        </attvalues>
      </edge>
      <edge id="28" label="-" source="7" target="117" weight="0.8867846">
        <attvalues>
          <attvalue for="att1" value="-"/>
        </attvalues>
      </edge>
      <edge id="29" label="+" source="7" target="135" weight="0.9542645">
        <attvalues>
          <attvalue for="att1" value="+"/>
        </attvalues>
      </edge>
      <edge id="30" label="-" source="7" target="136" weight="0.862282">
        <attvalues>
          <attvalue for="att1" value="-"/>
        </attvalues>
      </edge>
      <edge id="31" label="+" source="8" target="130" weight="0.8920834">
        <attvalues>
          <attvalue for="att1" value="+"/>
        </attvalues>
      </edge>
      <edge id="32" label="+" source="8" target="131" weight="0.9471673">
        <attvalues>
          <attvalue for="att1" value="+"/>
        </attvalues>
      </edge>
      <edge id="33" label="-" source="9" target="70" weight="0.9304665">
        <attvalues>
          <attvalue for="att1" value="-"/>
        </attvalues>
      </edge>
      <edge id="34" label="-" source="10" target="27" weight="0.9562836">
        <attvalues>
          <attvalue for="att1" value="-"/>
        </attvalues>
      </edge>
      <edge id="35" label="+" source="10" target="33" weight="0.958457">
        <attvalues>
          <attvalue for="att1" value="+"/>
        </attvalues>
      </edge>
      <edge id="36" label="-" source="10" target="44" weight="0.8858182">
        <attvalues>
          <attvalue for="att1" value="-"/>
        </attvalues>
      </edge>
      <edge id="37" label="+" source="10" target="74" weight="0.856204">
        <attvalues>
          <attvalue for="att1" value="+"/>
        </attvalues>
      </edge>
      <edge id="38" label="+" source="10" target="87" weight="0.7882602">
        <attvalues>
          <attvalue for="att1" value="+"/>
        </attvalues>
      </edge>
      <edge id="39" label="-" source="10" target="113" weight="0.9096003">
        <attvalues>
          <attvalue for="att1" value="-"/>
        </attvalues>
      </edge>
      <edge id="40" label="-" source="11" target="80" weight="0.9173029">
        <attvalues>
          <attvalue for="att1" value="-"/>
        </attvalues>
      </edge>
      <edge id="41" label="+" source="11" target="83" weight="0.9594996">
        <attvalues>
          <attvalue for="att1" value="+"/>
        </attvalues>
      </edge>
      <edge id="42" label="-" source="11" target="102" weight="0.8524963">
        <attvalues>
          <attvalue for="att1" value="-"/>
        </attvalues>
      </edge>
      <edge id="43" label="-" source="11" target="107" weight="0.7270952">
        <attvalues>
          <attvalue for="att1" value="-"/>
        </attvalues>
      </edge>
      <edge id="44" label="-" source="11" target="123" weight="0.7293611">
        <attvalues>
          <attvalue for="att1" value="-"/>
        </attvalues>
      </edge>
      <edge id="45" label="+" source="12" target="126" weight="0.7558474">
        <attvalues>
          <attvalue for="att1" value="+"/>
        </attvalues>
      </edge>
      <edge id="46" label="+" source="12" target="135" weight="0.95998">
        <attvalues>
          <attvalue for="att1" value="+"/>
        </attvalues>
      </edge>
      <edge id="47" label="-" source="13" target="29" weight="0.8697109">
        <attvalues>
          <attvalue for="att1" value="-"/>
        </attvalues>
      </edge>
      <edge id="48" label="+" source="13" target="31" weight="0.9932605">
        <attvalues>
          <attvalue for="att1" value="+"/>
        </attvalues>
      </edge>
      <edge id="49" label="-" source="13" target="34" weight="0.8335392">
        <attvalues>
          <attvalue for="att1" value="-"/>
        </attvalues>
      </edge>
      <edge id="50" label="+" source="13" target="50" weight="0.8727065">
        <attvalues>
          <attvalue for="att1" value="+"/>
        </attvalues>
      </edge>
      <edge id="51" label="+" source="13" target="57" weight="0.8899695">
        <attvalues>
          <attvalue for="att1" value="+"/>
        </attvalues>
      </edge>
      <edge id="52" label="-" source="13" target="110" weight="0.9850799">
        <attvalues>
          <attvalue for="att1" value="-"/>
        </attvalues>
      </edge>
      <edge id="53" label="+" source="14" target="74" weight="0.9504425">
        <attvalues>
          <attvalue for="att1" value="+"/>
        </attvalues>
      </edge>
      <edge id="54" label="+" source="14" target="106" weight="0.9175778">
        <attvalues>
          <attvalue for="att1" value="+"/>
        </attvalues>
      </edge>
      <edge id="55" label="-" source="14" target="116" weight="0.8979668">
        <attvalues>
          <attvalue for="att1" value="-"/>
        </attvalues>
      </edge>
      <edge id="56" label="-" source="14" target="118" weight="0.9721836">
        <attvalues>
          <attvalue for="att1" value="-"/>
        </attvalues>
      </edge>
      <edge id="57" label="+" source="14" target="130" weight="0.8778753">
        <attvalues>
          <attvalue for="att1" value="+"/>
        </attvalues>
      </edge>
      <edge id="58" label="-" source="14" target="134" weight="0.9759971">
        <attvalues>
          <attvalue for="att1" value="-"/>
        </attvalues>
      </edge>
      <edge id="59" label="-" source="15" target="23" weight="0.9126981">
        <attvalues>
          <attvalue for="att1" value="-"/>
        </attvalues>
      </edge>
      <edge id="60" label="-" source="15" target="80" weight="0.8584349">
        <attvalues>
          <attvalue for="att1" value="-"/>
        </attvalues>
      </edge>
      <edge id="61" label="+" source="15" target="124" weight="0.9556783">
        <attvalues>
          <attvalue for="att1" value="+"/>
        </attvalues>
      </edge>
      <edge id="62" label="+" source="15" target="133" weight="0.9010774">
        <attvalues>
          <attvalue for="att1" value="+"/>
        </attvalues>
      </edge>
      <edge id="63" label="+" source="16" target="76" weight="0.8730047">
        <attvalues>
          <attvalue for="att1" value="+"/>
        </attvalues>
      </edge>
      <edge id="64" label="+" source="16" target="91" weight="0.7984199">
        <attvalues>
          <attvalue for="att1" value="+"/>
        </attvalues>
      </edge>
      <edge id="65" label="-" source="16" target="93" weight="0.9315974">
        <attvalues>
          <attvalue for="att1" value="-"/>
        </attvalues>
      </edge>
      <edge id="66" label="-" source="16" target="97" weight="0.9486363">
        <attvalues>
          <attvalue for="att1" value="-"/>
        </attvalues>
      </edge>
      <edge id="67" label="+" source="16" target="118" weight="0.7340135">
        <attvalues>
          <attvalue for="att1" value="+"/>
        </attvalues>
      </edge>
      <edge id="68" label="-" source="16" target="119" weight="0.8635219">
        <attvalues>
          <attvalue for="att1" value="-"/>
        </attvalues>
      </edge>
      <edge id="69" label="+" source="16" target="121" weight="0.9741912">
        <attvalues>
          <attvalue for="att1" value="+"/>
        </attvalues>
      </edge>
      <edge id="70" label="+" source="16" target="128" weight="0.9972121">
        <attvalues>
          <attvalue for="att1" value="+"/>
        </attvalues>
      </edge>
      <edge id="71" label="+" source="16" target="132" weight="0.8780617">
        <attvalues>
          <attvalue for="att1" value="+"/>
        </attvalues>
      </edge>
      <edge id="72" label="-" source="17" target="39" weight="0.7125691">
        <attvalues>
          <attvalue for="att1" value="-"/>
        </attvalues>
      </edge>
      <edge id="73" label="-" source="17" target="113" weight="0.9211037">
        <attvalues>
          <attvalue for="att1" value="-"/>
        </attvalues>
      </edge>
      <edge id="74" label="-" source="18" target="24" weight="0.842349">
        <attvalues>
          <attvalue for="att1" value="-"/>
        </attvalues>
      </edge>
      <edge id="75" label="-" source="18" target="54" weight="0.8048428">
        <attvalues>
          <attvalue for="att1" value="-"/>
        </attvalues>
      </edge>
      <edge id="76" label="-" source="18" target="61" weight="0.7205092">
        <attvalues>
          <attvalue for="att1" value="-"/>
        </attvalues>
      </edge>
      <edge id="77" label="-" source="19" target="43" weight="0.9078782">
        <attvalues>
          <attvalue for="att1" value="-"/>
        </attvalues>
      </edge>
      <edge id="78" label="-" source="19" target="69" weight="0.9090136">
        <attvalues>
          <attvalue for="att1" value="-"/>
        </attvalues>
      </edge>
      <edge id="79" label="+" source="19" target="116" weight="0.9196562">
        <attvalues>
          <attvalue for="att1" value="+"/>
        </attvalues>
      </edge>
      <edge id="80" label="+" source="20" target="60" weight="0.9901655">
        <attvalues>
          <attvalue for="att1" value="+"/>
        </attvalues>
      </edge>
      <edge id="81" label="-" source="20" target="63" weight="0.919065">
        <attvalues>
          <attvalue for="att1" value="-"/>
        </attvalues>
      </edge>
      <edge id="82" label="-" source="20" target="82" weight="0.8243046">
        <attvalues>
          <attvalue for="att1" value="-"/>
        </attvalues>
      </edge>
      <edge id="83" label="-" source="20" target="115" weight="0.7066271">
        <attvalues>
          <attvalue for="att1" value="-"/>
        </attvalues>
      </edge>
      <edge id="84" label="-" source="20" target="123" weight="0.6889066">
        <attvalues>
          <attvalue for="att1" value="-"/>
        </attvalues>
      </edge>
      <edge id="85" label="-" source="21" target="46" weight="0.9991562">
        <attvalues>
          <attvalue for="att1" value="-"/>
        </attvalues>
      </edge>
      <edge id="86" label="-" source="21" target="74" weight="1">
        <attvalues>
          <attvalue for="att1" value="-"/>
        </attvalues>
      </edge>
      <edge id="87" label="-" source="22" target="68" weight="0.7997882">
        <attvalues>
          <attvalue for="att1" value="-"/>
        </attvalues>
      </edge>
      <edge id="88" label="+" source="23" target="50" weight="0.7553741">
        <attvalues>
          <attvalue for="att1" value="+"/>
        </attvalues>
      </edge>
      <edge id="89" label="-" source="23" target="67" weight="0.7808035">
        <attvalues>
          <attvalue for="att1" value="-"/>
        </attvalues>
      </edge>
      <edge id="90" label="-" source="23" target="77" weight="0.841237">
        <attvalues>
          <attvalue for="att1" value="-"/>
        </attvalues>
      </edge>
      <edge id="91" label="-" source="24" target="72" weight="0.9007975">
        <attvalues>
          <attvalue for="att1" value="-"/>
        </attvalues>
      </edge>
      <edge id="92" label="+" source="25" target="29" weight="0.8608437">
        <attvalues>
          <attvalue for="att1" value="+"/>
        </attvalues>
      </edge>
      <edge id="93" label="+" source="25" target="38" weight="0.8361332">
        <attvalues>
          <attvalue for="att1" value="+"/>
        </attvalues>
      </edge>
      <edge id="94" label="+" source="25" target="53" weight="0.8991601">
        <attvalues>
          <attvalue for="att1" value="+"/>
        </attvalues>
      </edge>
      <edge id="95" label="-" source="25" target="55" weight="0.9331539">
        <attvalues>
          <attvalue for="att1" value="-"/>
        </attvalues>
      </edge>
      <edge id="96" label="+" source="25" target="62" weight="0.974353">
        <attvalues>
          <attvalue for="att1" value="+"/>
        </attvalues>
      </edge>
      <edge id="97" label="+" source="25" target="67" weight="0.7536798">
        <attvalues>
          <attvalue for="att1" value="+"/>
        </attvalues>
      </edge>
      <edge id="98" label="-" source="25" target="74" weight="0.9480268">
        <attvalues>
          <attvalue for="att1" value="-"/>
        </attvalues>
      </edge>
      <edge id="99" label="+" source="25" target="76" weight="0.8939572">
        <attvalues>
          <attvalue for="att1" value="+"/>
        </attvalues>
      </edge>
      <edge id="100" label="-" source="25" target="84" weight="0.9454957">
        <attvalues>
          <attvalue for="att1" value="-"/>
        </attvalues>
      </edge>
      <edge id="101" label="+" source="25" target="95" weight="0.9699428">
        <attvalues>
          <attvalue for="att1" value="+"/>
        </attvalues>
      </edge>
      <edge id="102" label="+" source="25" target="99" weight="0.9759771">
        <attvalues>
          <attvalue for="att1" value="+"/>
        </attvalues>
      </edge>
      <edge id="103" label="-" source="25" target="113" weight="0.9264106">
        <attvalues>
          <attvalue for="att1" value="-"/>
        </attvalues>
      </edge>
      <edge id="104" label="-" source="26" target="29" weight="0.7440845">
        <attvalues>
          <attvalue for="att1" value="-"/>
        </attvalues>
      </edge>
      <edge id="105" label="-" source="26" target="37" weight="0.8820606">
        <attvalues>
          <attvalue for="att1" value="-"/>
        </attvalues>
      </edge>
      <edge id="106" label="-" source="26" target="43" weight="0.7246391">
        <attvalues>
          <attvalue for="att1" value="-"/>
        </attvalues>
      </edge>
      <edge id="107" label="-" source="26" target="53" weight="0.8518811">
        <attvalues>
          <attvalue for="att1" value="-"/>
        </attvalues>
      </edge>
      <edge id="108" label="-" source="26" target="56" weight="0.8332506">
        <attvalues>
          <attvalue for="att1" value="-"/>
        </attvalues>
      </edge>
      <edge id="109" label="-" source="26" target="57" weight="0.9718036">
        <attvalues>
          <attvalue for="att1" value="-"/>
        </attvalues>
      </edge>
      <edge id="110" label="-" source="26" target="61" weight="0.870322">
        <attvalues>
          <attvalue for="att1" value="-"/>
        </attvalues>
      </edge>
      <edge id="111" label="-" source="26" target="118" weight="0.7025274">
        <attvalues>
          <attvalue for="att1" value="-"/>
        </attvalues>
      </edge>
      <edge id="112" label="-" source="26" target="127" weight="0.8323174">
        <attvalues>
          <attvalue for="att1" value="-"/>
        </attvalues>
      </edge>
      <edge id="113" label="+" source="28" target="62" weight="0.958877">
        <attvalues>
          <attvalue for="att1" value="+"/>
        </attvalues>
      </edge>
      <edge id="114" label="-" source="28" target="85" weight="0.8995936">
        <attvalues>
          <attvalue for="att1" value="-"/>
        </attvalues>
      </edge>
      <edge id="115" label="+" source="28" target="109" weight="0.9821328">
        <attvalues>
          <attvalue for="att1" value="+"/>
        </attvalues>
      </edge>
      <edge id="116" label="-" source="28" target="112" weight="0.9126139">
        <attvalues>
          <attvalue for="att1" value="-"/>
        </attvalues>
      </edge>
      <edge id="117" label="-" source="28" target="135" weight="0.9463971">
        <attvalues>
          <attvalue for="att1" value="-"/>
        </attvalues>
      </edge>
      <edge id="118" label="-" source="29" target="99" weight="0.8665919">
        <attvalues>
          <attvalue for="att1" value="-"/>
        </attvalues>
      </edge>
      <edge id="119" label="+" source="30" target="139" weight="0.8718413">
        <attvalues>
          <attvalue for="att1" value="+"/>
        </attvalues>
      </edge>
      <edge id="120" label="-" source="31" target="50" weight="0.8542796">
        <attvalues>
          <attvalue for="att1" value="-"/>
        </attvalues>
      </edge>
      <edge id="121" label="+" source="32" target="109" weight="0.8668973">
        <attvalues>
          <attvalue for="att1" value="+"/>
        </attvalues>
      </edge>
      <edge id="122" label="+" source="32" target="117" weight="0.9336291">
        <attvalues>
          <attvalue for="att1" value="+"/>
        </attvalues>
      </edge>
      <edge id="123" label="-" source="33" target="94" weight="0.9770219">
        <attvalues>
          <attvalue for="att1" value="-"/>
        </attvalues>
      </edge>
      <edge id="124" label="-" source="33" target="107" weight="1">
        <attvalues>
          <attvalue for="att1" value="-"/>
        </attvalues>
      </edge>
      <edge id="125" label="+" source="34" target="43" weight="0.733478">
        <attvalues>
          <attvalue for="att1" value="+"/>
        </attvalues>
      </edge>
      <edge id="126" label="+" source="34" target="124" weight="0.9724464">
        <attvalues>
          <attvalue for="att1" value="+"/>
        </attvalues>
      </edge>
      <edge id="127" label="+" source="35" target="56" weight="0.9890116">
        <attvalues>
          <attvalue for="att1" value="+"/>
        </attvalues>
      </edge>
      <edge id="128" label="-" source="35" target="81" weight="0.8116906">
        <attvalues>
          <attvalue for="att1" value="-"/>
        </attvalues>
      </edge>
      <edge id="129" label="-" source="36" target="68" weight="0.9154502">
        <attvalues>
          <attvalue for="att1" value="-"/>
        </attvalues>
      </edge>
      <edge id="130" label="-" source="37" target="116" weight="0.7071704">
        <attvalues>
          <attvalue for="att1" value="-"/>
        </attvalues>
      </edge>
      <edge id="131" label="+" source="40" target="116" weight="0.8892864">
        <attvalues>
          <attvalue for="att1" value="+"/>
        </attvalues>
      </edge>
      <edge id="132" label="+" source="41" target="86" weight="0.7701347">
        <attvalues>
          <attvalue for="att1" value="+"/>
        </attvalues>
      </edge>
      <edge id="133" label="+" source="41" target="132" weight="0.7064223">
        <attvalues>
          <attvalue for="att1" value="+"/>
        </attvalues>
      </edge>
      <edge id="134" label="-" source="42" target="78" weight="0.8656179">
        <attvalues>
          <attvalue for="att1" value="-"/>
        </attvalues>
      </edge>
      <edge id="135" label="-" source="42" target="100" weight="0.7871383">
        <attvalues>
          <attvalue for="att1" value="-"/>
        </attvalues>
      </edge>
      <edge id="136" label="-" source="42" target="116" weight="0.9390104">
        <attvalues>
          <attvalue for="att1" value="-"/>
        </attvalues>
      </edge>
      <edge id="137" label="-" source="42" target="118" weight="0.8916226">
        <attvalues>
          <attvalue for="att1" value="-"/>
        </attvalues>
      </edge>
      <edge id="138" label="+" source="42" target="135" weight="1">
        <attvalues>
          <attvalue for="att1" value="+"/>
        </attvalues>
      </edge>
      <edge id="139" label="-" source="43" target="101" weight="0.9750947">
        <attvalues>
          <attvalue for="att1" value="-"/>
        </attvalues>
      </edge>
      <edge id="140" label="+" source="43" target="115" weight="0.9147387">
        <attvalues>
          <attvalue for="att1" value="+"/>
        </attvalues>
      </edge>
      <edge id="141" label="-" source="43" target="120" weight="0.9275303">
        <attvalues>
          <attvalue for="att1" value="-"/>
        </attvalues>
      </edge>
      <edge id="142" label="-" source="45" target="113" weight="0.9174696">
        <attvalues>
          <attvalue for="att1" value="-"/>
        </attvalues>
      </edge>
      <edge id="143" label="-" source="46" target="79" weight="0.9857294">
        <attvalues>
          <attvalue for="att1" value="-"/>
        </attvalues>
      </edge>
      <edge id="144" label="-" source="46" target="84" weight="1">
        <attvalues>
          <attvalue for="att1" value="-"/>
        </attvalues>
      </edge>
      <edge id="145" label="-" source="47" target="137" weight="0.9387177">
        <attvalues>
          <attvalue for="att1" value="-"/>
        </attvalues>
      </edge>
      <edge id="146" label="+" source="48" target="59" weight="1">
        <attvalues>
          <attvalue for="att1" value="+"/>
        </attvalues>
      </edge>
      <edge id="147" label="-" source="48" target="93" weight="1">
        <attvalues>
          <attvalue for="att1" value="-"/>
        </attvalues>
      </edge>
      <edge id="148" label="-" source="48" target="96" weight="1">
        <attvalues>
          <attvalue for="att1" value="-"/>
        </attvalues>
      </edge>
      <edge id="149" label="-" source="48" target="100" weight="1">
        <attvalues>
          <attvalue for="att1" value="-"/>
        </attvalues>
      </edge>
      <edge id="150" label="-" source="48" target="106" weight="1">
        <attvalues>
          <attvalue for="att1" value="-"/>
        </attvalues>
      </edge>
      <edge id="151" label="-" source="49" target="117" weight="0.8610526">
        <attvalues>
          <attvalue for="att1" value="-"/>
        </attvalues>
      </edge>
      <edge id="152" label="-" source="49" target="122" weight="1">
        <attvalues>
          <attvalue for="att1" value="-"/>
        </attvalues>
      </edge>
      <edge id="153" label="+" source="49" target="135" weight="1">
        <attvalues>
          <attvalue for="att1" value="+"/>
        </attvalues>
      </edge>
      <edge id="154" label="-" source="51" target="90" weight="1">
        <attvalues>
          <attvalue for="att1" value="-"/>
        </attvalues>
      </edge>
      <edge id="155" label="-" source="51" target="97" weight="1">
        <attvalues>
          <attvalue for="att1" value="-"/>
        </attvalues>
      </edge>
      <edge id="156" label="-" source="51" target="111" weight="1">
        <attvalues>
          <attvalue for="att1" value="-"/>
        </attvalues>
      </edge>
      <edge id="157" label="-" source="51" target="123" weight="1">
        <attvalues>
          <attvalue for="att1" value="-"/>
        </attvalues>
      </edge>
      <edge id="158" label="-" source="52" target="104" weight="1">
        <attvalues>
          <attvalue for="att1" value="-"/>
        </attvalues>
      </edge>
      <edge id="159" label="-" source="52" target="112" weight="1">
        <attvalues>
          <attvalue for="att1" value="-"/>
        </attvalues>
      </edge>
      <edge id="160" label="-" source="52" target="130" weight="1">
        <attvalues>
          <attvalue for="att1" value="-"/>
        </attvalues>
      </edge>
      <edge id="161" label="-" source="53" target="71" weight="0.9732207">
        <attvalues>
          <attvalue for="att1" value="-"/>
        </attvalues>
      </edge>
      <edge id="162" label="+" source="53" target="92" weight="1">
        <attvalues>
          <attvalue for="att1" value="+"/>
        </attvalues>
      </edge>
      <edge id="163" label="-" source="53" target="127" weight="1">
        <attvalues>
          <attvalue for="att1" value="-"/>
        </attvalues>
      </edge>
      <edge id="164" label="-" source="53" target="135" weight="0.7767791">
        <attvalues>
          <attvalue for="att1" value="-"/>
        </attvalues>
      </edge>
      <edge id="165" label="-" source="55" target="71" weight="1">
        <attvalues>
          <attvalue for="att1" value="-"/>
        </attvalues>
      </edge>
      <edge id="166" label="-" source="55" target="94" weight="1">
        <attvalues>
          <attvalue for="att1" value="-"/>
        </attvalues>
      </edge>
      <edge id="167" label="-" source="56" target="117" weight="1">
        <attvalues>
          <attvalue for="att1" value="-"/>
        </attvalues>
      </edge>
      <edge id="168" label="-" source="57" target="82" weight="1">
        <attvalues>
          <attvalue for="att1" value="-"/>
        </attvalues>
      </edge>
      <edge id="169" label="-" source="57" target="92" weight="1">
        <attvalues>
          <attvalue for="att1" value="-"/>
        </attvalues>
      </edge>
      <edge id="170" label="-" source="58" target="83" weight="1">
        <attvalues>
          <attvalue for="att1" value="-"/>
        </attvalues>
      </edge>
      <edge id="171" label="-" source="58" target="112" weight="0.8984637">
        <attvalues>
          <attvalue for="att1" value="-"/>
        </attvalues>
      </edge>
      <edge id="172" label="+" source="58" target="130" weight="1">
        <attvalues>
          <attvalue for="att1" value="+"/>
        </attvalues>
      </edge>
      <edge id="173" label="-" source="59" target="127" weight="0.9810189">
        <attvalues>
          <attvalue for="att1" value="-"/>
        </attvalues>
      </edge>
      <edge id="174" label="-" source="60" target="103" weight="1">
        <attvalues>
          <attvalue for="att1" value="-"/>
        </attvalues>
      </edge>
      <edge id="175" label="-" source="60" target="111" weight="0.7802807">
        <attvalues>
          <attvalue for="att1" value="-"/>
        </attvalues>
      </edge>
      <edge id="176" label="-" source="62" target="87" weight="1">
        <attvalues>
          <attvalue for="att1" value="-"/>
        </attvalues>
      </edge>
      <edge id="177" label="-" source="62" target="119" weight="0.9742055">
        <attvalues>
          <attvalue for="att1" value="-"/>
        </attvalues>
      </edge>
      <edge id="178" label="-" source="63" target="100" weight="0.8998164">
        <attvalues>
          <attvalue for="att1" value="-"/>
        </attvalues>
      </edge>
      <edge id="179" label="-" source="63" target="106" weight="0.7229476">
        <attvalues>
          <attvalue for="att1" value="-"/>
        </attvalues>
      </edge>
      <edge id="180" label="-" source="64" target="123" weight="1">
        <attvalues>
          <attvalue for="att1" value="-"/>
        </attvalues>
      </edge>
      <edge id="181" label="-" source="65" target="72" weight="1">
        <attvalues>
          <attvalue for="att1" value="-"/>
        </attvalues>
      </edge>
      <edge id="182" label="-" source="66" target="114" weight="0.7796926">
        <attvalues>
          <attvalue for="att1" value="-"/>
        </attvalues>
      </edge>
      <edge id="183" label="-" source="66" target="132" weight="0.8676876">
        <attvalues>
          <attvalue for="att1" value="-"/>
        </attvalues>
      </edge>
      <edge id="184" label="-" source="67" target="117" weight="0.9735122">
        <attvalues>
          <attvalue for="att1" value="-"/>
        </attvalues>
      </edge>
      <edge id="185" label="-" source="68" target="105" weight="0.8419407">
        <attvalues>
          <attvalue for="att1" value="-"/>
        </attvalues>
      </edge>
      <edge id="186" label="+" source="70" target="121" weight="1">
        <attvalues>
          <attvalue for="att1" value="+"/>
        </attvalues>
      </edge>
      <edge id="187" label="+" source="72" target="81" weight="0.9408111">
        <attvalues>
          <attvalue for="att1" value="+"/>
        </attvalues>
      </edge>
      <edge id="188" label="-" source="73" target="93" weight="0.7987234">
        <attvalues>
          <attvalue for="att1" value="-"/>
        </attvalues>
      </edge>
      <edge id="189" label="-" source="73" target="100" weight="0.6592579">
        <attvalues>
          <attvalue for="att1" value="-"/>
        </attvalues>
      </edge>
      <edge id="190" label="-" source="73" target="101" weight="0.7979349">
        <attvalues>
          <attvalue for="att1" value="-"/>
        </attvalues>
      </edge>
      <edge id="191" label="-" source="75" target="84" weight="1">
        <attvalues>
          <attvalue for="att1" value="-"/>
        </attvalues>
      </edge>
      <edge id="192" label="-" source="76" target="130" weight="1">
        <attvalues>
          <attvalue for="att1" value="-"/>
        </attvalues>
      </edge>
      <edge id="193" label="-" source="78" target="88" weight="1">
        <attvalues>
          <attvalue for="att1" value="-"/>
        </attvalues>
      </edge>
      <edge id="194" label="-" source="78" target="95" weight="1">
        <attvalues>
          <attvalue for="att1" value="-"/>
        </attvalues>
      </edge>
      <edge id="195" label="-" source="78" target="101" weight="1">
        <attvalues>
          <attvalue for="att1" value="-"/>
        </attvalues>
      </edge>
      <edge id="196" label="+" source="78" target="114" weight="1">
        <attvalues>
          <attvalue for="att1" value="+"/>
        </attvalues>
      </edge>
      <edge id="197" label="-" source="79" target="112" weight="1">
        <attvalues>
          <attvalue for="att1" value="-"/>
        </attvalues>
      </edge>
      <edge id="198" label="-" source="80" target="103" weight="0.9879075">
        <attvalues>
          <attvalue for="att1" value="-"/>
        </attvalues>
      </edge>
      <edge id="199" label="-" source="82" target="105" weight="0.894796">
        <attvalues>
          <attvalue for="att1" value="-"/>
        </attvalues>
      </edge>
      <edge id="200" label="-" source="82" target="110" weight="1">
        <attvalues>
          <attvalue for="att1" value="-"/>
        </attvalues>
      </edge>
      <edge id="201" label="-" source="83" target="113" weight="0.9842416">
        <attvalues>
          <attvalue for="att1" value="-"/>
        </attvalues>
      </edge>
      <edge id="202" label="-" source="84" target="111" weight="1">
        <attvalues>
          <attvalue for="att1" value="-"/>
        </attvalues>
      </edge>
      <edge id="203" label="-" source="84" target="116" weight="0.989028">
        <attvalues>
          <attvalue for="att1" value="-"/>
        </attvalues>
      </edge>
      <edge id="204" label="+" source="84" target="118" weight="1">
        <attvalues>
          <attvalue for="att1" value="+"/>
        </attvalues>
      </edge>
      <edge id="205" label="-" source="84" target="128" weight="0.9205353">
        <attvalues>
          <attvalue for="att1" value="-"/>
        </attvalues>
      </edge>
      <edge id="206" label="-" source="84" target="130" weight="0.9011755">
        <attvalues>
          <attvalue for="att1" value="-"/>
        </attvalues>
      </edge>
      <edge id="207" label="-" source="84" target="140" weight="0.996788">
        <attvalues>
          <attvalue for="att1" value="-"/>
        </attvalues>
      </edge>
      <edge id="208" label="-" source="85" target="90" weight="0.8804959">
        <attvalues>
          <attvalue for="att1" value="-"/>
        </attvalues>
      </edge>
      <edge id="209" label="+" source="85" target="93" weight="0.9704963">
        <attvalues>
          <attvalue for="att1" value="+"/>
        </attvalues>
      </edge>
      <edge id="210" label="+" source="85" target="113" weight="1">
        <attvalues>
          <attvalue for="att1" value="+"/>
        </attvalues>
      </edge>
      <edge id="211" label="-" source="85" target="120" weight="0.940895">
        <attvalues>
          <attvalue for="att1" value="-"/>
        </attvalues>
      </edge>
      <edge id="212" label="-" source="85" target="129" weight="0.8685592">
        <attvalues>
          <attvalue for="att1" value="-"/>
        </attvalues>
      </edge>
      <edge id="213" label="-" source="86" target="119" weight="1">
        <attvalues>
          <attvalue for="att1" value="-"/>
        </attvalues>
      </edge>
      <edge id="214" label="-" source="87" target="106" weight="1">
        <attvalues>
          <attvalue for="att1" value="-"/>
        </attvalues>
      </edge>
      <edge id="215" label="-" source="89" target="98" weight="0.8756028">
        <attvalues>
          <attvalue for="att1" value="-"/>
        </attvalues>
      </edge>
      <edge id="216" label="-" source="89" target="114" weight="1">
        <attvalues>
          <attvalue for="att1" value="-"/>
        </attvalues>
      </edge>
      <edge id="217" label="-" source="91" target="130" weight="0.715337">
        <attvalues>
          <attvalue for="att1" value="-"/>
        </attvalues>
      </edge>
      <edge id="218" label="-" source="93" target="108" weight="0.9502598">
        <attvalues>
          <attvalue for="att1" value="-"/>
        </attvalues>
      </edge>
      <edge id="219" label="-" source="93" target="125" weight="0.8671481">
        <attvalues>
          <attvalue for="att1" value="-"/>
        </attvalues>
      </edge>
      <edge id="220" label="-" source="93" target="127" weight="0.9416183">
        <attvalues>
          <attvalue for="att1" value="-"/>
        </attvalues>
      </edge>
      <edge id="221" label="-" source="94" target="135" weight="0.9643765">
        <attvalues>
          <attvalue for="att1" value="-"/>
        </attvalues>
      </edge>
      <edge id="222" label="-" source="95" target="108" weight="1">
        <attvalues>
          <attvalue for="att1" value="-"/>
        </attvalues>
      </edge>
      <edge id="223" label="+" source="95" target="118" weight="1">
        <attvalues>
          <attvalue for="att1" value="+"/>
        </attvalues>
      </edge>
      <edge id="224" label="-" source="96" target="107" weight="1">
        <attvalues>
          <attvalue for="att1" value="-"/>
        </attvalues>
      </edge>
      <edge id="225" label="-" source="99" target="118" weight="0.9510874">
        <attvalues>
          <attvalue for="att1" value="-"/>
        </attvalues>
      </edge>
      <edge id="226" label="-" source="99" target="136" weight="1">
        <attvalues>
          <attvalue for="att1" value="-"/>
        </attvalues>
      </edge>
      <edge id="227" label="-" source="101" target="119" weight="0.8366342">
        <attvalues>
          <attvalue for="att1" value="-"/>
        </attvalues>
      </edge>
      <edge id="228" label="-" source="101" target="132" weight="1">
        <attvalues>
          <attvalue for="att1" value="-"/>
        </attvalues>
      </edge>
      <edge id="229" label="-" source="101" target="138" weight="0.8891467">
        <attvalues>
          <attvalue for="att1" value="-"/>
        </attvalues>
      </edge>
      <edge id="230" label="-" source="102" target="104" weight="1">
        <attvalues>
          <attvalue for="att1" value="-"/>
        </attvalues>
      </edge>
      <edge id="231" label="-" source="102" target="111" weight="1">
        <attvalues>
          <attvalue for="att1" value="-"/>
        </attvalues>
      </edge>
      <edge id="232" label="-" source="102" target="114" weight="1">
        <attvalues>
          <attvalue for="att1" value="-"/>
        </attvalues>
      </edge>
      <edge id="233" label="+" source="106" target="126" weight="0.8092993">
        <attvalues>
          <attvalue for="att1" value="+"/>
        </attvalues>
      </edge>
      <edge id="234" label="+" source="107" target="109" weight="1">
        <attvalues>
          <attvalue for="att1" value="+"/>
        </attvalues>
      </edge>
      <edge id="235" label="-" source="108" target="114" weight="0.9399736">
        <attvalues>
          <attvalue for="att1" value="-"/>
        </attvalues>
      </edge>
      <edge id="236" label="-" source="109" target="110" weight="0.9378251">
        <attvalues>
          <attvalue for="att1" value="-"/>
        </attvalues>
      </edge>
      <edge id="237" label="-" source="109" target="139" weight="1">
        <attvalues>
          <attvalue for="att1" value="-"/>
        </attvalues>
      </edge>
      <edge id="238" label="-" source="116" target="129" weight="1">
        <attvalues>
          <attvalue for="att1" value="-"/>
        </attvalues>
      </edge>
      <edge id="239" label="-" source="116" target="137" weight="1">
        <attvalues>
          <attvalue for="att1" value="-"/>
        </attvalues>
      </edge>
      <edge id="240" label="-" source="118" target="137" weight="1">
        <attvalues>
          <attvalue for="att1" value="-"/>
        </attvalues>
      </edge>
      <edge id="241" label="-" source="121" target="128" weight="1">
        <attvalues>
          <attvalue for="att1" value="-"/>
        </attvalues>
      </edge>
      <edge id="242" label="-" source="122" target="126" weight="1">
        <attvalues>
          <attvalue for="att1" value="-"/>
        </attvalues>
      </edge>
      <edge id="243" label="-" source="122" target="127" weight="1">
        <attvalues>
          <attvalue for="att1" value="-"/>
        </attvalues>
      </edge>
      <edge id="244" label="-" source="122" target="137" weight="1">
        <attvalues>
          <attvalue for="att1" value="-"/>
        </attvalues>
      </edge>
      <edge id="245" label="-" source="123" target="124" weight="1">
        <attvalues>
          <attvalue for="att1" value="-"/>
        </attvalues>
      </edge>
      <edge id="246" label="-" source="128" target="136" weight="0.7433059">
        <attvalues>
          <attvalue for="att1" value="-"/>
        </attvalues>
      </edge>
      <edge id="247" label="-" source="130" target="133" weight="0.905575">
        <attvalues>
          <attvalue for="att1" value="-"/>
        </attvalues>
      </edge>
    </edges>
  </graph>
</gexf>
