# Supplementary material for: Microbial interactions mediate the fairy ring type effects on alpine meadow plant communities on the Tibetan plateau
Source: Environ Microbiome. 2026 Mar 10;21:55. doi: 10.1186/s40793-026-00873-z (PMC13088534; doi:10.1186/s40793-026-00873-z)
Supplement: Supplementary file 2 — Supplementary Material 2 [file 40793_2026_873_MOESM2_ESM.zip › co-occurrence network/cross-K/T2/Agaricus_10out_node.csv]

ID	degree	betweenness_centrality	closeness_centrality	eigenvector_centrality	Abundance	module	z	p	taxa_roles	phylum	class	order	family	genus	bf
FASV4	7	768	0.00243198528276553	0.275243508184162	0.840580065071125	M5	-0.640512615	0.775510204081633	Connectors	Ascomycota	Sordariomycetes	Coniochaetales	Coniochaetaceae	Coniochaeta	f
FASV7	8	752	0.00243634018565365	0.255159481122809	3.38904307126491	M6	0.553562348470693	0.75	Connectors	Ascomycota	Sordariomycetes	Coniochaetales	Coniochaetaceae	Coniochaeta	f
FASV9	4	329	0.00213013012219402	0.133895955179262	0.195631144535833	M9	-1.060660172	0.625	Connectors	Basidiomycota	Agaricomycetes	Agaricales	Hygrophoraceae	Hygrocybe	f
FASV10	3	222	0.00204457415288512	0.0711544096111773	7.41626432389488	M9	-1.060660172	0.666666666666667	Connectors	Ascomycota	Archaeorhizomycetes	Archaeorhizomycetales	Archaeorhizomycetaceae	Archaeorhizomyces	f
FASV13	1	0	0.00186982469777541	0.026610819856558	1.33462793707822	M5	-1.681345615	0	Peripheral nodes	Ascomycota	Archaeorhizomycetes	Archaeorhizomycetales	Archaeorhizomycetaceae	Archaeorhizomyces	f
FASV16	4	167	0.00220709900636289	0.296052620881361	0.574504421508766	M2	0.146919020963513	0.375	Peripheral nodes	Basidiomycota	Agaricomycetes	Agaricales	Hygrophoraceae	Hygrocybe	f
FASV17	5	443	0.00219853706106221	0.223699291468101	6.29995671048679	M1	1.52885524951963	0.32	Peripheral nodes	Ascomycota	Archaeorhizomycetes	Archaeorhizomycetales	Archaeorhizomycetaceae	Archaeorhizomyces	f
FASV18	2	23	0.00190758948153314	0.114167341104254	0.911888913778958	M7	-0.217642875	0	Peripheral nodes	Ascomycota	Sordariomycetes	Coniochaetales	Coniochaetaceae	Coniochaeta	f
FASV21	1	0	0.00130334710083302	0.00905073176480128	0.32283460596819	M7	-1.30585725	0	Peripheral nodes	Ascomycota	Archaeorhizomycetes	Archaeorhizomycetales	Archaeorhizomycetaceae	Archaeorhizomyces	f
FASV22	6	417	0.00212705998192475	0.219638971851999	0.0768550924962203	M8	1.46666666666667	0.666666666666667	Connectors	Ascomycota	Sordariomycetes	Coniochaetales	Coniochaetaceae	Coniochaeta	f
FASV27	6	607	0.00232620341495492	0.150127995806646	0.801036067151327	M4	-0.137198868	0.722222222222222	Connectors	Ascomycota	Pezizomycetes	Pezizales	Pezizales_fam_Incertae_sedis	Pezizales_gen_Incertae_sedis	f
FASV33	3	187	0.00221758470611599	0.147018001537143	1.06430257424944	M1	-0.30577105	0.444444444444444	Peripheral nodes	Ascomycota	Pezizomycetes	Pezizales	Pulvinulaceae	Pulvinulaceae_gen_Incertae_sedis	f
FASV3	6	360	0.00218571177295606	0.16525690216912	0.436856734760615	M3	1.59359423119932	0.5	Peripheral nodes	Ascomycota	Leotiomycetes	Erysiphales	Erysiphaceae	Blumeria	f
FASV34	7	486	0.00242399296389037	0.620167553064066	0.45659271915046	M2	1.22432517469594	0.448979591836735	Peripheral nodes	Ascomycota	Pezizomycotina_cls_Incertae_sedis	Pezizomycotina_ord_Incertae_sedis	Pezizomycotina_fam_Incertae_sedis	Pezizomycotina_gen_Incertae_sedis	f
FASV37	4	193	0.00198189758743584	0.0588108666023387	1.75038013378692	M3	1.59359423119932	0	Peripheral nodes	Ascomycota	Archaeorhizomycetes	Archaeorhizomycetales	Archaeorhizomycetaceae	Archaeorhizomyces	f
FASV40	9	1050	0.00257808363592601	0.562839622757249	0.13368608404216	M7	1.95878587529703	0.740740740740741	Connectors	Basidiomycota	Agaricomycetes	Agaricales	Agaricales_fam_Incertae_sedis	Agaricales_gen_Incertae_sedis	f
FASV38	2	138	0.00187846207146885	0.0848087289688326	0.146147125281004	M4	-0.137198868	0	Peripheral nodes	Ascomycota	Leotiomycetes	Helotiales	Helotiales_fam_Incertae_sedis	Leohumicola	f
FASV41	3	283	0.00190511791384157	0.0252771543895744	1.76644263203121	M9	0.353553390593274	0.444444444444444	Peripheral nodes	Ascomycota	Archaeorhizomycetes	Archaeorhizomycetales	Archaeorhizomycetaceae	Archaeorhizomyces	f
FASV28	3	154	0.0020878743561136	0.173527380476569	5.64240269043244	M10	0.447213595499958	0.444444444444444	Peripheral nodes	Basidiomycota					f
FASV47	5	373	0.0021472479006243	0.0643983690603098	0.156591350596797	M3	1.59359423119932	0.32	Peripheral nodes	Mortierellomycota	Mortierellomycetes	Mortierellales	Mortierellaceae	Mortierellaceae_gen_Incertae_sedis	f
FASV48	2	10	0.0017899609612004	0.13584998581018	0.973689915992414	M2	-0.391784056	0	Peripheral nodes						f
FASV49	2	198	0.00180765736352921	0.0404253813844581	1.08245391755689	M1	-0.30577105	0	Peripheral nodes	Ascomycota	Archaeorhizomycetes	Archaeorhizomycetales	Archaeorhizomycetaceae	Archaeorhizomyces	f
FASV52	4	301	0.00198984770100297	0.0543332690038198	0.755657708882706	M3	0.647397656424726	0.375	Peripheral nodes	Basidiomycota	Agaricomycetes	Agaricales	Agaricales_fam_Incertae_sedis	Agaricales_gen_Incertae_sedis	f
FASV53	2	51	0.00162008838381342	0.00689511745676438	0.390253881110142	M9	0.353553390593274	0	Peripheral nodes						f
FASV54	12	1344	0.00271807103310649	1	0.113445895671553	M2	1.22432517469594	0.763888888888889	Connectors	Ascomycota	Archaeorhizomycetes	Archaeorhizomycetales	Archaeorhizomycetaceae	Archaeorhizomyces	f
FASV56	9	1374	0.00274057443938004	0.526993927744215	1.09124147265018	M5	0.400320384512718	0.740740740740741	Connectors						f
FASV1	1	0	0.00166085472350594	0.0447834112833057	0.346316105643699	M8	-0.933333333	0	Peripheral nodes						f
FASV66	6	481	0.00238106962785054	0.30336497992076	0.330685782240063	M1	0.611542099807853	0.611111111111111	Peripheral nodes	Ascomycota	Eurotiomycetes	Onygenales	Onygenales_fam_Incertae_sedis	Onygenales_gen_Incertae_sedis	f
FASV74	4	376	0.00245424810724016	0.390834291714116	0.0859307641499445	M2	-0.391784056	0.625	Connectors	Basidiomycota	Agaricomycetes	Agaricales	Clavariaceae	Clavaria	f
FASV77	1	0	0.00135609823007301	0.00451500431481918	0.0862188807103802	M1	-1.2230842	0	Peripheral nodes	Mortierellomycota	Mortierellomycetes	Mortierellales	Mortierellaceae	Mortierella	f
FASV83	2	0	0.00171714442042663	0.0436409335400102	0.383267054519576	M3	-0.298798918	0	Peripheral nodes	Ascomycota	Leotiomycetes	Thelebolales	Pseudeurotiaceae	Pseudeurotium	f
FASV84	2	54	0.00184719724348836	0.0505108444949378	0.165955138810957	M1	-0.30577105	0	Peripheral nodes	Ascomycota	Sordariomycetes	Coniochaetales	Coniochaetaceae	Coniochaeta	f
FASV91	3	97	0.00194245991447968	0.0950675527369072	0.087299317812014	M8	1.46666666666667	0	Peripheral nodes	Basidiomycota	Agaricomycetes	Agaricales	Clavariaceae	Clavaria	f
FASV93	3	142	0.00213380583222805	0.0718505435569725	2.90659189081535	M3	-0.298798918	0.444444444444444	Peripheral nodes	Basidiomycota	Agaricomycetes	Trechisporales	Hydnodontaceae	Trechispora	f
FASV96	2	51	0.00177680568579342	0.0343541965574765	0.1049464571387	M1	-1.2230842	0.5	Peripheral nodes	Ascomycota	Pezizomycotina_cls_Incertae_sedis	Pezizomycotina_ord_Incertae_sedis	Pezizomycotina_fam_Incertae_sedis	Pezizomycotina_gen_Incertae_sedis	f
FASV98	1	0	0.00135102799232062	0.0020412210646554	0.593736201917848	M1	-1.2230842	0	Peripheral nodes						f
FASV99	3	156	0.00226788275973674	0.247859954483285	2.68193300281562	M2	-0.391784056	0.444444444444444	Peripheral nodes	Basidiomycota	Agaricomycetes	Geastrales	Geastraceae	Geastrum	f
FASV103	1	0	0.00206913239292942	0.178277500901433	0.467829265007451	M2	-0.930487133	0	Peripheral nodes						f
FASV108	1	0	0.00158557778723794	0.012885124662806	0.969008021885334	M4	-1.303389247	0	Peripheral nodes	Basidiomycota	Agaricomycetes	Agaricales	Hygrophoraceae	Hygrocybe	f
FASV107	1	0	0.00186789476029496	0.121824545920186	0.0872272886719051	M2	-0.930487133	0	Peripheral nodes	Ascomycota	Dothideomycetes	Pleosporales	Pleosporales_fam_Incertae_sedis	Pleosporales_gen_Incertae_sedis	f
FASV2	2	25	0.00192291240439825	0.0455534168964728	0.0730375480704474	M1	-1.2230842	0.5	Peripheral nodes	Ascomycota	Leotiomycetes	Erysiphales	Erysiphaceae	Blumeria	f
FASV71	6	439	0.00250061781006188	0.53822337006486	0.0927735324602921	M2	0.146919020963513	0.666666666666667	Connectors	Ascomycota	Dothideomycetes	Pleosporales	Melanommataceae	Melanommataceae_gen_Incertae_sedis	f
FASV114	6	554	0.00243358220018749	0.211927894696872	0.122737654745604	M10	1.56524758424985	0.666666666666667	Connectors	Ascomycota	Pezizomycotina_cls_Incertae_sedis	Pezizomycotina_ord_Incertae_sedis	Pezizomycotina_fam_Incertae_sedis	Pezizomycotina_gen_Incertae_sedis	f
FASV121	1	0	0.00168811873853541	0.0414834673359669	0.0787998792791612	M8	-0.933333333	0	Peripheral nodes	Ascomycota	Sordariomycetes	Sordariomycetes_ord_Incertae_sedis	Sordariomycetes_fam_Incertae_sedis	Sordariomycetes_gen_Incertae_sedis	f
FASV123	1	0	0.00187374312522055	0.0825241938277786	0.429365704189287	M4	-1.303389247	0	Peripheral nodes	Ascomycota	Archaeorhizomycetes	Archaeorhizomycetales	Archaeorhizomycetaceae	Archaeorhizomyces	f
FASV126	3	84	0.0019925696112692	0.240474065962395	0.184610686099168	M2	-0.391784056	0.444444444444444	Peripheral nodes	Ascomycota	Sordariomycetes	Coniochaetales	Coniochaetaceae	Coniochaeta	f
FASV132	1	0	0.00163673260182232	0.0772872150775061	0.486412783155553	M2	-0.930487133	0	Peripheral nodes						f
FASV26	5	118	0.0020618288127957	0.208065828225287	0.0723172566693582	M5	0.400320384512718	0.56	Peripheral nodes	Ascomycota	Leotiomycetes	Erysiphales	Erysiphaceae	Blumeria	f
FASV6	3	45	0.00197032516193545	0.158532311425791	0.0930616490207278	M1	0.611542099807853	0	Peripheral nodes						f
FASV139	3	66	0.00185268781632916	0.0474501415661611	0.102137320674452	M3	0.647397656424726	0	Peripheral nodes	Ascomycota	Dothideomycetes	Pleosporales	Melanommataceae	Melanommataceae_gen_Incertae_sedis	f
FASV153	4	93	0.00201639461780042	0.119912546771367	0.287036123334056	M4	1.02899151085505	0.375	Peripheral nodes						f
FASV149	4	107	0.00202665328423086	0.220613026686918	0.152917864451242	M4	-0.137198868	0.625	Connectors	Fungi_phy_Incertae_sedis	Fungi_cls_Incertae_sedis	Fungi_ord_Incertae_sedis	Fungi_fam_Incertae_sedis	Fungi_gen_Incertae_sedis	f
FASV158	6	422	0.00251633566245174	0.493906830151168	1.45801385408481	M5	0.400320384512718	0.666666666666667	Connectors	Basidiomycota	Agaricomycetes				f
FASV142	1	0	0.00157240072877011	0.00433770788694019	0.0800243746610129	M9	-1.060660172	0	Peripheral nodes	Ascomycota					f
FASV165	3	25	0.00206823629646873	0.266830457572034	0.0793761124000326	M8	0.266666666666667	0.444444444444444	Peripheral nodes						f
FASV5	3	212	0.00221925768452003	0.133200172413396	0.0988239802294416	M1	-0.30577105	0.444444444444444	Peripheral nodes						f
FASV172	5	330	0.00236998158739213	0.244170549468808	0.321682139726448	M5	0.400320384512718	0.48	Peripheral nodes	Ascomycota	Archaeorhizomycetes	Archaeorhizomycetales	Archaeorhizomycetaceae	Archaeorhizomyces	f
FASV171	3	55	0.00201106596205682	0.177451586340569	0.209100593736202	M4	-0.137198868	0.444444444444444	Peripheral nodes	Ascomycota	Pezizomycetes	Pezizales	Pulvinulaceae	Pulvinulaceae_gen_Incertae_sedis	f
FASV175	2	0	0.00186827227936262	0.116583391299793	0.0702284116061994	M5	-0.640512615	0	Peripheral nodes	Ascomycota	Sordariomycetes	Coniochaetales	Coniochaetaceae	Coniochaeta	f
FASV179	3	83	0.00194272144166842	0.0629972480062149	0.160480924162679	M3	-0.298798918	0.444444444444444	Peripheral nodes						f
FASV180	3	496	0.00230126522616278	0.151631985398068	0.638466297925489	M6	-1.045617769	0.666666666666667	Connectors	Basidiomycota	Agaricomycetes	Agaricales	Clavariaceae	Clavariaceae_gen_Incertae_sedis	f
FASV187	5	387	0.00241211092203483	0.401214226298624	0.0813929283230824	M1	1.52885524951963	0.32	Peripheral nodes	Basidiomycota	Tremellomycetes	Filobasidiales	Piskurozymaceae	Solicoccozyma	f
FASV197	3	152	0.00208417904965794	0.0836374223786244	1.06113329208465	M3	-1.244995493	0.666666666666667	Connectors	Basidiomycota	Agaricomycetes	Agaricales	Hygrophoraceae	Hygrocybe	f
FASV195	3	96	0.00207333366236687	0.0804491975144487	0.098463834528897	M3	-1.244995493	0.666666666666667	Connectors	Ascomycota	Eurotiomycetes	Chaetothyriales	Chaetothyriales_fam_Incertae_sedis	Chaetothyriales_gen_Incertae_sedis	f
FASV200	2	66	0.00166588175027511	0.0172409149103921	0.0912609205180048	M9	0.353553390593274	0	Peripheral nodes						f
FASV207	2	32	0.00190778844447801	0.0741594107479127	0.176903568107514	M6	-0.24602771	0	Peripheral nodes	Ascomycota	Pezizomycetes	Pezizales	Pyronemataceae	Pulvinula	f
FASV202	3	347	0.00226514563011228	0.201214690213539	0.183386190717317	M1	-1.2230842	0.666666666666667	Connectors	Basidiomycota	Agaricomycetes	Phallales	Gastrosporiaceae	Gastrosporium	f
FASV79	3	176	0.00162907577902735	0.0104576535000928	0.164298468588452	M1	-0.30577105	0.444444444444444	Peripheral nodes	Ascomycota					f
FASV215	1	0	0.00165453367760315	0.0336325257385127	0.101993262394234	M10	-0.670820393	0	Peripheral nodes	Basidiomycota	Basidiomycota_cls_Incertae_sedis	Basidiomycota_ord_Incertae_sedis	Basidiomycota_fam_Incertae_sedis	Basidiomycota_gen_Incertae_sedis	f
FASV221	2	138	0.00156531036885391	0.0456206912530295	0.0840580065071125	M7	-0.217642875	0	Peripheral nodes						f
FASV35	2	0	0.00189475784688078	0.159381737309829	0.277096101999025	M8	-0.933333333	0.5	Peripheral nodes	Ascomycota	Sordariomycetes	Coniochaetales	Coniochaetaceae	Coniochaeta	f
FASV97	3	71	0.00158886609693183	0.0122628762753307	0.140600881492617	M9	1.76776695296637	0	Peripheral nodes	Basidiomycota	Agaricomycetes	Agaricomycetes_ord_Incertae_sedis	Agaricomycetes_fam_Incertae_sedis	Agaricomycetes_gen_Incertae_sedis	f
FASV242	4	278	0.00232713197009053	0.194394738936356	0.0945742609630152	M5	0.400320384512718	0.375	Peripheral nodes	Basidiomycota	Agaricomycetes	Corticiales	Corticiales_fam_Incertae_sedis	Corticiales_gen_Incertae_sedis	f
FASV244	4	330	0.0022451437153662	0.396874204725481	0.273638703273796	M2	0.146919020963513	0.375	Peripheral nodes						f
FASV268	1	0	0.00188806155260131	0.188747775790872	0.671311585815157	M2	-0.930487133	0	Peripheral nodes	Ascomycota	Archaeorhizomycetes	Archaeorhizomycetales	Archaeorhizomycetaceae	Archaeorhizomyces	f
FASV272	3	88	0.00236321461697725	0.408073211818074	0.102569495515106	M7	-0.217642875	0.444444444444444	Peripheral nodes	Chytridiomycota	Spizellomycetes	Spizellomycetales	Spizellomycetales_fam_Incertae_sedis	Spizellomycetales_gen_Incertae_sedis	f
FASV277	1	0	0.00161644446123115	0.00974552583740116	0.261609836875606	M3	-1.244995493	0	Peripheral nodes	Basidiomycota	Agaricomycetes	Agaricales	Clavariaceae	Clavariaceae_gen_Incertae_sedis	f
FASV293	6	288	0.00234008065065068	0.379537151033282	0.0874433760922319	M6	2.15274246627492	0.277777777777778	Peripheral nodes						f
FASV297	3	72	0.00187627605206776	0.10841143885346	0.087299317812014	M4	-1.303389247	0.666666666666667	Connectors						f
FASV304	4	221	0.00211276646626948	0.0944241344606953	0.535824773270274	M3	-0.298798918	0.625	Connectors	Basidiomycota					f
FASV319	3	117	0.00177585849607411	0.0362045848787269	0.238416453760533	M9	0.353553390593274	0.444444444444444	Peripheral nodes	Basidiomycota	Agaricomycetes	Agaricales	Clavariaceae	Clavariaceae_gen_Incertae_sedis	f
FASV320	4	285	0.00205316285824755	0.0825880341535549	0.134550433723467	M3	0.647397656424726	0.375	Peripheral nodes	Ascomycota	Sordariomycetes	Magnaporthales	Magnaporthaceae	Pseudophialophora	f
FASV208	3	121	0.00214753768721871	0.15707918334087	0.0726053732297939	M4	1.02899151085505	0	Peripheral nodes	Ascomycota	Sordariomycetes	Hypocreales	Hypocreales_fam_Incertae_sedis	Hypocreales_gen_Incertae_sedis	f
FASV357	9	809	0.00255334089024918	0.885239473220849	0.108043710163384	M2	1.76302825156215	0.493827160493827	Peripheral nodes						f
FASV359	6	376	0.00239615617154209	0.309248106894918	0.466028536504728	M4	-0.137198868	0.777777777777778	Connectors	Basidiomycota	Agaricomycetes	Agaricales	Bolbitiaceae	Conocybe	f
FASV368	2	18	0.00186381904651471	0.0654053760432784	0.444491823612161	M1	-0.30577105	0	Peripheral nodes	Ascomycota	Sordariomycetes	Hypocreales	Hypocreaceae	Hypocreaceae_gen_Incertae_sedis	f
FASV352	3	114	0.00212030570288549	0.172406454900952	0.0913329496581137	M1	-0.30577105	0.444444444444444	Peripheral nodes	Ascomycota	Sordariomycetes	Sordariales	Lasiosphaeriaceae	Lasiosphaeriaceae_gen_Incertae_sedis	f
FASV385	1	0	0.00176886052339135	0.0809236316890538	0.414887847027393	M6	-1.045617769	0	Peripheral nodes	Basidiomycota	Agaricomycetes	Agaricales	Hygrophoraceae	Hygrocybe	f
FASV433	3	179	0.00196741812955497	0.0970334316805193	0.13368608404216	M6	-0.24602771	0.444444444444444	Peripheral nodes						f
FASV444	2	33	0.00196490898263994	0.0836244680808012	0.120576780542336	M4	-0.137198868	0	Peripheral nodes						f
FASV446	2	101	0.00217719306203756	0.17643440539545	0.150036698846885	M7	-0.217642875	0	Peripheral nodes	Ascomycota	Dothideomycetes	Pleosporales	Didymellaceae	Didymella	f
FASV473	2	0	0.00200194847423736	0.157370370367647	0.0754865388341507	M5	-0.640512615	0	Peripheral nodes	Basidiomycota	Agaricomycetes	Agaricales	Clavariaceae	Clavaria	f
FASV501	7	444	0.00240162717423618	0.381611158637828	0.144274367638172	M5	1.44115338424578	0.612244897959184	Peripheral nodes	Basidiomycota	Agaricomycetes	Agaricales	Clavariaceae	Clavaria	f
FASV590	3	48	0.00201276856583762	0.158916764081305	0.214358720964153	M8	0.266666666666667	0.444444444444444	Peripheral nodes						f
FASV717	4	108	0.00235622929817421	0.524373729812508	0.0776474130374184	M6	-0.24602771	0.5	Peripheral nodes	Basidiomycota	Agaricomycetes	Agaricales	Clavariaceae	Clavaria	f
FASV740	2	27	0.00182751296067161	0.061440336847106	0.156303234036362	M8	-0.933333333	0.5	Peripheral nodes	Basidiomycota	Agaricomycetes	Geastrales	Geastraceae	Geastrum	f
FASV881	2	41	0.00202352789539477	0.139410128651969	0.096663106026174	M4	-1.303389247	0.5	Peripheral nodes	Ascomycota	Lecanoromycetes	Acarosporales	Acarosporaceae	Acarospora	f
FASV901	1	0	0.00158953816402718	0.0181154703466968	0.0757026262544775	M6	-1.045617769	0	Peripheral nodes	Ascomycota	Lecanoromycetes	Ostropales	Graphidaceae	Diploschistes	f
FASV957	4	67	0.00229677429555635	0.503513907769412	0.0764229176555667	M2	0.685622097829726	0	Peripheral nodes						f
FASV990	5	296	0.00227193452376174	0.181956798600838	0.0988960093695505	M5	0.400320384512718	0.56	Peripheral nodes	Basidiomycota	Agaricomycetes	Phallales	Gastrosporiaceae	Gastrosporium	f
BASV8	6	331	0.00235900522766179	0.265337906906866	0.168260071294443	M6	0.553562348470693	0.666666666666667	Connectors	Gemmatimonadota	Gemmatimonadetes	Gemmatimonadales	Gemmatimonadaceae	uncultured	b
BASV9	4	177	0.0020714085976085	0.138072093813285	0.160841069863224	M4	1.02899151085505	0.375	Peripheral nodes	Actinobacteriota	Thermoleophilia	Solirubrobacterales	67-14	67-14	b
BASV10	2	17	0.00176521024329816	0.0333213999596724	0.118127789778633	M3	-0.298798918	0	Peripheral nodes	Gemmatimonadota	Gemmatimonadetes	Gemmatimonadales	Gemmatimonadaceae		b
BASV11	2	15	0.00176998577114177	0.0764776320438707	0.228116286724957	M4	-0.137198868	0	Peripheral nodes	Proteobacteria	Alphaproteobacteria	Rhizobiales	uncultured	uncultured	b
BASV12	2	114	0.00169788674425071	0.017633903943376	0.136855366206953	M3	-1.244995493	0.5	Peripheral nodes	Acidobacteriota	Blastocatellia	Pyrinomonadales	Pyrinomonadaceae	RB41	b
BASV13	5	259	0.00221579369148652	0.23425072336149	0.193254182912239	M1	-0.30577105	0.72	Connectors	Acidobacteriota	Blastocatellia	Pyrinomonadales	Pyrinomonadaceae	RB41	b
BASV16	4	333	0.00209928185693591	0.0800933895305066	0.144202338498063	M8	0.266666666666667	0.625	Connectors	Acidobacteriota	Blastocatellia	Pyrinomonadales	Pyrinomonadaceae	RB41	b
BASV17	3	46	0.0020465908325595	0.2269770073147	0.0909007748174602	M6	-0.24602771	0.444444444444444	Peripheral nodes	Proteobacteria	Gammaproteobacteria	Burkholderiales	Nitrosomonadaceae	MND1	b
BASV18	5	464	0.00207858892126778	0.109978021570813	0.13433434630314	M1	0.611542099807853	0.56	Peripheral nodes	Actinobacteriota	Thermoleophilia	Gaiellales	uncultured	uncultured	b
BASV19	3	120	0.00195582465271858	0.0743101375267167	0.105234573699136	M3	-0.298798918	0.444444444444444	Peripheral nodes	Gemmatimonadota	Gemmatimonadetes	Gemmatimonadales	Gemmatimonadaceae	uncultured	b
BASV20	4	215	0.00214366610036085	0.254235168579881	0.107467477042512	M4	-0.137198868	0.625	Connectors	Chloroflexi	Gitt-GS-136	Gitt-GS-136	Gitt-GS-136	Gitt-GS-136	b
BASV21	4	85	0.0019936816245076	0.163177533199268	0.122017363344515	M4	1.02899151085505	0.375	Peripheral nodes	Acidobacteriota	Blastocatellia	Pyrinomonadales	Pyrinomonadaceae	RB41	b
BASV22	7	815	0.00245651790328677	0.4218601898264	0.144202338498063	M4	2.19518188982411	0.612244897959184	Peripheral nodes	Acidobacteriota	Vicinamibacteria	Vicinamibacterales	Vicinamibacteraceae	Vicinamibacteraceae	b
BASV23	5	170	0.00207452787810788	0.188870832589725	0.104082107457393	M6	1.3531524073728	0.32	Peripheral nodes	Gemmatimonadota	Gemmatimonadetes	Gemmatimonadales	Gemmatimonadaceae	uncultured	b
BASV24	2	106	0.00207352655342841	0.0510364430049171	0.142689726555775	M10	-0.670820393	0.5	Peripheral nodes	Actinobacteriota	Thermoleophilia	Solirubrobacterales	67-14	67-14	b
BASV25	8	459	0.00242341673738611	0.642498441063147	0.110852846627632	M2	2.30173132842837	0.21875	Peripheral nodes	Gemmatimonadota	Gemmatimonadetes	Gemmatimonadales	Gemmatimonadaceae	uncultured	b
BASV26	5	241	0.0021084295140915	0.151622877936742	0.0782956752983987	M1	2.44616839923141	0	Peripheral nodes	Actinobacteriota	Thermoleophilia	Gaiellales	uncultured	uncultured	b
BASV27	8	843	0.00268591166546163	0.882890272987879	0.101849204114016	M2	1.22432517469594	0.5625	Peripheral nodes	Actinobacteriota	Thermoleophilia	Solirubrobacterales	Solirubrobacteraceae	Solirubrobacter	b
BASV29	5	441	0.00237076736939672	0.271673243275274	0.105306602839245	M1	-0.30577105	0.72	Connectors	Chloroflexi	P2-11E	P2-11E	P2-11E	P2-11E	b
BASV30	2	49	0.0020942434252968	0.103951540974915	0.0831936568258054	M10	-0.670820393	0.5	Peripheral nodes	Actinobacteriota	Thermoleophilia	Gaiellales			b
BASV31	3	274	0.00198866089556979	0.20554263714914	0.0959428146250847	M7	0.870571500132014	0	Peripheral nodes	NB1-j	NB1-j	NB1-j	NB1-j	NB1-j	b
BASV33	4	62	0.00200957242314974	0.213110736901438	0.0875874343724497	M1	-0.30577105	0.625	Connectors	Gemmatimonadota	Gemmatimonadetes	Gemmatimonadales	Gemmatimonadaceae	uncultured	b
BASV35	5	322	0.00215999918795412	0.0851279598614389	0.111429079748503	M3	0.647397656424726	0.48	Peripheral nodes	Acidobacteriota	Vicinamibacteria	Vicinamibacterales			b
BASV36	3	62	0.00194010278122295	0.0450319982085646	0.107323418762294	M3	0.647397656424726	0	Peripheral nodes	RCP2-54	RCP2-54	RCP2-54	RCP2-54	RCP2-54	b
BASV38	1	0	0.00186549482807325	0.0705562389332959	0.1009128252926	M5	-1.681345615	0	Peripheral nodes	Gemmatimonadota	Gemmatimonadetes	Gemmatimonadales	Gemmatimonadaceae	uncultured	b
BASV39	3	99	0.00206113729526739	0.10955344203818	0.0846342396279839	M1	0.611542099807853	0	Peripheral nodes	Acidobacteriota	Blastocatellia				b
BASV40	5	229	0.00233902598775652	0.345271564185629	0.0858587350098356	M5	1.44115338424578	0.32	Peripheral nodes	Gemmatimonadota	Gemmatimonadetes	Gemmatimonadales	Gemmatimonadaceae	uncultured	b
BASV41	4	183	0.00220927268484079	0.370074384640938	0.0700843533259816	M7	-0.217642875	0.5	Peripheral nodes	Proteobacteria	Alphaproteobacteria	Rhizobiales	Xanthobacteraceae	Bradyrhizobium	b
BASV42	3	150	0.00221899127265214	0.246198344931639	0.0839139482268947	M2	-0.930487133	0.666666666666667	Connectors	Proteobacteria	Gammaproteobacteria	Burkholderiales	Sutterellaceae	uncultured	b
BASV43	8	469	0.00230095106353984	0.528571332858675	0.0896762794356085	M7	0.870571500132014	0.71875	Connectors	Acidobacteriota	Vicinamibacteria	Vicinamibacterales	Vicinamibacteraceae	Vicinamibacteraceae	b
BASV44	2	43	0.00198641558058586	0.0674882313267342	0.123385917006584	M7	-1.30585725	0.5	Peripheral nodes	Acidobacteriota	Blastocatellia				b
BASV45	5	381	0.00229918721765371	0.231133081634221	0.0844181522076571	M6	0.553562348470693	0.56	Peripheral nodes	Actinobacteriota	Thermoleophilia	Gaiellales	uncultured	uncultured	b
BASV46	2	75	0.00192432733979321	0.113357498506783	0.0986078928091148	M3	-1.244995493	0.5	Peripheral nodes	Acidobacteriota	Vicinamibacteria	Vicinamibacterales			b
BASV47	2	49	0.00209748120969873	0.178167712329969	0.0897483085757174	M2	-0.930487133	0.5	Peripheral nodes	Chloroflexi	P2-11E	P2-11E	P2-11E	P2-11E	b
BASV50	7	517	0.00247229419250494	0.399860955603182	0.0850664144686374	M1	1.52885524951963	0.612244897959184	Peripheral nodes	Gemmatimonadota	Gemmatimonadetes	Gemmatimonadales	Gemmatimonadaceae	uncultured	b
BASV56	3	123	0.00207852742649136	0.207136598340297	0.0721011692490314	M2	-0.930487133	0.666666666666667	Connectors	Actinobacteriota	MB-A2-108	MB-A2-108	MB-A2-108	MB-A2-108	b
BASV73	4	166	0.00207714383439796	0.386146044346891	0.0722452275292492	M2	0.146919020963513	0.375	Peripheral nodes	Actinobacteriota	Thermoleophilia	Solirubrobacterales	67-14	67-14	b
BASV75	1	0	0.00182945881181969	0.0503029873564835	0.0842740939274393	M6	-1.045617769	0	Peripheral nodes	Acidobacteriota	Blastocatellia	Pyrinomonadales	Pyrinomonadaceae	RB41	b
BASV93	2	138	0.00162049443831074	0.024288441912402	0.0744061017325169	M1	-0.30577105	0	Peripheral nodes	Acidobacteriota	Blastocatellia	Pyrinomonadales	Pyrinomonadaceae	RB41	b
BASV100	1	0	0.00188964297108493	0.188141523124442	0.0737578394715366	M2	-0.930487133	0	Peripheral nodes	Actinobacteriota	Thermoleophilia	Solirubrobacterales	67-14	67-14	b
