# Supplementary material for: Microbial interactions mediate the fairy ring type effects on alpine meadow plant communities on the Tibetan plateau
Source: Environ Microbiome. 2026 Mar 10;21:55. doi: 10.1186/s40793-026-00873-z (PMC13088534; doi:10.1186/s40793-026-00873-z)
Supplement: Supplementary file 2 — Supplementary Material 2 [file 40793_2026_873_MOESM2_ESM.zip › co-occurrence network/cross-K/T2/Agaricus_20in_edge.csv]

Source	Target	Interaction	weight
FASV4	FASV7	+	0.982740612068264
FASV4	FASV53	+	0.928534642497845
FASV4	FASV54	+	0.925328434935491
FASV4	FASV161	-	0.897918392555199
FASV4	FASV159	-	0.934677824991901
FASV4	FASV219	+	0.793648501576762
FASV4	FASV249	-	1
FASV4	BASV27	-	0.75556555701861
FASV4	BASV33	+	0.831965936857097
FASV7	FASV1032	-	0.965954682917148
FASV7	BASV25	+	0.855707360042863
FASV9	FASV53	-	0.915392167207254
FASV9	FASV66	-	0.709502680515903
FASV9	FASV172	-	0.943247603251591
FASV9	FASV174	+	0.939502132333061
FASV9	BASV20	+	0.892594476119668
FASV10	FASV50	+	0.918393769450374
FASV10	FASV52	-	0.900864618858355
FASV10	FASV57	-	0.954079158006342
FASV10	FASV137	+	0.984026329112773
FASV10	FASV140	-	0.962125109052703
FASV10	FASV139	-	0.923429737467727
FASV10	FASV5	+	0.869611035858977
FASV10	FASV190	-	0.926014737785662
FASV10	FASV46	+	0.554286483358757
FASV10	FASV61	-	1
FASV13	FASV54	+	0.870542386118181
FASV13	BASV6	-	0.856090835050104
FASV13	BASV45	-	0.968872598080448
FASV16	FASV127	+	0.936919111206763
FASV16	FASV155	-	0.870701291529806
FASV16	FASV161	-	0.962240228534736
FASV16	FASV249	-	0.779728377266863
FASV17	FASV18	+	0.819206766871189
FASV17	FASV1	+	0.874672665232641
FASV17	FASV12	-	0.868377381244357
FASV17	FASV211	-	0.889883793667617
FASV17	FASV231	-	0.792293946803321
FASV17	FASV291	+	0.836434148490675
FASV17	FASV183	-	0.862638963616407
FASV17	FASV644	-	0.991084916609627
FASV17	FASV1043	+	0.980776912188927
FASV17	BASV1	+	0.844372443576795
FASV17	BASV36	+	0.944899920294711
FASV17	BASV39	-	0.904308149053706
FASV18	FASV3	+	0.788691124986966
FASV18	FASV66	-	0.764926703262657
FASV18	FASV132	-	0.747359141283346
FASV21	FASV34	-	0.940805335587514
FASV21	BASV38	-	0.71262869573825
FASV22	FASV11	+	0.966050080978108
FASV22	FASV291	+	0.941538461551875
FASV22	BASV8	+	0.85212750600288
FASV22	BASV9	-	0.80667140433026
FASV22	BASV32	+	0.845145447969512
FASV27	FASV53	-	0.764199961171564
FASV27	FASV1	+	0.782387524930108
FASV27	FASV83	+	0.634936844263594
FASV27	FASV211	-	0.957207175099182
FASV27	FASV46	-	0.859434868871685
FASV27	FASV397	-	0.88935357313691
FASV27	BASV38	+	0.986593385532686
FASV30	FASV174	+	0.957611668562236
FASV30	FASV176	-	0.948893733527288
FASV30	FASV190	-	0.871418901813722
FASV30	FASV95	+	0.803379330222801
FASV30	BASV24	-	0.852766124449419
FASV30	BASV36	-	0.837903537512425
FASV33	FASV1	-	0.749146375171775
FASV33	FASV179	-	0.950030840248674
FASV33	FASV291	+	0.972823309228364
FASV33	BASV11	+	0.884917190632114
FASV33	BASV22	-	0.863479997680026
FASV3	FASV52	-	0.999907832153671
FASV3	FASV83	-	0.881086382477643
FASV3	FASV204	-	0.937962095294298
FASV3	FASV291	-	0.79187877595988
FASV3	FASV1032	+	0.673121031634414
FASV3	BASV10	+	0.803106608295371
FASV34	FASV69	-	0.678036045294729
FASV34	FASV127	+	0.857463721436801
FASV34	FASV179	-	0.909002305909772
FASV34	FASV11	-	0.819629392441574
FASV34	BASV12	-	0.8513787676402
FASV34	BASV13	+	0.773335209518361
FASV34	BASV24	-	0.85647020872156
FASV37	FASV52	-	0.807136658052898
FASV37	FASV331	+	0.957248531014442
FASV37	FASV428	+	0.961337588882668
FASV37	BASV50	-	0.994712886786367
FASV38	FASV61	-	1
FASV38	FASV662	+	0.789532212903172
FASV47	FASV81	-	0.945368145800324
FASV47	FASV136	+	0.992900560298354
FASV47	FASV188	-	0.886001297485536
FASV47	FASV159	+	0.854146657270455
FASV47	FASV95	-	0.790896289219618
FASV47	FASV291	-	0.902798223028721
FASV47	BASV50	-	0.834322618822329
FASV48	FASV50	-	0.820239886378273
FASV48	FASV52	+	0.881265612936051
FASV48	FASV71	+	0.9944253107145
FASV48	FASV114	-	0.737547528937617
FASV48	FASV179	+	0.89568886034953
FASV48	FASV11	+	0.884860111820721
FASV49	FASV127	+	0.845887013813072
FASV49	FASV139	+	0.869224096037575
FASV49	FASV179	-	0.898766696823479
FASV49	FASV11	-	0.814903766903261
FASV49	FASV644	-	0.873058748377316
FASV49	FASV676	-	0.96760119623053
FASV49	FASV704	-	0.926674070869585
FASV49	BASV6	-	0.891760247885628
FASV50	FASV83	+	0.951653298180547
FASV50	FASV2	-	0.603559440892766
FASV50	FASV12	-	0.940703009731873
FASV50	BASV20	-	0.959082018050017
FASV52	FASV281	+	0.968025601124574
FASV52	FASV638	+	0.770686870002811
FASV52	BASV16	+	0.803565096051668
FASV52	BASV36	+	0.958582509979561
FASV53	FASV83	+	1
FASV53	FASV188	-	0.854210563712229
FASV53	FASV46	-	0.786617144042248
FASV54	FASV132	-	0.677223451858656
FASV54	FASV29	+	0.78823513964851
FASV54	FASV209	-	0.623788908810656
FASV54	FASV291	+	0.82769370074189
FASV54	FASV300	-	0.897008400240547
FASV56	FASV132	+	0.953890467169798
FASV56	FASV286	+	0.973010510538017
FASV57	FASV123	-	0.80084719798495
FASV57	FASV12	+	0.773958452368061
FASV57	FASV277	-	0.977922130190954
FASV57	FASV432	-	0.848378322258388
FASV57	FASV644	-	0.725998013447397
FASV57	FASV1032	-	0.905903908798714
FASV57	BASV13	+	0.976574252645683
FASV57	BASV69	+	0.983414072326135
FASV57	BASV117	-	0.812776748768134
FASV58	FASV69	+	0.983815622967284
FASV58	FASV281	+	1
FASV58	BASV6	-	0.903868125332924
FASV58	BASV20	-	0.813544281252443
FASV59	FASV127	-	0.970078674701133
FASV59	FASV137	-	0.832727882804123
FASV59	FASV140	+	0.75729677250154
FASV59	FASV139	+	0.822390483109522
FASV59	FASV172	-	0.809536990686714
FASV59	FASV281	-	0.76286829896031
FASV60	FASV11	-	0.860586749067525
FASV60	FASV300	+	0.80010819411021
FASV60	BASV38	+	0.871082311261292
FASV1	BASV36	-	0.945494686994233
FASV66	FASV220	-	0.83000793234247
FASV66	FASV396	-	0.919728515818274
FASV66	FASV638	+	0.921681956765366
FASV66	FASV676	+	0.80926025857045
FASV66	BASV49	+	0.941805493077465
FASV69	FASV110	+	0.951332884535279
FASV69	FASV230	-	0.769957782713889
FASV69	FASV704	-	0.952841663126977
FASV77	BASV32	+	0.976139133984682
FASV81	FASV6	-	0.883528557105043
FASV81	FASV139	+	0.906639751204884
FASV81	FASV179	-	0.889139324304665
FASV81	FASV638	-	0.929910845425822
FASV81	FASV777	-	0.72120148013817
FASV81	BASV12	+	0.9948237674799
FASV81	BASV32	-	0.88162495876101
FASV81	BASV36	-	0.765957387439446
FASV83	FASV71	-	0.90301050077785
FASV83	FASV12	-	0.800687179394243
FASV83	FASV132	+	0.987491629493707
FASV83	FASV141	-	0.901856441603502
FASV83	FASV5	-	0.680937511487344
FASV83	FASV218	+	0.474822379568578
FASV83	FASV97	+	0.611279611656976
FASV84	FASV141	-	0.937431705178779
FASV84	FASV174	+	0.859810601596813
FASV84	FASV176	+	0.821532371096792
FASV84	FASV291	+	0.839705162238041
FASV84	FASV20	-	0.818062118752519
FASV84	FASV326	+	0.943894783082359
FASV84	BASV25	+	0.883496305042461
FASV98	BASV18	-	0.965307699387925
FASV103	FASV132	-	0.928165440645772
FASV103	FASV29	-	0.854763917864817
FASV103	FASV11	-	0.875000496509212
FASV103	FASV277	-	0.910564108474537
FASV103	FASV489	-	0.934724652423825
FASV103	FASV662	-	0.980910459784536
FASV103	FASV777	-	0.813032010252249
FASV103	BASV12	-	0.479007332322529
FASV103	BASV39	-	0.514027042164034
FASV106	FASV12	-	0.744025076279383
FASV106	FASV281	+	0.860970552180143
FASV106	FASV432	-	0.912531098978229
FASV106	BASV9	-	0.819414166581837
FASV106	BASV11	+	0.901532277371084
FASV106	BASV32	+	0.985454316260573
FASV106	BASV43	-	0.898832841958531
FASV109	FASV142	-	0.906130299917862
FASV109	FASV214	-	0.957755546081822
FASV109	FASV239	-	0.807434163803783
FASV109	FASV20	+	0.91149244864847
FASV109	FASV638	-	0.844908304947909
FASV109	BASV18	-	0.758036552191164
FASV109	BASV19	-	0.809455091760098
FASV109	BASV22	-	0.958216738900114
FASV109	BASV29	-	0.804913423828447
FASV109	BASV38	-	0.816563822964046
FASV71	FASV29	-	0.927508209702323
FASV71	FASV300	-	0.77554268575714
FASV71	BASV29	-	0.9154610584573
FASV123	FASV136	-	0.912008040102504
FASV12	FASV5	-	0.888789830293184
FASV12	FASV211	-	0.875417707378201
FASV12	FASV316	+	0.962984196831481
FASV126	FASV137	+	0.960427403518934
FASV126	FASV286	+	0.975013117075258
FASV126	FASV319	+	0.868968129058748
FASV126	FASV428	-	0.874219640222384
FASV126	BASV9	+	0.869707528859977
FASV126	BASV21	-	0.939171391839467
FASV132	FASV142	-	0.884436916345002
FASV132	FASV326	-	0.839827529417953
FASV132	FASV396	-	0.812251076973379
FASV132	BASV19	-	0.839833076800634
FASV132	BASV21	-	0.820026398527322
FASV132	BASV29	+	0.955712620771493
FASV132	BASV36	-	0.874605630141052
FASV136	FASV140	-	0.898333345929566
FASV136	FASV177	+	0.635481231384763
FASV136	FASV204	+	0.823439155316819
FASV136	BASV27	+	0.962429433295421
FASV136	BASV39	-	0.559260944618798
FASV137	BASV18	+	0.927413042168018
FASV6	FASV669	-	0.866453894768244
FASV29	FASV44	+	0.782769937128126
FASV139	FASV281	-	0.896874750428022
FASV139	BASV1	-	0.7876750244157
FASV139	BASV38	-	1
FASV139	BASV45	-	1
FASV139	BASV49	+	1
FASV155	FASV5	-	1
FASV155	FASV172	-	1
FASV155	FASV281	-	1
FASV155	FASV428	-	1
FASV161	FASV5	-	1
FASV161	FASV188	-	1
FASV161	FASV220	+	1
FASV161	FASV319	-	1
FASV161	FASV331	-	1
FASV161	FASV1043	-	1
FASV161	BASV21	-	1
FASV142	FASV159	-	1
FASV5	FASV638	-	1
FASV5	FASV777	-	0.992819010464203
FASV5	BASV12	+	0.970679256300682
FASV5	BASV20	-	1
FASV5	BASV32	-	1
FASV5	BASV36	-	0.934491310237559
FASV172	FASV176	-	1
FASV172	FASV204	-	0.952505127776994
FASV172	FASV218	+	0.981706726938082
FASV172	FASV46	-	0.97026852399368
FASV172	FASV230	-	0.911779616255571
FASV172	FASV24	-	1
FASV172	FASV622	-	0.936302150821152
FASV172	BASV1	-	0.966695927784056
FASV172	BASV36	-	1
FASV176	FASV218	-	1
FASV177	BASV6	-	0.914003562556166
FASV190	FASV24	-	1
FASV190	FASV319	-	1
FASV190	FASV428	+	1
FASV190	BASV6	-	1
FASV190	BASV10	-	1
FASV190	BASV31	-	1
FASV190	BASV39	+	1
FASV190	BASV50	-	1
FASV188	FASV95	-	1
FASV188	FASV316	-	1
FASV204	FASV11	-	1
FASV95	FASV220	-	1
FASV211	FASV428	-	1
FASV79	FASV396	-	0.942448392722492
FASV79	BASV36	-	1
FASV218	FASV432	-	1
FASV220	FASV249	-	1
FASV220	FASV489	-	1
FASV220	FASV669	-	1
FASV220	BASV6	-	1
FASV220	BASV27	-	1
FASV220	BASV43	-	1
FASV219	BASV12	-	1
FASV46	BASV33	+	0.886122111147905
FASV230	FASV44	-	1
FASV230	FASV428	-	1
FASV230	FASV777	-	1
FASV230	BASV21	+	0.863078188078711
FASV230	BASV27	-	1
FASV230	BASV35	-	1
FASV231	FASV277	-	1
FASV286	FASV396	-	1
FASV286	BASV49	+	1
FASV291	BASV8	+	1
FASV300	BASV32	-	1
FASV20	FASV396	-	0.975446866497986
FASV316	BASV12	-	1
FASV316	BASV22	-	1
FASV316	BASV31	+	1
FASV44	FASV331	-	1
FASV44	FASV398	-	1
FASV44	FASV664	-	1
FASV44	FASV1043	-	1
FASV44	BASV11	+	1
FASV44	BASV16	-	1
FASV44	BASV17	-	1
FASV44	BASV24	-	1
FASV319	FASV64	-	1
FASV61	BASV30	+	0.933657774212015
FASV61	BASV31	-	0.996391324909777
FASV398	FASV662	-	1
FASV398	BASV6	-	1
FASV398	BASV23	-	1
FASV398	BASV33	+	0.92218452171043
FASV398	BASV45	+	0.890019149203755
FASV398	BASV117	-	1
FASV397	FASV622	-	1
FASV396	BASV21	-	1
FASV396	BASV24	-	1
FASV396	BASV69	-	1
FASV476	BASV33	-	0.968167844766163
FASV664	BASV10	-	0.965087948255824
FASV669	FASV676	-	0.968202700884712
FASV676	BASV36	-	0.954889407329933
FASV727	BASV70	+	0.965697020073165
FASV1032	BASV39	-	1
FASV1043	BASV10	-	0.895552604689755
FASV1043	BASV32	+	1
BASV1	BASV10	-	0.844596968693936
BASV1	BASV17	-	1
BASV1	BASV70	+	1
BASV6	BASV17	-	0.916422102359153
BASV8	BASV38	-	1
BASV9	BASV35	-	1
BASV13	BASV16	-	1
BASV18	BASV30	-	1
BASV20	BASV39	-	0.987182654655186
BASV20	BASV70	+	0.78683214059639
BASV21	BASV49	+	0.940847339167487
BASV22	BASV49	+	1
BASV23	BASV33	+	0.914688925659037
BASV24	BASV32	+	1
BASV24	BASV36	+	0.998748389463393
BASV30	BASV69	-	0.983909266886876
BASV30	BASV117	+	0.745590616718585
BASV31	BASV49	-	0.851386545933302
BASV31	BASV50	+	0.963423214889295
BASV31	BASV69	-	0.981148112334512
BASV33	BASV36	+	0.94563644168368
BASV33	BASV56	+	0.970726278262134
BASV35	BASV38	-	0.990419951849581
BASV35	BASV43	-	0.86608912505371
BASV35	BASV49	+	0.950722426204392
BASV36	BASV56	-	0.990072721255391
