# Supplementary material for: Microbial interactions mediate the fairy ring type effects on alpine meadow plant communities on the Tibetan plateau
Source: Environ Microbiome. 2026 Mar 10;21:55. doi: 10.1186/s40793-026-00873-z (PMC13088534; doi:10.1186/s40793-026-00873-z)
Supplement: Supplementary file 2 — Supplementary Material 2 [file 40793_2026_873_MOESM2_ESM.zip › co-occurrence network/cross-K/T2/Agaricus_20in_network.gexf]

<?xml version="1.0" encoding="UTF-8"?>
<gexf xmlns="http://www.gexf.net/1.3" xmlns:viz="http://www.gexf.net/1.3/viz" xmlns:xsi="http://www.w3.org/2001/XMLSchema-instance" xsi:schemaLocation="http://www.gexf.net/1.3 http://www.gexf.net/1.3/gexf.xsd" version="1.3">
  <meta lastmodifieddate="2026-01-13">
    <creator>trans_network class</creator>
    <description>igraph -&gt; gexf converted file</description>
    <keywords>igraph, gexf, R, rgexf</keywords>
  </meta>
  <graph mode="static" defaultedgetype="undirected">
    <attributes class="node" mode="static">
      <attribute id="att1" title="taxa" type="string"/>
      <attribute id="att2" title="RelativeAbundance" type="float"/>
    </attributes>
    <attributes class="edge" mode="static">
      <attribute id="att1" title="label" type="string"/>
    </attributes>
    <nodes>
      <node id="1" label="FASV4">
        <attvalues>
          <attvalue for="att1" value="FASV4"/>
          <attvalue for="att2" value="13.9987498694956"/>
        </attvalues>
        <viz:color r="255" g="99" b="71" a="1"/>
        <viz:position x="163.290472145698" y="-44.0136356190006" z="0"/>
        <viz:size value="5"/>
      </node>
      <node id="2" label="FASV7">
        <attvalues>
          <attvalue for="att1" value="FASV7"/>
          <attvalue for="att2" value="10.2326300332329"/>
        </attvalues>
        <viz:color r="255" g="99" b="71" a="1"/>
        <viz:position x="219.52715099512" y="-161.085809912758" z="0"/>
        <viz:size value="5"/>
      </node>
      <node id="3" label="FASV9">
        <attvalues>
          <attvalue for="att1" value="FASV9"/>
          <attvalue for="att2" value="0.281008185507435"/>
        </attvalues>
        <viz:color r="255" g="99" b="71" a="1"/>
        <viz:position x="-104.247879747243" y="-213.034087923264" z="0"/>
        <viz:size value="5"/>
      </node>
      <node id="4" label="FASV10">
        <attvalues>
          <attvalue for="att1" value="FASV10"/>
          <attvalue for="att2" value="1.20816571144222"/>
        </attvalues>
        <viz:color r="255" g="99" b="71" a="1"/>
        <viz:position x="155.506850753443" y="-249.351882903209" z="0"/>
        <viz:size value="5"/>
      </node>
      <node id="5" label="FASV13">
        <attvalues>
          <attvalue for="att1" value="FASV13"/>
          <attvalue for="att2" value="2.81652233218489"/>
        </attvalues>
        <viz:color r="255" g="99" b="71" a="1"/>
        <viz:position x="51.5982685201869" y="183.241315614705" z="0"/>
        <viz:size value="5"/>
      </node>
      <node id="6" label="FASV16">
        <attvalues>
          <attvalue for="att1" value="FASV16"/>
          <attvalue for="att2" value="0.57652439313757"/>
        </attvalues>
        <viz:color r="255" g="99" b="71" a="1"/>
        <viz:position x="-33.8249376746159" y="-240.287837774795" z="0"/>
        <viz:size value="5"/>
      </node>
      <node id="7" label="FASV17">
        <attvalues>
          <attvalue for="att1" value="FASV17"/>
          <attvalue for="att2" value="0.43273226733268"/>
        </attvalues>
        <viz:color r="255" g="99" b="71" a="1"/>
        <viz:position x="-242.280209873267" y="-197.403354775675" z="0"/>
        <viz:size value="5"/>
      </node>
      <node id="8" label="FASV18">
        <attvalues>
          <attvalue for="att1" value="FASV18"/>
          <attvalue for="att2" value="1.1323714650255"/>
        </attvalues>
        <viz:color r="255" g="99" b="71" a="1"/>
        <viz:position x="-137.957620034119" y="158.57694437288" z="0"/>
        <viz:size value="5"/>
      </node>
      <node id="9" label="FASV21">
        <attvalues>
          <attvalue for="att1" value="FASV21"/>
          <attvalue for="att2" value="1.67601552765134"/>
        </attvalues>
        <viz:color r="255" g="99" b="71" a="1"/>
        <viz:position x="-13.5779666675829" y="-77.4765476069169" z="0"/>
        <viz:size value="5"/>
      </node>
      <node id="10" label="FASV22">
        <attvalues>
          <attvalue for="att1" value="FASV22"/>
          <attvalue for="att2" value="0.0970817181294685"/>
        </attvalues>
        <viz:color r="255" g="99" b="71" a="1"/>
        <viz:position x="226.56294671475" y="207.101733841431" z="0"/>
        <viz:size value="5"/>
      </node>
      <node id="11" label="FASV27">
        <attvalues>
          <attvalue for="att1" value="FASV27"/>
          <attvalue for="att2" value="0.614760488825433"/>
        </attvalues>
        <viz:color r="255" g="99" b="71" a="1"/>
        <viz:position x="229.508800568221" y="2.31551394265395" z="0"/>
        <viz:size value="5"/>
      </node>
      <node id="12" label="FASV30">
        <attvalues>
          <attvalue for="att1" value="FASV30"/>
          <attvalue for="att2" value="0.736926170438075"/>
        </attvalues>
        <viz:color r="255" g="99" b="71" a="1"/>
        <viz:position x="-133.061654106955" y="250" z="0"/>
        <viz:size value="5"/>
      </node>
      <node id="13" label="FASV33">
        <attvalues>
          <attvalue for="att1" value="FASV33"/>
          <attvalue for="att2" value="0.416258204828866"/>
        </attvalues>
        <viz:color r="255" g="99" b="71" a="1"/>
        <viz:position x="-231.300651374245" y="115.433432256407" z="0"/>
        <viz:size value="5"/>
      </node>
      <node id="14" label="FASV3">
        <attvalues>
          <attvalue for="att1" value="FASV3"/>
          <attvalue for="att2" value="0.509340047700207"/>
        </attvalues>
        <viz:color r="255" g="99" b="71" a="1"/>
        <viz:position x="121.023143979922" y="-183.583256065534" z="0"/>
        <viz:size value="5"/>
      </node>
      <node id="15" label="FASV34">
        <attvalues>
          <attvalue for="att1" value="FASV34"/>
          <attvalue for="att2" value="0.877803132919245"/>
        </attvalues>
        <viz:color r="255" g="99" b="71" a="1"/>
        <viz:position x="184.937641979811" y="-241.109768390807" z="0"/>
        <viz:size value="5"/>
      </node>
      <node id="16" label="FASV37">
        <attvalues>
          <attvalue for="att1" value="FASV37"/>
          <attvalue for="att2" value="1.55723957083372"/>
        </attvalues>
        <viz:color r="255" g="99" b="71" a="1"/>
        <viz:position x="-153.932251770552" y="117.857581142947" z="0"/>
        <viz:size value="5"/>
      </node>
      <node id="17" label="FASV38">
        <attvalues>
          <attvalue for="att1" value="FASV38"/>
          <attvalue for="att2" value="0.166503281931547"/>
        </attvalues>
        <viz:color r="255" g="99" b="71" a="1"/>
        <viz:position x="184.542206330017" y="-38.9567534887772" z="0"/>
        <viz:size value="5"/>
      </node>
      <node id="18" label="FASV47">
        <attvalues>
          <attvalue for="att1" value="FASV47"/>
          <attvalue for="att2" value="0.332803180375392"/>
        </attvalues>
        <viz:color r="255" g="99" b="71" a="1"/>
        <viz:position x="-29.3968782058836" y="-62.6246263764962" z="0"/>
        <viz:size value="5"/>
      </node>
      <node id="19" label="FASV48">
        <attvalues>
          <attvalue for="att1" value="FASV48"/>
          <attvalue for="att2" value="0.321345910568213"/>
        </attvalues>
        <viz:color r="255" g="99" b="71" a="1"/>
        <viz:position x="-170.649487198323" y="197.209715438383" z="0"/>
        <viz:size value="5"/>
      </node>
      <node id="20" label="FASV49">
        <attvalues>
          <attvalue for="att1" value="FASV49"/>
          <attvalue for="att2" value="0.395852061562826"/>
        </attvalues>
        <viz:color r="255" g="99" b="71" a="1"/>
        <viz:position x="60.6036975405009" y="242.704744870889" z="0"/>
        <viz:size value="5"/>
      </node>
      <node id="21" label="FASV50">
        <attvalues>
          <attvalue for="att1" value="FASV50"/>
          <attvalue for="att2" value="0.517678770695965"/>
        </attvalues>
        <viz:color r="255" g="99" b="71" a="1"/>
        <viz:position x="-208.001599846743" y="224.75744222584" z="0"/>
        <viz:size value="5"/>
      </node>
      <node id="22" label="FASV52">
        <attvalues>
          <attvalue for="att1" value="FASV52"/>
          <attvalue for="att2" value="1.74638621439603"/>
        </attvalues>
        <viz:color r="255" g="99" b="71" a="1"/>
        <viz:position x="-244.524411061555" y="-36.0983734293792" z="0"/>
        <viz:size value="5"/>
      </node>
      <node id="23" label="FASV53">
        <attvalues>
          <attvalue for="att1" value="FASV53"/>
          <attvalue for="att2" value="0.121284353165935"/>
        </attvalues>
        <viz:color r="255" g="99" b="71" a="1"/>
        <viz:position x="-50.0195421508398" y="199.722985569599" z="0"/>
        <viz:size value="5"/>
      </node>
      <node id="24" label="FASV54">
        <attvalues>
          <attvalue for="att1" value="FASV54"/>
          <attvalue for="att2" value="0.639098712853701"/>
        </attvalues>
        <viz:color r="255" g="99" b="71" a="1"/>
        <viz:position x="-127.916287925678" y="-59.9681276785365" z="0"/>
        <viz:size value="5"/>
      </node>
      <node id="25" label="FASV56">
        <attvalues>
          <attvalue for="att1" value="FASV56"/>
          <attvalue for="att2" value="0.216535619906091"/>
        </attvalues>
        <viz:color r="255" g="99" b="71" a="1"/>
        <viz:position x="-156.760442802842" y="171.927256379878" z="0"/>
        <viz:size value="5"/>
      </node>
      <node id="26" label="FASV57">
        <attvalues>
          <attvalue for="att1" value="FASV57"/>
          <attvalue for="att2" value="0.926140608496277"/>
        </attvalues>
        <viz:color r="255" g="99" b="71" a="1"/>
        <viz:position x="169.137751898779" y="227.667272084583" z="0"/>
        <viz:size value="5"/>
      </node>
      <node id="27" label="FASV58">
        <attvalues>
          <attvalue for="att1" value="FASV58"/>
          <attvalue for="att2" value="3.27860961624248"/>
        </attvalues>
        <viz:color r="255" g="99" b="71" a="1"/>
        <viz:position x="-236.621848324034" y="-35.5146368541071" z="0"/>
        <viz:size value="5"/>
      </node>
      <node id="28" label="FASV59">
        <attvalues>
          <attvalue for="att1" value="FASV59"/>
          <attvalue for="att2" value="0.649878037701875"/>
        </attvalues>
        <viz:color r="255" g="99" b="71" a="1"/>
        <viz:position x="53.2745079518589" y="-181.380182150794" z="0"/>
        <viz:size value="5"/>
      </node>
      <node id="29" label="FASV60">
        <attvalues>
          <attvalue for="att1" value="FASV60"/>
          <attvalue for="att2" value="0.100403648428591"/>
        </attvalues>
        <viz:color r="255" g="99" b="71" a="1"/>
        <viz:position x="179.080984983847" y="87.1880578166453" z="0"/>
        <viz:size value="5"/>
      </node>
      <node id="30" label="FASV1">
        <attvalues>
          <attvalue for="att1" value="FASV1"/>
          <attvalue for="att2" value="0.790212644215841"/>
        </attvalues>
        <viz:color r="255" g="99" b="71" a="1"/>
        <viz:position x="-233.173503130855" y="-110.573981303256" z="0"/>
        <viz:size value="5"/>
      </node>
      <node id="31" label="FASV66">
        <attvalues>
          <attvalue for="att1" value="FASV66"/>
          <attvalue for="att2" value="0.301956684740679"/>
        </attvalues>
        <viz:color r="255" g="99" b="71" a="1"/>
        <viz:position x="53.4441182493272" y="-185.855253864714" z="0"/>
        <viz:size value="5"/>
      </node>
      <node id="32" label="FASV69">
        <attvalues>
          <attvalue for="att1" value="FASV69"/>
          <attvalue for="att2" value="0.567168752703305"/>
        </attvalues>
        <viz:color r="255" g="99" b="71" a="1"/>
        <viz:position x="29.2766853952422" y="189.342399651628" z="0"/>
        <viz:size value="5"/>
      </node>
      <node id="33" label="FASV77">
        <attvalues>
          <attvalue for="att1" value="FASV77"/>
          <attvalue for="att2" value="0.36588689437482"/>
        </attvalues>
        <viz:color r="255" g="99" b="71" a="1"/>
        <viz:position x="89.0638799807654" y="96.2873912462798" z="0"/>
        <viz:size value="5"/>
      </node>
      <node id="34" label="FASV81">
        <attvalues>
          <attvalue for="att1" value="FASV81"/>
          <attvalue for="att2" value="0.240738254942558"/>
        </attvalues>
        <viz:color r="255" g="99" b="71" a="1"/>
        <viz:position x="179.50906370252" y="-105.09618819699" z="0"/>
        <viz:size value="5"/>
      </node>
      <node id="35" label="FASV83">
        <attvalues>
          <attvalue for="att1" value="FASV83"/>
          <attvalue for="att2" value="0.278364200167317"/>
        </attvalues>
        <viz:color r="255" g="99" b="71" a="1"/>
        <viz:position x="-6.88681144931712" y="-54.0473051168708" z="0"/>
        <viz:size value="5"/>
      </node>
      <node id="36" label="FASV84">
        <attvalues>
          <attvalue for="att1" value="FASV84"/>
          <attvalue for="att2" value="0.130978966079702"/>
        </attvalues>
        <viz:color r="255" g="99" b="71" a="1"/>
        <viz:position x="-174.718163833599" y="-0.0442946239331263" z="0"/>
        <viz:size value="5"/>
      </node>
      <node id="37" label="FASV98">
        <attvalues>
          <attvalue for="att1" value="FASV98"/>
          <attvalue for="att2" value="0.311990270133948"/>
        </attvalues>
        <viz:color r="255" g="99" b="71" a="1"/>
        <viz:position x="-113.471731929624" y="114.890239838911" z="0"/>
        <viz:size value="5"/>
      </node>
      <node id="38" label="FASV103">
        <attvalues>
          <attvalue for="att1" value="FASV103"/>
          <attvalue for="att2" value="0.354565213559442"/>
        </attvalues>
        <viz:color r="255" g="99" b="71" a="1"/>
        <viz:position x="81.8669992070569" y="110.674232638473" z="0"/>
        <viz:size value="5"/>
      </node>
      <node id="39" label="FASV106">
        <attvalues>
          <attvalue for="att1" value="FASV106"/>
          <attvalue for="att2" value="0.117826833875011"/>
        </attvalues>
        <viz:color r="255" g="99" b="71" a="1"/>
        <viz:position x="-0.924111015815271" y="130.31625313669" z="0"/>
        <viz:size value="5"/>
      </node>
      <node id="40" label="FASV109">
        <attvalues>
          <attvalue for="att1" value="FASV109"/>
          <attvalue for="att2" value="0.738282060356084"/>
        </attvalues>
        <viz:color r="255" g="99" b="71" a="1"/>
        <viz:position x="59.835421897288" y="-161.235915994539" z="0"/>
        <viz:size value="5"/>
      </node>
      <node id="41" label="FASV110">
        <attvalues>
          <attvalue for="att1" value="FASV110"/>
          <attvalue for="att2" value="0.182841755443559"/>
        </attvalues>
        <viz:color r="255" g="99" b="71" a="1"/>
        <viz:position x="178.931649008611" y="205.177038655232" z="0"/>
        <viz:size value="5"/>
      </node>
      <node id="42" label="FASV2">
        <attvalues>
          <attvalue for="att1" value="FASV2"/>
          <attvalue for="att2" value="0.354429624567641"/>
        </attvalues>
        <viz:color r="255" g="99" b="71" a="1"/>
        <viz:position x="170.705597867206" y="-229.772796490596" z="0"/>
        <viz:size value="5"/>
      </node>
      <node id="43" label="FASV71">
        <attvalues>
          <attvalue for="att1" value="FASV71"/>
          <attvalue for="att2" value="0.294363701199827"/>
        </attvalues>
        <viz:color r="255" g="99" b="71" a="1"/>
        <viz:position x="-82.3265502388361" y="-55.4954554003233" z="0"/>
        <viz:size value="5"/>
      </node>
      <node id="44" label="FASV114">
        <attvalues>
          <attvalue for="att1" value="FASV114"/>
          <attvalue for="att2" value="0.114233725592287"/>
        </attvalues>
        <viz:color r="255" g="99" b="71" a="1"/>
        <viz:position x="-139.650270923791" y="-189.578091115618" z="0"/>
        <viz:size value="5"/>
      </node>
      <node id="45" label="FASV123">
        <attvalues>
          <attvalue for="att1" value="FASV123"/>
          <attvalue for="att2" value="0.587303717985744"/>
        </attvalues>
        <viz:color r="255" g="99" b="71" a="1"/>
        <viz:position x="162.189367711549" y="-19.6934479112672" z="0"/>
        <viz:size value="5"/>
      </node>
      <node id="46" label="FASV12">
        <attvalues>
          <attvalue for="att1" value="FASV12"/>
          <attvalue for="att2" value="0.508051952278099"/>
        </attvalues>
        <viz:color r="255" g="99" b="71" a="1"/>
        <viz:position x="91.7146027260106" y="95.7870642460434" z="0"/>
        <viz:size value="5"/>
      </node>
      <node id="47" label="FASV126">
        <attvalues>
          <attvalue for="att1" value="FASV126"/>
          <attvalue for="att2" value="0.265890012921631"/>
        </attvalues>
        <viz:color r="255" g="99" b="71" a="1"/>
        <viz:position x="-14.0785325234254" y="-5.69012652309809" z="0"/>
        <viz:size value="5"/>
      </node>
      <node id="48" label="FASV127">
        <attvalues>
          <attvalue for="att1" value="FASV127"/>
          <attvalue for="att2" value="0.107996631969444"/>
        </attvalues>
        <viz:color r="255" g="99" b="71" a="1"/>
        <viz:position x="244.777401026881" y="138.579252303729" z="0"/>
        <viz:size value="5"/>
      </node>
      <node id="49" label="FASV132">
        <attvalues>
          <attvalue for="att1" value="FASV132"/>
          <attvalue for="att2" value="0.327311826207454"/>
        </attvalues>
        <viz:color r="255" g="99" b="71" a="1"/>
        <viz:position x="-66.1238655883631" y="213.07240868834" z="0"/>
        <viz:size value="5"/>
      </node>
      <node id="50" label="FASV136">
        <attvalues>
          <attvalue for="att1" value="FASV136"/>
          <attvalue for="att2" value="0.578761611502285"/>
        </attvalues>
        <viz:color r="255" g="99" b="71" a="1"/>
        <viz:position x="-114.934585784734" y="12.1932155485632" z="0"/>
        <viz:size value="5"/>
      </node>
      <node id="51" label="FASV137">
        <attvalues>
          <attvalue for="att1" value="FASV137"/>
          <attvalue for="att2" value="0.238704420065544"/>
        </attvalues>
        <viz:color r="255" g="99" b="71" a="1"/>
        <viz:position x="-127.206062431097" y="-31.5937109019851" z="0"/>
        <viz:size value="5"/>
      </node>
      <node id="52" label="FASV140">
        <attvalues>
          <attvalue for="att1" value="FASV140"/>
          <attvalue for="att2" value="0.116335354965201"/>
        </attvalues>
        <viz:color r="255" g="99" b="71" a="1"/>
        <viz:position x="78.5711867658581" y="120.127252173974" z="0"/>
        <viz:size value="5"/>
      </node>
      <node id="53" label="FASV141">
        <attvalues>
          <attvalue for="att1" value="FASV141"/>
          <attvalue for="att2" value="0.43856259398012"/>
        </attvalues>
        <viz:color r="255" g="99" b="71" a="1"/>
        <viz:position x="83.2476777402044" y="1.48967908656655" z="0"/>
        <viz:size value="5"/>
      </node>
      <node id="54" label="FASV6">
        <attvalues>
          <attvalue for="att1" value="FASV6"/>
          <attvalue for="att2" value="0.523441302847504"/>
        </attvalues>
        <viz:color r="255" g="99" b="71" a="1"/>
        <viz:position x="227.11741678822" y="-67.9247589198619" z="0"/>
        <viz:size value="5"/>
      </node>
      <node id="55" label="FASV29">
        <attvalues>
          <attvalue for="att1" value="FASV29"/>
          <attvalue for="att2" value="0.0940309658139475"/>
        </attvalues>
        <viz:color r="255" g="99" b="71" a="1"/>
        <viz:position x="250" y="-233.577010617558" z="0"/>
        <viz:size value="5"/>
      </node>
      <node id="56" label="FASV139">
        <attvalues>
          <attvalue for="att1" value="FASV139"/>
          <attvalue for="att2" value="0.350090776830011"/>
        </attvalues>
        <viz:color r="255" g="99" b="71" a="1"/>
        <viz:position x="-138.89854833028" y="190.641665957447" z="0"/>
        <viz:size value="5"/>
      </node>
      <node id="57" label="FASV155">
        <attvalues>
          <attvalue for="att1" value="FASV155"/>
          <attvalue for="att2" value="0.115521821014395"/>
        </attvalues>
        <viz:color r="255" g="99" b="71" a="1"/>
        <viz:position x="248.583895316262" y="-130.975045214173" z="0"/>
        <viz:size value="5"/>
      </node>
      <node id="58" label="FASV161">
        <attvalues>
          <attvalue for="att1" value="FASV161"/>
          <attvalue for="att2" value="1.17135330016827"/>
        </attvalues>
        <viz:color r="255" g="99" b="71" a="1"/>
        <viz:position x="65.447530312638" y="124.633349533916" z="0"/>
        <viz:size value="5"/>
      </node>
      <node id="59" label="FASV142">
        <attvalues>
          <attvalue for="att1" value="FASV142"/>
          <attvalue for="att2" value="0.119657285264324"/>
        </attvalues>
        <viz:color r="255" g="99" b="71" a="1"/>
        <viz:position x="147.862252352004" y="119.243201466154" z="0"/>
        <viz:size value="5"/>
      </node>
      <node id="60" label="FASV5">
        <attvalues>
          <attvalue for="att1" value="FASV5"/>
          <attvalue for="att2" value="0.227653917233768"/>
        </attvalues>
        <viz:color r="255" g="99" b="71" a="1"/>
        <viz:position x="26.7464164838918" y="42.3944368167059" z="0"/>
        <viz:size value="5"/>
      </node>
      <node id="61" label="FASV172">
        <attvalues>
          <attvalue for="att1" value="FASV172"/>
          <attvalue for="att2" value="0.95122457197945"/>
        </attvalues>
        <viz:color r="255" g="99" b="71" a="1"/>
        <viz:position x="138.070099479328" y="-24.6627556780414" z="0"/>
        <viz:size value="5"/>
      </node>
      <node id="62" label="FASV174">
        <attvalues>
          <attvalue for="att1" value="FASV174"/>
          <attvalue for="att2" value="0.475781772229476"/>
        </attvalues>
        <viz:color r="255" g="99" b="71" a="1"/>
        <viz:position x="-62.8554068212427" y="59.9618686581374" z="0"/>
        <viz:size value="5"/>
      </node>
      <node id="63" label="FASV176">
        <attvalues>
          <attvalue for="att1" value="FASV176"/>
          <attvalue for="att2" value="0.242297528348268"/>
        </attvalues>
        <viz:color r="255" g="99" b="71" a="1"/>
        <viz:position x="-240.571441555811" y="248.98461277043" z="0"/>
        <viz:size value="5"/>
      </node>
      <node id="64" label="FASV177">
        <attvalues>
          <attvalue for="att1" value="FASV177"/>
          <attvalue for="att2" value="0.664860621295878"/>
        </attvalues>
        <viz:color r="255" g="99" b="71" a="1"/>
        <viz:position x="-6.04090774714615" y="-150.492076701365" z="0"/>
        <viz:size value="5"/>
      </node>
      <node id="65" label="FASV179">
        <attvalues>
          <attvalue for="att1" value="FASV179"/>
          <attvalue for="att2" value="0.119657285264324"/>
        </attvalues>
        <viz:color r="255" g="99" b="71" a="1"/>
        <viz:position x="-224.030909539975" y="102.914711547725" z="0"/>
        <viz:size value="5"/>
      </node>
      <node id="66" label="FASV190">
        <attvalues>
          <attvalue for="att1" value="FASV190"/>
          <attvalue for="att2" value="0.077692492301935"/>
        </attvalues>
        <viz:color r="255" g="99" b="71" a="1"/>
        <viz:position x="96.4742259909484" y="224.058023829365" z="0"/>
        <viz:size value="5"/>
      </node>
      <node id="67" label="FASV188">
        <attvalues>
          <attvalue for="att1" value="FASV188"/>
          <attvalue for="att2" value="0.111318562268567"/>
        </attvalues>
        <viz:color r="255" g="99" b="71" a="1"/>
        <viz:position x="-97.2695760903359" y="-137.475909206058" z="0"/>
        <viz:size value="5"/>
      </node>
      <node id="68" label="FASV159">
        <attvalues>
          <attvalue for="att1" value="FASV159"/>
          <attvalue for="att2" value="0.116064176981599"/>
        </attvalues>
        <viz:color r="255" g="99" b="71" a="1"/>
        <viz:position x="222.486376167126" y="-204.626061901964" z="0"/>
        <viz:size value="5"/>
      </node>
      <node id="69" label="FASV204">
        <attvalues>
          <attvalue for="att1" value="FASV204"/>
          <attvalue for="att2" value="0.132741622973114"/>
        </attvalues>
        <viz:color r="255" g="99" b="71" a="1"/>
        <viz:position x="114.480116658761" y="103.755467279283" z="0"/>
        <viz:size value="5"/>
      </node>
      <node id="70" label="FASV95">
        <attvalues>
          <attvalue for="att1" value="FASV95"/>
          <attvalue for="att2" value="0.153757916702259"/>
        </attvalues>
        <viz:color r="255" g="99" b="71" a="1"/>
        <viz:position x="-41.5057189374886" y="-16.390330708982" z="0"/>
        <viz:size value="5"/>
      </node>
      <node id="71" label="FASV209">
        <attvalues>
          <attvalue for="att1" value="FASV209"/>
          <attvalue for="att2" value="0.985257408921485"/>
        </attvalues>
        <viz:color r="255" g="99" b="71" a="1"/>
        <viz:position x="109.763156699863" y="163.127924026286" z="0"/>
        <viz:size value="5"/>
      </node>
      <node id="72" label="FASV211">
        <attvalues>
          <attvalue for="att1" value="FASV211"/>
          <attvalue for="att2" value="0.284465704798359"/>
        </attvalues>
        <viz:color r="255" g="99" b="71" a="1"/>
        <viz:position x="-205.028848701674" y="86.7757029761061" z="0"/>
        <viz:size value="5"/>
      </node>
      <node id="73" label="FASV79">
        <attvalues>
          <attvalue for="att1" value="FASV79"/>
          <attvalue for="att2" value="0.102708661289207"/>
        </attvalues>
        <viz:color r="255" g="99" b="71" a="1"/>
        <viz:position x="209.117909410245" y="-102.560498953719" z="0"/>
        <viz:size value="5"/>
      </node>
      <node id="74" label="FASV214">
        <attvalues>
          <attvalue for="att1" value="FASV214"/>
          <attvalue for="att2" value="0.0802686831461527"/>
        </attvalues>
        <viz:color r="255" g="99" b="71" a="1"/>
        <viz:position x="-94.6063077837647" y="27.9613127569854" z="0"/>
        <viz:size value="5"/>
      </node>
      <node id="75" label="FASV218">
        <attvalues>
          <attvalue for="att1" value="FASV218"/>
          <attvalue for="att2" value="0.251653168782533"/>
        </attvalues>
        <viz:color r="255" g="99" b="71" a="1"/>
        <viz:position x="74.6459307450664" y="127.719222750895" z="0"/>
        <viz:size value="5"/>
      </node>
      <node id="76" label="FASV220">
        <attvalues>
          <attvalue for="att1" value="FASV220"/>
          <attvalue for="att2" value="0.289618086486794"/>
        </attvalues>
        <viz:color r="255" g="99" b="71" a="1"/>
        <viz:position x="-172.789391168979" y="135.003877793775" z="0"/>
        <viz:size value="5"/>
      </node>
      <node id="77" label="FASV219">
        <attvalues>
          <attvalue for="att1" value="FASV219"/>
          <attvalue for="att2" value="0.0731502610766037"/>
        </attvalues>
        <viz:color r="255" g="99" b="71" a="1"/>
        <viz:position x="121.85494496194" y="77.8502258457842" z="0"/>
        <viz:size value="5"/>
      </node>
      <node id="78" label="FASV46">
        <attvalues>
          <attvalue for="att1" value="FASV46"/>
          <attvalue for="att2" value="0.0719299601503953"/>
        </attvalues>
        <viz:color r="255" g="99" b="71" a="1"/>
        <viz:position x="208.556695886166" y="236.063168016051" z="0"/>
        <viz:size value="5"/>
      </node>
      <node id="79" label="FASV230">
        <attvalues>
          <attvalue for="att1" value="FASV230"/>
          <attvalue for="att2" value="0.218027098815901"/>
        </attvalues>
        <viz:color r="255" g="99" b="71" a="1"/>
        <viz:position x="7.96341655347999" y="-174.073680194234" z="0"/>
        <viz:size value="5"/>
      </node>
      <node id="80" label="FASV231">
        <attvalues>
          <attvalue for="att1" value="FASV231"/>
          <attvalue for="att2" value="0.0783026427650392"/>
        </attvalues>
        <viz:color r="255" g="99" b="71" a="1"/>
        <viz:position x="185.26693191125" y="-50.6189746889987" z="0"/>
        <viz:size value="5"/>
      </node>
      <node id="81" label="FASV97">
        <attvalues>
          <attvalue for="att1" value="FASV97"/>
          <attvalue for="att2" value="0.0861668042894933"/>
        </attvalues>
        <viz:color r="255" g="99" b="71" a="1"/>
        <viz:position x="-44.8342394117983" y="-241.124563387324" z="0"/>
        <viz:size value="5"/>
      </node>
      <node id="82" label="FASV239">
        <attvalues>
          <attvalue for="att1" value="FASV239"/>
          <attvalue for="att2" value="0.290228236949899"/>
        </attvalues>
        <viz:color r="255" g="99" b="71" a="1"/>
        <viz:position x="-1.74594797747636" y="40.408541486475" z="0"/>
        <viz:size value="5"/>
      </node>
      <node id="83" label="FASV11">
        <attvalues>
          <attvalue for="att1" value="FASV11"/>
          <attvalue for="att2" value="0.166706665419248"/>
        </attvalues>
        <viz:color r="255" g="99" b="71" a="1"/>
        <viz:position x="181.515195471843" y="-62.5937739605432" z="0"/>
        <viz:size value="5"/>
      </node>
      <node id="84" label="FASV249">
        <attvalues>
          <attvalue for="att1" value="FASV249"/>
          <attvalue for="att2" value="0.130233226624797"/>
        </attvalues>
        <viz:color r="255" g="99" b="71" a="1"/>
        <viz:position x="230.115465495244" y="-17.8332606492156" z="0"/>
        <viz:size value="5"/>
      </node>
      <node id="85" label="FASV277">
        <attvalues>
          <attvalue for="att1" value="FASV277"/>
          <attvalue for="att2" value="0.183790878386166"/>
        </attvalues>
        <viz:color r="255" g="99" b="71" a="1"/>
        <viz:position x="130.902564110751" y="244.789371026401" z="0"/>
        <viz:size value="5"/>
      </node>
      <node id="86" label="FASV24">
        <attvalues>
          <attvalue for="att1" value="FASV24"/>
          <attvalue for="att2" value="0.18155366002145"/>
        </attvalues>
        <viz:color r="255" g="99" b="71" a="1"/>
        <viz:position x="5.8363161349622" y="-74.6575746925067" z="0"/>
        <viz:size value="5"/>
      </node>
      <node id="87" label="FASV281">
        <attvalues>
          <attvalue for="att1" value="FASV281"/>
          <attvalue for="att2" value="0.156062929562875"/>
        </attvalues>
        <viz:color r="255" g="99" b="71" a="1"/>
        <viz:position x="99.4008650106743" y="207.444907413746" z="0"/>
        <viz:size value="5"/>
      </node>
      <node id="88" label="FASV286">
        <attvalues>
          <attvalue for="att1" value="FASV286"/>
          <attvalue for="att2" value="0.340057191436742"/>
        </attvalues>
        <viz:color r="255" g="99" b="71" a="1"/>
        <viz:position x="165.956755282508" y="248.457281335566" z="0"/>
        <viz:size value="5"/>
      </node>
      <node id="89" label="FASV291">
        <attvalues>
          <attvalue for="att1" value="FASV291"/>
          <attvalue for="att2" value="0.105895002596529"/>
        </attvalues>
        <viz:color r="255" g="99" b="71" a="1"/>
        <viz:position x="6.57102019896581" y="70.7353753001271" z="0"/>
        <viz:size value="5"/>
      </node>
      <node id="90" label="FASV300">
        <attvalues>
          <attvalue for="att1" value="FASV300"/>
          <attvalue for="att2" value="0.0762010133921247"/>
        </attvalues>
        <viz:color r="255" g="99" b="71" a="1"/>
        <viz:position x="246.558865719986" y="-225.637179293969" z="0"/>
        <viz:size value="5"/>
      </node>
      <node id="91" label="FASV20">
        <attvalues>
          <attvalue for="att1" value="FASV20"/>
          <attvalue for="att2" value="0.270432244146962"/>
        </attvalues>
        <viz:color r="255" g="99" b="71" a="1"/>
        <viz:position x="6.17715558725189" y="120.624113166359" z="0"/>
        <viz:size value="5"/>
      </node>
      <node id="92" label="FASV316">
        <attvalues>
          <attvalue for="att1" value="FASV316"/>
          <attvalue for="att2" value="0.192807546340928"/>
        </attvalues>
        <viz:color r="255" g="99" b="71" a="1"/>
        <viz:position x="151.497009902472" y="-159.779030250816" z="0"/>
        <viz:size value="5"/>
      </node>
      <node id="93" label="FASV44">
        <attvalues>
          <attvalue for="att1" value="FASV44"/>
          <attvalue for="att2" value="0.10026805943679"/>
        </attvalues>
        <viz:color r="255" g="99" b="71" a="1"/>
        <viz:position x="-99.051705821239" y="48.7486900360928" z="0"/>
        <viz:size value="5"/>
      </node>
      <node id="94" label="FASV319">
        <attvalues>
          <attvalue for="att1" value="FASV319"/>
          <attvalue for="att2" value="0.142775208366383"/>
        </attvalues>
        <viz:color r="255" g="99" b="71" a="1"/>
        <viz:position x="50.8144383170271" y="149.305380639026" z="0"/>
        <viz:size value="5"/>
      </node>
      <node id="95" label="FASV64">
        <attvalues>
          <attvalue for="att1" value="FASV64"/>
          <attvalue for="att2" value="0.135521197305033"/>
        </attvalues>
        <viz:color r="255" g="99" b="71" a="1"/>
        <viz:position x="-128.678124762043" y="181.71017125053" z="0"/>
        <viz:size value="5"/>
      </node>
      <node id="96" label="FASV326">
        <attvalues>
          <attvalue for="att1" value="FASV326"/>
          <attvalue for="att2" value="0.502560598110161"/>
        </attvalues>
        <viz:color r="255" g="99" b="71" a="1"/>
        <viz:position x="61.2157809743627" y="-55.7810881087063" z="0"/>
        <viz:size value="5"/>
      </node>
      <node id="97" label="FASV331">
        <attvalues>
          <attvalue for="att1" value="FASV331"/>
          <attvalue for="att2" value="0.277618460712412"/>
        </attvalues>
        <viz:color r="255" g="99" b="71" a="1"/>
        <viz:position x="-239.093634030747" y="-219.232218656332" z="0"/>
        <viz:size value="5"/>
      </node>
      <node id="98" label="FASV61">
        <attvalues>
          <attvalue for="att1" value="FASV61"/>
          <attvalue for="att2" value="0.138978716595957"/>
        </attvalues>
        <viz:color r="255" g="99" b="71" a="1"/>
        <viz:position x="-215.009188609844" y="101.730781188999" z="0"/>
        <viz:size value="5"/>
      </node>
      <node id="99" label="FASV398">
        <attvalues>
          <attvalue for="att1" value="FASV398"/>
          <attvalue for="att2" value="0.196671832607254"/>
        </attvalues>
        <viz:color r="255" g="99" b="71" a="1"/>
        <viz:position x="221.819573955135" y="185.319767958383" z="0"/>
        <viz:size value="5"/>
      </node>
      <node id="100" label="FASV397">
        <attvalues>
          <attvalue for="att1" value="FASV397"/>
          <attvalue for="att2" value="0.114640492567689"/>
        </attvalues>
        <viz:color r="255" g="99" b="71" a="1"/>
        <viz:position x="234.077863445483" y="88.4643660984627" z="0"/>
        <viz:size value="5"/>
      </node>
      <node id="101" label="FASV396">
        <attvalues>
          <attvalue for="att1" value="FASV396"/>
          <attvalue for="att2" value="0.111182973276766"/>
        </attvalues>
        <viz:color r="255" g="99" b="71" a="1"/>
        <viz:position x="-149.696217242218" y="7.41675726966525" z="0"/>
        <viz:size value="5"/>
      </node>
      <node id="102" label="FASV428">
        <attvalues>
          <attvalue for="att1" value="FASV428"/>
          <attvalue for="att2" value="0.13802959365335"/>
        </attvalues>
        <viz:color r="255" g="99" b="71" a="1"/>
        <viz:position x="0.173718964428758" y="5.41643473449832" z="0"/>
        <viz:size value="5"/>
      </node>
      <node id="103" label="FASV432">
        <attvalues>
          <attvalue for="att1" value="FASV432"/>
          <attvalue for="att2" value="0.335921727186813"/>
        </attvalues>
        <viz:color r="255" g="99" b="71" a="1"/>
        <viz:position x="-61.7347187617821" y="-234.152114639191" z="0"/>
        <viz:size value="5"/>
      </node>
      <node id="104" label="FASV476">
        <attvalues>
          <attvalue for="att1" value="FASV476"/>
          <attvalue for="att2" value="0.258161440388978"/>
        </attvalues>
        <viz:color r="255" g="99" b="71" a="1"/>
        <viz:position x="-159.057654104978" y="-240.591915969365" z="0"/>
        <viz:size value="5"/>
      </node>
      <node id="105" label="FASV489">
        <attvalues>
          <attvalue for="att1" value="FASV489"/>
          <attvalue for="att2" value="0.0812856005846597"/>
        </attvalues>
        <viz:color r="255" g="99" b="71" a="1"/>
        <viz:position x="-180.177962148172" y="117.316925995096" z="0"/>
        <viz:size value="5"/>
      </node>
      <node id="106" label="FASV183">
        <attvalues>
          <attvalue for="att1" value="FASV183"/>
          <attvalue for="att2" value="0.0722689326298976"/>
        </attvalues>
        <viz:color r="255" g="99" b="71" a="1"/>
        <viz:position x="64.2191230416872" y="-20.6937493569039" z="0"/>
        <viz:size value="5"/>
      </node>
      <node id="107" label="FASV622">
        <attvalues>
          <attvalue for="att1" value="FASV622"/>
          <attvalue for="att2" value="0.126572323846172"/>
        </attvalues>
        <viz:color r="255" g="99" b="71" a="1"/>
        <viz:position x="65.9859409246141" y="-67.16375758544" z="0"/>
        <viz:size value="5"/>
      </node>
      <node id="108" label="FASV638">
        <attvalues>
          <attvalue for="att1" value="FASV638"/>
          <attvalue for="att2" value="0.142775208366383"/>
        </attvalues>
        <viz:color r="255" g="99" b="71" a="1"/>
        <viz:position x="-241.424704060997" y="35.7735359903045" z="0"/>
        <viz:size value="5"/>
      </node>
      <node id="109" label="FASV644">
        <attvalues>
          <attvalue for="att1" value="FASV644"/>
          <attvalue for="att2" value="0.0732858500684046"/>
        </attvalues>
        <viz:color r="255" g="99" b="71" a="1"/>
        <viz:position x="44.4539209505484" y="-39.3354796612343" z="0"/>
        <viz:size value="5"/>
      </node>
      <node id="110" label="FASV662">
        <attvalues>
          <attvalue for="att1" value="FASV662"/>
          <attvalue for="att2" value="0.0779636702855369"/>
        </attvalues>
        <viz:color r="255" g="99" b="71" a="1"/>
        <viz:position x="33.6406206179286" y="-250" z="0"/>
        <viz:size value="5"/>
      </node>
      <node id="111" label="FASV664">
        <attvalues>
          <attvalue for="att1" value="FASV664"/>
          <attvalue for="att2" value="0.147927590054819"/>
        </attvalues>
        <viz:color r="255" g="99" b="71" a="1"/>
        <viz:position x="-91.106358829906" y="-37.0801369135079" z="0"/>
        <viz:size value="5"/>
      </node>
      <node id="112" label="FASV669">
        <attvalues>
          <attvalue for="att1" value="FASV669"/>
          <attvalue for="att2" value="0.182231604980455"/>
        </attvalues>
        <viz:color r="255" g="99" b="71" a="1"/>
        <viz:position x="44.8215775679953" y="208.247663289518" z="0"/>
        <viz:size value="5"/>
      </node>
      <node id="113" label="FASV676">
        <attvalues>
          <attvalue for="att1" value="FASV676"/>
          <attvalue for="att2" value="0.0892853511009148"/>
        </attvalues>
        <viz:color r="255" g="99" b="71" a="1"/>
        <viz:position x="18.6050942136479" y="-152.840073860501" z="0"/>
        <viz:size value="5"/>
      </node>
      <node id="114" label="FASV704">
        <attvalues>
          <attvalue for="att1" value="FASV704"/>
          <attvalue for="att2" value="0.0730824665807032"/>
        </attvalues>
        <viz:color r="255" g="99" b="71" a="1"/>
        <viz:position x="-122.065855249626" y="-147.825293552206" z="0"/>
        <viz:size value="5"/>
      </node>
      <node id="115" label="FASV727">
        <attvalues>
          <attvalue for="att1" value="FASV727"/>
          <attvalue for="att2" value="0.0780314647814373"/>
        </attvalues>
        <viz:color r="255" g="99" b="71" a="1"/>
        <viz:position x="248.672041982515" y="-195.310380056007" z="0"/>
        <viz:size value="5"/>
      </node>
      <node id="116" label="FASV777">
        <attvalues>
          <attvalue for="att1" value="FASV777"/>
          <attvalue for="att2" value="0.143927714796691"/>
        </attvalues>
        <viz:color r="255" g="99" b="71" a="1"/>
        <viz:position x="-124.379072945526" y="-227.747877864143" z="0"/>
        <viz:size value="5"/>
      </node>
      <node id="117" label="FASV1032">
        <attvalues>
          <attvalue for="att1" value="FASV1032"/>
          <attvalue for="att2" value="0.0833194354616737"/>
        </attvalues>
        <viz:color r="255" g="99" b="71" a="1"/>
        <viz:position x="127.837367346749" y="163.750851970796" z="0"/>
        <viz:size value="5"/>
      </node>
      <node id="118" label="FASV1043">
        <attvalues>
          <attvalue for="att1" value="FASV1043"/>
          <attvalue for="att2" value="0.0745061509946131"/>
        </attvalues>
        <viz:color r="255" g="99" b="71" a="1"/>
        <viz:position x="-192.140583204945" y="-144.940748134002" z="0"/>
        <viz:size value="5"/>
      </node>
      <node id="119" label="BASV1">
        <attvalues>
          <attvalue for="att1" value="BASV1"/>
          <attvalue for="att2" value="0.0809466281051574"/>
        </attvalues>
        <viz:color r="255" g="99" b="71" a="1"/>
        <viz:position x="185.952974849373" y="119.447134162281" z="0"/>
        <viz:size value="5"/>
      </node>
      <node id="120" label="BASV6">
        <attvalues>
          <attvalue for="att1" value="BASV6"/>
          <attvalue for="att2" value="0.329345661084468"/>
        </attvalues>
        <viz:color r="255" g="99" b="71" a="1"/>
        <viz:position x="199.204486626952" y="1.35574845039167" z="0"/>
        <viz:size value="5"/>
      </node>
      <node id="121" label="BASV8">
        <attvalues>
          <attvalue for="att1" value="BASV8"/>
          <attvalue for="att2" value="0.228331862192772"/>
        </attvalues>
        <viz:color r="255" g="99" b="71" a="1"/>
        <viz:position x="157.701706183814" y="-47.1904492307918" z="0"/>
        <viz:size value="5"/>
      </node>
      <node id="122" label="BASV9">
        <attvalues>
          <attvalue for="att1" value="BASV9"/>
          <attvalue for="att2" value="0.20623085652922"/>
        </attvalues>
        <viz:color r="255" g="99" b="71" a="1"/>
        <viz:position x="182.256895612178" y="17.5407949639732" z="0"/>
        <viz:size value="5"/>
      </node>
      <node id="123" label="BASV10">
        <attvalues>
          <attvalue for="att1" value="BASV10"/>
          <attvalue for="att2" value="0.155588368091571"/>
        </attvalues>
        <viz:color r="255" g="99" b="71" a="1"/>
        <viz:position x="244.308291972039" y="-8.00766144415624" z="0"/>
        <viz:size value="5"/>
      </node>
      <node id="124" label="BASV11">
        <attvalues>
          <attvalue for="att1" value="BASV11"/>
          <attvalue for="att2" value="0.139927839538564"/>
        </attvalues>
        <viz:color r="255" g="99" b="71" a="1"/>
        <viz:position x="129.376628003227" y="98.5145022981784" z="0"/>
        <viz:size value="5"/>
      </node>
      <node id="125" label="BASV12">
        <attvalues>
          <attvalue for="att1" value="BASV12"/>
          <attvalue for="att2" value="0.103386606248212"/>
        </attvalues>
        <viz:color r="255" g="99" b="71" a="1"/>
        <viz:position x="71.4952387185726" y="34.9492095719636" z="0"/>
        <viz:size value="5"/>
      </node>
      <node id="126" label="BASV13">
        <attvalues>
          <attvalue for="att1" value="BASV13"/>
          <attvalue for="att2" value="0.0875226942075027"/>
        </attvalues>
        <viz:color r="255" g="99" b="71" a="1"/>
        <viz:position x="178.167849249389" y="-214.542583452154" z="0"/>
        <viz:size value="5"/>
      </node>
      <node id="127" label="BASV16">
        <attvalues>
          <attvalue for="att1" value="BASV16"/>
          <attvalue for="att2" value="0.108403398944846"/>
        </attvalues>
        <viz:color r="255" g="99" b="71" a="1"/>
        <viz:position x="221.082968083639" y="229.34068791351" z="0"/>
        <viz:size value="5"/>
      </node>
      <node id="128" label="BASV17">
        <attvalues>
          <attvalue for="att1" value="BASV17"/>
          <attvalue for="att2" value="0.143453153325388"/>
        </attvalues>
        <viz:color r="255" g="99" b="71" a="1"/>
        <viz:position x="-68.7159833647721" y="48.0329646891822" z="0"/>
        <viz:size value="5"/>
      </node>
      <node id="129" label="BASV18">
        <attvalues>
          <attvalue for="att1" value="BASV18"/>
          <attvalue for="att2" value="0.168130349833158"/>
        </attvalues>
        <viz:color r="255" g="99" b="71" a="1"/>
        <viz:position x="-71.3482337579661" y="-136.727452518135" z="0"/>
        <viz:size value="5"/>
      </node>
      <node id="130" label="BASV19">
        <attvalues>
          <attvalue for="att1" value="BASV19"/>
          <attvalue for="att2" value="0.134233101882924"/>
        </attvalues>
        <viz:color r="255" g="99" b="71" a="1"/>
        <viz:position x="123.946123542276" y="-202.710020132025" z="0"/>
        <viz:size value="5"/>
      </node>
      <node id="131" label="BASV20">
        <attvalues>
          <attvalue for="att1" value="BASV20"/>
          <attvalue for="att2" value="0.118165806354514"/>
        </attvalues>
        <viz:color r="255" g="99" b="71" a="1"/>
        <viz:position x="57.8819350658489" y="-123.042860158005" z="0"/>
        <viz:size value="5"/>
      </node>
      <node id="132" label="BASV21">
        <attvalues>
          <attvalue for="att1" value="BASV21"/>
          <attvalue for="att2" value="0.0766077803675275"/>
        </attvalues>
        <viz:color r="255" g="99" b="71" a="1"/>
        <viz:position x="-33.3445466535901" y="15.2117805620913" z="0"/>
        <viz:size value="5"/>
      </node>
      <node id="133" label="BASV22">
        <attvalues>
          <attvalue for="att1" value="BASV22"/>
          <attvalue for="att2" value="0.0871837217280003"/>
        </attvalues>
        <viz:color r="255" g="99" b="71" a="1"/>
        <viz:position x="230.562190231573" y="182.9283799487" z="0"/>
        <viz:size value="5"/>
      </node>
      <node id="134" label="BASV23">
        <attvalues>
          <attvalue for="att1" value="BASV23"/>
          <attvalue for="att2" value="0.127996008260081"/>
        </attvalues>
        <viz:color r="255" g="99" b="71" a="1"/>
        <viz:position x="91.1737108769067" y="28.4461425811757" z="0"/>
        <viz:size value="5"/>
      </node>
      <node id="135" label="BASV24">
        <attvalues>
          <attvalue for="att1" value="BASV24"/>
          <attvalue for="att2" value="0.132470444989512"/>
        </attvalues>
        <viz:color r="255" g="99" b="71" a="1"/>
        <viz:position x="-51.3368746091417" y="225.835483419319" z="0"/>
        <viz:size value="5"/>
      </node>
      <node id="136" label="BASV25">
        <attvalues>
          <attvalue for="att1" value="BASV25"/>
          <attvalue for="att2" value="0.160808544275907"/>
        </attvalues>
        <viz:color r="255" g="99" b="71" a="1"/>
        <viz:position x="247.845088125335" y="-65.3545592698022" z="0"/>
        <viz:size value="5"/>
      </node>
      <node id="137" label="BASV27">
        <attvalues>
          <attvalue for="att1" value="BASV27"/>
          <attvalue for="att2" value="0.102708661289207"/>
        </attvalues>
        <viz:color r="255" g="99" b="71" a="1"/>
        <viz:position x="247.768271361172" y="-218.38394054381" z="0"/>
        <viz:size value="5"/>
      </node>
      <node id="138" label="BASV29">
        <attvalues>
          <attvalue for="att1" value="BASV29"/>
          <attvalue for="att2" value="0.116606532948803"/>
        </attvalues>
        <viz:color r="255" g="99" b="71" a="1"/>
        <viz:position x="-204.235228726924" y="-220.527850881284" z="0"/>
        <viz:size value="5"/>
      </node>
      <node id="139" label="BASV30">
        <attvalues>
          <attvalue for="att1" value="BASV30"/>
          <attvalue for="att2" value="0.127996008260081"/>
        </attvalues>
        <viz:color r="255" g="99" b="71" a="1"/>
        <viz:position x="201.078676623424" y="-183.285983656094" z="0"/>
        <viz:size value="5"/>
      </node>
      <node id="140" label="BASV31">
        <attvalues>
          <attvalue for="att1" value="BASV31"/>
          <attvalue for="att2" value="0.12047081921513"/>
        </attvalues>
        <viz:color r="255" g="99" b="71" a="1"/>
        <viz:position x="-73.7888699899837" y="-54.2564616723882" z="0"/>
        <viz:size value="5"/>
      </node>
      <node id="141" label="BASV32">
        <attvalues>
          <attvalue for="att1" value="BASV32"/>
          <attvalue for="att2" value="0.105895002596529"/>
        </attvalues>
        <viz:color r="255" g="99" b="71" a="1"/>
        <viz:position x="159.759581439402" y="33.3372593580473" z="0"/>
        <viz:size value="5"/>
      </node>
      <node id="142" label="BASV33">
        <attvalues>
          <attvalue for="att1" value="BASV33"/>
          <attvalue for="att2" value="0.10020026494089"/>
        </attvalues>
        <viz:color r="255" g="99" b="71" a="1"/>
        <viz:position x="-203.505793530423" y="-51.7868162171526" z="0"/>
        <viz:size value="5"/>
      </node>
      <node id="143" label="BASV35">
        <attvalues>
          <attvalue for="att1" value="BASV35"/>
          <attvalue for="att2" value="0.0777602867978355"/>
        </attvalues>
        <viz:color r="255" g="99" b="71" a="1"/>
        <viz:position x="-13.290903487207" y="147.476464451795" z="0"/>
        <viz:size value="5"/>
      </node>
      <node id="144" label="BASV36">
        <attvalues>
          <attvalue for="att1" value="BASV36"/>
          <attvalue for="att2" value="0.0794551491953471"/>
        </attvalues>
        <viz:color r="255" g="99" b="71" a="1"/>
        <viz:position x="-39.2546744612794" y="111.390205758297" z="0"/>
        <viz:size value="5"/>
      </node>
      <node id="145" label="BASV38">
        <attvalues>
          <attvalue for="att1" value="BASV38"/>
          <attvalue for="att2" value="0.109081343903851"/>
        </attvalues>
        <viz:color r="255" g="99" b="71" a="1"/>
        <viz:position x="163.546725718117" y="-111.412825760973" z="0"/>
        <viz:size value="5"/>
      </node>
      <node id="146" label="BASV39">
        <attvalues>
          <attvalue for="att1" value="BASV39"/>
          <attvalue for="att2" value="0.0772857253265322"/>
        </attvalues>
        <viz:color r="255" g="99" b="71" a="1"/>
        <viz:position x="-250" y="-197.975655705066" z="0"/>
        <viz:size value="5"/>
      </node>
      <node id="147" label="BASV43">
        <attvalues>
          <attvalue for="att1" value="BASV43"/>
          <attvalue for="att2" value="0.0723367271257981"/>
        </attvalues>
        <viz:color r="255" g="99" b="71" a="1"/>
        <viz:position x="58.029226358934" y="-164.282321939991" z="0"/>
        <viz:size value="5"/>
      </node>
      <node id="148" label="BASV45">
        <attvalues>
          <attvalue for="att1" value="BASV45"/>
          <attvalue for="att2" value="0.0791161767158448"/>
        </attvalues>
        <viz:color r="255" g="99" b="71" a="1"/>
        <viz:position x="-183.042258714632" y="84.8691439701724" z="0"/>
        <viz:size value="5"/>
      </node>
      <node id="149" label="BASV49">
        <attvalues>
          <attvalue for="att1" value="BASV49"/>
          <attvalue for="att2" value="0.0728790830930019"/>
        </attvalues>
        <viz:color r="255" g="99" b="71" a="1"/>
        <viz:position x="-224.038528899714" y="-78.4738927724231" z="0"/>
        <viz:size value="5"/>
      </node>
      <node id="150" label="BASV50">
        <attvalues>
          <attvalue for="att1" value="BASV50"/>
          <attvalue for="att2" value="0.0978274575843736"/>
        </attvalues>
        <viz:color r="255" g="99" b="71" a="1"/>
        <viz:position x="218.238316374487" y="-38.0739175011444" z="0"/>
        <viz:size value="5"/>
      </node>
      <node id="151" label="BASV56">
        <attvalues>
          <attvalue for="att1" value="BASV56"/>
          <attvalue for="att2" value="0.0733536445643051"/>
        </attvalues>
        <viz:color r="255" g="99" b="71" a="1"/>
        <viz:position x="149.523735572331" y="157.143320333205" z="0"/>
        <viz:size value="5"/>
      </node>
      <node id="152" label="BASV69">
        <attvalues>
          <attvalue for="att1" value="BASV69"/>
          <attvalue for="att2" value="0.0751840959536177"/>
        </attvalues>
        <viz:color r="255" g="99" b="71" a="1"/>
        <viz:position x="-75.2694910378099" y="48.4426206333742" z="0"/>
        <viz:size value="5"/>
      </node>
      <node id="153" label="BASV70">
        <attvalues>
          <attvalue for="att1" value="BASV70"/>
          <attvalue for="att2" value="0.070574070232386"/>
        </attvalues>
        <viz:color r="255" g="99" b="71" a="1"/>
        <viz:position x="119.806268851598" y="-154.483322106556" z="0"/>
        <viz:size value="5"/>
      </node>
      <node id="154" label="BASV117">
        <attvalues>
          <attvalue for="att1" value="BASV117"/>
          <attvalue for="att2" value="0.0721333436380967"/>
        </attvalues>
        <viz:color r="255" g="99" b="71" a="1"/>
        <viz:position x="71.0494844802293" y="-129.922856322996" z="0"/>
        <viz:size value="5"/>
      </node>
    </nodes>
    <edges>
      <edge id="0" label="+" source="1" target="2" weight="0.9827406">
        <attvalues>
          <attvalue for="att1" value="+"/>
        </attvalues>
      </edge>
      <edge id="1" label="+" source="1" target="23" weight="0.9285346">
        <attvalues>
          <attvalue for="att1" value="+"/>
        </attvalues>
      </edge>
      <edge id="2" label="+" source="1" target="24" weight="0.9253284">
        <attvalues>
          <attvalue for="att1" value="+"/>
        </attvalues>
      </edge>
      <edge id="3" label="-" source="1" target="58" weight="0.8979184">
        <attvalues>
          <attvalue for="att1" value="-"/>
        </attvalues>
      </edge>
      <edge id="4" label="-" source="1" target="68" weight="0.9346778">
        <attvalues>
          <attvalue for="att1" value="-"/>
        </attvalues>
      </edge>
      <edge id="5" label="+" source="1" target="77" weight="0.7936485">
        <attvalues>
          <attvalue for="att1" value="+"/>
        </attvalues>
      </edge>
      <edge id="6" label="-" source="1" target="84" weight="1">
        <attvalues>
          <attvalue for="att1" value="-"/>
        </attvalues>
      </edge>
      <edge id="7" label="-" source="1" target="137" weight="0.7555656">
        <attvalues>
          <attvalue for="att1" value="-"/>
        </attvalues>
      </edge>
      <edge id="8" label="+" source="1" target="142" weight="0.8319659">
        <attvalues>
          <attvalue for="att1" value="+"/>
        </attvalues>
      </edge>
      <edge id="9" label="-" source="2" target="117" weight="0.9659547">
        <attvalues>
          <attvalue for="att1" value="-"/>
        </attvalues>
      </edge>
      <edge id="10" label="+" source="2" target="136" weight="0.8557074">
        <attvalues>
          <attvalue for="att1" value="+"/>
        </attvalues>
      </edge>
      <edge id="11" label="-" source="3" target="23" weight="0.9153922">
        <attvalues>
          <attvalue for="att1" value="-"/>
        </attvalues>
      </edge>
      <edge id="12" label="-" source="3" target="31" weight="0.7095027">
        <attvalues>
          <attvalue for="att1" value="-"/>
        </attvalues>
      </edge>
      <edge id="13" label="-" source="3" target="61" weight="0.9432476">
        <attvalues>
          <attvalue for="att1" value="-"/>
        </attvalues>
      </edge>
      <edge id="14" label="+" source="3" target="62" weight="0.9395021">
        <attvalues>
          <attvalue for="att1" value="+"/>
        </attvalues>
      </edge>
      <edge id="15" label="+" source="3" target="131" weight="0.8925945">
        <attvalues>
          <attvalue for="att1" value="+"/>
        </attvalues>
      </edge>
      <edge id="16" label="+" source="4" target="21" weight="0.9183938">
        <attvalues>
          <attvalue for="att1" value="+"/>
        </attvalues>
      </edge>
      <edge id="17" label="-" source="4" target="22" weight="0.9008646">
        <attvalues>
          <attvalue for="att1" value="-"/>
        </attvalues>
      </edge>
      <edge id="18" label="-" source="4" target="26" weight="0.9540792">
        <attvalues>
          <attvalue for="att1" value="-"/>
        </attvalues>
      </edge>
      <edge id="19" label="+" source="4" target="51" weight="0.9840263">
        <attvalues>
          <attvalue for="att1" value="+"/>
        </attvalues>
      </edge>
      <edge id="20" label="-" source="4" target="52" weight="0.9621251">
        <attvalues>
          <attvalue for="att1" value="-"/>
        </attvalues>
      </edge>
      <edge id="21" label="-" source="4" target="56" weight="0.9234297">
        <attvalues>
          <attvalue for="att1" value="-"/>
        </attvalues>
      </edge>
      <edge id="22" label="+" source="4" target="60" weight="0.869611">
        <attvalues>
          <attvalue for="att1" value="+"/>
        </attvalues>
      </edge>
      <edge id="23" label="-" source="4" target="66" weight="0.9260147">
        <attvalues>
          <attvalue for="att1" value="-"/>
        </attvalues>
      </edge>
      <edge id="24" label="+" source="4" target="78" weight="0.5542865">
        <attvalues>
          <attvalue for="att1" value="+"/>
        </attvalues>
      </edge>
      <edge id="25" label="-" source="4" target="98" weight="1">
        <attvalues>
          <attvalue for="att1" value="-"/>
        </attvalues>
      </edge>
      <edge id="26" label="+" source="5" target="24" weight="0.8705424">
        <attvalues>
          <attvalue for="att1" value="+"/>
        </attvalues>
      </edge>
      <edge id="27" label="-" source="5" target="120" weight="0.8560908">
        <attvalues>
          <attvalue for="att1" value="-"/>
        </attvalues>
      </edge>
      <edge id="28" label="-" source="5" target="148" weight="0.9688726">
        <attvalues>
          <attvalue for="att1" value="-"/>
        </attvalues>
      </edge>
      <edge id="29" label="+" source="6" target="48" weight="0.9369191">
        <attvalues>
          <attvalue for="att1" value="+"/>
        </attvalues>
      </edge>
      <edge id="30" label="-" source="6" target="57" weight="0.8707013">
        <attvalues>
          <attvalue for="att1" value="-"/>
        </attvalues>
      </edge>
      <edge id="31" label="-" source="6" target="58" weight="0.9622402">
        <attvalues>
          <attvalue for="att1" value="-"/>
        </attvalues>
      </edge>
      <edge id="32" label="-" source="6" target="84" weight="0.7797284">
        <attvalues>
          <attvalue for="att1" value="-"/>
        </attvalues>
      </edge>
      <edge id="33" label="+" source="7" target="8" weight="0.8192068">
        <attvalues>
          <attvalue for="att1" value="+"/>
        </attvalues>
      </edge>
      <edge id="34" label="+" source="7" target="30" weight="0.8746727">
        <attvalues>
          <attvalue for="att1" value="+"/>
        </attvalues>
      </edge>
      <edge id="35" label="-" source="7" target="46" weight="0.8683774">
        <attvalues>
          <attvalue for="att1" value="-"/>
        </attvalues>
      </edge>
      <edge id="36" label="-" source="7" target="72" weight="0.8898838">
        <attvalues>
          <attvalue for="att1" value="-"/>
        </attvalues>
      </edge>
      <edge id="37" label="-" source="7" target="80" weight="0.7922939">
        <attvalues>
          <attvalue for="att1" value="-"/>
        </attvalues>
      </edge>
      <edge id="38" label="+" source="7" target="89" weight="0.8364341">
        <attvalues>
          <attvalue for="att1" value="+"/>
        </attvalues>
      </edge>
      <edge id="39" label="-" source="7" target="106" weight="0.862639">
        <attvalues>
          <attvalue for="att1" value="-"/>
        </attvalues>
      </edge>
      <edge id="40" label="-" source="7" target="109" weight="0.9910849">
        <attvalues>
          <attvalue for="att1" value="-"/>
        </attvalues>
      </edge>
      <edge id="41" label="+" source="7" target="118" weight="0.9807769">
        <attvalues>
          <attvalue for="att1" value="+"/>
        </attvalues>
      </edge>
      <edge id="42" label="+" source="7" target="119" weight="0.8443724">
        <attvalues>
          <attvalue for="att1" value="+"/>
        </attvalues>
      </edge>
      <edge id="43" label="+" source="7" target="144" weight="0.9448999">
        <attvalues>
          <attvalue for="att1" value="+"/>
        </attvalues>
      </edge>
      <edge id="44" label="-" source="7" target="146" weight="0.9043081">
        <attvalues>
          <attvalue for="att1" value="-"/>
        </attvalues>
      </edge>
      <edge id="45" label="+" source="8" target="14" weight="0.7886911">
        <attvalues>
          <attvalue for="att1" value="+"/>
        </attvalues>
      </edge>
      <edge id="46" label="-" source="8" target="31" weight="0.7649267">
        <attvalues>
          <attvalue for="att1" value="-"/>
        </attvalues>
      </edge>
      <edge id="47" label="-" source="8" target="49" weight="0.7473591">
        <attvalues>
          <attvalue for="att1" value="-"/>
        </attvalues>
      </edge>
      <edge id="48" label="-" source="9" target="15" weight="0.9408053">
        <attvalues>
          <attvalue for="att1" value="-"/>
        </attvalues>
      </edge>
      <edge id="49" label="-" source="9" target="145" weight="0.7126287">
        <attvalues>
          <attvalue for="att1" value="-"/>
        </attvalues>
      </edge>
      <edge id="50" label="+" source="10" target="83" weight="0.9660501">
        <attvalues>
          <attvalue for="att1" value="+"/>
        </attvalues>
      </edge>
      <edge id="51" label="+" source="10" target="89" weight="0.9415385">
        <attvalues>
          <attvalue for="att1" value="+"/>
        </attvalues>
      </edge>
      <edge id="52" label="+" source="10" target="121" weight="0.8521275">
        <attvalues>
          <attvalue for="att1" value="+"/>
        </attvalues>
      </edge>
      <edge id="53" label="-" source="10" target="122" weight="0.8066714">
        <attvalues>
          <attvalue for="att1" value="-"/>
        </attvalues>
      </edge>
      <edge id="54" label="+" source="10" target="141" weight="0.8451454">
        <attvalues>
          <attvalue for="att1" value="+"/>
        </attvalues>
      </edge>
      <edge id="55" label="-" source="11" target="23" weight="0.7642">
        <attvalues>
          <attvalue for="att1" value="-"/>
        </attvalues>
      </edge>
      <edge id="56" label="+" source="11" target="30" weight="0.7823875">
        <attvalues>
          <attvalue for="att1" value="+"/>
        </attvalues>
      </edge>
      <edge id="57" label="+" source="11" target="35" weight="0.6349368">
        <attvalues>
          <attvalue for="att1" value="+"/>
        </attvalues>
      </edge>
      <edge id="58" label="-" source="11" target="72" weight="0.9572072">
        <attvalues>
          <attvalue for="att1" value="-"/>
        </attvalues>
      </edge>
      <edge id="59" label="-" source="11" target="78" weight="0.8594349">
        <attvalues>
          <attvalue for="att1" value="-"/>
        </attvalues>
      </edge>
      <edge id="60" label="-" source="11" target="100" weight="0.8893536">
        <attvalues>
          <attvalue for="att1" value="-"/>
        </attvalues>
      </edge>
      <edge id="61" label="+" source="11" target="145" weight="0.9865934">
        <attvalues>
          <attvalue for="att1" value="+"/>
        </attvalues>
      </edge>
      <edge id="62" label="+" source="12" target="62" weight="0.9576117">
        <attvalues>
          <attvalue for="att1" value="+"/>
        </attvalues>
      </edge>
      <edge id="63" label="-" source="12" target="63" weight="0.9488937">
        <attvalues>
          <attvalue for="att1" value="-"/>
        </attvalues>
      </edge>
      <edge id="64" label="-" source="12" target="66" weight="0.8714189">
        <attvalues>
          <attvalue for="att1" value="-"/>
        </attvalues>
      </edge>
      <edge id="65" label="+" source="12" target="70" weight="0.8033793">
        <attvalues>
          <attvalue for="att1" value="+"/>
        </attvalues>
      </edge>
      <edge id="66" label="-" source="12" target="135" weight="0.8527661">
        <attvalues>
          <attvalue for="att1" value="-"/>
        </attvalues>
      </edge>
      <edge id="67" label="-" source="12" target="144" weight="0.8379035">
        <attvalues>
          <attvalue for="att1" value="-"/>
        </attvalues>
      </edge>
      <edge id="68" label="-" source="13" target="30" weight="0.7491464">
        <attvalues>
          <attvalue for="att1" value="-"/>
        </attvalues>
      </edge>
      <edge id="69" label="-" source="13" target="65" weight="0.9500308">
        <attvalues>
          <attvalue for="att1" value="-"/>
        </attvalues>
      </edge>
      <edge id="70" label="+" source="13" target="89" weight="0.9728233">
        <attvalues>
          <attvalue for="att1" value="+"/>
        </attvalues>
      </edge>
      <edge id="71" label="+" source="13" target="124" weight="0.8849172">
        <attvalues>
          <attvalue for="att1" value="+"/>
        </attvalues>
      </edge>
      <edge id="72" label="-" source="13" target="133" weight="0.86348">
        <attvalues>
          <attvalue for="att1" value="-"/>
        </attvalues>
      </edge>
      <edge id="73" label="-" source="14" target="22" weight="0.9999078">
        <attvalues>
          <attvalue for="att1" value="-"/>
        </attvalues>
      </edge>
      <edge id="74" label="-" source="14" target="35" weight="0.8810864">
        <attvalues>
          <attvalue for="att1" value="-"/>
        </attvalues>
      </edge>
      <edge id="75" label="-" source="14" target="69" weight="0.9379621">
        <attvalues>
          <attvalue for="att1" value="-"/>
        </attvalues>
      </edge>
      <edge id="76" label="-" source="14" target="89" weight="0.7918788">
        <attvalues>
          <attvalue for="att1" value="-"/>
        </attvalues>
      </edge>
      <edge id="77" label="+" source="14" target="117" weight="0.673121">
        <attvalues>
          <attvalue for="att1" value="+"/>
        </attvalues>
      </edge>
      <edge id="78" label="+" source="14" target="123" weight="0.8031066">
        <attvalues>
          <attvalue for="att1" value="+"/>
        </attvalues>
      </edge>
      <edge id="79" label="-" source="15" target="32" weight="0.678036">
        <attvalues>
          <attvalue for="att1" value="-"/>
        </attvalues>
      </edge>
      <edge id="80" label="+" source="15" target="48" weight="0.8574637">
        <attvalues>
          <attvalue for="att1" value="+"/>
        </attvalues>
      </edge>
      <edge id="81" label="-" source="15" target="65" weight="0.9090023">
        <attvalues>
          <attvalue for="att1" value="-"/>
        </attvalues>
      </edge>
      <edge id="82" label="-" source="15" target="83" weight="0.8196294">
        <attvalues>
          <attvalue for="att1" value="-"/>
        </attvalues>
      </edge>
      <edge id="83" label="-" source="15" target="125" weight="0.8513788">
        <attvalues>
          <attvalue for="att1" value="-"/>
        </attvalues>
      </edge>
      <edge id="84" label="+" source="15" target="126" weight="0.7733352">
        <attvalues>
          <attvalue for="att1" value="+"/>
        </attvalues>
      </edge>
      <edge id="85" label="-" source="15" target="135" weight="0.8564702">
        <attvalues>
          <attvalue for="att1" value="-"/>
        </attvalues>
      </edge>
      <edge id="86" label="-" source="16" target="22" weight="0.8071367">
        <attvalues>
          <attvalue for="att1" value="-"/>
        </attvalues>
      </edge>
      <edge id="87" label="+" source="16" target="97" weight="0.9572485">
        <attvalues>
          <attvalue for="att1" value="+"/>
        </attvalues>
      </edge>
      <edge id="88" label="+" source="16" target="102" weight="0.9613376">
        <attvalues>
          <attvalue for="att1" value="+"/>
        </attvalues>
      </edge>
      <edge id="89" label="-" source="16" target="150" weight="0.9947129">
        <attvalues>
          <attvalue for="att1" value="-"/>
        </attvalues>
      </edge>
      <edge id="90" label="-" source="17" target="98" weight="1">
        <attvalues>
          <attvalue for="att1" value="-"/>
        </attvalues>
      </edge>
      <edge id="91" label="+" source="17" target="110" weight="0.7895322">
        <attvalues>
          <attvalue for="att1" value="+"/>
        </attvalues>
      </edge>
      <edge id="92" label="-" source="18" target="34" weight="0.9453681">
        <attvalues>
          <attvalue for="att1" value="-"/>
        </attvalues>
      </edge>
      <edge id="93" label="+" source="18" target="50" weight="0.9929006">
        <attvalues>
          <attvalue for="att1" value="+"/>
        </attvalues>
      </edge>
      <edge id="94" label="-" source="18" target="67" weight="0.8860013">
        <attvalues>
          <attvalue for="att1" value="-"/>
        </attvalues>
      </edge>
      <edge id="95" label="+" source="18" target="68" weight="0.8541467">
        <attvalues>
          <attvalue for="att1" value="+"/>
        </attvalues>
      </edge>
      <edge id="96" label="-" source="18" target="70" weight="0.7908963">
        <attvalues>
          <attvalue for="att1" value="-"/>
        </attvalues>
      </edge>
      <edge id="97" label="-" source="18" target="89" weight="0.9027982">
        <attvalues>
          <attvalue for="att1" value="-"/>
        </attvalues>
      </edge>
      <edge id="98" label="-" source="18" target="150" weight="0.8343226">
        <attvalues>
          <attvalue for="att1" value="-"/>
        </attvalues>
      </edge>
      <edge id="99" label="-" source="19" target="21" weight="0.8202399">
        <attvalues>
          <attvalue for="att1" value="-"/>
        </attvalues>
      </edge>
      <edge id="100" label="+" source="19" target="22" weight="0.8812656">
        <attvalues>
          <attvalue for="att1" value="+"/>
        </attvalues>
      </edge>
      <edge id="101" label="+" source="19" target="43" weight="0.9944253">
        <attvalues>
          <attvalue for="att1" value="+"/>
        </attvalues>
      </edge>
      <edge id="102" label="-" source="19" target="44" weight="0.7375475">
        <attvalues>
          <attvalue for="att1" value="-"/>
        </attvalues>
      </edge>
      <edge id="103" label="+" source="19" target="65" weight="0.8956889">
        <attvalues>
          <attvalue for="att1" value="+"/>
        </attvalues>
      </edge>
      <edge id="104" label="+" source="19" target="83" weight="0.8848601">
        <attvalues>
          <attvalue for="att1" value="+"/>
        </attvalues>
      </edge>
      <edge id="105" label="+" source="20" target="48" weight="0.845887">
        <attvalues>
          <attvalue for="att1" value="+"/>
        </attvalues>
      </edge>
      <edge id="106" label="+" source="20" target="56" weight="0.8692241">
        <attvalues>
          <attvalue for="att1" value="+"/>
        </attvalues>
      </edge>
      <edge id="107" label="-" source="20" target="65" weight="0.8987667">
        <attvalues>
          <attvalue for="att1" value="-"/>
        </attvalues>
      </edge>
      <edge id="108" label="-" source="20" target="83" weight="0.8149038">
        <attvalues>
          <attvalue for="att1" value="-"/>
        </attvalues>
      </edge>
      <edge id="109" label="-" source="20" target="109" weight="0.8730587">
        <attvalues>
          <attvalue for="att1" value="-"/>
        </attvalues>
      </edge>
      <edge id="110" label="-" source="20" target="113" weight="0.9676012">
        <attvalues>
          <attvalue for="att1" value="-"/>
        </attvalues>
      </edge>
      <edge id="111" label="-" source="20" target="114" weight="0.9266741">
        <attvalues>
          <attvalue for="att1" value="-"/>
        </attvalues>
      </edge>
      <edge id="112" label="-" source="20" target="120" weight="0.8917602">
        <attvalues>
          <attvalue for="att1" value="-"/>
        </attvalues>
      </edge>
      <edge id="113" label="+" source="21" target="35" weight="0.9516533">
        <attvalues>
          <attvalue for="att1" value="+"/>
        </attvalues>
      </edge>
      <edge id="114" label="-" source="21" target="42" weight="0.6035594">
        <attvalues>
          <attvalue for="att1" value="-"/>
        </attvalues>
      </edge>
      <edge id="115" label="-" source="21" target="46" weight="0.940703">
        <attvalues>
          <attvalue for="att1" value="-"/>
        </attvalues>
      </edge>
      <edge id="116" label="-" source="21" target="131" weight="0.959082">
        <attvalues>
          <attvalue for="att1" value="-"/>
        </attvalues>
      </edge>
      <edge id="117" label="+" source="22" target="87" weight="0.9680256">
        <attvalues>
          <attvalue for="att1" value="+"/>
        </attvalues>
      </edge>
      <edge id="118" label="+" source="22" target="108" weight="0.7706869">
        <attvalues>
          <attvalue for="att1" value="+"/>
        </attvalues>
      </edge>
      <edge id="119" label="+" source="22" target="127" weight="0.8035651">
        <attvalues>
          <attvalue for="att1" value="+"/>
        </attvalues>
      </edge>
      <edge id="120" label="+" source="22" target="144" weight="0.9585825">
        <attvalues>
          <attvalue for="att1" value="+"/>
        </attvalues>
      </edge>
      <edge id="121" label="+" source="23" target="35" weight="1">
        <attvalues>
          <attvalue for="att1" value="+"/>
        </attvalues>
      </edge>
      <edge id="122" label="-" source="23" target="67" weight="0.8542106">
        <attvalues>
          <attvalue for="att1" value="-"/>
        </attvalues>
      </edge>
      <edge id="123" label="-" source="23" target="78" weight="0.7866171">
        <attvalues>
          <attvalue for="att1" value="-"/>
        </attvalues>
      </edge>
      <edge id="124" label="-" source="24" target="49" weight="0.6772235">
        <attvalues>
          <attvalue for="att1" value="-"/>
        </attvalues>
      </edge>
      <edge id="125" label="+" source="24" target="55" weight="0.7882351">
        <attvalues>
          <attvalue for="att1" value="+"/>
        </attvalues>
      </edge>
      <edge id="126" label="-" source="24" target="71" weight="0.6237889">
        <attvalues>
          <attvalue for="att1" value="-"/>
        </attvalues>
      </edge>
      <edge id="127" label="+" source="24" target="89" weight="0.8276937">
        <attvalues>
          <attvalue for="att1" value="+"/>
        </attvalues>
      </edge>
      <edge id="128" label="-" source="24" target="90" weight="0.8970084">
        <attvalues>
          <attvalue for="att1" value="-"/>
        </attvalues>
      </edge>
      <edge id="129" label="+" source="25" target="49" weight="0.9538905">
        <attvalues>
          <attvalue for="att1" value="+"/>
        </attvalues>
      </edge>
      <edge id="130" label="+" source="25" target="88" weight="0.9730105">
        <attvalues>
          <attvalue for="att1" value="+"/>
        </attvalues>
      </edge>
      <edge id="131" label="-" source="26" target="45" weight="0.8008472">
        <attvalues>
          <attvalue for="att1" value="-"/>
        </attvalues>
      </edge>
      <edge id="132" label="+" source="26" target="46" weight="0.7739585">
        <attvalues>
          <attvalue for="att1" value="+"/>
        </attvalues>
      </edge>
      <edge id="133" label="-" source="26" target="85" weight="0.9779221">
        <attvalues>
          <attvalue for="att1" value="-"/>
        </attvalues>
      </edge>
      <edge id="134" label="-" source="26" target="103" weight="0.8483783">
        <attvalues>
          <attvalue for="att1" value="-"/>
        </attvalues>
      </edge>
      <edge id="135" label="-" source="26" target="109" weight="0.725998">
        <attvalues>
          <attvalue for="att1" value="-"/>
        </attvalues>
      </edge>
      <edge id="136" label="-" source="26" target="117" weight="0.9059039">
        <attvalues>
          <attvalue for="att1" value="-"/>
        </attvalues>
      </edge>
      <edge id="137" label="+" source="26" target="126" weight="0.9765743">
        <attvalues>
          <attvalue for="att1" value="+"/>
        </attvalues>
      </edge>
      <edge id="138" label="+" source="26" target="152" weight="0.9834141">
        <attvalues>
          <attvalue for="att1" value="+"/>
        </attvalues>
      </edge>
      <edge id="139" label="-" source="26" target="154" weight="0.8127767">
        <attvalues>
          <attvalue for="att1" value="-"/>
        </attvalues>
      </edge>
      <edge id="140" label="+" source="27" target="32" weight="0.9838156">
        <attvalues>
          <attvalue for="att1" value="+"/>
        </attvalues>
      </edge>
      <edge id="141" label="+" source="27" target="87" weight="1">
        <attvalues>
          <attvalue for="att1" value="+"/>
        </attvalues>
      </edge>
      <edge id="142" label="-" source="27" target="120" weight="0.9038681">
        <attvalues>
          <attvalue for="att1" value="-"/>
        </attvalues>
      </edge>
      <edge id="143" label="-" source="27" target="131" weight="0.8135443">
        <attvalues>
          <attvalue for="att1" value="-"/>
        </attvalues>
      </edge>
      <edge id="144" label="-" source="28" target="48" weight="0.9700787">
        <attvalues>
          <attvalue for="att1" value="-"/>
        </attvalues>
      </edge>
      <edge id="145" label="-" source="28" target="51" weight="0.8327279">
        <attvalues>
          <attvalue for="att1" value="-"/>
        </attvalues>
      </edge>
      <edge id="146" label="+" source="28" target="52" weight="0.7572968">
        <attvalues>
          <attvalue for="att1" value="+"/>
        </attvalues>
      </edge>
      <edge id="147" label="+" source="28" target="56" weight="0.8223905">
        <attvalues>
          <attvalue for="att1" value="+"/>
        </attvalues>
      </edge>
      <edge id="148" label="-" source="28" target="61" weight="0.809537">
        <attvalues>
          <attvalue for="att1" value="-"/>
        </attvalues>
      </edge>
      <edge id="149" label="-" source="28" target="87" weight="0.7628683">
        <attvalues>
          <attvalue for="att1" value="-"/>
        </attvalues>
      </edge>
      <edge id="150" label="-" source="29" target="83" weight="0.8605867">
        <attvalues>
          <attvalue for="att1" value="-"/>
        </attvalues>
      </edge>
      <edge id="151" label="+" source="29" target="90" weight="0.8001082">
        <attvalues>
          <attvalue for="att1" value="+"/>
        </attvalues>
      </edge>
      <edge id="152" label="+" source="29" target="145" weight="0.8710823">
        <attvalues>
          <attvalue for="att1" value="+"/>
        </attvalues>
      </edge>
      <edge id="153" label="-" source="30" target="144" weight="0.9454947">
        <attvalues>
          <attvalue for="att1" value="-"/>
        </attvalues>
      </edge>
      <edge id="154" label="-" source="31" target="76" weight="0.8300079">
        <attvalues>
          <attvalue for="att1" value="-"/>
        </attvalues>
      </edge>
      <edge id="155" label="-" source="31" target="101" weight="0.9197285">
        <attvalues>
          <attvalue for="att1" value="-"/>
        </attvalues>
      </edge>
      <edge id="156" label="+" source="31" target="108" weight="0.921682">
        <attvalues>
          <attvalue for="att1" value="+"/>
        </attvalues>
      </edge>
      <edge id="157" label="+" source="31" target="113" weight="0.8092603">
        <attvalues>
          <attvalue for="att1" value="+"/>
        </attvalues>
      </edge>
      <edge id="158" label="+" source="31" target="149" weight="0.9418055">
        <attvalues>
          <attvalue for="att1" value="+"/>
        </attvalues>
      </edge>
      <edge id="159" label="+" source="32" target="41" weight="0.9513329">
        <attvalues>
          <attvalue for="att1" value="+"/>
        </attvalues>
      </edge>
      <edge id="160" label="-" source="32" target="79" weight="0.7699578">
        <attvalues>
          <attvalue for="att1" value="-"/>
        </attvalues>
      </edge>
      <edge id="161" label="-" source="32" target="114" weight="0.9528417">
        <attvalues>
          <attvalue for="att1" value="-"/>
        </attvalues>
      </edge>
      <edge id="162" label="+" source="33" target="141" weight="0.9761391">
        <attvalues>
          <attvalue for="att1" value="+"/>
        </attvalues>
      </edge>
      <edge id="163" label="-" source="34" target="54" weight="0.8835286">
        <attvalues>
          <attvalue for="att1" value="-"/>
        </attvalues>
      </edge>
      <edge id="164" label="+" source="34" target="56" weight="0.9066398">
        <attvalues>
          <attvalue for="att1" value="+"/>
        </attvalues>
      </edge>
      <edge id="165" label="-" source="34" target="65" weight="0.8891393">
        <attvalues>
          <attvalue for="att1" value="-"/>
        </attvalues>
      </edge>
      <edge id="166" label="-" source="34" target="108" weight="0.9299108">
        <attvalues>
          <attvalue for="att1" value="-"/>
        </attvalues>
      </edge>
      <edge id="167" label="-" source="34" target="116" weight="0.7212015">
        <attvalues>
          <attvalue for="att1" value="-"/>
        </attvalues>
      </edge>
      <edge id="168" label="+" source="34" target="125" weight="0.9948238">
        <attvalues>
          <attvalue for="att1" value="+"/>
        </attvalues>
      </edge>
      <edge id="169" label="-" source="34" target="141" weight="0.881625">
        <attvalues>
          <attvalue for="att1" value="-"/>
        </attvalues>
      </edge>
      <edge id="170" label="-" source="34" target="144" weight="0.7659574">
        <attvalues>
          <attvalue for="att1" value="-"/>
        </attvalues>
      </edge>
      <edge id="171" label="-" source="35" target="43" weight="0.9030105">
        <attvalues>
          <attvalue for="att1" value="-"/>
        </attvalues>
      </edge>
      <edge id="172" label="-" source="35" target="46" weight="0.8006872">
        <attvalues>
          <attvalue for="att1" value="-"/>
        </attvalues>
      </edge>
      <edge id="173" label="+" source="35" target="49" weight="0.9874916">
        <attvalues>
          <attvalue for="att1" value="+"/>
        </attvalues>
      </edge>
      <edge id="174" label="-" source="35" target="53" weight="0.9018564">
        <attvalues>
          <attvalue for="att1" value="-"/>
        </attvalues>
      </edge>
      <edge id="175" label="-" source="35" target="60" weight="0.6809375">
        <attvalues>
          <attvalue for="att1" value="-"/>
        </attvalues>
      </edge>
      <edge id="176" label="+" source="35" target="75" weight="0.4748224">
        <attvalues>
          <attvalue for="att1" value="+"/>
        </attvalues>
      </edge>
      <edge id="177" label="+" source="35" target="81" weight="0.6112796">
        <attvalues>
          <attvalue for="att1" value="+"/>
        </attvalues>
      </edge>
      <edge id="178" label="-" source="36" target="53" weight="0.9374317">
        <attvalues>
          <attvalue for="att1" value="-"/>
        </attvalues>
      </edge>
      <edge id="179" label="+" source="36" target="62" weight="0.8598106">
        <attvalues>
          <attvalue for="att1" value="+"/>
        </attvalues>
      </edge>
      <edge id="180" label="+" source="36" target="63" weight="0.8215324">
        <attvalues>
          <attvalue for="att1" value="+"/>
        </attvalues>
      </edge>
      <edge id="181" label="+" source="36" target="89" weight="0.8397052">
        <attvalues>
          <attvalue for="att1" value="+"/>
        </attvalues>
      </edge>
      <edge id="182" label="-" source="36" target="91" weight="0.8180621">
        <attvalues>
          <attvalue for="att1" value="-"/>
        </attvalues>
      </edge>
      <edge id="183" label="+" source="36" target="96" weight="0.9438948">
        <attvalues>
          <attvalue for="att1" value="+"/>
        </attvalues>
      </edge>
      <edge id="184" label="+" source="36" target="136" weight="0.8834963">
        <attvalues>
          <attvalue for="att1" value="+"/>
        </attvalues>
      </edge>
      <edge id="185" label="-" source="37" target="129" weight="0.9653077">
        <attvalues>
          <attvalue for="att1" value="-"/>
        </attvalues>
      </edge>
      <edge id="186" label="-" source="38" target="49" weight="0.9281654">
        <attvalues>
          <attvalue for="att1" value="-"/>
        </attvalues>
      </edge>
      <edge id="187" label="-" source="38" target="55" weight="0.8547639">
        <attvalues>
          <attvalue for="att1" value="-"/>
        </attvalues>
      </edge>
      <edge id="188" label="-" source="38" target="83" weight="0.8750005">
        <attvalues>
          <attvalue for="att1" value="-"/>
        </attvalues>
      </edge>
      <edge id="189" label="-" source="38" target="85" weight="0.9105641">
        <attvalues>
          <attvalue for="att1" value="-"/>
        </attvalues>
      </edge>
      <edge id="190" label="-" source="38" target="105" weight="0.9347247">
        <attvalues>
          <attvalue for="att1" value="-"/>
        </attvalues>
      </edge>
      <edge id="191" label="-" source="38" target="110" weight="0.9809105">
        <attvalues>
          <attvalue for="att1" value="-"/>
        </attvalues>
      </edge>
      <edge id="192" label="-" source="38" target="116" weight="0.813032">
        <attvalues>
          <attvalue for="att1" value="-"/>
        </attvalues>
      </edge>
      <edge id="193" label="-" source="38" target="125" weight="0.4790073">
        <attvalues>
          <attvalue for="att1" value="-"/>
        </attvalues>
      </edge>
      <edge id="194" label="-" source="38" target="146" weight="0.514027">
        <attvalues>
          <attvalue for="att1" value="-"/>
        </attvalues>
      </edge>
      <edge id="195" label="-" source="39" target="46" weight="0.7440251">
        <attvalues>
          <attvalue for="att1" value="-"/>
        </attvalues>
      </edge>
      <edge id="196" label="+" source="39" target="87" weight="0.8609706">
        <attvalues>
          <attvalue for="att1" value="+"/>
        </attvalues>
      </edge>
      <edge id="197" label="-" source="39" target="103" weight="0.9125311">
        <attvalues>
          <attvalue for="att1" value="-"/>
        </attvalues>
      </edge>
      <edge id="198" label="-" source="39" target="122" weight="0.8194142">
        <attvalues>
          <attvalue for="att1" value="-"/>
        </attvalues>
      </edge>
      <edge id="199" label="+" source="39" target="124" weight="0.9015323">
        <attvalues>
          <attvalue for="att1" value="+"/>
        </attvalues>
      </edge>
      <edge id="200" label="+" source="39" target="141" weight="0.9854543">
        <attvalues>
          <attvalue for="att1" value="+"/>
        </attvalues>
      </edge>
      <edge id="201" label="-" source="39" target="147" weight="0.8988328">
        <attvalues>
          <attvalue for="att1" value="-"/>
        </attvalues>
      </edge>
      <edge id="202" label="-" source="40" target="59" weight="0.9061303">
        <attvalues>
          <attvalue for="att1" value="-"/>
        </attvalues>
      </edge>
      <edge id="203" label="-" source="40" target="74" weight="0.9577555">
        <attvalues>
          <attvalue for="att1" value="-"/>
        </attvalues>
      </edge>
      <edge id="204" label="-" source="40" target="82" weight="0.8074342">
        <attvalues>
          <attvalue for="att1" value="-"/>
        </attvalues>
      </edge>
      <edge id="205" label="+" source="40" target="91" weight="0.9114924">
        <attvalues>
          <attvalue for="att1" value="+"/>
        </attvalues>
      </edge>
      <edge id="206" label="-" source="40" target="108" weight="0.8449083">
        <attvalues>
          <attvalue for="att1" value="-"/>
        </attvalues>
      </edge>
      <edge id="207" label="-" source="40" target="129" weight="0.7580366">
        <attvalues>
          <attvalue for="att1" value="-"/>
        </attvalues>
      </edge>
      <edge id="208" label="-" source="40" target="130" weight="0.8094551">
        <attvalues>
          <attvalue for="att1" value="-"/>
        </attvalues>
      </edge>
      <edge id="209" label="-" source="40" target="133" weight="0.9582167">
        <attvalues>
          <attvalue for="att1" value="-"/>
        </attvalues>
      </edge>
      <edge id="210" label="-" source="40" target="138" weight="0.8049134">
        <attvalues>
          <attvalue for="att1" value="-"/>
        </attvalues>
      </edge>
      <edge id="211" label="-" source="40" target="145" weight="0.8165638">
        <attvalues>
          <attvalue for="att1" value="-"/>
        </attvalues>
      </edge>
      <edge id="212" label="-" source="43" target="55" weight="0.9275082">
        <attvalues>
          <attvalue for="att1" value="-"/>
        </attvalues>
      </edge>
      <edge id="213" label="-" source="43" target="90" weight="0.7755427">
        <attvalues>
          <attvalue for="att1" value="-"/>
        </attvalues>
      </edge>
      <edge id="214" label="-" source="43" target="138" weight="0.9154611">
        <attvalues>
          <attvalue for="att1" value="-"/>
        </attvalues>
      </edge>
      <edge id="215" label="-" source="45" target="50" weight="0.912008">
        <attvalues>
          <attvalue for="att1" value="-"/>
        </attvalues>
      </edge>
      <edge id="216" label="-" source="46" target="60" weight="0.8887898">
        <attvalues>
          <attvalue for="att1" value="-"/>
        </attvalues>
      </edge>
      <edge id="217" label="-" source="46" target="72" weight="0.8754177">
        <attvalues>
          <attvalue for="att1" value="-"/>
        </attvalues>
      </edge>
      <edge id="218" label="+" source="46" target="92" weight="0.9629842">
        <attvalues>
          <attvalue for="att1" value="+"/>
        </attvalues>
      </edge>
      <edge id="219" label="+" source="47" target="51" weight="0.9604274">
        <attvalues>
          <attvalue for="att1" value="+"/>
        </attvalues>
      </edge>
      <edge id="220" label="+" source="47" target="88" weight="0.9750131">
        <attvalues>
          <attvalue for="att1" value="+"/>
        </attvalues>
      </edge>
      <edge id="221" label="+" source="47" target="94" weight="0.8689681">
        <attvalues>
          <attvalue for="att1" value="+"/>
        </attvalues>
      </edge>
      <edge id="222" label="-" source="47" target="102" weight="0.8742196">
        <attvalues>
          <attvalue for="att1" value="-"/>
        </attvalues>
      </edge>
      <edge id="223" label="+" source="47" target="122" weight="0.8697075">
        <attvalues>
          <attvalue for="att1" value="+"/>
        </attvalues>
      </edge>
      <edge id="224" label="-" source="47" target="132" weight="0.9391714">
        <attvalues>
          <attvalue for="att1" value="-"/>
        </attvalues>
      </edge>
      <edge id="225" label="-" source="49" target="59" weight="0.8844369">
        <attvalues>
          <attvalue for="att1" value="-"/>
        </attvalues>
      </edge>
      <edge id="226" label="-" source="49" target="96" weight="0.8398275">
        <attvalues>
          <attvalue for="att1" value="-"/>
        </attvalues>
      </edge>
      <edge id="227" label="-" source="49" target="101" weight="0.8122511">
        <attvalues>
          <attvalue for="att1" value="-"/>
        </attvalues>
      </edge>
      <edge id="228" label="-" source="49" target="130" weight="0.8398331">
        <attvalues>
          <attvalue for="att1" value="-"/>
        </attvalues>
      </edge>
      <edge id="229" label="-" source="49" target="132" weight="0.8200264">
        <attvalues>
          <attvalue for="att1" value="-"/>
        </attvalues>
      </edge>
      <edge id="230" label="+" source="49" target="138" weight="0.9557126">
        <attvalues>
          <attvalue for="att1" value="+"/>
        </attvalues>
      </edge>
      <edge id="231" label="-" source="49" target="144" weight="0.8746056">
        <attvalues>
          <attvalue for="att1" value="-"/>
        </attvalues>
      </edge>
      <edge id="232" label="-" source="50" target="52" weight="0.8983333">
        <attvalues>
          <attvalue for="att1" value="-"/>
        </attvalues>
      </edge>
      <edge id="233" label="+" source="50" target="64" weight="0.6354812">
        <attvalues>
          <attvalue for="att1" value="+"/>
        </attvalues>
      </edge>
      <edge id="234" label="+" source="50" target="69" weight="0.8234392">
        <attvalues>
          <attvalue for="att1" value="+"/>
        </attvalues>
      </edge>
      <edge id="235" label="+" source="50" target="137" weight="0.9624294">
        <attvalues>
          <attvalue for="att1" value="+"/>
        </attvalues>
      </edge>
      <edge id="236" label="-" source="50" target="146" weight="0.5592609">
        <attvalues>
          <attvalue for="att1" value="-"/>
        </attvalues>
      </edge>
      <edge id="237" label="+" source="51" target="129" weight="0.927413">
        <attvalues>
          <attvalue for="att1" value="+"/>
        </attvalues>
      </edge>
      <edge id="238" label="-" source="54" target="112" weight="0.8664539">
        <attvalues>
          <attvalue for="att1" value="-"/>
        </attvalues>
      </edge>
      <edge id="239" label="+" source="55" target="93" weight="0.7827699">
        <attvalues>
          <attvalue for="att1" value="+"/>
        </attvalues>
      </edge>
      <edge id="240" label="-" source="56" target="87" weight="0.8968748">
        <attvalues>
          <attvalue for="att1" value="-"/>
        </attvalues>
      </edge>
      <edge id="241" label="-" source="56" target="119" weight="0.787675">
        <attvalues>
          <attvalue for="att1" value="-"/>
        </attvalues>
      </edge>
      <edge id="242" label="-" source="56" target="145" weight="1">
        <attvalues>
          <attvalue for="att1" value="-"/>
        </attvalues>
      </edge>
      <edge id="243" label="-" source="56" target="148" weight="1">
        <attvalues>
          <attvalue for="att1" value="-"/>
        </attvalues>
      </edge>
      <edge id="244" label="+" source="56" target="149" weight="1">
        <attvalues>
          <attvalue for="att1" value="+"/>
        </attvalues>
      </edge>
      <edge id="245" label="-" source="57" target="60" weight="1">
        <attvalues>
          <attvalue for="att1" value="-"/>
        </attvalues>
      </edge>
      <edge id="246" label="-" source="57" target="61" weight="1">
        <attvalues>
          <attvalue for="att1" value="-"/>
        </attvalues>
      </edge>
      <edge id="247" label="-" source="57" target="87" weight="1">
        <attvalues>
          <attvalue for="att1" value="-"/>
        </attvalues>
      </edge>
      <edge id="248" label="-" source="57" target="102" weight="1">
        <attvalues>
          <attvalue for="att1" value="-"/>
        </attvalues>
      </edge>
      <edge id="249" label="-" source="58" target="60" weight="1">
        <attvalues>
          <attvalue for="att1" value="-"/>
        </attvalues>
      </edge>
      <edge id="250" label="-" source="58" target="67" weight="1">
        <attvalues>
          <attvalue for="att1" value="-"/>
        </attvalues>
      </edge>
      <edge id="251" label="+" source="58" target="76" weight="1">
        <attvalues>
          <attvalue for="att1" value="+"/>
        </attvalues>
      </edge>
      <edge id="252" label="-" source="58" target="94" weight="1">
        <attvalues>
          <attvalue for="att1" value="-"/>
        </attvalues>
      </edge>
      <edge id="253" label="-" source="58" target="97" weight="1">
        <attvalues>
          <attvalue for="att1" value="-"/>
        </attvalues>
      </edge>
      <edge id="254" label="-" source="58" target="118" weight="1">
        <attvalues>
          <attvalue for="att1" value="-"/>
        </attvalues>
      </edge>
      <edge id="255" label="-" source="58" target="132" weight="1">
        <attvalues>
          <attvalue for="att1" value="-"/>
        </attvalues>
      </edge>
      <edge id="256" label="-" source="59" target="68" weight="1">
        <attvalues>
          <attvalue for="att1" value="-"/>
        </attvalues>
      </edge>
      <edge id="257" label="-" source="60" target="108" weight="1">
        <attvalues>
          <attvalue for="att1" value="-"/>
        </attvalues>
      </edge>
      <edge id="258" label="-" source="60" target="116" weight="0.992819">
        <attvalues>
          <attvalue for="att1" value="-"/>
        </attvalues>
      </edge>
      <edge id="259" label="+" source="60" target="125" weight="0.9706793">
        <attvalues>
          <attvalue for="att1" value="+"/>
        </attvalues>
      </edge>
      <edge id="260" label="-" source="60" target="131" weight="1">
        <attvalues>
          <attvalue for="att1" value="-"/>
        </attvalues>
      </edge>
      <edge id="261" label="-" source="60" target="141" weight="1">
        <attvalues>
          <attvalue for="att1" value="-"/>
        </attvalues>
      </edge>
      <edge id="262" label="-" source="60" target="144" weight="0.9344913">
        <attvalues>
          <attvalue for="att1" value="-"/>
        </attvalues>
      </edge>
      <edge id="263" label="-" source="61" target="63" weight="1">
        <attvalues>
          <attvalue for="att1" value="-"/>
        </attvalues>
      </edge>
      <edge id="264" label="-" source="61" target="69" weight="0.9525051">
        <attvalues>
          <attvalue for="att1" value="-"/>
        </attvalues>
      </edge>
      <edge id="265" label="+" source="61" target="75" weight="0.9817067">
        <attvalues>
          <attvalue for="att1" value="+"/>
        </attvalues>
      </edge>
      <edge id="266" label="-" source="61" target="78" weight="0.9702685">
        <attvalues>
          <attvalue for="att1" value="-"/>
        </attvalues>
      </edge>
      <edge id="267" label="-" source="61" target="79" weight="0.9117796">
        <attvalues>
          <attvalue for="att1" value="-"/>
        </attvalues>
      </edge>
      <edge id="268" label="-" source="61" target="86" weight="1">
        <attvalues>
          <attvalue for="att1" value="-"/>
        </attvalues>
      </edge>
      <edge id="269" label="-" source="61" target="107" weight="0.9363022">
        <attvalues>
          <attvalue for="att1" value="-"/>
        </attvalues>
      </edge>
      <edge id="270" label="-" source="61" target="119" weight="0.9666959">
        <attvalues>
          <attvalue for="att1" value="-"/>
        </attvalues>
      </edge>
      <edge id="271" label="-" source="61" target="144" weight="1">
        <attvalues>
          <attvalue for="att1" value="-"/>
        </attvalues>
      </edge>
      <edge id="272" label="-" source="63" target="75" weight="1">
        <attvalues>
          <attvalue for="att1" value="-"/>
        </attvalues>
      </edge>
      <edge id="273" label="-" source="64" target="120" weight="0.9140036">
        <attvalues>
          <attvalue for="att1" value="-"/>
        </attvalues>
      </edge>
      <edge id="274" label="-" source="66" target="86" weight="1">
        <attvalues>
          <attvalue for="att1" value="-"/>
        </attvalues>
      </edge>
      <edge id="275" label="-" source="66" target="94" weight="1">
        <attvalues>
          <attvalue for="att1" value="-"/>
        </attvalues>
      </edge>
      <edge id="276" label="+" source="66" target="102" weight="1">
        <attvalues>
          <attvalue for="att1" value="+"/>
        </attvalues>
      </edge>
      <edge id="277" label="-" source="66" target="120" weight="1">
        <attvalues>
          <attvalue for="att1" value="-"/>
        </attvalues>
      </edge>
      <edge id="278" label="-" source="66" target="123" weight="1">
        <attvalues>
          <attvalue for="att1" value="-"/>
        </attvalues>
      </edge>
      <edge id="279" label="-" source="66" target="140" weight="1">
        <attvalues>
          <attvalue for="att1" value="-"/>
        </attvalues>
      </edge>
      <edge id="280" label="+" source="66" target="146" weight="1">
        <attvalues>
          <attvalue for="att1" value="+"/>
        </attvalues>
      </edge>
      <edge id="281" label="-" source="66" target="150" weight="1">
        <attvalues>
          <attvalue for="att1" value="-"/>
        </attvalues>
      </edge>
      <edge id="282" label="-" source="67" target="70" weight="1">
        <attvalues>
          <attvalue for="att1" value="-"/>
        </attvalues>
      </edge>
      <edge id="283" label="-" source="67" target="92" weight="1">
        <attvalues>
          <attvalue for="att1" value="-"/>
        </attvalues>
      </edge>
      <edge id="284" label="-" source="69" target="83" weight="1">
        <attvalues>
          <attvalue for="att1" value="-"/>
        </attvalues>
      </edge>
      <edge id="285" label="-" source="70" target="76" weight="1">
        <attvalues>
          <attvalue for="att1" value="-"/>
        </attvalues>
      </edge>
      <edge id="286" label="-" source="72" target="102" weight="1">
        <attvalues>
          <attvalue for="att1" value="-"/>
        </attvalues>
      </edge>
      <edge id="287" label="-" source="73" target="101" weight="0.9424484">
        <attvalues>
          <attvalue for="att1" value="-"/>
        </attvalues>
      </edge>
      <edge id="288" label="-" source="73" target="144" weight="1">
        <attvalues>
          <attvalue for="att1" value="-"/>
        </attvalues>
      </edge>
      <edge id="289" label="-" source="75" target="103" weight="1">
        <attvalues>
          <attvalue for="att1" value="-"/>
        </attvalues>
      </edge>
      <edge id="290" label="-" source="76" target="84" weight="1">
        <attvalues>
          <attvalue for="att1" value="-"/>
        </attvalues>
      </edge>
      <edge id="291" label="-" source="76" target="105" weight="1">
        <attvalues>
          <attvalue for="att1" value="-"/>
        </attvalues>
      </edge>
      <edge id="292" label="-" source="76" target="112" weight="1">
        <attvalues>
          <attvalue for="att1" value="-"/>
        </attvalues>
      </edge>
      <edge id="293" label="-" source="76" target="120" weight="1">
        <attvalues>
          <attvalue for="att1" value="-"/>
        </attvalues>
      </edge>
      <edge id="294" label="-" source="76" target="137" weight="1">
        <attvalues>
          <attvalue for="att1" value="-"/>
        </attvalues>
      </edge>
      <edge id="295" label="-" source="76" target="147" weight="1">
        <attvalues>
          <attvalue for="att1" value="-"/>
        </attvalues>
      </edge>
      <edge id="296" label="-" source="77" target="125" weight="1">
        <attvalues>
          <attvalue for="att1" value="-"/>
        </attvalues>
      </edge>
      <edge id="297" label="+" source="78" target="142" weight="0.8861221">
        <attvalues>
          <attvalue for="att1" value="+"/>
        </attvalues>
      </edge>
      <edge id="298" label="-" source="79" target="93" weight="1">
        <attvalues>
          <attvalue for="att1" value="-"/>
        </attvalues>
      </edge>
      <edge id="299" label="-" source="79" target="102" weight="1">
        <attvalues>
          <attvalue for="att1" value="-"/>
        </attvalues>
      </edge>
      <edge id="300" label="-" source="79" target="116" weight="1">
        <attvalues>
          <attvalue for="att1" value="-"/>
        </attvalues>
      </edge>
      <edge id="301" label="+" source="79" target="132" weight="0.8630782">
        <attvalues>
          <attvalue for="att1" value="+"/>
        </attvalues>
      </edge>
      <edge id="302" label="-" source="79" target="137" weight="1">
        <attvalues>
          <attvalue for="att1" value="-"/>
        </attvalues>
      </edge>
      <edge id="303" label="-" source="79" target="143" weight="1">
        <attvalues>
          <attvalue for="att1" value="-"/>
        </attvalues>
      </edge>
      <edge id="304" label="-" source="80" target="85" weight="1">
        <attvalues>
          <attvalue for="att1" value="-"/>
        </attvalues>
      </edge>
      <edge id="305" label="-" source="88" target="101" weight="1">
        <attvalues>
          <attvalue for="att1" value="-"/>
        </attvalues>
      </edge>
      <edge id="306" label="+" source="88" target="149" weight="1">
        <attvalues>
          <attvalue for="att1" value="+"/>
        </attvalues>
      </edge>
      <edge id="307" label="+" source="89" target="121" weight="1">
        <attvalues>
          <attvalue for="att1" value="+"/>
        </attvalues>
      </edge>
      <edge id="308" label="-" source="90" target="141" weight="1">
        <attvalues>
          <attvalue for="att1" value="-"/>
        </attvalues>
      </edge>
      <edge id="309" label="-" source="91" target="101" weight="0.9754469">
        <attvalues>
          <attvalue for="att1" value="-"/>
        </attvalues>
      </edge>
      <edge id="310" label="-" source="92" target="125" weight="1">
        <attvalues>
          <attvalue for="att1" value="-"/>
        </attvalues>
      </edge>
      <edge id="311" label="-" source="92" target="133" weight="1">
        <attvalues>
          <attvalue for="att1" value="-"/>
        </attvalues>
      </edge>
      <edge id="312" label="+" source="92" target="140" weight="1">
        <attvalues>
          <attvalue for="att1" value="+"/>
        </attvalues>
      </edge>
      <edge id="313" label="-" source="93" target="97" weight="1">
        <attvalues>
          <attvalue for="att1" value="-"/>
        </attvalues>
      </edge>
      <edge id="314" label="-" source="93" target="99" weight="1">
        <attvalues>
          <attvalue for="att1" value="-"/>
        </attvalues>
      </edge>
      <edge id="315" label="-" source="93" target="111" weight="1">
        <attvalues>
          <attvalue for="att1" value="-"/>
        </attvalues>
      </edge>
      <edge id="316" label="-" source="93" target="118" weight="1">
        <attvalues>
          <attvalue for="att1" value="-"/>
        </attvalues>
      </edge>
      <edge id="317" label="+" source="93" target="124" weight="1">
        <attvalues>
          <attvalue for="att1" value="+"/>
        </attvalues>
      </edge>
      <edge id="318" label="-" source="93" target="127" weight="1">
        <attvalues>
          <attvalue for="att1" value="-"/>
        </attvalues>
      </edge>
      <edge id="319" label="-" source="93" target="128" weight="1">
        <attvalues>
          <attvalue for="att1" value="-"/>
        </attvalues>
      </edge>
      <edge id="320" label="-" source="93" target="135" weight="1">
        <attvalues>
          <attvalue for="att1" value="-"/>
        </attvalues>
      </edge>
      <edge id="321" label="-" source="94" target="95" weight="1">
        <attvalues>
          <attvalue for="att1" value="-"/>
        </attvalues>
      </edge>
      <edge id="322" label="+" source="98" target="139" weight="0.9336578">
        <attvalues>
          <attvalue for="att1" value="+"/>
        </attvalues>
      </edge>
      <edge id="323" label="-" source="98" target="140" weight="0.9963913">
        <attvalues>
          <attvalue for="att1" value="-"/>
        </attvalues>
      </edge>
      <edge id="324" label="-" source="99" target="110" weight="1">
        <attvalues>
          <attvalue for="att1" value="-"/>
        </attvalues>
      </edge>
      <edge id="325" label="-" source="99" target="120" weight="1">
        <attvalues>
          <attvalue for="att1" value="-"/>
        </attvalues>
      </edge>
      <edge id="326" label="-" source="99" target="134" weight="1">
        <attvalues>
          <attvalue for="att1" value="-"/>
        </attvalues>
      </edge>
      <edge id="327" label="+" source="99" target="142" weight="0.9221845">
        <attvalues>
          <attvalue for="att1" value="+"/>
        </attvalues>
      </edge>
      <edge id="328" label="+" source="99" target="148" weight="0.8900191">
        <attvalues>
          <attvalue for="att1" value="+"/>
        </attvalues>
      </edge>
      <edge id="329" label="-" source="99" target="154" weight="1">
        <attvalues>
          <attvalue for="att1" value="-"/>
        </attvalues>
      </edge>
      <edge id="330" label="-" source="100" target="107" weight="1">
        <attvalues>
          <attvalue for="att1" value="-"/>
        </attvalues>
      </edge>
      <edge id="331" label="-" source="101" target="132" weight="1">
        <attvalues>
          <attvalue for="att1" value="-"/>
        </attvalues>
      </edge>
      <edge id="332" label="-" source="101" target="135" weight="1">
        <attvalues>
          <attvalue for="att1" value="-"/>
        </attvalues>
      </edge>
      <edge id="333" label="-" source="101" target="152" weight="1">
        <attvalues>
          <attvalue for="att1" value="-"/>
        </attvalues>
      </edge>
      <edge id="334" label="-" source="104" target="142" weight="0.9681678">
        <attvalues>
          <attvalue for="att1" value="-"/>
        </attvalues>
      </edge>
      <edge id="335" label="-" source="111" target="123" weight="0.9650879">
        <attvalues>
          <attvalue for="att1" value="-"/>
        </attvalues>
      </edge>
      <edge id="336" label="-" source="112" target="113" weight="0.9682027">
        <attvalues>
          <attvalue for="att1" value="-"/>
        </attvalues>
      </edge>
      <edge id="337" label="-" source="113" target="144" weight="0.9548894">
        <attvalues>
          <attvalue for="att1" value="-"/>
        </attvalues>
      </edge>
      <edge id="338" label="+" source="115" target="153" weight="0.965697">
        <attvalues>
          <attvalue for="att1" value="+"/>
        </attvalues>
      </edge>
      <edge id="339" label="-" source="117" target="146" weight="1">
        <attvalues>
          <attvalue for="att1" value="-"/>
        </attvalues>
      </edge>
      <edge id="340" label="-" source="118" target="123" weight="0.8955526">
        <attvalues>
          <attvalue for="att1" value="-"/>
        </attvalues>
      </edge>
      <edge id="341" label="+" source="118" target="141" weight="1">
        <attvalues>
          <attvalue for="att1" value="+"/>
        </attvalues>
      </edge>
      <edge id="342" label="-" source="119" target="123" weight="0.844597">
        <attvalues>
          <attvalue for="att1" value="-"/>
        </attvalues>
      </edge>
      <edge id="343" label="-" source="119" target="128" weight="1">
        <attvalues>
          <attvalue for="att1" value="-"/>
        </attvalues>
      </edge>
      <edge id="344" label="+" source="119" target="153" weight="1">
        <attvalues>
          <attvalue for="att1" value="+"/>
        </attvalues>
      </edge>
      <edge id="345" label="-" source="120" target="128" weight="0.9164221">
        <attvalues>
          <attvalue for="att1" value="-"/>
        </attvalues>
      </edge>
      <edge id="346" label="-" source="121" target="145" weight="1">
        <attvalues>
          <attvalue for="att1" value="-"/>
        </attvalues>
      </edge>
      <edge id="347" label="-" source="122" target="143" weight="1">
        <attvalues>
          <attvalue for="att1" value="-"/>
        </attvalues>
      </edge>
      <edge id="348" label="-" source="126" target="127" weight="1">
        <attvalues>
          <attvalue for="att1" value="-"/>
        </attvalues>
      </edge>
      <edge id="349" label="-" source="129" target="139" weight="1">
        <attvalues>
          <attvalue for="att1" value="-"/>
        </attvalues>
      </edge>
      <edge id="350" label="-" source="131" target="146" weight="0.9871827">
        <attvalues>
          <attvalue for="att1" value="-"/>
        </attvalues>
      </edge>
      <edge id="351" label="+" source="131" target="153" weight="0.7868321">
        <attvalues>
          <attvalue for="att1" value="+"/>
        </attvalues>
      </edge>
      <edge id="352" label="+" source="132" target="149" weight="0.9408473">
        <attvalues>
          <attvalue for="att1" value="+"/>
        </attvalues>
      </edge>
      <edge id="353" label="+" source="133" target="149" weight="1">
        <attvalues>
          <attvalue for="att1" value="+"/>
        </attvalues>
      </edge>
      <edge id="354" label="+" source="134" target="142" weight="0.9146889">
        <attvalues>
          <attvalue for="att1" value="+"/>
        </attvalues>
      </edge>
      <edge id="355" label="+" source="135" target="141" weight="1">
        <attvalues>
          <attvalue for="att1" value="+"/>
        </attvalues>
      </edge>
      <edge id="356" label="+" source="135" target="144" weight="0.9987484">
        <attvalues>
          <attvalue for="att1" value="+"/>
        </attvalues>
      </edge>
      <edge id="357" label="-" source="139" target="152" weight="0.9839093">
        <attvalues>
          <attvalue for="att1" value="-"/>
        </attvalues>
      </edge>
      <edge id="358" label="+" source="139" target="154" weight="0.7455906">
        <attvalues>
          <attvalue for="att1" value="+"/>
        </attvalues>
      </edge>
      <edge id="359" label="-" source="140" target="149" weight="0.8513865">
        <attvalues>
          <attvalue for="att1" value="-"/>
        </attvalues>
      </edge>
      <edge id="360" label="+" source="140" target="150" weight="0.9634232">
        <attvalues>
          <attvalue for="att1" value="+"/>
        </attvalues>
      </edge>
      <edge id="361" label="-" source="140" target="152" weight="0.9811481">
        <attvalues>
          <attvalue for="att1" value="-"/>
        </attvalues>
      </edge>
      <edge id="362" label="+" source="142" target="144" weight="0.9456364">
        <attvalues>
          <attvalue for="att1" value="+"/>
        </attvalues>
      </edge>
      <edge id="363" label="+" source="142" target="151" weight="0.9707263">
        <attvalues>
          <attvalue for="att1" value="+"/>
        </attvalues>
      </edge>
      <edge id="364" label="-" source="143" target="145" weight="0.99042">
        <attvalues>
          <attvalue for="att1" value="-"/>
        </attvalues>
      </edge>
      <edge id="365" label="-" source="143" target="147" weight="0.8660891">
        <attvalues>
          <attvalue for="att1" value="-"/>
        </attvalues>
      </edge>
      <edge id="366" label="+" source="143" target="149" weight="0.9507224">
        <attvalues>
          <attvalue for="att1" value="+"/>
        </attvalues>
      </edge>
      <edge id="367" label="-" source="144" target="151" weight="0.9900727">
        <attvalues>
          <attvalue for="att1" value="-"/>
        </attvalues>
      </edge>
    </edges>
  </graph>
</gexf>
