# Supplementary material for: Microbial interactions mediate the fairy ring type effects on alpine meadow plant communities on the Tibetan plateau
Source: Environ Microbiome. 2026 Mar 10;21:55. doi: 10.1186/s40793-026-00873-z (PMC13088534; doi:10.1186/s40793-026-00873-z)
Supplement: Supplementary file 2 — Supplementary Material 2 [file 40793_2026_873_MOESM2_ESM.zip › co-occurrence network/cross-K/T2/Agaricus_20in_node.csv]

ID	degree	betweenness_centrality	closeness_centrality	eigenvector_centrality	Abundance	module	z	p	taxa_roles	phylum	class	order	family	genus	bf
FASV4	9	461	0.00246807778921988	0.329187716908508	13.9987498694956	M4	1.80780220719156	0.641975308641975	Connectors	Ascomycota	Sordariomycetes	Coniochaetales	Coniochaetaceae	Coniochaeta	f
FASV7	3	66	0.00203549402867307	0.0884109214620198	10.2326300332329	M4	-0.295151381	0.444444444444444	Peripheral nodes	Ascomycota	Sordariomycetes	Coniochaetales	Coniochaetaceae	Coniochaeta	f
FASV9	5	183	0.00241202965882103	0.279724555463969	0.281008185507435	M7	0.0437374016840694	0.56	Peripheral nodes	Basidiomycota	Agaricomycetes	Agaricales	Hygrophoraceae	Hygrocybe	f
FASV10	10	603	0.00275240962639485	0.623007034990338	1.20816571144222	M5	0.182843271000729	0.72	Connectors	Ascomycota	Archaeorhizomycetes	Archaeorhizomycetales	Archaeorhizomycetaceae	Archaeorhizomyces	f
FASV13	3	69	0.00219501317512873	0.108947203791216	2.81652233218489	M5	-0.639951449	0.444444444444444	Peripheral nodes	Ascomycota	Archaeorhizomycetes	Archaeorhizomycetales	Archaeorhizomycetaceae	Archaeorhizomyces	f
FASV16	4	80	0.00209502318806079	0.205141297192592	0.57652439313757	M5	-0.639951449	0.5	Peripheral nodes	Basidiomycota	Agaricomycetes	Agaricales	Hygrophoraceae	Hygrocybe	f
FASV17	12	681	0.00278301504829511	0.661965135514612	0.43273226733268	M2	2.9698484809835	0.611111111111111	Module hubs	Ascomycota	Archaeorhizomycetes	Archaeorhizomycetales	Archaeorhizomycetaceae	Archaeorhizomyces	f
FASV18	4	190	0.00253541630330141	0.258842317553887	1.1323714650255	M1	-0.547722558	0.5	Peripheral nodes	Ascomycota	Sordariomycetes	Coniochaetales	Coniochaetaceae	Coniochaeta	f
FASV21	2	37	0.00211485417503194	0.0751677958129885	1.67601552765134	M3	-0.538381902	0	Peripheral nodes	Ascomycota	Archaeorhizomycetes	Archaeorhizomycetales	Archaeorhizomycetaceae	Archaeorhizomyces	f
FASV22	5	133	0.00233158528289712	0.212263351408729	0.0970817181294685	M3	0.269190951029083	0.56	Peripheral nodes	Ascomycota	Sordariomycetes	Coniochaetales	Coniochaetaceae	Coniochaeta	f
FASV27	7	354	0.00259605416724945	0.291709836661153	0.614760488825433	M7	0.787273230313252	0.612244897959184	Peripheral nodes	Ascomycota	Pezizomycetes	Pezizales	Pezizales_fam_Incertae_sedis	Pezizales_gen_Incertae_sedis	f
FASV30	6	209	0.00250241605587064	0.389504201648338	0.736926170438075	M7	-0.699798427	0.777777777777778	Connectors	Ascomycota	Archaeorhizomycetes	Archaeorhizomycetales	Archaeorhizomycetaceae	Archaeorhizomyces	f
FASV33	5	148	0.0023324298299015	0.185713837811401	0.416258204828866	M3	0.269190951029083	0.56	Peripheral nodes	Ascomycota	Pezizomycetes	Pezizales	Pulvinulaceae	Pulvinulaceae_gen_Incertae_sedis	f
FASV3	7	345	0.00263714938739965	0.349572730680926	0.509340047700207	M2	0.14142135623731	0.693877551020408	Connectors	Ascomycota	Leotiomycetes	Erysiphales	Erysiphaceae	Blumeria	f
FASV34	8	414	0.00247988995037255	0.274819555941168	0.877803132919245	M3	1.88433665720358	0.53125	Peripheral nodes	Ascomycota	Pezizomycotina_cls_Incertae_sedis	Pezizomycotina_ord_Incertae_sedis	Pezizomycotina_fam_Incertae_sedis	Pezizomycotina_gen_Incertae_sedis	f
FASV37	4	89	0.00220146252000393	0.20480437125782	1.55723957083372	M2	0.14142135623731	0.375	Peripheral nodes	Ascomycota	Archaeorhizomycetes	Archaeorhizomycetales	Archaeorhizomycetaceae	Archaeorhizomyces	f
FASV38	2	12	0.00180982727952408	0.0450611245347269	0.166503281931547	M1	-1.095445115	0.5	Peripheral nodes	Ascomycota	Leotiomycetes	Helotiales	Helotiales_fam_Incertae_sedis	Leohumicola	f
FASV47	7	302	0.00245517029376792	0.294521308971475	0.332803180375392	M6	0.700658472327184	0.73469387755102	Connectors	Mortierellomycota	Mortierellomycetes	Mortierellales	Mortierellaceae	Mortierellaceae_gen_Incertae_sedis	f
FASV48	6	268	0.00233041825230121	0.246781514050854	0.321345910568213	M3	1.07676380411633	0.444444444444444	Peripheral nodes						f
FASV49	8	365	0.00248844400349287	0.315264041733918	0.395852061562826	M5	1.00563799050401	0.65625	Connectors	Ascomycota	Archaeorhizomycetes	Archaeorhizomycetales	Archaeorhizomycetaceae	Archaeorhizomyces	f
FASV50	6	252	0.00244056742899217	0.374465584527724	0.517678770695965	M2	0.14142135623731	0.666666666666667	Connectors	Basidiomycota	Agaricomycetes	Agaricales	Tricholomataceae	Dermoloma	f
FASV52	8	438	0.00264873119646701	0.521525815805502	1.74638621439603	M2	-0.565685425	0.78125	Connectors	Basidiomycota	Agaricomycetes	Agaricales	Agaricales_fam_Incertae_sedis	Agaricales_gen_Incertae_sedis	f
FASV53	6	183	0.00247319171817243	0.3112594325015	0.121284353165935	M7	0.787273230313252	0.5	Peripheral nodes						f
FASV54	7	565	0.0025911987396276	0.233300044841023	0.639098712853701	M4	0.405833148553208	0.693877551020408	Connectors	Ascomycota	Archaeorhizomycetes	Archaeorhizomycetales	Archaeorhizomycetaceae	Archaeorhizomyces	f
FASV56	2	0	0.0020765286623661	0.125720781282064	0.216535619906091	M1	-0.547722558	0	Peripheral nodes						f
FASV57	10	552	0.00251596240029329	0.345950014870467	0.926140608496277	M2	0.848528137423857	0.78	Connectors	Ascomycota	Geoglossomycetes	Geoglossales	Geoglossales_fam_Incertae_sedis	Geoglossales_gen_Incertae_sedis	f
FASV58	4	68	0.00222243110579091	0.187014037030495	3.27860961624248	M5	0.182843271000729	0.375	Peripheral nodes	Basidiomycota	Agaricomycetes	Agaricales	Clavariaceae	Clavaria	f
FASV59	6	218	0.00242975255562003	0.292819401506889	0.649878037701875	M5	1.82843271000728	0.277777777777778	Peripheral nodes	Basidiomycota	Agaricomycetes	Agaricales	Tricholomataceae	Dermoloma	f
FASV60	3	59	0.00216811831602964	0.0988111517365689	0.100403648428591	M3	-0.538381902	0.444444444444444	Peripheral nodes						f
FASV1	4	124	0.00243003973587604	0.324364916965123	0.790212644215841	M8	-0.825064461	0.75	Connectors						f
FASV66	7	332	0.00255984346408984	0.346744561495482	0.301956684740679	M1	0	0.693877551020408	Connectors	Ascomycota	Eurotiomycetes	Onygenales	Onygenales_fam_Incertae_sedis	Onygenales_gen_Incertae_sedis	f
FASV69	5	278	0.00226625263226628	0.140718984658874	0.567168752703305	M5	0.182843271000729	0.56	Peripheral nodes	Ascomycota	Sordariomycetes	Sordariomycetes_ord_Incertae_sedis	Sordariomycetes_fam_Incertae_sedis	Sordariomycetes_gen_Incertae_sedis	f
FASV77	1	0	0.00181187714763122	0.0880767192255349	0.36588689437482	M4	-0.99613591	0	Peripheral nodes	Mortierellomycota	Mortierellomycetes	Mortierellales	Mortierellaceae	Mortierella	f
FASV81	9	514	0.00272042856847585	0.563639379003915	0.240738254942558	M4	0.405833148553208	0.740740740740741	Connectors	Ascomycota	Leotiomycetes	Helotiales			f
FASV83	11	840	0.00281905761101101	0.550967744556821	0.278364200167317	M7	1.53080905894243	0.694214876033058	Connectors	Ascomycota	Leotiomycetes	Thelebolales	Pseudeurotiaceae	Pseudeurotium	f
FASV84	7	253	0.0022529830599842	0.160533182554378	0.130978966079702	M7	0.787273230313252	0.612244897959184	Peripheral nodes	Ascomycota	Sordariomycetes	Coniochaetales	Coniochaetaceae	Coniochaeta	f
FASV98	1	0	0.00157752746283146	0.0128725912055034	0.311990270133948	M1	-1.095445115	0	Peripheral nodes						f
FASV103	9	790	0.00278275783718805	0.320666680358918	0.354565213559442	M6	0.700658472327184	0.765432098765432	Connectors						f
FASV106	7	276	0.0024062955689023	0.298508551244308	0.117826833875011	M6	-1.131832917	0.857142857142857	Connectors	Ascomycota	Sordariomycetes	Coniochaetales	Coniochaetaceae	Coniochaeta	f
FASV109	10	699	0.00234027656292554	0.221447137893521	0.738282060356084	M1	2.73861278752583	0.34	Module hubs	Ascomycota					f
FASV110	1	0	0.00170689339296988	0.0229525715034273	0.182841755443559	M5	-1.462746168	0	Peripheral nodes						f
FASV2	1	0	0.00199409025749229	0.0387505708200839	0.354429624567641	M2	-1.272792206	0	Peripheral nodes	Ascomycota	Leotiomycetes	Erysiphales	Erysiphaceae	Blumeria	f
FASV71	5	94	0.00232522297211618	0.201221290603687	0.294363701199827	M3	-0.538381902	0.72	Connectors	Ascomycota	Dothideomycetes	Pleosporales	Melanommataceae	Melanommataceae_gen_Incertae_sedis	f
FASV114	1	0	0.00184769540707971	0.0312067673785727	0.114233725592287	M3	-1.345954755	0	Peripheral nodes	Ascomycota	Pezizomycotina_cls_Incertae_sedis	Pezizomycotina_ord_Incertae_sedis	Pezizomycotina_fam_Incertae_sedis	Pezizomycotina_gen_Incertae_sedis	f
FASV123	2	22	0.00210227677919372	0.0786594937097193	0.587303717985744	M6	-1.131832917	0.5	Peripheral nodes	Ascomycota	Archaeorhizomycetes	Archaeorhizomycetales	Archaeorhizomycetaceae	Archaeorhizomyces	f
FASV12	8	431	0.00266043083038708	0.549262442714108	0.508051952278099	M2	0.848528137423857	0.6875	Connectors						f
FASV126	6	173	0.0021813666692691	0.244385182920317	0.265890012921631	M1	0	0.666666666666667	Connectors	Ascomycota	Sordariomycetes	Coniochaetales	Coniochaetaceae	Coniochaeta	f
FASV127	4	81	0.00219584314220776	0.167781608603326	0.107996631969444	M5	0.182843271000729	0.375	Peripheral nodes	Ascomycota	Sordariomycetes	Sordariales	Chaetomiaceae	Chaetomium	f
FASV132	12	1117	0.00287468706154465	0.570635028537361	0.327311826207454	M1	2.19089023002066	0.611111111111111	Peripheral nodes						f
FASV136	7	323	0.00247939589313939	0.199260800509349	0.578761611502285	M6	0.700658472327184	0.693877551020408	Connectors	Basidiomycota	Agaricomycetes	Agaricales	Hygrophoraceae	Hygrocybe	f
FASV137	4	144	0.00225405130983163	0.199527254295762	0.238704420065544	M5	-0.639951449	0.5	Peripheral nodes	Basidiomycota	Agaricomycetes	Cantharellales	Ceratobasidiaceae	Ceratobasidium	f
FASV140	3	47	0.00226080192563276	0.17148162548854	0.116335354965201	M5	-0.639951449	0.444444444444444	Peripheral nodes	Mortierellomycota	Mortierellomycetes	Mortierellales	Mortierellaceae	Mortierella	f
FASV141	2	23	0.00211154637556962	0.110995977351474	0.43856259398012	M7	-0.699798427	0	Peripheral nodes						f
FASV6	2	35	0.00203973987542867	0.104102559257932	0.523441302847504	M6	-1.131832917	0.5	Peripheral nodes						f
FASV29	4	135	0.00242924709519867	0.171565152471581	0.0940309658139475	M3	-0.538381902	0.625	Connectors	Ascomycota	Sordariomycetes	Hypocreales	Hypocreaceae	Kiflimonium	f
FASV139	9	465	0.00270579460732363	0.508139199086101	0.350090776830011	M5	1.82843271000728	0.641975308641975	Connectors	Ascomycota	Dothideomycetes	Pleosporales	Melanommataceae	Melanommataceae_gen_Incertae_sedis	f
FASV155	5	76	0.00229781790662097	0.430643948561016	0.115521821014395	M5	-0.639951449	0.72	Connectors	Basidiomycota	Agaricomycetes	Agaricales	Tricholomataceae	Dermoloma	f
FASV161	9	249.666666666667	0.00251048239253489	0.571198051770681	1.17135330016827	M4	1.80780220719156	0.617283950617284	Peripheral nodes	Basidiomycota	Agaricomycetes	Agaricales	Agaricales_fam_Incertae_sedis	Agaricales_gen_Incertae_sedis	f
FASV142	3	39	0.00223660001749834	0.14153522001189	0.119657285264324	M1	0	0	Peripheral nodes	Ascomycota					f
FASV5	11	527.916666666667	0.00289606755229788	0.917245670141179	0.227653917233768	M4	1.10681767787238	0.776859504132231	Connectors						f
FASV172	12	562	0.00266647218974588	0.694148659647075	0.95122457197945	M7	1.53080905894243	0.75	Connectors	Ascomycota	Archaeorhizomycetes	Archaeorhizomycetales	Archaeorhizomycetaceae	Archaeorhizomyces	f
FASV174	3	26	0.00210529172638604	0.132674721088981	0.475781772229476	M7	0.0437374016840694	0	Peripheral nodes	Ascomycota	Leotiomycetes	Helotiales	Helotiaceae	Tetracladium	f
FASV176	4	63	0.00224772146071232	0.243881873593851	0.242297528348268	M7	0.787273230313252	0	Peripheral nodes	Ascomycota	Dothideomycetes	Pleosporales	Melanommataceae	Melanommataceae_gen_Incertae_sedis	f
FASV177	2	21	0.00212601662414615	0.0748762671696815	0.664860621295878	M5	-1.462746168	0.5	Peripheral nodes	Basidiomycota	Agaricomycetes	Agaricales	Hygrophoraceae	Hygrocybe	f
FASV179	5	97	0.00232962745440464	0.245484893841326	0.119657285264324	M3	0.269190951029083	0.56	Peripheral nodes						f
FASV190	10	450	0.00260452384453434	0.548848879341416	0.077692492301935	M2	1.5556349186104	0.68	Connectors	Ascomycota	Archaeorhizomycetes	Archaeorhizomycetales	Archaeorhizomycetaceae	Archaeorhizomyces	f
FASV188	5	49	0.00225015869685995	0.271628969215539	0.111318562268567	M6	-0.215587222	0.72	Connectors	Ascomycota	Sordariomycetes	Hypocreales	Hypocreales_fam_Incertae_sedis	Hypocreales_gen_Incertae_sedis	f
FASV159	3	44	0.00213137094492094	0.120151824106053	0.116064176981599	M1	-1.095445115	0.666666666666667	Connectors	Basidiomycota	Agaricomycetes	Agaricales	Psathyrellaceae	Psathyrella	f
FASV204	4	85	0.00237340130564216	0.242199089322365	0.132741622973114	M3	-1.345954755	0.75	Connectors	Ascomycota	Pezizomycetes	Pezizales	Pyronemataceae	Marcelleina	f
FASV95	4	40.5	0.0022085699803454	0.203390679546381	0.153757916702259	M6	0.700658472327184	0.375	Peripheral nodes	Ascomycota	Ascomycota_cls_Incertae_sedis	Ascomycota_ord_Incertae_sedis	Ascomycota_fam_Incertae_sedis	Ascomycota_gen_Incertae_sedis	f
FASV209	1	0	0.00208013649900726	0.0249516125364668	0.985257408921485	M4	-0.99613591	0	Peripheral nodes	Basidiomycota	Agaricomycetes	Agaricales	Clavariaceae	Clavaria	f
FASV211	4	40	0.00237530847071795	0.294537657160353	0.284465704798359	M2	0.14142135623731	0.375	Peripheral nodes	Mortierellomycota	Mortierellomycetes	Mortierellales	Mortierellales_fam_Incertae_sedis	Mortierellales_gen_Incertae_sedis	f
FASV79	2	0	0.00212145107409223	0.239176300160559	0.102708661289207	M8	-0.825064461	0.5	Peripheral nodes	Ascomycota					f
FASV214	1	0	0.00174557001535797	0.0363639367835241	0.0802686831461527	M1	-1.095445115	0	Peripheral nodes	Mortierellomycota	Mortierellomycetes	Mortierellales	Mortierellaceae	Mortierella	f
FASV218	4	147	0.00248696948232008	0.226808136317338	0.251653168782533	M7	0.787273230313252	0	Peripheral nodes	Basidiomycota	Agaricomycetes	Agaricales	Hygrophoraceae	Hygrocybe	f
FASV220	9	264	0.00239703954199335	0.368789291082023	0.289618086486794	M6	2.53314986149059	0.617283950617284	Module hubs	Basidiomycota	Agaricomycetes	Agaricales	Clavariaceae	Ramariopsis	f
FASV219	2	14	0.00210121530844065	0.110403666027232	0.0731502610766037	M4	-0.295151381	0	Peripheral nodes	Basidiomycota	Agaricomycetes	Trechisporales	Hydnodontaceae	Trechispora	f
FASV46	5	259	0.00256825263863114	0.314989714691073	0.0719299601503953	M7	0.0437374016840694	0.56	Peripheral nodes	Ascomycota	Leotiomycetes	Erysiphales	Erysiphaceae	Blumeria	f
FASV230	8	369	0.00258478294900401	0.46619314762862	0.218027098815901	M6	-0.215587222	0.8125	Connectors	Ascomycota	Sordariomycetes	Coniochaetales	Coniochaetaceae	Coniochaeta	f
FASV231	2	8	0.00212910163769691	0.11173540942865	0.0783026427650392	M2	-0.565685425	0	Peripheral nodes	Basidiomycota	Agaricomycetes	Trechisporales	Hydnodontaceae	Trechispora	f
FASV97	1	0	0.00223392314736237	0.057744713684592	0.0861668042894933	M7	-1.443334256	0	Peripheral nodes	Basidiomycota	Agaricomycetes	Agaricomycetes_ord_Incertae_sedis	Agaricomycetes_fam_Incertae_sedis	Agaricomycetes_gen_Incertae_sedis	f
FASV239	1	0	0.00181808292116071	0.030656554284166	0.290228236949899	M1	-1.095445115	0	Peripheral nodes	Chytridiomycota	Spizellomycetes	Spizellomycetales	Spizellomycetales_fam_Incertae_sedis	Spizellomycetales_gen_Incertae_sedis	f
FASV11	7	337	0.00249026279605177	0.259478005205295	0.166706665419248	M3	1.88433665720358	0.448979591836735	Peripheral nodes						f
FASV249	3	40	0.00203811908434842	0.147095287730658	0.130233226624797	M4	-0.99613591	0.666666666666667	Connectors	Ascomycota	Sordariomycetes	Coniochaetales	Coniochaetaceae	Coniochaeta	f
FASV277	3	37	0.00218614202066449	0.127224463448955	0.183790878386166	M2	-0.565685425	0.444444444444444	Peripheral nodes	Basidiomycota	Agaricomycetes	Agaricales	Clavariaceae	Clavariaceae_gen_Incertae_sedis	f
FASV24	2	10	0.00208332037368535	0.213116176419769	0.18155366002145	M2	-1.272792206	0.5	Peripheral nodes	Ascomycota	Leotiomycetes	Erysiphales	Erysiphaceae	Blumeria	f
FASV281	6	137	0.00241623207819019	0.352960050583815	0.156062929562875	M5	1.00563799050401	0.5	Peripheral nodes	Chytridiomycota	Spizellomycetes	Spizellomycetales	Spizellomycetales_fam_Incertae_sedis	Spizellomycetales_gen_Incertae_sedis	f
FASV286	4	14	0.00201467106269144	0.194182519768966	0.340057191436742	M1	0.547722557505166	0	Peripheral nodes	Ascomycota	Sordariomycetes	Coniochaetales	Coniochaetaceae	Coniochaeta	f
FASV291	8	483	0.00261201093379171	0.331937696643794	0.105895002596529	M3	0.269190951029083	0.75	Connectors	Ascomycota	Leotiomycetes	Helotiales	Helotiaceae	Helotiaceae_gen_Incertae_sedis	f
FASV300	4	99	0.00222882565158301	0.16642141815511	0.0762010133921247	M4	-0.295151381	0.5	Peripheral nodes	Ascomycota	Eurotiomycetes	Chaetothyriales	Chaetothyriales_fam_Incertae_sedis	Chaetothyriales_gen_Incertae_sedis	f
FASV20	3	90	0.00211741042893239	0.127217838481638	0.270432244146962	M1	-0.547722558	0.444444444444444	Peripheral nodes						f
FASV316	5	81	0.00231866329677358	0.282856611605596	0.192807546340928	M1	-0.547722558	0.72	Connectors						f
FASV44	10	343.833333333333	0.00244619651518559	0.454830562060085	0.10026805943679	M3	1.88433665720358	0.68	Connectors	Ascomycota	Leotiomycetes	Erysiphales	Erysiphaceae	Blumeria	f
FASV319	4	185	0.00214953077312739	0.235365082088946	0.142775208366383	M4	-0.295151381	0.625	Connectors	Basidiomycota	Agaricomycetes	Agaricales	Clavariaceae	Clavariaceae_gen_Incertae_sedis	f
FASV64	1	0	0.00162017359657359	0.0403541477631082	0.135521197305033	M4	-0.99613591	0	Peripheral nodes	Ascomycota	Leotiomycetes	Erysiphales	Erysiphaceae	Blumeria	f
FASV326	2	14	0.00216325117825152	0.108146204681892	0.502560598110161	M7	-1.443334256	0.5	Peripheral nodes	Ascomycota	Dothideomycetes	Dothideomycetes_ord_Incertae_sedis	Dothideomycetes_fam_Incertae_sedis	Dothideomycetes_gen_Incertae_sedis	f
FASV331	3	18.5	0.00207175326381585	0.20952932949109	0.277618460712412	M4	-0.99613591	0.666666666666667	Connectors	Basidiomycota	Agaricomycetes	Agaricales	Clavariaceae	Clavaria	f
FASV61	4	117	0.00207720348060857	0.178844987932069	0.138978716595957	M1	0	0.375	Peripheral nodes						f
FASV398	7	213	0.00226675963364974	0.270212294694447	0.196671832607254	M8	0.525041020432144	0.693877551020408	Connectors	Ascomycota	Sordariomycetes	Coniochaetales	Coniochaetaceae	Coniochaeta	f
FASV397	2	16	0.00196015642052197	0.0655121241748836	0.114640492567689	M7	-0.699798427	0	Peripheral nodes	Ascomycota	Sordariomycetes	Sordariales	Chaetomiaceae	Chaetomiaceae_gen_Incertae_sedis	f
FASV396	8	298.666666666667	0.00248820688428172	0.419113556475958	0.111182973276766	M1	1.6431676725155	0.40625	Peripheral nodes	Rozellomycota	Rozellomycotina_cls_Incertae_sedis	GS07	GS07_fam_Incertae_sedis	GS07_gen_Incertae_sedis	f
FASV428	6	79	0.00228817837144362	0.36875448424606	0.13802959365335	M2	0.14142135623731	0.666666666666667	Connectors	Basidiomycota	Agaricomycetes	Cantharellales	Ceratobasidiaceae	Ceratobasidium	f
FASV432	3	19	0.00217172240354188	0.135911632820979	0.335921727186813	M7	-1.443334256	0.666666666666667	Connectors						f
FASV476	1	0	0.00178306573246066	0.0604678931025942	0.258161440388978	M8	-0.825064461	0	Peripheral nodes						f
FASV489	2	21	0.00211983864784876	0.1146207834144	0.0812856005846597	M6	-0.215587222	0	Peripheral nodes	Ascomycota	Sordariomycetes	Coniochaetales	Coniochaetaceae	Coniochaeta	f
FASV183	1	0	0.00203897022819748	0.0979062313781694	0.0722689326298976	M2	-1.272792206	0	Peripheral nodes						f
FASV622	2	20	0.0019634676408213	0.122665491755892	0.126572323846172	M7	-0.699798427	0	Peripheral nodes	Ascomycota	Sordariomycetes	Sordariales	Chaetomiaceae	Chaetomiaceae_gen_Incertae_sedis	f
FASV638	5	278	0.00252537488260647	0.40291619578701	0.142775208366383	M4	-0.295151381	0.64	Connectors	Mortierellomycota	Mortierellomycetes	Mortierellales	Mortierellaceae	Mortierellaceae_gen_Incertae_sedis	f
FASV644	3	80	0.00231794924965012	0.202737959653308	0.0732858500684046	M2	-0.565685425	0.444444444444444	Peripheral nodes	Ascomycota	Sordariomycetes	Sordariales	Lasiosphaeriaceae	Lasiosphaeriaceae_gen_Incertae_sedis	f
FASV662	3	100	0.0020959287942533	0.10635852250757	0.0779636702855369	M6	-1.131832917	0.666666666666667	Connectors	Basidiomycota	Agaricomycetes	Agaricales	Clavariaceae	Clavaria	f
FASV664	2	0	0.00194273836112702	0.1245692505911	0.147927590054819	M3	-1.345954755	0.5	Peripheral nodes						f
FASV669	3	15	0.00192543716255126	0.126014136214845	0.182231604980455	M6	0.700658472327184	0	Peripheral nodes	Basidiomycota	Agaricomycetes	Cantharellales	Ceratobasidiaceae	Ceratobasidium	f
FASV676	4	98	0.00233662840523453	0.285050409915152	0.0892853511009148	M6	-1.131832917	0.75	Connectors	Ascomycota	Leotiomycetes	Helotiales	Calloriaceae	Calloriaceae_gen_Incertae_sedis	f
FASV704	2	10	0.00194833913075098	0.073078577309532	0.0730824665807032	M5	-0.639951449	0	Peripheral nodes	Ascomycota	Leotiomycetes	Helotiales	Leptodontidiaceae	Leptodontidium	f
FASV727	1	0	0.00154959786427183	0.0191682401283168	0.0780314647814373	M2	-1.272792206	0	Peripheral nodes						f
FASV777	4	33	0.00253439128492035	0.350461401826759	0.143927714796691	M6	-0.215587222	0.5	Peripheral nodes	Ascomycota	Geoglossomycetes	Geoglossales	Geoglossales_fam_Incertae_sedis	Geoglossales_gen_Incertae_sedis	f
FASV1032	4	149	0.00237521731045474	0.1658892632283	0.0833194354616737	M2	0.14142135623731	0.375	Peripheral nodes						f
FASV1043	5	72.6666666666667	0.0023492437891767	0.420690594526983	0.0745061509946131	M4	-0.295151381	0.64	Connectors	Ascomycota	Sordariomycetes	Sordariomycetes_ord_Incertae_sedis	Sordariomycetes_fam_Incertae_sedis	Sordariomycetes_gen_Incertae_sedis	f
BASV1	6	273	0.00249003697975609	0.373620215399086	0.0809466281051574	M2	0.848528137423857	0.5	Peripheral nodes	Cyanobacteria	Cyanobacteriia	Chloroplast	Chloroplast	Chloroplast	b
BASV6	8	293	0.0024156082023425	0.33926391829578	0.329345661084468	M5	1.00563799050401	0.65625	Connectors	Verrucomicrobiota	Verrucomicrobiae	Chthoniobacterales	Chthoniobacteraceae	Candidatus_Udaeobacter	b
BASV8	3	12	0.00213466540694796	0.131197464278912	0.228331862192772	M3	0.269190951029083	0	Peripheral nodes	Gemmatimonadota	Gemmatimonadetes	Gemmatimonadales	Gemmatimonadaceae	uncultured	b
BASV9	4	84	0.00216777922403722	0.146597998413269	0.20623085652922	M1	-0.547722558	0.625	Connectors	Actinobacteriota	Thermoleophilia	Solirubrobacterales	67-14	67-14	b
BASV10	5	138	0.00235233676196317	0.281547496434074	0.155588368091571	M2	0.14142135623731	0.56	Peripheral nodes	Gemmatimonadota	Gemmatimonadetes	Gemmatimonadales	Gemmatimonadaceae		b
BASV11	3	53	0.00214848192970163	0.152299846230889	0.139927839538564	M3	-0.538381902	0.444444444444444	Peripheral nodes	Proteobacteria	Alphaproteobacteria	Rhizobiales	uncultured	uncultured	b
BASV12	6	313	0.00262610900966545	0.382668717658417	0.103386606248212	M4	0.405833148553208	0.666666666666667	Connectors	Acidobacteriota	Blastocatellia	Pyrinomonadales	Pyrinomonadaceae	RB41	b
BASV13	3	59	0.00215851926143458	0.123689133193842	0.0875226942075027	M3	-0.538381902	0.444444444444444	Peripheral nodes	Acidobacteriota	Blastocatellia	Pyrinomonadales	Pyrinomonadaceae	RB41	b
BASV16	3	31	0.00220263075860247	0.171041867484394	0.108403398944846	M3	-0.538381902	0.444444444444444	Peripheral nodes	Acidobacteriota	Blastocatellia	Pyrinomonadales	Pyrinomonadaceae	RB41	b
BASV17	3	30	0.00212900632806652	0.195347119974958	0.143453153325388	M2	-1.272792206	0.666666666666667	Connectors	Proteobacteria	Gammaproteobacteria	Burkholderiales	Nitrosomonadaceae	MND1	b
BASV18	4	266	0.00205264367796797	0.0777775144924555	0.168130349833158	M1	0	0.375	Peripheral nodes	Actinobacteriota	Thermoleophilia	Gaiellales	uncultured	uncultured	b
BASV19	2	108	0.00223320718921736	0.112900307114247	0.134233101882924	M1	-0.547722558	0	Peripheral nodes	Gemmatimonadota	Gemmatimonadetes	Gemmatimonadales	Gemmatimonadaceae	uncultured	b
BASV20	6	311	0.00241370711017568	0.359790737057206	0.118165806354514	M2	0.14142135623731	0.666666666666667	Connectors	Chloroflexi	Gitt-GS-136	Gitt-GS-136	Gitt-GS-136	Gitt-GS-136	b
BASV21	6	229.333333333333	0.00253361107448953	0.415277924791964	0.0766077803675275	M1	0.547722557505166	0.5	Peripheral nodes	Acidobacteriota	Blastocatellia	Pyrinomonadales	Pyrinomonadaceae	RB41	b
BASV22	4	66	0.00217200115288244	0.17286934996528	0.0871837217280003	M1	0	0.375	Peripheral nodes	Acidobacteriota	Vicinamibacteria	Vicinamibacterales	Vicinamibacteraceae	Vicinamibacteraceae	b
BASV23	2	0	0.00191442619036334	0.103456635076212	0.127996008260081	M8	-0.15001172	0	Peripheral nodes	Gemmatimonadota	Gemmatimonadetes	Gemmatimonadales	Gemmatimonadaceae	uncultured	b
BASV24	6	183.583333333333	0.00250081586815208	0.508614295494287	0.132470444989512	M3	-0.538381902	0.777777777777778	Connectors	Actinobacteriota	Thermoleophilia	Solirubrobacterales	67-14	67-14	b
BASV25	2	12	0.00184527068898293	0.0372884351033616	0.160808544275907	M4	-0.99613591	0.5	Peripheral nodes	Gemmatimonadota	Gemmatimonadetes	Gemmatimonadales	Gemmatimonadaceae	uncultured	b
BASV27	4	117	0.00230942015396124	0.218685370868449	0.102708661289207	M6	0.700658472327184	0.375	Peripheral nodes	Actinobacteriota	Thermoleophilia	Solirubrobacterales	Solirubrobacteraceae	Solirubrobacter	b
BASV29	3	25	0.00222905324238662	0.155648692317068	0.116606532948803	M1	-0.547722558	0.444444444444444	Peripheral nodes	Chloroflexi	P2-11E	P2-11E	P2-11E	P2-11E	b
BASV30	4	96	0.00195609033429239	0.0883012047983969	0.127996008260081	M1	0	0.375	Peripheral nodes	Actinobacteriota	Thermoleophilia	Gaiellales			b
BASV31	6	116	0.00223532529989826	0.293659700392476	0.12047081921513	M1	0.547722557505166	0.444444444444444	Peripheral nodes	NB1-j	NB1-j	NB1-j	NB1-j	NB1-j	b
BASV32	8	281.333333333333	0.00247806509270103	0.526263509994411	0.105895002596529	M4	1.80780220719156	0.53125	Peripheral nodes	Methylomirabilota	Methylomirabilia	Rokubacteriales	Rokubacteriales	Rokubacteriales	b
BASV33	7	382	0.00241738404116554	0.364273882962617	0.10020026494089	M8	1.87514650154337	0.448979591836735	Peripheral nodes	Gemmatimonadota	Gemmatimonadetes	Gemmatimonadales	Gemmatimonadaceae	uncultured	b
BASV35	5	93	0.00222803494669648	0.226658519759008	0.0777602867978355	M1	-0.547722558	0.64	Connectors	Acidobacteriota	Vicinamibacteria	Vicinamibacterales			b
BASV36	13	815	0.00290103492531582	1	0.0794551491953471	M8	1.20009376098776	0.816568047337278	Connectors	RCP2-54	RCP2-54	RCP2-54	RCP2-54	RCP2-54	b
BASV38	7	375	0.00243424148445954	0.252394497549859	0.109081343903851	M3	0.269190951029083	0.693877551020408	Connectors	Gemmatimonadota	Gemmatimonadetes	Gemmatimonadales	Gemmatimonadaceae	uncultured	b
BASV39	6	493	0.00268406442717872	0.333443963660606	0.0772857253265322	M2	0.848528137423857	0.444444444444444	Peripheral nodes	Acidobacteriota	Blastocatellia				b
BASV43	3	52	0.00212584279313849	0.1428901459109	0.0723367271257981	M6	-0.215587222	0.444444444444444	Peripheral nodes	Acidobacteriota	Vicinamibacteria	Vicinamibacterales	Vicinamibacteraceae	Vicinamibacteraceae	b
BASV45	3	24	0.00211761034974327	0.146453670866042	0.0791161767158448	M5	-0.639951449	0.444444444444444	Peripheral nodes	Actinobacteriota	Thermoleophilia	Gaiellales	uncultured	uncultured	b
BASV49	7	192	0.00238935190570642	0.352847256983677	0.0728790830930019	M1	1.6431676725155	0.244897959183674	Peripheral nodes	Gemmatimonadota	Gemmatimonadetes	Gemmatimonadales	Gemmatimonadaceae		b
BASV50	4	56	0.00217408842979043	0.219668654578039	0.0978274575843736	M2	-0.565685425	0.625	Connectors	Gemmatimonadota	Gemmatimonadetes	Gemmatimonadales	Gemmatimonadaceae	uncultured	b
BASV56	2	0	0.00210666304161036	0.230379034595002	0.0733536445643051	M8	-0.15001172	0	Peripheral nodes	Actinobacteriota	MB-A2-108	MB-A2-108	MB-A2-108	MB-A2-108	b
BASV69	4	56	0.00215524931646997	0.194484704669409	0.0751840959536177	M1	0	0.375	Peripheral nodes	RCP2-54	RCP2-54	RCP2-54	RCP2-54	RCP2-54	b
BASV70	3	157	0.00200584596221296	0.115769778691552	0.070574070232386	M2	0.14142135623731	0	Peripheral nodes	Actinobacteriota	Thermoleophilia	Gaiellales	uncultured	uncultured	b
BASV117	3	130	0.00210488440650871	0.105826016966302	0.0721333436380967	M8	-0.825064461	0.666666666666667	Connectors	Acidobacteriota	Blastocatellia	Pyrinomonadales	Pyrinomonadaceae	RB41	b
