# Supplementary material for: Microbial interactions mediate the fairy ring type effects on alpine meadow plant communities on the Tibetan plateau
Source: Environ Microbiome. 2026 Mar 10;21:55. doi: 10.1186/s40793-026-00873-z (PMC13088534; doi:10.1186/s40793-026-00873-z)
Supplement: Supplementary file 2 — Supplementary Material 2 [file 40793_2026_873_MOESM2_ESM.zip › co-occurrence network/cross-K/T2/Agaricus_20on_edge.csv]

Source	Target	Interaction	weight
FASV4	FASV81	+	0.993653605247374
FASV4	FASV26	-	0.963118764942226
FASV4	FASV240	+	0.901123427593054
FASV4	BASV31	-	0.785192621435842
FASV4	BASV56	-	0.986792112743551
FASV7	BASV18	-	0.988383323079427
FASV7	BASV43	+	0.998134605062796
FASV9	FASV13	-	0.961660206249081
FASV9	FASV53	+	0.98237904951647
FASV9	FASV60	+	0.98157796855437
FASV9	FASV74	+	1
FASV9	FASV77	+	0.97976213564023
FASV9	FASV96	+	0.98842804966102
FASV9	BASV33	-	0.800893259871442
FASV10	FASV126	-	0.844019006655853
FASV10	FASV137	-	0.820160764733355
FASV10	FASV332	-	0.851707148360566
FASV10	FASV360	-	0.891607160294217
FASV10	BASV40	+	0.778326461412302
FASV13	FASV50	-	1
FASV13	FASV5	-	0.856159126262946
FASV13	FASV46	-	0.952053161402764
FASV13	BASV27	-	0.880489135837126
FASV13	BASV38	-	0.989351169930674
FASV16	FASV27	+	0.870282609317583
FASV16	FASV41	+	0.881242498209581
FASV16	FASV47	+	0.843643248142466
FASV16	FASV52	-	0.9918669991326
FASV16	FASV413	-	0.834711559649208
FASV17	FASV127	-	0.935522628216335
FASV17	FASV332	-	0.642178573705179
FASV17	FASV488	+	0.934311859506128
FASV17	BASV12	-	0.991535754927892
FASV17	BASV22	-	0.982473155875125
FASV17	BASV23	-	1
FASV17	BASV40	+	0.837428455097115
FASV17	BASV43	-	0.76540337230879
FASV18	FASV37	+	0.990930684211432
FASV18	FASV48	+	0.990581920152033
FASV18	FASV83	+	0.981899123264241
FASV18	FASV98	-	0.688310730422957
FASV18	BASV32	-	1
FASV18	BASV70	-	0.937353979321718
FASV21	FASV33	-	0.864971472498614
FASV21	FASV77	+	0.640258648480367
FASV21	FASV127	-	0.910515932328797
FASV21	FASV240	-	0.893284364220283
FASV21	FASV396	-	0.852766256528317
FASV21	BASV56	-	0.825383127139442
FASV33	FASV188	-	0.914530191437913
FASV3	FASV12	-	0.855136664351348
FASV3	FASV213	-	0.862656533626346
FASV3	FASV336	-	0.968050340010603
FASV3	FASV699	+	0.969350930077067
FASV3	BASV10	+	0.964967466621521
FASV3	BASV11	+	0.946957359344293
FASV3	BASV28	+	0.819449840605321
FASV3	BASV38	-	0.930521424363946
FASV34	FASV83	-	0.906069518118328
FASV34	FASV108	+	1
FASV34	FASV26	-	0.958174425858606
FASV34	FASV396	+	0.730519650348758
FASV37	FASV66	-	0.970367450660453
FASV37	FASV249	-	0.95296734250472
FASV37	FASV415	-	0.968923543637918
FASV38	FASV69	+	0.960890342739225
FASV38	FASV213	-	0.948779677572875
FASV38	FASV521	-	0.616753202732013
FASV38	FASV637	+	0.879291627229748
FASV38	BASV9	-	0.83651745014195
FASV38	BASV32	+	1
FASV38	BASV33	+	0.862641002800298
FASV38	BASV45	+	0.839922721260792
FASV41	FASV66	+	0.903751881669137
FASV41	FASV127	+	0.894478396236823
FASV41	BASV20	-	1
FASV41	BASV56	+	0.943281922839883
FASV47	FASV53	+	1
FASV47	FASV160	-	0.986122774108325
FASV47	FASV188	-	0.878067724895357
FASV47	BASV26	+	0.916442325593488
FASV48	FASV59	+	0.804471138289172
FASV48	FASV66	-	0.934011097768477
FASV48	FASV291	-	0.702383232670974
FASV48	FASV288	-	0.918274068832012
FASV48	FASV573	-	0.905846340164799
FASV48	BASV6	-	0.898504415075493
FASV48	BASV8	-	0.893958343559807
FASV48	BASV25	-	0.592244081137822
FASV49	FASV54	-	0.887701825425043
FASV49	FASV176	-	0.937276380241191
FASV49	FASV413	-	0.961659347036411
FASV50	FASV141	-	0.950668253494735
FASV50	FASV202	-	0.888033953197784
FASV50	BASV20	-	0.853304267498961
FASV52	FASV96	+	0.964625231587163
FASV52	FASV365	-	0.982916898085378
FASV53	FASV139	-	0.9476553128511
FASV53	FASV11	-	0.822249727935236
FASV53	FASV24	-	0.647075617838413
FASV53	FASV413	-	0.956214104839999
FASV53	BASV13	+	0.860048067169921
FASV54	FASV60	+	0.84732805676751
FASV54	FASV240	+	0.871639825201027
FASV54	FASV573	-	0.859038270958983
FASV56	FASV74	+	0.805626603301667
FASV56	FASV249	+	0.679858919244173
FASV56	FASV360	-	0.714707077701288
FASV57	FASV44	+	0.676353733653824
FASV57	FASV781	-	0.739326514837015
FASV57	BASV32	-	0.853432486905405
FASV58	FASV110	+	0.910382298395381
FASV58	FASV222	+	0.87162218320558
FASV58	FASV257	-	0.818076344979128
FASV58	BASV9	+	0.977295926321986
FASV59	FASV132	-	0.720638466954059
FASV59	BASV27	-	0.947379068148823
FASV59	BASV29	-	0.873702622289584
FASV59	BASV33	+	0.976970935024171
FASV60	FASV96	-	0.784937780890889
FASV60	FASV185	-	0.812577427996267
FASV60	FASV224	+	0.816678248645958
FASV1	FASV110	+	0.959517141430473
FASV1	FASV71	+	0.772064716604175
FASV1	BASV10	+	0.887052331804946
FASV66	FASV132	+	0.811835752418729
FASV66	FASV64	-	0.970297041654116
FASV66	BASV23	+	1
FASV66	BASV31	+	0.900435905653838
FASV66	BASV45	-	0.873649337200772
FASV69	FASV142	-	0.750476534294232
FASV69	FASV190	-	0.821595331843063
FASV69	FASV44	-	0.822080626912334
FASV69	FASV357	-	0.834555166829476
FASV69	FASV360	-	0.787255564056123
FASV69	FASV587	-	0.98029273015434
FASV69	BASV25	-	0.768572933899371
FASV69	BASV29	-	0.918120746376279
FASV74	FASV5	-	0.853270506084605
FASV74	FASV291	-	1
FASV74	FASV413	+	0.885814949502385
FASV74	FASV365	+	0.960375910199895
FASV74	BASV10	-	0.947786702185379
FASV74	BASV19	+	0.958752323348543
FASV77	FASV108	+	0.923577562067373
FASV77	FASV521	+	0.843276028702853
FASV77	BASV24	+	0.851054680783042
FASV77	BASV28	+	0.851886823420624
FASV81	FASV109	-	0.890585519193516
FASV81	FASV65	+	0.916431485068995
FASV81	FASV291	-	0.864150947546099
FASV83	FASV111	-	0.752447652247721
FASV83	FASV291	+	0.963418441367581
FASV83	FASV44	-	0.978996806223871
FASV83	FASV519	-	0.827053206586281
FASV83	BASV25	-	0.772936750450928
FASV84	FASV109	-	0.696416002687104
FASV84	FASV291	+	0.558899349881842
FASV84	FASV293	-	0.937974419239668
FASV96	FASV6	-	0.706434794810294
FASV96	BASV9	-	0.902941661484228
FASV96	BASV29	-	0.939297584477523
FASV98	FASV103	-	0.998255026162855
FASV98	FASV46	-	0.899096492273421
FASV98	FASV249	-	0.850813207018556
FASV98	FASV415	-	0.799727687068546
FASV98	BASV9	+	0.996539683106771
FASV98	BASV19	+	0.955099567963628
FASV98	BASV30	-	0.914670187497923
FASV101	FASV140	+	0.917463829511647
FASV103	FASV110	+	0.859695044522086
FASV103	FASV413	+	0.948933282343387
FASV103	FASV550	-	0.945428078576881
FASV103	BASV18	+	0.822055727440925
FASV103	BASV56	-	0.958908621613909
FASV108	FASV2	+	0.858072843092445
FASV108	FASV46	-	0.858544261296533
FASV108	BASV9	+	0.939028658591587
FASV108	BASV26	+	0.862652285375907
FASV109	FASV140	-	0.903429015532913
FASV109	FASV160	-	0.951412614306249
FASV109	BASV38	-	0.764125817156633
FASV110	FASV5	+	0.641230645410753
FASV110	FASV176	-	0.953179802880254
FASV110	FASV357	+	1
FASV2	FASV188	-	0.885366899776192
FASV2	FASV95	+	0.835951880677088
FASV2	BASV27	-	0.706230329876505
FASV111	FASV12	+	0.885912559823939
FASV111	FASV139	-	0.709902006984663
FASV111	FASV185	-	0.717543658045844
FASV111	FASV214	-	0.756713720772659
FASV111	FASV46	-	0.788947630215771
FASV111	FASV65	+	0.902175402546587
FASV111	FASV288	+	0.992484328304942
FASV111	FASV573	+	0.827701747745025
FASV111	BASV19	-	0.912016152278551
FASV111	BASV27	-	0.86705885611124
FASV111	BASV45	+	1
FASV71	FASV127	-	0.88326169465521
FASV71	FASV95	-	0.884777153688445
FASV71	FASV224	-	0.864652032572412
FASV71	BASV17	-	0.48435554917519
FASV12	FASV202	+	0.503122092178131
FASV12	FASV357	+	0.896780911720661
FASV12	FASV781	-	0.895573740571219
FASV12	BASV11	-	0.883382643681653
FASV12	BASV12	-	0.884299989589441
FASV12	BASV28	+	0.801417698426637
FASV12	BASV29	-	0.592273477580027
FASV12	BASV40	+	0.964134251241576
FASV126	FASV139	-	0.910895294492852
FASV126	FASV46	-	0.9640465378035
FASV126	BASV10	-	0.899996858770293
FASV127	FASV213	-	0.781318541133927
FASV127	FASV637	+	0.971552841399738
FASV127	BASV23	+	1
FASV127	BASV24	+	0.799937011196635
FASV132	FASV139	+	0.947241659776683
FASV132	FASV357	+	0.890575182412897
FASV132	FASV415	-	0.885783570942602
FASV132	FASV521	-	0.841970102897018
FASV137	FASV214	-	0.994410606890706
FASV140	FASV293	+	0.716958001596582
FASV140	FASV587	-	0.877272380533988
FASV140	BASV29	-	0.943652862206507
FASV141	FASV176	+	0.968910780906652
FASV141	FASV336	+	0.843660021782388
FASV141	FASV699	-	0.865169230924121
FASV141	BASV10	-	0.843904757082059
FASV141	BASV11	-	0.876799576628078
FASV141	BASV27	+	0.869359987062167
FASV141	BASV28	-	0.628348808501769
FASV26	FASV176	-	0.930830103700816
FASV26	FASV188	-	0.745857832704702
FASV26	FASV11	-	0.977813299909124
FASV26	BASV1	+	0.942716967258096
FASV6	FASV336	-	0.751573361093394
FASV6	BASV1	+	0.807460596145935
FASV6	BASV56	+	0.80426918103026
FASV139	BASV17	-	0.914127223318414
FASV153	FASV257	+	0.762653589248576
FASV153	FASV288	+	0.842936846518253
FASV153	FASV44	+	0.886853428964287
FASV153	BASV6	-	0.922411228140071
FASV153	BASV23	+	0.95729161518041
FASV153	BASV30	+	0.903379237190923
FASV160	FASV11	-	0.980854671488832
FASV160	BASV1	+	0.976775808088731
FASV160	BASV40	-	0.843756991228813
FASV142	FASV5	-	0.813788420373463
FASV142	FASV176	-	0.881469795562109
FASV142	FASV240	-	0.589636567322483
FASV142	FASV86	-	0.891607072591003
FASV142	FASV415	-	0.750623957088115
FASV5	FASV182	+	0.925581503702674
FASV176	FASV365	+	0.972808964696254
FASV182	BASV1	+	0.663382469370748
FASV185	FASV213	+	0.980158084352227
FASV190	FASV781	+	0.989357427824397
FASV188	FASV224	-	0.623051564861519
FASV188	FASV413	-	0.816862718726077
FASV188	BASV12	+	0.787590010564394
FASV95	FASV222	+	0.80123577247789
FASV95	FASV224	+	0.986714113219837
FASV95	FASV257	+	0.947267250101108
FASV95	FASV266	+	0.939655989346321
FASV202	FASV324	+	0.650445281598216
FASV202	BASV23	+	0.994672114003712
FASV213	FASV360	-	0.56819577382162
FASV213	BASV12	-	0.788256188570727
FASV214	FASV413	+	0.83814710204481
FASV214	FASV550	+	0.942129002978927
FASV214	BASV29	-	0.825206019296586
FASV46	FASV587	-	0.922733630377808
FASV80	FASV24	-	0.729926242132676
FASV80	BASV32	+	0.854853700109153
FASV80	BASV49	+	0.958419503942968
FASV224	BASV9	-	0.660233502884437
FASV224	BASV43	-	0.918815704735541
FASV240	FASV332	+	0.927692733974837
FASV240	BASV18	+	0.899361737772836
FASV240	BASV20	+	0.936644881126169
FASV240	BASV25	+	0.886728306617983
FASV240	BASV26	+	0.866106160679097
FASV240	BASV27	+	0.884993993478676
FASV240	BASV28	+	0.95557448711494
FASV240	BASV29	+	0.84479750979225
FASV240	BASV30	+	0.929331014971463
FASV240	BASV32	+	0.923266669937459
FASV11	FASV587	-	0.604148005505567
FASV11	BASV29	-	0.769835749637892
FASV249	BASV13	+	0.851313963333308
FASV249	BASV23	+	0.953984807461319
FASV249	BASV28	+	0.922938446279701
FASV65	FASV365	-	0.602601104182659
FASV65	BASV27	-	0.816516412124234
FASV257	FASV313	+	0.77656234382946
FASV257	BASV10	+	0.791249838405891
FASV257	BASV12	+	0.97385502401508
FASV257	BASV20	+	0.935888034759268
FASV257	BASV22	+	0.927771947547163
FASV257	BASV25	+	0.921176823055111
FASV257	BASV27	+	0.941431634829847
FASV257	BASV28	+	0.96494887845115
FASV257	BASV29	+	0.934515776310598
FASV266	BASV30	-	0.852168329465686
FASV24	FASV332	+	0.839031302163002
FASV24	BASV18	+	0.822908667483429
FASV24	BASV20	+	0.972089448836139
FASV24	BASV25	+	0.962754960758966
FASV24	BASV26	+	0.95088205722336
FASV24	BASV27	+	0.938643092124395
FASV24	BASV29	+	0.926116897060067
FASV24	BASV32	+	0.948292921463457
FASV24	BASV33	+	0.975236762997743
FASV291	BASV11	-	0.723100361139555
FASV291	BASV49	-	0.913139007918947
FASV293	FASV521	+	0.911780959931758
FASV293	BASV29	+	0.927013723846198
FASV293	BASV31	+	0.97838305521473
FASV293	BASV32	+	0.92860485777825
FASV293	BASV43	+	0.930120181663522
FASV293	BASV49	+	0.976934442236035
FASV288	FASV64	+	0.960947719957774
FASV288	FASV43	+	0.968106828193804
FASV288	FASV332	+	0.966574253642698
FASV288	FASV699	-	0.911472730958626
FASV288	BASV10	-	0.899748705766932
FASV288	BASV11	-	0.974457857979212
FASV288	BASV27	+	0.99121714325495
FASV288	BASV28	-	0.640920056037566
FASV288	BASV38	+	0.950765928630186
FASV313	FASV357	-	0.895133812642411
FASV313	FASV587	-	0.923056122398391
FASV313	BASV70	+	0.963647577533772
FASV44	FASV86	+	0.974333545984699
FASV324	FASV360	+	0.960513206501096
FASV43	BASV23	-	0.756048118407625
FASV43	BASV49	-	0.956062835433237
FASV332	FASV519	-	0.952605030202829
FASV332	BASV29	-	0.98062214193985
FASV360	FASV398	+	0.780016198075236
FASV360	BASV24	+	0.711820555816833
FASV360	BASV26	+	0.983324082482561
FASV360	BASV30	+	0.980385644669135
FASV360	BASV31	+	0.986519037995788
FASV360	BASV32	+	0.994821468909196
FASV360	BASV33	+	0.958688317072054
FASV360	BASV45	+	0.992819768126657
FASV360	BASV49	+	0.934068933358784
FASV360	BASV70	+	0.950499536416113
FASV86	FASV398	+	0.968969546843825
FASV86	FASV396	+	0.937489964850614
FASV86	BASV13	-	0.891725564580479
FASV86	BASV24	-	0.94577052687675
FASV86	BASV43	+	0.978713870827247
FASV398	FASV415	+	0.928896032539355
FASV398	BASV6	-	0.907542292338019
FASV398	BASV25	-	0.979245597875246
FASV396	BASV11	+	0.994490669894323
FASV396	BASV23	+	0.993154346586277
FASV396	BASV49	+	0.984082877074736
FASV415	BASV27	-	0.974411354637434
FASV521	BASV25	-	0.888029946633933
FASV521	BASV32	-	0.913109766150901
FASV519	FASV573	+	0.918543888410659
FASV519	BASV8	+	0.921125435805693
FASV519	BASV25	-	0.930173405710707
FASV519	BASV56	-	0.990991837868729
FASV534	BASV40	+	0.98993195118177
FASV550	FASV587	+	0.996320782273676
FASV550	BASV20	+	0.965780206378025
FASV550	BASV25	+	0.992610226339835
FASV550	BASV27	+	0.841353504478362
FASV365	FASV699	-	0.87262299433879
FASV365	BASV10	-	0.850874897020936
FASV365	BASV11	-	0.88591668505764
FASV365	BASV27	+	0.918688236485336
FASV365	BASV28	-	0.620648817199237
FASV365	BASV38	+	0.880333024340875
FASV573	BASV8	-	0.931583487079031
FASV573	BASV12	-	0.727586678060361
FASV573	BASV26	-	0.973382002697452
FASV587	BASV26	+	0.958503280099761
FASV637	BASV22	+	0.98882046835862
FASV637	BASV33	-	0.842750428950138
BASV1	BASV18	+	0.937854375249266
BASV9	BASV23	-	0.945551060167787
BASV9	BASV49	-	0.81407632758826
BASV10	BASV25	-	0.899943690865532
BASV11	BASV24	+	0.904137931374228
BASV11	BASV28	-	0.867043389397441
BASV17	BASV38	-	0.7737127156749
BASV18	BASV43	-	0.922706665624098
BASV22	BASV30	+	0.874967197698983
BASV22	BASV43	+	0.957762409171398
BASV23	BASV24	+	0.92499526266331
BASV23	BASV26	+	0.9339264387241
BASV30	BASV45	+	0.93580101302664
