# Supplementary material for: Microbial interactions mediate the fairy ring type effects on alpine meadow plant communities on the Tibetan plateau
Source: Environ Microbiome. 2026 Mar 10;21:55. doi: 10.1186/s40793-026-00873-z (PMC13088534; doi:10.1186/s40793-026-00873-z)
Supplement: Supplementary file 2 — Supplementary Material 2 [file 40793_2026_873_MOESM2_ESM.zip › co-occurrence network/cross-K/T2/Agaricus_20on_network.gexf]

<?xml version="1.0" encoding="UTF-8"?>
<gexf xmlns="http://www.gexf.net/1.3" xmlns:viz="http://www.gexf.net/1.3/viz" xmlns:xsi="http://www.w3.org/2001/XMLSchema-instance" xsi:schemaLocation="http://www.gexf.net/1.3 http://www.gexf.net/1.3/gexf.xsd" version="1.3">
  <meta lastmodifieddate="2026-01-13">
    <creator>trans_network class</creator>
    <description>igraph -&gt; gexf converted file</description>
    <keywords>igraph, gexf, R, rgexf</keywords>
  </meta>
  <graph mode="static" defaultedgetype="undirected">
    <attributes class="node" mode="static">
      <attribute id="att1" title="taxa" type="string"/>
      <attribute id="att2" title="RelativeAbundance" type="float"/>
    </attributes>
    <attributes class="edge" mode="static">
      <attribute id="att1" title="label" type="string"/>
    </attributes>
    <nodes>
      <node id="1" label="FASV4">
        <attvalues>
          <attvalue for="att1" value="FASV4"/>
          <attvalue for="att2" value="9.05202862090568"/>
        </attvalues>
        <viz:color r="255" g="99" b="71" a="1"/>
        <viz:position x="177.990571891724" y="-152.068669546908" z="0"/>
        <viz:size value="5"/>
      </node>
      <node id="2" label="FASV7">
        <attvalues>
          <attvalue for="att1" value="FASV7"/>
          <attvalue for="att2" value="3.05946052713912"/>
        </attvalues>
        <viz:color r="255" g="99" b="71" a="1"/>
        <viz:position x="139.094662013171" y="-205.168361454469" z="0"/>
        <viz:size value="5"/>
      </node>
      <node id="3" label="FASV9">
        <attvalues>
          <attvalue for="att1" value="FASV9"/>
          <attvalue for="att2" value="3.93752313518184"/>
        </attvalues>
        <viz:color r="255" g="99" b="71" a="1"/>
        <viz:position x="15.3348786914075" y="37.7610459143522" z="0"/>
        <viz:size value="5"/>
      </node>
      <node id="4" label="FASV10">
        <attvalues>
          <attvalue for="att1" value="FASV10"/>
          <attvalue for="att2" value="0.929930649111948"/>
        </attvalues>
        <viz:color r="255" g="99" b="71" a="1"/>
        <viz:position x="-24.8986273820719" y="98.7967414931891" z="0"/>
        <viz:size value="5"/>
      </node>
      <node id="5" label="FASV13">
        <attvalues>
          <attvalue for="att1" value="FASV13"/>
          <attvalue for="att2" value="7.5723570481355"/>
        </attvalues>
        <viz:color r="255" g="99" b="71" a="1"/>
        <viz:position x="72.9313214185622" y="-146.419110881213" z="0"/>
        <viz:size value="5"/>
      </node>
      <node id="6" label="FASV16">
        <attvalues>
          <attvalue for="att1" value="FASV16"/>
          <attvalue for="att2" value="0.173245288338813"/>
        </attvalues>
        <viz:color r="255" g="99" b="71" a="1"/>
        <viz:position x="90.4671705060252" y="-112.079558725612" z="0"/>
        <viz:size value="5"/>
      </node>
      <node id="7" label="FASV17">
        <attvalues>
          <attvalue for="att1" value="FASV17"/>
          <attvalue for="att2" value="0.615103702156821"/>
        </attvalues>
        <viz:color r="255" g="99" b="71" a="1"/>
        <viz:position x="-179.271581269717" y="-165.389723256034" z="0"/>
        <viz:size value="5"/>
      </node>
      <node id="8" label="FASV18">
        <attvalues>
          <attvalue for="att1" value="FASV18"/>
          <attvalue for="att2" value="0.303443118173943"/>
        </attvalues>
        <viz:color r="255" g="99" b="71" a="1"/>
        <viz:position x="229.365740763364" y="-2.46312903597996" z="0"/>
        <viz:size value="5"/>
      </node>
      <node id="9" label="FASV21">
        <attvalues>
          <attvalue for="att1" value="FASV21"/>
          <attvalue for="att2" value="6.00839990862781"/>
        </attvalues>
        <viz:color r="255" g="99" b="71" a="1"/>
        <viz:position x="218.490925227224" y="191.378850130435" z="0"/>
        <viz:size value="5"/>
      </node>
      <node id="10" label="FASV27">
        <attvalues>
          <attvalue for="att1" value="FASV27"/>
          <attvalue for="att2" value="0.394438358828838"/>
        </attvalues>
        <viz:color r="255" g="99" b="71" a="1"/>
        <viz:position x="19.7996063155088" y="96.2583550697896" z="0"/>
        <viz:size value="5"/>
      </node>
      <node id="11" label="FASV33">
        <attvalues>
          <attvalue for="att1" value="FASV33"/>
          <attvalue for="att2" value="1.9441468649614"/>
        </attvalues>
        <viz:color r="255" g="99" b="71" a="1"/>
        <viz:position x="-131.644802183133" y="-88.9065425026396" z="0"/>
        <viz:size value="5"/>
      </node>
      <node id="12" label="FASV3">
        <attvalues>
          <attvalue for="att1" value="FASV3"/>
          <attvalue for="att2" value="0.705420436460519"/>
        </attvalues>
        <viz:color r="255" g="99" b="71" a="1"/>
        <viz:position x="113.318828744811" y="110.790111418818" z="0"/>
        <viz:size value="5"/>
      </node>
      <node id="13" label="FASV34">
        <attvalues>
          <attvalue for="att1" value="FASV34"/>
          <attvalue for="att2" value="0.485810547456619"/>
        </attvalues>
        <viz:color r="255" g="99" b="71" a="1"/>
        <viz:position x="-38.6205151627424" y="-85.5423839530554" z="0"/>
        <viz:size value="5"/>
      </node>
      <node id="14" label="FASV37">
        <attvalues>
          <attvalue for="att1" value="FASV37"/>
          <attvalue for="att2" value="4.22068645241446"/>
        </attvalues>
        <viz:color r="255" g="99" b="71" a="1"/>
        <viz:position x="229.446099482313" y="236.299774107877" z="0"/>
        <viz:size value="5"/>
      </node>
      <node id="15" label="FASV38">
        <attvalues>
          <attvalue for="att1" value="FASV38"/>
          <attvalue for="att2" value="0.135776659833856"/>
        </attvalues>
        <viz:color r="255" g="99" b="71" a="1"/>
        <viz:position x="39.4513394043076" y="-175.930982182931" z="0"/>
        <viz:size value="5"/>
      </node>
      <node id="16" label="FASV41">
        <attvalues>
          <attvalue for="att1" value="FASV41"/>
          <attvalue for="att2" value="0.107354782678185"/>
        </attvalues>
        <viz:color r="255" g="99" b="71" a="1"/>
        <viz:position x="237.493971853447" y="-124.385434887331" z="0"/>
        <viz:size value="5"/>
      </node>
      <node id="17" label="FASV47">
        <attvalues>
          <attvalue for="att1" value="FASV47"/>
          <attvalue for="att2" value="0.14889444929032"/>
        </attvalues>
        <viz:color r="255" g="99" b="71" a="1"/>
        <viz:position x="-250" y="197.204570562405" z="0"/>
        <viz:size value="5"/>
      </node>
      <node id="18" label="FASV48">
        <attvalues>
          <attvalue for="att1" value="FASV48"/>
          <attvalue for="att2" value="1.79683559715721"/>
        </attvalues>
        <viz:color r="255" g="99" b="71" a="1"/>
        <viz:position x="-1.93755769623908" y="226.537737950883" z="0"/>
        <viz:size value="5"/>
      </node>
      <node id="19" label="FASV49">
        <attvalues>
          <attvalue for="att1" value="FASV49"/>
          <attvalue for="att2" value="4.14265822202688"/>
        </attvalues>
        <viz:color r="255" g="99" b="71" a="1"/>
        <viz:position x="-54.4415624369916" y="-137.688188581935" z="0"/>
        <viz:size value="5"/>
      </node>
      <node id="20" label="FASV50">
        <attvalues>
          <attvalue for="att1" value="FASV50"/>
          <attvalue for="att2" value="1.65849569110772"/>
        </attvalues>
        <viz:color r="255" g="99" b="71" a="1"/>
        <viz:position x="108.260352598448" y="-142.235200179955" z="0"/>
        <viz:size value="5"/>
      </node>
      <node id="21" label="FASV52">
        <attvalues>
          <attvalue for="att1" value="FASV52"/>
          <attvalue for="att2" value="0.502848595831106"/>
        </attvalues>
        <viz:color r="255" g="99" b="71" a="1"/>
        <viz:position x="50.1150859483975" y="-167.96155709947" z="0"/>
        <viz:size value="5"/>
      </node>
      <node id="22" label="FASV53">
        <attvalues>
          <attvalue for="att1" value="FASV53"/>
          <attvalue for="att2" value="0.14919600766863"/>
        </attvalues>
        <viz:color r="255" g="99" b="71" a="1"/>
        <viz:position x="-21.6294393774305" y="66.1794638655178" z="0"/>
        <viz:size value="5"/>
      </node>
      <node id="23" label="FASV54">
        <attvalues>
          <attvalue for="att1" value="FASV54"/>
          <attvalue for="att2" value="0.0828531644405376"/>
        </attvalues>
        <viz:color r="255" g="99" b="71" a="1"/>
        <viz:position x="51.4452582555717" y="235.509840919894" z="0"/>
        <viz:size value="5"/>
      </node>
      <node id="24" label="FASV56">
        <attvalues>
          <attvalue for="att1" value="FASV56"/>
          <attvalue for="att2" value="1.84576344403793"/>
        </attvalues>
        <viz:color r="255" g="99" b="71" a="1"/>
        <viz:position x="190.418622751204" y="246.385498672547" z="0"/>
        <viz:size value="5"/>
      </node>
      <node id="25" label="FASV57">
        <attvalues>
          <attvalue for="att1" value="FASV57"/>
          <attvalue for="att2" value="0.0904675134928527"/>
        </attvalues>
        <viz:color r="255" g="99" b="71" a="1"/>
        <viz:position x="179.149939818023" y="85.8628576218585" z="0"/>
        <viz:size value="5"/>
      </node>
      <node id="26" label="FASV58">
        <attvalues>
          <attvalue for="att1" value="FASV58"/>
          <attvalue for="att2" value="1.5792612272069"/>
        </attvalues>
        <viz:color r="255" g="99" b="71" a="1"/>
        <viz:position x="141.334952441118" y="1.46629171893719" z="0"/>
        <viz:size value="5"/>
      </node>
      <node id="27" label="FASV59">
        <attvalues>
          <attvalue for="att1" value="FASV59"/>
          <attvalue for="att2" value="4.39634420777975"/>
        </attvalues>
        <viz:color r="255" g="99" b="71" a="1"/>
        <viz:position x="-12.167662474197" y="-17.3618287008478" z="0"/>
        <viz:size value="5"/>
      </node>
      <node id="28" label="FASV60">
        <attvalues>
          <attvalue for="att1" value="FASV60"/>
          <attvalue for="att2" value="0.173019119555081"/>
        </attvalues>
        <viz:color r="255" g="99" b="71" a="1"/>
        <viz:position x="182.849450447955" y="116.722232735963" z="0"/>
        <viz:size value="5"/>
      </node>
      <node id="29" label="FASV1">
        <attvalues>
          <attvalue for="att1" value="FASV1"/>
          <attvalue for="att2" value="0.479703990295851"/>
        </attvalues>
        <viz:color r="255" g="99" b="71" a="1"/>
        <viz:position x="-221.867948687419" y="185.056161218415" z="0"/>
        <viz:size value="5"/>
      </node>
      <node id="30" label="FASV66">
        <attvalues>
          <attvalue for="att1" value="FASV66"/>
          <attvalue for="att2" value="0.126956077268303"/>
        </attvalues>
        <viz:color r="255" g="99" b="71" a="1"/>
        <viz:position x="-137.577840815648" y="-67.4371372852024" z="0"/>
        <viz:size value="5"/>
      </node>
      <node id="31" label="FASV69">
        <attvalues>
          <attvalue for="att1" value="FASV69"/>
          <attvalue for="att2" value="1.00087225760926"/>
        </attvalues>
        <viz:color r="255" g="99" b="71" a="1"/>
        <viz:position x="-189.384505524139" y="202.633764591599" z="0"/>
        <viz:size value="5"/>
      </node>
      <node id="32" label="FASV74">
        <attvalues>
          <attvalue for="att1" value="FASV74"/>
          <attvalue for="att2" value="0.169475808609944"/>
        </attvalues>
        <viz:color r="255" g="99" b="71" a="1"/>
        <viz:position x="177.133858136525" y="-5.53284127300824" z="0"/>
        <viz:size value="5"/>
      </node>
      <node id="33" label="FASV77">
        <attvalues>
          <attvalue for="att1" value="FASV77"/>
          <attvalue for="att2" value="0.312263700739497"/>
        </attvalues>
        <viz:color r="255" g="99" b="71" a="1"/>
        <viz:position x="-149.351829994258" y="-91.764212013248" z="0"/>
        <viz:size value="5"/>
      </node>
      <node id="34" label="FASV81">
        <attvalues>
          <attvalue for="att1" value="FASV81"/>
          <attvalue for="att2" value="0.458745683003341"/>
        </attvalues>
        <viz:color r="255" g="99" b="71" a="1"/>
        <viz:position x="-169.723057445473" y="135.417226675788" z="0"/>
        <viz:size value="5"/>
      </node>
      <node id="35" label="FASV83">
        <attvalues>
          <attvalue for="att1" value="FASV83"/>
          <attvalue for="att2" value="0.242377546566268"/>
        </attvalues>
        <viz:color r="255" g="99" b="71" a="1"/>
        <viz:position x="139.432631536945" y="62.2788271785792" z="0"/>
        <viz:size value="5"/>
      </node>
      <node id="36" label="FASV84">
        <attvalues>
          <attvalue for="att1" value="FASV84"/>
          <attvalue for="att2" value="0.902715005469515"/>
        </attvalues>
        <viz:color r="255" g="99" b="71" a="1"/>
        <viz:position x="-86.7399268467094" y="-56.1600014036341" z="0"/>
        <viz:size value="5"/>
      </node>
      <node id="37" label="FASV96">
        <attvalues>
          <attvalue for="att1" value="FASV96"/>
          <attvalue for="att2" value="0.0912967990332038"/>
        </attvalues>
        <viz:color r="255" g="99" b="71" a="1"/>
        <viz:position x="69.5118454790921" y="-153.022268451508" z="0"/>
        <viz:size value="5"/>
      </node>
      <node id="38" label="FASV98">
        <attvalues>
          <attvalue for="att1" value="FASV98"/>
          <attvalue for="att2" value="1.00584797085137"/>
        </attvalues>
        <viz:color r="255" g="99" b="71" a="1"/>
        <viz:position x="178.377364293746" y="-168.551521103528" z="0"/>
        <viz:size value="5"/>
      </node>
      <node id="39" label="FASV101">
        <attvalues>
          <attvalue for="att1" value="FASV101"/>
          <attvalue for="att2" value="0.0729771275509012"/>
        </attvalues>
        <viz:color r="255" g="99" b="71" a="1"/>
        <viz:position x="-129.632745433361" y="218.236004061418" z="0"/>
        <viz:size value="5"/>
      </node>
      <node id="40" label="FASV103">
        <attvalues>
          <attvalue for="att1" value="FASV103"/>
          <attvalue for="att2" value="0.886807801013688"/>
        </attvalues>
        <viz:color r="255" g="99" b="71" a="1"/>
        <viz:position x="-55.4035655671726" y="-239.357672158472" z="0"/>
        <viz:size value="5"/>
      </node>
      <node id="41" label="FASV108">
        <attvalues>
          <attvalue for="att1" value="FASV108"/>
          <attvalue for="att2" value="0.285877342637414"/>
        </attvalues>
        <viz:color r="255" g="99" b="71" a="1"/>
        <viz:position x="-248.47102622334" y="28.3481433548175" z="0"/>
        <viz:size value="5"/>
      </node>
      <node id="42" label="FASV109">
        <attvalues>
          <attvalue for="att1" value="FASV109"/>
          <attvalue for="att2" value="0.928045909247514"/>
        </attvalues>
        <viz:color r="255" g="99" b="71" a="1"/>
        <viz:position x="133.990883101175" y="170.44607668932" z="0"/>
        <viz:size value="5"/>
      </node>
      <node id="43" label="FASV110">
        <attvalues>
          <attvalue for="att1" value="FASV110"/>
          <attvalue for="att2" value="0.267859229533421"/>
        </attvalues>
        <viz:color r="255" g="99" b="71" a="1"/>
        <viz:position x="-214.491547266646" y="131.534688201718" z="0"/>
        <viz:size value="5"/>
      </node>
      <node id="44" label="FASV2">
        <attvalues>
          <attvalue for="att1" value="FASV2"/>
          <attvalue for="att2" value="0.206567489142014"/>
        </attvalues>
        <viz:color r="255" g="99" b="71" a="1"/>
        <viz:position x="-72.9638953346297" y="173.902783572374" z="0"/>
        <viz:size value="5"/>
      </node>
      <node id="45" label="FASV111">
        <attvalues>
          <attvalue for="att1" value="FASV111"/>
          <attvalue for="att2" value="0.0820992684947638"/>
        </attvalues>
        <viz:color r="255" g="99" b="71" a="1"/>
        <viz:position x="-136.401893434941" y="-115.807813213048" z="0"/>
        <viz:size value="5"/>
      </node>
      <node id="46" label="FASV71">
        <attvalues>
          <attvalue for="att1" value="FASV71"/>
          <attvalue for="att2" value="0.0879042672772219"/>
        </attvalues>
        <viz:color r="255" g="99" b="71" a="1"/>
        <viz:position x="69.240836715348" y="-92.8650096917665" z="0"/>
        <viz:size value="5"/>
      </node>
      <node id="47" label="FASV12">
        <attvalues>
          <attvalue for="att1" value="FASV12"/>
          <attvalue for="att2" value="0.178748728742961"/>
        </attvalues>
        <viz:color r="255" g="99" b="71" a="1"/>
        <viz:position x="238.513788182418" y="-130.528083612392" z="0"/>
        <viz:size value="5"/>
      </node>
      <node id="48" label="FASV126">
        <attvalues>
          <attvalue for="att1" value="FASV126"/>
          <attvalue for="att2" value="0.266879164803915"/>
        </attvalues>
        <viz:color r="255" g="99" b="71" a="1"/>
        <viz:position x="38.8781630075492" y="165.829702395205" z="0"/>
        <viz:size value="5"/>
      </node>
      <node id="49" label="FASV127">
        <attvalues>
          <attvalue for="att1" value="FASV127"/>
          <attvalue for="att2" value="0.199028529684276"/>
        </attvalues>
        <viz:color r="255" g="99" b="71" a="1"/>
        <viz:position x="81.7810130966884" y="-111.899802337279" z="0"/>
        <viz:size value="5"/>
      </node>
      <node id="50" label="FASV132">
        <attvalues>
          <attvalue for="att1" value="FASV132"/>
          <attvalue for="att2" value="0.678129403223508"/>
        </attvalues>
        <viz:color r="255" g="99" b="71" a="1"/>
        <viz:position x="205.101270313498" y="-9.31788727309197" z="0"/>
        <viz:size value="5"/>
      </node>
      <node id="51" label="FASV137">
        <attvalues>
          <attvalue for="att1" value="FASV137"/>
          <attvalue for="att2" value="0.259641763724487"/>
        </attvalues>
        <viz:color r="255" g="99" b="71" a="1"/>
        <viz:position x="100.18011982882" y="-123.197404109353" z="0"/>
        <viz:size value="5"/>
      </node>
      <node id="52" label="FASV140">
        <attvalues>
          <attvalue for="att1" value="FASV140"/>
          <attvalue for="att2" value="0.0994388752475606"/>
        </attvalues>
        <viz:color r="255" g="99" b="71" a="1"/>
        <viz:position x="193.922360228891" y="-208.294464972225" z="0"/>
        <viz:size value="5"/>
      </node>
      <node id="53" label="FASV141">
        <attvalues>
          <attvalue for="att1" value="FASV141"/>
          <attvalue for="att2" value="0.112330495920292"/>
        </attvalues>
        <viz:color r="255" g="99" b="71" a="1"/>
        <viz:position x="-157.480624211551" y="84.1163607547411" z="0"/>
        <viz:size value="5"/>
      </node>
      <node id="54" label="FASV26">
        <attvalues>
          <attvalue for="att1" value="FASV26"/>
          <attvalue for="att2" value="0.122809649566548"/>
        </attvalues>
        <viz:color r="255" g="99" b="71" a="1"/>
        <viz:position x="146.226843180043" y="-81.3367716271801" z="0"/>
        <viz:size value="5"/>
      </node>
      <node id="55" label="FASV6">
        <attvalues>
          <attvalue for="att1" value="FASV6"/>
          <attvalue for="att2" value="0.0916737470060907"/>
        </attvalues>
        <viz:color r="255" g="99" b="71" a="1"/>
        <viz:position x="175.099364716347" y="-184.117275051088" z="0"/>
        <viz:size value="5"/>
      </node>
      <node id="56" label="FASV139">
        <attvalues>
          <attvalue for="att1" value="FASV139"/>
          <attvalue for="att2" value="0.0948401099783406"/>
        </attvalues>
        <viz:color r="255" g="99" b="71" a="1"/>
        <viz:position x="-188.957875785057" y="-30.5190866541053" z="0"/>
        <viz:size value="5"/>
      </node>
      <node id="57" label="FASV153">
        <attvalues>
          <attvalue for="att1" value="FASV153"/>
          <attvalue for="att2" value="0.491464767049922"/>
        </attvalues>
        <viz:color r="255" g="99" b="71" a="1"/>
        <viz:position x="-202.315147239914" y="189.026125201874" z="0"/>
        <viz:size value="5"/>
      </node>
      <node id="58" label="FASV160">
        <attvalues>
          <attvalue for="att1" value="FASV160"/>
          <attvalue for="att2" value="0.151910033073415"/>
        </attvalues>
        <viz:color r="255" g="99" b="71" a="1"/>
        <viz:position x="102.293238974723" y="-199.350452287704" z="0"/>
        <viz:size value="5"/>
      </node>
      <node id="59" label="FASV142">
        <attvalues>
          <attvalue for="att1" value="FASV142"/>
          <attvalue for="att2" value="0.265748320885255"/>
        </attvalues>
        <viz:color r="255" g="99" b="71" a="1"/>
        <viz:position x="240.915384028107" y="156.223819298276" z="0"/>
        <viz:size value="5"/>
      </node>
      <node id="60" label="FASV5">
        <attvalues>
          <attvalue for="att1" value="FASV5"/>
          <attvalue for="att2" value="0.134570426320618"/>
        </attvalues>
        <viz:color r="255" g="99" b="71" a="1"/>
        <viz:position x="-97.1624187251359" y="83.7999042151582" z="0"/>
        <viz:size value="5"/>
      </node>
      <node id="61" label="FASV176">
        <attvalues>
          <attvalue for="att1" value="FASV176"/>
          <attvalue for="att2" value="0.107807120245649"/>
        </attvalues>
        <viz:color r="255" g="99" b="71" a="1"/>
        <viz:position x="-246.274629966356" y="247.063101907914" z="0"/>
        <viz:size value="5"/>
      </node>
      <node id="62" label="FASV182">
        <attvalues>
          <attvalue for="att1" value="FASV182"/>
          <attvalue for="att2" value="0.184327558741687"/>
        </attvalues>
        <viz:color r="255" g="99" b="71" a="1"/>
        <viz:position x="-93.6111577556667" y="163.097745682323" z="0"/>
        <viz:size value="5"/>
      </node>
      <node id="63" label="FASV185">
        <attvalues>
          <attvalue for="att1" value="FASV185"/>
          <attvalue for="att2" value="0.215765019680454"/>
        </attvalues>
        <viz:color r="255" g="99" b="71" a="1"/>
        <viz:position x="44.8321178789485" y="-46.2110310528284" z="0"/>
        <viz:size value="5"/>
      </node>
      <node id="64" label="FASV190">
        <attvalues>
          <attvalue for="att1" value="FASV190"/>
          <attvalue for="att2" value="0.0868488129531386"/>
        </attvalues>
        <viz:color r="255" g="99" b="71" a="1"/>
        <viz:position x="-80.3209626016867" y="204.836949558082" z="0"/>
        <viz:size value="5"/>
      </node>
      <node id="65" label="FASV188">
        <attvalues>
          <attvalue for="att1" value="FASV188"/>
          <attvalue for="att2" value="0.0818730997110317"/>
        </attvalues>
        <viz:color r="255" g="99" b="71" a="1"/>
        <viz:position x="77.6944552057607" y="97.3223924579259" z="0"/>
        <viz:size value="5"/>
      </node>
      <node id="66" label="FASV95">
        <attvalues>
          <attvalue for="att1" value="FASV95"/>
          <attvalue for="att2" value="0.153267045775808"/>
        </attvalues>
        <viz:color r="255" g="99" b="71" a="1"/>
        <viz:position x="-143.764054655397" y="52.0784058265032" z="0"/>
        <viz:size value="5"/>
      </node>
      <node id="67" label="FASV202">
        <attvalues>
          <attvalue for="att1" value="FASV202"/>
          <attvalue for="att2" value="0.0981572521397452"/>
        </attvalues>
        <viz:color r="255" g="99" b="71" a="1"/>
        <viz:position x="36.7993673791875" y="109.337112902193" z="0"/>
        <viz:size value="5"/>
      </node>
      <node id="68" label="FASV213">
        <attvalues>
          <attvalue for="att1" value="FASV213"/>
          <attvalue for="att2" value="0.107279393083608"/>
        </attvalues>
        <viz:color r="255" g="99" b="71" a="1"/>
        <viz:position x="153.167524652725" y="134.167672401277" z="0"/>
        <viz:size value="5"/>
      </node>
      <node id="69" label="FASV214">
        <attvalues>
          <attvalue for="att1" value="FASV214"/>
          <attvalue for="att2" value="0.114139846190149"/>
        </attvalues>
        <viz:color r="255" g="99" b="71" a="1"/>
        <viz:position x="239.273877648237" y="217.910726164701" z="0"/>
        <viz:size value="5"/>
      </node>
      <node id="70" label="FASV46">
        <attvalues>
          <attvalue for="att1" value="FASV46"/>
          <attvalue for="att2" value="0.129594713078511"/>
        </attvalues>
        <viz:color r="255" g="99" b="71" a="1"/>
        <viz:position x="189.191724127088" y="189.879873707796" z="0"/>
        <viz:size value="5"/>
      </node>
      <node id="71" label="FASV222">
        <attvalues>
          <attvalue for="att1" value="FASV222"/>
          <attvalue for="att2" value="0.078932905522514"/>
        </attvalues>
        <viz:color r="255" g="99" b="71" a="1"/>
        <viz:position x="108.875796513539" y="236.401992184192" z="0"/>
        <viz:size value="5"/>
      </node>
      <node id="72" label="FASV80">
        <attvalues>
          <attvalue for="att1" value="FASV80"/>
          <attvalue for="att2" value="0.14112932104885"/>
        </attvalues>
        <viz:color r="255" g="99" b="71" a="1"/>
        <viz:position x="118.104323330193" y="83.4703037173863" z="0"/>
        <viz:size value="5"/>
      </node>
      <node id="73" label="FASV224">
        <attvalues>
          <attvalue for="att1" value="FASV224"/>
          <attvalue for="att2" value="0.134645815915196"/>
        </attvalues>
        <viz:color r="255" g="99" b="71" a="1"/>
        <viz:position x="140.140552458267" y="42.1226039599298" z="0"/>
        <viz:size value="5"/>
      </node>
      <node id="74" label="FASV240">
        <attvalues>
          <attvalue for="att1" value="FASV240"/>
          <attvalue for="att2" value="0.0790082951170914"/>
        </attvalues>
        <viz:color r="255" g="99" b="71" a="1"/>
        <viz:position x="184.002343904879" y="192.086334700171" z="0"/>
        <viz:size value="5"/>
      </node>
      <node id="75" label="FASV11">
        <attvalues>
          <attvalue for="att1" value="FASV11"/>
          <attvalue for="att2" value="0.0713185564701989"/>
        </attvalues>
        <viz:color r="255" g="99" b="71" a="1"/>
        <viz:position x="-159.109121791281" y="80.3874298223822" z="0"/>
        <viz:size value="5"/>
      </node>
      <node id="76" label="FASV249">
        <attvalues>
          <attvalue for="att1" value="FASV249"/>
          <attvalue for="att2" value="0.0824762164676507"/>
        </attvalues>
        <viz:color r="255" g="99" b="71" a="1"/>
        <viz:position x="217.057131419613" y="72.6276088681494" z="0"/>
        <viz:size value="5"/>
      </node>
      <node id="77" label="FASV65">
        <attvalues>
          <attvalue for="att1" value="FASV65"/>
          <attvalue for="att2" value="0.177542495229723"/>
        </attvalues>
        <viz:color r="255" g="99" b="71" a="1"/>
        <viz:position x="-10.7997042475485" y="86.3508637485124" z="0"/>
        <viz:size value="5"/>
      </node>
      <node id="78" label="FASV257">
        <attvalues>
          <attvalue for="att1" value="FASV257"/>
          <attvalue for="att2" value="0.206944437114901"/>
        </attvalues>
        <viz:color r="255" g="99" b="71" a="1"/>
        <viz:position x="-210.672008813914" y="93.5536167763762" z="0"/>
        <viz:size value="5"/>
      </node>
      <node id="79" label="FASV266">
        <attvalues>
          <attvalue for="att1" value="FASV266"/>
          <attvalue for="att2" value="0.220891512111715"/>
        </attvalues>
        <viz:color r="255" g="99" b="71" a="1"/>
        <viz:position x="75.3432548842677" y="-11.3065035006893" z="0"/>
        <viz:size value="5"/>
      </node>
      <node id="80" label="FASV24">
        <attvalues>
          <attvalue for="att1" value="FASV24"/>
          <attvalue for="att2" value="0.111350431190786"/>
        </attvalues>
        <viz:color r="255" g="99" b="71" a="1"/>
        <viz:position x="-145.692340825941" y="-120.537248689757" z="0"/>
        <viz:size value="5"/>
      </node>
      <node id="81" label="FASV291">
        <attvalues>
          <attvalue for="att1" value="FASV291"/>
          <attvalue for="att2" value="0.0948401099783406"/>
        </attvalues>
        <viz:color r="255" g="99" b="71" a="1"/>
        <viz:position x="96.0726380520438" y="-235.441990050508" z="0"/>
        <viz:size value="5"/>
      </node>
      <node id="82" label="FASV293">
        <attvalues>
          <attvalue for="att1" value="FASV293"/>
          <attvalue for="att2" value="0.187343142524782"/>
        </attvalues>
        <viz:color r="255" g="99" b="71" a="1"/>
        <viz:position x="-207.119897478147" y="-102.660527103083" z="0"/>
        <viz:size value="5"/>
      </node>
      <node id="83" label="FASV288">
        <attvalues>
          <attvalue for="att1" value="FASV288"/>
          <attvalue for="att2" value="0.0790082951170914"/>
        </attvalues>
        <viz:color r="255" g="99" b="71" a="1"/>
        <viz:position x="-133.863445848163" y="-93.6631531728063" z="0"/>
        <viz:size value="5"/>
      </node>
      <node id="84" label="FASV313">
        <attvalues>
          <attvalue for="att1" value="FASV313"/>
          <attvalue for="att2" value="0.0911460198440491"/>
        </attvalues>
        <viz:color r="255" g="99" b="71" a="1"/>
        <viz:position x="-32.5621936898482" y="239.131327040862" z="0"/>
        <viz:size value="5"/>
      </node>
      <node id="85" label="FASV44">
        <attvalues>
          <attvalue for="att1" value="FASV44"/>
          <attvalue for="att2" value="0.174828469824938"/>
        </attvalues>
        <viz:color r="255" g="99" b="71" a="1"/>
        <viz:position x="-17.7931127320692" y="-91.1228135116821" z="0"/>
        <viz:size value="5"/>
      </node>
      <node id="86" label="FASV64">
        <attvalues>
          <attvalue for="att1" value="FASV64"/>
          <attvalue for="att2" value="0.166611004016004"/>
        </attvalues>
        <viz:color r="255" g="99" b="71" a="1"/>
        <viz:position x="-188.337450948253" y="-213.116081541925" z="0"/>
        <viz:size value="5"/>
      </node>
      <node id="87" label="FASV324">
        <attvalues>
          <attvalue for="att1" value="FASV324"/>
          <attvalue for="att2" value="0.414115043013533"/>
        </attvalues>
        <viz:color r="255" g="99" b="71" a="1"/>
        <viz:position x="-25.0883775942714" y="178.832941136194" z="0"/>
        <viz:size value="5"/>
      </node>
      <node id="88" label="FASV43">
        <attvalues>
          <attvalue for="att1" value="FASV43"/>
          <attvalue for="att2" value="0.0882812152501087"/>
        </attvalues>
        <viz:color r="255" g="99" b="71" a="1"/>
        <viz:position x="81.5671858208152" y="114.689781119432" z="0"/>
        <viz:size value="5"/>
      </node>
      <node id="89" label="FASV332">
        <attvalues>
          <attvalue for="att1" value="FASV332"/>
          <attvalue for="att2" value="0.0986849793017868"/>
        </attvalues>
        <viz:color r="255" g="99" b="71" a="1"/>
        <viz:position x="79.3563691819237" y="-150.536563337146" z="0"/>
        <viz:size value="5"/>
      </node>
      <node id="90" label="FASV336">
        <attvalues>
          <attvalue for="att1" value="FASV336"/>
          <attvalue for="att2" value="0.136455166185053"/>
        </attvalues>
        <viz:color r="255" g="99" b="71" a="1"/>
        <viz:position x="-74.8470763657661" y="-48.4312476695025" z="0"/>
        <viz:size value="5"/>
      </node>
      <node id="91" label="FASV357">
        <attvalues>
          <attvalue for="att1" value="FASV357"/>
          <attvalue for="att2" value="0.211920150357007"/>
        </attvalues>
        <viz:color r="255" g="99" b="71" a="1"/>
        <viz:position x="-208.590089161777" y="-73.8452989505146" z="0"/>
        <viz:size value="5"/>
      </node>
      <node id="92" label="FASV360">
        <attvalues>
          <attvalue for="att1" value="FASV360"/>
          <attvalue for="att2" value="0.15492561685651"/>
        </attvalues>
        <viz:color r="255" g="99" b="71" a="1"/>
        <viz:position x="-1.94906470433378" y="30.8126300367082" z="0"/>
        <viz:size value="5"/>
      </node>
      <node id="93" label="FASV86">
        <attvalues>
          <attvalue for="att1" value="FASV86"/>
          <attvalue for="att2" value="0.135475101455547"/>
        </attvalues>
        <viz:color r="255" g="99" b="71" a="1"/>
        <viz:position x="194.209974494514" y="-218.476917187431" z="0"/>
        <viz:size value="5"/>
      </node>
      <node id="94" label="FASV398">
        <attvalues>
          <attvalue for="att1" value="FASV398"/>
          <attvalue for="att2" value="0.080139139035752"/>
        </attvalues>
        <viz:color r="255" g="99" b="71" a="1"/>
        <viz:position x="33.5911241245913" y="155.078461382402" z="0"/>
        <viz:size value="5"/>
      </node>
      <node id="95" label="FASV396">
        <attvalues>
          <attvalue for="att1" value="FASV396"/>
          <attvalue for="att2" value="0.0880550464663766"/>
        </attvalues>
        <viz:color r="255" g="99" b="71" a="1"/>
        <viz:position x="174.796498341995" y="-120.486228511755" z="0"/>
        <viz:size value="5"/>
      </node>
      <node id="96" label="FASV413">
        <attvalues>
          <attvalue for="att1" value="FASV413"/>
          <attvalue for="att2" value="0.109767249704661"/>
        </attvalues>
        <viz:color r="255" g="99" b="71" a="1"/>
        <viz:position x="-16.3195457502059" y="100.534888756681" z="0"/>
        <viz:size value="5"/>
      </node>
      <node id="97" label="FASV415">
        <attvalues>
          <attvalue for="att1" value="FASV415"/>
          <attvalue for="att2" value="0.393910631666796"/>
        </attvalues>
        <viz:color r="255" g="99" b="71" a="1"/>
        <viz:position x="-97.0432656433309" y="-250" z="0"/>
        <viz:size value="5"/>
      </node>
      <node id="98" label="FASV488">
        <attvalues>
          <attvalue for="att1" value="FASV488"/>
          <attvalue for="att2" value="0.232501509676631"/>
        </attvalues>
        <viz:color r="255" g="99" b="71" a="1"/>
        <viz:position x="92.1622253489485" y="133.513899099616" z="0"/>
        <viz:size value="5"/>
      </node>
      <node id="99" label="FASV521">
        <attvalues>
          <attvalue for="att1" value="FASV521"/>
          <attvalue for="att2" value="0.151910033073415"/>
        </attvalues>
        <viz:color r="255" g="99" b="71" a="1"/>
        <viz:position x="-2.46383956400669" y="204.706170286617" z="0"/>
        <viz:size value="5"/>
      </node>
      <node id="100" label="FASV519">
        <attvalues>
          <attvalue for="att1" value="FASV519"/>
          <attvalue for="att2" value="0.291983899798182"/>
        </attvalues>
        <viz:color r="255" g="99" b="71" a="1"/>
        <viz:position x="109.986701207866" y="61.1308195925429" z="0"/>
        <viz:size value="5"/>
      </node>
      <node id="101" label="FASV534">
        <attvalues>
          <attvalue for="att1" value="FASV534"/>
          <attvalue for="att2" value="0.161936849152206"/>
        </attvalues>
        <viz:color r="255" g="99" b="71" a="1"/>
        <viz:position x="228.355540611147" y="-72.3526301540277" z="0"/>
        <viz:size value="5"/>
      </node>
      <node id="102" label="FASV550">
        <attvalues>
          <attvalue for="att1" value="FASV550"/>
          <attvalue for="att2" value="0.209130735357644"/>
        </attvalues>
        <viz:color r="255" g="99" b="71" a="1"/>
        <viz:position x="56.8289699383379" y="-194.399421136243" z="0"/>
        <viz:size value="5"/>
      </node>
      <node id="103" label="FASV365">
        <attvalues>
          <attvalue for="att1" value="FASV365"/>
          <attvalue for="att2" value="0.0784051783604723"/>
        </attvalues>
        <viz:color r="255" g="99" b="71" a="1"/>
        <viz:position x="120.530799648714" y="-98.7407119142316" z="0"/>
        <viz:size value="5"/>
      </node>
      <node id="104" label="FASV573">
        <attvalues>
          <attvalue for="att1" value="FASV573"/>
          <attvalue for="att2" value="0.0868488129531386"/>
        </attvalues>
        <viz:color r="255" g="99" b="71" a="1"/>
        <viz:position x="-99.570438856998" y="106.540415425364" z="0"/>
        <viz:size value="5"/>
      </node>
      <node id="105" label="FASV587">
        <attvalues>
          <attvalue for="att1" value="FASV587"/>
          <attvalue for="att2" value="0.13049938821344"/>
        </attvalues>
        <viz:color r="255" g="99" b="71" a="1"/>
        <viz:position x="91.108405599571" y="-140.50978977955" z="0"/>
        <viz:size value="5"/>
      </node>
      <node id="106" label="FASV637">
        <attvalues>
          <attvalue for="att1" value="FASV637"/>
          <attvalue for="att2" value="0.0722986211997048"/>
        </attvalues>
        <viz:color r="255" g="99" b="71" a="1"/>
        <viz:position x="72.7752946761951" y="197.830529672174" z="0"/>
        <viz:size value="5"/>
      </node>
      <node id="107" label="FASV699">
        <attvalues>
          <attvalue for="att1" value="FASV699"/>
          <attvalue for="att2" value="0.113989067000994"/>
        </attvalues>
        <viz:color r="255" g="99" b="71" a="1"/>
        <viz:position x="-216.211617718594" y="-123.044408113345" z="0"/>
        <viz:size value="5"/>
      </node>
      <node id="108" label="FASV781">
        <attvalues>
          <attvalue for="att1" value="FASV781"/>
          <attvalue for="att2" value="0.140450814697654"/>
        </attvalues>
        <viz:color r="255" g="99" b="71" a="1"/>
        <viz:position x="-231.805508341759" y="-40.1829337842685" z="0"/>
        <viz:size value="5"/>
      </node>
      <node id="109" label="BASV1">
        <attvalues>
          <attvalue for="att1" value="BASV1"/>
          <attvalue for="att2" value="0.0821746580893412"/>
        </attvalues>
        <viz:color r="255" g="99" b="71" a="1"/>
        <viz:position x="-36.3773737315335" y="-240.432884734607" z="0"/>
        <viz:size value="5"/>
      </node>
      <node id="110" label="BASV6">
        <attvalues>
          <attvalue for="att1" value="BASV6"/>
          <attvalue for="att2" value="0.267105333587648"/>
        </attvalues>
        <viz:color r="255" g="99" b="71" a="1"/>
        <viz:position x="-243.107142879341" y="171.268443231988" z="0"/>
        <viz:size value="5"/>
      </node>
      <node id="111" label="BASV8">
        <attvalues>
          <attvalue for="att1" value="BASV8"/>
          <attvalue for="att2" value="0.272382605208064"/>
        </attvalues>
        <viz:color r="255" g="99" b="71" a="1"/>
        <viz:position x="-84.2304009142871" y="214.47265571253" z="0"/>
        <viz:size value="5"/>
      </node>
      <node id="112" label="BASV9">
        <attvalues>
          <attvalue for="att1" value="BASV9"/>
          <attvalue for="att2" value="0.243885338457815"/>
        </attvalues>
        <viz:color r="255" g="99" b="71" a="1"/>
        <viz:position x="134.036523169613" y="24.2852718646581" z="0"/>
        <viz:size value="5"/>
      </node>
      <node id="113" label="BASV10">
        <attvalues>
          <attvalue for="att1" value="BASV10"/>
          <attvalue for="att2" value="0.172566781987616"/>
        </attvalues>
        <viz:color r="255" g="99" b="71" a="1"/>
        <viz:position x="-120.728758159899" y="-188.93326513542" z="0"/>
        <viz:size value="5"/>
      </node>
      <node id="114" label="BASV11">
        <attvalues>
          <attvalue for="att1" value="BASV11"/>
          <attvalue for="att2" value="0.0940108244379894"/>
        </attvalues>
        <viz:color r="255" g="99" b="71" a="1"/>
        <viz:position x="-233.314837784724" y="133.196336022325" z="0"/>
        <viz:size value="5"/>
      </node>
      <node id="115" label="BASV12">
        <attvalues>
          <attvalue for="att1" value="BASV12"/>
          <attvalue for="att2" value="0.0713185564701989"/>
        </attvalues>
        <viz:color r="255" g="99" b="71" a="1"/>
        <viz:position x="-200.445997551389" y="-221.861953057264" z="0"/>
        <viz:size value="5"/>
      </node>
      <node id="116" label="BASV13">
        <attvalues>
          <attvalue for="att1" value="BASV13"/>
          <attvalue for="att2" value="0.0916737470060907"/>
        </attvalues>
        <viz:color r="255" g="99" b="71" a="1"/>
        <viz:position x="122.450848485706" y="-239.88508716201" z="0"/>
        <viz:size value="5"/>
      </node>
      <node id="117" label="BASV17">
        <attvalues>
          <attvalue for="att1" value="BASV17"/>
          <attvalue for="att2" value="0.11353672943353"/>
        </attvalues>
        <viz:color r="255" g="99" b="71" a="1"/>
        <viz:position x="20.0399971132042" y="250" z="0"/>
        <viz:size value="5"/>
      </node>
      <node id="118" label="BASV18">
        <attvalues>
          <attvalue for="att1" value="BASV18"/>
          <attvalue for="att2" value="0.161936849152206"/>
        </attvalues>
        <viz:color r="255" g="99" b="71" a="1"/>
        <viz:position x="222.363554878457" y="-112.825722266727" z="0"/>
        <viz:size value="5"/>
      </node>
      <node id="119" label="BASV19">
        <attvalues>
          <attvalue for="att1" value="BASV19"/>
          <attvalue for="att2" value="0.10923952254262"/>
        </attvalues>
        <viz:color r="255" g="99" b="71" a="1"/>
        <viz:position x="27.2231358561276" y="239.523012852897" z="0"/>
        <viz:size value="5"/>
      </node>
      <node id="120" label="BASV20">
        <attvalues>
          <attvalue for="att1" value="BASV20"/>
          <attvalue for="att2" value="0.129519323483934"/>
        </attvalues>
        <viz:color r="255" g="99" b="71" a="1"/>
        <viz:position x="198.967566264015" y="-62.9779779179687" z="0"/>
        <viz:size value="5"/>
      </node>
      <node id="121" label="BASV22">
        <attvalues>
          <attvalue for="att1" value="BASV22"/>
          <attvalue for="att2" value="0.0707908293081572"/>
        </attvalues>
        <viz:color r="255" g="99" b="71" a="1"/>
        <viz:position x="22.3738670245246" y="239.324790770402" z="0"/>
        <viz:size value="5"/>
      </node>
      <node id="122" label="BASV23">
        <attvalues>
          <attvalue for="att1" value="BASV23"/>
          <attvalue for="att2" value="0.15206081226257"/>
        </attvalues>
        <viz:color r="255" g="99" b="71" a="1"/>
        <viz:position x="-64.8525267561076" y="24.3223278739314" z="0"/>
        <viz:size value="5"/>
      </node>
      <node id="123" label="BASV24">
        <attvalues>
          <attvalue for="att1" value="BASV24"/>
          <attvalue for="att2" value="0.129670102673089"/>
        </attvalues>
        <viz:color r="255" g="99" b="71" a="1"/>
        <viz:position x="218.964354386182" y="133.402142282961" z="0"/>
        <viz:size value="5"/>
      </node>
      <node id="124" label="BASV25">
        <attvalues>
          <attvalue for="att1" value="BASV25"/>
          <attvalue for="att2" value="0.148743670101165"/>
        </attvalues>
        <viz:color r="255" g="99" b="71" a="1"/>
        <viz:position x="-181.562849346996" y="149.969661433173" z="0"/>
        <viz:size value="5"/>
      </node>
      <node id="125" label="BASV26">
        <attvalues>
          <attvalue for="att1" value="BASV26"/>
          <attvalue for="att2" value="0.108033289029382"/>
        </attvalues>
        <viz:color r="255" g="99" b="71" a="1"/>
        <viz:position x="-211.09179774625" y="-130.316812693012" z="0"/>
        <viz:size value="5"/>
      </node>
      <node id="126" label="BASV27">
        <attvalues>
          <attvalue for="att1" value="BASV27"/>
          <attvalue for="att2" value="0.0992127064638284"/>
        </attvalues>
        <viz:color r="255" g="99" b="71" a="1"/>
        <viz:position x="134.581248917206" y="-89.4658900893367" z="0"/>
        <viz:size value="5"/>
      </node>
      <node id="127" label="BASV28">
        <attvalues>
          <attvalue for="att1" value="BASV28"/>
          <attvalue for="att2" value="0.0954432267349596"/>
        </attvalues>
        <viz:color r="255" g="99" b="71" a="1"/>
        <viz:position x="-70.1239589023792" y="-214.645061030122" z="0"/>
        <viz:size value="5"/>
      </node>
      <node id="128" label="BASV29">
        <attvalues>
          <attvalue for="att1" value="BASV29"/>
          <attvalue for="att2" value="0.122357311999083"/>
        </attvalues>
        <viz:color r="255" g="99" b="71" a="1"/>
        <viz:position x="-147.913095292011" y="-31.3316006765358" z="0"/>
        <viz:size value="5"/>
      </node>
      <node id="129" label="BASV30">
        <attvalues>
          <attvalue for="att1" value="BASV30"/>
          <attvalue for="att2" value="0.114366014973881"/>
        </attvalues>
        <viz:color r="255" g="99" b="71" a="1"/>
        <viz:position x="-18.8047459731396" y="-150.488596432613" z="0"/>
        <viz:size value="5"/>
      </node>
      <node id="130" label="BASV31">
        <attvalues>
          <attvalue for="att1" value="BASV31"/>
          <attvalue for="att2" value="0.0891105007904599"/>
        </attvalues>
        <viz:color r="255" g="99" b="71" a="1"/>
        <viz:position x="-180.285864542276" y="101.494612871261" z="0"/>
        <viz:size value="5"/>
      </node>
      <node id="131" label="BASV32">
        <attvalues>
          <attvalue for="att1" value="BASV32"/>
          <attvalue for="att2" value="0.0886581632229956"/>
        </attvalues>
        <viz:color r="255" g="99" b="71" a="1"/>
        <viz:position x="226.684890217545" y="-67.9181315268301" z="0"/>
        <viz:size value="5"/>
      </node>
      <node id="132" label="BASV33">
        <attvalues>
          <attvalue for="att1" value="BASV33"/>
          <attvalue for="att2" value="0.120472572134649"/>
        </attvalues>
        <viz:color r="255" g="99" b="71" a="1"/>
        <viz:position x="127.237422248887" y="-216.993286118943" z="0"/>
        <viz:size value="5"/>
      </node>
      <node id="133" label="BASV38">
        <attvalues>
          <attvalue for="att1" value="BASV38"/>
          <attvalue for="att2" value="0.107430172272763"/>
        </attvalues>
        <viz:color r="255" g="99" b="71" a="1"/>
        <viz:position x="37.68274060171" y="-35.7774482386205" z="0"/>
        <viz:size value="5"/>
      </node>
      <node id="134" label="BASV40">
        <attvalues>
          <attvalue for="att1" value="BASV40"/>
          <attvalue for="att2" value="0.0889597216013051"/>
        </attvalues>
        <viz:color r="255" g="99" b="71" a="1"/>
        <viz:position x="150.130237403963" y="113.030220790036" z="0"/>
        <viz:size value="5"/>
      </node>
      <node id="135" label="BASV43">
        <attvalues>
          <attvalue for="att1" value="BASV43"/>
          <attvalue for="att2" value="0.0726755691725917"/>
        </attvalues>
        <viz:color r="255" g="99" b="71" a="1"/>
        <viz:position x="102.104160978456" y="249.826328605804" z="0"/>
        <viz:size value="5"/>
      </node>
      <node id="136" label="BASV45">
        <attvalues>
          <attvalue for="att1" value="BASV45"/>
          <attvalue for="att2" value="0.101625173490305"/>
        </attvalues>
        <viz:color r="255" g="99" b="71" a="1"/>
        <viz:position x="250" y="-174.789362534326" z="0"/>
        <viz:size value="5"/>
      </node>
      <node id="137" label="BASV49">
        <attvalues>
          <attvalue for="att1" value="BASV49"/>
          <attvalue for="att2" value="0.0779528407930081"/>
        </attvalues>
        <viz:color r="255" g="99" b="71" a="1"/>
        <viz:position x="6.33872088769516" y="-57.3961880042801" z="0"/>
        <viz:size value="5"/>
      </node>
      <node id="138" label="BASV56">
        <attvalues>
          <attvalue for="att1" value="BASV56"/>
          <attvalue for="att2" value="0.0784051783604723"/>
        </attvalues>
        <viz:color r="255" g="99" b="71" a="1"/>
        <viz:position x="162.437884066633" y="186.010753960037" z="0"/>
        <viz:size value="5"/>
      </node>
      <node id="139" label="BASV70">
        <attvalues>
          <attvalue for="att1" value="BASV70"/>
          <attvalue for="att2" value="0.0830793332242697"/>
        </attvalues>
        <viz:color r="255" g="99" b="71" a="1"/>
        <viz:position x="47.0886471129525" y="-50.7343897150137" z="0"/>
        <viz:size value="5"/>
      </node>
    </nodes>
    <edges>
      <edge id="0" label="+" source="1" target="34" weight="0.9936536">
        <attvalues>
          <attvalue for="att1" value="+"/>
        </attvalues>
      </edge>
      <edge id="1" label="-" source="1" target="54" weight="0.9631188">
        <attvalues>
          <attvalue for="att1" value="-"/>
        </attvalues>
      </edge>
      <edge id="2" label="+" source="1" target="74" weight="0.9011234">
        <attvalues>
          <attvalue for="att1" value="+"/>
        </attvalues>
      </edge>
      <edge id="3" label="-" source="1" target="130" weight="0.7851926">
        <attvalues>
          <attvalue for="att1" value="-"/>
        </attvalues>
      </edge>
      <edge id="4" label="-" source="1" target="138" weight="0.9867921">
        <attvalues>
          <attvalue for="att1" value="-"/>
        </attvalues>
      </edge>
      <edge id="5" label="-" source="2" target="118" weight="0.9883833">
        <attvalues>
          <attvalue for="att1" value="-"/>
        </attvalues>
      </edge>
      <edge id="6" label="+" source="2" target="135" weight="0.9981346">
        <attvalues>
          <attvalue for="att1" value="+"/>
        </attvalues>
      </edge>
      <edge id="7" label="-" source="3" target="5" weight="0.9616602">
        <attvalues>
          <attvalue for="att1" value="-"/>
        </attvalues>
      </edge>
      <edge id="8" label="+" source="3" target="22" weight="0.982379">
        <attvalues>
          <attvalue for="att1" value="+"/>
        </attvalues>
      </edge>
      <edge id="9" label="+" source="3" target="28" weight="0.981578">
        <attvalues>
          <attvalue for="att1" value="+"/>
        </attvalues>
      </edge>
      <edge id="10" label="+" source="3" target="32" weight="1">
        <attvalues>
          <attvalue for="att1" value="+"/>
        </attvalues>
      </edge>
      <edge id="11" label="+" source="3" target="33" weight="0.9797621">
        <attvalues>
          <attvalue for="att1" value="+"/>
        </attvalues>
      </edge>
      <edge id="12" label="+" source="3" target="37" weight="0.988428">
        <attvalues>
          <attvalue for="att1" value="+"/>
        </attvalues>
      </edge>
      <edge id="13" label="-" source="3" target="132" weight="0.8008933">
        <attvalues>
          <attvalue for="att1" value="-"/>
        </attvalues>
      </edge>
      <edge id="14" label="-" source="4" target="48" weight="0.844019">
        <attvalues>
          <attvalue for="att1" value="-"/>
        </attvalues>
      </edge>
      <edge id="15" label="-" source="4" target="51" weight="0.8201608">
        <attvalues>
          <attvalue for="att1" value="-"/>
        </attvalues>
      </edge>
      <edge id="16" label="-" source="4" target="89" weight="0.8517071">
        <attvalues>
          <attvalue for="att1" value="-"/>
        </attvalues>
      </edge>
      <edge id="17" label="-" source="4" target="92" weight="0.8916072">
        <attvalues>
          <attvalue for="att1" value="-"/>
        </attvalues>
      </edge>
      <edge id="18" label="+" source="4" target="134" weight="0.7783265">
        <attvalues>
          <attvalue for="att1" value="+"/>
        </attvalues>
      </edge>
      <edge id="19" label="-" source="5" target="20" weight="1">
        <attvalues>
          <attvalue for="att1" value="-"/>
        </attvalues>
      </edge>
      <edge id="20" label="-" source="5" target="60" weight="0.8561591">
        <attvalues>
          <attvalue for="att1" value="-"/>
        </attvalues>
      </edge>
      <edge id="21" label="-" source="5" target="70" weight="0.9520532">
        <attvalues>
          <attvalue for="att1" value="-"/>
        </attvalues>
      </edge>
      <edge id="22" label="-" source="5" target="126" weight="0.8804891">
        <attvalues>
          <attvalue for="att1" value="-"/>
        </attvalues>
      </edge>
      <edge id="23" label="-" source="5" target="133" weight="0.9893512">
        <attvalues>
          <attvalue for="att1" value="-"/>
        </attvalues>
      </edge>
      <edge id="24" label="+" source="6" target="10" weight="0.8702826">
        <attvalues>
          <attvalue for="att1" value="+"/>
        </attvalues>
      </edge>
      <edge id="25" label="+" source="6" target="16" weight="0.8812425">
        <attvalues>
          <attvalue for="att1" value="+"/>
        </attvalues>
      </edge>
      <edge id="26" label="+" source="6" target="17" weight="0.8436432">
        <attvalues>
          <attvalue for="att1" value="+"/>
        </attvalues>
      </edge>
      <edge id="27" label="-" source="6" target="21" weight="0.991867">
        <attvalues>
          <attvalue for="att1" value="-"/>
        </attvalues>
      </edge>
      <edge id="28" label="-" source="6" target="96" weight="0.8347116">
        <attvalues>
          <attvalue for="att1" value="-"/>
        </attvalues>
      </edge>
      <edge id="29" label="-" source="7" target="49" weight="0.9355226">
        <attvalues>
          <attvalue for="att1" value="-"/>
        </attvalues>
      </edge>
      <edge id="30" label="-" source="7" target="89" weight="0.6421786">
        <attvalues>
          <attvalue for="att1" value="-"/>
        </attvalues>
      </edge>
      <edge id="31" label="+" source="7" target="98" weight="0.9343119">
        <attvalues>
          <attvalue for="att1" value="+"/>
        </attvalues>
      </edge>
      <edge id="32" label="-" source="7" target="115" weight="0.9915358">
        <attvalues>
          <attvalue for="att1" value="-"/>
        </attvalues>
      </edge>
      <edge id="33" label="-" source="7" target="121" weight="0.9824732">
        <attvalues>
          <attvalue for="att1" value="-"/>
        </attvalues>
      </edge>
      <edge id="34" label="-" source="7" target="122" weight="1">
        <attvalues>
          <attvalue for="att1" value="-"/>
        </attvalues>
      </edge>
      <edge id="35" label="+" source="7" target="134" weight="0.8374285">
        <attvalues>
          <attvalue for="att1" value="+"/>
        </attvalues>
      </edge>
      <edge id="36" label="-" source="7" target="135" weight="0.7654034">
        <attvalues>
          <attvalue for="att1" value="-"/>
        </attvalues>
      </edge>
      <edge id="37" label="+" source="8" target="14" weight="0.9909307">
        <attvalues>
          <attvalue for="att1" value="+"/>
        </attvalues>
      </edge>
      <edge id="38" label="+" source="8" target="18" weight="0.9905819">
        <attvalues>
          <attvalue for="att1" value="+"/>
        </attvalues>
      </edge>
      <edge id="39" label="+" source="8" target="35" weight="0.9818991">
        <attvalues>
          <attvalue for="att1" value="+"/>
        </attvalues>
      </edge>
      <edge id="40" label="-" source="8" target="38" weight="0.6883107">
        <attvalues>
          <attvalue for="att1" value="-"/>
        </attvalues>
      </edge>
      <edge id="41" label="-" source="8" target="131" weight="1">
        <attvalues>
          <attvalue for="att1" value="-"/>
        </attvalues>
      </edge>
      <edge id="42" label="-" source="8" target="139" weight="0.937354">
        <attvalues>
          <attvalue for="att1" value="-"/>
        </attvalues>
      </edge>
      <edge id="43" label="-" source="9" target="11" weight="0.8649715">
        <attvalues>
          <attvalue for="att1" value="-"/>
        </attvalues>
      </edge>
      <edge id="44" label="+" source="9" target="33" weight="0.6402586">
        <attvalues>
          <attvalue for="att1" value="+"/>
        </attvalues>
      </edge>
      <edge id="45" label="-" source="9" target="49" weight="0.9105159">
        <attvalues>
          <attvalue for="att1" value="-"/>
        </attvalues>
      </edge>
      <edge id="46" label="-" source="9" target="74" weight="0.8932844">
        <attvalues>
          <attvalue for="att1" value="-"/>
        </attvalues>
      </edge>
      <edge id="47" label="-" source="9" target="95" weight="0.8527663">
        <attvalues>
          <attvalue for="att1" value="-"/>
        </attvalues>
      </edge>
      <edge id="48" label="-" source="9" target="138" weight="0.8253831">
        <attvalues>
          <attvalue for="att1" value="-"/>
        </attvalues>
      </edge>
      <edge id="49" label="-" source="11" target="65" weight="0.9145302">
        <attvalues>
          <attvalue for="att1" value="-"/>
        </attvalues>
      </edge>
      <edge id="50" label="-" source="12" target="47" weight="0.8551367">
        <attvalues>
          <attvalue for="att1" value="-"/>
        </attvalues>
      </edge>
      <edge id="51" label="-" source="12" target="68" weight="0.8626565">
        <attvalues>
          <attvalue for="att1" value="-"/>
        </attvalues>
      </edge>
      <edge id="52" label="-" source="12" target="90" weight="0.9680503">
        <attvalues>
          <attvalue for="att1" value="-"/>
        </attvalues>
      </edge>
      <edge id="53" label="+" source="12" target="107" weight="0.9693509">
        <attvalues>
          <attvalue for="att1" value="+"/>
        </attvalues>
      </edge>
      <edge id="54" label="+" source="12" target="113" weight="0.9649675">
        <attvalues>
          <attvalue for="att1" value="+"/>
        </attvalues>
      </edge>
      <edge id="55" label="+" source="12" target="114" weight="0.9469574">
        <attvalues>
          <attvalue for="att1" value="+"/>
        </attvalues>
      </edge>
      <edge id="56" label="+" source="12" target="127" weight="0.8194498">
        <attvalues>
          <attvalue for="att1" value="+"/>
        </attvalues>
      </edge>
      <edge id="57" label="-" source="12" target="133" weight="0.9305214">
        <attvalues>
          <attvalue for="att1" value="-"/>
        </attvalues>
      </edge>
      <edge id="58" label="-" source="13" target="35" weight="0.9060695">
        <attvalues>
          <attvalue for="att1" value="-"/>
        </attvalues>
      </edge>
      <edge id="59" label="+" source="13" target="41" weight="1">
        <attvalues>
          <attvalue for="att1" value="+"/>
        </attvalues>
      </edge>
      <edge id="60" label="-" source="13" target="54" weight="0.9581744">
        <attvalues>
          <attvalue for="att1" value="-"/>
        </attvalues>
      </edge>
      <edge id="61" label="+" source="13" target="95" weight="0.7305197">
        <attvalues>
          <attvalue for="att1" value="+"/>
        </attvalues>
      </edge>
      <edge id="62" label="-" source="14" target="30" weight="0.9703675">
        <attvalues>
          <attvalue for="att1" value="-"/>
        </attvalues>
      </edge>
      <edge id="63" label="-" source="14" target="76" weight="0.9529673">
        <attvalues>
          <attvalue for="att1" value="-"/>
        </attvalues>
      </edge>
      <edge id="64" label="-" source="14" target="97" weight="0.9689235">
        <attvalues>
          <attvalue for="att1" value="-"/>
        </attvalues>
      </edge>
      <edge id="65" label="+" source="15" target="31" weight="0.9608903">
        <attvalues>
          <attvalue for="att1" value="+"/>
        </attvalues>
      </edge>
      <edge id="66" label="-" source="15" target="68" weight="0.9487797">
        <attvalues>
          <attvalue for="att1" value="-"/>
        </attvalues>
      </edge>
      <edge id="67" label="-" source="15" target="99" weight="0.6167532">
        <attvalues>
          <attvalue for="att1" value="-"/>
        </attvalues>
      </edge>
      <edge id="68" label="+" source="15" target="106" weight="0.8792916">
        <attvalues>
          <attvalue for="att1" value="+"/>
        </attvalues>
      </edge>
      <edge id="69" label="-" source="15" target="112" weight="0.8365175">
        <attvalues>
          <attvalue for="att1" value="-"/>
        </attvalues>
      </edge>
      <edge id="70" label="+" source="15" target="131" weight="1">
        <attvalues>
          <attvalue for="att1" value="+"/>
        </attvalues>
      </edge>
      <edge id="71" label="+" source="15" target="132" weight="0.862641">
        <attvalues>
          <attvalue for="att1" value="+"/>
        </attvalues>
      </edge>
      <edge id="72" label="+" source="15" target="136" weight="0.8399227">
        <attvalues>
          <attvalue for="att1" value="+"/>
        </attvalues>
      </edge>
      <edge id="73" label="+" source="16" target="30" weight="0.9037519">
        <attvalues>
          <attvalue for="att1" value="+"/>
        </attvalues>
      </edge>
      <edge id="74" label="+" source="16" target="49" weight="0.8944784">
        <attvalues>
          <attvalue for="att1" value="+"/>
        </attvalues>
      </edge>
      <edge id="75" label="-" source="16" target="120" weight="1">
        <attvalues>
          <attvalue for="att1" value="-"/>
        </attvalues>
      </edge>
      <edge id="76" label="+" source="16" target="138" weight="0.9432819">
        <attvalues>
          <attvalue for="att1" value="+"/>
        </attvalues>
      </edge>
      <edge id="77" label="+" source="17" target="22" weight="1">
        <attvalues>
          <attvalue for="att1" value="+"/>
        </attvalues>
      </edge>
      <edge id="78" label="-" source="17" target="58" weight="0.9861228">
        <attvalues>
          <attvalue for="att1" value="-"/>
        </attvalues>
      </edge>
      <edge id="79" label="-" source="17" target="65" weight="0.8780677">
        <attvalues>
          <attvalue for="att1" value="-"/>
        </attvalues>
      </edge>
      <edge id="80" label="+" source="17" target="125" weight="0.9164423">
        <attvalues>
          <attvalue for="att1" value="+"/>
        </attvalues>
      </edge>
      <edge id="81" label="+" source="18" target="27" weight="0.8044711">
        <attvalues>
          <attvalue for="att1" value="+"/>
        </attvalues>
      </edge>
      <edge id="82" label="-" source="18" target="30" weight="0.9340111">
        <attvalues>
          <attvalue for="att1" value="-"/>
        </attvalues>
      </edge>
      <edge id="83" label="-" source="18" target="81" weight="0.7023832">
        <attvalues>
          <attvalue for="att1" value="-"/>
        </attvalues>
      </edge>
      <edge id="84" label="-" source="18" target="83" weight="0.9182741">
        <attvalues>
          <attvalue for="att1" value="-"/>
        </attvalues>
      </edge>
      <edge id="85" label="-" source="18" target="104" weight="0.9058463">
        <attvalues>
          <attvalue for="att1" value="-"/>
        </attvalues>
      </edge>
      <edge id="86" label="-" source="18" target="110" weight="0.8985044">
        <attvalues>
          <attvalue for="att1" value="-"/>
        </attvalues>
      </edge>
      <edge id="87" label="-" source="18" target="111" weight="0.8939583">
        <attvalues>
          <attvalue for="att1" value="-"/>
        </attvalues>
      </edge>
      <edge id="88" label="-" source="18" target="124" weight="0.5922441">
        <attvalues>
          <attvalue for="att1" value="-"/>
        </attvalues>
      </edge>
      <edge id="89" label="-" source="19" target="23" weight="0.8877018">
        <attvalues>
          <attvalue for="att1" value="-"/>
        </attvalues>
      </edge>
      <edge id="90" label="-" source="19" target="61" weight="0.9372764">
        <attvalues>
          <attvalue for="att1" value="-"/>
        </attvalues>
      </edge>
      <edge id="91" label="-" source="19" target="96" weight="0.9616593">
        <attvalues>
          <attvalue for="att1" value="-"/>
        </attvalues>
      </edge>
      <edge id="92" label="-" source="20" target="53" weight="0.9506683">
        <attvalues>
          <attvalue for="att1" value="-"/>
        </attvalues>
      </edge>
      <edge id="93" label="-" source="20" target="67" weight="0.888034">
        <attvalues>
          <attvalue for="att1" value="-"/>
        </attvalues>
      </edge>
      <edge id="94" label="-" source="20" target="120" weight="0.8533043">
        <attvalues>
          <attvalue for="att1" value="-"/>
        </attvalues>
      </edge>
      <edge id="95" label="+" source="21" target="37" weight="0.9646252">
        <attvalues>
          <attvalue for="att1" value="+"/>
        </attvalues>
      </edge>
      <edge id="96" label="-" source="21" target="103" weight="0.9829169">
        <attvalues>
          <attvalue for="att1" value="-"/>
        </attvalues>
      </edge>
      <edge id="97" label="-" source="22" target="56" weight="0.9476553">
        <attvalues>
          <attvalue for="att1" value="-"/>
        </attvalues>
      </edge>
      <edge id="98" label="-" source="22" target="75" weight="0.8222497">
        <attvalues>
          <attvalue for="att1" value="-"/>
        </attvalues>
      </edge>
      <edge id="99" label="-" source="22" target="80" weight="0.6470756">
        <attvalues>
          <attvalue for="att1" value="-"/>
        </attvalues>
      </edge>
      <edge id="100" label="-" source="22" target="96" weight="0.9562141">
        <attvalues>
          <attvalue for="att1" value="-"/>
        </attvalues>
      </edge>
      <edge id="101" label="+" source="22" target="116" weight="0.8600481">
        <attvalues>
          <attvalue for="att1" value="+"/>
        </attvalues>
      </edge>
      <edge id="102" label="+" source="23" target="28" weight="0.8473281">
        <attvalues>
          <attvalue for="att1" value="+"/>
        </attvalues>
      </edge>
      <edge id="103" label="+" source="23" target="74" weight="0.8716398">
        <attvalues>
          <attvalue for="att1" value="+"/>
        </attvalues>
      </edge>
      <edge id="104" label="-" source="23" target="104" weight="0.8590383">
        <attvalues>
          <attvalue for="att1" value="-"/>
        </attvalues>
      </edge>
      <edge id="105" label="+" source="24" target="32" weight="0.8056266">
        <attvalues>
          <attvalue for="att1" value="+"/>
        </attvalues>
      </edge>
      <edge id="106" label="+" source="24" target="76" weight="0.6798589">
        <attvalues>
          <attvalue for="att1" value="+"/>
        </attvalues>
      </edge>
      <edge id="107" label="-" source="24" target="92" weight="0.7147071">
        <attvalues>
          <attvalue for="att1" value="-"/>
        </attvalues>
      </edge>
      <edge id="108" label="+" source="25" target="85" weight="0.6763537">
        <attvalues>
          <attvalue for="att1" value="+"/>
        </attvalues>
      </edge>
      <edge id="109" label="-" source="25" target="108" weight="0.7393265">
        <attvalues>
          <attvalue for="att1" value="-"/>
        </attvalues>
      </edge>
      <edge id="110" label="-" source="25" target="131" weight="0.8534325">
        <attvalues>
          <attvalue for="att1" value="-"/>
        </attvalues>
      </edge>
      <edge id="111" label="+" source="26" target="43" weight="0.9103823">
        <attvalues>
          <attvalue for="att1" value="+"/>
        </attvalues>
      </edge>
      <edge id="112" label="+" source="26" target="71" weight="0.8716222">
        <attvalues>
          <attvalue for="att1" value="+"/>
        </attvalues>
      </edge>
      <edge id="113" label="-" source="26" target="78" weight="0.8180763">
        <attvalues>
          <attvalue for="att1" value="-"/>
        </attvalues>
      </edge>
      <edge id="114" label="+" source="26" target="112" weight="0.9772959">
        <attvalues>
          <attvalue for="att1" value="+"/>
        </attvalues>
      </edge>
      <edge id="115" label="-" source="27" target="50" weight="0.7206385">
        <attvalues>
          <attvalue for="att1" value="-"/>
        </attvalues>
      </edge>
      <edge id="116" label="-" source="27" target="126" weight="0.9473791">
        <attvalues>
          <attvalue for="att1" value="-"/>
        </attvalues>
      </edge>
      <edge id="117" label="-" source="27" target="128" weight="0.8737026">
        <attvalues>
          <attvalue for="att1" value="-"/>
        </attvalues>
      </edge>
      <edge id="118" label="+" source="27" target="132" weight="0.9769709">
        <attvalues>
          <attvalue for="att1" value="+"/>
        </attvalues>
      </edge>
      <edge id="119" label="-" source="28" target="37" weight="0.7849378">
        <attvalues>
          <attvalue for="att1" value="-"/>
        </attvalues>
      </edge>
      <edge id="120" label="-" source="28" target="63" weight="0.8125774">
        <attvalues>
          <attvalue for="att1" value="-"/>
        </attvalues>
      </edge>
      <edge id="121" label="+" source="28" target="73" weight="0.8166782">
        <attvalues>
          <attvalue for="att1" value="+"/>
        </attvalues>
      </edge>
      <edge id="122" label="+" source="29" target="43" weight="0.9595171">
        <attvalues>
          <attvalue for="att1" value="+"/>
        </attvalues>
      </edge>
      <edge id="123" label="+" source="29" target="46" weight="0.7720647">
        <attvalues>
          <attvalue for="att1" value="+"/>
        </attvalues>
      </edge>
      <edge id="124" label="+" source="29" target="113" weight="0.8870523">
        <attvalues>
          <attvalue for="att1" value="+"/>
        </attvalues>
      </edge>
      <edge id="125" label="+" source="30" target="50" weight="0.8118358">
        <attvalues>
          <attvalue for="att1" value="+"/>
        </attvalues>
      </edge>
      <edge id="126" label="-" source="30" target="86" weight="0.970297">
        <attvalues>
          <attvalue for="att1" value="-"/>
        </attvalues>
      </edge>
      <edge id="127" label="+" source="30" target="122" weight="1">
        <attvalues>
          <attvalue for="att1" value="+"/>
        </attvalues>
      </edge>
      <edge id="128" label="+" source="30" target="130" weight="0.9004359">
        <attvalues>
          <attvalue for="att1" value="+"/>
        </attvalues>
      </edge>
      <edge id="129" label="-" source="30" target="136" weight="0.8736493">
        <attvalues>
          <attvalue for="att1" value="-"/>
        </attvalues>
      </edge>
      <edge id="130" label="-" source="31" target="59" weight="0.7504765">
        <attvalues>
          <attvalue for="att1" value="-"/>
        </attvalues>
      </edge>
      <edge id="131" label="-" source="31" target="64" weight="0.8215953">
        <attvalues>
          <attvalue for="att1" value="-"/>
        </attvalues>
      </edge>
      <edge id="132" label="-" source="31" target="85" weight="0.8220806">
        <attvalues>
          <attvalue for="att1" value="-"/>
        </attvalues>
      </edge>
      <edge id="133" label="-" source="31" target="91" weight="0.8345552">
        <attvalues>
          <attvalue for="att1" value="-"/>
        </attvalues>
      </edge>
      <edge id="134" label="-" source="31" target="92" weight="0.7872556">
        <attvalues>
          <attvalue for="att1" value="-"/>
        </attvalues>
      </edge>
      <edge id="135" label="-" source="31" target="105" weight="0.9802927">
        <attvalues>
          <attvalue for="att1" value="-"/>
        </attvalues>
      </edge>
      <edge id="136" label="-" source="31" target="124" weight="0.7685729">
        <attvalues>
          <attvalue for="att1" value="-"/>
        </attvalues>
      </edge>
      <edge id="137" label="-" source="31" target="128" weight="0.9181207">
        <attvalues>
          <attvalue for="att1" value="-"/>
        </attvalues>
      </edge>
      <edge id="138" label="-" source="32" target="60" weight="0.8532705">
        <attvalues>
          <attvalue for="att1" value="-"/>
        </attvalues>
      </edge>
      <edge id="139" label="-" source="32" target="81" weight="1">
        <attvalues>
          <attvalue for="att1" value="-"/>
        </attvalues>
      </edge>
      <edge id="140" label="+" source="32" target="96" weight="0.8858149">
        <attvalues>
          <attvalue for="att1" value="+"/>
        </attvalues>
      </edge>
      <edge id="141" label="+" source="32" target="103" weight="0.9603759">
        <attvalues>
          <attvalue for="att1" value="+"/>
        </attvalues>
      </edge>
      <edge id="142" label="-" source="32" target="113" weight="0.9477867">
        <attvalues>
          <attvalue for="att1" value="-"/>
        </attvalues>
      </edge>
      <edge id="143" label="+" source="32" target="119" weight="0.9587523">
        <attvalues>
          <attvalue for="att1" value="+"/>
        </attvalues>
      </edge>
      <edge id="144" label="+" source="33" target="41" weight="0.9235776">
        <attvalues>
          <attvalue for="att1" value="+"/>
        </attvalues>
      </edge>
      <edge id="145" label="+" source="33" target="99" weight="0.843276">
        <attvalues>
          <attvalue for="att1" value="+"/>
        </attvalues>
      </edge>
      <edge id="146" label="+" source="33" target="123" weight="0.8510547">
        <attvalues>
          <attvalue for="att1" value="+"/>
        </attvalues>
      </edge>
      <edge id="147" label="+" source="33" target="127" weight="0.8518868">
        <attvalues>
          <attvalue for="att1" value="+"/>
        </attvalues>
      </edge>
      <edge id="148" label="-" source="34" target="42" weight="0.8905855">
        <attvalues>
          <attvalue for="att1" value="-"/>
        </attvalues>
      </edge>
      <edge id="149" label="+" source="34" target="77" weight="0.9164315">
        <attvalues>
          <attvalue for="att1" value="+"/>
        </attvalues>
      </edge>
      <edge id="150" label="-" source="34" target="81" weight="0.8641509">
        <attvalues>
          <attvalue for="att1" value="-"/>
        </attvalues>
      </edge>
      <edge id="151" label="-" source="35" target="45" weight="0.7524477">
        <attvalues>
          <attvalue for="att1" value="-"/>
        </attvalues>
      </edge>
      <edge id="152" label="+" source="35" target="81" weight="0.9634184">
        <attvalues>
          <attvalue for="att1" value="+"/>
        </attvalues>
      </edge>
      <edge id="153" label="-" source="35" target="85" weight="0.9789968">
        <attvalues>
          <attvalue for="att1" value="-"/>
        </attvalues>
      </edge>
      <edge id="154" label="-" source="35" target="100" weight="0.8270532">
        <attvalues>
          <attvalue for="att1" value="-"/>
        </attvalues>
      </edge>
      <edge id="155" label="-" source="35" target="124" weight="0.7729368">
        <attvalues>
          <attvalue for="att1" value="-"/>
        </attvalues>
      </edge>
      <edge id="156" label="-" source="36" target="42" weight="0.696416">
        <attvalues>
          <attvalue for="att1" value="-"/>
        </attvalues>
      </edge>
      <edge id="157" label="+" source="36" target="81" weight="0.5588993">
        <attvalues>
          <attvalue for="att1" value="+"/>
        </attvalues>
      </edge>
      <edge id="158" label="-" source="36" target="82" weight="0.9379744">
        <attvalues>
          <attvalue for="att1" value="-"/>
        </attvalues>
      </edge>
      <edge id="159" label="-" source="37" target="55" weight="0.7064348">
        <attvalues>
          <attvalue for="att1" value="-"/>
        </attvalues>
      </edge>
      <edge id="160" label="-" source="37" target="112" weight="0.9029417">
        <attvalues>
          <attvalue for="att1" value="-"/>
        </attvalues>
      </edge>
      <edge id="161" label="-" source="37" target="128" weight="0.9392976">
        <attvalues>
          <attvalue for="att1" value="-"/>
        </attvalues>
      </edge>
      <edge id="162" label="-" source="38" target="40" weight="0.998255">
        <attvalues>
          <attvalue for="att1" value="-"/>
        </attvalues>
      </edge>
      <edge id="163" label="-" source="38" target="70" weight="0.8990965">
        <attvalues>
          <attvalue for="att1" value="-"/>
        </attvalues>
      </edge>
      <edge id="164" label="-" source="38" target="76" weight="0.8508132">
        <attvalues>
          <attvalue for="att1" value="-"/>
        </attvalues>
      </edge>
      <edge id="165" label="-" source="38" target="97" weight="0.7997277">
        <attvalues>
          <attvalue for="att1" value="-"/>
        </attvalues>
      </edge>
      <edge id="166" label="+" source="38" target="112" weight="0.9965397">
        <attvalues>
          <attvalue for="att1" value="+"/>
        </attvalues>
      </edge>
      <edge id="167" label="+" source="38" target="119" weight="0.9550996">
        <attvalues>
          <attvalue for="att1" value="+"/>
        </attvalues>
      </edge>
      <edge id="168" label="-" source="38" target="129" weight="0.9146702">
        <attvalues>
          <attvalue for="att1" value="-"/>
        </attvalues>
      </edge>
      <edge id="169" label="+" source="39" target="52" weight="0.9174638">
        <attvalues>
          <attvalue for="att1" value="+"/>
        </attvalues>
      </edge>
      <edge id="170" label="+" source="40" target="43" weight="0.859695">
        <attvalues>
          <attvalue for="att1" value="+"/>
        </attvalues>
      </edge>
      <edge id="171" label="+" source="40" target="96" weight="0.9489333">
        <attvalues>
          <attvalue for="att1" value="+"/>
        </attvalues>
      </edge>
      <edge id="172" label="-" source="40" target="102" weight="0.9454281">
        <attvalues>
          <attvalue for="att1" value="-"/>
        </attvalues>
      </edge>
      <edge id="173" label="+" source="40" target="118" weight="0.8220557">
        <attvalues>
          <attvalue for="att1" value="+"/>
        </attvalues>
      </edge>
      <edge id="174" label="-" source="40" target="138" weight="0.9589086">
        <attvalues>
          <attvalue for="att1" value="-"/>
        </attvalues>
      </edge>
      <edge id="175" label="+" source="41" target="44" weight="0.8580728">
        <attvalues>
          <attvalue for="att1" value="+"/>
        </attvalues>
      </edge>
      <edge id="176" label="-" source="41" target="70" weight="0.8585443">
        <attvalues>
          <attvalue for="att1" value="-"/>
        </attvalues>
      </edge>
      <edge id="177" label="+" source="41" target="112" weight="0.9390287">
        <attvalues>
          <attvalue for="att1" value="+"/>
        </attvalues>
      </edge>
      <edge id="178" label="+" source="41" target="125" weight="0.8626523">
        <attvalues>
          <attvalue for="att1" value="+"/>
        </attvalues>
      </edge>
      <edge id="179" label="-" source="42" target="52" weight="0.903429">
        <attvalues>
          <attvalue for="att1" value="-"/>
        </attvalues>
      </edge>
      <edge id="180" label="-" source="42" target="58" weight="0.9514126">
        <attvalues>
          <attvalue for="att1" value="-"/>
        </attvalues>
      </edge>
      <edge id="181" label="-" source="42" target="133" weight="0.7641258">
        <attvalues>
          <attvalue for="att1" value="-"/>
        </attvalues>
      </edge>
      <edge id="182" label="+" source="43" target="60" weight="0.6412306">
        <attvalues>
          <attvalue for="att1" value="+"/>
        </attvalues>
      </edge>
      <edge id="183" label="-" source="43" target="61" weight="0.9531798">
        <attvalues>
          <attvalue for="att1" value="-"/>
        </attvalues>
      </edge>
      <edge id="184" label="+" source="43" target="91" weight="1">
        <attvalues>
          <attvalue for="att1" value="+"/>
        </attvalues>
      </edge>
      <edge id="185" label="-" source="44" target="65" weight="0.8853669">
        <attvalues>
          <attvalue for="att1" value="-"/>
        </attvalues>
      </edge>
      <edge id="186" label="+" source="44" target="66" weight="0.8359519">
        <attvalues>
          <attvalue for="att1" value="+"/>
        </attvalues>
      </edge>
      <edge id="187" label="-" source="44" target="126" weight="0.7062303">
        <attvalues>
          <attvalue for="att1" value="-"/>
        </attvalues>
      </edge>
      <edge id="188" label="+" source="45" target="47" weight="0.8859126">
        <attvalues>
          <attvalue for="att1" value="+"/>
        </attvalues>
      </edge>
      <edge id="189" label="-" source="45" target="56" weight="0.709902">
        <attvalues>
          <attvalue for="att1" value="-"/>
        </attvalues>
      </edge>
      <edge id="190" label="-" source="45" target="63" weight="0.7175437">
        <attvalues>
          <attvalue for="att1" value="-"/>
        </attvalues>
      </edge>
      <edge id="191" label="-" source="45" target="69" weight="0.7567137">
        <attvalues>
          <attvalue for="att1" value="-"/>
        </attvalues>
      </edge>
      <edge id="192" label="-" source="45" target="70" weight="0.7889476">
        <attvalues>
          <attvalue for="att1" value="-"/>
        </attvalues>
      </edge>
      <edge id="193" label="+" source="45" target="77" weight="0.9021754">
        <attvalues>
          <attvalue for="att1" value="+"/>
        </attvalues>
      </edge>
      <edge id="194" label="+" source="45" target="83" weight="0.9924843">
        <attvalues>
          <attvalue for="att1" value="+"/>
        </attvalues>
      </edge>
      <edge id="195" label="+" source="45" target="104" weight="0.8277017">
        <attvalues>
          <attvalue for="att1" value="+"/>
        </attvalues>
      </edge>
      <edge id="196" label="-" source="45" target="119" weight="0.9120162">
        <attvalues>
          <attvalue for="att1" value="-"/>
        </attvalues>
      </edge>
      <edge id="197" label="-" source="45" target="126" weight="0.8670589">
        <attvalues>
          <attvalue for="att1" value="-"/>
        </attvalues>
      </edge>
      <edge id="198" label="+" source="45" target="136" weight="1">
        <attvalues>
          <attvalue for="att1" value="+"/>
        </attvalues>
      </edge>
      <edge id="199" label="-" source="46" target="49" weight="0.8832617">
        <attvalues>
          <attvalue for="att1" value="-"/>
        </attvalues>
      </edge>
      <edge id="200" label="-" source="46" target="66" weight="0.8847772">
        <attvalues>
          <attvalue for="att1" value="-"/>
        </attvalues>
      </edge>
      <edge id="201" label="-" source="46" target="73" weight="0.864652">
        <attvalues>
          <attvalue for="att1" value="-"/>
        </attvalues>
      </edge>
      <edge id="202" label="-" source="46" target="117" weight="0.4843555">
        <attvalues>
          <attvalue for="att1" value="-"/>
        </attvalues>
      </edge>
      <edge id="203" label="+" source="47" target="67" weight="0.5031221">
        <attvalues>
          <attvalue for="att1" value="+"/>
        </attvalues>
      </edge>
      <edge id="204" label="+" source="47" target="91" weight="0.8967809">
        <attvalues>
          <attvalue for="att1" value="+"/>
        </attvalues>
      </edge>
      <edge id="205" label="-" source="47" target="108" weight="0.8955737">
        <attvalues>
          <attvalue for="att1" value="-"/>
        </attvalues>
      </edge>
      <edge id="206" label="-" source="47" target="114" weight="0.8833826">
        <attvalues>
          <attvalue for="att1" value="-"/>
        </attvalues>
      </edge>
      <edge id="207" label="-" source="47" target="115" weight="0.8843">
        <attvalues>
          <attvalue for="att1" value="-"/>
        </attvalues>
      </edge>
      <edge id="208" label="+" source="47" target="127" weight="0.8014177">
        <attvalues>
          <attvalue for="att1" value="+"/>
        </attvalues>
      </edge>
      <edge id="209" label="-" source="47" target="128" weight="0.5922735">
        <attvalues>
          <attvalue for="att1" value="-"/>
        </attvalues>
      </edge>
      <edge id="210" label="+" source="47" target="134" weight="0.9641343">
        <attvalues>
          <attvalue for="att1" value="+"/>
        </attvalues>
      </edge>
      <edge id="211" label="-" source="48" target="56" weight="0.9108953">
        <attvalues>
          <attvalue for="att1" value="-"/>
        </attvalues>
      </edge>
      <edge id="212" label="-" source="48" target="70" weight="0.9640465">
        <attvalues>
          <attvalue for="att1" value="-"/>
        </attvalues>
      </edge>
      <edge id="213" label="-" source="48" target="113" weight="0.8999969">
        <attvalues>
          <attvalue for="att1" value="-"/>
        </attvalues>
      </edge>
      <edge id="214" label="-" source="49" target="68" weight="0.7813185">
        <attvalues>
          <attvalue for="att1" value="-"/>
        </attvalues>
      </edge>
      <edge id="215" label="+" source="49" target="106" weight="0.9715528">
        <attvalues>
          <attvalue for="att1" value="+"/>
        </attvalues>
      </edge>
      <edge id="216" label="+" source="49" target="122" weight="1">
        <attvalues>
          <attvalue for="att1" value="+"/>
        </attvalues>
      </edge>
      <edge id="217" label="+" source="49" target="123" weight="0.799937">
        <attvalues>
          <attvalue for="att1" value="+"/>
        </attvalues>
      </edge>
      <edge id="218" label="+" source="50" target="56" weight="0.9472417">
        <attvalues>
          <attvalue for="att1" value="+"/>
        </attvalues>
      </edge>
      <edge id="219" label="+" source="50" target="91" weight="0.8905752">
        <attvalues>
          <attvalue for="att1" value="+"/>
        </attvalues>
      </edge>
      <edge id="220" label="-" source="50" target="97" weight="0.8857836">
        <attvalues>
          <attvalue for="att1" value="-"/>
        </attvalues>
      </edge>
      <edge id="221" label="-" source="50" target="99" weight="0.8419701">
        <attvalues>
          <attvalue for="att1" value="-"/>
        </attvalues>
      </edge>
      <edge id="222" label="-" source="51" target="69" weight="0.9944106">
        <attvalues>
          <attvalue for="att1" value="-"/>
        </attvalues>
      </edge>
      <edge id="223" label="+" source="52" target="82" weight="0.716958">
        <attvalues>
          <attvalue for="att1" value="+"/>
        </attvalues>
      </edge>
      <edge id="224" label="-" source="52" target="105" weight="0.8772724">
        <attvalues>
          <attvalue for="att1" value="-"/>
        </attvalues>
      </edge>
      <edge id="225" label="-" source="52" target="128" weight="0.9436529">
        <attvalues>
          <attvalue for="att1" value="-"/>
        </attvalues>
      </edge>
      <edge id="226" label="+" source="53" target="61" weight="0.9689108">
        <attvalues>
          <attvalue for="att1" value="+"/>
        </attvalues>
      </edge>
      <edge id="227" label="+" source="53" target="90" weight="0.84366">
        <attvalues>
          <attvalue for="att1" value="+"/>
        </attvalues>
      </edge>
      <edge id="228" label="-" source="53" target="107" weight="0.8651692">
        <attvalues>
          <attvalue for="att1" value="-"/>
        </attvalues>
      </edge>
      <edge id="229" label="-" source="53" target="113" weight="0.8439048">
        <attvalues>
          <attvalue for="att1" value="-"/>
        </attvalues>
      </edge>
      <edge id="230" label="-" source="53" target="114" weight="0.8767996">
        <attvalues>
          <attvalue for="att1" value="-"/>
        </attvalues>
      </edge>
      <edge id="231" label="+" source="53" target="126" weight="0.86936">
        <attvalues>
          <attvalue for="att1" value="+"/>
        </attvalues>
      </edge>
      <edge id="232" label="-" source="53" target="127" weight="0.6283488">
        <attvalues>
          <attvalue for="att1" value="-"/>
        </attvalues>
      </edge>
      <edge id="233" label="-" source="54" target="61" weight="0.9308301">
        <attvalues>
          <attvalue for="att1" value="-"/>
        </attvalues>
      </edge>
      <edge id="234" label="-" source="54" target="65" weight="0.7458578">
        <attvalues>
          <attvalue for="att1" value="-"/>
        </attvalues>
      </edge>
      <edge id="235" label="-" source="54" target="75" weight="0.9778133">
        <attvalues>
          <attvalue for="att1" value="-"/>
        </attvalues>
      </edge>
      <edge id="236" label="+" source="54" target="109" weight="0.942717">
        <attvalues>
          <attvalue for="att1" value="+"/>
        </attvalues>
      </edge>
      <edge id="237" label="-" source="55" target="90" weight="0.7515734">
        <attvalues>
          <attvalue for="att1" value="-"/>
        </attvalues>
      </edge>
      <edge id="238" label="+" source="55" target="109" weight="0.8074606">
        <attvalues>
          <attvalue for="att1" value="+"/>
        </attvalues>
      </edge>
      <edge id="239" label="+" source="55" target="138" weight="0.8042692">
        <attvalues>
          <attvalue for="att1" value="+"/>
        </attvalues>
      </edge>
      <edge id="240" label="-" source="56" target="117" weight="0.9141272">
        <attvalues>
          <attvalue for="att1" value="-"/>
        </attvalues>
      </edge>
      <edge id="241" label="+" source="57" target="78" weight="0.7626536">
        <attvalues>
          <attvalue for="att1" value="+"/>
        </attvalues>
      </edge>
      <edge id="242" label="+" source="57" target="83" weight="0.8429368">
        <attvalues>
          <attvalue for="att1" value="+"/>
        </attvalues>
      </edge>
      <edge id="243" label="+" source="57" target="85" weight="0.8868534">
        <attvalues>
          <attvalue for="att1" value="+"/>
        </attvalues>
      </edge>
      <edge id="244" label="-" source="57" target="110" weight="0.9224112">
        <attvalues>
          <attvalue for="att1" value="-"/>
        </attvalues>
      </edge>
      <edge id="245" label="+" source="57" target="122" weight="0.9572916">
        <attvalues>
          <attvalue for="att1" value="+"/>
        </attvalues>
      </edge>
      <edge id="246" label="+" source="57" target="129" weight="0.9033792">
        <attvalues>
          <attvalue for="att1" value="+"/>
        </attvalues>
      </edge>
      <edge id="247" label="-" source="58" target="75" weight="0.9808547">
        <attvalues>
          <attvalue for="att1" value="-"/>
        </attvalues>
      </edge>
      <edge id="248" label="+" source="58" target="109" weight="0.9767758">
        <attvalues>
          <attvalue for="att1" value="+"/>
        </attvalues>
      </edge>
      <edge id="249" label="-" source="58" target="134" weight="0.843757">
        <attvalues>
          <attvalue for="att1" value="-"/>
        </attvalues>
      </edge>
      <edge id="250" label="-" source="59" target="60" weight="0.8137884">
        <attvalues>
          <attvalue for="att1" value="-"/>
        </attvalues>
      </edge>
      <edge id="251" label="-" source="59" target="61" weight="0.8814698">
        <attvalues>
          <attvalue for="att1" value="-"/>
        </attvalues>
      </edge>
      <edge id="252" label="-" source="59" target="74" weight="0.5896366">
        <attvalues>
          <attvalue for="att1" value="-"/>
        </attvalues>
      </edge>
      <edge id="253" label="-" source="59" target="93" weight="0.8916071">
        <attvalues>
          <attvalue for="att1" value="-"/>
        </attvalues>
      </edge>
      <edge id="254" label="-" source="59" target="97" weight="0.750624">
        <attvalues>
          <attvalue for="att1" value="-"/>
        </attvalues>
      </edge>
      <edge id="255" label="+" source="60" target="62" weight="0.9255815">
        <attvalues>
          <attvalue for="att1" value="+"/>
        </attvalues>
      </edge>
      <edge id="256" label="+" source="61" target="103" weight="0.972809">
        <attvalues>
          <attvalue for="att1" value="+"/>
        </attvalues>
      </edge>
      <edge id="257" label="+" source="62" target="109" weight="0.6633825">
        <attvalues>
          <attvalue for="att1" value="+"/>
        </attvalues>
      </edge>
      <edge id="258" label="+" source="63" target="68" weight="0.9801581">
        <attvalues>
          <attvalue for="att1" value="+"/>
        </attvalues>
      </edge>
      <edge id="259" label="+" source="64" target="108" weight="0.9893574">
        <attvalues>
          <attvalue for="att1" value="+"/>
        </attvalues>
      </edge>
      <edge id="260" label="-" source="65" target="73" weight="0.6230516">
        <attvalues>
          <attvalue for="att1" value="-"/>
        </attvalues>
      </edge>
      <edge id="261" label="-" source="65" target="96" weight="0.8168627">
        <attvalues>
          <attvalue for="att1" value="-"/>
        </attvalues>
      </edge>
      <edge id="262" label="+" source="65" target="115" weight="0.78759">
        <attvalues>
          <attvalue for="att1" value="+"/>
        </attvalues>
      </edge>
      <edge id="263" label="+" source="66" target="71" weight="0.8012358">
        <attvalues>
          <attvalue for="att1" value="+"/>
        </attvalues>
      </edge>
      <edge id="264" label="+" source="66" target="73" weight="0.9867141">
        <attvalues>
          <attvalue for="att1" value="+"/>
        </attvalues>
      </edge>
      <edge id="265" label="+" source="66" target="78" weight="0.9472673">
        <attvalues>
          <attvalue for="att1" value="+"/>
        </attvalues>
      </edge>
      <edge id="266" label="+" source="66" target="79" weight="0.939656">
        <attvalues>
          <attvalue for="att1" value="+"/>
        </attvalues>
      </edge>
      <edge id="267" label="+" source="67" target="87" weight="0.6504453">
        <attvalues>
          <attvalue for="att1" value="+"/>
        </attvalues>
      </edge>
      <edge id="268" label="+" source="67" target="122" weight="0.9946721">
        <attvalues>
          <attvalue for="att1" value="+"/>
        </attvalues>
      </edge>
      <edge id="269" label="-" source="68" target="92" weight="0.5681958">
        <attvalues>
          <attvalue for="att1" value="-"/>
        </attvalues>
      </edge>
      <edge id="270" label="-" source="68" target="115" weight="0.7882562">
        <attvalues>
          <attvalue for="att1" value="-"/>
        </attvalues>
      </edge>
      <edge id="271" label="+" source="69" target="96" weight="0.8381471">
        <attvalues>
          <attvalue for="att1" value="+"/>
        </attvalues>
      </edge>
      <edge id="272" label="+" source="69" target="102" weight="0.942129">
        <attvalues>
          <attvalue for="att1" value="+"/>
        </attvalues>
      </edge>
      <edge id="273" label="-" source="69" target="128" weight="0.825206">
        <attvalues>
          <attvalue for="att1" value="-"/>
        </attvalues>
      </edge>
      <edge id="274" label="-" source="70" target="105" weight="0.9227336">
        <attvalues>
          <attvalue for="att1" value="-"/>
        </attvalues>
      </edge>
      <edge id="275" label="-" source="72" target="80" weight="0.7299262">
        <attvalues>
          <attvalue for="att1" value="-"/>
        </attvalues>
      </edge>
      <edge id="276" label="+" source="72" target="131" weight="0.8548537">
        <attvalues>
          <attvalue for="att1" value="+"/>
        </attvalues>
      </edge>
      <edge id="277" label="+" source="72" target="137" weight="0.9584195">
        <attvalues>
          <attvalue for="att1" value="+"/>
        </attvalues>
      </edge>
      <edge id="278" label="-" source="73" target="112" weight="0.6602335">
        <attvalues>
          <attvalue for="att1" value="-"/>
        </attvalues>
      </edge>
      <edge id="279" label="-" source="73" target="135" weight="0.9188157">
        <attvalues>
          <attvalue for="att1" value="-"/>
        </attvalues>
      </edge>
      <edge id="280" label="+" source="74" target="89" weight="0.9276927">
        <attvalues>
          <attvalue for="att1" value="+"/>
        </attvalues>
      </edge>
      <edge id="281" label="+" source="74" target="118" weight="0.8993617">
        <attvalues>
          <attvalue for="att1" value="+"/>
        </attvalues>
      </edge>
      <edge id="282" label="+" source="74" target="120" weight="0.9366449">
        <attvalues>
          <attvalue for="att1" value="+"/>
        </attvalues>
      </edge>
      <edge id="283" label="+" source="74" target="124" weight="0.8867283">
        <attvalues>
          <attvalue for="att1" value="+"/>
        </attvalues>
      </edge>
      <edge id="284" label="+" source="74" target="125" weight="0.8661062">
        <attvalues>
          <attvalue for="att1" value="+"/>
        </attvalues>
      </edge>
      <edge id="285" label="+" source="74" target="126" weight="0.884994">
        <attvalues>
          <attvalue for="att1" value="+"/>
        </attvalues>
      </edge>
      <edge id="286" label="+" source="74" target="127" weight="0.9555745">
        <attvalues>
          <attvalue for="att1" value="+"/>
        </attvalues>
      </edge>
      <edge id="287" label="+" source="74" target="128" weight="0.8447975">
        <attvalues>
          <attvalue for="att1" value="+"/>
        </attvalues>
      </edge>
      <edge id="288" label="+" source="74" target="129" weight="0.929331">
        <attvalues>
          <attvalue for="att1" value="+"/>
        </attvalues>
      </edge>
      <edge id="289" label="+" source="74" target="131" weight="0.9232667">
        <attvalues>
          <attvalue for="att1" value="+"/>
        </attvalues>
      </edge>
      <edge id="290" label="-" source="75" target="105" weight="0.604148">
        <attvalues>
          <attvalue for="att1" value="-"/>
        </attvalues>
      </edge>
      <edge id="291" label="-" source="75" target="128" weight="0.7698357">
        <attvalues>
          <attvalue for="att1" value="-"/>
        </attvalues>
      </edge>
      <edge id="292" label="+" source="76" target="116" weight="0.851314">
        <attvalues>
          <attvalue for="att1" value="+"/>
        </attvalues>
      </edge>
      <edge id="293" label="+" source="76" target="122" weight="0.9539848">
        <attvalues>
          <attvalue for="att1" value="+"/>
        </attvalues>
      </edge>
      <edge id="294" label="+" source="76" target="127" weight="0.9229384">
        <attvalues>
          <attvalue for="att1" value="+"/>
        </attvalues>
      </edge>
      <edge id="295" label="-" source="77" target="103" weight="0.6026011">
        <attvalues>
          <attvalue for="att1" value="-"/>
        </attvalues>
      </edge>
      <edge id="296" label="-" source="77" target="126" weight="0.8165164">
        <attvalues>
          <attvalue for="att1" value="-"/>
        </attvalues>
      </edge>
      <edge id="297" label="+" source="78" target="84" weight="0.7765623">
        <attvalues>
          <attvalue for="att1" value="+"/>
        </attvalues>
      </edge>
      <edge id="298" label="+" source="78" target="113" weight="0.7912498">
        <attvalues>
          <attvalue for="att1" value="+"/>
        </attvalues>
      </edge>
      <edge id="299" label="+" source="78" target="115" weight="0.973855">
        <attvalues>
          <attvalue for="att1" value="+"/>
        </attvalues>
      </edge>
      <edge id="300" label="+" source="78" target="120" weight="0.935888">
        <attvalues>
          <attvalue for="att1" value="+"/>
        </attvalues>
      </edge>
      <edge id="301" label="+" source="78" target="121" weight="0.9277719">
        <attvalues>
          <attvalue for="att1" value="+"/>
        </attvalues>
      </edge>
      <edge id="302" label="+" source="78" target="124" weight="0.9211768">
        <attvalues>
          <attvalue for="att1" value="+"/>
        </attvalues>
      </edge>
      <edge id="303" label="+" source="78" target="126" weight="0.9414316">
        <attvalues>
          <attvalue for="att1" value="+"/>
        </attvalues>
      </edge>
      <edge id="304" label="+" source="78" target="127" weight="0.9649489">
        <attvalues>
          <attvalue for="att1" value="+"/>
        </attvalues>
      </edge>
      <edge id="305" label="+" source="78" target="128" weight="0.9345158">
        <attvalues>
          <attvalue for="att1" value="+"/>
        </attvalues>
      </edge>
      <edge id="306" label="-" source="79" target="129" weight="0.8521683">
        <attvalues>
          <attvalue for="att1" value="-"/>
        </attvalues>
      </edge>
      <edge id="307" label="+" source="80" target="89" weight="0.8390313">
        <attvalues>
          <attvalue for="att1" value="+"/>
        </attvalues>
      </edge>
      <edge id="308" label="+" source="80" target="118" weight="0.8229087">
        <attvalues>
          <attvalue for="att1" value="+"/>
        </attvalues>
      </edge>
      <edge id="309" label="+" source="80" target="120" weight="0.9720894">
        <attvalues>
          <attvalue for="att1" value="+"/>
        </attvalues>
      </edge>
      <edge id="310" label="+" source="80" target="124" weight="0.962755">
        <attvalues>
          <attvalue for="att1" value="+"/>
        </attvalues>
      </edge>
      <edge id="311" label="+" source="80" target="125" weight="0.9508821">
        <attvalues>
          <attvalue for="att1" value="+"/>
        </attvalues>
      </edge>
      <edge id="312" label="+" source="80" target="126" weight="0.9386431">
        <attvalues>
          <attvalue for="att1" value="+"/>
        </attvalues>
      </edge>
      <edge id="313" label="+" source="80" target="128" weight="0.9261169">
        <attvalues>
          <attvalue for="att1" value="+"/>
        </attvalues>
      </edge>
      <edge id="314" label="+" source="80" target="131" weight="0.9482929">
        <attvalues>
          <attvalue for="att1" value="+"/>
        </attvalues>
      </edge>
      <edge id="315" label="+" source="80" target="132" weight="0.9752368">
        <attvalues>
          <attvalue for="att1" value="+"/>
        </attvalues>
      </edge>
      <edge id="316" label="-" source="81" target="114" weight="0.7231004">
        <attvalues>
          <attvalue for="att1" value="-"/>
        </attvalues>
      </edge>
      <edge id="317" label="-" source="81" target="137" weight="0.913139">
        <attvalues>
          <attvalue for="att1" value="-"/>
        </attvalues>
      </edge>
      <edge id="318" label="+" source="82" target="99" weight="0.911781">
        <attvalues>
          <attvalue for="att1" value="+"/>
        </attvalues>
      </edge>
      <edge id="319" label="+" source="82" target="128" weight="0.9270137">
        <attvalues>
          <attvalue for="att1" value="+"/>
        </attvalues>
      </edge>
      <edge id="320" label="+" source="82" target="130" weight="0.9783831">
        <attvalues>
          <attvalue for="att1" value="+"/>
        </attvalues>
      </edge>
      <edge id="321" label="+" source="82" target="131" weight="0.9286049">
        <attvalues>
          <attvalue for="att1" value="+"/>
        </attvalues>
      </edge>
      <edge id="322" label="+" source="82" target="135" weight="0.9301202">
        <attvalues>
          <attvalue for="att1" value="+"/>
        </attvalues>
      </edge>
      <edge id="323" label="+" source="82" target="137" weight="0.9769344">
        <attvalues>
          <attvalue for="att1" value="+"/>
        </attvalues>
      </edge>
      <edge id="324" label="+" source="83" target="86" weight="0.9609477">
        <attvalues>
          <attvalue for="att1" value="+"/>
        </attvalues>
      </edge>
      <edge id="325" label="+" source="83" target="88" weight="0.9681068">
        <attvalues>
          <attvalue for="att1" value="+"/>
        </attvalues>
      </edge>
      <edge id="326" label="+" source="83" target="89" weight="0.9665743">
        <attvalues>
          <attvalue for="att1" value="+"/>
        </attvalues>
      </edge>
      <edge id="327" label="-" source="83" target="107" weight="0.9114727">
        <attvalues>
          <attvalue for="att1" value="-"/>
        </attvalues>
      </edge>
      <edge id="328" label="-" source="83" target="113" weight="0.8997487">
        <attvalues>
          <attvalue for="att1" value="-"/>
        </attvalues>
      </edge>
      <edge id="329" label="-" source="83" target="114" weight="0.9744579">
        <attvalues>
          <attvalue for="att1" value="-"/>
        </attvalues>
      </edge>
      <edge id="330" label="+" source="83" target="126" weight="0.9912171">
        <attvalues>
          <attvalue for="att1" value="+"/>
        </attvalues>
      </edge>
      <edge id="331" label="-" source="83" target="127" weight="0.6409201">
        <attvalues>
          <attvalue for="att1" value="-"/>
        </attvalues>
      </edge>
      <edge id="332" label="+" source="83" target="133" weight="0.9507659">
        <attvalues>
          <attvalue for="att1" value="+"/>
        </attvalues>
      </edge>
      <edge id="333" label="-" source="84" target="91" weight="0.8951338">
        <attvalues>
          <attvalue for="att1" value="-"/>
        </attvalues>
      </edge>
      <edge id="334" label="-" source="84" target="105" weight="0.9230561">
        <attvalues>
          <attvalue for="att1" value="-"/>
        </attvalues>
      </edge>
      <edge id="335" label="+" source="84" target="139" weight="0.9636476">
        <attvalues>
          <attvalue for="att1" value="+"/>
        </attvalues>
      </edge>
      <edge id="336" label="+" source="85" target="93" weight="0.9743335">
        <attvalues>
          <attvalue for="att1" value="+"/>
        </attvalues>
      </edge>
      <edge id="337" label="+" source="87" target="92" weight="0.9605132">
        <attvalues>
          <attvalue for="att1" value="+"/>
        </attvalues>
      </edge>
      <edge id="338" label="-" source="88" target="122" weight="0.7560481">
        <attvalues>
          <attvalue for="att1" value="-"/>
        </attvalues>
      </edge>
      <edge id="339" label="-" source="88" target="137" weight="0.9560628">
        <attvalues>
          <attvalue for="att1" value="-"/>
        </attvalues>
      </edge>
      <edge id="340" label="-" source="89" target="100" weight="0.952605">
        <attvalues>
          <attvalue for="att1" value="-"/>
        </attvalues>
      </edge>
      <edge id="341" label="-" source="89" target="128" weight="0.9806221">
        <attvalues>
          <attvalue for="att1" value="-"/>
        </attvalues>
      </edge>
      <edge id="342" label="+" source="92" target="94" weight="0.7800162">
        <attvalues>
          <attvalue for="att1" value="+"/>
        </attvalues>
      </edge>
      <edge id="343" label="+" source="92" target="123" weight="0.7118206">
        <attvalues>
          <attvalue for="att1" value="+"/>
        </attvalues>
      </edge>
      <edge id="344" label="+" source="92" target="125" weight="0.9833241">
        <attvalues>
          <attvalue for="att1" value="+"/>
        </attvalues>
      </edge>
      <edge id="345" label="+" source="92" target="129" weight="0.9803856">
        <attvalues>
          <attvalue for="att1" value="+"/>
        </attvalues>
      </edge>
      <edge id="346" label="+" source="92" target="130" weight="0.986519">
        <attvalues>
          <attvalue for="att1" value="+"/>
        </attvalues>
      </edge>
      <edge id="347" label="+" source="92" target="131" weight="0.9948215">
        <attvalues>
          <attvalue for="att1" value="+"/>
        </attvalues>
      </edge>
      <edge id="348" label="+" source="92" target="132" weight="0.9586883">
        <attvalues>
          <attvalue for="att1" value="+"/>
        </attvalues>
      </edge>
      <edge id="349" label="+" source="92" target="136" weight="0.9928198">
        <attvalues>
          <attvalue for="att1" value="+"/>
        </attvalues>
      </edge>
      <edge id="350" label="+" source="92" target="137" weight="0.9340689">
        <attvalues>
          <attvalue for="att1" value="+"/>
        </attvalues>
      </edge>
      <edge id="351" label="+" source="92" target="139" weight="0.9504995">
        <attvalues>
          <attvalue for="att1" value="+"/>
        </attvalues>
      </edge>
      <edge id="352" label="+" source="93" target="94" weight="0.9689695">
        <attvalues>
          <attvalue for="att1" value="+"/>
        </attvalues>
      </edge>
      <edge id="353" label="+" source="93" target="95" weight="0.93749">
        <attvalues>
          <attvalue for="att1" value="+"/>
        </attvalues>
      </edge>
      <edge id="354" label="-" source="93" target="116" weight="0.8917256">
        <attvalues>
          <attvalue for="att1" value="-"/>
        </attvalues>
      </edge>
      <edge id="355" label="-" source="93" target="123" weight="0.9457705">
        <attvalues>
          <attvalue for="att1" value="-"/>
        </attvalues>
      </edge>
      <edge id="356" label="+" source="93" target="135" weight="0.9787139">
        <attvalues>
          <attvalue for="att1" value="+"/>
        </attvalues>
      </edge>
      <edge id="357" label="+" source="94" target="97" weight="0.928896">
        <attvalues>
          <attvalue for="att1" value="+"/>
        </attvalues>
      </edge>
      <edge id="358" label="-" source="94" target="110" weight="0.9075423">
        <attvalues>
          <attvalue for="att1" value="-"/>
        </attvalues>
      </edge>
      <edge id="359" label="-" source="94" target="124" weight="0.9792456">
        <attvalues>
          <attvalue for="att1" value="-"/>
        </attvalues>
      </edge>
      <edge id="360" label="+" source="95" target="114" weight="0.9944907">
        <attvalues>
          <attvalue for="att1" value="+"/>
        </attvalues>
      </edge>
      <edge id="361" label="+" source="95" target="122" weight="0.9931543">
        <attvalues>
          <attvalue for="att1" value="+"/>
        </attvalues>
      </edge>
      <edge id="362" label="+" source="95" target="137" weight="0.9840829">
        <attvalues>
          <attvalue for="att1" value="+"/>
        </attvalues>
      </edge>
      <edge id="363" label="-" source="97" target="126" weight="0.9744114">
        <attvalues>
          <attvalue for="att1" value="-"/>
        </attvalues>
      </edge>
      <edge id="364" label="-" source="99" target="124" weight="0.8880299">
        <attvalues>
          <attvalue for="att1" value="-"/>
        </attvalues>
      </edge>
      <edge id="365" label="-" source="99" target="131" weight="0.9131098">
        <attvalues>
          <attvalue for="att1" value="-"/>
        </attvalues>
      </edge>
      <edge id="366" label="+" source="100" target="104" weight="0.9185439">
        <attvalues>
          <attvalue for="att1" value="+"/>
        </attvalues>
      </edge>
      <edge id="367" label="+" source="100" target="111" weight="0.9211254">
        <attvalues>
          <attvalue for="att1" value="+"/>
        </attvalues>
      </edge>
      <edge id="368" label="-" source="100" target="124" weight="0.9301734">
        <attvalues>
          <attvalue for="att1" value="-"/>
        </attvalues>
      </edge>
      <edge id="369" label="-" source="100" target="138" weight="0.9909918">
        <attvalues>
          <attvalue for="att1" value="-"/>
        </attvalues>
      </edge>
      <edge id="370" label="+" source="101" target="134" weight="0.989932">
        <attvalues>
          <attvalue for="att1" value="+"/>
        </attvalues>
      </edge>
      <edge id="371" label="+" source="102" target="105" weight="0.9963208">
        <attvalues>
          <attvalue for="att1" value="+"/>
        </attvalues>
      </edge>
      <edge id="372" label="+" source="102" target="120" weight="0.9657802">
        <attvalues>
          <attvalue for="att1" value="+"/>
        </attvalues>
      </edge>
      <edge id="373" label="+" source="102" target="124" weight="0.9926102">
        <attvalues>
          <attvalue for="att1" value="+"/>
        </attvalues>
      </edge>
      <edge id="374" label="+" source="102" target="126" weight="0.8413535">
        <attvalues>
          <attvalue for="att1" value="+"/>
        </attvalues>
      </edge>
      <edge id="375" label="-" source="103" target="107" weight="0.872623">
        <attvalues>
          <attvalue for="att1" value="-"/>
        </attvalues>
      </edge>
      <edge id="376" label="-" source="103" target="113" weight="0.8508749">
        <attvalues>
          <attvalue for="att1" value="-"/>
        </attvalues>
      </edge>
      <edge id="377" label="-" source="103" target="114" weight="0.8859167">
        <attvalues>
          <attvalue for="att1" value="-"/>
        </attvalues>
      </edge>
      <edge id="378" label="+" source="103" target="126" weight="0.9186882">
        <attvalues>
          <attvalue for="att1" value="+"/>
        </attvalues>
      </edge>
      <edge id="379" label="-" source="103" target="127" weight="0.6206488">
        <attvalues>
          <attvalue for="att1" value="-"/>
        </attvalues>
      </edge>
      <edge id="380" label="+" source="103" target="133" weight="0.880333">
        <attvalues>
          <attvalue for="att1" value="+"/>
        </attvalues>
      </edge>
      <edge id="381" label="-" source="104" target="111" weight="0.9315835">
        <attvalues>
          <attvalue for="att1" value="-"/>
        </attvalues>
      </edge>
      <edge id="382" label="-" source="104" target="115" weight="0.7275867">
        <attvalues>
          <attvalue for="att1" value="-"/>
        </attvalues>
      </edge>
      <edge id="383" label="-" source="104" target="125" weight="0.973382">
        <attvalues>
          <attvalue for="att1" value="-"/>
        </attvalues>
      </edge>
      <edge id="384" label="+" source="105" target="125" weight="0.9585033">
        <attvalues>
          <attvalue for="att1" value="+"/>
        </attvalues>
      </edge>
      <edge id="385" label="+" source="106" target="121" weight="0.9888205">
        <attvalues>
          <attvalue for="att1" value="+"/>
        </attvalues>
      </edge>
      <edge id="386" label="-" source="106" target="132" weight="0.8427504">
        <attvalues>
          <attvalue for="att1" value="-"/>
        </attvalues>
      </edge>
      <edge id="387" label="+" source="109" target="118" weight="0.9378544">
        <attvalues>
          <attvalue for="att1" value="+"/>
        </attvalues>
      </edge>
      <edge id="388" label="-" source="112" target="122" weight="0.9455511">
        <attvalues>
          <attvalue for="att1" value="-"/>
        </attvalues>
      </edge>
      <edge id="389" label="-" source="112" target="137" weight="0.8140763">
        <attvalues>
          <attvalue for="att1" value="-"/>
        </attvalues>
      </edge>
      <edge id="390" label="-" source="113" target="124" weight="0.8999437">
        <attvalues>
          <attvalue for="att1" value="-"/>
        </attvalues>
      </edge>
      <edge id="391" label="+" source="114" target="123" weight="0.9041379">
        <attvalues>
          <attvalue for="att1" value="+"/>
        </attvalues>
      </edge>
      <edge id="392" label="-" source="114" target="127" weight="0.8670434">
        <attvalues>
          <attvalue for="att1" value="-"/>
        </attvalues>
      </edge>
      <edge id="393" label="-" source="117" target="133" weight="0.7737127">
        <attvalues>
          <attvalue for="att1" value="-"/>
        </attvalues>
      </edge>
      <edge id="394" label="-" source="118" target="135" weight="0.9227067">
        <attvalues>
          <attvalue for="att1" value="-"/>
        </attvalues>
      </edge>
      <edge id="395" label="+" source="121" target="129" weight="0.8749672">
        <attvalues>
          <attvalue for="att1" value="+"/>
        </attvalues>
      </edge>
      <edge id="396" label="+" source="121" target="135" weight="0.9577624">
        <attvalues>
          <attvalue for="att1" value="+"/>
        </attvalues>
      </edge>
      <edge id="397" label="+" source="122" target="123" weight="0.9249953">
        <attvalues>
          <attvalue for="att1" value="+"/>
        </attvalues>
      </edge>
      <edge id="398" label="+" source="122" target="125" weight="0.9339264">
        <attvalues>
          <attvalue for="att1" value="+"/>
        </attvalues>
      </edge>
      <edge id="399" label="+" source="129" target="136" weight="0.935801">
        <attvalues>
          <attvalue for="att1" value="+"/>
        </attvalues>
      </edge>
    </edges>
  </graph>
</gexf>
