# Supplementary material for: Microbial interactions mediate the fairy ring type effects on alpine meadow plant communities on the Tibetan plateau
Source: Environ Microbiome. 2026 Mar 10;21:55. doi: 10.1186/s40793-026-00873-z (PMC13088534; doi:10.1186/s40793-026-00873-z)
Supplement: Supplementary file 2 — Supplementary Material 2 [file 40793_2026_873_MOESM2_ESM.zip › co-occurrence network/cross-K/T2/Agaricus_20on_node.csv]

ID	degree	betweenness_centrality	closeness_centrality	eigenvector_centrality	Abundance	module	z	p	taxa_roles	phylum	class	order	family	genus	bf
FASV4	5	77	0.00282606824550248	0.235125817897315	9.05202862090568	M5	-0.391440681	0.64	Connectors	Ascomycota	Sordariomycetes	Coniochaetales	Coniochaetaceae	Coniochaeta	f
FASV7	2	0	0.00226283569434013	0.0888685185304883	3.05946052713912	M6	-0.390294439	0	Peripheral nodes	Ascomycota	Sordariomycetes	Coniochaetales	Coniochaetaceae	Coniochaeta	f
FASV9	7	86	0.00284823095372053	0.281529090074981	3.93752313518184	M3	0.243408399408939	0.73469387755102	Connectors	Basidiomycota	Agaricomycetes	Agaricales	Hygrophoraceae	Hygrocybe	f
FASV10	5	183	0.00283713928260961	0.220604430849826	0.929930649111948	M1	-0.407045789	0.56	Peripheral nodes	Ascomycota	Archaeorhizomycetes	Archaeorhizomycetales	Archaeorhizomycetaceae	Archaeorhizomyces	f
FASV13	6	78	0.00283269058157054	0.311484110703171	7.5723570481355	M4	-0.592156525	0.611111111111111	Peripheral nodes	Ascomycota	Archaeorhizomycetes	Archaeorhizomycetales	Archaeorhizomycetaceae	Archaeorhizomyces	f
FASV16	5	188	0.00250920641917731	0.0956474675346236	0.173245288338813	M5	1.17432204188822	0.32	Peripheral nodes	Basidiomycota	Agaricomycetes	Agaricales	Hygrophoraceae	Hygrocybe	f
FASV17	8	295	0.00298035476718269	0.331871096136447	0.615103702156821	M6	2.41982552171754	0.40625	Peripheral nodes	Ascomycota	Archaeorhizomycetes	Archaeorhizomycetales	Archaeorhizomycetaceae	Archaeorhizomyces	f
FASV18	6	92	0.00278084353057825	0.298109323892901	0.303443118173943	M2	0.673796871065365	0.444444444444444	Peripheral nodes	Ascomycota	Sordariomycetes	Coniochaetales	Coniochaetaceae	Coniochaeta	f
FASV21	6	189	0.00299123968167503	0.278851742332302	6.00839990862781	M6	-0.390294439	0.777777777777778	Connectors	Ascomycota	Archaeorhizomycetes	Archaeorhizomycetales	Archaeorhizomycetaceae	Archaeorhizomyces	f
FASV27	1	0	0.00193139270139177	0.012623123963676	0.394438358828838	M5	-1.174322042	0	Peripheral nodes	Ascomycota	Pezizomycetes	Pezizales	Pezizales_fam_Incertae_sedis	Pezizales_gen_Incertae_sedis	f
FASV33	2	7	0.00242338543691538	0.0571635910777243	1.9441468649614	M6	-1.092824429	0.5	Peripheral nodes	Ascomycota	Pezizomycetes	Pezizales	Pulvinulaceae	Pulvinulaceae_gen_Incertae_sedis	f
FASV3	8	96	0.00304485717328409	0.497262304745801	0.705420436460519	M4	1.25010822042356	0.21875	Peripheral nodes	Ascomycota	Leotiomycetes	Erysiphales	Erysiphaceae	Blumeria	f
FASV34	4	54	0.00266724625277181	0.14153404288661	0.485810547456619	M3	-1.54158653	0.75	Connectors	Ascomycota	Pezizomycotina_cls_Incertae_sedis	Pezizomycotina_ord_Incertae_sedis	Pezizomycotina_fam_Incertae_sedis	Pezizomycotina_gen_Incertae_sedis	f
FASV37	4	3	0.00246959127777535	0.178712921384517	4.22068645241446	M2	-0.183762783	0.375	Peripheral nodes	Ascomycota	Archaeorhizomycetes	Archaeorhizomycetales	Archaeorhizomycetaceae	Archaeorhizomyces	f
FASV38	8	127	0.00300649187066335	0.402463667340745	0.135776659833856	M1	0.0626224291085149	0.65625	Connectors	Ascomycota	Leotiomycetes	Helotiales	Helotiales_fam_Incertae_sedis	Leohumicola	f
FASV41	5	126	0.00272908427629388	0.204700150667486	0.107354782678185	M6	-0.390294439	0.64	Connectors	Ascomycota	Archaeorhizomycetes	Archaeorhizomycetales	Archaeorhizomycetaceae	Archaeorhizomyces	f
FASV47	5	64	0.00271394183797885	0.16539691138272	0.14889444929032	M5	1.17432204188822	0.32	Peripheral nodes	Mortierellomycota	Mortierellomycetes	Mortierellales	Mortierellaceae	Mortierellaceae_gen_Incertae_sedis	f
FASV48	9	349	0.00317434191288619	0.454470636444085	1.79683559715721	M2	2.38891617923175	0.493827160493827	Peripheral nodes						f
FASV49	3	15	0.00241006057325289	0.0922884555456017	4.14265822202688	M5	-0.391440681	0.444444444444444	Peripheral nodes	Ascomycota	Archaeorhizomycetes	Archaeorhizomycetales	Archaeorhizomycetaceae	Archaeorhizomyces	f
FASV50	4	34	0.00264433686917366	0.205353106313693	1.65849569110772	M4	-0.592156525	0.375	Peripheral nodes	Basidiomycota	Agaricomycetes	Agaricales	Tricholomataceae	Dermoloma	f
FASV52	3	43	0.00250179213884497	0.139504704749368	0.502848595831106	M5	-1.174322042	0.666666666666667	Connectors	Basidiomycota	Agaricomycetes	Agaricales	Agaricales_fam_Incertae_sedis	Agaricales_gen_Incertae_sedis	f
FASV53	7	209	0.00296553765579614	0.239223377075909	0.14919600766863	M5	1.17432204188822	0.571428571428571	Peripheral nodes						f
FASV54	4	86	0.0028077507008438	0.208636125505524	0.0828531644405376	M5	-1.174322042	0.75	Connectors	Ascomycota	Archaeorhizomycetes	Archaeorhizomycetales	Archaeorhizomycetaceae	Archaeorhizomyces	f
FASV56	3	78	0.00287512241684857	0.145615409452453	1.84576344403793	M2	-1.898882091	0.666666666666667	Connectors						f
FASV57	3	31	0.00251508119473635	0.11314471694012	0.0904675134928527	M1	-0.876714008	0.444444444444444	Peripheral nodes	Ascomycota	Geoglossomycetes	Geoglossales	Geoglossales_fam_Incertae_sedis	Geoglossales_gen_Incertae_sedis	f
FASV58	4	112	0.00273675213025376	0.17896231167586	1.5792612272069	M3	0.243408399408939	0.375	Peripheral nodes	Basidiomycota	Agaricomycetes	Agaricales	Clavariaceae	Clavaria	f
FASV59	5	97	0.00301225853249309	0.385839946958596	4.39634420777975	M1	-0.876714008	0.72	Connectors	Basidiomycota	Agaricomycetes	Agaricales	Tricholomataceae	Dermoloma	f
FASV60	5	64	0.00275101238589638	0.130899569734316	0.173019119555081	M3	0.243408399408939	0.56	Peripheral nodes						f
FASV1	3	23	0.00257329420645581	0.119616920951843	0.479703990295851	M3	-0.649089065	0.444444444444444	Peripheral nodes						f
FASV66	8	171	0.00288161130781403	0.329809246883001	0.126956077268303	M2	0.673796871065365	0.6875	Connectors	Ascomycota	Eurotiomycetes	Onygenales	Onygenales_fam_Incertae_sedis	Onygenales_gen_Incertae_sedis	f
FASV69	9	322	0.00326832069131572	0.489851942164952	1.00087225760926	M1	1.00195886573624	0.493827160493827	Peripheral nodes	Ascomycota	Sordariomycetes	Sordariomycetes_ord_Incertae_sedis	Sordariomycetes_fam_Incertae_sedis	Sordariomycetes_gen_Incertae_sedis	f
FASV74	8	210	0.0030555627618392	0.353772931643524	0.169475808609944	M2	0.673796871065365	0.65625	Connectors	Basidiomycota	Agaricomycetes	Agaricales	Clavariaceae	Clavaria	f
FASV77	6	139	0.00304116745174813	0.288177891496378	0.312263700739497	M3	-0.649089065	0.722222222222222	Connectors	Mortierellomycota	Mortierellomycetes	Mortierellales	Mortierellaceae	Mortierella	f
FASV81	4	25	0.00258798974065923	0.128458934339944	0.458745683003341	M5	0.391440680629406	0.375	Peripheral nodes	Ascomycota	Leotiomycetes	Helotiales			f
FASV83	7	179	0.00307507440801391	0.348612682016176	0.242377546566268	M2	1.53135652514856	0.448979591836735	Peripheral nodes	Ascomycota	Leotiomycetes	Thelebolales	Pseudeurotiaceae	Pseudeurotium	f
FASV84	3	63	0.00266627355066385	0.0954873330424305	0.902715005469515	M5	-1.174322042	0.666666666666667	Connectors	Ascomycota	Sordariomycetes	Coniochaetales	Coniochaetaceae	Coniochaeta	f
FASV96	6	192	0.00294434314066923	0.245220869045471	0.0912967990332038	M3	0.243408399408939	0.611111111111111	Peripheral nodes	Ascomycota	Pezizomycotina_cls_Incertae_sedis	Pezizomycotina_ord_Incertae_sedis	Pezizomycotina_fam_Incertae_sedis	Pezizomycotina_gen_Incertae_sedis	f
FASV98	8	198	0.00299766981934055	0.311931060809208	1.00584797085137	M2	1.53135652514856	0.53125	Peripheral nodes						f
FASV101	1	0	0.00205095669307257	0.0311646539256692	0.0729771275509012	M1	-1.346382226	0	Peripheral nodes						f
FASV103	6	119	0.00282870316320736	0.228636011880353	0.886807801013688	M2	-1.041322437	0.777777777777778	Connectors						f
FASV108	6	79	0.00286168263791948	0.243304459255765	0.285877342637414	M3	2.02840332840782	0.277777777777778	Peripheral nodes	Basidiomycota	Agaricomycetes	Agaricales	Hygrophoraceae	Hygrocybe	f
FASV109	5	99	0.00259928123389604	0.112698138490816	0.928045909247514	M5	0.391440680629406	0.56	Peripheral nodes	Ascomycota					f
FASV110	6	108	0.00272545409428499	0.154242611338572	0.267859229533421	M3	0.243408399408939	0.611111111111111	Peripheral nodes						f
FASV2	4	110	0.00285639360256049	0.181999497087653	0.206567489142014	M3	-0.649089065	0.625	Connectors	Ascomycota	Leotiomycetes	Erysiphales	Erysiphaceae	Blumeria	f
FASV111	12	527	0.00337609419182742	0.624613256260216	0.0820992684947638	M2	0.673796871065365	0.777777777777778	Connectors	Basidiomycota	Agaricomycetes	Agaricales	Tricholomataceae	Floccularia	f
FASV71	5	156	0.00275292444224677	0.105553745457784	0.0879042672772219	M3	1.13590586390838	0.32	Peripheral nodes	Ascomycota	Dothideomycetes	Pleosporales	Melanommataceae	Melanommataceae_gen_Incertae_sedis	f
FASV12	10	616	0.00340974614282251	0.517072933557675	0.178748728742961	M4	-0.131590339	0.74	Connectors						f
FASV126	4	43	0.00267379439339778	0.176508050866406	0.266879164803915	M3	-0.649089065	0.625	Connectors	Ascomycota	Sordariomycetes	Coniochaetales	Coniochaetaceae	Coniochaeta	f
FASV127	8	201	0.00298035562017578	0.309670522028399	0.199028529684276	M6	1.71729553154148	0.53125	Peripheral nodes	Ascomycota	Sordariomycetes	Sordariales	Chaetomiaceae	Chaetomium	f
FASV132	6	108	0.0028819018619681	0.22296058703534	0.678129403223508	M3	-0.649089065	0.666666666666667	Connectors						f
FASV137	2	3	0.00236967540922657	0.0681861017164563	0.259641763724487	M1	-0.876714008	0	Peripheral nodes	Basidiomycota	Agaricomycetes	Cantharellales	Ceratobasidiaceae	Ceratobasidium	f
FASV140	5	201	0.00276331038156999	0.223996014326756	0.0994388752475606	M1	0.0626224291085149	0.32	Peripheral nodes	Mortierellomycota	Mortierellomycetes	Mortierellales	Mortierellaceae	Mortierella	f
FASV141	8	186	0.00304414245713965	0.494916457945737	0.112330495920292	M4	1.7106744068954	0	Peripheral nodes						f
FASV26	6	112	0.00277661612949553	0.149760443299299	0.122809649566548	M5	1.17432204188822	0.5	Peripheral nodes	Ascomycota	Leotiomycetes	Erysiphales	Erysiphaceae	Blumeria	f
FASV6	4	120	0.00262048324889236	0.0783798974404255	0.0916737470060907	M5	-1.174322042	0.75	Connectors						f
FASV139	5	116	0.00289120216766649	0.167875811907966	0.0948401099783406	M3	0.243408399408939	0.56	Peripheral nodes	Ascomycota	Dothideomycetes	Pleosporales	Melanommataceae	Melanommataceae_gen_Incertae_sedis	f
FASV153	6	130	0.00296897953826914	0.391899931506112	0.491464767049922	M2	-0.183762783	0.611111111111111	Peripheral nodes						f
FASV160	5	94	0.00257302932022893	0.104469045286855	0.151910033073415	M5	1.17432204188822	0.32	Peripheral nodes	Mortierellomycota	Mortierellomycetes	Mortierellales	Mortierellaceae	Mortierellaceae_gen_Incertae_sedis	f
FASV142	6	307	0.00320070631344187	0.266749485720684	0.265748320885255	M2	-0.183762783	0.611111111111111	Peripheral nodes	Ascomycota					f
FASV5	5	162	0.0027940679707404	0.138225935003589	0.134570426320618	M2	-0.183762783	0.56	Peripheral nodes						f
FASV176	6	83	0.00279794393400631	0.253257330968577	0.107807120245649	M4	-1.052722712	0.722222222222222	Connectors	Ascomycota	Dothideomycetes	Pleosporales	Melanommataceae	Melanommataceae_gen_Incertae_sedis	f
FASV182	2	23	0.00228209096743775	0.0291415391956956	0.184327558741687	M2	-1.898882091	0.5	Peripheral nodes						f
FASV185	3	49	0.00281932314464533	0.125288785869193	0.215765019680454	M6	-1.092824429	0.666666666666667	Connectors						f
FASV190	2	7	0.002435136740625	0.0751628041186715	0.0868488129531386	M1	-0.876714008	0	Peripheral nodes	Ascomycota	Archaeorhizomycetes	Archaeorhizomycetales	Archaeorhizomycetaceae	Archaeorhizomyces	f
FASV188	7	280	0.00301563196190194	0.148440733607717	0.0818730997110317	M5	0.391440680629406	0.653061224489796	Connectors	Ascomycota	Sordariomycetes	Hypocreales	Hypocreales_fam_Incertae_sedis	Hypocreales_gen_Incertae_sedis	f
FASV95	6	118	0.00269723550508531	0.195760779143419	0.153267045775808	M3	2.02840332840782	0.277777777777778	Peripheral nodes	Ascomycota	Ascomycota_cls_Incertae_sedis	Ascomycota_ord_Incertae_sedis	Ascomycota_fam_Incertae_sedis	Ascomycota_gen_Incertae_sedis	f
FASV202	4	141	0.00296295884632512	0.156939231199252	0.0981572521397452	M4	-0.592156525	0.375	Peripheral nodes	Basidiomycota	Agaricomycetes	Phallales	Gastrosporiaceae	Gastrosporium	f
FASV213	6	222	0.00315980986287246	0.277134032246706	0.107279393083608	M6	0.31223555118936	0.611111111111111	Peripheral nodes	Ascomycota	Leotiomycetes	Helotiales	Helotiales_fam_Incertae_sedis	Leohumicola	f
FASV214	5	148	0.00301655063899719	0.270217031324315	0.114139846190149	M1	-0.407045789	0.56	Peripheral nodes	Mortierellomycota	Mortierellomycetes	Mortierellales	Mortierellaceae	Mortierella	f
FASV46	6	114	0.00294057155533216	0.266973783253495	0.129594713078511	M3	-0.649089065	0.722222222222222	Connectors	Ascomycota	Leotiomycetes	Erysiphales	Erysiphaceae	Blumeria	f
FASV222	2	5	0.0021940779357741	0.0474408705937018	0.078932905522514	M3	-0.649089065	0	Peripheral nodes	Mortierellomycota	Mortierellomycetes	Mortierellales	Mortierellaceae	Linnemannia	f
FASV80	3	13	0.00273269214199269	0.22543667173751	0.14112932104885	M1	-0.407045789	0	Peripheral nodes	Ascomycota	Leotiomycetes	Erysiphales	Erysiphaceae	Blumeria	f
FASV224	6	258	0.00297314730774101	0.141759084453845	0.134645815915196	M3	1.13590586390838	0.5	Peripheral nodes	Ascomycota	Leotiomycetes	Thelebolales	Pseudeurotiaceae	Pseudogymnoascus	f
FASV240	14	722	0.00364095976858769	1	0.0790082951170914	M1	0.532290647422377	0.76530612244898	Connectors	Ascomycota	Leotiomycetes	Thelebolales	Pseudeurotiaceae	Pseudogymnoascus	f
FASV11	5	109	0.00294974015536752	0.192025326957248	0.0713185564701989	M5	0.391440680629406	0.48	Peripheral nodes						f
FASV249	6	145	0.00290418098324793	0.272524991882258	0.0824762164676507	M4	-1.052722712	0.611111111111111	Peripheral nodes	Ascomycota	Sordariomycetes	Coniochaetales	Coniochaetaceae	Coniochaeta	f
FASV65	4	57	0.00291507531812872	0.28010457470579	0.177542495229723	M5	-1.174322042	0.625	Connectors	Ascomycota	Leotiomycetes	Erysiphales	Erysiphaceae	Blumeria	f
FASV257	12	437	0.00336389741857922	0.83172069356196	0.206944437114901	M6	0.31223555118936	0.777777777777778	Connectors	Ascomycota	Pezizomycetes	Pezizales	Pezizales_fam_Incertae_sedis	Pezizales_gen_Incertae_sedis	f
FASV266	2	9	0.00236197685476106	0.0847298407205732	0.220891512111715	M3	-1.54158653	0.5	Peripheral nodes	Ascomycota	Dothideomycetes	Pleosporales	Melanommataceae	Melanommataceae_gen_Incertae_sedis	f
FASV24	11	364	0.00331985753944687	0.844390520354164	0.111350431190786	M1	1.4716270840501	0.545454545454545	Peripheral nodes	Ascomycota	Leotiomycetes	Erysiphales	Erysiphaceae	Blumeria	f
FASV291	7	271	0.00304097956668122	0.296702452441293	0.0948401099783406	M2	-0.183762783	0.693877551020408	Connectors	Ascomycota	Leotiomycetes	Helotiales	Helotiaceae	Helotiaceae_gen_Incertae_sedis	f
FASV293	8	185	0.00295571858497406	0.410840589192246	0.187343142524782	M1	1.00195886573624	0.40625	Peripheral nodes						f
FASV288	12	312	0.00327070440103072	0.850939486237903	0.0790082951170914	M4	1.25010822042356	0.541666666666667	Peripheral nodes	Ascomycota	Pezizomycotina_cls_Incertae_sedis	Pezizomycotina_ord_Incertae_sedis	Pezizomycotina_fam_Incertae_sedis	Pezizomycotina_gen_Incertae_sedis	f
FASV313	4	46	0.00273779673909397	0.19899575276737	0.0911460198440491	M1	-0.876714008	0.625	Connectors						f
FASV44	5	77	0.00277647328602514	0.215422139445556	0.174828469824938	M2	-0.183762783	0.48	Peripheral nodes	Ascomycota	Leotiomycetes	Erysiphales	Erysiphaceae	Blumeria	f
FASV64	2	0	0.00242785468448493	0.172531720645931	0.166611004016004	M2	-1.898882091	0.5	Peripheral nodes	Ascomycota	Leotiomycetes	Erysiphales	Erysiphaceae	Blumeria	f
FASV324	2	16	0.00259587568966962	0.115330954020319	0.414115043013533	M1	-1.346382226	0.5	Peripheral nodes						f
FASV43	3	14	0.00268625433871549	0.235782549971221	0.0882812152501087	M4	-1.052722712	0.444444444444444	Peripheral nodes	Ascomycota	Leotiomycetes	Erysiphales	Erysiphaceae	Blumeria	f
FASV332	7	231	0.00321430013515901	0.602888050619381	0.0986849793017868	M1	0.0626224291085149	0.612244897959184	Peripheral nodes	Fungi_phy_Incertae_sedis	Fungi_cls_Incertae_sedis	Fungi_ord_Incertae_sedis	Fungi_fam_Incertae_sedis	Fungi_gen_Incertae_sedis	f
FASV336	3	36	0.00252311416203178	0.145250946051472	0.136455166185053	M4	-1.052722712	0.444444444444444	Peripheral nodes	Ascomycota	Sordariomycetes				f
FASV357	5	82	0.00290187452314505	0.212827581527154	0.211920150357007	M3	-0.649089065	0.64	Connectors						f
FASV360	15	696	0.0033895320621608	0.685512107881538	0.15492561685651	M1	2.41096352067783	0.56	Peripheral nodes						f
FASV86	7	111	0.00282994276625413	0.259131270450058	0.135475101455547	M2	-0.183762783	0.693877551020408	Connectors	Ascomycota	Leotiomycetes	Erysiphales	Erysiphaceae	Blumeria	f
FASV398	5	48	0.00287346856358609	0.305034794871049	0.080139139035752	M2	-0.183762783	0.48	Peripheral nodes	Ascomycota	Sordariomycetes	Coniochaetales	Coniochaetaceae	Coniochaeta	f
FASV396	6	88	0.0028339845083231	0.31572830394328	0.0880550464663766	M4	-1.052722712	0.777777777777778	Connectors	Rozellomycota	Rozellomycotina_cls_Incertae_sedis	GS07	GS07_fam_Incertae_sedis	GS07_gen_Incertae_sedis	f
FASV413	7	259	0.00291403340629106	0.193412046145508	0.109767249704661	M5	1.17432204188822	0.571428571428571	Peripheral nodes						f
FASV415	6	101	0.00291771005768522	0.313061409395686	0.393910631666796	M2	0.673796871065365	0.5	Peripheral nodes						f
FASV488	1	0	0.00215735185131732	0.0470212702988423	0.232501509676631	M6	-1.092824429	0	Peripheral nodes						f
FASV521	6	110	0.00296647147068393	0.354642511665239	0.151910033073415	M1	0.0626224291085149	0.444444444444444	Peripheral nodes						f
FASV519	6	68	0.00286199979608034	0.346943953233248	0.291983899798182	M2	0.673796871065365	0.444444444444444	Peripheral nodes	Basidiomycota	Agaricomycetes	Agaricales	Hygrophoraceae	Hygrocybe	f
FASV534	1	0	0.00200351863252359	0.0241353728651183	0.161936849152206	M6	-1.092824429	0	Peripheral nodes						f
FASV550	6	48	0.00290888479183209	0.444060894299215	0.209130735357644	M1	-0.407045789	0.666666666666667	Connectors	Basidiomycota	Agaricomycetes	Agaricales	Clavariaceae	Clavaria	f
FASV365	10	279	0.00317454680717666	0.598744744310811	0.0784051783604723	M4	1.25010822042356	0.46	Peripheral nodes	Ascomycota	Sordariomycetes	Hypocreales	Stachybotriaceae	Stachybotriaceae_gen_Incertae_sedis	f
FASV573	7	121	0.00301434721992183	0.362410244836497	0.0868488129531386	M2	0.673796871065365	0.612244897959184	Peripheral nodes	Basidiomycota	Agaricomycetes	Cantharellales	Ceratobasidiaceae	Ceratobasidium	f
FASV587	7	116	0.0029382882491345	0.337752650124158	0.13049938821344	M1	0.532290647422377	0.448979591836735	Peripheral nodes						f
FASV637	4	12	0.00256017855877792	0.193199925239202	0.0722986211997048	M6	-0.390294439	0.5	Peripheral nodes						f
FASV699	4	0	0.00259446774796372	0.334880688505911	0.113989067000994	M4	-0.131590339	0	Peripheral nodes	Basidiomycota	Agaricomycetes	Agaricales	Hygrophoraceae	Hygrocybe	f
FASV781	3	47	0.00251134615946044	0.0941863786119534	0.140450814697654	M1	-0.876714008	0.444444444444444	Peripheral nodes	Basidiomycota	Agaricomycetes	Agaricales	Clavariaceae	Clavaria	f
BASV1	5	115	0.00252768643054705	0.0968188098401509	0.0821746580893412	M5	0.391440680629406	0.56	Peripheral nodes	Cyanobacteria	Cyanobacteriia	Chloroplast	Chloroplast	Chloroplast	b
BASV6	3	1	0.00251104027165613	0.1587238989316	0.267105333587648	M2	-0.183762783	0	Peripheral nodes	Verrucomicrobiota	Verrucomicrobiae	Chthoniobacterales	Chthoniobacteraceae	Candidatus_Udaeobacter	b
BASV8	3	0	0.00249887197897386	0.161272075085993	0.272382605208064	M2	-0.183762783	0	Peripheral nodes	Gemmatimonadota	Gemmatimonadetes	Gemmatimonadales	Gemmatimonadaceae	uncultured	b
BASV9	8	273	0.00312916533238412	0.325331435171452	0.243885338457815	M3	1.13590586390838	0.65625	Connectors	Actinobacteriota	Thermoleophilia	Solirubrobacterales	67-14	67-14	b
BASV10	9	185	0.00316807966569307	0.630508347532973	0.172566781987616	M4	-0.131590339	0.716049382716049	Connectors	Gemmatimonadota	Gemmatimonadetes	Gemmatimonadales	Gemmatimonadaceae		b
BASV11	9	132	0.00313426946225626	0.637144697030154	0.0940108244379894	M4	1.7106744068954	0.197530864197531	Peripheral nodes	Proteobacteria	Alphaproteobacteria	Rhizobiales	uncultured	uncultured	b
BASV12	6	162	0.00316644977903249	0.332915074872314	0.0713185564701989	M6	0.31223555118936	0.666666666666667	Connectors	Acidobacteriota	Blastocatellia	Pyrinomonadales	Pyrinomonadaceae	RB41	b
BASV13	3	27	0.00258784239019767	0.101424659801273	0.0916737470060907	M5	-1.174322042	0.666666666666667	Connectors	Acidobacteriota	Blastocatellia	Pyrinomonadales	Pyrinomonadaceae	RB41	b
BASV17	3	86	0.00265941064932655	0.0710246254781124	0.11353672943353	M3	-0.649089065	0.444444444444444	Peripheral nodes	Proteobacteria	Gammaproteobacteria	Burkholderiales	Nitrosomonadaceae	MND1	b
BASV18	6	185	0.00291709545482642	0.333318770922918	0.161936849152206	M6	-0.390294439	0.722222222222222	Connectors	Actinobacteriota	Thermoleophilia	Gaiellales	uncultured	uncultured	b
BASV19	3	7	0.0026623256555124	0.183001703126679	0.10923952254262	M2	-0.183762783	0	Peripheral nodes	Gemmatimonadota	Gemmatimonadetes	Gemmatimonadales	Gemmatimonadaceae	uncultured	b
BASV20	6	81	0.00291932707248938	0.507206694773582	0.129519323483934	M6	-0.390294439	0.611111111111111	Peripheral nodes	Chloroflexi	Gitt-GS-136	Gitt-GS-136	Gitt-GS-136	Gitt-GS-136	b
BASV22	5	36	0.00276266783417636	0.291123994065483	0.0707908293081572	M6	1.01476554136542	0.32	Peripheral nodes	Acidobacteriota	Vicinamibacteria	Vicinamibacterales	Vicinamibacteraceae	Vicinamibacteraceae	b
BASV23	11	233	0.00314177336367006	0.520143604961587	0.15206081226257	M4	0.328975847479885	0.710743801652893	Connectors	Gemmatimonadota	Gemmatimonadetes	Gemmatimonadales	Gemmatimonadaceae	uncultured	b
BASV24	6	94	0.00305755966039293	0.346241258835983	0.129670102673089	M4	-1.052722712	0.777777777777778	Connectors	Actinobacteriota	Thermoleophilia	Solirubrobacterales	67-14	67-14	b
BASV25	11	362	0.00339726046345893	0.807592859331418	0.148743670101165	M1	0.532290647422377	0.644628099173554	Connectors	Gemmatimonadota	Gemmatimonadetes	Gemmatimonadales	Gemmatimonadaceae	uncultured	b
BASV26	8	163	0.00319665073699567	0.586394102670476	0.108033289029382	M1	0.0626224291085149	0.6875	Connectors	Actinobacteriota	Thermoleophilia	Gaiellales	uncultured	uncultured	b
BASV27	13	414	0.00340861773550172	0.985953615500956	0.0992127064638284	M4	-0.131590339	0.769230769230769	Connectors	Actinobacteriota	Thermoleophilia	Solirubrobacterales	Solirubrobacteraceae	Solirubrobacter	b
BASV28	10	441	0.0034350019252643	0.736615035232413	0.0954432267349596	M4	1.25010822042356	0.48	Peripheral nodes	Actinobacteriota	MB-A2-108	MB-A2-108	MB-A2-108	MB-A2-108	b
BASV29	12	679	0.00357734270361009	0.80095891880444	0.122357311999083	M1	1.94129530236396	0.527777777777778	Peripheral nodes	Chloroflexi	P2-11E	P2-11E	P2-11E	P2-11E	b
BASV30	7	182	0.00303753502770768	0.439800346287595	0.114366014973881	M2	-0.183762783	0.693877551020408	Connectors	Actinobacteriota	Thermoleophilia	Gaiellales			b
BASV31	4	47	0.00275047505573472	0.236541817741713	0.0891105007904599	M1	-0.876714008	0.625	Connectors	NB1-j	NB1-j	NB1-j	NB1-j	NB1-j	b
BASV32	9	132	0.00304743869735221	0.621925135883543	0.0886581632229956	M1	1.94129530236396	0.197530864197531	Peripheral nodes	Methylomirabilota	Methylomirabilia	Rokubacteriales	Rokubacteriales	Rokubacteriales	b
BASV33	6	94	0.00288254094449258	0.393235646684196	0.120472572134649	M1	0.0626224291085149	0.5	Peripheral nodes	Gemmatimonadota	Gemmatimonadetes	Gemmatimonadales	Gemmatimonadaceae	uncultured	b
BASV38	6	120	0.00284009013384078	0.340915154162685	0.107430172272763	M4	-0.131590339	0.5	Peripheral nodes	Gemmatimonadota	Gemmatimonadetes	Gemmatimonadales	Gemmatimonadaceae	uncultured	b
BASV40	5	209	0.00275102248366996	0.16077392131651	0.0889597216013051	M6	-0.390294439	0.72	Connectors	Gemmatimonadota	Gemmatimonadetes	Gemmatimonadales	Gemmatimonadaceae	uncultured	b
BASV43	7	199	0.00289126240888733	0.257056083686384	0.0726755691725917	M6	1.01476554136542	0.612244897959184	Peripheral nodes	Acidobacteriota	Vicinamibacteria	Vicinamibacterales	Vicinamibacteraceae	Vicinamibacteraceae	b
BASV45	5	53	0.00288979868434478	0.355299937930976	0.101625173490305	M2	-0.183762783	0.48	Peripheral nodes	Actinobacteriota	Thermoleophilia	Gaiellales	uncultured	uncultured	b
BASV49	7	115	0.00300289263147082	0.353282868920276	0.0779528407930081	M1	-0.407045789	0.693877551020408	Connectors	Gemmatimonadota	Gemmatimonadetes	Gemmatimonadales	Gemmatimonadaceae		b
BASV56	6	121	0.0027327715027958	0.194315271753433	0.0784051783604723	M2	-1.041322437	0.666666666666667	Connectors	Actinobacteriota	MB-A2-108	MB-A2-108	MB-A2-108	MB-A2-108	b
BASV70	3	24	0.00256288944008007	0.170265114692424	0.0830793332242697	M1	-0.876714008	0.444444444444444	Peripheral nodes	Actinobacteriota	Thermoleophilia	Gaiellales	uncultured	uncultured	b
