# Supplementary material for: Microbial interactions mediate the fairy ring type effects on alpine meadow plant communities on the Tibetan plateau
Source: Environ Microbiome. 2026 Mar 10;21:55. doi: 10.1186/s40793-026-00873-z (PMC13088534; doi:10.1186/s40793-026-00873-z)
Supplement: Supplementary file 2 — Supplementary Material 2 [file 40793_2026_873_MOESM2_ESM.zip › co-occurrence network/cross-K/T2/Agaricus_20out_edge.csv]

Source	Target	Interaction	weight
FASV4	FASV48	-	0.867824518453755
FASV4	FASV52	+	0.722021092277187
FASV4	BASV10	-	0.663655226902223
FASV4	BASV17	-	0.982846609621699
FASV4	BASV26	+	0.863803528522655
FASV4	BASV29	-	0.832856640232843
FASV4	BASV50	+	0.961606395153954
FASV7	FASV33	+	0.861158935182709
FASV7	FASV56	+	0.892726208647161
FASV7	FASV137	-	0.708425126278608
FASV7	FASV158	-	0.706986692053419
FASV7	FASV62	-	0.63840007984573
FASV7	FASV256	-	0.997849147570029
FASV7	FASV286	-	0.700094846545106
FASV7	FASV234	+	0.992862528823335
FASV7	BASV44	+	0.779927302660013
FASV7	BASV53	-	0.936314666824381
FASV9	FASV22	+	0.944449481095464
FASV9	FASV27	-	0.750658108414243
FASV9	FASV30	+	0.903827736306038
FASV9	FASV1	-	0.804346611121907
FASV9	FASV81	-	0.724194109594968
FASV9	FASV103	-	0.737497881236234
FASV9	FASV110	-	0.524356330831399
FASV9	FASV114	+	0.885176985787845
FASV9	FASV137	+	0.991821807042554
FASV9	FASV6	+	0.728746226216106
FASV9	FASV213	-	0.935336814037916
FASV9	FASV429	-	0.789911139551268
FASV9	FASV959	+	0.979138005464514
FASV9	BASV6	+	0.920289024869528
FASV9	BASV13	+	0.831524591928048
FASV10	FASV40	+	0.886486148120224
FASV10	FASV48	-	0.922147249058681
FASV10	FASV50	-	0.697314266582598
FASV10	FASV2	-	0.897297650323435
FASV10	FASV114	+	0.924320660340805
FASV10	FASV256	+	0.881906200325403
FASV10	FASV291	+	0.875047421771257
FASV10	FASV429	+	1
FASV10	BASV24	+	0.960962229649658
FASV10	BASV25	-	0.687663100291095
FASV10	BASV26	+	0.901416676599404
FASV10	BASV49	-	0.7673577790953
FASV10	BASV50	+	0.958540285995604
FASV10	BASV56	-	0.709703606380843
FASV10	BASV61	-	0.843593199716023
FASV10	BASV66	-	0.858034067351301
FASV13	FASV93	+	0.956556626767358
FASV13	FASV132	-	0.915418084589861
FASV13	FASV680	-	0.916660643605633
FASV13	BASV18	-	0.989683933885613
FASV13	BASV53	-	0.891405648471365
FASV13	BASV97	+	0.896697972988952
FASV13	BASV98	-	0.822942461591759
FASV16	FASV18	+	0.77889739994799
FASV16	FASV27	+	0.951153250164775
FASV16	FASV291	-	0.989321051352368
FASV16	BASV17	+	0.922198734316274
FASV16	BASV18	-	0.775071397951365
FASV16	BASV19	+	0.868370340251248
FASV16	BASV40	-	0.812156551752037
FASV16	BASV42	+	0.980369805217502
FASV16	BASV53	+	0.926776594174181
FASV17	FASV406	-	0.945161757687498
FASV17	BASV12	+	0.759344043129463
FASV17	BASV13	-	0.865579750403676
FASV17	BASV21	+	0.77842728368112
FASV17	BASV24	-	0.914511045407441
FASV17	BASV32	-	0.827468376895323
FASV18	FASV52	+	0.940191116184338
FASV18	FASV101	+	0.846287841326039
FASV18	FASV110	+	0.954671144085388
FASV18	FASV242	-	0.916051181819545
FASV18	FASV680	+	0.84333269260716
FASV18	FASV717	-	0.818597665983653
FASV18	FASV1029	+	0.88771522845014
FASV18	FASV1093	+	0.95965752186676
FASV18	BASV8	-	0.877683988052652
FASV18	BASV18	-	0.759999537298909
FASV21	FASV54	-	0.718882736157311
FASV21	FASV146	+	0.970338614006992
FASV21	BASV11	-	0.857777763147739
FASV21	BASV68	+	0.816079925997683
FASV22	FASV234	-	0.854007013406223
FASV22	FASV1029	+	0.923497409681208
FASV22	BASV13	-	0.867006142369048
FASV22	BASV28	-	0.810461592539382
FASV22	BASV38	-	0.943344044540467
FASV22	BASV53	+	0.798663128434323
FASV22	BASV76	+	0.787192948501119
FASV22	BASV81	-	0.867704464719642
FASV22	BASV85	+	0.752666074490832
FASV22	BASV102	+	0.812881861640066
FASV22	BASV108	+	0.96710500557843
FASV27	FASV30	-	0.933788853925853
FASV27	FASV28	-	0.817135670882435
FASV27	FASV49	+	0.972252591459787
FASV27	FASV53	+	0.937588905184816
FASV27	FASV110	-	0.807732486146945
FASV27	FASV71	+	0.791983955819717
FASV27	FASV5	-	0.779086945839551
FASV27	FASV197	+	0.845671864868485
FASV27	FASV159	+	0.859216608306138
FASV27	FASV304	+	0.907926809383387
FASV27	FASV43	-	0.796362310647231
FASV27	FASV406	-	0.673511277778062
FASV30	FASV54	-	0.959115351036449
FASV30	FASV56	-	0.850687472303337
FASV30	FASV127	-	0.983343850584327
FASV30	FASV132	-	0.886656355605654
FASV30	BASV21	-	0.874965282734896
FASV30	BASV28	-	0.835828161726961
FASV30	BASV35	+	0.765828834190671
FASV30	BASV43	+	0.918248704478452
FASV30	BASV50	+	0.932065580041096
FASV33	FASV139	+	0.922930210442194
FASV33	FASV153	+	0.934567959938377
FASV33	FASV175	-	0.865849203462785
FASV33	FASV291	+	0.985384876905788
FASV33	FASV304	-	0.715144063934622
FASV33	FASV316	-	0.915674229244667
FASV33	FASV721	-	0.537579715751202
FASV33	BASV11	+	0.841804829790036
FASV33	BASV30	+	0.805400118031956
FASV33	BASV46	+	0.80686824669964
FASV33	BASV51	-	0.921632641859777
FASV33	BASV56	+	0.851637356548524
FASV3	FASV38	-	0.664648712533167
FASV3	FASV50	-	0.779010390511053
FASV3	FASV60	-	0.762629497574346
FASV3	FASV173	-	0.853185284444353
FASV34	FASV1	-	0.811968218263736
FASV34	FASV130	+	0.868465207543813
FASV34	FASV176	+	0.975855211424759
FASV34	FASV188	+	0.914975769667737
FASV34	FASV406	-	0.839720731722383
FASV34	FASV717	+	0.856164195064893
FASV34	BASV22	+	0.867676089924044
FASV34	BASV36	-	0.840574032659902
FASV34	BASV44	-	0.905015937050919
FASV34	BASV47	-	0.860198104018224
FASV34	BASV51	-	0.869058357567744
FASV34	BASV82	-	0.722783035032987
FASV34	BASV83	-	0.865546327341417
FASV37	FASV1	-	0.883687230117128
FASV37	FASV98	+	0.830816037689299
FASV37	FASV140	+	0.889686559690372
FASV37	FASV316	+	0.956373722668718
FASV37	FASV1093	+	0.916941624261542
FASV40	FASV60	-	0.806319632055012
FASV40	FASV12	-	0.940971839271526
FASV40	FASV959	+	0.82301982185632
FASV40	BASV21	+	0.922338929431667
FASV40	BASV29	-	0.888783861758837
FASV40	BASV49	-	0.883977115072087
FASV40	BASV66	+	0.917552394181359
FASV38	FASV50	+	0.967008687889471
FASV38	FASV127	-	0.802415913346117
FASV38	FASV6	-	0.787406114544932
FASV38	FASV406	-	0.899946899150082
FASV38	FASV1093	-	0.928235496752654
FASV41	FASV57	-	1
FASV41	FASV77	-	0.845238977451908
FASV41	FASV12	-	0.838538519739671
FASV41	FASV130	-	0.961330710407152
FASV41	FASV159	+	0.924713075213701
FASV41	FASV721	-	0.885094844671916
FASV41	FASV817	-	0.905313954897996
FASV41	FASV878	-	0.969047956911917
FASV41	FASV1029	-	0.978071639049046
FASV41	BASV43	+	0.947892937834641
FASV41	BASV44	+	0.948338706958126
FASV41	BASV53	-	0.872946414438143
FASV41	BASV98	+	0.901024902089291
FASV41	BASV108	+	0.986000990373789
FASV28	FASV49	-	0.932012825870001
FASV28	FASV53	+	0.995439816933955
FASV28	FASV2	-	0.8769292545291
FASV28	FASV175	+	0.698678963218746
FASV28	FASV176	-	0.812359715741119
FASV28	FASV188	+	0.92160222457164
FASV28	FASV159	+	0.865210655924917
FASV28	FASV213	+	0.84454732700145
FASV28	FASV97	-	0.867467783068666
FASV28	FASV293	-	0.753435313710534
FASV28	FASV399	+	0.974746380522888
FASV28	FASV597	+	0.919950100927041
FASV48	FASV6	-	0.949329818977675
FASV48	FASV252	+	0.799861054728111
FASV48	FASV131	-	0.774011341556336
FASV48	FASV25	-	0.980150705440708
FASV48	BASV9	+	0.929712839489572
FASV48	BASV69	-	0.89709814228225
FASV48	BASV108	-	0.923671424521919
FASV49	FASV188	+	0.893152955644593
FASV49	FASV192	+	0.503448426234806
FASV49	FASV67	-	0.804997637235253
FASV49	BASV11	-	0.852142970000306
FASV49	BASV16	-	0.957838156484883
FASV49	BASV39	+	0.884553554906277
FASV49	BASV49	-	0.87761108046971
FASV49	BASV102	-	0.902646456837363
FASV49	BASV120	-	0.972620100682396
FASV50	FASV54	-	0.986775416000113
FASV50	FASV60	+	0.986239068966273
FASV50	FASV111	+	0.803471229423959
FASV50	FASV137	-	0.693067302020285
FASV50	FASV158	-	0.706944378151961
FASV50	FASV175	-	0.656673768783086
FASV50	BASV29	-	0.97727680030663
FASV50	BASV31	-	0.735716743290816
FASV50	BASV58	+	0.906129383199567
FASV50	BASV59	-	0.902359262214648
FASV50	BASV68	+	0.828929819593385
FASV50	BASV76	+	0.929612606259526
FASV50	BASV81	+	0.993677544519463
FASV50	BASV83	-	0.93941841765947
FASV52	FASV54	-	0.869653336340948
FASV52	FASV60	+	0.932571576255737
FASV52	FASV77	+	0.952896113049457
FASV52	FASV101	+	0.974891094285574
FASV52	FASV142	+	0.924006109911239
FASV52	FASV192	+	0.843458972711044
FASV52	FASV310	+	0.972733917026993
FASV52	FASV43	+	0.864755160261377
FASV52	FASV717	+	0.959115410191844
FASV52	BASV10	-	0.848163094571283
FASV52	BASV20	+	0.809245406242633
FASV52	BASV42	+	0.984631208806812
FASV52	BASV44	+	0.891414521244821
FASV52	BASV47	+	0.950735060227245
FASV52	BASV51	-	0.863792639677557
FASV52	BASV69	-	0.872993743523123
FASV53	FASV88	-	0.920005119696225
FASV56	FASV96	-	0.759712878153367
FASV56	FASV159	-	0.86992515110882
FASV56	FASV959	-	0.683992684618913
FASV56	BASV9	-	0.949835460774151
FASV56	BASV19	+	0.985568693917287
FASV56	BASV25	+	0.884035695918019
FASV56	BASV28	+	0.959843130347188
FASV56	BASV31	+	0.854320332078989
FASV56	BASV47	+	0.938098941405745
FASV56	BASV108	+	0.748554249456319
FASV57	FASV83	-	0.874550069274352
FASV57	FASV108	+	0.861185029556256
FASV57	FASV130	-	0.655433747141576
FASV60	FASV721	-	0.680919273999214
FASV60	BASV26	-	0.781197603736887
FASV60	BASV46	+	0.955684575732546
FASV60	BASV47	+	0.834075148106035
FASV60	BASV120	+	0.859862727935278
FASV1	FASV77	+	0.787823950583764
FASV1	FASV93	-	0.868824765124594
FASV1	FASV101	+	0.802692689939614
FASV1	FASV140	+	0.834243032584501
FASV1	FASV139	-	0.596370671127648
FASV1	FASV62	-	0.84722266350222
FASV1	FASV131	+	0.850815521652927
FASV1	FASV25	+	0.670671805242771
FASV1	FASV721	+	0.881214332923774
FASV1	BASV12	+	0.84258984135484
FASV1	BASV38	+	0.968306612946438
FASV66	FASV2	-	0.868574595619755
FASV66	FASV137	-	0.847437764023681
FASV66	FASV192	-	0.876249933442497
FASV81	FASV213	-	0.877146047516305
FASV83	FASV110	+	0.966209447813053
FASV83	FASV2	-	0.679768777759093
FASV83	FASV111	+	0.852338376128789
FASV83	FASV173	-	0.792027289511386
FASV83	FASV175	+	0.974009855881876
FASV83	FASV197	-	0.88845561569903
FASV83	FASV159	-	0.891218439805932
FASV83	FASV62	+	0.978124412087745
FASV83	FASV291	+	0.932519497140435
FASV83	FASV310	-	0.906787027067945
FASV83	FASV43	-	0.886485172333927
FASV83	FASV67	-	0.914895770858091
FASV83	BASV19	-	0.867376540026537
FASV83	BASV27	-	0.944102032029605
FASV88	BASV17	+	0.658887861463653
FASV88	BASV36	+	0.840770862639334
FASV88	BASV70	-	0.726866636550661
FASV93	FASV155	+	0.953433618126833
FASV93	FASV165	-	0.816933477775499
FASV93	FASV192	-	0.87079004861172
FASV98	FASV175	+	0.934032845595707
FASV98	BASV39	-	0.987633862052061
FASV101	FASV111	-	1
FASV101	FASV12	-	1
FASV101	FASV153	-	1
FASV101	FASV142	-	1
FASV101	FASV188	+	1
FASV101	FASV291	-	1
FASV101	FASV597	-	1
FASV101	FASV680	-	1
FASV101	FASV717	-	1
FASV101	FASV878	-	1
FASV101	FASV1029	+	1
FASV101	BASV13	+	1
FASV101	BASV18	-	1
FASV101	BASV23	+	0.918328859947944
FASV101	BASV35	-	1
FASV101	BASV68	-	1
FASV101	BASV76	-	1
FASV101	BASV98	-	1
FASV103	FASV108	-	1
FASV103	FASV111	-	1
FASV103	FASV137	+	1
FASV103	FASV142	-	1
FASV103	FASV176	-	1
FASV103	FASV268	-	1
FASV103	FASV291	-	1
FASV103	FASV310	-	1
FASV103	FASV721	-	1
FASV103	BASV18	-	1
FASV103	BASV27	+	0.974950021140911
FASV103	BASV53	-	1
FASV103	BASV56	+	0.910092312481328
FASV103	BASV61	-	0.923143452797372
FASV103	BASV69	-	0.965467901707415
FASV103	BASV70	-	1
FASV103	BASV81	+	0.905416419401448
FASV103	BASV120	+	0.850002342655045
FASV108	FASV12	-	0.973675225710322
FASV108	FASV146	-	0.910298840223742
FASV108	FASV242	-	0.963130238163445
FASV108	FASV304	-	0.977389391699907
FASV108	FASV721	+	0.909384158820971
FASV108	BASV28	+	0.9464500519207
FASV110	FASV62	-	0.990120125993058
FASV110	BASV82	-	0.990039684519483
FASV111	FASV256	+	0.845864055691176
FASV71	FASV213	+	0.901528001332922
FASV71	FASV717	-	0.969916398793518
FASV114	FASV406	+	0.978405546607318
FASV12	FASV97	+	1
FASV12	FASV234	-	0.965826620600955
FASV12	FASV597	-	1
FASV12	FASV680	+	1
FASV12	FASV817	-	0.955674697533325
FASV12	FASV959	-	1
FASV12	FASV1029	-	1
FASV12	BASV6	+	1
FASV12	BASV17	+	0.958758372089768
FASV12	BASV23	-	1
FASV12	BASV30	-	0.983275168206345
FASV12	BASV59	-	1
FASV12	BASV82	-	1
FASV12	BASV83	-	0.953360915876591
FASV126	FASV139	+	0.998167435462584
FASV126	FASV242	+	0.965833555695838
FASV126	FASV680	-	0.96469442777169
FASV126	FASV717	+	0.915772451600966
FASV126	FASV878	-	0.923905968560512
FASV126	FASV1029	-	0.964619867754262
FASV126	FASV1093	-	1
FASV126	BASV8	+	0.97653160237384
FASV126	BASV24	-	1
FASV126	BASV31	-	0.983267105607022
FASV126	BASV61	-	1
FASV126	BASV83	-	1
FASV127	FASV155	+	0.969754860615454
FASV127	BASV40	-	0.950436011103659
FASV130	FASV213	+	0.953832392983655
FASV130	FASV25	+	0.751674206479828
FASV130	BASV9	-	0.933935924440626
FASV130	BASV16	-	1
FASV132	FASV429	+	1
FASV132	BASV13	-	1
FASV132	BASV16	+	0.999054290244974
FASV132	BASV22	-	0.964842961002207
FASV132	BASV23	-	1
FASV132	BASV25	+	1
FASV132	BASV33	+	0.943546603286923
FASV132	BASV38	-	1
FASV132	BASV42	-	0.979218004882543
FASV132	BASV50	-	1
FASV137	FASV140	-	1
FASV137	FASV165	-	1
FASV137	FASV11	+	1
FASV137	BASV13	-	0.978883088073963
FASV137	BASV18	-	0.983457631568593
FASV137	BASV24	-	1
FASV137	BASV28	-	0.997556968288962
FASV137	BASV31	-	1
FASV137	BASV32	-	1
FASV137	BASV35	+	0.833323514252457
FASV137	BASV51	-	0.863237642016365
FASV137	BASV61	-	1
FASV137	BASV120	-	1
FASV140	FASV6	-	1
FASV140	FASV155	-	1
FASV140	FASV173	-	1
FASV140	FASV192	+	1
FASV140	FASV213	-	0.951746613951747
FASV140	FASV399	-	0.985681325812436
FASV140	BASV42	-	0.878700575755372
FASV140	BASV46	-	1
FASV140	BASV82	-	0.930703413928905
FASV146	FASV242	-	0.921007140399956
FASV146	BASV42	-	1
FASV146	BASV45	-	1
FASV146	BASV53	-	1
FASV146	BASV61	-	1
FASV146	BASV69	-	1
FASV6	FASV142	-	0.996607298945641
FASV6	FASV176	-	1
FASV6	FASV268	-	1
FASV6	FASV291	-	1
FASV6	FASV310	-	1
FASV6	FASV406	-	1
FASV6	FASV597	+	1
FASV6	FASV721	-	0.98157330517132
FASV6	BASV18	-	0.950160925909915
FASV6	BASV47	+	0.655216865072173
FASV6	BASV68	-	0.995104756167883
FASV6	BASV76	-	0.92137787564269
FASV6	BASV98	-	1
FASV139	FASV153	-	1
FASV139	FASV142	-	1
FASV139	FASV165	-	1
FASV139	FASV173	+	0.901929036651199
FASV139	FASV188	+	0.867064921863312
FASV139	FASV597	-	1
FASV139	FASV717	-	1
FASV139	FASV878	-	1
FASV139	FASV1029	+	0.92733659961031
FASV139	BASV6	-	1
FASV139	BASV13	+	0.957395260689581
FASV139	BASV18	-	0.995051989491506
FASV139	BASV35	-	0.943577585744104
FASV139	BASV82	+	0.914409423185944
FASV153	FASV5	-	0.975524128705496
FASV153	FASV159	-	0.906054839823629
FASV153	FASV213	+	0.890449686103924
FASV153	FASV242	-	0.965155140885263
FASV153	FASV256	-	0.964387185372554
FASV153	FASV268	-	1
FASV153	FASV291	+	0.943015466850214
FASV153	FASV406	+	0.811729782407513
FASV153	FASV25	-	0.824673995664541
FASV153	FASV597	-	1
FASV153	FASV959	-	0.915440236352895
FASV153	BASV27	-	1
FASV153	BASV36	-	0.965786890727815
FASV153	BASV38	-	0.942417128342071
FASV153	BASV58	+	0.940214682682043
FASV153	BASV81	+	0.924592060617065
FASV153	BASV108	+	0.936197858937956
FASV153	BASV120	+	0.981137306422536
FASV155	FASV173	+	0.92195673376188
FASV155	FASV67	-	0.995714811897413
FASV155	BASV10	-	0.984257360691484
FASV155	BASV76	-	0.933173580271279
FASV158	BASV22	-	1
FASV158	BASV23	-	1
FASV158	BASV49	-	1
FASV158	BASV51	-	1
FASV158	BASV56	+	1
FASV158	BASV59	+	1
FASV158	BASV68	-	1
FASV158	BASV85	-	1
FASV142	FASV5	-	1
FASV142	FASV286	-	1
FASV165	FASV159	-	0.992713468698285
FASV165	BASV25	+	0.987773593730336
FASV165	BASV26	+	0.890470601086392
FASV165	BASV32	+	0.982302494775698
FASV165	BASV108	-	0.978111926974363
FASV5	FASV180	-	0.979352486361838
FASV5	FASV159	-	0.962459192210472
FASV5	FASV286	-	0.911496485700821
FASV173	FASV159	+	0.94172538220986
FASV173	FASV304	-	0.93172957686772
FASV173	FASV131	-	1
FASV173	FASV25	+	0.849477420202357
FASV173	FASV680	-	0.923443326397665
FASV173	FASV817	-	0.973947474299235
FASV173	FASV878	-	1
FASV173	FASV959	+	0.843896115421821
FASV173	BASV12	+	0.811490950732587
FASV173	BASV20	-	0.966770112040334
FASV173	BASV27	-	0.858894061090978
FASV173	BASV53	-	0.961571516111345
FASV173	BASV70	-	0.948314312113644
FASV175	FASV192	+	0.870454427713016
FASV175	FASV252	+	0.990494234016219
FASV175	FASV316	+	0.936251448661233
FASV175	FASV25	+	0.925978035494861
FASV175	BASV18	-	0.917097591740473
FASV175	BASV21	-	0.912395131899067
FASV175	BASV22	-	0.901617535173834
FASV175	BASV27	-	0.904767211869903
FASV175	BASV31	-	0.95496172479771
FASV175	BASV35	-	0.871682242300107
FASV175	BASV36	-	1
FASV175	BASV69	-	0.992748053046678
FASV176	FASV188	-	0.932482540685517
FASV176	FASV197	-	0.978637814729072
FASV176	FASV62	-	0.989790316622934
FASV176	FASV256	-	0.987281988930365
FASV176	FASV310	+	0.895626929476769
FASV176	FASV43	-	0.883383937110322
FASV176	FASV1029	-	0.802291549934188
FASV176	BASV66	+	0.829210339562854
FASV191	FASV438	-	0.876386718779155
FASV191	FASV959	-	0.684334264156935
FASV191	BASV28	-	1
FASV191	BASV35	+	0.933071867538475
FASV191	BASV36	-	0.91586133431057
FASV191	BASV39	-	0.715208270168767
FASV191	BASV47	-	0.953580010934942
FASV191	BASV51	-	0.979278880451678
FASV191	BASV59	-	0.735541053023206
FASV188	FASV159	-	0.797579918744202
FASV188	BASV31	+	0.900919992486622
FASV192	FASV1029	-	0.955298797187009
FASV197	FASV159	+	0.803379691360386
FASV197	FASV316	-	0.970526003192398
FASV197	FASV429	-	1
FASV197	BASV53	-	0.941252987643188
FASV213	FASV291	-	0.966789157790826
FASV62	FASV310	-	0.963921453641748
FASV62	FASV406	-	1
FASV62	FASV721	-	0.782864743765265
FASV62	BASV39	-	0.830719472635517
FASV62	BASV51	-	0.947093909175766
FASV97	BASV26	+	0.901206662567287
FASV242	FASV1093	-	0.94673920934604
FASV11	BASV32	-	1
FASV252	BASV44	-	0.846851058257146
FASV252	BASV68	-	0.890271148886087
FASV252	BASV81	-	1
FASV256	FASV234	-	0.873991425674683
FASV256	FASV1093	-	0.840966884002348
FASV256	BASV18	-	0.833275281763751
FASV268	BASV20	-	0.994751304375427
FASV291	FASV597	-	0.946572898821023
FASV291	FASV817	-	0.892478354753745
FASV291	FASV959	-	0.87706128106965
FASV291	FASV1029	-	1
FASV291	BASV23	-	0.927650306833446
FASV291	BASV30	-	0.819319411231185
FASV291	BASV59	-	0.884566256502613
FASV291	BASV82	-	0.892192143690028
FASV293	FASV721	+	0.990710697911158
FASV293	BASV6	+	1
FASV293	BASV8	+	0.970519587039782
FASV293	BASV13	+	0.991738882104564
FASV293	BASV18	+	0.935939701209321
FASV293	BASV23	+	1
FASV293	BASV33	+	0.98474348688575
FASV293	BASV53	+	0.824207111701233
FASV293	BASV108	-	0.879353320785655
FASV304	FASV429	+	0.88536136723632
FASV304	BASV6	-	0.854633846512207
FASV304	BASV9	-	0.980539185552791
FASV304	BASV11	+	0.820188571786658
FASV304	BASV18	-	0.976165192489342
FASV304	BASV24	-	0.864296380086374
FASV304	BASV32	-	0.966554928314552
FASV310	BASV53	-	1
FASV310	BASV66	-	1
FASV310	BASV97	-	1
FASV316	BASV30	-	1
FASV234	BASV16	+	0.952390411807808
FASV234	BASV49	+	0.627638791270556
FASV43	BASV36	+	0.595995176360923
FASV399	FASV597	-	1
FASV399	BASV28	-	0.993456331175853
FASV399	BASV40	-	0.921899336843305
FASV399	BASV51	-	0.903646625296589
FASV406	BASV19	-	0.946859281270751
FASV429	BASV19	+	0.820844728215149
FASV429	BASV33	-	0.996198197340605
FASV429	BASV40	-	1
FASV473	BASV82	+	0.858357591605885
FASV131	BASV26	-	0.845803995493137
FASV131	BASV42	-	0.858523668505612
FASV131	BASV46	-	1
FASV131	BASV82	-	0.933934035131641
FASV25	BASV18	-	0.916644989204435
FASV25	BASV108	+	0.922219386824402
FASV67	BASV40	+	1
FASV597	BASV43	-	0.994321634106636
FASV680	BASV20	+	0.970216168956736
FASV680	BASV66	+	0.937756465879663
FASV717	BASV76	-	0.956156316594101
FASV721	BASV42	+	0.958478255050904
FASV817	FASV1093	-	0.898889954119195
FASV817	BASV10	-	0.839701660384054
FASV817	BASV17	-	1
FASV817	BASV21	-	0.921964021649089
FASV817	BASV24	-	0.918131327731811
FASV817	BASV25	-	1
FASV817	BASV44	-	0.91032193204163
FASV817	BASV82	-	0.917387479474312
FASV878	FASV1029	-	0.921119898772659
FASV878	BASV13	-	0.871519472002716
FASV878	BASV16	-	0.878436997741634
FASV438	BASV36	-	1
FASV438	BASV42	-	1
FASV438	BASV47	-	1
FASV438	BASV51	-	1
FASV438	BASV53	-	1
FASV438	BASV59	-	1
FASV438	BASV61	-	1
FASV438	BASV120	-	0.917239475225989
FASV959	FASV1093	-	1
FASV959	BASV10	-	1
FASV959	BASV38	-	1
FASV959	BASV47	-	1
FASV959	BASV49	-	1
FASV1029	BASV66	-	1
FASV1029	BASV81	-	1
FASV1029	BASV83	-	1
FASV1029	BASV85	-	1
FASV1093	BASV20	+	1
FASV1093	BASV68	+	1
FASV1093	BASV76	-	1
FASV1093	BASV85	-	1
FASV1093	BASV120	-	1
BASV6	BASV26	-	1
BASV6	BASV27	+	1
BASV8	BASV97	-	1
BASV8	BASV98	-	1
BASV9	BASV30	-	1
BASV9	BASV32	-	0.983770373647559
BASV9	BASV38	+	1
BASV9	BASV42	-	0.974342526709381
BASV9	BASV50	-	0.996786246232702
BASV9	BASV66	-	1
BASV10	BASV17	-	1
BASV11	BASV42	-	0.990596282965796
BASV11	BASV45	-	0.956566213233502
BASV11	BASV53	-	1
BASV11	BASV61	-	0.989889344021231
BASV11	BASV69	-	1
BASV11	BASV98	+	0.917961145517671
BASV12	BASV19	-	0.820054508562105
BASV12	BASV40	-	0.997913537946505
BASV12	BASV43	-	1
BASV12	BASV46	-	1
BASV12	BASV50	+	0.96392358451548
BASV12	BASV68	+	0.981929834111764
BASV12	BASV76	-	0.995832614685504
BASV13	BASV22	-	0.943450505868562
BASV19	BASV59	-	0.877952355331381
BASV19	BASV68	-	0.919816787707285
BASV19	BASV83	-	0.974371498128219
BASV19	BASV102	-	0.905013795196459
BASV20	BASV22	-	1
BASV20	BASV39	-	0.82702880474727
BASV20	BASV45	-	1
BASV20	BASV70	-	0.886433538896486
BASV20	BASV81	-	0.99613371777774
BASV20	BASV85	-	1
BASV20	BASV120	-	0.827096769066042
BASV21	BASV27	+	0.930976173333444
BASV21	BASV30	-	0.83382299072066
BASV23	BASV31	+	0.979495381494186
BASV24	BASV81	-	1
BASV26	BASV40	+	0.960863703992644
BASV27	BASV40	-	0.995719818380835
BASV27	BASV42	-	0.993783326407872
BASV27	BASV85	-	0.934678928254238
BASV27	BASV98	-	0.865231696768066
BASV28	BASV29	+	0.924633507075606
BASV28	BASV32	-	0.874654900954153
BASV28	BASV50	-	0.909367218704296
BASV28	BASV102	-	0.975189421078609
BASV31	BASV39	+	0.951396698592011
BASV36	BASV59	-	0.73975212930481
BASV36	BASV70	-	1
BASV36	BASV102	+	1
BASV38	BASV44	+	1
BASV38	BASV70	-	0.954515166547917
BASV38	BASV82	+	0.988369177388127
BASV39	BASV59	+	0.837320241866243
BASV40	BASV46	-	0.877953835721039
BASV40	BASV50	-	0.902666686947416
BASV44	BASV81	+	0.883263821353294
BASV45	BASV53	-	1
BASV58	BASV69	-	0.909795931833773
BASV58	BASV70	-	0.837362628713095
BASV59	BASV98	-	1
BASV61	BASV69	+	0.973886281724344
BASV61	BASV70	-	0.990830155666027
BASV61	BASV81	-	0.754713805094864
BASV61	BASV108	-	0.9995413406627
BASV66	BASV69	-	0.988096566374553
BASV66	BASV82	-	0.788012230179031
BASV68	BASV108	-	0.870359390296588
