# Supplementary material for: Microbial interactions mediate the fairy ring type effects on alpine meadow plant communities on the Tibetan plateau
Source: Environ Microbiome. 2026 Mar 10;21:55. doi: 10.1186/s40793-026-00873-z (PMC13088534; doi:10.1186/s40793-026-00873-z)
Supplement: Supplementary file 2 — Supplementary Material 2 [file 40793_2026_873_MOESM2_ESM.zip › co-occurrence network/cross-K/T2/Agaricus_20out_node.csv]

ID	degree	betweenness_centrality	closeness_centrality	eigenvector_centrality	Abundance	module	z	p	taxa_roles	phylum	class	order	family	genus	bf
FASV4	7	145	0.00265463595863782	0.133006480040503	4.05701933773968	M1	0.0460168430022373	0.448979591836735	Peripheral nodes	Ascomycota	Sordariomycetes	Coniochaetales	Coniochaetaceae	Coniochaeta	f
FASV7	10	344	0.0030273337919149	0.268048462018901	4.76602889208821	M1	-0.437160009	0.72	Connectors	Ascomycota	Sordariomycetes	Coniochaetales	Coniochaetaceae	Coniochaeta	f
FASV9	15	684	0.00329564814073142	0.467549861398736	0.264012499181991	M3	1.52357953824755	0.728888888888889	Connectors	Basidiomycota	Agaricomycetes	Agaricales	Hygrophoraceae	Hygrocybe	f
FASV10	16	544	0.00308956407813243	0.377612747865036	3.15260781362476	M1	1.49554739757272	0.671875	Connectors	Ascomycota	Archaeorhizomycetes	Archaeorhizomycetales	Archaeorhizomycetaceae	Archaeorhizomyces	f
FASV13	7	106	0.0025206927403537	0.215439078583609	1.70514037039461	M3	0.902119463436051	0.448979591836735	Peripheral nodes	Ascomycota	Archaeorhizomycetes	Archaeorhizomycetales	Archaeorhizomycetaceae	Archaeorhizomyces	f
FASV16	9	190	0.002910962554378	0.332830547900175	1.18693148354165	M4	-0.737176354	0.765432098765432	Connectors	Basidiomycota	Agaricomycetes	Agaricales	Hygrophoraceae	Hygrocybe	f
FASV17	6	62	0.00260998701856808	0.142178535725314	3.54617253451999	M3	-0.962260761	0.722222222222222	Connectors	Ascomycota	Archaeorhizomycetes	Archaeorhizomycetales	Archaeorhizomycetaceae	Archaeorhizomyces	f
FASV18	11	212	0.00289311079998821	0.440219364623039	0.464833780511747	M4	-0.737176354	0.776859504132231	Connectors	Ascomycota	Sordariomycetes	Coniochaetales	Coniochaetaceae	Coniochaeta	f
FASV21	4	35	0.00237747340635869	0.088408659407549	0.315342582291735	M4	-0.737176354	0.375	Peripheral nodes	Ascomycota	Archaeorhizomycetes	Archaeorhizomycetales	Archaeorhizomycetaceae	Archaeorhizomyces	f
FASV22	12	296	0.00295513235169151	0.394191183229332	0.275260126955042	M1	1.01237054604922	0.611111111111111	Peripheral nodes	Ascomycota	Sordariomycetes	Coniochaetales	Coniochaetaceae	Coniochaeta	f
FASV27	14	537	0.00308103919610192	0.301776398014156	1.19316880439762	M2	1.70696846285681	0.520408163265306	Peripheral nodes	Ascomycota	Pezizomycetes	Pezizales	Pezizales_fam_Incertae_sedis	Pezizales_gen_Incertae_sedis	f
FASV30	11	281	0.00289293185047438	0.235988322692507	0.697659675413913	M3	-0.340800686	0.760330578512397	Connectors	Ascomycota	Archaeorhizomycetes	Archaeorhizomycetales	Archaeorhizomycetaceae	Archaeorhizomyces	f
FASV33	13	422	0.00317042434296959	0.459659713649803	2.04001292454682	M2	0.869587707493093	0.650887573964497	Connectors	Ascomycota	Pezizomycetes	Pezizales	Pulvinulaceae	Pulvinulaceae_gen_Incertae_sedis	f
FASV3	4	35	0.00272372024824741	0.116515025328236	0.261149466657941	M5	-0.661107357	0.625	Connectors	Ascomycota	Leotiomycetes	Erysiphales	Erysiphaceae	Blumeria	f
FASV34	13	324	0.0029893316747352	0.359487841857105	0.716678391466527	M2	0.450897329811233	0.674556213017751	Connectors	Ascomycota	Pezizomycotina_cls_Incertae_sedis	Pezizomycotina_ord_Incertae_sedis	Pezizomycotina_fam_Incertae_sedis	Pezizomycotina_gen_Incertae_sedis	f
FASV37	5	49	0.00252406983772797	0.134995928882022	1.0357020155749	M6	-0.333333333	0.64	Connectors	Ascomycota	Archaeorhizomycetes	Archaeorhizomycetales	Archaeorhizomycetaceae	Archaeorhizomyces	f
FASV40	8	67	0.00276236034853225	0.234555318465343	0.506143249787318	M1	0.529193694525731	0.40625	Peripheral nodes	Basidiomycota	Agaricomycetes	Agaricales	Agaricales_fam_Incertae_sedis	Agaricales_gen_Incertae_sedis	f
FASV38	6	95	0.00272582314768856	0.172614766520337	0.0866067338524966	M5	-0.661107357	0.777777777777778	Connectors	Ascomycota	Leotiomycetes	Helotiales	Helotiales_fam_Incertae_sedis	Leohumicola	f
FASV41	14	231	0.00294647280519706	0.477241815810179	0.733140828479812	M1	1.49554739757272	0.63265306122449	Connectors	Ascomycota	Archaeorhizomycetes	Archaeorhizomycetales	Archaeorhizomycetaceae	Archaeorhizomyces	f
FASV28	13	417	0.00304781191184052	0.330604173381343	0.0945823244552058	M2	2.54434921822053	0.260355029585799	Module hubs	Basidiomycota					f
FASV48	9	123	0.00277303503157283	0.263821025499705	0.695512401020876	M1	0.529193694525731	0.493827160493827	Peripheral nodes						f
FASV49	11	337	0.00294409346930908	0.22477788433817	0.646534094627315	M2	0.0322069521293737	0.710743801652893	Connectors	Ascomycota	Archaeorhizomycetes	Archaeorhizomycetales	Archaeorhizomycetaceae	Archaeorhizomyces	f
FASV50	17	675	0.00321466680944218	0.415773723373321	0.0958093383940842	M5	2.24776501272877	0.761245674740484	Connectors	Basidiomycota	Agaricomycetes	Agaricales	Tricholomataceae	Dermoloma	f
FASV52	18	543	0.00313367856182242	0.529696852250542	2.19062888554414	M4	2.14742676910237	0.679012345679012	Connectors	Basidiomycota	Agaricomycetes	Agaricales	Agaricales_fam_Incertae_sedis	Agaricales_gen_Incertae_sedis	f
FASV53	3	14	0.00231095042676273	0.0675552336917194	0.270556573522675	M2	-0.805173803	0	Peripheral nodes						f
FASV54	4	37	0.00259422391120354	0.116650748324051	0.917704175119429	M4	-1.217943541	0.625	Connectors	Ascomycota	Archaeorhizomycetes	Archaeorhizomycetales	Archaeorhizomycetaceae	Archaeorhizomyces	f
FASV56	12	352	0.00297924576801522	0.287981988206145	0.98365617433414	M1	1.01237054604922	0.611111111111111	Peripheral nodes						f
FASV57	4	33	0.00249653397711849	0.125257769682852	1.11627593089458	M1	-1.403513712	0.625	Connectors	Ascomycota	Geoglossomycetes	Geoglossales	Geoglossales_fam_Incertae_sedis	Geoglossales_gen_Incertae_sedis	f
FASV60	9	145	0.00285923488079667	0.228466080633397	0.0703487991623585	M4	-0.256409166	0.716049382716049	Connectors						f
FASV1	14	530	0.00316398399287105	0.42025840245527	1.23539853412735	M6	1.16666666666667	0.806122448979592	Connectors						f
FASV66	3	13	0.00245153143518619	0.0795005657620132	3.08409953537072	M6	-1.083333333	0.666666666666667	Connectors	Ascomycota	Eurotiomycetes	Onygenales	Onygenales_fam_Incertae_sedis	Onygenales_gen_Incertae_sedis	f
FASV77	3	20	0.00257038000518687	0.124528704015981	0.381908088475885	M6	-1.083333333	0.666666666666667	Connectors	Mortierellomycota	Mortierellomycetes	Mortierellales	Mortierellaceae	Mortierella	f
FASV81	2	0	0.00247150864809537	0.0605585288583478	0.265546266605589	M3	-1.583720836	0.5	Peripheral nodes	Ascomycota	Leotiomycetes	Helotiales			f
FASV83	15	343	0.00304791849102059	0.451960716923966	0.163601858517113	M2	1.70696846285681	0.604444444444444	Peripheral nodes	Ascomycota	Leotiomycetes	Thelebolales	Pseudeurotiaceae	Pseudeurotium	f
FASV88	4	45	0.00237333002981632	0.0654581046168841	0.285178489627642	M2	-1.223864181	0.625	Connectors	Basidiomycota	Agaricomycetes	Trechisporales	Hydnodontaceae	Trechispora	f
FASV93	5	50	0.00256423919466203	0.116971369191156	0.21503419278843	M3	-0.340800686	0.48	Peripheral nodes	Basidiomycota	Agaricomycetes	Trechisporales	Hydnodontaceae	Trechispora	f
FASV96	1	0	0.00218718122647427	0.0219854919086235	0.252049113277927	M1	-1.886690563	0	Peripheral nodes	Ascomycota	Pezizomycotina_cls_Incertae_sedis	Pezizomycotina_ord_Incertae_sedis	Pezizomycotina_fam_Incertae_sedis	Pezizomycotina_gen_Incertae_sedis	f
FASV98	3	16	0.00236197620639657	0.0720919760120595	0.305424219619135	M2	-1.223864181	0.444444444444444	Peripheral nodes						f
FASV101	21	197.5	0.00315521861545989	1	0.204604574307964	M5	0.0661107356684931	0.802721088435374	Connectors						f
FASV103	19	255	0.00314951507328208	0.773501781501157	0.228531346116092	M4	2.62819395621484	0.64819944598338	Network hubs						f
FASV108	8	101	0.00273314612228666	0.298991608520284	2.00473627380407	M4	-0.256409166	0.59375	Peripheral nodes	Basidiomycota	Agaricomycetes	Agaricales	Hygrophoraceae	Hygrocybe	f
FASV110	6	68	0.00291847257669295	0.208267832591321	0.588250932530593	M2	-0.805173803	0.666666666666667	Connectors						f
FASV2	4	60	0.0026150869751955	0.100994967208521	0.0987746220797068	M2	-1.223864181	0.625	Connectors	Ascomycota	Leotiomycetes	Erysiphales	Erysiphaceae	Blumeria	f
FASV111	5	12.25	0.00273761248281126	0.27751675125969	0.099899384857012	M5	-0.661107357	0.72	Connectors	Basidiomycota	Agaricomycetes	Agaricales	Tricholomataceae	Floccularia	f
FASV71	3	11	0.00240217205134624	0.0886023652175287	0.117077580001309	M2	-0.805173803	0	Peripheral nodes	Ascomycota	Dothideomycetes	Pleosporales	Melanommataceae	Melanommataceae_gen_Incertae_sedis	f
FASV114	3	3	0.00248905768409414	0.104413169987178	0.085788724559911	M2	-1.642554559	0.666666666666667	Connectors	Ascomycota	Pezizomycotina_cls_Incertae_sedis	Pezizomycotina_ord_Incertae_sedis	Pezizomycotina_fam_Incertae_sedis	Pezizomycotina_gen_Incertae_sedis	f
FASV12	18	202.5	0.00296473373801052	0.699758009669536	0.114112296315686	M1	2.46190110061971	0.635802469135802	Connectors						f
FASV126	12	59	0.00270493280776258	0.477555689570941	1.66781869642039	M1	0.529193694525731	0.652777777777778	Connectors	Ascomycota	Sordariomycetes	Coniochaetales	Coniochaetaceae	Coniochaeta	f
FASV127	4	16	0.00234888842041527	0.0745436487476868	0.0848684641057522	M3	-0.340800686	0.375	Peripheral nodes	Ascomycota	Sordariomycetes	Sordariales	Chaetomiaceae	Chaetomium	f
FASV130	7	90	0.00267628921371875	0.177719004131417	0.184256593154898	M1	0.0460168430022373	0.408163265306122	Peripheral nodes	Mortierellomycota	Mortierellomycetes	Mortierellales	Mortierellales_fam_Incertae_sedis	Mortierellales_gen_Incertae_sedis	f
FASV132	12	134	0.0027110492758969	0.29095446381519	0.321886656632419	M3	2.14503961305906	0.541666666666667	Peripheral nodes						f
FASV137	18	492	0.00319363035495717	0.594948405247917	0.233030397225312	M3	1.52357953824755	0.790123456790123	Connectors	Basidiomycota	Agaricomycetes	Cantharellales	Ceratobasidiaceae	Ceratobasidium	f
FASV140	12	121	0.00293947820491042	0.416732075805716	0.177814769975787	M6	1.91666666666667	0.736111111111111	Connectors	Mortierellomycota	Mortierellomycetes	Mortierellales	Mortierellaceae	Mortierella	f
FASV146	8	27	0.00247644491894062	0.236008983753134	0.0701442968392121	M4	1.6666595819899	0	Peripheral nodes	Basidiomycota	Agaricomycetes				f
FASV6	17	370.5	0.00311205923992981	0.657229764453044	0.41565097179504	M4	0.224358020652487	0.788927335640138	Connectors						f
FASV139	17	264	0.00313301593657603	0.770228637940702	0.903491263660755	M2	0.450897329811233	0.747404844290657	Connectors	Ascomycota	Dothideomycetes	Pleosporales	Melanommataceae	Melanommataceae_gen_Incertae_sedis	f
FASV153	21	400	0.00322294461910354	0.858651543699345	0.094684575616779	M2	1.70696846285681	0.675736961451247	Connectors						f
FASV155	7	42	0.00252072614883922	0.180728175454082	0.0729050782016884	M3	-0.340800686	0.693877551020408	Connectors	Basidiomycota	Agaricomycetes	Agaricales	Tricholomataceae	Dermoloma	f
FASV158	10	65.5	0.00280471747299291	0.267893574805302	0.199798769714024	M3	-0.340800686	0.72	Connectors	Basidiomycota	Agaricomycetes				f
FASV142	7	50.25	0.00264857992598291	0.397926635516219	0.179859793207251	M4	0.224358020652487	0.448979591836735	Peripheral nodes	Ascomycota					f
FASV165	8	69	0.00268072418916954	0.272364983391171	0.111760519599503	M3	0.280659388624549	0.625	Connectors						f
FASV5	6	187	0.00255375665997633	0.19499668487056	0.299391401086316	M4	-0.737176354	0.5	Peripheral nodes						f
FASV173	18	435	0.00325786114525413	0.640678635443946	0.076892873503043	M6	-0.333333333	0.808641975308642	Connectors	Ascomycota	Pezizomycetes	Pezizales	Pezizales_fam_Incertae_sedis	Pezizales_gen_Incertae_sedis	f
FASV175	17	590	0.00328857880082863	0.47924951645292	1.9806049996728	M2	2.12565884053867	0.615916955017301	Peripheral nodes	Ascomycota	Sordariomycetes	Coniochaetales	Coniochaetaceae	Coniochaeta	f
FASV176	12	128	0.00292770268715732	0.460517341710526	0.161454584124076	M2	0.450897329811233	0.625	Connectors	Ascomycota	Dothideomycetes	Pleosporales	Melanommataceae	Melanommataceae_gen_Incertae_sedis	f
FASV180	1	0	0.00182389763171795	0.0191905592568913	0.0872202408219357	M4	-1.698710728	0	Peripheral nodes	Basidiomycota	Agaricomycetes	Agaricales	Clavariaceae	Clavariaceae_gen_Incertae_sedis	f
FASV191	9	93	0.00276133360283119	0.239825605484277	0.124644165957725	M2	-0.386483426	0.691358024691358	Connectors						f
FASV188	8	51	0.0028173079933417	0.352675050242411	0.160125319023624	M2	0.869587707493093	0.21875	Peripheral nodes	Ascomycota	Sordariomycetes	Hypocreales	Hypocreales_fam_Incertae_sedis	Hypocreales_gen_Incertae_sedis	f
FASV192	7	177	0.00291459316597838	0.227364809881477	0.195606472089523	M6	-0.333333333	0.775510204081633	Connectors	Ascomycota	Orbiliomycetes	Orbiliales	Orbiliaceae	Orbiliaceae_gen_Incertae_sedis	f
FASV197	7	47	0.00267412574209948	0.223463459109671	0.364423139846869	M2	0.0322069521293737	0.448979591836735	Peripheral nodes	Basidiomycota	Agaricomycetes	Agaricales	Hygrophoraceae	Hygrocybe	f
FASV159	11	183	0.00296537236568448	0.395945515676666	0.116566324193443	M2	0.450897329811233	0.644628099173554	Connectors	Basidiomycota	Agaricomycetes	Agaricales	Psathyrellaceae	Psathyrella	f
FASV213	8	78	0.00274310738045967	0.301018945826931	0.112987533538381	M2	-0.386483426	0.65625	Connectors	Ascomycota	Leotiomycetes	Helotiales	Helotiales_fam_Incertae_sedis	Leohumicola	f
FASV62	10	144	0.00296849474966057	0.302632859804976	1.54910509783391	M2	0.450897329811233	0.58	Peripheral nodes	Ascomycota	Leotiomycetes	Erysiphales	Erysiphaceae	Blumeria	f
FASV97	3	12	0.00245367220734958	0.114474016172365	0.124950919442445	M3	-1.583720836	0.666666666666667	Connectors	Basidiomycota	Agaricomycetes	Agaricomycetes_ord_Incertae_sedis	Agaricomycetes_fam_Incertae_sedis	Agaricomycetes_gen_Incertae_sedis	f
FASV242	6	39	0.00254562425268392	0.262639416224077	0.595613016163864	M4	-0.737176354	0.611111111111111	Peripheral nodes	Basidiomycota	Agaricomycetes	Corticiales	Corticiales_fam_Incertae_sedis	Corticiales_gen_Incertae_sedis	f
FASV11	2	0	0.00215790835649265	0.0789892039734612	0.218408481120346	M3	-0.962260761	0	Peripheral nodes						f
FASV252	5	24	0.00255392742538558	0.170663776190098	0.109510994044892	M1	-0.92033686	0.56	Peripheral nodes	Ascomycota	Dothideomycetes	Pleosporales	Phaeosphaeriaceae	Ophiosphaerella	f
FASV256	8	78	0.0028302715307825	0.31784941701092	0.0973431058176821	M1	-0.437160009	0.65625	Connectors	Ascomycota	Sordariomycetes	Coniochaetales	Coniochaetaceae	Coniochaeta	f
FASV268	4	1	0.00246008353562522	0.269101263492379	0.134460277468752	M4	-0.737176354	0.375	Peripheral nodes	Ascomycota	Archaeorhizomycetes	Archaeorhizomycetales	Archaeorhizomycetaceae	Archaeorhizomyces	f
FASV286	3	23	0.00239863018440926	0.0767062464748023	0.140902100647863	M4	-1.217943541	0.444444444444444	Peripheral nodes	Ascomycota	Sordariomycetes	Coniochaetales	Coniochaetaceae	Coniochaeta	f
FASV291	17	239.25	0.00322374292026696	0.843280531443627	0.0719848177475296	M2	0.450897329811233	0.740484429065744	Connectors	Ascomycota	Leotiomycetes	Helotiales	Helotiaceae	Helotiaceae_gen_Incertae_sedis	f
FASV293	10	185.5	0.00283172953947371	0.329962241870692	0.0970363523329625	M3	1.52357953824755	0.58	Peripheral nodes						f
FASV304	11	212	0.00298116972650286	0.351032336188839	0.147957430796414	M3	0.280659388624549	0.760330578512397	Connectors	Basidiomycota					f
FASV310	9	96	0.00279761688349151	0.396944387563773	0.0787333944113605	M4	-0.256409166	0.666666666666667	Connectors	Ascomycota	Dothideomycetes	Dothideomycetes_ord_Incertae_sedis	Dothideomycetes_fam_Incertae_sedis	Dothideomycetes_gen_Incertae_sedis	f
FASV316	5	14	0.00249914878870368	0.145741008089196	0.315751586938028	M2	-0.386483426	0.32	Peripheral nodes						f
FASV234	6	67	0.00265388031152855	0.178541847661499	0.388758916301289	M1	0.529193694525731	0	Peripheral nodes	Ascomycota	Sordariomycetes	Sordariales	Sordariales_fam_Incertae_sedis	Sordariales_gen_Incertae_sedis	f
FASV43	5	82	0.00279706207337971	0.169302729106408	0.327203717034226	M2	-0.386483426	0.32	Peripheral nodes	Ascomycota	Leotiomycetes	Erysiphales	Erysiphaceae	Blumeria	f
FASV399	6	21	0.00257586812489737	0.201758533844674	0.0850729664288986	M2	-0.805173803	0.666666666666667	Connectors	Ascomycota	Archaeorhizomycetes	Archaeorhizomycetales	Archaeorhizomycetaceae	Archaeorhizomyces	f
FASV406	9	136	0.00293675492056584	0.28223908380455	0.0890607617302532	M2	0.0322069521293737	0.617283950617284	Peripheral nodes	Basidiomycota	Agaricomycetes	Agaricales	Hygrophoraceae	Hygrocybe	f
FASV429	8	105	0.00280873744065659	0.209025166281716	0.534978077350959	M3	0.902119463436051	0.5625	Peripheral nodes	Basidiomycota	Agaricomycetes	Agaricales	Agaricales_fam_Incertae_sedis	Agaricales_gen_Incertae_sedis	f
FASV473	1	0	0.00205755419254719	0.0372033043933682	0.167896407303187	M1	-1.886690563	0	Peripheral nodes	Basidiomycota	Agaricomycetes	Agaricales	Clavariaceae	Clavaria	f
FASV131	7	64	0.0026883158683294	0.224063548449721	0.0854819710751914	M6	0.416666666666667	0.693877551020408	Connectors						f
FASV25	8	123	0.00298660985199936	0.33048237310257	0.0891630128918265	M1	-0.92033686	0.71875	Connectors						f
FASV67	4	19	0.00244067242475542	0.0985393413062715	0.115032556769845	M3	-0.962260761	0.5	Peripheral nodes						f
FASV597	9	32	0.00277758713291744	0.54642744571643	0.285894247758655	M2	0.0322069521293737	0.617283950617284	Peripheral nodes						f
FASV680	8	51	0.00272777455600791	0.40373318255314	0.184154341993325	M1	-0.92033686	0.75	Connectors	Basidiomycota	Agaricomycetes	Agaricales	Clavariaceae	Clavaria	f
FASV717	8	73	0.00270468237314492	0.38284456607857	0.132619756560435	M2	-0.805173803	0.71875	Connectors	Basidiomycota	Agaricomycetes	Agaricales	Clavariaceae	Clavaria	f
FASV721	10	210	0.00305277721575317	0.381752800403942	0.0865044826909234	M4	0.224358020652487	0.68	Connectors	Ascomycota	Sordariomycetes	Sordariales	Lasiosphaeriaceae	Lasiosphaeriaceae_gen_Incertae_sedis	f
FASV817	12	161	0.00287985545301783	0.446186739217422	0.132108500752569	M1	1.97872424909621	0.402777777777778	Peripheral nodes	Basidiomycota	Agaricomycetes	Cantharellales	Ceratobasidiaceae	Ceratobasidiaceae_gen_Incertae_sedis	f
FASV878	8	39	0.00269564441571258	0.450294049679751	0.147752928473267	M1	-0.437160009	0.6875	Connectors	Ascomycota	Dothideomycetes	Pleosporales	Melanommataceae	Melanommataceae_gen_Incertae_sedis	f
FASV438	9	19	0.00262706647887913	0.305280120385314	0.0832324455205811	M4	0.224358020652487	0.567901234567901	Peripheral nodes	Ascomycota	Dothideomycetes	Pleosporales	Melanommataceae	Melanommataceae_gen_Incertae_sedis	f
FASV959	13	268	0.0030952216526464	0.522826951345414	0.146525914534389	M1	1.01237054604922	0.63905325443787	Connectors						f
FASV1029	15	117	0.00293877786884884	0.729835293720488	0.13088148681369	M1	1.97872424909621	0.586666666666667	Peripheral nodes						f
FASV1093	13	151	0.00282925068993396	0.438376160934783	0.112374026568942	M1	0.0460168430022373	0.698224852071006	Connectors						f
BASV6	7	16.5	0.00273240157295187	0.318114985892988	0.388349911654996	M3	0.280659388624549	0.571428571428571	Peripheral nodes	Verrucomicrobiota	Verrucomicrobiae	Chthoniobacterales	Chthoniobacteraceae	Candidatus_Udaeobacter	b
BASV8	5	22	0.0023425492951885	0.160360162075212	0.455937929454879	M3	-0.340800686	0.56	Peripheral nodes	Gemmatimonadota	Gemmatimonadetes	Gemmatimonadales	Gemmatimonadaceae	uncultured	b
BASV9	10	72	0.002700036185217	0.2723572447511	0.3314982658203	M1	0.529193694525731	0.58	Peripheral nodes	Actinobacteriota	Thermoleophilia	Solirubrobacterales	67-14	67-14	b
BASV10	6	55	0.00260736894586489	0.180034776189891	0.292438322099339	M1	-0.437160009	0.5	Peripheral nodes	Gemmatimonadota	Gemmatimonadetes	Gemmatimonadales	Gemmatimonadaceae		b
BASV11	10	189	0.00278855841691841	0.301071393868477	0.160534323669917	M4	0.705125207764958	0.56	Peripheral nodes	Proteobacteria	Alphaproteobacteria	Rhizobiales	uncultured	uncultured	b
BASV12	10	154	0.00282842527534404	0.265363472771438	0.148673188927426	M5	0.793328828021918	0.7	Connectors	Acidobacteriota	Blastocatellia	Pyrinomonadales	Pyrinomonadaceae	RB41	b
BASV13	10	103	0.00288047033327397	0.440447894987516	0.107874975459721	M3	1.52357953824755	0.58	Peripheral nodes	Acidobacteriota	Blastocatellia	Pyrinomonadales	Pyrinomonadaceae	RB41	b
BASV16	5	24	0.00244089681303065	0.125541293076574	0.175565244421177	M1	-0.92033686	0.56	Peripheral nodes	Acidobacteriota	Blastocatellia	Pyrinomonadales	Pyrinomonadaceae	RB41	b
BASV17	6	56	0.00248483151055982	0.178661649648175	0.218510732281919	M1	-0.437160009	0.5	Peripheral nodes	Proteobacteria	Gammaproteobacteria	Burkholderiales	Nitrosomonadaceae	MND1	b
BASV18	13	196.25	0.00303649833154576	0.624447808318777	0.235382173941496	M3	0.280659388624549	0.757396449704142	Connectors	Actinobacteriota	Thermoleophilia	Gaiellales	uncultured	uncultured	b
BASV19	10	126	0.00285568287403563	0.269077962593162	0.231905634448007	M5	0.0661107356684931	0.76	Connectors	Gemmatimonadota	Gemmatimonadetes	Gemmatimonadales	Gemmatimonadaceae	uncultured	b
BASV20	12	194.5	0.00285647936590953	0.390566930418858	0.224339048491591	M4	0.224358020652487	0.694444444444444	Connectors	Chloroflexi	Gitt-GS-136	Gitt-GS-136	Gitt-GS-136	Gitt-GS-136	b
BASV21	7	76	0.00273074116886838	0.202160148967498	0.0915147896080099	M2	-0.805173803	0.653061224489796	Connectors	Acidobacteriota	Blastocatellia	Pyrinomonadales	Pyrinomonadaceae	RB41	b
BASV22	6	46.5	0.00272549020250762	0.210902213208531	0.148059681957987	M3	-0.340800686	0.611111111111111	Peripheral nodes	Acidobacteriota	Vicinamibacteria	Vicinamibacterales	Vicinamibacteraceae	Vicinamibacteraceae	b
BASV23	7	26.5	0.00268300813978777	0.359166599962306	0.248777076107585	M3	-0.340800686	0.693877551020408	Connectors	Gemmatimonadota	Gemmatimonadetes	Gemmatimonadales	Gemmatimonadaceae	uncultured	b
BASV24	7	25	0.00269538171283732	0.273215989403724	0.194481709312218	M1	-0.437160009	0.489795918367347	Peripheral nodes	Actinobacteriota	Thermoleophilia	Solirubrobacterales	67-14	67-14	b
BASV25	5	53	0.00265388116747339	0.152787778984199	0.24448252732151	M1	-0.92033686	0.48	Peripheral nodes	Gemmatimonadota	Gemmatimonadetes	Gemmatimonadales	Gemmatimonadaceae	uncultured	b
BASV26	8	110	0.00265367809801629	0.169345919970208	0.183131830377593	M3	0.280659388624549	0.65625	Connectors	Actinobacteriota	Thermoleophilia	Gaiellales	uncultured	uncultured	b
BASV27	11	110	0.00297727062278886	0.466069038890314	0.18078005366141	M2	-0.386483426	0.743801652892562	Connectors	Actinobacteriota	Thermoleophilia	Solirubrobacterales	Solirubrobacteraceae	Solirubrobacter	b
BASV28	11	157	0.00277181332498808	0.268992740367828	0.173929225836006	M1	-0.437160009	0.710743801652893	Connectors	Actinobacteriota	MB-A2-108	MB-A2-108	MB-A2-108	MB-A2-108	b
BASV29	4	22	0.00247310122917211	0.0979060726726622	0.235893429749362	M1	-0.92033686	0.375	Peripheral nodes	Chloroflexi	P2-11E	P2-11E	P2-11E	P2-11E	b
BASV30	6	44	0.00264665875909462	0.234728248074309	0.214216183495845	M2	-0.386483426	0.444444444444444	Peripheral nodes	Actinobacteriota	Thermoleophilia	Gaiellales			b
BASV31	8	78	0.00284693929791248	0.290964293889429	0.149491198220012	M2	-0.805173803	0.71875	Connectors	NB1-j	NB1-j	NB1-j	NB1-j	NB1-j	b
BASV32	7	54	0.00256177656259151	0.191094702734383	0.149082193573719	M3	0.902119463436051	0.408163265306122	Peripheral nodes	Methylomirabilota	Methylomirabilia	Rokubacteriales	Rokubacteriales	Rokubacteriales	b
BASV33	3	4	0.00222483735215872	0.0811642675250211	0.169225672403639	M3	-0.340800686	0	Peripheral nodes	Gemmatimonadota	Gemmatimonadetes	Gemmatimonadales	Gemmatimonadaceae	uncultured	b
BASV35	6	53	0.00283506544948829	0.30597186424189	0.134971533276618	M2	-0.805173803	0.611111111111111	Peripheral nodes	Acidobacteriota	Vicinamibacteria	Vicinamibacterales			b
BASV36	10	167	0.00283413653639894	0.300213992435862	0.105727701066684	M2	0.869587707493093	0.46	Peripheral nodes	RCP2-54	RCP2-54	RCP2-54	RCP2-54	RCP2-54	b
BASV38	9	48	0.00279719072644049	0.368420852352487	0.200821281329756	M1	0.0460168430022373	0.641975308641975	Connectors	Gemmatimonadota	Gemmatimonadetes	Gemmatimonadales	Gemmatimonadaceae	uncultured	b
BASV39	7	96	0.00270302410489844	0.159588836993941	0.100103887180158	M2	0.0322069521293737	0.448979591836735	Peripheral nodes	Acidobacteriota	Blastocatellia				b
BASV40	10	93	0.00262581961774728	0.206195520098424	0.121678882272103	M3	0.280659388624549	0.76	Connectors	Gemmatimonadota	Gemmatimonadetes	Gemmatimonadales	Gemmatimonadaceae	uncultured	b
BASV42	11	72.3333333333333	0.00283515705627397	0.364303095846068	0.0954003337477914	M4	0.705125207764958	0.644628099173554	Connectors	Proteobacteria	Gammaproteobacteria	Burkholderiales	Sutterellaceae	uncultured	b
BASV43	4	9	0.00243697867384066	0.148499419982797	0.137936816962241	M5	-1.388325449	0.75	Connectors	Acidobacteriota	Vicinamibacteria	Vicinamibacterales	Vicinamibacteraceae	Vicinamibacteraceae	b
BASV44	8	81	0.00281639446479244	0.278082177456866	0.0711668084549441	M1	0.529193694525731	0.40625	Peripheral nodes	Acidobacteriota	Blastocatellia				b
BASV45	4	3	0.00231009068489788	0.139707400603282	0.132824258883581	M4	-0.256409166	0	Peripheral nodes	Actinobacteriota	Thermoleophilia	Gaiellales	uncultured	uncultured	b
BASV46	6	20	0.00257559717546613	0.168462430313173	0.104705189450952	M6	-0.333333333	0.777777777777778	Connectors	Acidobacteriota	Vicinamibacteria	Vicinamibacterales			b
BASV47	8	86	0.00286981616419583	0.277449296718654	0.0877314966298017	M4	-0.256409166	0.625	Connectors	Chloroflexi	P2-11E	P2-11E	P2-11E	P2-11E	b
BASV49	6	87	0.00267873955238253	0.160497409855132	0.146525914534389	M1	-0.437160009	0.5	Peripheral nodes	Gemmatimonadota	Gemmatimonadetes	Gemmatimonadales	Gemmatimonadaceae		b
BASV50	8	47	0.00268197540374038	0.196837038266976	0.21759047182776	M1	-0.437160009	0.59375	Peripheral nodes	Gemmatimonadota	Gemmatimonadetes	Gemmatimonadales	Gemmatimonadaceae	uncultured	b
BASV51	9	99.5	0.00285597799591103	0.299876559175301	0.077404129310909	M2	0.0322069521293737	0.592592592592593	Peripheral nodes	Acidobacteriota	Holophagae	Subgroup_7	Subgroup_7	Subgroup_7	b
BASV53	14	298.333333333333	0.00301437431185263	0.475695802324208	0.0729050782016884	M4	1.18589239487743	0.673469387755102	Connectors	Proteobacteria	Gammaproteobacteria	Burkholderiales	Nitrosomonadaceae	MND1	b
BASV56	4	24	0.00265948644019859	0.163929596117977	0.110840259145344	M3	-1.583720836	0.75	Connectors	Actinobacteriota	MB-A2-108	MB-A2-108	MB-A2-108	MB-A2-108	b
BASV58	4	27	0.00256504320690495	0.175332481199155	0.0825166873895687	M4	-1.217943541	0.625	Connectors	Acidobacteriota	Vicinamibacteria	Vicinamibacterales	Vicinamibacteraceae	Vicinamibacteraceae	b
BASV59	10	124.5	0.00289685477451139	0.352699755776269	0.110840259145344	M5	-0.661107357	0.74	Connectors	Gemmatimonadota	Gemmatimonadetes	Gemmatimonadales	Gemmatimonadaceae	Roseisolibacter	b
BASV61	11	125.333333333333	0.002877689992802	0.430165371510868	0.0702465480007853	M4	0.705125207764958	0.56198347107438	Peripheral nodes	Proteobacteria	Gammaproteobacteria	Burkholderiales	Nitrosomonadaceae	MND1	b
BASV66	9	112	0.00277492329380674	0.339005928932795	0.0837437013284471	M1	0.529193694525731	0.493827160493827	Peripheral nodes	Proteobacteria	Alphaproteobacteria	Rhizobiales	KF-JG30-B3	KF-JG30-B3	b
BASV68	10	131.5	0.00288673372584797	0.378222134411393	0.0702465480007853	M5	0.793328828021918	0.7	Connectors	Actinobacteriota	Thermoleophilia	Solirubrobacterales	67-14	67-14	b
BASV69	9	66	0.0027380407118603	0.338867255164549	0.114725803285125	M4	0.705125207764958	0.493827160493827	Peripheral nodes	RCP2-54	RCP2-54	RCP2-54	RCP2-54	RCP2-54	b
BASV70	8	105	0.0026915928531201	0.301446107180184	0.116873077678162	M4	-0.256409166	0.65625	Connectors	Actinobacteriota	Thermoleophilia	Gaiellales	uncultured	uncultured	b
BASV76	8	73	0.00282585074880194	0.355704628025623	0.0958093383940842	M5	0.0661107356684931	0.75	Connectors	Actinobacteriota	Thermoleophilia	Gaiellales	Gaiellaceae	Gaiella	b
BASV81	10	76	0.00287332098987957	0.440393287657829	0.0881405012760945	M1	0.0460168430022373	0.64	Connectors	Actinobacteriota	Thermoleophilia	Solirubrobacterales	Solirubrobacteraceae	Solirubrobacter	b
BASV82	11	268	0.00286798617467564	0.431312346340889	0.080062659511812	M1	0.0460168430022373	0.628099173553719	Connectors	Proteobacteria	Alphaproteobacteria	Rhizobiales	Rhizobiales_Incertae_Sedis	Nordella	b
BASV83	6	14	0.00270810573486933	0.285233234175889	0.0914125384464368	M1	-0.92033686	0.611111111111111	Peripheral nodes	Actinobacteriota	Thermoleophilia	Gaiellales	Gaiellaceae	Gaiella	b
BASV85	6	26	0.00264700521234842	0.257152153387093	0.0703487991623585	M1	-0.92033686	0.666666666666667	Connectors	Proteobacteria	Alphaproteobacteria	Rhizobiales	Methyloligellaceae		b
BASV97	3	1	0.00211046993485166	0.0754163169270482	0.0981611151102676	M3	-0.962260761	0.444444444444444	Peripheral nodes	Gemmatimonadota	Gemmatimonadetes	Gemmatimonadales	Gemmatimonadaceae	uncultured	b
BASV98	8	95	0.00274808639964393	0.347414854800062	0.0914125384464368	M3	-0.962260761	0.78125	Connectors	Acidobacteriota	Blastocatellia	Elev-16S-573	Elev-16S-573	Elev-16S-573	b
BASV102	5	24	0.00256412963574137	0.133588737945221	0.10623895687455	M2	-1.223864181	0.64	Connectors	Actinobacteriota	Thermoleophilia	Gaiellales	uncultured	uncultured	b
BASV108	10	128	0.00290941278478247	0.375368905009166	0.0881405012760945	M1	0.0460168430022373	0.68	Connectors	Gemmatimonadota	Gemmatimonadetes	Gemmatimonadales	Gemmatimonadaceae	Gemmatimonas	b
BASV120	8	74	0.00285192978056678	0.356877220315868	0.0785288920882141	M4	-0.256409166	0.65625	Connectors	Gemmatimonadota	Gemmatimonadetes	Gemmatimonadales	Gemmatimonadaceae	uncultured	b
