# Supplementary material for: Microbial interactions mediate the fairy ring type effects on alpine meadow plant communities on the Tibetan plateau
Source: Environ Microbiome. 2026 Mar 10;21:55. doi: 10.1186/s40793-026-00873-z (PMC13088534; doi:10.1186/s40793-026-00873-z)
Supplement: Supplementary file 2 — Supplementary Material 2 [file 40793_2026_873_MOESM2_ESM.zip › co-occurrence network/cross-K/T3/Clitocybe_10in_edge.csv]

Source	Target	Interaction	weight
FASV4	FASV40	+	0.677368178765924
FASV4	FASV389	-	0.742837974367713
FASV4	FASV421	+	0.822426688060651
FASV4	BASV46	+	0.784857759636893
FASV4	BASV93	+	0.886320539201809
FASV4	BASV110	+	0.851074022651818
FASV7	FASV33	-	0.960668397539987
FASV7	FASV96	+	0.999254335202026
FASV7	FASV149	-	0.885394101958487
FASV7	BASV29	+	0.967972489791605
FASV7	BASV93	-	0.73106685319541
FASV9	FASV409	+	0.866600798835762
FASV9	FASV498	+	0.839400786704833
FASV9	FASV1119	+	0.945311374341052
FASV9	BASV17	+	0.902453451535965
FASV9	BASV49	+	0.923418889852562
FASV9	BASV178	-	0.679003552754241
FASV10	FASV18	-	0.776666098622681
FASV10	BASV20	-	0.824115021566797
FASV10	BASV27	+	0.851051085964631
FASV10	BASV47	+	0.934776698346615
FASV13	FASV85	-	0.930667690696876
FASV13	FASV71	+	0.95606812693263
FASV13	FASV31	+	0.752426689275603
FASV13	BASV20	+	0.869266633801501
FASV13	BASV40	+	1
FASV16	FASV309	-	0.836438533751628
FASV16	FASV893	-	0.87564263868471
FASV16	BASV9	-	0.888165670924144
FASV16	BASV51	+	0.705119680769446
FASV17	FASV38	-	0.911132167902126
FASV17	BASV30	+	0.905457888042865
FASV17	BASV45	-	0.844101186677521
FASV17	BASV507	-	0.831577511928102
FASV18	FASV22	-	0.782931171534692
FASV18	FASV157	+	0.919820442567495
FASV18	FASV353	+	0.975368497690738
FASV18	FASV522	+	0.92649841134857
FASV18	FASV825	+	0.93153719550209
FASV18	BASV110	-	0.725532015845295
FASV18	BASV124	-	0.696744080978931
FASV21	FASV825	+	1
FASV21	BASV87	+	0.94152148480529
FASV21	BASV98	-	0.88579892471189
FASV21	BASV133	-	0.897355220284171
FASV21	BASV160	-	0.817321506835913
FASV22	FASV47	+	0.88642651796665
FASV22	BASV18	+	0.841006044317829
FASV22	BASV20	+	0.677901903156147
FASV22	BASV43	+	0.777349644071123
FASV22	BASV61	-	0.787834820581247
FASV22	BASV73	-	0.943642357319738
FASV22	BASV157	+	0.927252322707728
FASV27	FASV110	+	0.783647230439037
FASV27	FASV405	-	0.788388407995117
FASV27	FASV825	-	0.814156014034091
FASV27	BASV6	-	0.798487703096697
FASV27	BASV8	-	0.797241816346347
FASV27	BASV59	-	0.773091363047545
FASV27	BASV84	+	1
FASV27	BASV111	+	0.773145034106552
FASV30	FASV85	-	0.708841883715113
FASV30	BASV8	-	0.765826492777784
FASV30	BASV19	-	0.731271449776254
FASV30	BASV20	-	0.750751342632556
FASV30	BASV74	+	0.967380342456007
FASV30	BASV111	-	0.753820920575561
FASV33	BASV6	-	0.772973534193849
FASV33	BASV17	-	0.810618572767978
FASV33	BASV20	-	0.796378562933795
FASV33	BASV21	-	0.786031172078267
FASV33	BASV25	-	0.845866977802796
FASV33	BASV27	-	0.854970373381051
FASV33	BASV82	-	0.868744124866295
FASV33	BASV89	+	0.728549143495355
FASV33	BASV121	+	0.979971341096905
FASV3	BASV68	+	0.836172513441988
FASV3	BASV80	+	0.91478679333096
FASV40	BASV27	+	0.772457558946423
FASV40	BASV41	+	0.909063942177941
FASV40	BASV52	+	0.708844567454504
FASV40	BASV86	+	0.727667084288697
FASV38	FASV84	+	0.989400020022778
FASV38	FASV182	+	0.626188872536632
FASV38	FASV536	-	0.684991251733242
FASV38	BASV88	-	0.882350592971681
FASV38	BASV105	-	0.878846620663342
FASV38	BASV106	-	0.901101372787721
FASV38	BASV160	+	0.925537474156034
FASV41	FASV111	+	0.905949720278505
FASV41	FASV129	+	0.929463530240786
FASV41	FASV26	-	0.855225974279609
FASV41	FASV353	+	0.979850609449049
FASV41	FASV426	-	0.951766647487779
FASV41	FASV870	-	0.813095329103898
FASV41	FASV1119	-	0.90640106502262
FASV41	BASV23	+	0.949200461807741
FASV41	BASV56	-	0.670491314596226
FASV41	BASV66	-	0.661996367410416
FASV42	FASV1	-	0.747775880642961
FASV42	FASV125	-	0.660674632047608
FASV42	FASV182	-	0.644753638257829
FASV42	BASV12	-	0.666869725813716
FASV42	BASV23	+	0.883986348312821
FASV42	BASV35	-	0.755949940486557
FASV42	BASV45	-	0.709271491254705
FASV42	BASV126	-	0.808520123576183
FASV42	BASV217	+	0.912340432206238
FASV28	FASV106	-	0.869626445640984
FASV28	BASV22	-	0.730333826207431
FASV28	BASV31	-	0.634956453883153
FASV28	BASV105	-	0.725294704804676
FASV28	BASV121	+	0.88528246195153
FASV28	BASV507	+	0.849786980122381
FASV47	FASV98	+	0.918738360088524
FASV47	FASV104	+	0.872674745365334
FASV47	FASV125	+	0.646597886926336
FASV47	FASV309	+	0.798158622707867
FASV47	BASV21	+	0.845736655237398
FASV47	BASV117	-	0.910087944755557
FASV47	BASV157	-	0.928645359570418
FASV48	FASV96	+	0.938649480969617
FASV48	FASV187	-	0.920862943456857
FASV48	BASV12	-	0.878108773794093
FASV48	BASV26	-	0.772840350829999
FASV48	BASV38	-	0.91297367176591
FASV48	BASV64	-	0.918404441964103
FASV48	BASV65	+	1
FASV48	BASV98	-	0.537836887303876
FASV53	FASV312	-	0.773536121332162
FASV53	FASV405	+	0.956862372310325
FASV53	FASV419	-	0.790408642574548
FASV53	FASV426	-	0.69525020951869
FASV53	FASV439	-	0.765324589714072
FASV53	FASV467	-	0.746156889629232
FASV53	FASV82	-	0.825810964469758
FASV53	FASV756	-	0.699792969250361
FASV53	FASV825	-	0.613724001279201
FASV53	FASV864	-	0.796815460797653
FASV53	FASV893	-	0.710762901919256
FASV1	BASV98	+	0.834003433983881
FASV66	BASV40	-	0.701347835915501
FASV66	BASV105	-	0.734139088992616
FASV73	FASV187	-	0.897653760390104
FASV77	FASV409	-	1
FASV77	FASV756	-	1
FASV77	BASV95	-	0.993656479296252
FASV77	BASV111	-	1
FASV77	BASV178	-	0.740923426171428
FASV83	FASV79	-	0.99664440137665
FASV84	FASV107	-	1
FASV84	FASV178	-	0.830177841838947
FASV84	FASV677	-	0.985362088888738
FASV84	BASV61	-	1
FASV96	FASV297	-	1
FASV96	FASV504	-	1
FASV96	FASV1487	-	0.91742841533659
FASV96	BASV86	+	0.562291161855407
FASV96	BASV217	-	0.896194463960265
FASV101	FASV160	-	1
FASV101	FASV312	-	0.868979486635055
FASV101	BASV6	-	0.905712876421112
FASV101	BASV44	+	0.90970306415249
FASV101	BASV46	+	0.902703346216254
FASV101	BASV73	-	0.958017197669075
FASV101	BASV89	-	1
FASV101	BASV121	-	0.87312984336743
FASV104	FASV111	-	0.890674246825504
FASV104	FASV756	-	1
FASV104	FASV248	-	1
FASV104	BASV17	-	1
FASV104	BASV35	-	0.871004224493163
FASV104	BASV61	-	0.99711701201949
FASV85	FASV178	-	1
FASV85	FASV389	-	0.898239224891648
FASV85	BASV94	-	0.983110734740672
FASV85	BASV99	-	0.985126132279562
FASV106	FASV80	-	0.921965002851133
FASV106	FASV756	-	0.98463642229855
FASV106	BASV9	-	0.934264033592138
FASV106	BASV17	-	1
FASV107	FASV29	-	1
FASV107	FASV276	-	0.913677104600777
FASV107	FASV1196	-	0.977502603118019
FASV107	BASV41	+	0.932892719593734
FASV107	BASV43	+	0.97344753232099
FASV107	BASV49	+	0.956417075946338
FASV107	BASV77	-	0.907459663259371
FASV107	BASV93	-	0.95655737384812
FASV107	BASV105	-	0.697206176745451
FASV110	FASV157	-	0.871005165186475
FASV110	FASV1052	+	0.760605634568724
FASV110	BASV20	-	1
FASV110	BASV28	-	0.853151672052555
FASV110	BASV36	-	0.806095085238993
FASV110	BASV82	-	0.934845085148029
FASV2	FASV71	+	0.822413353777208
FASV2	FASV157	+	0.95067050822395
FASV2	FASV312	-	0.974262698984373
FASV2	FASV419	-	0.907507237426758
FASV2	FASV522	-	0.778454601687958
FASV2	BASV24	-	0.918015986044874
FASV2	BASV84	+	0.908731573929507
FASV2	BASV116	-	1
FASV2	BASV133	-	0.936269872191587
FASV2	BASV217	-	0.903103493276171
FASV112	FASV409	-	0.967370713841738
FASV112	BASV12	+	0.924337827332879
FASV112	BASV16	+	0.928741127348314
FASV112	BASV21	+	0.877553448466704
FASV112	BASV27	+	0.969346012369131
FASV112	BASV28	+	0.89344052321228
FASV112	BASV29	+	0.963650138845532
FASV112	BASV30	+	0.969222520753131
FASV112	BASV61	-	0.997468657132917
FASV112	BASV88	-	0.853914464617124
FASV112	BASV96	-	0.938417287394395
FASV111	FASV1196	-	1
FASV111	BASV12	-	0.873808230508834
FASV111	BASV21	-	0.889538483432066
FASV111	BASV60	-	0.964817594492275
FASV111	BASV116	+	0.949784592990986
FASV111	BASV118	+	0.960525773597358
FASV111	BASV130	+	0.925483655069348
FASV111	BASV185	+	0.988845276792156
FASV111	BASV215	+	0.852437150992374
FASV111	BASV217	+	0.952527398842159
FASV111	BASV223	+	0.940093176701908
FASV111	BASV404	+	0.988997293434479
FASV71	FASV80	-	0.951489767215215
FASV71	FASV353	-	1
FASV71	FASV634	-	0.896243794162361
FASV71	BASV111	-	1
FASV71	BASV178	-	0.794623324731692
FASV118	FASV409	-	0.952340770838592
FASV118	BASV21	+	0.964993849692444
FASV118	BASV27	+	0.962914787938605
FASV118	BASV31	+	0.903877597363886
FASV118	BASV33	+	0.949193808596268
FASV118	BASV43	+	0.86792600635086
FASV118	BASV63	-	1
FASV118	BASV82	-	0.936712710303639
FASV118	BASV88	-	0.887860771951142
FASV118	BASV99	+	0.932005094348961
FASV125	FASV31	-	0.934129681562069
FASV125	BASV6	-	0.978333640167187
FASV125	BASV27	-	1
FASV125	BASV46	-	0.921283972948686
FASV129	FASV353	-	1
FASV129	FASV677	-	1
FASV129	BASV11	-	0.831848724153712
FASV129	BASV124	-	0.998159976209579
FASV26	FASV312	-	0.896650692578177
FASV26	BASV98	-	1
FASV26	BASV115	-	0.893401305371429
FASV26	BASV126	-	0.806537377092187
FASV29	FASV389	-	0.965724014046111
FASV29	BASV19	+	0.844135211002465
FASV29	BASV25	+	0.946214638858327
FASV29	BASV29	+	0.974253888349405
FASV29	BASV31	+	0.969336104412986
FASV29	BASV41	-	0.971069338717282
FASV29	BASV86	-	0.854955402464513
FASV157	BASV29	-	1
FASV157	BASV46	-	0.824692725151662
FASV157	BASV96	-	0.972816093598221
FASV149	FASV211	+	0.929080118090146
FASV149	FASV320	+	0.963100559669233
FASV149	FASV389	+	0.887232676896189
FASV149	FASV409	+	0.922160769452879
FASV149	FASV419	+	0.963199795417895
FASV149	FASV426	+	0.988357497370511
FASV149	FASV522	+	0.905468240748814
FASV149	FASV756	-	0.95148312428674
FASV149	FASV248	-	1
FASV149	BASV17	-	1
FASV149	BASV35	-	0.928809396960928
FASV149	BASV61	-	0.988946588683717
FASV160	FASV353	+	0.827205059750461
FASV160	FASV608	-	0.998854503074999
FASV160	BASV8	-	0.923709481563565
FASV160	BASV17	+	0.869869033059518
FASV160	BASV29	-	0.933996425492031
FASV160	BASV64	-	0.876966132235805
FASV160	BASV507	-	1
FASV179	FASV31	-	1
FASV179	FASV389	-	1
FASV179	FASV677	-	0.887482082705814
FASV179	BASV18	-	0.999470950803465
FASV179	BASV130	-	0.93873064033853
FASV179	BASV215	+	0.918750123545751
FASV178	FASV353	+	0.836890521445211
FASV178	FASV634	-	0.909140845782273
FASV178	FASV677	-	0.964800940934307
FASV178	BASV16	-	0.906222736990804
FASV178	BASV123	-	1
FASV182	FASV211	-	0.886247387977691
FASV182	BASV31	+	0.948672412020247
FASV182	BASV43	+	0.985358780365588
FASV182	BASV46	+	0.978323829498864
FASV182	BASV98	-	1
FASV182	BASV113	-	1
FASV187	FASV677	-	0.942775055524886
FASV187	BASV64	-	0.996412805532751
FASV187	BASV88	-	0.69723573795068
FASV195	FASV211	-	0.953112434998724
FASV195	FASV756	+	0.96373439142937
FASV195	FASV864	+	0.82795646376721
FASV195	BASV10	+	0.856568581378482
FASV195	BASV12	+	0.794593970274346
FASV195	BASV16	+	0.886416660218006
FASV195	BASV18	+	0.910245035481006
FASV195	BASV20	+	0.891972113265377
FASV195	BASV25	+	0.838368869145641
FASV195	BASV66	-	1
FASV195	BASV88	-	1
FASV195	BASV106	-	0.779192340160327
FASV195	BASV126	-	0.770210483865244
FASV211	BASV35	-	0.990812931452159
FASV211	BASV57	-	1
FASV211	BASV82	-	0.938448988363052
FASV79	FASV421	+	0.906017971859062
FASV79	FASV498	+	0.931009972317044
FASV79	FASV634	+	0.849897156218482
FASV79	FASV82	+	0.873872539578282
FASV79	FASV1119	+	0.925210098867841
FASV79	FASV1487	+	0.981127661093063
FASV79	BASV6	+	0.938466201294372
FASV79	BASV18	+	0.945684132045093
FASV79	BASV39	-	1
FASV79	BASV57	-	0.839936153822525
FASV79	BASV113	-	0.977340592027575
FASV80	FASV419	+	0.939203047682217
FASV80	FASV608	+	0.957511246303724
FASV80	FASV677	+	0.86006362115843
FASV80	FASV82	+	0.838631002353396
FASV80	FASV708	+	0.918113643123968
FASV80	FASV825	+	0.952059777744393
FASV80	FASV870	+	0.98400084646936
FASV80	FASV248	+	0.889718264756075
FASV80	BASV26	-	1
FASV80	BASV46	-	1
FASV80	BASV67	-	0.889982930948034
FASV31	BASV16	+	0.95914075187492
FASV31	BASV33	-	1
FASV31	BASV51	-	0.780308242247381
FASV31	BASV105	-	0.961533388243725
FASV264	FASV608	+	0.804161205107247
FASV264	FASV708	+	0.913477665979644
FASV264	FASV1119	+	0.854170502675297
FASV264	BASV46	-	1
FASV264	BASV75	-	0.898883156003297
FASV272	BASV23	-	0.950905431482662
FASV272	BASV66	-	0.908571378541377
FASV276	BASV44	-	1
FASV276	BASV63	-	0.669898983290689
FASV276	BASV121	-	0.900872689866088
FASV297	BASV43	-	1
FASV297	BASV65	-	1
FASV297	BASV94	-	0.921261209442311
FASV302	BASV32	+	0.888528674733452
FASV302	BASV38	+	0.970141576931146
FASV302	BASV98	-	0.761126785688183
FASV312	FASV677	-	0.917005804900843
FASV312	BASV67	-	0.989156882561216
FASV312	BASV82	-	1
FASV312	BASV98	-	0.994411859487239
FASV312	BASV133	-	0.836245893609081
FASV309	FASV489	-	0.963545320117898
FASV309	BASV99	-	0.922971481952031
FASV309	BASV115	+	0.941214374941068
FASV309	BASV117	-	1
FASV309	BASV223	+	0.993822588321017
FASV320	FASV353	+	0.87225273559129
FASV320	FASV677	-	0.894087414108074
FASV320	BASV16	-	0.876870233528164
FASV320	BASV130	-	0.90311624538945
FASV320	BASV215	+	0.930445274395965
FASV353	FASV504	+	1
FASV353	BASV9	-	0.911619433418163
FASV353	BASV10	-	0.945451643206618
FASV353	BASV32	-	0.890023372513929
FASV353	BASV157	+	0.964992681850269
FASV389	FASV1052	-	0.964513346630728
FASV389	FASV1487	-	0.988811371059788
FASV389	BASV61	-	0.957380808480121
FASV401	FASV756	-	0.887065394683586
FASV401	BASV17	-	1
FASV401	BASV35	-	0.973556928560998
FASV401	BASV160	+	0.911352768886905
FASV409	FASV421	+	0.953131953182286
FASV409	FASV467	+	0.927272033503101
FASV409	FASV82	+	0.958707688732229
FASV409	FASV864	+	0.931078135048287
FASV409	FASV1487	+	0.841738007785354
FASV405	BASV47	-	0.85977282011686
FASV405	BASV71	-	1
FASV405	BASV99	-	0.935418807834931
FASV419	BASV47	+	0.922524130756337
FASV419	BASV52	+	0.898205992374076
FASV419	BASV68	+	0.910006115726978
FASV419	BASV98	-	1
FASV419	BASV126	-	0.80660477076136
FASV421	FASV1196	-	0.961086754039064
FASV421	BASV49	+	0.940047214036179
FASV421	BASV57	+	0.978173785470412
FASV421	BASV61	+	0.917136807529363
FASV421	BASV64	+	0.951541507677234
FASV421	BASV66	+	0.990715609338696
FASV421	BASV77	+	0.972495687280874
FASV421	BASV89	+	0.852418514230135
FASV421	BASV95	+	0.959251760739103
FASV421	BASV98	+	0.842083860366761
FASV426	FASV439	-	1
FASV426	FASV608	-	0.976001595088696
FASV426	FASV864	-	0.8099837541077
FASV426	BASV19	+	0.798185161441008
FASV426	BASV36	-	0.94468760464899
FASV426	BASV84	+	0.852988983721603
FASV426	BASV104	+	0.880441635525315
FASV426	BASV105	+	0.966527911679017
FASV426	BASV106	+	0.905544895878851
FASV426	BASV110	+	0.958668055241907
FASV426	BASV111	+	0.968400441271813
FASV426	BASV115	+	0.94218370701916
FASV426	BASV117	+	0.814323829889959
FASV426	BASV126	+	0.944945021640532
FASV426	BASV133	+	0.84407256482729
FASV426	BASV507	+	0.854716557776982
FASV439	FASV864	+	0.817153454158916
FASV439	BASV6	-	0.941630816557706
FASV439	BASV17	-	0.992717387611076
FASV439	BASV27	-	0.921023751071269
FASV439	BASV75	-	0.922660724685749
FASV467	BASV41	+	0.851323983968594
FASV467	BASV50	+	0.963783717559778
FASV467	BASV93	+	0.924803833297714
FASV467	BASV104	-	0.92128678574181
FASV467	BASV133	-	0.983328301413687
FASV489	BASV111	-	1
FASV489	BASV178	-	0.800210664750358
FASV498	BASV17	-	0.972817902415943
FASV498	BASV71	+	0.945364379879072
FASV498	BASV77	+	0.899633512748815
FASV498	BASV82	+	0.951698633907794
FASV498	BASV86	+	0.984818770945532
FASV498	BASV96	+	0.982280046995059
FASV498	BASV217	+	0.96584826452273
FASV498	BASV223	+	0.819256066930616
FASV522	BASV8	-	0.954445200205437
FASV522	BASV16	-	0.932933626863216
FASV522	BASV93	-	0.856200879433412
FASV504	BASV49	-	1
FASV504	BASV59	-	0.875331823737861
FASV504	BASV67	-	0.816111049023854
FASV504	BASV130	-	0.973052652866788
FASV536	BASV21	+	0.866323559317778
FASV536	BASV27	+	0.955830519312632
FASV536	BASV31	+	0.973759844768614
FASV536	BASV33	+	0.977941029373958
FASV536	BASV36	+	0.93197090080723
FASV536	BASV44	+	0.929116977848497
FASV536	BASV52	+	0.886568659387895
FASV536	BASV57	+	0.925829547679066
FASV536	BASV59	+	0.882116359927947
FASV536	BASV77	+	0.940194504416103
FASV536	BASV80	+	0.953720557670717
FASV536	BASV86	+	0.912953414788327
FASV607	FASV1196	-	0.800482173519842
FASV607	BASV12	-	1
FASV607	BASV19	-	0.943249309707463
FASV607	BASV21	-	0.907277196920985
FASV608	BASV18	-	0.898920325081613
FASV608	BASV25	+	0.91453272087561
FASV608	BASV27	-	1
FASV608	BASV44	+	1
FASV608	BASV71	-	0.881075906603751
FASV608	BASV106	-	0.853117548426881
FASV634	BASV111	-	0.885503790234285
FASV677	BASV73	+	0.993276339757327
FASV677	BASV75	+	0.971224233558141
FASV677	BASV404	+	0.575217636866745
FASV82	FASV1119	-	0.850636639115269
FASV82	BASV29	+	1
FASV82	BASV40	-	0.68994116895281
FASV82	BASV54	-	0.902819966045736
FASV82	BASV56	-	0.819026478991617
FASV82	BASV58	-	0.88032517488063
FASV82	BASV84	-	0.821005011809434
FASV708	BASV56	-	0.822525815130837
FASV708	BASV65	-	0.961689900691546
FASV708	BASV77	-	0.892753039981821
FASV708	BASV89	-	0.686610101248845
FASV756	FASV864	-	0.91981698287362
FASV756	BASV50	+	0.768696482302146
FASV756	BASV56	+	0.859751710626925
FASV756	BASV58	+	0.863212926396446
FASV756	BASV116	+	0.945683346596068
FASV756	BASV215	+	0.840707376248141
FASV825	FASV1052	+	0.999382584854599
FASV825	BASV32	+	0.913371200904423
FASV825	BASV40	-	0.893003239213096
FASV825	BASV56	-	0.903845400849205
FASV825	BASV58	-	0.975476206581425
FASV864	BASV42	+	0.976108726219254
FASV864	BASV61	-	1
FASV864	BASV89	-	1
FASV864	BASV121	-	0.926476166969367
FASV870	BASV74	+	0.956845189410936
FASV870	BASV75	+	0.952051173944062
FASV870	BASV93	+	0.905080933566534
FASV870	BASV98	+	0.981805235368056
FASV870	BASV123	+	0.85677451394173
FASV870	BASV126	+	0.880666538790907
FASV893	BASV30	-	1
FASV893	BASV40	-	0.826939208151126
FASV893	BASV46	-	1
FASV1052	BASV121	-	1
FASV1119	FASV1487	-	1
FASV1119	BASV6	-	1
FASV1119	BASV10	-	1
FASV1119	BASV20	-	1
FASV1119	BASV25	-	1
FASV1119	BASV40	-	1
FASV1119	BASV41	-	1
FASV1119	BASV43	-	1
FASV1119	BASV58	-	1
FASV1119	BASV60	-	1
FASV1119	BASV64	-	1
FASV1119	BASV65	-	1
FASV1119	BASV67	-	1
FASV1119	BASV68	+	1
FASV1119	BASV71	+	1
FASV1119	BASV75	+	1
FASV1119	BASV77	+	1
FASV1119	BASV80	+	1
FASV1119	BASV87	+	1
FASV1119	BASV93	+	1
FASV1119	BASV113	+	1
FASV1119	BASV115	+	1
FASV1119	BASV123	+	1
FASV1119	BASV126	+	1
FASV1119	BASV144	+	1
FASV1119	BASV178	+	1
FASV1119	BASV215	+	1
FASV1196	FASV248	+	1
FASV1196	BASV6	+	1
FASV1196	BASV10	+	1
FASV1196	BASV18	+	1
FASV1196	BASV21	+	1
FASV1196	BASV29	+	0.915340762391423
FASV1196	BASV40	-	0.86854048394845
FASV1196	BASV61	-	1
FASV1196	BASV88	-	0.972282011921427
FASV248	BASV33	+	0.842953723012977
FASV248	BASV40	+	0.84431293830313
FASV248	BASV41	+	0.863524576485256
FASV248	BASV50	+	0.872554092345885
FASV248	BASV52	+	0.891397767675544
FASV248	BASV57	+	0.911402200642646
FASV248	BASV64	+	0.847143507788165
FASV248	BASV66	+	0.846286015659124
FASV248	BASV68	+	0.912771780419757
FASV248	BASV75	+	0.931724075877462
FASV248	BASV88	+	0.877110426696194
FASV248	BASV98	+	0.990177109284247
FASV248	BASV104	+	0.90008711483943
FASV248	BASV130	+	0.906053206102675
FASV248	BASV404	-	1
FASV1487	BASV13	-	1
FASV1487	BASV25	-	1
FASV1487	BASV44	-	0.855604433942459
FASV1487	BASV73	-	0.989349960497487
BASV6	BASV80	+	1
BASV6	BASV95	-	1
BASV6	BASV111	-	1
BASV6	BASV124	-	0.874351841428577
BASV6	BASV178	-	0.822151759802881
BASV8	BASV40	-	1
BASV8	BASV110	+	0.962062862739362
BASV8	BASV118	+	0.993440066016403
BASV9	BASV68	-	0.963586009142141
BASV9	BASV95	-	0.775233597562579
BASV9	BASV404	-	0.981726855881318
BASV11	BASV38	-	0.966735777639149
BASV11	BASV46	-	1
BASV11	BASV59	-	0.920546639458259
BASV11	BASV124	-	0.874948591945747
BASV12	BASV215	+	1
BASV13	BASV17	-	0.991883728322868
BASV13	BASV52	-	0.943887564503928
BASV16	BASV121	+	1
BASV16	BASV185	+	0.7793008073941
BASV17	BASV20	+	0.846507235544883
BASV17	BASV59	-	0.812251138317841
BASV17	BASV82	-	0.928455989494317
BASV18	BASV88	+	0.947218963573734
BASV18	BASV105	+	0.89769136064557
BASV18	BASV160	-	1
BASV19	BASV30	-	1
BASV19	BASV50	-	0.847368768590449
BASV20	BASV58	+	0.967819973601658
BASV20	BASV75	+	0.846306356107655
BASV20	BASV105	+	0.975103141814215
BASV20	BASV110	+	1
BASV20	BASV111	+	0.857918534380403
BASV21	BASV22	-	1
BASV21	BASV30	-	0.940592967061729
BASV21	BASV39	-	0.815020196958324
BASV21	BASV86	-	0.998699243817323
BASV22	BASV33	+	0.921823405589364
BASV22	BASV39	+	0.97556709842925
BASV22	BASV41	+	0.974963140065713
BASV22	BASV43	+	0.891129862346526
BASV22	BASV51	+	0.906211428922645
BASV22	BASV64	+	0.92913170629033
BASV22	BASV88	+	0.897358942907673
BASV22	BASV89	+	0.980123630292903
BASV22	BASV95	+	0.902019687053803
BASV22	BASV98	+	0.97255621210101
BASV22	BASV144	-	1
BASV22	BASV157	-	1
BASV23	BASV57	-	0.880045863119602
BASV23	BASV58	-	1
BASV24	BASV86	+	0.941455366731315
BASV24	BASV144	+	1
BASV25	BASV39	+	0.774013135229238
BASV25	BASV65	-	0.736010676533335
BASV27	BASV64	-	1
BASV27	BASV88	-	0.905528086076642
BASV28	BASV29	-	0.89416506771964
BASV28	BASV82	+	0.903185417219213
BASV28	BASV98	+	0.933200636371831
BASV28	BASV104	+	0.960270917100223
BASV28	BASV106	+	0.912155235985797
BASV28	BASV118	+	0.914995377135224
BASV28	BASV144	+	0.770089399211026
BASV28	BASV178	+	0.884899525721365
BASV29	BASV40	+	0.952259592423589
BASV29	BASV44	+	0.889482632311788
BASV29	BASV46	+	0.935945449739815
BASV29	BASV68	+	0.868766513412318
BASV29	BASV82	+	0.853599488324225
BASV29	BASV95	+	0.971115519139959
BASV30	BASV36	-	0.898844994506312
BASV30	BASV54	-	0.980807147755613
BASV31	BASV77	+	0.992232927499576
BASV31	BASV86	+	0.917696064766919
BASV31	BASV94	+	0.983517961325072
BASV31	BASV113	+	0.941932924106815
BASV31	BASV124	-	0.959394555558726
BASV32	BASV61	-	0.934138724363829
BASV35	BASV40	+	1
BASV35	BASV65	-	0.77543911081333
BASV35	BASV95	-	0.947831298473229
BASV35	BASV126	-	0.830808319335321
BASV36	BASV105	+	0.743680803591329
BASV36	BASV113	+	0.765570344303483
BASV36	BASV116	+	0.737781678327108
BASV36	BASV157	+	0.80592499082622
BASV36	BASV185	+	0.857043597138136
BASV38	BASV39	+	0.680272279444659
BASV38	BASV43	+	0.873938270262807
BASV38	BASV47	+	0.903504821025994
BASV38	BASV50	+	0.786359468646074
BASV38	BASV57	+	0.814285635409746
BASV38	BASV64	+	0.970868693484935
BASV38	BASV66	+	0.733744458870366
BASV38	BASV89	+	0.858828684196569
BASV38	BASV95	+	0.938968899963898
BASV38	BASV157	-	0.99934765195309
BASV38	BASV507	-	1
BASV39	BASV50	-	1
BASV39	BASV73	-	0.83733568972586
BASV39	BASV113	-	0.97408128174842
BASV41	BASV57	+	1
BASV42	BASV61	-	1
BASV42	BASV64	-	0.976377349902164
BASV44	BASV80	-	0.936050277002807
BASV44	BASV84	-	1
BASV44	BASV93	+	0.920681127422596
BASV45	BASV52	-	0.906863956083031
BASV45	BASV54	-	0.95544414299238
BASV45	BASV84	-	0.878529058044839
BASV47	BASV111	-	0.896751308814445
BASV51	BASV71	+	0.993506534179194
BASV51	BASV86	+	0.815269572132986
BASV51	BASV160	+	0.663595646863157
BASV51	BASV404	-	0.839036676550834
BASV52	BASV71	-	0.781658627060193
BASV54	BASV160	+	0.85641521872566
BASV56	BASV58	+	0.846588598436687
BASV56	BASV82	+	0.85189300991611
BASV56	BASV105	+	0.946526875094433
BASV56	BASV157	-	1
BASV57	BASV77	+	0.934234805267444
BASV58	BASV60	-	0.958244190640862
BASV58	BASV116	+	0.980045502088109
BASV60	BASV61	+	0.754721968946584
BASV60	BASV73	+	0.931441697648983
BASV60	BASV117	+	0.947413836656955
BASV60	BASV123	+	0.942277721030041
BASV60	BASV157	-	0.904900853926873
BASV61	BASV71	-	0.984031935446887
BASV63	BASV507	+	0.975000447693332
BASV64	BASV95	+	0.943373737580215
BASV64	BASV106	+	0.966108652484211
BASV64	BASV118	+	0.728978530782725
BASV65	BASV66	-	0.979115155660124
BASV65	BASV80	-	0.964634247579831
BASV65	BASV93	-	0.826467307269835
BASV66	BASV71	-	0.872721433798097
BASV67	BASV80	+	0.928876335859523
BASV67	BASV84	+	0.895815082434111
BASV67	BASV404	+	0.931340859198425
BASV68	BASV215	+	0.68663343175217
BASV71	BASV77	+	0.872771722214136
BASV71	BASV185	-	0.816257957352811
BASV73	BASV89	-	0.942367240267788
BASV75	BASV111	+	0.963011950098936
BASV75	BASV126	+	0.912254714492226
BASV75	BASV223	+	0.9744444008394
BASV77	BASV86	+	0.950100140483274
BASV77	BASV96	+	0.700123425292708
BASV77	BASV116	+	0.865490069256543
BASV77	BASV223	-	0.994128592333122
BASV80	BASV96	-	0.860315376528354
BASV80	BASV105	-	0.951710122131605
BASV80	BASV117	+	0.930788802382575
BASV82	BASV124	-	0.918174493516008
BASV87	BASV126	+	0.946839529502526
BASV88	BASV113	-	0.943755638041643
BASV95	BASV98	-	0.976615164626148
BASV95	BASV111	-	0.827698719380953
BASV99	BASV185	-	1
BASV99	BASV217	-	0.927296435114698
BASV115	BASV157	-	0.913981482895695
BASV115	BASV404	+	0.940224723461243
BASV116	BASV117	-	0.956982758512035
BASV116	BASV223	+	0.871576244334215
BASV118	BASV121	-	0.948072358525933
BASV118	BASV123	-	0.825936540303222
BASV121	BASV144	-	0.861153834810283
