# Supplementary material for: Microbial interactions mediate the fairy ring type effects on alpine meadow plant communities on the Tibetan plateau
Source: Environ Microbiome. 2026 Mar 10;21:55. doi: 10.1186/s40793-026-00873-z (PMC13088534; doi:10.1186/s40793-026-00873-z)
Supplement: Supplementary file 2 — Supplementary Material 2 [file 40793_2026_873_MOESM2_ESM.zip › co-occurrence network/cross-K/T3/Clitocybe_10in_network.gexf]

<?xml version="1.0" encoding="UTF-8"?>
<gexf xmlns="http://www.gexf.net/1.3" xmlns:viz="http://www.gexf.net/1.3/viz" xmlns:xsi="http://www.w3.org/2001/XMLSchema-instance" xsi:schemaLocation="http://www.gexf.net/1.3 http://www.gexf.net/1.3/gexf.xsd" version="1.3">
  <meta lastmodifieddate="2026-01-14">
    <creator>trans_network class</creator>
    <description>igraph -&gt; gexf converted file</description>
    <keywords>igraph, gexf, R, rgexf</keywords>
  </meta>
  <graph mode="static" defaultedgetype="undirected">
    <attributes class="node" mode="static">
      <attribute id="att1" title="taxa" type="string"/>
      <attribute id="att2" title="RelativeAbundance" type="float"/>
    </attributes>
    <attributes class="edge" mode="static">
      <attribute id="att1" title="label" type="string"/>
    </attributes>
    <nodes>
      <node id="1" label="FASV4">
        <attvalues>
          <attvalue for="att1" value="FASV4"/>
          <attvalue for="att2" value="1.32952685902113"/>
        </attvalues>
        <viz:color r="255" g="99" b="71" a="1"/>
        <viz:position x="140.966091092432" y="-209.55422922432" z="0"/>
        <viz:size value="5"/>
      </node>
      <node id="2" label="FASV7">
        <attvalues>
          <attvalue for="att1" value="FASV7"/>
          <attvalue for="att2" value="2.42513973208277"/>
        </attvalues>
        <viz:color r="255" g="99" b="71" a="1"/>
        <viz:position x="122.443157221791" y="-56.0948488639746" z="0"/>
        <viz:size value="5"/>
      </node>
      <node id="3" label="FASV9">
        <attvalues>
          <attvalue for="att1" value="FASV9"/>
          <attvalue for="att2" value="0.563887137564376"/>
        </attvalues>
        <viz:color r="255" g="99" b="71" a="1"/>
        <viz:position x="138.935502671948" y="65.2461396636012" z="0"/>
        <viz:size value="5"/>
      </node>
      <node id="4" label="FASV10">
        <attvalues>
          <attvalue for="att1" value="FASV10"/>
          <attvalue for="att2" value="1.33023525994772"/>
        </attvalues>
        <viz:color r="255" g="99" b="71" a="1"/>
        <viz:position x="-219.891861611389" y="-27.608622360179" z="0"/>
        <viz:size value="5"/>
      </node>
      <node id="5" label="FASV13">
        <attvalues>
          <attvalue for="att1" value="FASV13"/>
          <attvalue for="att2" value="0.187584565360611"/>
        </attvalues>
        <viz:color r="255" g="99" b="71" a="1"/>
        <viz:position x="-19.1695562785755" y="72.9860768737159" z="0"/>
        <viz:size value="5"/>
      </node>
      <node id="6" label="FASV16">
        <attvalues>
          <attvalue for="att1" value="FASV16"/>
          <attvalue for="att2" value="2.51709017235395"/>
        </attvalues>
        <viz:color r="255" g="99" b="71" a="1"/>
        <viz:position x="90.1124025112068" y="-38.1604060530774" z="0"/>
        <viz:size value="5"/>
      </node>
      <node id="7" label="FASV17">
        <attvalues>
          <attvalue for="att1" value="FASV17"/>
          <attvalue for="att2" value="0.0786325028513137"/>
        </attvalues>
        <viz:color r="255" g="99" b="71" a="1"/>
        <viz:position x="164.976186312048" y="208.737011405991" z="0"/>
        <viz:size value="5"/>
      </node>
      <node id="8" label="FASV18">
        <attvalues>
          <attvalue for="att1" value="FASV18"/>
          <attvalue for="att2" value="2.75539624405829"/>
        </attvalues>
        <viz:color r="255" g="99" b="71" a="1"/>
        <viz:position x="-139.0894761606" y="-119.435392767821" z="0"/>
        <viz:size value="5"/>
      </node>
      <node id="9" label="FASV21">
        <attvalues>
          <attvalue for="att1" value="FASV21"/>
          <attvalue for="att2" value="0.329973151604882"/>
        </attvalues>
        <viz:color r="255" g="99" b="71" a="1"/>
        <viz:position x="-92.8017428755794" y="-155.228196960809" z="0"/>
        <viz:size value="5"/>
      </node>
      <node id="10" label="FASV22">
        <attvalues>
          <attvalue for="att1" value="FASV22"/>
          <attvalue for="att2" value="6.76409540743679"/>
        </attvalues>
        <viz:color r="255" g="99" b="71" a="1"/>
        <viz:position x="-168.069785662906" y="32.9985516344831" z="0"/>
        <viz:size value="5"/>
      </node>
      <node id="11" label="FASV27">
        <attvalues>
          <attvalue for="att1" value="FASV27"/>
          <attvalue for="att2" value="0.33195667419933"/>
        </attvalues>
        <viz:color r="255" g="99" b="71" a="1"/>
        <viz:position x="-48.0147698782783" y="54.5187555893332" z="0"/>
        <viz:size value="5"/>
      </node>
      <node id="12" label="FASV30">
        <attvalues>
          <attvalue for="att1" value="FASV30"/>
          <attvalue for="att2" value="0.142813626800224"/>
        </attvalues>
        <viz:color r="255" g="99" b="71" a="1"/>
        <viz:position x="179.38326469299" y="112.12299306866" z="0"/>
        <viz:size value="5"/>
      </node>
      <node id="13" label="FASV33">
        <attvalues>
          <attvalue for="att1" value="FASV33"/>
          <attvalue for="att2" value="0.219604287242408"/>
        </attvalues>
        <viz:color r="255" g="99" b="71" a="1"/>
        <viz:position x="-243.384059193585" y="131.184519938127" z="0"/>
        <viz:size value="5"/>
      </node>
      <node id="14" label="FASV3">
        <attvalues>
          <attvalue for="att1" value="FASV3"/>
          <attvalue for="att2" value="0.251624009124204"/>
        </attvalues>
        <viz:color r="255" g="99" b="71" a="1"/>
        <viz:position x="44.7900933889249" y="-123.173552141966" z="0"/>
        <viz:size value="5"/>
      </node>
      <node id="15" label="FASV40">
        <attvalues>
          <attvalue for="att1" value="FASV40"/>
          <attvalue for="att2" value="0.207703151675722"/>
        </attvalues>
        <viz:color r="255" g="99" b="71" a="1"/>
        <viz:position x="226.035491641847" y="-106.071348050104" z="0"/>
        <viz:size value="5"/>
      </node>
      <node id="16" label="FASV38">
        <attvalues>
          <attvalue for="att1" value="FASV38"/>
          <attvalue for="att2" value="0.245956801711497"/>
        </attvalues>
        <viz:color r="255" g="99" b="71" a="1"/>
        <viz:position x="137.576922761076" y="175.515992908029" z="0"/>
        <viz:size value="5"/>
      </node>
      <node id="17" label="FASV41">
        <attvalues>
          <attvalue for="att1" value="FASV41"/>
          <attvalue for="att2" value="0.108952062509298"/>
        </attvalues>
        <viz:color r="255" g="99" b="71" a="1"/>
        <viz:position x="159.110401248497" y="-32.2224987906085" z="0"/>
        <viz:size value="5"/>
      </node>
      <node id="18" label="FASV42">
        <attvalues>
          <attvalue for="att1" value="FASV42"/>
          <attvalue for="att2" value="0.34541629180451"/>
        </attvalues>
        <viz:color r="255" g="99" b="71" a="1"/>
        <viz:position x="-160.821634537535" y="194.155960096443" z="0"/>
        <viz:size value="5"/>
      </node>
      <node id="19" label="FASV28">
        <attvalues>
          <attvalue for="att1" value="FASV28"/>
          <attvalue for="att2" value="0.655129176908963"/>
        </attvalues>
        <viz:color r="255" g="99" b="71" a="1"/>
        <viz:position x="34.9306746473826" y="112.381929540445" z="0"/>
        <viz:size value="5"/>
      </node>
      <node id="20" label="FASV47">
        <attvalues>
          <attvalue for="att1" value="FASV47"/>
          <attvalue for="att2" value="0.875016824522006"/>
        </attvalues>
        <viz:color r="255" g="99" b="71" a="1"/>
        <viz:position x="85.9025713601098" y="113.127470424418" z="0"/>
        <viz:size value="5"/>
      </node>
      <node id="21" label="FASV48">
        <attvalues>
          <attvalue for="att1" value="FASV48"/>
          <attvalue for="att2" value="0.103143174911273"/>
        </attvalues>
        <viz:color r="255" g="99" b="71" a="1"/>
        <viz:position x="-144.257952625363" y="175.832996240923" z="0"/>
        <viz:size value="5"/>
      </node>
      <node id="22" label="FASV53">
        <attvalues>
          <attvalue for="att1" value="FASV53"/>
          <attvalue for="att2" value="0.47987078767099"/>
        </attvalues>
        <viz:color r="255" g="99" b="71" a="1"/>
        <viz:position x="164.653937140774" y="80.4368365770126" z="0"/>
        <viz:size value="5"/>
      </node>
      <node id="23" label="FASV1">
        <attvalues>
          <attvalue for="att1" value="FASV1"/>
          <attvalue for="att2" value="0.335356998646954"/>
        </attvalues>
        <viz:color r="255" g="99" b="71" a="1"/>
        <viz:position x="228.800351217685" y="68.4099458272902" z="0"/>
        <viz:size value="5"/>
      </node>
      <node id="24" label="FASV66">
        <attvalues>
          <attvalue for="att1" value="FASV66"/>
          <attvalue for="att2" value="0.312829849181443"/>
        </attvalues>
        <viz:color r="255" g="99" b="71" a="1"/>
        <viz:position x="-19.7919978239053" y="-195.921019301046" z="0"/>
        <viz:size value="5"/>
      </node>
      <node id="25" label="FASV73">
        <attvalues>
          <attvalue for="att1" value="FASV73"/>
          <attvalue for="att2" value="0.0790575434072668"/>
        </attvalues>
        <viz:color r="255" g="99" b="71" a="1"/>
        <viz:position x="64.1835396138628" y="56.69680789872" z="0"/>
        <viz:size value="5"/>
      </node>
      <node id="26" label="FASV77">
        <attvalues>
          <attvalue for="att1" value="FASV77"/>
          <attvalue for="att2" value="0.148622514398249"/>
        </attvalues>
        <viz:color r="255" g="99" b="71" a="1"/>
        <viz:position x="-58.1481468857995" y="-102.90707970666" z="0"/>
        <viz:size value="5"/>
      </node>
      <node id="27" label="FASV83">
        <attvalues>
          <attvalue for="att1" value="FASV83"/>
          <attvalue for="att2" value="0.214645480756289"/>
        </attvalues>
        <viz:color r="255" g="99" b="71" a="1"/>
        <viz:position x="249.108647792351" y="158.571795977263" z="0"/>
        <viz:size value="5"/>
      </node>
      <node id="28" label="FASV84">
        <attvalues>
          <attvalue for="att1" value="FASV84"/>
          <attvalue for="att2" value="0.305320799359606"/>
        </attvalues>
        <viz:color r="255" g="99" b="71" a="1"/>
        <viz:position x="174.468133761146" y="-109.908388312961" z="0"/>
        <viz:size value="5"/>
      </node>
      <node id="29" label="FASV96">
        <attvalues>
          <attvalue for="att1" value="FASV96"/>
          <attvalue for="att2" value="0.114760950107323"/>
        </attvalues>
        <viz:color r="255" g="99" b="71" a="1"/>
        <viz:position x="-207.65589633149" y="63.4096424172518" z="0"/>
        <viz:size value="5"/>
      </node>
      <node id="30" label="FASV98">
        <attvalues>
          <attvalue for="att1" value="FASV98"/>
          <attvalue for="att2" value="0.0878417148969631"/>
        </attvalues>
        <viz:color r="255" g="99" b="71" a="1"/>
        <viz:position x="246.081462623904" y="-68.9974315604442" z="0"/>
        <viz:size value="5"/>
      </node>
      <node id="31" label="FASV101">
        <attvalues>
          <attvalue for="att1" value="FASV101"/>
          <attvalue for="att2" value="0.247373603564673"/>
        </attvalues>
        <viz:color r="255" g="99" b="71" a="1"/>
        <viz:position x="-167.388040774754" y="140.727639905253" z="0"/>
        <viz:size value="5"/>
      </node>
      <node id="32" label="FASV104">
        <attvalues>
          <attvalue for="att1" value="FASV104"/>
          <attvalue for="att2" value="0.0862832328584686"/>
        </attvalues>
        <viz:color r="255" g="99" b="71" a="1"/>
        <viz:position x="-3.1781847527441" y="99.0597716377129" z="0"/>
        <viz:size value="5"/>
      </node>
      <node id="33" label="FASV85">
        <attvalues>
          <attvalue for="att1" value="FASV85"/>
          <attvalue for="att2" value="0.691682664720925"/>
        </attvalues>
        <viz:color r="255" g="99" b="71" a="1"/>
        <viz:position x="83.8919814665859" y="-91.965604324961" z="0"/>
        <viz:size value="5"/>
      </node>
      <node id="34" label="FASV106">
        <attvalues>
          <attvalue for="att1" value="FASV106"/>
          <attvalue for="att2" value="0.117736233998994"/>
        </attvalues>
        <viz:color r="255" g="99" b="71" a="1"/>
        <viz:position x="177.726582718714" y="-105.222336981465" z="0"/>
        <viz:size value="5"/>
      </node>
      <node id="35" label="FASV107">
        <attvalues>
          <attvalue for="att1" value="FASV107"/>
          <attvalue for="att2" value="1.63796462245773"/>
        </attvalues>
        <viz:color r="255" g="99" b="71" a="1"/>
        <viz:position x="248.528263581114" y="-166.066413594226" z="0"/>
        <viz:size value="5"/>
      </node>
      <node id="36" label="FASV110">
        <attvalues>
          <attvalue for="att1" value="FASV110"/>
          <attvalue for="att2" value="0.0847247508199741"/>
        </attvalues>
        <viz:color r="255" g="99" b="71" a="1"/>
        <viz:position x="-198.650618839295" y="-75.3067667259921" z="0"/>
        <viz:size value="5"/>
      </node>
      <node id="37" label="FASV2">
        <attvalues>
          <attvalue for="att1" value="FASV2"/>
          <attvalue for="att2" value="0.0782074622953607"/>
        </attvalues>
        <viz:color r="255" g="99" b="71" a="1"/>
        <viz:position x="101.61955083321" y="250" z="0"/>
        <viz:size value="5"/>
      </node>
      <node id="38" label="FASV112">
        <attvalues>
          <attvalue for="att1" value="FASV112"/>
          <attvalue for="att2" value="1.46454807562888"/>
        </attvalues>
        <viz:color r="255" g="99" b="71" a="1"/>
        <viz:position x="140.632168931278" y="-182.159602074791" z="0"/>
        <viz:size value="5"/>
      </node>
      <node id="39" label="FASV111">
        <attvalues>
          <attvalue for="att1" value="FASV111"/>
          <attvalue for="att2" value="0.149472595510155"/>
        </attvalues>
        <viz:color r="255" g="99" b="71" a="1"/>
        <viz:position x="-127.397849292658" y="196.272939205628" z="0"/>
        <viz:size value="5"/>
      </node>
      <node id="40" label="FASV71">
        <attvalues>
          <attvalue for="att1" value="FASV71"/>
          <attvalue for="att2" value="0.311979768069537"/>
        </attvalues>
        <viz:color r="255" g="99" b="71" a="1"/>
        <viz:position x="-49.3661258032228" y="-26.0613927333798" z="0"/>
        <viz:size value="5"/>
      </node>
      <node id="41" label="FASV118">
        <attvalues>
          <attvalue for="att1" value="FASV118"/>
          <attvalue for="att2" value="0.128787288453773"/>
        </attvalues>
        <viz:color r="255" g="99" b="71" a="1"/>
        <viz:position x="-250" y="-130.87728292458" z="0"/>
        <viz:size value="5"/>
      </node>
      <node id="42" label="FASV125">
        <attvalues>
          <attvalue for="att1" value="FASV125"/>
          <attvalue for="att2" value="4.20379277856095"/>
        </attvalues>
        <viz:color r="255" g="99" b="71" a="1"/>
        <viz:position x="78.2528190640622" y="213.953802676265" z="0"/>
        <viz:size value="5"/>
      </node>
      <node id="43" label="FASV129">
        <attvalues>
          <attvalue for="att1" value="FASV129"/>
          <attvalue for="att2" value="0.481570949894802"/>
        </attvalues>
        <viz:color r="255" g="99" b="71" a="1"/>
        <viz:position x="152.691659734294" y="-207.52107150016" z="0"/>
        <viz:size value="5"/>
      </node>
      <node id="44" label="FASV26">
        <attvalues>
          <attvalue for="att1" value="FASV26"/>
          <attvalue for="att2" value="0.0966258863866594"/>
        </attvalues>
        <viz:color r="255" g="99" b="71" a="1"/>
        <viz:position x="-163.323871408168" y="-37.6876064890492" z="0"/>
        <viz:size value="5"/>
      </node>
      <node id="45" label="FASV29">
        <attvalues>
          <attvalue for="att1" value="FASV29"/>
          <attvalue for="att2" value="0.093225561939035"/>
        </attvalues>
        <viz:color r="255" g="99" b="71" a="1"/>
        <viz:position x="222.103678428499" y="-194.802815101289" z="0"/>
        <viz:size value="5"/>
      </node>
      <node id="46" label="FASV157">
        <attvalues>
          <attvalue for="att1" value="FASV157"/>
          <attvalue for="att2" value="3.07913546750919"/>
        </attvalues>
        <viz:color r="255" g="99" b="71" a="1"/>
        <viz:position x="-135.295174411899" y="-230.856251481172" z="0"/>
        <viz:size value="5"/>
      </node>
      <node id="47" label="FASV149">
        <attvalues>
          <attvalue for="att1" value="FASV149"/>
          <attvalue for="att2" value="0.560770173487387"/>
        </attvalues>
        <viz:color r="255" g="99" b="71" a="1"/>
        <viz:position x="-244.390921282186" y="-212.867744316351" z="0"/>
        <viz:size value="5"/>
      </node>
      <node id="48" label="FASV160">
        <attvalues>
          <attvalue for="att1" value="FASV160"/>
          <attvalue for="att2" value="0.0980426882398362"/>
        </attvalues>
        <viz:color r="255" g="99" b="71" a="1"/>
        <viz:position x="-247.12625557474" y="-6.71910451080694" z="0"/>
        <viz:size value="5"/>
      </node>
      <node id="49" label="FASV179">
        <attvalues>
          <attvalue for="att1" value="FASV179"/>
          <attvalue for="att2" value="0.208694912972946"/>
        </attvalues>
        <viz:color r="255" g="99" b="71" a="1"/>
        <viz:position x="182.83695209423" y="186.757662195384" z="0"/>
        <viz:size value="5"/>
      </node>
      <node id="50" label="FASV178">
        <attvalues>
          <attvalue for="att1" value="FASV178"/>
          <attvalue for="att2" value="0.105976778617626"/>
        </attvalues>
        <viz:color r="255" g="99" b="71" a="1"/>
        <viz:position x="212.412821486761" y="-221.77894452531" z="0"/>
        <viz:size value="5"/>
      </node>
      <node id="51" label="FASV182">
        <attvalues>
          <attvalue for="att1" value="FASV182"/>
          <attvalue for="att2" value="0.206286349822546"/>
        </attvalues>
        <viz:color r="255" g="99" b="71" a="1"/>
        <viz:position x="-173.058700422744" y="-233.809840950244" z="0"/>
        <viz:size value="5"/>
      </node>
      <node id="52" label="FASV187">
        <attvalues>
          <attvalue for="att1" value="FASV187"/>
          <attvalue for="att2" value="0.0801909848898082"/>
        </attvalues>
        <viz:color r="255" g="99" b="71" a="1"/>
        <viz:position x="182.75969548938" y="211.508196630414" z="0"/>
        <viz:size value="5"/>
      </node>
      <node id="53" label="FASV195">
        <attvalues>
          <attvalue for="att1" value="FASV195"/>
          <attvalue for="att2" value="0.405063649823254"/>
        </attvalues>
        <viz:color r="255" g="99" b="71" a="1"/>
        <viz:position x="84.5436963465567" y="-234.115184657741" z="0"/>
        <viz:size value="5"/>
      </node>
      <node id="54" label="FASV211">
        <attvalues>
          <attvalue for="att1" value="FASV211"/>
          <attvalue for="att2" value="0.0748071378477363"/>
        </attvalues>
        <viz:color r="255" g="99" b="71" a="1"/>
        <viz:position x="31.4098082323067" y="49.6029001294102" z="0"/>
        <viz:size value="5"/>
      </node>
      <node id="55" label="FASV79">
        <attvalues>
          <attvalue for="att1" value="FASV79"/>
          <attvalue for="att2" value="0.123403441411701"/>
        </attvalues>
        <viz:color r="255" g="99" b="71" a="1"/>
        <viz:position x="-177.962581156048" y="-148.484495898162" z="0"/>
        <viz:size value="5"/>
      </node>
      <node id="56" label="FASV80">
        <attvalues>
          <attvalue for="att1" value="FASV80"/>
          <attvalue for="att2" value="0.092800521383082"/>
        </attvalues>
        <viz:color r="255" g="99" b="71" a="1"/>
        <viz:position x="-159.505880812009" y="-222.274531581147" z="0"/>
        <viz:size value="5"/>
      </node>
      <node id="57" label="FASV31">
        <attvalues>
          <attvalue for="att1" value="FASV31"/>
          <attvalue for="att2" value="0.0942173232362588"/>
        </attvalues>
        <viz:color r="255" g="99" b="71" a="1"/>
        <viz:position x="36.8441008010724" y="-84.7195440234552" z="0"/>
        <viz:size value="5"/>
      </node>
      <node id="58" label="FASV264">
        <attvalues>
          <attvalue for="att1" value="FASV264"/>
          <attvalue for="att2" value="1.17367865517168"/>
        </attvalues>
        <viz:color r="255" g="99" b="71" a="1"/>
        <viz:position x="84.777075865832" y="-2.22616875365259" z="0"/>
        <viz:size value="5"/>
      </node>
      <node id="59" label="FASV272">
        <attvalues>
          <attvalue for="att1" value="FASV272"/>
          <attvalue for="att2" value="0.285202213044495"/>
        </attvalues>
        <viz:color r="255" g="99" b="71" a="1"/>
        <viz:position x="-109.243853715287" y="-99.0082668139175" z="0"/>
        <viz:size value="5"/>
      </node>
      <node id="60" label="FASV276">
        <attvalues>
          <attvalue for="att1" value="FASV276"/>
          <attvalue for="att2" value="0.126095364932737"/>
        </attvalues>
        <viz:color r="255" g="99" b="71" a="1"/>
        <viz:position x="-67.347469405618" y="-236.612858614629" z="0"/>
        <viz:size value="5"/>
      </node>
      <node id="61" label="FASV297">
        <attvalues>
          <attvalue for="att1" value="FASV297"/>
          <attvalue for="att2" value="0.117027833072406"/>
        </attvalues>
        <viz:color r="255" g="99" b="71" a="1"/>
        <viz:position x="65.9774855968924" y="237.059647513995" z="0"/>
        <viz:size value="5"/>
      </node>
      <node id="62" label="FASV302">
        <attvalues>
          <attvalue for="att1" value="FASV302"/>
          <attvalue for="att2" value="0.161940451818111"/>
        </attvalues>
        <viz:color r="255" g="99" b="71" a="1"/>
        <viz:position x="-147.686941965812" y="98.3281439014463" z="0"/>
        <viz:size value="5"/>
      </node>
      <node id="63" label="FASV312">
        <attvalues>
          <attvalue for="att1" value="FASV312"/>
          <attvalue for="att2" value="0.263241784320254"/>
        </attvalues>
        <viz:color r="255" g="99" b="71" a="1"/>
        <viz:position x="186.409955444326" y="-5.20609319935511" z="0"/>
        <viz:size value="5"/>
      </node>
      <node id="64" label="FASV309">
        <attvalues>
          <attvalue for="att1" value="FASV309"/>
          <attvalue for="att2" value="0.110793904918428"/>
        </attvalues>
        <viz:color r="255" g="99" b="71" a="1"/>
        <viz:position x="-35.9132521263425" y="221.642622617733" z="0"/>
        <viz:size value="5"/>
      </node>
      <node id="65" label="FASV320">
        <attvalues>
          <attvalue for="att1" value="FASV320"/>
          <attvalue for="att2" value="0.0872749941556924"/>
        </attvalues>
        <viz:color r="255" g="99" b="71" a="1"/>
        <viz:position x="-158.250232621486" y="174.066664780651" z="0"/>
        <viz:size value="5"/>
      </node>
      <node id="66" label="FASV353">
        <attvalues>
          <attvalue for="att1" value="FASV353"/>
          <attvalue for="att2" value="0.713218052889213"/>
        </attvalues>
        <viz:color r="255" g="99" b="71" a="1"/>
        <viz:position x="-83.8779743752964" y="194.067287290669" z="0"/>
        <viz:size value="5"/>
      </node>
      <node id="67" label="FASV389">
        <attvalues>
          <attvalue for="att1" value="FASV389"/>
          <attvalue for="att2" value="0.151739478475238"/>
        </attvalues>
        <viz:color r="255" g="99" b="71" a="1"/>
        <viz:position x="62.932016003512" y="-130.654726769708" z="0"/>
        <viz:size value="5"/>
      </node>
      <node id="68" label="FASV401">
        <attvalues>
          <attvalue for="att1" value="FASV401"/>
          <attvalue for="att2" value="0.12652040548869"/>
        </attvalues>
        <viz:color r="255" g="99" b="71" a="1"/>
        <viz:position x="26.152023244892" y="31.8111834487888" z="0"/>
        <viz:size value="5"/>
      </node>
      <node id="69" label="FASV409">
        <attvalues>
          <attvalue for="att1" value="FASV409"/>
          <attvalue for="att2" value="0.348108215325546"/>
        </attvalues>
        <viz:color r="255" g="99" b="71" a="1"/>
        <viz:position x="-230.910662762297" y="8.97463417500859" z="0"/>
        <viz:size value="5"/>
      </node>
      <node id="70" label="FASV405">
        <attvalues>
          <attvalue for="att1" value="FASV405"/>
          <attvalue for="att2" value="0.19438521425586"/>
        </attvalues>
        <viz:color r="255" g="99" b="71" a="1"/>
        <viz:position x="-204.053206313831" y="-194.693858952051" z="0"/>
        <viz:size value="5"/>
      </node>
      <node id="71" label="FASV419">
        <attvalues>
          <attvalue for="att1" value="FASV419"/>
          <attvalue for="att2" value="0.134171135495845"/>
        </attvalues>
        <viz:color r="255" g="99" b="71" a="1"/>
        <viz:position x="113.588273679485" y="198.018098045879" z="0"/>
        <viz:size value="5"/>
      </node>
      <node id="72" label="FASV421">
        <attvalues>
          <attvalue for="att1" value="FASV421"/>
          <attvalue for="att2" value="0.440625376337992"/>
        </attvalues>
        <viz:color r="255" g="99" b="71" a="1"/>
        <viz:position x="-42.9924061281631" y="-17.3064816768922" z="0"/>
        <viz:size value="5"/>
      </node>
      <node id="73" label="FASV426">
        <attvalues>
          <attvalue for="att1" value="FASV426"/>
          <attvalue for="att2" value="0.106401819173579"/>
        </attvalues>
        <viz:color r="255" g="99" b="71" a="1"/>
        <viz:position x="204.501766289683" y="-18.6668000144239" z="0"/>
        <viz:size value="5"/>
      </node>
      <node id="74" label="FASV439">
        <attvalues>
          <attvalue for="att1" value="FASV439"/>
          <attvalue for="att2" value="0.0820328272989381"/>
        </attvalues>
        <viz:color r="255" g="99" b="71" a="1"/>
        <viz:position x="-162.135946327048" y="248.285232734672" z="0"/>
        <viz:size value="5"/>
      </node>
      <node id="75" label="FASV467">
        <attvalues>
          <attvalue for="att1" value="FASV467"/>
          <attvalue for="att2" value="0.0757988991449601"/>
        </attvalues>
        <viz:color r="255" g="99" b="71" a="1"/>
        <viz:position x="106.930951461264" y="162.984938318119" z="0"/>
        <viz:size value="5"/>
      </node>
      <node id="76" label="FASV489">
        <attvalues>
          <attvalue for="att1" value="FASV489"/>
          <attvalue for="att2" value="0.13388777512521"/>
        </attvalues>
        <viz:color r="255" g="99" b="71" a="1"/>
        <viz:position x="138.615116336345" y="14.9564723330701" z="0"/>
        <viz:size value="5"/>
      </node>
      <node id="77" label="FASV498">
        <attvalues>
          <attvalue for="att1" value="FASV498"/>
          <attvalue for="att2" value="0.542068389025453"/>
        </attvalues>
        <viz:color r="255" g="99" b="71" a="1"/>
        <viz:position x="-91.4572159293295" y="-146.103609684807" z="0"/>
        <viz:size value="5"/>
      </node>
      <node id="78" label="FASV522">
        <attvalues>
          <attvalue for="att1" value="FASV522"/>
          <attvalue for="att2" value="0.0926588411977643"/>
        </attvalues>
        <viz:color r="255" g="99" b="71" a="1"/>
        <viz:position x="52.1134377649872" y="-239.685929001116" z="0"/>
        <viz:size value="5"/>
      </node>
      <node id="79" label="FASV504">
        <attvalues>
          <attvalue for="att1" value="FASV504"/>
          <attvalue for="att2" value="0.0728236152532888"/>
        </attvalues>
        <viz:color r="255" g="99" b="71" a="1"/>
        <viz:position x="93.5186627972895" y="79.9039183272038" z="0"/>
        <viz:size value="5"/>
      </node>
      <node id="80" label="FASV536">
        <attvalues>
          <attvalue for="att1" value="FASV536"/>
          <attvalue for="att2" value="0.204444507413416"/>
        </attvalues>
        <viz:color r="255" g="99" b="71" a="1"/>
        <viz:position x="-190.714057832422" y="-132.542877150391" z="0"/>
        <viz:size value="5"/>
      </node>
      <node id="81" label="FASV607">
        <attvalues>
          <attvalue for="att1" value="FASV607"/>
          <attvalue for="att2" value="0.377719374056941"/>
        </attvalues>
        <viz:color r="255" g="99" b="71" a="1"/>
        <viz:position x="45.4528627963878" y="170.497738408143" z="0"/>
        <viz:size value="5"/>
      </node>
      <node id="82" label="FASV608">
        <attvalues>
          <attvalue for="att1" value="FASV608"/>
          <attvalue for="att2" value="0.14918923513952"/>
        </attvalues>
        <viz:color r="255" g="99" b="71" a="1"/>
        <viz:position x="193.456606179564" y="-163.766681640227" z="0"/>
        <viz:size value="5"/>
      </node>
      <node id="83" label="FASV634">
        <attvalues>
          <attvalue for="att1" value="FASV634"/>
          <attvalue for="att2" value="0.175825109979244"/>
        </attvalues>
        <viz:color r="255" g="99" b="71" a="1"/>
        <viz:position x="249.743802517218" y="192.724365873149" z="0"/>
        <viz:size value="5"/>
      </node>
      <node id="84" label="FASV677">
        <attvalues>
          <attvalue for="att1" value="FASV677"/>
          <attvalue for="att2" value="0.0980426882398362"/>
        </attvalues>
        <viz:color r="255" g="99" b="71" a="1"/>
        <viz:position x="119.38163066121" y="-40.6576975001912" z="0"/>
        <viz:size value="5"/>
      </node>
      <node id="85" label="FASV82">
        <attvalues>
          <attvalue for="att1" value="FASV82"/>
          <attvalue for="att2" value="0.112352386956922"/>
        </attvalues>
        <viz:color r="255" g="99" b="71" a="1"/>
        <viz:position x="144.974490663397" y="-105.399504948904" z="0"/>
        <viz:size value="5"/>
      </node>
      <node id="86" label="FASV708">
        <attvalues>
          <attvalue for="att1" value="FASV708"/>
          <attvalue for="att2" value="0.244823360228955"/>
        </attvalues>
        <viz:color r="255" g="99" b="71" a="1"/>
        <viz:position x="-131.575307585128" y="-27.1452875663827" z="0"/>
        <viz:size value="5"/>
      </node>
      <node id="87" label="FASV756">
        <attvalues>
          <attvalue for="att1" value="FASV756"/>
          <attvalue for="att2" value="0.0933672421243527"/>
        </attvalues>
        <viz:color r="255" g="99" b="71" a="1"/>
        <viz:position x="-221.513392079924" y="196.914787673797" z="0"/>
        <viz:size value="5"/>
      </node>
      <node id="88" label="FASV825">
        <attvalues>
          <attvalue for="att1" value="FASV825"/>
          <attvalue for="att2" value="0.15953188866771"/>
        </attvalues>
        <viz:color r="255" g="99" b="71" a="1"/>
        <viz:position x="15.9330461244447" y="189.511495086824" z="0"/>
        <viz:size value="5"/>
      </node>
      <node id="89" label="FASV864">
        <attvalues>
          <attvalue for="att1" value="FASV864"/>
          <attvalue for="att2" value="0.0913837195299051"/>
        </attvalues>
        <viz:color r="255" g="99" b="71" a="1"/>
        <viz:position x="150.280879275093" y="158.207914311495" z="0"/>
        <viz:size value="5"/>
      </node>
      <node id="90" label="FASV870">
        <attvalues>
          <attvalue for="att1" value="FASV870"/>
          <attvalue for="att2" value="0.219745967427725"/>
        </attvalues>
        <viz:color r="255" g="99" b="71" a="1"/>
        <viz:position x="169.444944409261" y="19.1937894800629" z="0"/>
        <viz:size value="5"/>
      </node>
      <node id="91" label="FASV893">
        <attvalues>
          <attvalue for="att1" value="FASV893"/>
          <attvalue for="att2" value="0.078065782110043"/>
        </attvalues>
        <viz:color r="255" g="99" b="71" a="1"/>
        <viz:position x="-49.4738469123874" y="-223.086114537693" z="0"/>
        <viz:size value="5"/>
      </node>
      <node id="92" label="FASV1052">
        <attvalues>
          <attvalue for="att1" value="FASV1052"/>
          <attvalue for="att2" value="0.113344148254146"/>
        </attvalues>
        <viz:color r="255" g="99" b="71" a="1"/>
        <viz:position x="-100.952159569183" y="173.674280621975" z="0"/>
        <viz:size value="5"/>
      </node>
      <node id="93" label="FASV1119">
        <attvalues>
          <attvalue for="att1" value="FASV1119"/>
          <attvalue for="att2" value="0.14791411347166"/>
        </attvalues>
        <viz:color r="255" g="99" b="71" a="1"/>
        <viz:position x="-122.329467613623" y="-221.494771443151" z="0"/>
        <viz:size value="5"/>
      </node>
      <node id="94" label="FASV1196">
        <attvalues>
          <attvalue for="att1" value="FASV1196"/>
          <attvalue for="att2" value="0.112777427512875"/>
        </attvalues>
        <viz:color r="255" g="99" b="71" a="1"/>
        <viz:position x="148.518655884367" y="243.366927334844" z="0"/>
        <viz:size value="5"/>
      </node>
      <node id="95" label="FASV248">
        <attvalues>
          <attvalue for="att1" value="FASV248"/>
          <attvalue for="att2" value="0.0760822595155954"/>
        </attvalues>
        <viz:color r="255" g="99" b="71" a="1"/>
        <viz:position x="1.74336856399736" y="29.6704509519481" z="0"/>
        <viz:size value="5"/>
      </node>
      <node id="96" label="FASV1487">
        <attvalues>
          <attvalue for="att1" value="FASV1487"/>
          <attvalue for="att2" value="0.0906753186033167"/>
        </attvalues>
        <viz:color r="255" g="99" b="71" a="1"/>
        <viz:position x="146.681600672796" y="209.091038986364" z="0"/>
        <viz:size value="5"/>
      </node>
      <node id="97" label="BASV6">
        <attvalues>
          <attvalue for="att1" value="BASV6"/>
          <attvalue for="att2" value="0.644078122454184"/>
        </attvalues>
        <viz:color r="255" g="99" b="71" a="1"/>
        <viz:position x="-221.378260708249" y="-175.97722483674" z="0"/>
        <viz:size value="5"/>
      </node>
      <node id="98" label="BASV8">
        <attvalues>
          <attvalue for="att1" value="BASV8"/>
          <attvalue for="att2" value="0.20175258389238"/>
        </attvalues>
        <viz:color r="255" g="99" b="71" a="1"/>
        <viz:position x="152.317539646041" y="115.380486201528" z="0"/>
        <viz:size value="5"/>
      </node>
      <node id="99" label="BASV9">
        <attvalues>
          <attvalue for="att1" value="BASV9"/>
          <attvalue for="att2" value="0.269334032288914"/>
        </attvalues>
        <viz:color r="255" g="99" b="71" a="1"/>
        <viz:position x="-9.48943215984465" y="-42.9486008704607" z="0"/>
        <viz:size value="5"/>
      </node>
      <node id="100" label="BASV10">
        <attvalues>
          <attvalue for="att1" value="BASV10"/>
          <attvalue for="att2" value="0.179792155168139"/>
        </attvalues>
        <viz:color r="255" g="99" b="71" a="1"/>
        <viz:position x="-148.968894256714" y="-112.745229462819" z="0"/>
        <viz:size value="5"/>
      </node>
      <node id="101" label="BASV11">
        <attvalues>
          <attvalue for="att1" value="BASV11"/>
          <attvalue for="att2" value="0.433966407628061"/>
        </attvalues>
        <viz:color r="255" g="99" b="71" a="1"/>
        <viz:position x="210.363664415846" y="212.321491611537" z="0"/>
        <viz:size value="5"/>
      </node>
      <node id="102" label="BASV12">
        <attvalues>
          <attvalue for="att1" value="BASV12"/>
          <attvalue for="att2" value="0.432124565218931"/>
        </attvalues>
        <viz:color r="255" g="99" b="71" a="1"/>
        <viz:position x="-122.685423280637" y="136.320223008249" z="0"/>
        <viz:size value="5"/>
      </node>
      <node id="103" label="BASV13">
        <attvalues>
          <attvalue for="att1" value="BASV13"/>
          <attvalue for="att2" value="0.436374970778462"/>
        </attvalues>
        <viz:color r="255" g="99" b="71" a="1"/>
        <viz:position x="202.045085777112" y="211.557569607555" z="0"/>
        <viz:size value="5"/>
      </node>
      <node id="104" label="BASV16">
        <attvalues>
          <attvalue for="att1" value="BASV16"/>
          <attvalue for="att2" value="0.309996245475089"/>
        </attvalues>
        <viz:color r="255" g="99" b="71" a="1"/>
        <viz:position x="127.28459701815" y="70.5114451413725" z="0"/>
        <viz:size value="5"/>
      </node>
      <node id="105" label="BASV17">
        <attvalues>
          <attvalue for="att1" value="BASV17"/>
          <attvalue for="att2" value="0.185317682395529"/>
        </attvalues>
        <viz:color r="255" g="99" b="71" a="1"/>
        <viz:position x="-32.8928108108158" y="96.4344945320854" z="0"/>
        <viz:size value="5"/>
      </node>
      <node id="106" label="BASV18">
        <attvalues>
          <attvalue for="att1" value="BASV18"/>
          <attvalue for="att2" value="0.202460984818968"/>
        </attvalues>
        <viz:color r="255" g="99" b="71" a="1"/>
        <viz:position x="-12.0556313541582" y="69.052522824045" z="0"/>
        <viz:size value="5"/>
      </node>
      <node id="107" label="BASV19">
        <attvalues>
          <attvalue for="att1" value="BASV19"/>
          <attvalue for="att2" value="0.165482456451053"/>
        </attvalues>
        <viz:color r="255" g="99" b="71" a="1"/>
        <viz:position x="71.1814551345616" y="206.123006605282" z="0"/>
        <viz:size value="5"/>
      </node>
      <node id="108" label="BASV20">
        <attvalues>
          <attvalue for="att1" value="BASV20"/>
          <attvalue for="att2" value="0.142246906058953"/>
        </attvalues>
        <viz:color r="255" g="99" b="71" a="1"/>
        <viz:position x="217.457703250262" y="140.415057141608" z="0"/>
        <viz:size value="5"/>
      </node>
      <node id="109" label="BASV21">
        <attvalues>
          <attvalue for="att1" value="BASV21"/>
          <attvalue for="att2" value="0.365818238490256"/>
        </attvalues>
        <viz:color r="255" g="99" b="71" a="1"/>
        <viz:position x="242.130364048406" y="-107.717203950213" z="0"/>
        <viz:size value="5"/>
      </node>
      <node id="110" label="BASV22">
        <attvalues>
          <attvalue for="att1" value="BASV22"/>
          <attvalue for="att2" value="0.248648725232533"/>
        </attvalues>
        <viz:color r="255" g="99" b="71" a="1"/>
        <viz:position x="-20.6143362026149" y="-95.8266021371332" z="0"/>
        <viz:size value="5"/>
      </node>
      <node id="111" label="BASV23">
        <attvalues>
          <attvalue for="att1" value="BASV23"/>
          <attvalue for="att2" value="0.126378725303373"/>
        </attvalues>
        <viz:color r="255" g="99" b="71" a="1"/>
        <viz:position x="-181.556658928293" y="161.436734230069" z="0"/>
        <viz:size value="5"/>
      </node>
      <node id="112" label="BASV24">
        <attvalues>
          <attvalue for="att1" value="BASV24"/>
          <attvalue for="att2" value="0.204586187598733"/>
        </attvalues>
        <viz:color r="255" g="99" b="71" a="1"/>
        <viz:position x="-189.325593336565" y="-93.715727696214" z="0"/>
        <viz:size value="5"/>
      </node>
      <node id="113" label="BASV25">
        <attvalues>
          <attvalue for="att1" value="BASV25"/>
          <attvalue for="att2" value="0.108385341768027"/>
        </attvalues>
        <viz:color r="255" g="99" b="71" a="1"/>
        <viz:position x="124.65960819141" y="-64.6831979165268" z="0"/>
        <viz:size value="5"/>
      </node>
      <node id="114" label="BASV26">
        <attvalues>
          <attvalue for="att1" value="BASV26"/>
          <attvalue for="att2" value="0.139696662723235"/>
        </attvalues>
        <viz:color r="255" g="99" b="71" a="1"/>
        <viz:position x="163.274898196155" y="199.933798869068" z="0"/>
        <viz:size value="5"/>
      </node>
      <node id="115" label="BASV27">
        <attvalues>
          <attvalue for="att1" value="BASV27"/>
          <attvalue for="att2" value="0.157406685887945"/>
        </attvalues>
        <viz:color r="255" g="99" b="71" a="1"/>
        <viz:position x="-227.015114428865" y="-140.249466430897" z="0"/>
        <viz:size value="5"/>
      </node>
      <node id="116" label="BASV28">
        <attvalues>
          <attvalue for="att1" value="BASV28"/>
          <attvalue for="att2" value="0.0757988991449601"/>
        </attvalues>
        <viz:color r="255" g="99" b="71" a="1"/>
        <viz:position x="-30.8769238478243" y="-103.957088045678" z="0"/>
        <viz:size value="5"/>
      </node>
      <node id="117" label="BASV29">
        <attvalues>
          <attvalue for="att1" value="BASV29"/>
          <attvalue for="att2" value="0.106118458802944"/>
        </attvalues>
        <viz:color r="255" g="99" b="71" a="1"/>
        <viz:position x="46.7852204222073" y="-99.7073183281782" z="0"/>
        <viz:size value="5"/>
      </node>
      <node id="118" label="BASV30">
        <attvalues>
          <attvalue for="att1" value="BASV30"/>
          <attvalue for="att2" value="0.0988927693517423"/>
        </attvalues>
        <viz:color r="255" g="99" b="71" a="1"/>
        <viz:position x="-39.2852181941584" y="25.2489088841804" z="0"/>
        <viz:size value="5"/>
      </node>
      <node id="119" label="BASV31">
        <attvalues>
          <attvalue for="att1" value="BASV31"/>
          <attvalue for="att2" value="0.194243534070543"/>
        </attvalues>
        <viz:color r="255" g="99" b="71" a="1"/>
        <viz:position x="-41.1793643060601" y="-146.807754328448" z="0"/>
        <viz:size value="5"/>
      </node>
      <node id="120" label="BASV32">
        <attvalues>
          <attvalue for="att1" value="BASV32"/>
          <attvalue for="att2" value="0.181917357947904"/>
        </attvalues>
        <viz:color r="255" g="99" b="71" a="1"/>
        <viz:position x="98.7700747018172" y="33.0802029218765" z="0"/>
        <viz:size value="5"/>
      </node>
      <node id="121" label="BASV33">
        <attvalues>
          <attvalue for="att1" value="BASV33"/>
          <attvalue for="att2" value="0.130770811048221"/>
        </attvalues>
        <viz:color r="255" g="99" b="71" a="1"/>
        <viz:position x="123.66616417104" y="-219.342274658729" z="0"/>
        <viz:size value="5"/>
      </node>
      <node id="122" label="BASV35">
        <attvalues>
          <attvalue for="att1" value="BASV35"/>
          <attvalue for="att2" value="0.183900880542352"/>
        </attvalues>
        <viz:color r="255" g="99" b="71" a="1"/>
        <viz:position x="-239.970466859135" y="-31.3100305237309" z="0"/>
        <viz:size value="5"/>
      </node>
      <node id="123" label="BASV36">
        <attvalues>
          <attvalue for="att1" value="BASV36"/>
          <attvalue for="att2" value="0.25063224782698"/>
        </attvalues>
        <viz:color r="255" g="99" b="71" a="1"/>
        <viz:position x="47.6926132812829" y="228.287505917514" z="0"/>
        <viz:size value="5"/>
      </node>
      <node id="124" label="BASV38">
        <attvalues>
          <attvalue for="att1" value="BASV38"/>
          <attvalue for="att2" value="0.144088748468083"/>
        </attvalues>
        <viz:color r="255" g="99" b="71" a="1"/>
        <viz:position x="-147.596397345995" y="213.162577805122" z="0"/>
        <viz:size value="5"/>
      </node>
      <node id="125" label="BASV39">
        <attvalues>
          <attvalue for="att1" value="BASV39"/>
          <attvalue for="att2" value="0.150606036992696"/>
        </attvalues>
        <viz:color r="255" g="99" b="71" a="1"/>
        <viz:position x="59.5129643877035" y="-50.7398192652205" z="0"/>
        <viz:size value="5"/>
      </node>
      <node id="126" label="BASV40">
        <attvalues>
          <attvalue for="att1" value="BASV40"/>
          <attvalue for="att2" value="0.133746094939892"/>
        </attvalues>
        <viz:color r="255" g="99" b="71" a="1"/>
        <viz:position x="-136.62734594332" y="-157.710917953542" z="0"/>
        <viz:size value="5"/>
      </node>
      <node id="127" label="BASV41">
        <attvalues>
          <attvalue for="att1" value="BASV41"/>
          <attvalue for="att2" value="0.115469351033911"/>
        </attvalues>
        <viz:color r="255" g="99" b="71" a="1"/>
        <viz:position x="-25.3684047970438" y="96.3184976216436" z="0"/>
        <viz:size value="5"/>
      </node>
      <node id="128" label="BASV42">
        <attvalues>
          <attvalue for="att1" value="BASV42"/>
          <attvalue for="att2" value="0.165907497007006"/>
        </attvalues>
        <viz:color r="255" g="99" b="71" a="1"/>
        <viz:position x="8.98655496510634" y="-122.11317532404" z="0"/>
        <viz:size value="5"/>
      </node>
      <node id="129" label="BASV43">
        <attvalues>
          <attvalue for="att1" value="BASV43"/>
          <attvalue for="att2" value="0.121844959373207"/>
        </attvalues>
        <viz:color r="255" g="99" b="71" a="1"/>
        <viz:position x="133.356662520459" y="7.60545580815835" z="0"/>
        <viz:size value="5"/>
      </node>
      <node id="130" label="BASV44">
        <attvalues>
          <attvalue for="att1" value="BASV44"/>
          <attvalue for="att2" value="0.191268250178871"/>
        </attvalues>
        <viz:color r="255" g="99" b="71" a="1"/>
        <viz:position x="209.539648231793" y="66.4867767940905" z="0"/>
        <viz:size value="5"/>
      </node>
      <node id="131" label="BASV45">
        <attvalues>
          <attvalue for="att1" value="BASV45"/>
          <attvalue for="att2" value="0.0913837195299051"/>
        </attvalues>
        <viz:color r="255" g="99" b="71" a="1"/>
        <viz:position x="107.909938760739" y="-3.27752068758707" z="0"/>
        <viz:size value="5"/>
      </node>
      <node id="132" label="BASV46">
        <attvalues>
          <attvalue for="att1" value="BASV46"/>
          <attvalue for="att2" value="0.150039316251426"/>
        </attvalues>
        <viz:color r="255" g="99" b="71" a="1"/>
        <viz:position x="204.481457171881" y="137.535645352542" z="0"/>
        <viz:size value="5"/>
      </node>
      <node id="133" label="BASV47">
        <attvalues>
          <attvalue for="att1" value="BASV47"/>
          <attvalue for="att2" value="0.129070648824409"/>
        </attvalues>
        <viz:color r="255" g="99" b="71" a="1"/>
        <viz:position x="-211.173958916411" y="76.5069574371992" z="0"/>
        <viz:size value="5"/>
      </node>
      <node id="134" label="BASV49">
        <attvalues>
          <attvalue for="att1" value="BASV49"/>
          <attvalue for="att2" value="0.130770811048221"/>
        </attvalues>
        <viz:color r="255" g="99" b="71" a="1"/>
        <viz:position x="-103.677940385379" y="-80.1559835858288" z="0"/>
        <viz:size value="5"/>
      </node>
      <node id="135" label="BASV50">
        <attvalues>
          <attvalue for="att1" value="BASV50"/>
          <attvalue for="att2" value="0.0933672421243527"/>
        </attvalues>
        <viz:color r="255" g="99" b="71" a="1"/>
        <viz:position x="60.058743908063" y="-207.881202340787" z="0"/>
        <viz:size value="5"/>
      </node>
      <node id="136" label="BASV51">
        <attvalues>
          <attvalue for="att1" value="BASV51"/>
          <attvalue for="att2" value="0.0762239397009131"/>
        </attvalues>
        <viz:color r="255" g="99" b="71" a="1"/>
        <viz:position x="1.62928075637879" y="174.460834180498" z="0"/>
        <viz:size value="5"/>
      </node>
      <node id="137" label="BASV52">
        <attvalues>
          <attvalue for="att1" value="BASV52"/>
          <attvalue for="att2" value="0.131620892160127"/>
        </attvalues>
        <viz:color r="255" g="99" b="71" a="1"/>
        <viz:position x="-150.887781110525" y="-78.3455984982999" z="0"/>
        <viz:size value="5"/>
      </node>
      <node id="138" label="BASV54">
        <attvalues>
          <attvalue for="att1" value="BASV54"/>
          <attvalue for="att2" value="0.116319432145817"/>
        </attvalues>
        <viz:color r="255" g="99" b="71" a="1"/>
        <viz:position x="-166.291388729963" y="68.0760149115301" z="0"/>
        <viz:size value="5"/>
      </node>
      <node id="139" label="BASV56">
        <attvalues>
          <attvalue for="att1" value="BASV56"/>
          <attvalue for="att2" value="0.0837329895227503"/>
        </attvalues>
        <viz:color r="255" g="99" b="71" a="1"/>
        <viz:position x="141.787484575059" y="54.7653403980977" z="0"/>
        <viz:size value="5"/>
      </node>
      <node id="140" label="BASV57">
        <attvalues>
          <attvalue for="att1" value="BASV57"/>
          <attvalue for="att2" value="0.0840163498933857"/>
        </attvalues>
        <viz:color r="255" g="99" b="71" a="1"/>
        <viz:position x="-36.6591888230715" y="-81.2784519482306" z="0"/>
        <viz:size value="5"/>
      </node>
      <node id="141" label="BASV58">
        <attvalues>
          <attvalue for="att1" value="BASV58"/>
          <attvalue for="att2" value="0.104134936208497"/>
        </attvalues>
        <viz:color r="255" g="99" b="71" a="1"/>
        <viz:position x="-219.39244891739" y="-47.07839053049" z="0"/>
        <viz:size value="5"/>
      </node>
      <node id="142" label="BASV59">
        <attvalues>
          <attvalue for="att1" value="BASV59"/>
          <attvalue for="att2" value="0.0847247508199741"/>
        </attvalues>
        <viz:color r="255" g="99" b="71" a="1"/>
        <viz:position x="-106.847206262582" y="-60.5653075958429" z="0"/>
        <viz:size value="5"/>
      </node>
      <node id="143" label="BASV60">
        <attvalues>
          <attvalue for="att1" value="BASV60"/>
          <attvalue for="att2" value="0.122553360299795"/>
        </attvalues>
        <viz:color r="255" g="99" b="71" a="1"/>
        <viz:position x="-187.570825308348" y="49.0376572223062" z="0"/>
        <viz:size value="5"/>
      </node>
      <node id="144" label="BASV61">
        <attvalues>
          <attvalue for="att1" value="BASV61"/>
          <attvalue for="att2" value="0.0997428504636484"/>
        </attvalues>
        <viz:color r="255" g="99" b="71" a="1"/>
        <viz:position x="203.360002905456" y="-123.352817577113" z="0"/>
        <viz:size value="5"/>
      </node>
      <node id="145" label="BASV63">
        <attvalues>
          <attvalue for="att1" value="BASV63"/>
          <attvalue for="att2" value="0.122128319743842"/>
        </attvalues>
        <viz:color r="255" g="99" b="71" a="1"/>
        <viz:position x="-155.208722913553" y="92.5015286791934" z="0"/>
        <viz:size value="5"/>
      </node>
      <node id="146" label="BASV64">
        <attvalues>
          <attvalue for="att1" value="BASV64"/>
          <attvalue for="att2" value="0.104985017320403"/>
        </attvalues>
        <viz:color r="255" g="99" b="71" a="1"/>
        <viz:position x="250" y="-201.966607875728" z="0"/>
        <viz:size value="5"/>
      </node>
      <node id="147" label="BASV65">
        <attvalues>
          <attvalue for="att1" value="BASV65"/>
          <attvalue for="att2" value="0.171574704419713"/>
        </attvalues>
        <viz:color r="255" g="99" b="71" a="1"/>
        <viz:position x="230.154964622217" y="-167.941052462465" z="0"/>
        <viz:size value="5"/>
      </node>
      <node id="148" label="BASV66">
        <attvalues>
          <attvalue for="att1" value="BASV66"/>
          <attvalue for="att2" value="0.108527021953345"/>
        </attvalues>
        <viz:color r="255" g="99" b="71" a="1"/>
        <viz:position x="-177.464651896877" y="96.1817942603012" z="0"/>
        <viz:size value="5"/>
      </node>
      <node id="149" label="BASV67">
        <attvalues>
          <attvalue for="att1" value="BASV67"/>
          <attvalue for="att2" value="0.102009733428731"/>
        </attvalues>
        <viz:color r="255" g="99" b="71" a="1"/>
        <viz:position x="69.9213682261176" y="106.519230270352" z="0"/>
        <viz:size value="5"/>
      </node>
      <node id="150" label="BASV68">
        <attvalues>
          <attvalue for="att1" value="BASV68"/>
          <attvalue for="att2" value="0.0854331517465625"/>
        </attvalues>
        <viz:color r="255" g="99" b="71" a="1"/>
        <viz:position x="-239.873923946294" y="32.3597780286298" z="0"/>
        <viz:size value="5"/>
      </node>
      <node id="151" label="BASV71">
        <attvalues>
          <attvalue for="att1" value="BASV71"/>
          <attvalue for="att2" value="0.096342526016024"/>
        </attvalues>
        <viz:color r="255" g="99" b="71" a="1"/>
        <viz:position x="-211.809333076604" y="-140.146323726225" z="0"/>
        <viz:size value="5"/>
      </node>
      <node id="152" label="BASV73">
        <attvalues>
          <attvalue for="att1" value="BASV73"/>
          <attvalue for="att2" value="0.115611031219229"/>
        </attvalues>
        <viz:color r="255" g="99" b="71" a="1"/>
        <viz:position x="244.785924614289" y="-56.751160777655" z="0"/>
        <viz:size value="5"/>
      </node>
      <node id="153" label="BASV74">
        <attvalues>
          <attvalue for="att1" value="BASV74"/>
          <attvalue for="att2" value="0.112352386956922"/>
        </attvalues>
        <viz:color r="255" g="99" b="71" a="1"/>
        <viz:position x="-83.7214034864897" y="165.503800031152" z="0"/>
        <viz:size value="5"/>
      </node>
      <node id="154" label="BASV75">
        <attvalues>
          <attvalue for="att1" value="BASV75"/>
          <attvalue for="att2" value="0.119578076408124"/>
        </attvalues>
        <viz:color r="255" g="99" b="71" a="1"/>
        <viz:position x="60.0517670233375" y="-88.9065024679645" z="0"/>
        <viz:size value="5"/>
      </node>
      <node id="155" label="BASV77">
        <attvalues>
          <attvalue for="att1" value="BASV77"/>
          <attvalue for="att2" value="0.0943590034215765"/>
        </attvalues>
        <viz:color r="255" g="99" b="71" a="1"/>
        <viz:position x="64.0551719577896" y="83.8627460648829" z="0"/>
        <viz:size value="5"/>
      </node>
      <node id="156" label="BASV80">
        <attvalues>
          <attvalue for="att1" value="BASV80"/>
          <attvalue for="att2" value="0.090108597862046"/>
        </attvalues>
        <viz:color r="255" g="99" b="71" a="1"/>
        <viz:position x="228.664188760082" y="-71.8014920919692" z="0"/>
        <viz:size value="5"/>
      </node>
      <node id="157" label="BASV82">
        <attvalues>
          <attvalue for="att1" value="BASV82"/>
          <attvalue for="att2" value="0.0759405793302778"/>
        </attvalues>
        <viz:color r="255" g="99" b="71" a="1"/>
        <viz:position x="-6.12719277568908" y="-17.4865611773201" z="0"/>
        <viz:size value="5"/>
      </node>
      <node id="158" label="BASV84">
        <attvalues>
          <attvalue for="att1" value="BASV84"/>
          <attvalue for="att2" value="0.0816077867429851"/>
        </attvalues>
        <viz:color r="255" g="99" b="71" a="1"/>
        <viz:position x="-163.024230814645" y="-15.6149378002475" z="0"/>
        <viz:size value="5"/>
      </node>
      <node id="159" label="BASV86">
        <attvalues>
          <attvalue for="att1" value="BASV86"/>
          <attvalue for="att2" value="0.10271813435532"/>
        </attvalues>
        <viz:color r="255" g="99" b="71" a="1"/>
        <viz:position x="215.105242576511" y="32.0629316701712" z="0"/>
        <viz:size value="5"/>
      </node>
      <node id="160" label="BASV87">
        <attvalues>
          <attvalue for="att1" value="BASV87"/>
          <attvalue for="att2" value="0.0964842062013417"/>
        </attvalues>
        <viz:color r="255" g="99" b="71" a="1"/>
        <viz:position x="183.861613863777" y="-185.815519500743" z="0"/>
        <viz:size value="5"/>
      </node>
      <node id="161" label="BASV88">
        <attvalues>
          <attvalue for="att1" value="BASV88"/>
          <attvalue for="att2" value="0.081182746187032"/>
        </attvalues>
        <viz:color r="255" g="99" b="71" a="1"/>
        <viz:position x="198.046924590289" y="-241.607662918656" z="0"/>
        <viz:size value="5"/>
      </node>
      <node id="162" label="BASV89">
        <attvalues>
          <attvalue for="att1" value="BASV89"/>
          <attvalue for="att2" value="0.0844413904493387"/>
        </attvalues>
        <viz:color r="255" g="99" b="71" a="1"/>
        <viz:position x="129.193394930843" y="221.839417091299" z="0"/>
        <viz:size value="5"/>
      </node>
      <node id="163" label="BASV93">
        <attvalues>
          <attvalue for="att1" value="BASV93"/>
          <attvalue for="att2" value="0.0868499535997393"/>
        </attvalues>
        <viz:color r="255" g="99" b="71" a="1"/>
        <viz:position x="-70.8633721605045" y="108.830654468681" z="0"/>
        <viz:size value="5"/>
      </node>
      <node id="164" label="BASV94">
        <attvalues>
          <attvalue for="att1" value="BASV94"/>
          <attvalue for="att2" value="0.0801909848898082"/>
        </attvalues>
        <viz:color r="255" g="99" b="71" a="1"/>
        <viz:position x="-112.316134616779" y="-238.374510900885" z="0"/>
        <viz:size value="5"/>
      </node>
      <node id="165" label="BASV95">
        <attvalues>
          <attvalue for="att1" value="BASV95"/>
          <attvalue for="att2" value="0.123545121597019"/>
        </attvalues>
        <viz:color r="255" g="99" b="71" a="1"/>
        <viz:position x="-141.94744879" y="-29.3079628655024" z="0"/>
        <viz:size value="5"/>
      </node>
      <node id="166" label="BASV96">
        <attvalues>
          <attvalue for="att1" value="BASV96"/>
          <attvalue for="att2" value="0.0925171610124466"/>
        </attvalues>
        <viz:color r="255" g="99" b="71" a="1"/>
        <viz:position x="-112.21310512002" y="24.0978211639211" z="0"/>
        <viz:size value="5"/>
      </node>
      <node id="167" label="BASV98">
        <attvalues>
          <attvalue for="att1" value="BASV98"/>
          <attvalue for="att2" value="0.0804743452604436"/>
        </attvalues>
        <viz:color r="255" g="99" b="71" a="1"/>
        <viz:position x="-31.6738057187488" y="-64.6890519587559" z="0"/>
        <viz:size value="5"/>
      </node>
      <node id="168" label="BASV99">
        <attvalues>
          <attvalue for="att1" value="BASV99"/>
          <attvalue for="att2" value="0.0845830706346564"/>
        </attvalues>
        <viz:color r="255" g="99" b="71" a="1"/>
        <viz:position x="214.616645939609" y="206.143198897338" z="0"/>
        <viz:size value="5"/>
      </node>
      <node id="169" label="BASV104">
        <attvalues>
          <attvalue for="att1" value="BASV104"/>
          <attvalue for="att2" value="0.0701316917322528"/>
        </attvalues>
        <viz:color r="255" g="99" b="71" a="1"/>
        <viz:position x="-18.8001760406665" y="-109.803511994204" z="0"/>
        <viz:size value="5"/>
      </node>
      <node id="170" label="BASV105">
        <attvalues>
          <attvalue for="att1" value="BASV105"/>
          <attvalue for="att2" value="0.0847247508199741"/>
        </attvalues>
        <viz:color r="255" g="99" b="71" a="1"/>
        <viz:position x="185.824413675304" y="-213.148295289081" z="0"/>
        <viz:size value="5"/>
      </node>
      <node id="171" label="BASV106">
        <attvalues>
          <attvalue for="att1" value="BASV106"/>
          <attvalue for="att2" value="0.0769323406275015"/>
        </attvalues>
        <viz:color r="255" g="99" b="71" a="1"/>
        <viz:position x="158.717525824264" y="-114.279774314558" z="0"/>
        <viz:size value="5"/>
      </node>
      <node id="172" label="BASV110">
        <attvalues>
          <attvalue for="att1" value="BASV110"/>
          <attvalue for="att2" value="0.0857165121171978"/>
        </attvalues>
        <viz:color r="255" g="99" b="71" a="1"/>
        <viz:position x="-78.7796857657608" y="-0.70187751055451" z="0"/>
        <viz:size value="5"/>
      </node>
      <node id="173" label="BASV111">
        <attvalues>
          <attvalue for="att1" value="BASV111"/>
          <attvalue for="att2" value="0.0808993858163966"/>
        </attvalues>
        <viz:color r="255" g="99" b="71" a="1"/>
        <viz:position x="-131.267567037824" y="159.717224664878" z="0"/>
        <viz:size value="5"/>
      </node>
      <node id="174" label="BASV113">
        <attvalues>
          <attvalue for="att1" value="BASV113"/>
          <attvalue for="att2" value="0.0867082734144216"/>
        </attvalues>
        <viz:color r="255" g="99" b="71" a="1"/>
        <viz:position x="-45.7230052995828" y="22.6307702792179" z="0"/>
        <viz:size value="5"/>
      </node>
      <node id="175" label="BASV115">
        <attvalues>
          <attvalue for="att1" value="BASV115"/>
          <attvalue for="att2" value="0.0841580300787033"/>
        </attvalues>
        <viz:color r="255" g="99" b="71" a="1"/>
        <viz:position x="15.9994229460982" y="-167.185846283964" z="0"/>
        <viz:size value="5"/>
      </node>
      <node id="176" label="BASV116">
        <attvalues>
          <attvalue for="att1" value="BASV116"/>
          <attvalue for="att2" value="0.078065782110043"/>
        </attvalues>
        <viz:color r="255" g="99" b="71" a="1"/>
        <viz:position x="-238.978987707133" y="-87.48394732611" z="0"/>
        <viz:size value="5"/>
      </node>
      <node id="177" label="BASV117">
        <attvalues>
          <attvalue for="att1" value="BASV117"/>
          <attvalue for="att2" value="0.116461112331135"/>
        </attvalues>
        <viz:color r="255" g="99" b="71" a="1"/>
        <viz:position x="-240.41259995734" y="2.42794395035185" z="0"/>
        <viz:size value="5"/>
      </node>
      <node id="178" label="BASV118">
        <attvalues>
          <attvalue for="att1" value="BASV118"/>
          <attvalue for="att2" value="0.0786325028513137"/>
        </attvalues>
        <viz:color r="255" g="99" b="71" a="1"/>
        <viz:position x="55.843701049732" y="-159.449378648705" z="0"/>
        <viz:size value="5"/>
      </node>
      <node id="179" label="BASV121">
        <attvalues>
          <attvalue for="att1" value="BASV121"/>
          <attvalue for="att2" value="0.0738153765505125"/>
        </attvalues>
        <viz:color r="255" g="99" b="71" a="1"/>
        <viz:position x="-147.699058792015" y="29.1661511213224" z="0"/>
        <viz:size value="5"/>
      </node>
      <node id="180" label="BASV123">
        <attvalues>
          <attvalue for="att1" value="BASV123"/>
          <attvalue for="att2" value="0.0862832328584686"/>
        </attvalues>
        <viz:color r="255" g="99" b="71" a="1"/>
        <viz:position x="-133.998515461374" y="-232.300106433415" z="0"/>
        <viz:size value="5"/>
      </node>
      <node id="181" label="BASV124">
        <attvalues>
          <attvalue for="att1" value="BASV124"/>
          <attvalue for="att2" value="0.0852914715612448"/>
        </attvalues>
        <viz:color r="255" g="99" b="71" a="1"/>
        <viz:position x="224.247224020811" y="-154.682825319153" z="0"/>
        <viz:size value="5"/>
      </node>
      <node id="182" label="BASV126">
        <attvalues>
          <attvalue for="att1" value="BASV126"/>
          <attvalue for="att2" value="0.0739570567358302"/>
        </attvalues>
        <viz:color r="255" g="99" b="71" a="1"/>
        <viz:position x="218.122595127003" y="40.6185033897502" z="0"/>
        <viz:size value="5"/>
      </node>
      <node id="183" label="BASV130">
        <attvalues>
          <attvalue for="att1" value="BASV130"/>
          <attvalue for="att2" value="0.0767906604421839"/>
        </attvalues>
        <viz:color r="255" g="99" b="71" a="1"/>
        <viz:position x="-21.9273319713199" y="237.057887969033" z="0"/>
        <viz:size value="5"/>
      </node>
      <node id="184" label="BASV133">
        <attvalues>
          <attvalue for="att1" value="BASV133"/>
          <attvalue for="att2" value="0.0784908226659961"/>
        </attvalues>
        <viz:color r="255" g="99" b="71" a="1"/>
        <viz:position x="-137.47325103765" y="-7.58668595965869" z="0"/>
        <viz:size value="5"/>
      </node>
      <node id="185" label="BASV144">
        <attvalues>
          <attvalue for="att1" value="BASV144"/>
          <attvalue for="att2" value="0.0743820972917833"/>
        </attvalues>
        <viz:color r="255" g="99" b="71" a="1"/>
        <viz:position x="248.218833878363" y="-79.537624503171" z="0"/>
        <viz:size value="5"/>
      </node>
      <node id="186" label="BASV157">
        <attvalues>
          <attvalue for="att1" value="BASV157"/>
          <attvalue for="att2" value="0.08741667434101"/>
        </attvalues>
        <viz:color r="255" g="99" b="71" a="1"/>
        <viz:position x="-14.9384434477178" y="174.116521996393" z="0"/>
        <viz:size value="5"/>
      </node>
      <node id="187" label="BASV160">
        <attvalues>
          <attvalue for="att1" value="BASV160"/>
          <attvalue for="att2" value="0.0715484935854296"/>
        </attvalues>
        <viz:color r="255" g="99" b="71" a="1"/>
        <viz:position x="-141.473537649507" y="155.413170004995" z="0"/>
        <viz:size value="5"/>
      </node>
      <node id="188" label="BASV178">
        <attvalues>
          <attvalue for="att1" value="BASV178"/>
          <attvalue for="att2" value="0.0756572189596424"/>
        </attvalues>
        <viz:color r="255" g="99" b="71" a="1"/>
        <viz:position x="76.0792418083463" y="32.5684191584461" z="0"/>
        <viz:size value="5"/>
      </node>
      <node id="189" label="BASV185">
        <attvalues>
          <attvalue for="att1" value="BASV185"/>
          <attvalue for="att2" value="0.0825995480402088"/>
        </attvalues>
        <viz:color r="255" g="99" b="71" a="1"/>
        <viz:position x="-233.488951589859" y="-9.85047278961406" z="0"/>
        <viz:size value="5"/>
      </node>
      <node id="190" label="BASV215">
        <attvalues>
          <attvalue for="att1" value="BASV215"/>
          <attvalue for="att2" value="0.0814661065576674"/>
        </attvalues>
        <viz:color r="255" g="99" b="71" a="1"/>
        <viz:position x="-54.5810899256521" y="23.0252320761074" z="0"/>
        <viz:size value="5"/>
      </node>
      <node id="191" label="BASV217">
        <attvalues>
          <attvalue for="att1" value="BASV217"/>
          <attvalue for="att2" value="0.0828829084108442"/>
        </attvalues>
        <viz:color r="255" g="99" b="71" a="1"/>
        <viz:position x="-38.938019959292" y="-13.1482581645126" z="0"/>
        <viz:size value="5"/>
      </node>
      <node id="192" label="BASV223">
        <attvalues>
          <attvalue for="att1" value="BASV223"/>
          <attvalue for="att2" value="0.0750904982183717"/>
        </attvalues>
        <viz:color r="255" g="99" b="71" a="1"/>
        <viz:position x="137.029505988345" y="-152.698689859952" z="0"/>
        <viz:size value="5"/>
      </node>
      <node id="193" label="BASV404">
        <attvalues>
          <attvalue for="att1" value="BASV404"/>
          <attvalue for="att2" value="0.13757145994347"/>
        </attvalues>
        <viz:color r="255" g="99" b="71" a="1"/>
        <viz:position x="7.81920218230363" y="169.828252318092" z="0"/>
        <viz:size value="5"/>
      </node>
      <node id="194" label="BASV507">
        <attvalues>
          <attvalue for="att1" value="BASV507"/>
          <attvalue for="att2" value="0.0743820972917833"/>
        </attvalues>
        <viz:color r="255" g="99" b="71" a="1"/>
        <viz:position x="247.544510657102" y="-250" z="0"/>
        <viz:size value="5"/>
      </node>
    </nodes>
    <edges>
      <edge id="0" label="+" source="1" target="15" weight="0.6773682">
        <attvalues>
          <attvalue for="att1" value="+"/>
        </attvalues>
      </edge>
      <edge id="1" label="-" source="1" target="67" weight="0.742838">
        <attvalues>
          <attvalue for="att1" value="-"/>
        </attvalues>
      </edge>
      <edge id="2" label="+" source="1" target="72" weight="0.8224267">
        <attvalues>
          <attvalue for="att1" value="+"/>
        </attvalues>
      </edge>
      <edge id="3" label="+" source="1" target="132" weight="0.7848578">
        <attvalues>
          <attvalue for="att1" value="+"/>
        </attvalues>
      </edge>
      <edge id="4" label="+" source="1" target="163" weight="0.8863205">
        <attvalues>
          <attvalue for="att1" value="+"/>
        </attvalues>
      </edge>
      <edge id="5" label="+" source="1" target="172" weight="0.851074">
        <attvalues>
          <attvalue for="att1" value="+"/>
        </attvalues>
      </edge>
      <edge id="6" label="-" source="2" target="13" weight="0.9606684">
        <attvalues>
          <attvalue for="att1" value="-"/>
        </attvalues>
      </edge>
      <edge id="7" label="+" source="2" target="29" weight="0.9992543">
        <attvalues>
          <attvalue for="att1" value="+"/>
        </attvalues>
      </edge>
      <edge id="8" label="-" source="2" target="47" weight="0.8853941">
        <attvalues>
          <attvalue for="att1" value="-"/>
        </attvalues>
      </edge>
      <edge id="9" label="+" source="2" target="117" weight="0.9679725">
        <attvalues>
          <attvalue for="att1" value="+"/>
        </attvalues>
      </edge>
      <edge id="10" label="-" source="2" target="163" weight="0.7310669">
        <attvalues>
          <attvalue for="att1" value="-"/>
        </attvalues>
      </edge>
      <edge id="11" label="+" source="3" target="69" weight="0.8666008">
        <attvalues>
          <attvalue for="att1" value="+"/>
        </attvalues>
      </edge>
      <edge id="12" label="+" source="3" target="77" weight="0.8394008">
        <attvalues>
          <attvalue for="att1" value="+"/>
        </attvalues>
      </edge>
      <edge id="13" label="+" source="3" target="93" weight="0.9453114">
        <attvalues>
          <attvalue for="att1" value="+"/>
        </attvalues>
      </edge>
      <edge id="14" label="+" source="3" target="105" weight="0.9024535">
        <attvalues>
          <attvalue for="att1" value="+"/>
        </attvalues>
      </edge>
      <edge id="15" label="+" source="3" target="134" weight="0.9234189">
        <attvalues>
          <attvalue for="att1" value="+"/>
        </attvalues>
      </edge>
      <edge id="16" label="-" source="3" target="188" weight="0.6790036">
        <attvalues>
          <attvalue for="att1" value="-"/>
        </attvalues>
      </edge>
      <edge id="17" label="-" source="4" target="8" weight="0.7766661">
        <attvalues>
          <attvalue for="att1" value="-"/>
        </attvalues>
      </edge>
      <edge id="18" label="-" source="4" target="108" weight="0.824115">
        <attvalues>
          <attvalue for="att1" value="-"/>
        </attvalues>
      </edge>
      <edge id="19" label="+" source="4" target="115" weight="0.8510511">
        <attvalues>
          <attvalue for="att1" value="+"/>
        </attvalues>
      </edge>
      <edge id="20" label="+" source="4" target="133" weight="0.9347767">
        <attvalues>
          <attvalue for="att1" value="+"/>
        </attvalues>
      </edge>
      <edge id="21" label="-" source="5" target="33" weight="0.9306677">
        <attvalues>
          <attvalue for="att1" value="-"/>
        </attvalues>
      </edge>
      <edge id="22" label="+" source="5" target="40" weight="0.9560681">
        <attvalues>
          <attvalue for="att1" value="+"/>
        </attvalues>
      </edge>
      <edge id="23" label="+" source="5" target="57" weight="0.7524267">
        <attvalues>
          <attvalue for="att1" value="+"/>
        </attvalues>
      </edge>
      <edge id="24" label="+" source="5" target="108" weight="0.8692666">
        <attvalues>
          <attvalue for="att1" value="+"/>
        </attvalues>
      </edge>
      <edge id="25" label="+" source="5" target="126" weight="1">
        <attvalues>
          <attvalue for="att1" value="+"/>
        </attvalues>
      </edge>
      <edge id="26" label="-" source="6" target="64" weight="0.8364385">
        <attvalues>
          <attvalue for="att1" value="-"/>
        </attvalues>
      </edge>
      <edge id="27" label="-" source="6" target="91" weight="0.8756426">
        <attvalues>
          <attvalue for="att1" value="-"/>
        </attvalues>
      </edge>
      <edge id="28" label="-" source="6" target="99" weight="0.8881657">
        <attvalues>
          <attvalue for="att1" value="-"/>
        </attvalues>
      </edge>
      <edge id="29" label="+" source="6" target="136" weight="0.7051197">
        <attvalues>
          <attvalue for="att1" value="+"/>
        </attvalues>
      </edge>
      <edge id="30" label="-" source="7" target="16" weight="0.9111322">
        <attvalues>
          <attvalue for="att1" value="-"/>
        </attvalues>
      </edge>
      <edge id="31" label="+" source="7" target="118" weight="0.9054579">
        <attvalues>
          <attvalue for="att1" value="+"/>
        </attvalues>
      </edge>
      <edge id="32" label="-" source="7" target="131" weight="0.8441012">
        <attvalues>
          <attvalue for="att1" value="-"/>
        </attvalues>
      </edge>
      <edge id="33" label="-" source="7" target="194" weight="0.8315775">
        <attvalues>
          <attvalue for="att1" value="-"/>
        </attvalues>
      </edge>
      <edge id="34" label="-" source="8" target="10" weight="0.7829312">
        <attvalues>
          <attvalue for="att1" value="-"/>
        </attvalues>
      </edge>
      <edge id="35" label="+" source="8" target="46" weight="0.9198204">
        <attvalues>
          <attvalue for="att1" value="+"/>
        </attvalues>
      </edge>
      <edge id="36" label="+" source="8" target="66" weight="0.9753685">
        <attvalues>
          <attvalue for="att1" value="+"/>
        </attvalues>
      </edge>
      <edge id="37" label="+" source="8" target="78" weight="0.9264984">
        <attvalues>
          <attvalue for="att1" value="+"/>
        </attvalues>
      </edge>
      <edge id="38" label="+" source="8" target="88" weight="0.9315372">
        <attvalues>
          <attvalue for="att1" value="+"/>
        </attvalues>
      </edge>
      <edge id="39" label="-" source="8" target="172" weight="0.725532">
        <attvalues>
          <attvalue for="att1" value="-"/>
        </attvalues>
      </edge>
      <edge id="40" label="-" source="8" target="181" weight="0.6967441">
        <attvalues>
          <attvalue for="att1" value="-"/>
        </attvalues>
      </edge>
      <edge id="41" label="+" source="9" target="88" weight="1">
        <attvalues>
          <attvalue for="att1" value="+"/>
        </attvalues>
      </edge>
      <edge id="42" label="+" source="9" target="160" weight="0.9415215">
        <attvalues>
          <attvalue for="att1" value="+"/>
        </attvalues>
      </edge>
      <edge id="43" label="-" source="9" target="167" weight="0.8857989">
        <attvalues>
          <attvalue for="att1" value="-"/>
        </attvalues>
      </edge>
      <edge id="44" label="-" source="9" target="184" weight="0.8973552">
        <attvalues>
          <attvalue for="att1" value="-"/>
        </attvalues>
      </edge>
      <edge id="45" label="-" source="9" target="187" weight="0.8173215">
        <attvalues>
          <attvalue for="att1" value="-"/>
        </attvalues>
      </edge>
      <edge id="46" label="+" source="10" target="20" weight="0.8864265">
        <attvalues>
          <attvalue for="att1" value="+"/>
        </attvalues>
      </edge>
      <edge id="47" label="+" source="10" target="106" weight="0.841006">
        <attvalues>
          <attvalue for="att1" value="+"/>
        </attvalues>
      </edge>
      <edge id="48" label="+" source="10" target="108" weight="0.6779019">
        <attvalues>
          <attvalue for="att1" value="+"/>
        </attvalues>
      </edge>
      <edge id="49" label="+" source="10" target="129" weight="0.7773496">
        <attvalues>
          <attvalue for="att1" value="+"/>
        </attvalues>
      </edge>
      <edge id="50" label="-" source="10" target="144" weight="0.7878348">
        <attvalues>
          <attvalue for="att1" value="-"/>
        </attvalues>
      </edge>
      <edge id="51" label="-" source="10" target="152" weight="0.9436424">
        <attvalues>
          <attvalue for="att1" value="-"/>
        </attvalues>
      </edge>
      <edge id="52" label="+" source="10" target="186" weight="0.9272523">
        <attvalues>
          <attvalue for="att1" value="+"/>
        </attvalues>
      </edge>
      <edge id="53" label="+" source="11" target="36" weight="0.7836472">
        <attvalues>
          <attvalue for="att1" value="+"/>
        </attvalues>
      </edge>
      <edge id="54" label="-" source="11" target="70" weight="0.7883884">
        <attvalues>
          <attvalue for="att1" value="-"/>
        </attvalues>
      </edge>
      <edge id="55" label="-" source="11" target="88" weight="0.814156">
        <attvalues>
          <attvalue for="att1" value="-"/>
        </attvalues>
      </edge>
      <edge id="56" label="-" source="11" target="97" weight="0.7984877">
        <attvalues>
          <attvalue for="att1" value="-"/>
        </attvalues>
      </edge>
      <edge id="57" label="-" source="11" target="98" weight="0.7972418">
        <attvalues>
          <attvalue for="att1" value="-"/>
        </attvalues>
      </edge>
      <edge id="58" label="-" source="11" target="142" weight="0.7730914">
        <attvalues>
          <attvalue for="att1" value="-"/>
        </attvalues>
      </edge>
      <edge id="59" label="+" source="11" target="158" weight="1">
        <attvalues>
          <attvalue for="att1" value="+"/>
        </attvalues>
      </edge>
      <edge id="60" label="+" source="11" target="173" weight="0.773145">
        <attvalues>
          <attvalue for="att1" value="+"/>
        </attvalues>
      </edge>
      <edge id="61" label="-" source="12" target="33" weight="0.7088419">
        <attvalues>
          <attvalue for="att1" value="-"/>
        </attvalues>
      </edge>
      <edge id="62" label="-" source="12" target="98" weight="0.7658265">
        <attvalues>
          <attvalue for="att1" value="-"/>
        </attvalues>
      </edge>
      <edge id="63" label="-" source="12" target="107" weight="0.7312714">
        <attvalues>
          <attvalue for="att1" value="-"/>
        </attvalues>
      </edge>
      <edge id="64" label="-" source="12" target="108" weight="0.7507513">
        <attvalues>
          <attvalue for="att1" value="-"/>
        </attvalues>
      </edge>
      <edge id="65" label="+" source="12" target="153" weight="0.9673803">
        <attvalues>
          <attvalue for="att1" value="+"/>
        </attvalues>
      </edge>
      <edge id="66" label="-" source="12" target="173" weight="0.7538209">
        <attvalues>
          <attvalue for="att1" value="-"/>
        </attvalues>
      </edge>
      <edge id="67" label="-" source="13" target="97" weight="0.7729735">
        <attvalues>
          <attvalue for="att1" value="-"/>
        </attvalues>
      </edge>
      <edge id="68" label="-" source="13" target="105" weight="0.8106186">
        <attvalues>
          <attvalue for="att1" value="-"/>
        </attvalues>
      </edge>
      <edge id="69" label="-" source="13" target="108" weight="0.7963786">
        <attvalues>
          <attvalue for="att1" value="-"/>
        </attvalues>
      </edge>
      <edge id="70" label="-" source="13" target="109" weight="0.7860312">
        <attvalues>
          <attvalue for="att1" value="-"/>
        </attvalues>
      </edge>
      <edge id="71" label="-" source="13" target="113" weight="0.845867">
        <attvalues>
          <attvalue for="att1" value="-"/>
        </attvalues>
      </edge>
      <edge id="72" label="-" source="13" target="115" weight="0.8549704">
        <attvalues>
          <attvalue for="att1" value="-"/>
        </attvalues>
      </edge>
      <edge id="73" label="-" source="13" target="157" weight="0.8687441">
        <attvalues>
          <attvalue for="att1" value="-"/>
        </attvalues>
      </edge>
      <edge id="74" label="+" source="13" target="162" weight="0.7285491">
        <attvalues>
          <attvalue for="att1" value="+"/>
        </attvalues>
      </edge>
      <edge id="75" label="+" source="13" target="179" weight="0.9799713">
        <attvalues>
          <attvalue for="att1" value="+"/>
        </attvalues>
      </edge>
      <edge id="76" label="+" source="14" target="150" weight="0.8361725">
        <attvalues>
          <attvalue for="att1" value="+"/>
        </attvalues>
      </edge>
      <edge id="77" label="+" source="14" target="156" weight="0.9147868">
        <attvalues>
          <attvalue for="att1" value="+"/>
        </attvalues>
      </edge>
      <edge id="78" label="+" source="15" target="115" weight="0.7724576">
        <attvalues>
          <attvalue for="att1" value="+"/>
        </attvalues>
      </edge>
      <edge id="79" label="+" source="15" target="127" weight="0.9090639">
        <attvalues>
          <attvalue for="att1" value="+"/>
        </attvalues>
      </edge>
      <edge id="80" label="+" source="15" target="137" weight="0.7088446">
        <attvalues>
          <attvalue for="att1" value="+"/>
        </attvalues>
      </edge>
      <edge id="81" label="+" source="15" target="159" weight="0.7276671">
        <attvalues>
          <attvalue for="att1" value="+"/>
        </attvalues>
      </edge>
      <edge id="82" label="+" source="16" target="28" weight="0.9894">
        <attvalues>
          <attvalue for="att1" value="+"/>
        </attvalues>
      </edge>
      <edge id="83" label="+" source="16" target="51" weight="0.6261889">
        <attvalues>
          <attvalue for="att1" value="+"/>
        </attvalues>
      </edge>
      <edge id="84" label="-" source="16" target="80" weight="0.6849913">
        <attvalues>
          <attvalue for="att1" value="-"/>
        </attvalues>
      </edge>
      <edge id="85" label="-" source="16" target="161" weight="0.8823506">
        <attvalues>
          <attvalue for="att1" value="-"/>
        </attvalues>
      </edge>
      <edge id="86" label="-" source="16" target="170" weight="0.8788466">
        <attvalues>
          <attvalue for="att1" value="-"/>
        </attvalues>
      </edge>
      <edge id="87" label="-" source="16" target="171" weight="0.9011014">
        <attvalues>
          <attvalue for="att1" value="-"/>
        </attvalues>
      </edge>
      <edge id="88" label="+" source="16" target="187" weight="0.9255375">
        <attvalues>
          <attvalue for="att1" value="+"/>
        </attvalues>
      </edge>
      <edge id="89" label="+" source="17" target="39" weight="0.9059497">
        <attvalues>
          <attvalue for="att1" value="+"/>
        </attvalues>
      </edge>
      <edge id="90" label="+" source="17" target="43" weight="0.9294635">
        <attvalues>
          <attvalue for="att1" value="+"/>
        </attvalues>
      </edge>
      <edge id="91" label="-" source="17" target="44" weight="0.855226">
        <attvalues>
          <attvalue for="att1" value="-"/>
        </attvalues>
      </edge>
      <edge id="92" label="+" source="17" target="66" weight="0.9798506">
        <attvalues>
          <attvalue for="att1" value="+"/>
        </attvalues>
      </edge>
      <edge id="93" label="-" source="17" target="73" weight="0.9517666">
        <attvalues>
          <attvalue for="att1" value="-"/>
        </attvalues>
      </edge>
      <edge id="94" label="-" source="17" target="90" weight="0.8130953">
        <attvalues>
          <attvalue for="att1" value="-"/>
        </attvalues>
      </edge>
      <edge id="95" label="-" source="17" target="93" weight="0.9064011">
        <attvalues>
          <attvalue for="att1" value="-"/>
        </attvalues>
      </edge>
      <edge id="96" label="+" source="17" target="111" weight="0.9492005">
        <attvalues>
          <attvalue for="att1" value="+"/>
        </attvalues>
      </edge>
      <edge id="97" label="-" source="17" target="139" weight="0.6704913">
        <attvalues>
          <attvalue for="att1" value="-"/>
        </attvalues>
      </edge>
      <edge id="98" label="-" source="17" target="148" weight="0.6619964">
        <attvalues>
          <attvalue for="att1" value="-"/>
        </attvalues>
      </edge>
      <edge id="99" label="-" source="18" target="23" weight="0.7477759">
        <attvalues>
          <attvalue for="att1" value="-"/>
        </attvalues>
      </edge>
      <edge id="100" label="-" source="18" target="42" weight="0.6606746">
        <attvalues>
          <attvalue for="att1" value="-"/>
        </attvalues>
      </edge>
      <edge id="101" label="-" source="18" target="51" weight="0.6447536">
        <attvalues>
          <attvalue for="att1" value="-"/>
        </attvalues>
      </edge>
      <edge id="102" label="-" source="18" target="102" weight="0.6668697">
        <attvalues>
          <attvalue for="att1" value="-"/>
        </attvalues>
      </edge>
      <edge id="103" label="+" source="18" target="111" weight="0.8839863">
        <attvalues>
          <attvalue for="att1" value="+"/>
        </attvalues>
      </edge>
      <edge id="104" label="-" source="18" target="122" weight="0.7559499">
        <attvalues>
          <attvalue for="att1" value="-"/>
        </attvalues>
      </edge>
      <edge id="105" label="-" source="18" target="131" weight="0.7092715">
        <attvalues>
          <attvalue for="att1" value="-"/>
        </attvalues>
      </edge>
      <edge id="106" label="-" source="18" target="182" weight="0.8085201">
        <attvalues>
          <attvalue for="att1" value="-"/>
        </attvalues>
      </edge>
      <edge id="107" label="+" source="18" target="191" weight="0.9123404">
        <attvalues>
          <attvalue for="att1" value="+"/>
        </attvalues>
      </edge>
      <edge id="108" label="-" source="19" target="34" weight="0.8696264">
        <attvalues>
          <attvalue for="att1" value="-"/>
        </attvalues>
      </edge>
      <edge id="109" label="-" source="19" target="110" weight="0.7303338">
        <attvalues>
          <attvalue for="att1" value="-"/>
        </attvalues>
      </edge>
      <edge id="110" label="-" source="19" target="119" weight="0.6349565">
        <attvalues>
          <attvalue for="att1" value="-"/>
        </attvalues>
      </edge>
      <edge id="111" label="-" source="19" target="170" weight="0.7252947">
        <attvalues>
          <attvalue for="att1" value="-"/>
        </attvalues>
      </edge>
      <edge id="112" label="+" source="19" target="179" weight="0.8852825">
        <attvalues>
          <attvalue for="att1" value="+"/>
        </attvalues>
      </edge>
      <edge id="113" label="+" source="19" target="194" weight="0.849787">
        <attvalues>
          <attvalue for="att1" value="+"/>
        </attvalues>
      </edge>
      <edge id="114" label="+" source="20" target="30" weight="0.9187384">
        <attvalues>
          <attvalue for="att1" value="+"/>
        </attvalues>
      </edge>
      <edge id="115" label="+" source="20" target="32" weight="0.8726747">
        <attvalues>
          <attvalue for="att1" value="+"/>
        </attvalues>
      </edge>
      <edge id="116" label="+" source="20" target="42" weight="0.6465979">
        <attvalues>
          <attvalue for="att1" value="+"/>
        </attvalues>
      </edge>
      <edge id="117" label="+" source="20" target="64" weight="0.7981586">
        <attvalues>
          <attvalue for="att1" value="+"/>
        </attvalues>
      </edge>
      <edge id="118" label="+" source="20" target="109" weight="0.8457367">
        <attvalues>
          <attvalue for="att1" value="+"/>
        </attvalues>
      </edge>
      <edge id="119" label="-" source="20" target="177" weight="0.9100879">
        <attvalues>
          <attvalue for="att1" value="-"/>
        </attvalues>
      </edge>
      <edge id="120" label="-" source="20" target="186" weight="0.9286454">
        <attvalues>
          <attvalue for="att1" value="-"/>
        </attvalues>
      </edge>
      <edge id="121" label="+" source="21" target="29" weight="0.9386495">
        <attvalues>
          <attvalue for="att1" value="+"/>
        </attvalues>
      </edge>
      <edge id="122" label="-" source="21" target="52" weight="0.9208629">
        <attvalues>
          <attvalue for="att1" value="-"/>
        </attvalues>
      </edge>
      <edge id="123" label="-" source="21" target="102" weight="0.8781088">
        <attvalues>
          <attvalue for="att1" value="-"/>
        </attvalues>
      </edge>
      <edge id="124" label="-" source="21" target="114" weight="0.7728404">
        <attvalues>
          <attvalue for="att1" value="-"/>
        </attvalues>
      </edge>
      <edge id="125" label="-" source="21" target="124" weight="0.9129737">
        <attvalues>
          <attvalue for="att1" value="-"/>
        </attvalues>
      </edge>
      <edge id="126" label="-" source="21" target="146" weight="0.9184044">
        <attvalues>
          <attvalue for="att1" value="-"/>
        </attvalues>
      </edge>
      <edge id="127" label="+" source="21" target="147" weight="1">
        <attvalues>
          <attvalue for="att1" value="+"/>
        </attvalues>
      </edge>
      <edge id="128" label="-" source="21" target="167" weight="0.5378369">
        <attvalues>
          <attvalue for="att1" value="-"/>
        </attvalues>
      </edge>
      <edge id="129" label="-" source="22" target="63" weight="0.7735361">
        <attvalues>
          <attvalue for="att1" value="-"/>
        </attvalues>
      </edge>
      <edge id="130" label="+" source="22" target="70" weight="0.9568624">
        <attvalues>
          <attvalue for="att1" value="+"/>
        </attvalues>
      </edge>
      <edge id="131" label="-" source="22" target="71" weight="0.7904086">
        <attvalues>
          <attvalue for="att1" value="-"/>
        </attvalues>
      </edge>
      <edge id="132" label="-" source="22" target="73" weight="0.6952502">
        <attvalues>
          <attvalue for="att1" value="-"/>
        </attvalues>
      </edge>
      <edge id="133" label="-" source="22" target="74" weight="0.7653246">
        <attvalues>
          <attvalue for="att1" value="-"/>
        </attvalues>
      </edge>
      <edge id="134" label="-" source="22" target="75" weight="0.7461569">
        <attvalues>
          <attvalue for="att1" value="-"/>
        </attvalues>
      </edge>
      <edge id="135" label="-" source="22" target="85" weight="0.825811">
        <attvalues>
          <attvalue for="att1" value="-"/>
        </attvalues>
      </edge>
      <edge id="136" label="-" source="22" target="87" weight="0.699793">
        <attvalues>
          <attvalue for="att1" value="-"/>
        </attvalues>
      </edge>
      <edge id="137" label="-" source="22" target="88" weight="0.613724">
        <attvalues>
          <attvalue for="att1" value="-"/>
        </attvalues>
      </edge>
      <edge id="138" label="-" source="22" target="89" weight="0.7968155">
        <attvalues>
          <attvalue for="att1" value="-"/>
        </attvalues>
      </edge>
      <edge id="139" label="-" source="22" target="91" weight="0.7107629">
        <attvalues>
          <attvalue for="att1" value="-"/>
        </attvalues>
      </edge>
      <edge id="140" label="+" source="23" target="167" weight="0.8340034">
        <attvalues>
          <attvalue for="att1" value="+"/>
        </attvalues>
      </edge>
      <edge id="141" label="-" source="24" target="126" weight="0.7013478">
        <attvalues>
          <attvalue for="att1" value="-"/>
        </attvalues>
      </edge>
      <edge id="142" label="-" source="24" target="170" weight="0.7341391">
        <attvalues>
          <attvalue for="att1" value="-"/>
        </attvalues>
      </edge>
      <edge id="143" label="-" source="25" target="52" weight="0.8976538">
        <attvalues>
          <attvalue for="att1" value="-"/>
        </attvalues>
      </edge>
      <edge id="144" label="-" source="26" target="69" weight="1">
        <attvalues>
          <attvalue for="att1" value="-"/>
        </attvalues>
      </edge>
      <edge id="145" label="-" source="26" target="87" weight="1">
        <attvalues>
          <attvalue for="att1" value="-"/>
        </attvalues>
      </edge>
      <edge id="146" label="-" source="26" target="165" weight="0.9936565">
        <attvalues>
          <attvalue for="att1" value="-"/>
        </attvalues>
      </edge>
      <edge id="147" label="-" source="26" target="173" weight="1">
        <attvalues>
          <attvalue for="att1" value="-"/>
        </attvalues>
      </edge>
      <edge id="148" label="-" source="26" target="188" weight="0.7409234">
        <attvalues>
          <attvalue for="att1" value="-"/>
        </attvalues>
      </edge>
      <edge id="149" label="-" source="27" target="55" weight="0.9966444">
        <attvalues>
          <attvalue for="att1" value="-"/>
        </attvalues>
      </edge>
      <edge id="150" label="-" source="28" target="35" weight="1">
        <attvalues>
          <attvalue for="att1" value="-"/>
        </attvalues>
      </edge>
      <edge id="151" label="-" source="28" target="50" weight="0.8301778">
        <attvalues>
          <attvalue for="att1" value="-"/>
        </attvalues>
      </edge>
      <edge id="152" label="-" source="28" target="84" weight="0.9853621">
        <attvalues>
          <attvalue for="att1" value="-"/>
        </attvalues>
      </edge>
      <edge id="153" label="-" source="28" target="144" weight="1">
        <attvalues>
          <attvalue for="att1" value="-"/>
        </attvalues>
      </edge>
      <edge id="154" label="-" source="29" target="61" weight="1">
        <attvalues>
          <attvalue for="att1" value="-"/>
        </attvalues>
      </edge>
      <edge id="155" label="-" source="29" target="79" weight="1">
        <attvalues>
          <attvalue for="att1" value="-"/>
        </attvalues>
      </edge>
      <edge id="156" label="-" source="29" target="96" weight="0.9174284">
        <attvalues>
          <attvalue for="att1" value="-"/>
        </attvalues>
      </edge>
      <edge id="157" label="+" source="29" target="159" weight="0.5622912">
        <attvalues>
          <attvalue for="att1" value="+"/>
        </attvalues>
      </edge>
      <edge id="158" label="-" source="29" target="191" weight="0.8961945">
        <attvalues>
          <attvalue for="att1" value="-"/>
        </attvalues>
      </edge>
      <edge id="159" label="-" source="31" target="48" weight="1">
        <attvalues>
          <attvalue for="att1" value="-"/>
        </attvalues>
      </edge>
      <edge id="160" label="-" source="31" target="63" weight="0.8689795">
        <attvalues>
          <attvalue for="att1" value="-"/>
        </attvalues>
      </edge>
      <edge id="161" label="-" source="31" target="97" weight="0.9057129">
        <attvalues>
          <attvalue for="att1" value="-"/>
        </attvalues>
      </edge>
      <edge id="162" label="+" source="31" target="130" weight="0.9097031">
        <attvalues>
          <attvalue for="att1" value="+"/>
        </attvalues>
      </edge>
      <edge id="163" label="+" source="31" target="132" weight="0.9027033">
        <attvalues>
          <attvalue for="att1" value="+"/>
        </attvalues>
      </edge>
      <edge id="164" label="-" source="31" target="152" weight="0.9580172">
        <attvalues>
          <attvalue for="att1" value="-"/>
        </attvalues>
      </edge>
      <edge id="165" label="-" source="31" target="162" weight="1">
        <attvalues>
          <attvalue for="att1" value="-"/>
        </attvalues>
      </edge>
      <edge id="166" label="-" source="31" target="179" weight="0.8731298">
        <attvalues>
          <attvalue for="att1" value="-"/>
        </attvalues>
      </edge>
      <edge id="167" label="-" source="32" target="39" weight="0.8906742">
        <attvalues>
          <attvalue for="att1" value="-"/>
        </attvalues>
      </edge>
      <edge id="168" label="-" source="32" target="87" weight="1">
        <attvalues>
          <attvalue for="att1" value="-"/>
        </attvalues>
      </edge>
      <edge id="169" label="-" source="32" target="95" weight="1">
        <attvalues>
          <attvalue for="att1" value="-"/>
        </attvalues>
      </edge>
      <edge id="170" label="-" source="32" target="105" weight="1">
        <attvalues>
          <attvalue for="att1" value="-"/>
        </attvalues>
      </edge>
      <edge id="171" label="-" source="32" target="122" weight="0.8710042">
        <attvalues>
          <attvalue for="att1" value="-"/>
        </attvalues>
      </edge>
      <edge id="172" label="-" source="32" target="144" weight="0.997117">
        <attvalues>
          <attvalue for="att1" value="-"/>
        </attvalues>
      </edge>
      <edge id="173" label="-" source="33" target="50" weight="1">
        <attvalues>
          <attvalue for="att1" value="-"/>
        </attvalues>
      </edge>
      <edge id="174" label="-" source="33" target="67" weight="0.8982392">
        <attvalues>
          <attvalue for="att1" value="-"/>
        </attvalues>
      </edge>
      <edge id="175" label="-" source="33" target="164" weight="0.9831107">
        <attvalues>
          <attvalue for="att1" value="-"/>
        </attvalues>
      </edge>
      <edge id="176" label="-" source="33" target="168" weight="0.9851261">
        <attvalues>
          <attvalue for="att1" value="-"/>
        </attvalues>
      </edge>
      <edge id="177" label="-" source="34" target="56" weight="0.921965">
        <attvalues>
          <attvalue for="att1" value="-"/>
        </attvalues>
      </edge>
      <edge id="178" label="-" source="34" target="87" weight="0.9846364">
        <attvalues>
          <attvalue for="att1" value="-"/>
        </attvalues>
      </edge>
      <edge id="179" label="-" source="34" target="99" weight="0.934264">
        <attvalues>
          <attvalue for="att1" value="-"/>
        </attvalues>
      </edge>
      <edge id="180" label="-" source="34" target="105" weight="1">
        <attvalues>
          <attvalue for="att1" value="-"/>
        </attvalues>
      </edge>
      <edge id="181" label="-" source="35" target="45" weight="1">
        <attvalues>
          <attvalue for="att1" value="-"/>
        </attvalues>
      </edge>
      <edge id="182" label="-" source="35" target="60" weight="0.9136771">
        <attvalues>
          <attvalue for="att1" value="-"/>
        </attvalues>
      </edge>
      <edge id="183" label="-" source="35" target="94" weight="0.9775026">
        <attvalues>
          <attvalue for="att1" value="-"/>
        </attvalues>
      </edge>
      <edge id="184" label="+" source="35" target="127" weight="0.9328927">
        <attvalues>
          <attvalue for="att1" value="+"/>
        </attvalues>
      </edge>
      <edge id="185" label="+" source="35" target="129" weight="0.9734475">
        <attvalues>
          <attvalue for="att1" value="+"/>
        </attvalues>
      </edge>
      <edge id="186" label="+" source="35" target="134" weight="0.9564171">
        <attvalues>
          <attvalue for="att1" value="+"/>
        </attvalues>
      </edge>
      <edge id="187" label="-" source="35" target="155" weight="0.9074597">
        <attvalues>
          <attvalue for="att1" value="-"/>
        </attvalues>
      </edge>
      <edge id="188" label="-" source="35" target="163" weight="0.9565574">
        <attvalues>
          <attvalue for="att1" value="-"/>
        </attvalues>
      </edge>
      <edge id="189" label="-" source="35" target="170" weight="0.6972062">
        <attvalues>
          <attvalue for="att1" value="-"/>
        </attvalues>
      </edge>
      <edge id="190" label="-" source="36" target="46" weight="0.8710052">
        <attvalues>
          <attvalue for="att1" value="-"/>
        </attvalues>
      </edge>
      <edge id="191" label="+" source="36" target="92" weight="0.7606056">
        <attvalues>
          <attvalue for="att1" value="+"/>
        </attvalues>
      </edge>
      <edge id="192" label="-" source="36" target="108" weight="1">
        <attvalues>
          <attvalue for="att1" value="-"/>
        </attvalues>
      </edge>
      <edge id="193" label="-" source="36" target="116" weight="0.8531517">
        <attvalues>
          <attvalue for="att1" value="-"/>
        </attvalues>
      </edge>
      <edge id="194" label="-" source="36" target="123" weight="0.8060951">
        <attvalues>
          <attvalue for="att1" value="-"/>
        </attvalues>
      </edge>
      <edge id="195" label="-" source="36" target="157" weight="0.9348451">
        <attvalues>
          <attvalue for="att1" value="-"/>
        </attvalues>
      </edge>
      <edge id="196" label="+" source="37" target="40" weight="0.8224134">
        <attvalues>
          <attvalue for="att1" value="+"/>
        </attvalues>
      </edge>
      <edge id="197" label="+" source="37" target="46" weight="0.9506705">
        <attvalues>
          <attvalue for="att1" value="+"/>
        </attvalues>
      </edge>
      <edge id="198" label="-" source="37" target="63" weight="0.9742627">
        <attvalues>
          <attvalue for="att1" value="-"/>
        </attvalues>
      </edge>
      <edge id="199" label="-" source="37" target="71" weight="0.9075072">
        <attvalues>
          <attvalue for="att1" value="-"/>
        </attvalues>
      </edge>
      <edge id="200" label="-" source="37" target="78" weight="0.7784546">
        <attvalues>
          <attvalue for="att1" value="-"/>
        </attvalues>
      </edge>
      <edge id="201" label="-" source="37" target="112" weight="0.918016">
        <attvalues>
          <attvalue for="att1" value="-"/>
        </attvalues>
      </edge>
      <edge id="202" label="+" source="37" target="158" weight="0.9087316">
        <attvalues>
          <attvalue for="att1" value="+"/>
        </attvalues>
      </edge>
      <edge id="203" label="-" source="37" target="176" weight="1">
        <attvalues>
          <attvalue for="att1" value="-"/>
        </attvalues>
      </edge>
      <edge id="204" label="-" source="37" target="184" weight="0.9362699">
        <attvalues>
          <attvalue for="att1" value="-"/>
        </attvalues>
      </edge>
      <edge id="205" label="-" source="37" target="191" weight="0.9031035">
        <attvalues>
          <attvalue for="att1" value="-"/>
        </attvalues>
      </edge>
      <edge id="206" label="-" source="38" target="69" weight="0.9673707">
        <attvalues>
          <attvalue for="att1" value="-"/>
        </attvalues>
      </edge>
      <edge id="207" label="+" source="38" target="102" weight="0.9243378">
        <attvalues>
          <attvalue for="att1" value="+"/>
        </attvalues>
      </edge>
      <edge id="208" label="+" source="38" target="104" weight="0.9287411">
        <attvalues>
          <attvalue for="att1" value="+"/>
        </attvalues>
      </edge>
      <edge id="209" label="+" source="38" target="109" weight="0.8775534">
        <attvalues>
          <attvalue for="att1" value="+"/>
        </attvalues>
      </edge>
      <edge id="210" label="+" source="38" target="115" weight="0.969346">
        <attvalues>
          <attvalue for="att1" value="+"/>
        </attvalues>
      </edge>
      <edge id="211" label="+" source="38" target="116" weight="0.8934405">
        <attvalues>
          <attvalue for="att1" value="+"/>
        </attvalues>
      </edge>
      <edge id="212" label="+" source="38" target="117" weight="0.9636501">
        <attvalues>
          <attvalue for="att1" value="+"/>
        </attvalues>
      </edge>
      <edge id="213" label="+" source="38" target="118" weight="0.9692225">
        <attvalues>
          <attvalue for="att1" value="+"/>
        </attvalues>
      </edge>
      <edge id="214" label="-" source="38" target="144" weight="0.9974687">
        <attvalues>
          <attvalue for="att1" value="-"/>
        </attvalues>
      </edge>
      <edge id="215" label="-" source="38" target="161" weight="0.8539145">
        <attvalues>
          <attvalue for="att1" value="-"/>
        </attvalues>
      </edge>
      <edge id="216" label="-" source="38" target="166" weight="0.9384173">
        <attvalues>
          <attvalue for="att1" value="-"/>
        </attvalues>
      </edge>
      <edge id="217" label="-" source="39" target="94" weight="1">
        <attvalues>
          <attvalue for="att1" value="-"/>
        </attvalues>
      </edge>
      <edge id="218" label="-" source="39" target="102" weight="0.8738082">
        <attvalues>
          <attvalue for="att1" value="-"/>
        </attvalues>
      </edge>
      <edge id="219" label="-" source="39" target="109" weight="0.8895385">
        <attvalues>
          <attvalue for="att1" value="-"/>
        </attvalues>
      </edge>
      <edge id="220" label="-" source="39" target="143" weight="0.9648176">
        <attvalues>
          <attvalue for="att1" value="-"/>
        </attvalues>
      </edge>
      <edge id="221" label="+" source="39" target="176" weight="0.9497846">
        <attvalues>
          <attvalue for="att1" value="+"/>
        </attvalues>
      </edge>
      <edge id="222" label="+" source="39" target="178" weight="0.9605258">
        <attvalues>
          <attvalue for="att1" value="+"/>
        </attvalues>
      </edge>
      <edge id="223" label="+" source="39" target="183" weight="0.9254837">
        <attvalues>
          <attvalue for="att1" value="+"/>
        </attvalues>
      </edge>
      <edge id="224" label="+" source="39" target="189" weight="0.9888453">
        <attvalues>
          <attvalue for="att1" value="+"/>
        </attvalues>
      </edge>
      <edge id="225" label="+" source="39" target="190" weight="0.8524372">
        <attvalues>
          <attvalue for="att1" value="+"/>
        </attvalues>
      </edge>
      <edge id="226" label="+" source="39" target="191" weight="0.9525274">
        <attvalues>
          <attvalue for="att1" value="+"/>
        </attvalues>
      </edge>
      <edge id="227" label="+" source="39" target="192" weight="0.9400932">
        <attvalues>
          <attvalue for="att1" value="+"/>
        </attvalues>
      </edge>
      <edge id="228" label="+" source="39" target="193" weight="0.9889973">
        <attvalues>
          <attvalue for="att1" value="+"/>
        </attvalues>
      </edge>
      <edge id="229" label="-" source="40" target="56" weight="0.9514898">
        <attvalues>
          <attvalue for="att1" value="-"/>
        </attvalues>
      </edge>
      <edge id="230" label="-" source="40" target="66" weight="1">
        <attvalues>
          <attvalue for="att1" value="-"/>
        </attvalues>
      </edge>
      <edge id="231" label="-" source="40" target="83" weight="0.8962438">
        <attvalues>
          <attvalue for="att1" value="-"/>
        </attvalues>
      </edge>
      <edge id="232" label="-" source="40" target="173" weight="1">
        <attvalues>
          <attvalue for="att1" value="-"/>
        </attvalues>
      </edge>
      <edge id="233" label="-" source="40" target="188" weight="0.7946233">
        <attvalues>
          <attvalue for="att1" value="-"/>
        </attvalues>
      </edge>
      <edge id="234" label="-" source="41" target="69" weight="0.9523408">
        <attvalues>
          <attvalue for="att1" value="-"/>
        </attvalues>
      </edge>
      <edge id="235" label="+" source="41" target="109" weight="0.9649938">
        <attvalues>
          <attvalue for="att1" value="+"/>
        </attvalues>
      </edge>
      <edge id="236" label="+" source="41" target="115" weight="0.9629148">
        <attvalues>
          <attvalue for="att1" value="+"/>
        </attvalues>
      </edge>
      <edge id="237" label="+" source="41" target="119" weight="0.9038776">
        <attvalues>
          <attvalue for="att1" value="+"/>
        </attvalues>
      </edge>
      <edge id="238" label="+" source="41" target="121" weight="0.9491938">
        <attvalues>
          <attvalue for="att1" value="+"/>
        </attvalues>
      </edge>
      <edge id="239" label="+" source="41" target="129" weight="0.867926">
        <attvalues>
          <attvalue for="att1" value="+"/>
        </attvalues>
      </edge>
      <edge id="240" label="-" source="41" target="145" weight="1">
        <attvalues>
          <attvalue for="att1" value="-"/>
        </attvalues>
      </edge>
      <edge id="241" label="-" source="41" target="157" weight="0.9367127">
        <attvalues>
          <attvalue for="att1" value="-"/>
        </attvalues>
      </edge>
      <edge id="242" label="-" source="41" target="161" weight="0.8878608">
        <attvalues>
          <attvalue for="att1" value="-"/>
        </attvalues>
      </edge>
      <edge id="243" label="+" source="41" target="168" weight="0.9320051">
        <attvalues>
          <attvalue for="att1" value="+"/>
        </attvalues>
      </edge>
      <edge id="244" label="-" source="42" target="57" weight="0.9341297">
        <attvalues>
          <attvalue for="att1" value="-"/>
        </attvalues>
      </edge>
      <edge id="245" label="-" source="42" target="97" weight="0.9783336">
        <attvalues>
          <attvalue for="att1" value="-"/>
        </attvalues>
      </edge>
      <edge id="246" label="-" source="42" target="115" weight="1">
        <attvalues>
          <attvalue for="att1" value="-"/>
        </attvalues>
      </edge>
      <edge id="247" label="-" source="42" target="132" weight="0.921284">
        <attvalues>
          <attvalue for="att1" value="-"/>
        </attvalues>
      </edge>
      <edge id="248" label="-" source="43" target="66" weight="1">
        <attvalues>
          <attvalue for="att1" value="-"/>
        </attvalues>
      </edge>
      <edge id="249" label="-" source="43" target="84" weight="1">
        <attvalues>
          <attvalue for="att1" value="-"/>
        </attvalues>
      </edge>
      <edge id="250" label="-" source="43" target="101" weight="0.8318487">
        <attvalues>
          <attvalue for="att1" value="-"/>
        </attvalues>
      </edge>
      <edge id="251" label="-" source="43" target="181" weight="0.99816">
        <attvalues>
          <attvalue for="att1" value="-"/>
        </attvalues>
      </edge>
      <edge id="252" label="-" source="44" target="63" weight="0.8966507">
        <attvalues>
          <attvalue for="att1" value="-"/>
        </attvalues>
      </edge>
      <edge id="253" label="-" source="44" target="167" weight="1">
        <attvalues>
          <attvalue for="att1" value="-"/>
        </attvalues>
      </edge>
      <edge id="254" label="-" source="44" target="175" weight="0.8934013">
        <attvalues>
          <attvalue for="att1" value="-"/>
        </attvalues>
      </edge>
      <edge id="255" label="-" source="44" target="182" weight="0.8065374">
        <attvalues>
          <attvalue for="att1" value="-"/>
        </attvalues>
      </edge>
      <edge id="256" label="-" source="45" target="67" weight="0.965724">
        <attvalues>
          <attvalue for="att1" value="-"/>
        </attvalues>
      </edge>
      <edge id="257" label="+" source="45" target="107" weight="0.8441352">
        <attvalues>
          <attvalue for="att1" value="+"/>
        </attvalues>
      </edge>
      <edge id="258" label="+" source="45" target="113" weight="0.9462146">
        <attvalues>
          <attvalue for="att1" value="+"/>
        </attvalues>
      </edge>
      <edge id="259" label="+" source="45" target="117" weight="0.9742539">
        <attvalues>
          <attvalue for="att1" value="+"/>
        </attvalues>
      </edge>
      <edge id="260" label="+" source="45" target="119" weight="0.9693361">
        <attvalues>
          <attvalue for="att1" value="+"/>
        </attvalues>
      </edge>
      <edge id="261" label="-" source="45" target="127" weight="0.9710693">
        <attvalues>
          <attvalue for="att1" value="-"/>
        </attvalues>
      </edge>
      <edge id="262" label="-" source="45" target="159" weight="0.8549554">
        <attvalues>
          <attvalue for="att1" value="-"/>
        </attvalues>
      </edge>
      <edge id="263" label="-" source="46" target="117" weight="1">
        <attvalues>
          <attvalue for="att1" value="-"/>
        </attvalues>
      </edge>
      <edge id="264" label="-" source="46" target="132" weight="0.8246927">
        <attvalues>
          <attvalue for="att1" value="-"/>
        </attvalues>
      </edge>
      <edge id="265" label="-" source="46" target="166" weight="0.9728161">
        <attvalues>
          <attvalue for="att1" value="-"/>
        </attvalues>
      </edge>
      <edge id="266" label="+" source="47" target="54" weight="0.9290801">
        <attvalues>
          <attvalue for="att1" value="+"/>
        </attvalues>
      </edge>
      <edge id="267" label="+" source="47" target="65" weight="0.9631006">
        <attvalues>
          <attvalue for="att1" value="+"/>
        </attvalues>
      </edge>
      <edge id="268" label="+" source="47" target="67" weight="0.8872327">
        <attvalues>
          <attvalue for="att1" value="+"/>
        </attvalues>
      </edge>
      <edge id="269" label="+" source="47" target="69" weight="0.9221608">
        <attvalues>
          <attvalue for="att1" value="+"/>
        </attvalues>
      </edge>
      <edge id="270" label="+" source="47" target="71" weight="0.9631998">
        <attvalues>
          <attvalue for="att1" value="+"/>
        </attvalues>
      </edge>
      <edge id="271" label="+" source="47" target="73" weight="0.9883575">
        <attvalues>
          <attvalue for="att1" value="+"/>
        </attvalues>
      </edge>
      <edge id="272" label="+" source="47" target="78" weight="0.9054682">
        <attvalues>
          <attvalue for="att1" value="+"/>
        </attvalues>
      </edge>
      <edge id="273" label="-" source="47" target="87" weight="0.9514831">
        <attvalues>
          <attvalue for="att1" value="-"/>
        </attvalues>
      </edge>
      <edge id="274" label="-" source="47" target="95" weight="1">
        <attvalues>
          <attvalue for="att1" value="-"/>
        </attvalues>
      </edge>
      <edge id="275" label="-" source="47" target="105" weight="1">
        <attvalues>
          <attvalue for="att1" value="-"/>
        </attvalues>
      </edge>
      <edge id="276" label="-" source="47" target="122" weight="0.9288094">
        <attvalues>
          <attvalue for="att1" value="-"/>
        </attvalues>
      </edge>
      <edge id="277" label="-" source="47" target="144" weight="0.9889466">
        <attvalues>
          <attvalue for="att1" value="-"/>
        </attvalues>
      </edge>
      <edge id="278" label="+" source="48" target="66" weight="0.8272051">
        <attvalues>
          <attvalue for="att1" value="+"/>
        </attvalues>
      </edge>
      <edge id="279" label="-" source="48" target="82" weight="0.9988545">
        <attvalues>
          <attvalue for="att1" value="-"/>
        </attvalues>
      </edge>
      <edge id="280" label="-" source="48" target="98" weight="0.9237095">
        <attvalues>
          <attvalue for="att1" value="-"/>
        </attvalues>
      </edge>
      <edge id="281" label="+" source="48" target="105" weight="0.869869">
        <attvalues>
          <attvalue for="att1" value="+"/>
        </attvalues>
      </edge>
      <edge id="282" label="-" source="48" target="117" weight="0.9339964">
        <attvalues>
          <attvalue for="att1" value="-"/>
        </attvalues>
      </edge>
      <edge id="283" label="-" source="48" target="146" weight="0.8769661">
        <attvalues>
          <attvalue for="att1" value="-"/>
        </attvalues>
      </edge>
      <edge id="284" label="-" source="48" target="194" weight="1">
        <attvalues>
          <attvalue for="att1" value="-"/>
        </attvalues>
      </edge>
      <edge id="285" label="-" source="49" target="57" weight="1">
        <attvalues>
          <attvalue for="att1" value="-"/>
        </attvalues>
      </edge>
      <edge id="286" label="-" source="49" target="67" weight="1">
        <attvalues>
          <attvalue for="att1" value="-"/>
        </attvalues>
      </edge>
      <edge id="287" label="-" source="49" target="84" weight="0.8874821">
        <attvalues>
          <attvalue for="att1" value="-"/>
        </attvalues>
      </edge>
      <edge id="288" label="-" source="49" target="106" weight="0.999471">
        <attvalues>
          <attvalue for="att1" value="-"/>
        </attvalues>
      </edge>
      <edge id="289" label="-" source="49" target="183" weight="0.9387306">
        <attvalues>
          <attvalue for="att1" value="-"/>
        </attvalues>
      </edge>
      <edge id="290" label="+" source="49" target="190" weight="0.9187501">
        <attvalues>
          <attvalue for="att1" value="+"/>
        </attvalues>
      </edge>
      <edge id="291" label="+" source="50" target="66" weight="0.8368905">
        <attvalues>
          <attvalue for="att1" value="+"/>
        </attvalues>
      </edge>
      <edge id="292" label="-" source="50" target="83" weight="0.9091408">
        <attvalues>
          <attvalue for="att1" value="-"/>
        </attvalues>
      </edge>
      <edge id="293" label="-" source="50" target="84" weight="0.9648009">
        <attvalues>
          <attvalue for="att1" value="-"/>
        </attvalues>
      </edge>
      <edge id="294" label="-" source="50" target="104" weight="0.9062227">
        <attvalues>
          <attvalue for="att1" value="-"/>
        </attvalues>
      </edge>
      <edge id="295" label="-" source="50" target="180" weight="1">
        <attvalues>
          <attvalue for="att1" value="-"/>
        </attvalues>
      </edge>
      <edge id="296" label="-" source="51" target="54" weight="0.8862474">
        <attvalues>
          <attvalue for="att1" value="-"/>
        </attvalues>
      </edge>
      <edge id="297" label="+" source="51" target="119" weight="0.9486724">
        <attvalues>
          <attvalue for="att1" value="+"/>
        </attvalues>
      </edge>
      <edge id="298" label="+" source="51" target="129" weight="0.9853588">
        <attvalues>
          <attvalue for="att1" value="+"/>
        </attvalues>
      </edge>
      <edge id="299" label="+" source="51" target="132" weight="0.9783238">
        <attvalues>
          <attvalue for="att1" value="+"/>
        </attvalues>
      </edge>
      <edge id="300" label="-" source="51" target="167" weight="1">
        <attvalues>
          <attvalue for="att1" value="-"/>
        </attvalues>
      </edge>
      <edge id="301" label="-" source="51" target="174" weight="1">
        <attvalues>
          <attvalue for="att1" value="-"/>
        </attvalues>
      </edge>
      <edge id="302" label="-" source="52" target="84" weight="0.9427751">
        <attvalues>
          <attvalue for="att1" value="-"/>
        </attvalues>
      </edge>
      <edge id="303" label="-" source="52" target="146" weight="0.9964128">
        <attvalues>
          <attvalue for="att1" value="-"/>
        </attvalues>
      </edge>
      <edge id="304" label="-" source="52" target="161" weight="0.6972357">
        <attvalues>
          <attvalue for="att1" value="-"/>
        </attvalues>
      </edge>
      <edge id="305" label="-" source="53" target="54" weight="0.9531124">
        <attvalues>
          <attvalue for="att1" value="-"/>
        </attvalues>
      </edge>
      <edge id="306" label="+" source="53" target="87" weight="0.9637344">
        <attvalues>
          <attvalue for="att1" value="+"/>
        </attvalues>
      </edge>
      <edge id="307" label="+" source="53" target="89" weight="0.8279565">
        <attvalues>
          <attvalue for="att1" value="+"/>
        </attvalues>
      </edge>
      <edge id="308" label="+" source="53" target="100" weight="0.8565686">
        <attvalues>
          <attvalue for="att1" value="+"/>
        </attvalues>
      </edge>
      <edge id="309" label="+" source="53" target="102" weight="0.794594">
        <attvalues>
          <attvalue for="att1" value="+"/>
        </attvalues>
      </edge>
      <edge id="310" label="+" source="53" target="104" weight="0.8864167">
        <attvalues>
          <attvalue for="att1" value="+"/>
        </attvalues>
      </edge>
      <edge id="311" label="+" source="53" target="106" weight="0.910245">
        <attvalues>
          <attvalue for="att1" value="+"/>
        </attvalues>
      </edge>
      <edge id="312" label="+" source="53" target="108" weight="0.8919721">
        <attvalues>
          <attvalue for="att1" value="+"/>
        </attvalues>
      </edge>
      <edge id="313" label="+" source="53" target="113" weight="0.8383689">
        <attvalues>
          <attvalue for="att1" value="+"/>
        </attvalues>
      </edge>
      <edge id="314" label="-" source="53" target="148" weight="1">
        <attvalues>
          <attvalue for="att1" value="-"/>
        </attvalues>
      </edge>
      <edge id="315" label="-" source="53" target="161" weight="1">
        <attvalues>
          <attvalue for="att1" value="-"/>
        </attvalues>
      </edge>
      <edge id="316" label="-" source="53" target="171" weight="0.7791923">
        <attvalues>
          <attvalue for="att1" value="-"/>
        </attvalues>
      </edge>
      <edge id="317" label="-" source="53" target="182" weight="0.7702105">
        <attvalues>
          <attvalue for="att1" value="-"/>
        </attvalues>
      </edge>
      <edge id="318" label="-" source="54" target="122" weight="0.9908129">
        <attvalues>
          <attvalue for="att1" value="-"/>
        </attvalues>
      </edge>
      <edge id="319" label="-" source="54" target="140" weight="1">
        <attvalues>
          <attvalue for="att1" value="-"/>
        </attvalues>
      </edge>
      <edge id="320" label="-" source="54" target="157" weight="0.938449">
        <attvalues>
          <attvalue for="att1" value="-"/>
        </attvalues>
      </edge>
      <edge id="321" label="+" source="55" target="72" weight="0.906018">
        <attvalues>
          <attvalue for="att1" value="+"/>
        </attvalues>
      </edge>
      <edge id="322" label="+" source="55" target="77" weight="0.93101">
        <attvalues>
          <attvalue for="att1" value="+"/>
        </attvalues>
      </edge>
      <edge id="323" label="+" source="55" target="83" weight="0.8498972">
        <attvalues>
          <attvalue for="att1" value="+"/>
        </attvalues>
      </edge>
      <edge id="324" label="+" source="55" target="85" weight="0.8738725">
        <attvalues>
          <attvalue for="att1" value="+"/>
        </attvalues>
      </edge>
      <edge id="325" label="+" source="55" target="93" weight="0.9252101">
        <attvalues>
          <attvalue for="att1" value="+"/>
        </attvalues>
      </edge>
      <edge id="326" label="+" source="55" target="96" weight="0.9811277">
        <attvalues>
          <attvalue for="att1" value="+"/>
        </attvalues>
      </edge>
      <edge id="327" label="+" source="55" target="97" weight="0.9384662">
        <attvalues>
          <attvalue for="att1" value="+"/>
        </attvalues>
      </edge>
      <edge id="328" label="+" source="55" target="106" weight="0.9456841">
        <attvalues>
          <attvalue for="att1" value="+"/>
        </attvalues>
      </edge>
      <edge id="329" label="-" source="55" target="125" weight="1">
        <attvalues>
          <attvalue for="att1" value="-"/>
        </attvalues>
      </edge>
      <edge id="330" label="-" source="55" target="140" weight="0.8399362">
        <attvalues>
          <attvalue for="att1" value="-"/>
        </attvalues>
      </edge>
      <edge id="331" label="-" source="55" target="174" weight="0.9773406">
        <attvalues>
          <attvalue for="att1" value="-"/>
        </attvalues>
      </edge>
      <edge id="332" label="+" source="56" target="71" weight="0.939203">
        <attvalues>
          <attvalue for="att1" value="+"/>
        </attvalues>
      </edge>
      <edge id="333" label="+" source="56" target="82" weight="0.9575112">
        <attvalues>
          <attvalue for="att1" value="+"/>
        </attvalues>
      </edge>
      <edge id="334" label="+" source="56" target="84" weight="0.8600636">
        <attvalues>
          <attvalue for="att1" value="+"/>
        </attvalues>
      </edge>
      <edge id="335" label="+" source="56" target="85" weight="0.838631">
        <attvalues>
          <attvalue for="att1" value="+"/>
        </attvalues>
      </edge>
      <edge id="336" label="+" source="56" target="86" weight="0.9181136">
        <attvalues>
          <attvalue for="att1" value="+"/>
        </attvalues>
      </edge>
      <edge id="337" label="+" source="56" target="88" weight="0.9520598">
        <attvalues>
          <attvalue for="att1" value="+"/>
        </attvalues>
      </edge>
      <edge id="338" label="+" source="56" target="90" weight="0.9840008">
        <attvalues>
          <attvalue for="att1" value="+"/>
        </attvalues>
      </edge>
      <edge id="339" label="+" source="56" target="95" weight="0.8897183">
        <attvalues>
          <attvalue for="att1" value="+"/>
        </attvalues>
      </edge>
      <edge id="340" label="-" source="56" target="114" weight="1">
        <attvalues>
          <attvalue for="att1" value="-"/>
        </attvalues>
      </edge>
      <edge id="341" label="-" source="56" target="132" weight="1">
        <attvalues>
          <attvalue for="att1" value="-"/>
        </attvalues>
      </edge>
      <edge id="342" label="-" source="56" target="149" weight="0.8899829">
        <attvalues>
          <attvalue for="att1" value="-"/>
        </attvalues>
      </edge>
      <edge id="343" label="+" source="57" target="104" weight="0.9591408">
        <attvalues>
          <attvalue for="att1" value="+"/>
        </attvalues>
      </edge>
      <edge id="344" label="-" source="57" target="121" weight="1">
        <attvalues>
          <attvalue for="att1" value="-"/>
        </attvalues>
      </edge>
      <edge id="345" label="-" source="57" target="136" weight="0.7803082">
        <attvalues>
          <attvalue for="att1" value="-"/>
        </attvalues>
      </edge>
      <edge id="346" label="-" source="57" target="170" weight="0.9615334">
        <attvalues>
          <attvalue for="att1" value="-"/>
        </attvalues>
      </edge>
      <edge id="347" label="+" source="58" target="82" weight="0.8041612">
        <attvalues>
          <attvalue for="att1" value="+"/>
        </attvalues>
      </edge>
      <edge id="348" label="+" source="58" target="86" weight="0.9134777">
        <attvalues>
          <attvalue for="att1" value="+"/>
        </attvalues>
      </edge>
      <edge id="349" label="+" source="58" target="93" weight="0.8541705">
        <attvalues>
          <attvalue for="att1" value="+"/>
        </attvalues>
      </edge>
      <edge id="350" label="-" source="58" target="132" weight="1">
        <attvalues>
          <attvalue for="att1" value="-"/>
        </attvalues>
      </edge>
      <edge id="351" label="-" source="58" target="154" weight="0.8988832">
        <attvalues>
          <attvalue for="att1" value="-"/>
        </attvalues>
      </edge>
      <edge id="352" label="-" source="59" target="111" weight="0.9509054">
        <attvalues>
          <attvalue for="att1" value="-"/>
        </attvalues>
      </edge>
      <edge id="353" label="-" source="59" target="148" weight="0.9085714">
        <attvalues>
          <attvalue for="att1" value="-"/>
        </attvalues>
      </edge>
      <edge id="354" label="-" source="60" target="130" weight="1">
        <attvalues>
          <attvalue for="att1" value="-"/>
        </attvalues>
      </edge>
      <edge id="355" label="-" source="60" target="145" weight="0.669899">
        <attvalues>
          <attvalue for="att1" value="-"/>
        </attvalues>
      </edge>
      <edge id="356" label="-" source="60" target="179" weight="0.9008727">
        <attvalues>
          <attvalue for="att1" value="-"/>
        </attvalues>
      </edge>
      <edge id="357" label="-" source="61" target="129" weight="1">
        <attvalues>
          <attvalue for="att1" value="-"/>
        </attvalues>
      </edge>
      <edge id="358" label="-" source="61" target="147" weight="1">
        <attvalues>
          <attvalue for="att1" value="-"/>
        </attvalues>
      </edge>
      <edge id="359" label="-" source="61" target="164" weight="0.9212612">
        <attvalues>
          <attvalue for="att1" value="-"/>
        </attvalues>
      </edge>
      <edge id="360" label="+" source="62" target="120" weight="0.8885287">
        <attvalues>
          <attvalue for="att1" value="+"/>
        </attvalues>
      </edge>
      <edge id="361" label="+" source="62" target="124" weight="0.9701416">
        <attvalues>
          <attvalue for="att1" value="+"/>
        </attvalues>
      </edge>
      <edge id="362" label="-" source="62" target="167" weight="0.7611268">
        <attvalues>
          <attvalue for="att1" value="-"/>
        </attvalues>
      </edge>
      <edge id="363" label="-" source="63" target="84" weight="0.9170058">
        <attvalues>
          <attvalue for="att1" value="-"/>
        </attvalues>
      </edge>
      <edge id="364" label="-" source="63" target="149" weight="0.9891569">
        <attvalues>
          <attvalue for="att1" value="-"/>
        </attvalues>
      </edge>
      <edge id="365" label="-" source="63" target="157" weight="1">
        <attvalues>
          <attvalue for="att1" value="-"/>
        </attvalues>
      </edge>
      <edge id="366" label="-" source="63" target="167" weight="0.9944119">
        <attvalues>
          <attvalue for="att1" value="-"/>
        </attvalues>
      </edge>
      <edge id="367" label="-" source="63" target="184" weight="0.8362459">
        <attvalues>
          <attvalue for="att1" value="-"/>
        </attvalues>
      </edge>
      <edge id="368" label="-" source="64" target="76" weight="0.9635453">
        <attvalues>
          <attvalue for="att1" value="-"/>
        </attvalues>
      </edge>
      <edge id="369" label="-" source="64" target="168" weight="0.9229715">
        <attvalues>
          <attvalue for="att1" value="-"/>
        </attvalues>
      </edge>
      <edge id="370" label="+" source="64" target="175" weight="0.9412144">
        <attvalues>
          <attvalue for="att1" value="+"/>
        </attvalues>
      </edge>
      <edge id="371" label="-" source="64" target="177" weight="1">
        <attvalues>
          <attvalue for="att1" value="-"/>
        </attvalues>
      </edge>
      <edge id="372" label="+" source="64" target="192" weight="0.9938226">
        <attvalues>
          <attvalue for="att1" value="+"/>
        </attvalues>
      </edge>
      <edge id="373" label="+" source="65" target="66" weight="0.8722527">
        <attvalues>
          <attvalue for="att1" value="+"/>
        </attvalues>
      </edge>
      <edge id="374" label="-" source="65" target="84" weight="0.8940874">
        <attvalues>
          <attvalue for="att1" value="-"/>
        </attvalues>
      </edge>
      <edge id="375" label="-" source="65" target="104" weight="0.8768702">
        <attvalues>
          <attvalue for="att1" value="-"/>
        </attvalues>
      </edge>
      <edge id="376" label="-" source="65" target="183" weight="0.9031162">
        <attvalues>
          <attvalue for="att1" value="-"/>
        </attvalues>
      </edge>
      <edge id="377" label="+" source="65" target="190" weight="0.9304453">
        <attvalues>
          <attvalue for="att1" value="+"/>
        </attvalues>
      </edge>
      <edge id="378" label="+" source="66" target="79" weight="1">
        <attvalues>
          <attvalue for="att1" value="+"/>
        </attvalues>
      </edge>
      <edge id="379" label="-" source="66" target="99" weight="0.9116194">
        <attvalues>
          <attvalue for="att1" value="-"/>
        </attvalues>
      </edge>
      <edge id="380" label="-" source="66" target="100" weight="0.9454516">
        <attvalues>
          <attvalue for="att1" value="-"/>
        </attvalues>
      </edge>
      <edge id="381" label="-" source="66" target="120" weight="0.8900234">
        <attvalues>
          <attvalue for="att1" value="-"/>
        </attvalues>
      </edge>
      <edge id="382" label="+" source="66" target="186" weight="0.9649927">
        <attvalues>
          <attvalue for="att1" value="+"/>
        </attvalues>
      </edge>
      <edge id="383" label="-" source="67" target="92" weight="0.9645133">
        <attvalues>
          <attvalue for="att1" value="-"/>
        </attvalues>
      </edge>
      <edge id="384" label="-" source="67" target="96" weight="0.9888114">
        <attvalues>
          <attvalue for="att1" value="-"/>
        </attvalues>
      </edge>
      <edge id="385" label="-" source="67" target="144" weight="0.9573808">
        <attvalues>
          <attvalue for="att1" value="-"/>
        </attvalues>
      </edge>
      <edge id="386" label="-" source="68" target="87" weight="0.8870654">
        <attvalues>
          <attvalue for="att1" value="-"/>
        </attvalues>
      </edge>
      <edge id="387" label="-" source="68" target="105" weight="1">
        <attvalues>
          <attvalue for="att1" value="-"/>
        </attvalues>
      </edge>
      <edge id="388" label="-" source="68" target="122" weight="0.9735569">
        <attvalues>
          <attvalue for="att1" value="-"/>
        </attvalues>
      </edge>
      <edge id="389" label="+" source="68" target="187" weight="0.9113528">
        <attvalues>
          <attvalue for="att1" value="+"/>
        </attvalues>
      </edge>
      <edge id="390" label="+" source="69" target="72" weight="0.953132">
        <attvalues>
          <attvalue for="att1" value="+"/>
        </attvalues>
      </edge>
      <edge id="391" label="+" source="69" target="75" weight="0.927272">
        <attvalues>
          <attvalue for="att1" value="+"/>
        </attvalues>
      </edge>
      <edge id="392" label="+" source="69" target="85" weight="0.9587077">
        <attvalues>
          <attvalue for="att1" value="+"/>
        </attvalues>
      </edge>
      <edge id="393" label="+" source="69" target="89" weight="0.9310781">
        <attvalues>
          <attvalue for="att1" value="+"/>
        </attvalues>
      </edge>
      <edge id="394" label="+" source="69" target="96" weight="0.841738">
        <attvalues>
          <attvalue for="att1" value="+"/>
        </attvalues>
      </edge>
      <edge id="395" label="-" source="70" target="133" weight="0.8597728">
        <attvalues>
          <attvalue for="att1" value="-"/>
        </attvalues>
      </edge>
      <edge id="396" label="-" source="70" target="151" weight="1">
        <attvalues>
          <attvalue for="att1" value="-"/>
        </attvalues>
      </edge>
      <edge id="397" label="-" source="70" target="168" weight="0.9354188">
        <attvalues>
          <attvalue for="att1" value="-"/>
        </attvalues>
      </edge>
      <edge id="398" label="+" source="71" target="133" weight="0.9225241">
        <attvalues>
          <attvalue for="att1" value="+"/>
        </attvalues>
      </edge>
      <edge id="399" label="+" source="71" target="137" weight="0.898206">
        <attvalues>
          <attvalue for="att1" value="+"/>
        </attvalues>
      </edge>
      <edge id="400" label="+" source="71" target="150" weight="0.9100061">
        <attvalues>
          <attvalue for="att1" value="+"/>
        </attvalues>
      </edge>
      <edge id="401" label="-" source="71" target="167" weight="1">
        <attvalues>
          <attvalue for="att1" value="-"/>
        </attvalues>
      </edge>
      <edge id="402" label="-" source="71" target="182" weight="0.8066048">
        <attvalues>
          <attvalue for="att1" value="-"/>
        </attvalues>
      </edge>
      <edge id="403" label="-" source="72" target="94" weight="0.9610868">
        <attvalues>
          <attvalue for="att1" value="-"/>
        </attvalues>
      </edge>
      <edge id="404" label="+" source="72" target="134" weight="0.9400472">
        <attvalues>
          <attvalue for="att1" value="+"/>
        </attvalues>
      </edge>
      <edge id="405" label="+" source="72" target="140" weight="0.9781738">
        <attvalues>
          <attvalue for="att1" value="+"/>
        </attvalues>
      </edge>
      <edge id="406" label="+" source="72" target="144" weight="0.9171368">
        <attvalues>
          <attvalue for="att1" value="+"/>
        </attvalues>
      </edge>
      <edge id="407" label="+" source="72" target="146" weight="0.9515415">
        <attvalues>
          <attvalue for="att1" value="+"/>
        </attvalues>
      </edge>
      <edge id="408" label="+" source="72" target="148" weight="0.9907156">
        <attvalues>
          <attvalue for="att1" value="+"/>
        </attvalues>
      </edge>
      <edge id="409" label="+" source="72" target="155" weight="0.9724957">
        <attvalues>
          <attvalue for="att1" value="+"/>
        </attvalues>
      </edge>
      <edge id="410" label="+" source="72" target="162" weight="0.8524185">
        <attvalues>
          <attvalue for="att1" value="+"/>
        </attvalues>
      </edge>
      <edge id="411" label="+" source="72" target="165" weight="0.9592518">
        <attvalues>
          <attvalue for="att1" value="+"/>
        </attvalues>
      </edge>
      <edge id="412" label="+" source="72" target="167" weight="0.8420839">
        <attvalues>
          <attvalue for="att1" value="+"/>
        </attvalues>
      </edge>
      <edge id="413" label="-" source="73" target="74" weight="1">
        <attvalues>
          <attvalue for="att1" value="-"/>
        </attvalues>
      </edge>
      <edge id="414" label="-" source="73" target="82" weight="0.9760016">
        <attvalues>
          <attvalue for="att1" value="-"/>
        </attvalues>
      </edge>
      <edge id="415" label="-" source="73" target="89" weight="0.8099838">
        <attvalues>
          <attvalue for="att1" value="-"/>
        </attvalues>
      </edge>
      <edge id="416" label="+" source="73" target="107" weight="0.7981852">
        <attvalues>
          <attvalue for="att1" value="+"/>
        </attvalues>
      </edge>
      <edge id="417" label="-" source="73" target="123" weight="0.9446876">
        <attvalues>
          <attvalue for="att1" value="-"/>
        </attvalues>
      </edge>
      <edge id="418" label="+" source="73" target="158" weight="0.852989">
        <attvalues>
          <attvalue for="att1" value="+"/>
        </attvalues>
      </edge>
      <edge id="419" label="+" source="73" target="169" weight="0.8804416">
        <attvalues>
          <attvalue for="att1" value="+"/>
        </attvalues>
      </edge>
      <edge id="420" label="+" source="73" target="170" weight="0.9665279">
        <attvalues>
          <attvalue for="att1" value="+"/>
        </attvalues>
      </edge>
      <edge id="421" label="+" source="73" target="171" weight="0.9055449">
        <attvalues>
          <attvalue for="att1" value="+"/>
        </attvalues>
      </edge>
      <edge id="422" label="+" source="73" target="172" weight="0.9586681">
        <attvalues>
          <attvalue for="att1" value="+"/>
        </attvalues>
      </edge>
      <edge id="423" label="+" source="73" target="173" weight="0.9684004">
        <attvalues>
          <attvalue for="att1" value="+"/>
        </attvalues>
      </edge>
      <edge id="424" label="+" source="73" target="175" weight="0.9421837">
        <attvalues>
          <attvalue for="att1" value="+"/>
        </attvalues>
      </edge>
      <edge id="425" label="+" source="73" target="177" weight="0.8143238">
        <attvalues>
          <attvalue for="att1" value="+"/>
        </attvalues>
      </edge>
      <edge id="426" label="+" source="73" target="182" weight="0.944945">
        <attvalues>
          <attvalue for="att1" value="+"/>
        </attvalues>
      </edge>
      <edge id="427" label="+" source="73" target="184" weight="0.8440726">
        <attvalues>
          <attvalue for="att1" value="+"/>
        </attvalues>
      </edge>
      <edge id="428" label="+" source="73" target="194" weight="0.8547166">
        <attvalues>
          <attvalue for="att1" value="+"/>
        </attvalues>
      </edge>
      <edge id="429" label="+" source="74" target="89" weight="0.8171535">
        <attvalues>
          <attvalue for="att1" value="+"/>
        </attvalues>
      </edge>
      <edge id="430" label="-" source="74" target="97" weight="0.9416308">
        <attvalues>
          <attvalue for="att1" value="-"/>
        </attvalues>
      </edge>
      <edge id="431" label="-" source="74" target="105" weight="0.9927174">
        <attvalues>
          <attvalue for="att1" value="-"/>
        </attvalues>
      </edge>
      <edge id="432" label="-" source="74" target="115" weight="0.9210238">
        <attvalues>
          <attvalue for="att1" value="-"/>
        </attvalues>
      </edge>
      <edge id="433" label="-" source="74" target="154" weight="0.9226607">
        <attvalues>
          <attvalue for="att1" value="-"/>
        </attvalues>
      </edge>
      <edge id="434" label="+" source="75" target="127" weight="0.851324">
        <attvalues>
          <attvalue for="att1" value="+"/>
        </attvalues>
      </edge>
      <edge id="435" label="+" source="75" target="135" weight="0.9637837">
        <attvalues>
          <attvalue for="att1" value="+"/>
        </attvalues>
      </edge>
      <edge id="436" label="+" source="75" target="163" weight="0.9248038">
        <attvalues>
          <attvalue for="att1" value="+"/>
        </attvalues>
      </edge>
      <edge id="437" label="-" source="75" target="169" weight="0.9212868">
        <attvalues>
          <attvalue for="att1" value="-"/>
        </attvalues>
      </edge>
      <edge id="438" label="-" source="75" target="184" weight="0.9833283">
        <attvalues>
          <attvalue for="att1" value="-"/>
        </attvalues>
      </edge>
      <edge id="439" label="-" source="76" target="173" weight="1">
        <attvalues>
          <attvalue for="att1" value="-"/>
        </attvalues>
      </edge>
      <edge id="440" label="-" source="76" target="188" weight="0.8002107">
        <attvalues>
          <attvalue for="att1" value="-"/>
        </attvalues>
      </edge>
      <edge id="441" label="-" source="77" target="105" weight="0.9728179">
        <attvalues>
          <attvalue for="att1" value="-"/>
        </attvalues>
      </edge>
      <edge id="442" label="+" source="77" target="151" weight="0.9453644">
        <attvalues>
          <attvalue for="att1" value="+"/>
        </attvalues>
      </edge>
      <edge id="443" label="+" source="77" target="155" weight="0.8996335">
        <attvalues>
          <attvalue for="att1" value="+"/>
        </attvalues>
      </edge>
      <edge id="444" label="+" source="77" target="157" weight="0.9516986">
        <attvalues>
          <attvalue for="att1" value="+"/>
        </attvalues>
      </edge>
      <edge id="445" label="+" source="77" target="159" weight="0.9848188">
        <attvalues>
          <attvalue for="att1" value="+"/>
        </attvalues>
      </edge>
      <edge id="446" label="+" source="77" target="166" weight="0.98228">
        <attvalues>
          <attvalue for="att1" value="+"/>
        </attvalues>
      </edge>
      <edge id="447" label="+" source="77" target="191" weight="0.9658483">
        <attvalues>
          <attvalue for="att1" value="+"/>
        </attvalues>
      </edge>
      <edge id="448" label="+" source="77" target="192" weight="0.8192561">
        <attvalues>
          <attvalue for="att1" value="+"/>
        </attvalues>
      </edge>
      <edge id="449" label="-" source="78" target="98" weight="0.9544452">
        <attvalues>
          <attvalue for="att1" value="-"/>
        </attvalues>
      </edge>
      <edge id="450" label="-" source="78" target="104" weight="0.9329336">
        <attvalues>
          <attvalue for="att1" value="-"/>
        </attvalues>
      </edge>
      <edge id="451" label="-" source="78" target="163" weight="0.8562009">
        <attvalues>
          <attvalue for="att1" value="-"/>
        </attvalues>
      </edge>
      <edge id="452" label="-" source="79" target="134" weight="1">
        <attvalues>
          <attvalue for="att1" value="-"/>
        </attvalues>
      </edge>
      <edge id="453" label="-" source="79" target="142" weight="0.8753318">
        <attvalues>
          <attvalue for="att1" value="-"/>
        </attvalues>
      </edge>
      <edge id="454" label="-" source="79" target="149" weight="0.816111">
        <attvalues>
          <attvalue for="att1" value="-"/>
        </attvalues>
      </edge>
      <edge id="455" label="-" source="79" target="183" weight="0.9730527">
        <attvalues>
          <attvalue for="att1" value="-"/>
        </attvalues>
      </edge>
      <edge id="456" label="+" source="80" target="109" weight="0.8663236">
        <attvalues>
          <attvalue for="att1" value="+"/>
        </attvalues>
      </edge>
      <edge id="457" label="+" source="80" target="115" weight="0.9558305">
        <attvalues>
          <attvalue for="att1" value="+"/>
        </attvalues>
      </edge>
      <edge id="458" label="+" source="80" target="119" weight="0.9737598">
        <attvalues>
          <attvalue for="att1" value="+"/>
        </attvalues>
      </edge>
      <edge id="459" label="+" source="80" target="121" weight="0.977941">
        <attvalues>
          <attvalue for="att1" value="+"/>
        </attvalues>
      </edge>
      <edge id="460" label="+" source="80" target="123" weight="0.9319709">
        <attvalues>
          <attvalue for="att1" value="+"/>
        </attvalues>
      </edge>
      <edge id="461" label="+" source="80" target="130" weight="0.929117">
        <attvalues>
          <attvalue for="att1" value="+"/>
        </attvalues>
      </edge>
      <edge id="462" label="+" source="80" target="137" weight="0.8865687">
        <attvalues>
          <attvalue for="att1" value="+"/>
        </attvalues>
      </edge>
      <edge id="463" label="+" source="80" target="140" weight="0.9258295">
        <attvalues>
          <attvalue for="att1" value="+"/>
        </attvalues>
      </edge>
      <edge id="464" label="+" source="80" target="142" weight="0.8821164">
        <attvalues>
          <attvalue for="att1" value="+"/>
        </attvalues>
      </edge>
      <edge id="465" label="+" source="80" target="155" weight="0.9401945">
        <attvalues>
          <attvalue for="att1" value="+"/>
        </attvalues>
      </edge>
      <edge id="466" label="+" source="80" target="156" weight="0.9537206">
        <attvalues>
          <attvalue for="att1" value="+"/>
        </attvalues>
      </edge>
      <edge id="467" label="+" source="80" target="159" weight="0.9129534">
        <attvalues>
          <attvalue for="att1" value="+"/>
        </attvalues>
      </edge>
      <edge id="468" label="-" source="81" target="94" weight="0.8004822">
        <attvalues>
          <attvalue for="att1" value="-"/>
        </attvalues>
      </edge>
      <edge id="469" label="-" source="81" target="102" weight="1">
        <attvalues>
          <attvalue for="att1" value="-"/>
        </attvalues>
      </edge>
      <edge id="470" label="-" source="81" target="107" weight="0.9432493">
        <attvalues>
          <attvalue for="att1" value="-"/>
        </attvalues>
      </edge>
      <edge id="471" label="-" source="81" target="109" weight="0.9072772">
        <attvalues>
          <attvalue for="att1" value="-"/>
        </attvalues>
      </edge>
      <edge id="472" label="-" source="82" target="106" weight="0.8989203">
        <attvalues>
          <attvalue for="att1" value="-"/>
        </attvalues>
      </edge>
      <edge id="473" label="+" source="82" target="113" weight="0.9145327">
        <attvalues>
          <attvalue for="att1" value="+"/>
        </attvalues>
      </edge>
      <edge id="474" label="-" source="82" target="115" weight="1">
        <attvalues>
          <attvalue for="att1" value="-"/>
        </attvalues>
      </edge>
      <edge id="475" label="+" source="82" target="130" weight="1">
        <attvalues>
          <attvalue for="att1" value="+"/>
        </attvalues>
      </edge>
      <edge id="476" label="-" source="82" target="151" weight="0.8810759">
        <attvalues>
          <attvalue for="att1" value="-"/>
        </attvalues>
      </edge>
      <edge id="477" label="-" source="82" target="171" weight="0.8531175">
        <attvalues>
          <attvalue for="att1" value="-"/>
        </attvalues>
      </edge>
      <edge id="478" label="-" source="83" target="173" weight="0.8855038">
        <attvalues>
          <attvalue for="att1" value="-"/>
        </attvalues>
      </edge>
      <edge id="479" label="+" source="84" target="152" weight="0.9932763">
        <attvalues>
          <attvalue for="att1" value="+"/>
        </attvalues>
      </edge>
      <edge id="480" label="+" source="84" target="154" weight="0.9712242">
        <attvalues>
          <attvalue for="att1" value="+"/>
        </attvalues>
      </edge>
      <edge id="481" label="+" source="84" target="193" weight="0.5752176">
        <attvalues>
          <attvalue for="att1" value="+"/>
        </attvalues>
      </edge>
      <edge id="482" label="-" source="85" target="93" weight="0.8506366">
        <attvalues>
          <attvalue for="att1" value="-"/>
        </attvalues>
      </edge>
      <edge id="483" label="+" source="85" target="117" weight="1">
        <attvalues>
          <attvalue for="att1" value="+"/>
        </attvalues>
      </edge>
      <edge id="484" label="-" source="85" target="126" weight="0.6899412">
        <attvalues>
          <attvalue for="att1" value="-"/>
        </attvalues>
      </edge>
      <edge id="485" label="-" source="85" target="138" weight="0.90282">
        <attvalues>
          <attvalue for="att1" value="-"/>
        </attvalues>
      </edge>
      <edge id="486" label="-" source="85" target="139" weight="0.8190265">
        <attvalues>
          <attvalue for="att1" value="-"/>
        </attvalues>
      </edge>
      <edge id="487" label="-" source="85" target="141" weight="0.8803252">
        <attvalues>
          <attvalue for="att1" value="-"/>
        </attvalues>
      </edge>
      <edge id="488" label="-" source="85" target="158" weight="0.821005">
        <attvalues>
          <attvalue for="att1" value="-"/>
        </attvalues>
      </edge>
      <edge id="489" label="-" source="86" target="139" weight="0.8225258">
        <attvalues>
          <attvalue for="att1" value="-"/>
        </attvalues>
      </edge>
      <edge id="490" label="-" source="86" target="147" weight="0.9616899">
        <attvalues>
          <attvalue for="att1" value="-"/>
        </attvalues>
      </edge>
      <edge id="491" label="-" source="86" target="155" weight="0.892753">
        <attvalues>
          <attvalue for="att1" value="-"/>
        </attvalues>
      </edge>
      <edge id="492" label="-" source="86" target="162" weight="0.6866101">
        <attvalues>
          <attvalue for="att1" value="-"/>
        </attvalues>
      </edge>
      <edge id="493" label="-" source="87" target="89" weight="0.919817">
        <attvalues>
          <attvalue for="att1" value="-"/>
        </attvalues>
      </edge>
      <edge id="494" label="+" source="87" target="135" weight="0.7686965">
        <attvalues>
          <attvalue for="att1" value="+"/>
        </attvalues>
      </edge>
      <edge id="495" label="+" source="87" target="139" weight="0.8597517">
        <attvalues>
          <attvalue for="att1" value="+"/>
        </attvalues>
      </edge>
      <edge id="496" label="+" source="87" target="141" weight="0.8632129">
        <attvalues>
          <attvalue for="att1" value="+"/>
        </attvalues>
      </edge>
      <edge id="497" label="+" source="87" target="176" weight="0.9456833">
        <attvalues>
          <attvalue for="att1" value="+"/>
        </attvalues>
      </edge>
      <edge id="498" label="+" source="87" target="190" weight="0.8407074">
        <attvalues>
          <attvalue for="att1" value="+"/>
        </attvalues>
      </edge>
      <edge id="499" label="+" source="88" target="92" weight="0.9993826">
        <attvalues>
          <attvalue for="att1" value="+"/>
        </attvalues>
      </edge>
      <edge id="500" label="+" source="88" target="120" weight="0.9133712">
        <attvalues>
          <attvalue for="att1" value="+"/>
        </attvalues>
      </edge>
      <edge id="501" label="-" source="88" target="126" weight="0.8930032">
        <attvalues>
          <attvalue for="att1" value="-"/>
        </attvalues>
      </edge>
      <edge id="502" label="-" source="88" target="139" weight="0.9038454">
        <attvalues>
          <attvalue for="att1" value="-"/>
        </attvalues>
      </edge>
      <edge id="503" label="-" source="88" target="141" weight="0.9754762">
        <attvalues>
          <attvalue for="att1" value="-"/>
        </attvalues>
      </edge>
      <edge id="504" label="+" source="89" target="128" weight="0.9761087">
        <attvalues>
          <attvalue for="att1" value="+"/>
        </attvalues>
      </edge>
      <edge id="505" label="-" source="89" target="144" weight="1">
        <attvalues>
          <attvalue for="att1" value="-"/>
        </attvalues>
      </edge>
      <edge id="506" label="-" source="89" target="162" weight="1">
        <attvalues>
          <attvalue for="att1" value="-"/>
        </attvalues>
      </edge>
      <edge id="507" label="-" source="89" target="179" weight="0.9264762">
        <attvalues>
          <attvalue for="att1" value="-"/>
        </attvalues>
      </edge>
      <edge id="508" label="+" source="90" target="153" weight="0.9568452">
        <attvalues>
          <attvalue for="att1" value="+"/>
        </attvalues>
      </edge>
      <edge id="509" label="+" source="90" target="154" weight="0.9520512">
        <attvalues>
          <attvalue for="att1" value="+"/>
        </attvalues>
      </edge>
      <edge id="510" label="+" source="90" target="163" weight="0.9050809">
        <attvalues>
          <attvalue for="att1" value="+"/>
        </attvalues>
      </edge>
      <edge id="511" label="+" source="90" target="167" weight="0.9818052">
        <attvalues>
          <attvalue for="att1" value="+"/>
        </attvalues>
      </edge>
      <edge id="512" label="+" source="90" target="180" weight="0.8567745">
        <attvalues>
          <attvalue for="att1" value="+"/>
        </attvalues>
      </edge>
      <edge id="513" label="+" source="90" target="182" weight="0.8806665">
        <attvalues>
          <attvalue for="att1" value="+"/>
        </attvalues>
      </edge>
      <edge id="514" label="-" source="91" target="118" weight="1">
        <attvalues>
          <attvalue for="att1" value="-"/>
        </attvalues>
      </edge>
      <edge id="515" label="-" source="91" target="126" weight="0.8269392">
        <attvalues>
          <attvalue for="att1" value="-"/>
        </attvalues>
      </edge>
      <edge id="516" label="-" source="91" target="132" weight="1">
        <attvalues>
          <attvalue for="att1" value="-"/>
        </attvalues>
      </edge>
      <edge id="517" label="-" source="92" target="179" weight="1">
        <attvalues>
          <attvalue for="att1" value="-"/>
        </attvalues>
      </edge>
      <edge id="518" label="-" source="93" target="96" weight="1">
        <attvalues>
          <attvalue for="att1" value="-"/>
        </attvalues>
      </edge>
      <edge id="519" label="-" source="93" target="97" weight="1">
        <attvalues>
          <attvalue for="att1" value="-"/>
        </attvalues>
      </edge>
      <edge id="520" label="-" source="93" target="100" weight="1">
        <attvalues>
          <attvalue for="att1" value="-"/>
        </attvalues>
      </edge>
      <edge id="521" label="-" source="93" target="108" weight="1">
        <attvalues>
          <attvalue for="att1" value="-"/>
        </attvalues>
      </edge>
      <edge id="522" label="-" source="93" target="113" weight="1">
        <attvalues>
          <attvalue for="att1" value="-"/>
        </attvalues>
      </edge>
      <edge id="523" label="-" source="93" target="126" weight="1">
        <attvalues>
          <attvalue for="att1" value="-"/>
        </attvalues>
      </edge>
      <edge id="524" label="-" source="93" target="127" weight="1">
        <attvalues>
          <attvalue for="att1" value="-"/>
        </attvalues>
      </edge>
      <edge id="525" label="-" source="93" target="129" weight="1">
        <attvalues>
          <attvalue for="att1" value="-"/>
        </attvalues>
      </edge>
      <edge id="526" label="-" source="93" target="141" weight="1">
        <attvalues>
          <attvalue for="att1" value="-"/>
        </attvalues>
      </edge>
      <edge id="527" label="-" source="93" target="143" weight="1">
        <attvalues>
          <attvalue for="att1" value="-"/>
        </attvalues>
      </edge>
      <edge id="528" label="-" source="93" target="146" weight="1">
        <attvalues>
          <attvalue for="att1" value="-"/>
        </attvalues>
      </edge>
      <edge id="529" label="-" source="93" target="147" weight="1">
        <attvalues>
          <attvalue for="att1" value="-"/>
        </attvalues>
      </edge>
      <edge id="530" label="-" source="93" target="149" weight="1">
        <attvalues>
          <attvalue for="att1" value="-"/>
        </attvalues>
      </edge>
      <edge id="531" label="+" source="93" target="150" weight="1">
        <attvalues>
          <attvalue for="att1" value="+"/>
        </attvalues>
      </edge>
      <edge id="532" label="+" source="93" target="151" weight="1">
        <attvalues>
          <attvalue for="att1" value="+"/>
        </attvalues>
      </edge>
      <edge id="533" label="+" source="93" target="154" weight="1">
        <attvalues>
          <attvalue for="att1" value="+"/>
        </attvalues>
      </edge>
      <edge id="534" label="+" source="93" target="155" weight="1">
        <attvalues>
          <attvalue for="att1" value="+"/>
        </attvalues>
      </edge>
      <edge id="535" label="+" source="93" target="156" weight="1">
        <attvalues>
          <attvalue for="att1" value="+"/>
        </attvalues>
      </edge>
      <edge id="536" label="+" source="93" target="160" weight="1">
        <attvalues>
          <attvalue for="att1" value="+"/>
        </attvalues>
      </edge>
      <edge id="537" label="+" source="93" target="163" weight="1">
        <attvalues>
          <attvalue for="att1" value="+"/>
        </attvalues>
      </edge>
      <edge id="538" label="+" source="93" target="174" weight="1">
        <attvalues>
          <attvalue for="att1" value="+"/>
        </attvalues>
      </edge>
      <edge id="539" label="+" source="93" target="175" weight="1">
        <attvalues>
          <attvalue for="att1" value="+"/>
        </attvalues>
      </edge>
      <edge id="540" label="+" source="93" target="180" weight="1">
        <attvalues>
          <attvalue for="att1" value="+"/>
        </attvalues>
      </edge>
      <edge id="541" label="+" source="93" target="182" weight="1">
        <attvalues>
          <attvalue for="att1" value="+"/>
        </attvalues>
      </edge>
      <edge id="542" label="+" source="93" target="185" weight="1">
        <attvalues>
          <attvalue for="att1" value="+"/>
        </attvalues>
      </edge>
      <edge id="543" label="+" source="93" target="188" weight="1">
        <attvalues>
          <attvalue for="att1" value="+"/>
        </attvalues>
      </edge>
      <edge id="544" label="+" source="93" target="190" weight="1">
        <attvalues>
          <attvalue for="att1" value="+"/>
        </attvalues>
      </edge>
      <edge id="545" label="+" source="94" target="95" weight="1">
        <attvalues>
          <attvalue for="att1" value="+"/>
        </attvalues>
      </edge>
      <edge id="546" label="+" source="94" target="97" weight="1">
        <attvalues>
          <attvalue for="att1" value="+"/>
        </attvalues>
      </edge>
      <edge id="547" label="+" source="94" target="100" weight="1">
        <attvalues>
          <attvalue for="att1" value="+"/>
        </attvalues>
      </edge>
      <edge id="548" label="+" source="94" target="106" weight="1">
        <attvalues>
          <attvalue for="att1" value="+"/>
        </attvalues>
      </edge>
      <edge id="549" label="+" source="94" target="109" weight="1">
        <attvalues>
          <attvalue for="att1" value="+"/>
        </attvalues>
      </edge>
      <edge id="550" label="+" source="94" target="117" weight="0.9153408">
        <attvalues>
          <attvalue for="att1" value="+"/>
        </attvalues>
      </edge>
      <edge id="551" label="-" source="94" target="126" weight="0.8685405">
        <attvalues>
          <attvalue for="att1" value="-"/>
        </attvalues>
      </edge>
      <edge id="552" label="-" source="94" target="144" weight="1">
        <attvalues>
          <attvalue for="att1" value="-"/>
        </attvalues>
      </edge>
      <edge id="553" label="-" source="94" target="161" weight="0.972282">
        <attvalues>
          <attvalue for="att1" value="-"/>
        </attvalues>
      </edge>
      <edge id="554" label="+" source="95" target="121" weight="0.8429537">
        <attvalues>
          <attvalue for="att1" value="+"/>
        </attvalues>
      </edge>
      <edge id="555" label="+" source="95" target="126" weight="0.8443129">
        <attvalues>
          <attvalue for="att1" value="+"/>
        </attvalues>
      </edge>
      <edge id="556" label="+" source="95" target="127" weight="0.8635246">
        <attvalues>
          <attvalue for="att1" value="+"/>
        </attvalues>
      </edge>
      <edge id="557" label="+" source="95" target="135" weight="0.8725541">
        <attvalues>
          <attvalue for="att1" value="+"/>
        </attvalues>
      </edge>
      <edge id="558" label="+" source="95" target="137" weight="0.8913978">
        <attvalues>
          <attvalue for="att1" value="+"/>
        </attvalues>
      </edge>
      <edge id="559" label="+" source="95" target="140" weight="0.9114022">
        <attvalues>
          <attvalue for="att1" value="+"/>
        </attvalues>
      </edge>
      <edge id="560" label="+" source="95" target="146" weight="0.8471435">
        <attvalues>
          <attvalue for="att1" value="+"/>
        </attvalues>
      </edge>
      <edge id="561" label="+" source="95" target="148" weight="0.846286">
        <attvalues>
          <attvalue for="att1" value="+"/>
        </attvalues>
      </edge>
      <edge id="562" label="+" source="95" target="150" weight="0.9127718">
        <attvalues>
          <attvalue for="att1" value="+"/>
        </attvalues>
      </edge>
      <edge id="563" label="+" source="95" target="154" weight="0.9317241">
        <attvalues>
          <attvalue for="att1" value="+"/>
        </attvalues>
      </edge>
      <edge id="564" label="+" source="95" target="161" weight="0.8771104">
        <attvalues>
          <attvalue for="att1" value="+"/>
        </attvalues>
      </edge>
      <edge id="565" label="+" source="95" target="167" weight="0.9901771">
        <attvalues>
          <attvalue for="att1" value="+"/>
        </attvalues>
      </edge>
      <edge id="566" label="+" source="95" target="169" weight="0.9000871">
        <attvalues>
          <attvalue for="att1" value="+"/>
        </attvalues>
      </edge>
      <edge id="567" label="+" source="95" target="183" weight="0.9060532">
        <attvalues>
          <attvalue for="att1" value="+"/>
        </attvalues>
      </edge>
      <edge id="568" label="-" source="95" target="193" weight="1">
        <attvalues>
          <attvalue for="att1" value="-"/>
        </attvalues>
      </edge>
      <edge id="569" label="-" source="96" target="103" weight="1">
        <attvalues>
          <attvalue for="att1" value="-"/>
        </attvalues>
      </edge>
      <edge id="570" label="-" source="96" target="113" weight="1">
        <attvalues>
          <attvalue for="att1" value="-"/>
        </attvalues>
      </edge>
      <edge id="571" label="-" source="96" target="130" weight="0.8556044">
        <attvalues>
          <attvalue for="att1" value="-"/>
        </attvalues>
      </edge>
      <edge id="572" label="-" source="96" target="152" weight="0.98935">
        <attvalues>
          <attvalue for="att1" value="-"/>
        </attvalues>
      </edge>
      <edge id="573" label="+" source="97" target="156" weight="1">
        <attvalues>
          <attvalue for="att1" value="+"/>
        </attvalues>
      </edge>
      <edge id="574" label="-" source="97" target="165" weight="1">
        <attvalues>
          <attvalue for="att1" value="-"/>
        </attvalues>
      </edge>
      <edge id="575" label="-" source="97" target="173" weight="1">
        <attvalues>
          <attvalue for="att1" value="-"/>
        </attvalues>
      </edge>
      <edge id="576" label="-" source="97" target="181" weight="0.8743518">
        <attvalues>
          <attvalue for="att1" value="-"/>
        </attvalues>
      </edge>
      <edge id="577" label="-" source="97" target="188" weight="0.8221518">
        <attvalues>
          <attvalue for="att1" value="-"/>
        </attvalues>
      </edge>
      <edge id="578" label="-" source="98" target="126" weight="1">
        <attvalues>
          <attvalue for="att1" value="-"/>
        </attvalues>
      </edge>
      <edge id="579" label="+" source="98" target="172" weight="0.9620629">
        <attvalues>
          <attvalue for="att1" value="+"/>
        </attvalues>
      </edge>
      <edge id="580" label="+" source="98" target="178" weight="0.9934401">
        <attvalues>
          <attvalue for="att1" value="+"/>
        </attvalues>
      </edge>
      <edge id="581" label="-" source="99" target="150" weight="0.963586">
        <attvalues>
          <attvalue for="att1" value="-"/>
        </attvalues>
      </edge>
      <edge id="582" label="-" source="99" target="165" weight="0.7752336">
        <attvalues>
          <attvalue for="att1" value="-"/>
        </attvalues>
      </edge>
      <edge id="583" label="-" source="99" target="193" weight="0.9817269">
        <attvalues>
          <attvalue for="att1" value="-"/>
        </attvalues>
      </edge>
      <edge id="584" label="-" source="101" target="124" weight="0.9667358">
        <attvalues>
          <attvalue for="att1" value="-"/>
        </attvalues>
      </edge>
      <edge id="585" label="-" source="101" target="132" weight="1">
        <attvalues>
          <attvalue for="att1" value="-"/>
        </attvalues>
      </edge>
      <edge id="586" label="-" source="101" target="142" weight="0.9205466">
        <attvalues>
          <attvalue for="att1" value="-"/>
        </attvalues>
      </edge>
      <edge id="587" label="-" source="101" target="181" weight="0.8749486">
        <attvalues>
          <attvalue for="att1" value="-"/>
        </attvalues>
      </edge>
      <edge id="588" label="+" source="102" target="190" weight="1">
        <attvalues>
          <attvalue for="att1" value="+"/>
        </attvalues>
      </edge>
      <edge id="589" label="-" source="103" target="105" weight="0.9918837">
        <attvalues>
          <attvalue for="att1" value="-"/>
        </attvalues>
      </edge>
      <edge id="590" label="-" source="103" target="137" weight="0.9438876">
        <attvalues>
          <attvalue for="att1" value="-"/>
        </attvalues>
      </edge>
      <edge id="591" label="+" source="104" target="179" weight="1">
        <attvalues>
          <attvalue for="att1" value="+"/>
        </attvalues>
      </edge>
      <edge id="592" label="+" source="104" target="189" weight="0.7793008">
        <attvalues>
          <attvalue for="att1" value="+"/>
        </attvalues>
      </edge>
      <edge id="593" label="+" source="105" target="108" weight="0.8465072">
        <attvalues>
          <attvalue for="att1" value="+"/>
        </attvalues>
      </edge>
      <edge id="594" label="-" source="105" target="142" weight="0.8122511">
        <attvalues>
          <attvalue for="att1" value="-"/>
        </attvalues>
      </edge>
      <edge id="595" label="-" source="105" target="157" weight="0.928456">
        <attvalues>
          <attvalue for="att1" value="-"/>
        </attvalues>
      </edge>
      <edge id="596" label="+" source="106" target="161" weight="0.947219">
        <attvalues>
          <attvalue for="att1" value="+"/>
        </attvalues>
      </edge>
      <edge id="597" label="+" source="106" target="170" weight="0.8976914">
        <attvalues>
          <attvalue for="att1" value="+"/>
        </attvalues>
      </edge>
      <edge id="598" label="-" source="106" target="187" weight="1">
        <attvalues>
          <attvalue for="att1" value="-"/>
        </attvalues>
      </edge>
      <edge id="599" label="-" source="107" target="118" weight="1">
        <attvalues>
          <attvalue for="att1" value="-"/>
        </attvalues>
      </edge>
      <edge id="600" label="-" source="107" target="135" weight="0.8473688">
        <attvalues>
          <attvalue for="att1" value="-"/>
        </attvalues>
      </edge>
      <edge id="601" label="+" source="108" target="141" weight="0.96782">
        <attvalues>
          <attvalue for="att1" value="+"/>
        </attvalues>
      </edge>
      <edge id="602" label="+" source="108" target="154" weight="0.8463064">
        <attvalues>
          <attvalue for="att1" value="+"/>
        </attvalues>
      </edge>
      <edge id="603" label="+" source="108" target="170" weight="0.9751031">
        <attvalues>
          <attvalue for="att1" value="+"/>
        </attvalues>
      </edge>
      <edge id="604" label="+" source="108" target="172" weight="1">
        <attvalues>
          <attvalue for="att1" value="+"/>
        </attvalues>
      </edge>
      <edge id="605" label="+" source="108" target="173" weight="0.8579185">
        <attvalues>
          <attvalue for="att1" value="+"/>
        </attvalues>
      </edge>
      <edge id="606" label="-" source="109" target="110" weight="1">
        <attvalues>
          <attvalue for="att1" value="-"/>
        </attvalues>
      </edge>
      <edge id="607" label="-" source="109" target="118" weight="0.940593">
        <attvalues>
          <attvalue for="att1" value="-"/>
        </attvalues>
      </edge>
      <edge id="608" label="-" source="109" target="125" weight="0.8150202">
        <attvalues>
          <attvalue for="att1" value="-"/>
        </attvalues>
      </edge>
      <edge id="609" label="-" source="109" target="159" weight="0.9986992">
        <attvalues>
          <attvalue for="att1" value="-"/>
        </attvalues>
      </edge>
      <edge id="610" label="+" source="110" target="121" weight="0.9218234">
        <attvalues>
          <attvalue for="att1" value="+"/>
        </attvalues>
      </edge>
      <edge id="611" label="+" source="110" target="125" weight="0.9755671">
        <attvalues>
          <attvalue for="att1" value="+"/>
        </attvalues>
      </edge>
      <edge id="612" label="+" source="110" target="127" weight="0.9749631">
        <attvalues>
          <attvalue for="att1" value="+"/>
        </attvalues>
      </edge>
      <edge id="613" label="+" source="110" target="129" weight="0.8911299">
        <attvalues>
          <attvalue for="att1" value="+"/>
        </attvalues>
      </edge>
      <edge id="614" label="+" source="110" target="136" weight="0.9062114">
        <attvalues>
          <attvalue for="att1" value="+"/>
        </attvalues>
      </edge>
      <edge id="615" label="+" source="110" target="146" weight="0.9291317">
        <attvalues>
          <attvalue for="att1" value="+"/>
        </attvalues>
      </edge>
      <edge id="616" label="+" source="110" target="161" weight="0.8973589">
        <attvalues>
          <attvalue for="att1" value="+"/>
        </attvalues>
      </edge>
      <edge id="617" label="+" source="110" target="162" weight="0.9801236">
        <attvalues>
          <attvalue for="att1" value="+"/>
        </attvalues>
      </edge>
      <edge id="618" label="+" source="110" target="165" weight="0.9020197">
        <attvalues>
          <attvalue for="att1" value="+"/>
        </attvalues>
      </edge>
      <edge id="619" label="+" source="110" target="167" weight="0.9725562">
        <attvalues>
          <attvalue for="att1" value="+"/>
        </attvalues>
      </edge>
      <edge id="620" label="-" source="110" target="185" weight="1">
        <attvalues>
          <attvalue for="att1" value="-"/>
        </attvalues>
      </edge>
      <edge id="621" label="-" source="110" target="186" weight="1">
        <attvalues>
          <attvalue for="att1" value="-"/>
        </attvalues>
      </edge>
      <edge id="622" label="-" source="111" target="140" weight="0.8800459">
        <attvalues>
          <attvalue for="att1" value="-"/>
        </attvalues>
      </edge>
      <edge id="623" label="-" source="111" target="141" weight="1">
        <attvalues>
          <attvalue for="att1" value="-"/>
        </attvalues>
      </edge>
      <edge id="624" label="+" source="112" target="159" weight="0.9414554">
        <attvalues>
          <attvalue for="att1" value="+"/>
        </attvalues>
      </edge>
      <edge id="625" label="+" source="112" target="185" weight="1">
        <attvalues>
          <attvalue for="att1" value="+"/>
        </attvalues>
      </edge>
      <edge id="626" label="+" source="113" target="125" weight="0.7740131">
        <attvalues>
          <attvalue for="att1" value="+"/>
        </attvalues>
      </edge>
      <edge id="627" label="-" source="113" target="147" weight="0.7360107">
        <attvalues>
          <attvalue for="att1" value="-"/>
        </attvalues>
      </edge>
      <edge id="628" label="-" source="115" target="146" weight="1">
        <attvalues>
          <attvalue for="att1" value="-"/>
        </attvalues>
      </edge>
      <edge id="629" label="-" source="115" target="161" weight="0.9055281">
        <attvalues>
          <attvalue for="att1" value="-"/>
        </attvalues>
      </edge>
      <edge id="630" label="-" source="116" target="117" weight="0.8941651">
        <attvalues>
          <attvalue for="att1" value="-"/>
        </attvalues>
      </edge>
      <edge id="631" label="+" source="116" target="157" weight="0.9031854">
        <attvalues>
          <attvalue for="att1" value="+"/>
        </attvalues>
      </edge>
      <edge id="632" label="+" source="116" target="167" weight="0.9332006">
        <attvalues>
          <attvalue for="att1" value="+"/>
        </attvalues>
      </edge>
      <edge id="633" label="+" source="116" target="169" weight="0.9602709">
        <attvalues>
          <attvalue for="att1" value="+"/>
        </attvalues>
      </edge>
      <edge id="634" label="+" source="116" target="171" weight="0.9121552">
        <attvalues>
          <attvalue for="att1" value="+"/>
        </attvalues>
      </edge>
      <edge id="635" label="+" source="116" target="178" weight="0.9149954">
        <attvalues>
          <attvalue for="att1" value="+"/>
        </attvalues>
      </edge>
      <edge id="636" label="+" source="116" target="185" weight="0.7700894">
        <attvalues>
          <attvalue for="att1" value="+"/>
        </attvalues>
      </edge>
      <edge id="637" label="+" source="116" target="188" weight="0.8848995">
        <attvalues>
          <attvalue for="att1" value="+"/>
        </attvalues>
      </edge>
      <edge id="638" label="+" source="117" target="126" weight="0.9522596">
        <attvalues>
          <attvalue for="att1" value="+"/>
        </attvalues>
      </edge>
      <edge id="639" label="+" source="117" target="130" weight="0.8894826">
        <attvalues>
          <attvalue for="att1" value="+"/>
        </attvalues>
      </edge>
      <edge id="640" label="+" source="117" target="132" weight="0.9359454">
        <attvalues>
          <attvalue for="att1" value="+"/>
        </attvalues>
      </edge>
      <edge id="641" label="+" source="117" target="150" weight="0.8687665">
        <attvalues>
          <attvalue for="att1" value="+"/>
        </attvalues>
      </edge>
      <edge id="642" label="+" source="117" target="157" weight="0.8535995">
        <attvalues>
          <attvalue for="att1" value="+"/>
        </attvalues>
      </edge>
      <edge id="643" label="+" source="117" target="165" weight="0.9711155">
        <attvalues>
          <attvalue for="att1" value="+"/>
        </attvalues>
      </edge>
      <edge id="644" label="-" source="118" target="123" weight="0.898845">
        <attvalues>
          <attvalue for="att1" value="-"/>
        </attvalues>
      </edge>
      <edge id="645" label="-" source="118" target="138" weight="0.9808071">
        <attvalues>
          <attvalue for="att1" value="-"/>
        </attvalues>
      </edge>
      <edge id="646" label="+" source="119" target="155" weight="0.9922329">
        <attvalues>
          <attvalue for="att1" value="+"/>
        </attvalues>
      </edge>
      <edge id="647" label="+" source="119" target="159" weight="0.9176961">
        <attvalues>
          <attvalue for="att1" value="+"/>
        </attvalues>
      </edge>
      <edge id="648" label="+" source="119" target="164" weight="0.983518">
        <attvalues>
          <attvalue for="att1" value="+"/>
        </attvalues>
      </edge>
      <edge id="649" label="+" source="119" target="174" weight="0.9419329">
        <attvalues>
          <attvalue for="att1" value="+"/>
        </attvalues>
      </edge>
      <edge id="650" label="-" source="119" target="181" weight="0.9593946">
        <attvalues>
          <attvalue for="att1" value="-"/>
        </attvalues>
      </edge>
      <edge id="651" label="-" source="120" target="144" weight="0.9341387">
        <attvalues>
          <attvalue for="att1" value="-"/>
        </attvalues>
      </edge>
      <edge id="652" label="+" source="122" target="126" weight="1">
        <attvalues>
          <attvalue for="att1" value="+"/>
        </attvalues>
      </edge>
      <edge id="653" label="-" source="122" target="147" weight="0.7754391">
        <attvalues>
          <attvalue for="att1" value="-"/>
        </attvalues>
      </edge>
      <edge id="654" label="-" source="122" target="165" weight="0.9478313">
        <attvalues>
          <attvalue for="att1" value="-"/>
        </attvalues>
      </edge>
      <edge id="655" label="-" source="122" target="182" weight="0.8308083">
        <attvalues>
          <attvalue for="att1" value="-"/>
        </attvalues>
      </edge>
      <edge id="656" label="+" source="123" target="170" weight="0.7436808">
        <attvalues>
          <attvalue for="att1" value="+"/>
        </attvalues>
      </edge>
      <edge id="657" label="+" source="123" target="174" weight="0.7655703">
        <attvalues>
          <attvalue for="att1" value="+"/>
        </attvalues>
      </edge>
      <edge id="658" label="+" source="123" target="176" weight="0.7377817">
        <attvalues>
          <attvalue for="att1" value="+"/>
        </attvalues>
      </edge>
      <edge id="659" label="+" source="123" target="186" weight="0.805925">
        <attvalues>
          <attvalue for="att1" value="+"/>
        </attvalues>
      </edge>
      <edge id="660" label="+" source="123" target="189" weight="0.8570436">
        <attvalues>
          <attvalue for="att1" value="+"/>
        </attvalues>
      </edge>
      <edge id="661" label="+" source="124" target="125" weight="0.6802723">
        <attvalues>
          <attvalue for="att1" value="+"/>
        </attvalues>
      </edge>
      <edge id="662" label="+" source="124" target="129" weight="0.8739383">
        <attvalues>
          <attvalue for="att1" value="+"/>
        </attvalues>
      </edge>
      <edge id="663" label="+" source="124" target="133" weight="0.9035048">
        <attvalues>
          <attvalue for="att1" value="+"/>
        </attvalues>
      </edge>
      <edge id="664" label="+" source="124" target="135" weight="0.7863595">
        <attvalues>
          <attvalue for="att1" value="+"/>
        </attvalues>
      </edge>
      <edge id="665" label="+" source="124" target="140" weight="0.8142856">
        <attvalues>
          <attvalue for="att1" value="+"/>
        </attvalues>
      </edge>
      <edge id="666" label="+" source="124" target="146" weight="0.9708687">
        <attvalues>
          <attvalue for="att1" value="+"/>
        </attvalues>
      </edge>
      <edge id="667" label="+" source="124" target="148" weight="0.7337445">
        <attvalues>
          <attvalue for="att1" value="+"/>
        </attvalues>
      </edge>
      <edge id="668" label="+" source="124" target="162" weight="0.8588287">
        <attvalues>
          <attvalue for="att1" value="+"/>
        </attvalues>
      </edge>
      <edge id="669" label="+" source="124" target="165" weight="0.9389689">
        <attvalues>
          <attvalue for="att1" value="+"/>
        </attvalues>
      </edge>
      <edge id="670" label="-" source="124" target="186" weight="0.9993477">
        <attvalues>
          <attvalue for="att1" value="-"/>
        </attvalues>
      </edge>
      <edge id="671" label="-" source="124" target="194" weight="1">
        <attvalues>
          <attvalue for="att1" value="-"/>
        </attvalues>
      </edge>
      <edge id="672" label="-" source="125" target="135" weight="1">
        <attvalues>
          <attvalue for="att1" value="-"/>
        </attvalues>
      </edge>
      <edge id="673" label="-" source="125" target="152" weight="0.8373357">
        <attvalues>
          <attvalue for="att1" value="-"/>
        </attvalues>
      </edge>
      <edge id="674" label="-" source="125" target="174" weight="0.9740813">
        <attvalues>
          <attvalue for="att1" value="-"/>
        </attvalues>
      </edge>
      <edge id="675" label="+" source="127" target="140" weight="1">
        <attvalues>
          <attvalue for="att1" value="+"/>
        </attvalues>
      </edge>
      <edge id="676" label="-" source="128" target="144" weight="1">
        <attvalues>
          <attvalue for="att1" value="-"/>
        </attvalues>
      </edge>
      <edge id="677" label="-" source="128" target="146" weight="0.9763773">
        <attvalues>
          <attvalue for="att1" value="-"/>
        </attvalues>
      </edge>
      <edge id="678" label="-" source="130" target="156" weight="0.9360503">
        <attvalues>
          <attvalue for="att1" value="-"/>
        </attvalues>
      </edge>
      <edge id="679" label="-" source="130" target="158" weight="1">
        <attvalues>
          <attvalue for="att1" value="-"/>
        </attvalues>
      </edge>
      <edge id="680" label="+" source="130" target="163" weight="0.9206811">
        <attvalues>
          <attvalue for="att1" value="+"/>
        </attvalues>
      </edge>
      <edge id="681" label="-" source="131" target="137" weight="0.906864">
        <attvalues>
          <attvalue for="att1" value="-"/>
        </attvalues>
      </edge>
      <edge id="682" label="-" source="131" target="138" weight="0.9554441">
        <attvalues>
          <attvalue for="att1" value="-"/>
        </attvalues>
      </edge>
      <edge id="683" label="-" source="131" target="158" weight="0.8785291">
        <attvalues>
          <attvalue for="att1" value="-"/>
        </attvalues>
      </edge>
      <edge id="684" label="-" source="133" target="173" weight="0.8967513">
        <attvalues>
          <attvalue for="att1" value="-"/>
        </attvalues>
      </edge>
      <edge id="685" label="+" source="136" target="151" weight="0.9935065">
        <attvalues>
          <attvalue for="att1" value="+"/>
        </attvalues>
      </edge>
      <edge id="686" label="+" source="136" target="159" weight="0.8152696">
        <attvalues>
          <attvalue for="att1" value="+"/>
        </attvalues>
      </edge>
      <edge id="687" label="+" source="136" target="187" weight="0.6635956">
        <attvalues>
          <attvalue for="att1" value="+"/>
        </attvalues>
      </edge>
      <edge id="688" label="-" source="136" target="193" weight="0.8390367">
        <attvalues>
          <attvalue for="att1" value="-"/>
        </attvalues>
      </edge>
      <edge id="689" label="-" source="137" target="151" weight="0.7816586">
        <attvalues>
          <attvalue for="att1" value="-"/>
        </attvalues>
      </edge>
      <edge id="690" label="+" source="138" target="187" weight="0.8564152">
        <attvalues>
          <attvalue for="att1" value="+"/>
        </attvalues>
      </edge>
      <edge id="691" label="+" source="139" target="141" weight="0.8465886">
        <attvalues>
          <attvalue for="att1" value="+"/>
        </attvalues>
      </edge>
      <edge id="692" label="+" source="139" target="157" weight="0.851893">
        <attvalues>
          <attvalue for="att1" value="+"/>
        </attvalues>
      </edge>
      <edge id="693" label="+" source="139" target="170" weight="0.9465269">
        <attvalues>
          <attvalue for="att1" value="+"/>
        </attvalues>
      </edge>
      <edge id="694" label="-" source="139" target="186" weight="1">
        <attvalues>
          <attvalue for="att1" value="-"/>
        </attvalues>
      </edge>
      <edge id="695" label="+" source="140" target="155" weight="0.9342348">
        <attvalues>
          <attvalue for="att1" value="+"/>
        </attvalues>
      </edge>
      <edge id="696" label="-" source="141" target="143" weight="0.9582442">
        <attvalues>
          <attvalue for="att1" value="-"/>
        </attvalues>
      </edge>
      <edge id="697" label="+" source="141" target="176" weight="0.9800455">
        <attvalues>
          <attvalue for="att1" value="+"/>
        </attvalues>
      </edge>
      <edge id="698" label="+" source="143" target="144" weight="0.754722">
        <attvalues>
          <attvalue for="att1" value="+"/>
        </attvalues>
      </edge>
      <edge id="699" label="+" source="143" target="152" weight="0.9314417">
        <attvalues>
          <attvalue for="att1" value="+"/>
        </attvalues>
      </edge>
      <edge id="700" label="+" source="143" target="177" weight="0.9474138">
        <attvalues>
          <attvalue for="att1" value="+"/>
        </attvalues>
      </edge>
      <edge id="701" label="+" source="143" target="180" weight="0.9422777">
        <attvalues>
          <attvalue for="att1" value="+"/>
        </attvalues>
      </edge>
      <edge id="702" label="-" source="143" target="186" weight="0.9049009">
        <attvalues>
          <attvalue for="att1" value="-"/>
        </attvalues>
      </edge>
      <edge id="703" label="-" source="144" target="151" weight="0.9840319">
        <attvalues>
          <attvalue for="att1" value="-"/>
        </attvalues>
      </edge>
      <edge id="704" label="+" source="145" target="194" weight="0.9750004">
        <attvalues>
          <attvalue for="att1" value="+"/>
        </attvalues>
      </edge>
      <edge id="705" label="+" source="146" target="165" weight="0.9433737">
        <attvalues>
          <attvalue for="att1" value="+"/>
        </attvalues>
      </edge>
      <edge id="706" label="+" source="146" target="171" weight="0.9661087">
        <attvalues>
          <attvalue for="att1" value="+"/>
        </attvalues>
      </edge>
      <edge id="707" label="+" source="146" target="178" weight="0.7289785">
        <attvalues>
          <attvalue for="att1" value="+"/>
        </attvalues>
      </edge>
      <edge id="708" label="-" source="147" target="148" weight="0.9791152">
        <attvalues>
          <attvalue for="att1" value="-"/>
        </attvalues>
      </edge>
      <edge id="709" label="-" source="147" target="156" weight="0.9646342">
        <attvalues>
          <attvalue for="att1" value="-"/>
        </attvalues>
      </edge>
      <edge id="710" label="-" source="147" target="163" weight="0.8264673">
        <attvalues>
          <attvalue for="att1" value="-"/>
        </attvalues>
      </edge>
      <edge id="711" label="-" source="148" target="151" weight="0.8727214">
        <attvalues>
          <attvalue for="att1" value="-"/>
        </attvalues>
      </edge>
      <edge id="712" label="+" source="149" target="156" weight="0.9288763">
        <attvalues>
          <attvalue for="att1" value="+"/>
        </attvalues>
      </edge>
      <edge id="713" label="+" source="149" target="158" weight="0.8958151">
        <attvalues>
          <attvalue for="att1" value="+"/>
        </attvalues>
      </edge>
      <edge id="714" label="+" source="149" target="193" weight="0.9313409">
        <attvalues>
          <attvalue for="att1" value="+"/>
        </attvalues>
      </edge>
      <edge id="715" label="+" source="150" target="190" weight="0.6866334">
        <attvalues>
          <attvalue for="att1" value="+"/>
        </attvalues>
      </edge>
      <edge id="716" label="+" source="151" target="155" weight="0.8727717">
        <attvalues>
          <attvalue for="att1" value="+"/>
        </attvalues>
      </edge>
      <edge id="717" label="-" source="151" target="189" weight="0.816258">
        <attvalues>
          <attvalue for="att1" value="-"/>
        </attvalues>
      </edge>
      <edge id="718" label="-" source="152" target="162" weight="0.9423672">
        <attvalues>
          <attvalue for="att1" value="-"/>
        </attvalues>
      </edge>
      <edge id="719" label="+" source="154" target="173" weight="0.963012">
        <attvalues>
          <attvalue for="att1" value="+"/>
        </attvalues>
      </edge>
      <edge id="720" label="+" source="154" target="182" weight="0.9122547">
        <attvalues>
          <attvalue for="att1" value="+"/>
        </attvalues>
      </edge>
      <edge id="721" label="+" source="154" target="192" weight="0.9744444">
        <attvalues>
          <attvalue for="att1" value="+"/>
        </attvalues>
      </edge>
      <edge id="722" label="+" source="155" target="159" weight="0.9501001">
        <attvalues>
          <attvalue for="att1" value="+"/>
        </attvalues>
      </edge>
      <edge id="723" label="+" source="155" target="166" weight="0.7001234">
        <attvalues>
          <attvalue for="att1" value="+"/>
        </attvalues>
      </edge>
      <edge id="724" label="+" source="155" target="176" weight="0.8654901">
        <attvalues>
          <attvalue for="att1" value="+"/>
        </attvalues>
      </edge>
      <edge id="725" label="-" source="155" target="192" weight="0.9941286">
        <attvalues>
          <attvalue for="att1" value="-"/>
        </attvalues>
      </edge>
      <edge id="726" label="-" source="156" target="166" weight="0.8603154">
        <attvalues>
          <attvalue for="att1" value="-"/>
        </attvalues>
      </edge>
      <edge id="727" label="-" source="156" target="170" weight="0.9517101">
        <attvalues>
          <attvalue for="att1" value="-"/>
        </attvalues>
      </edge>
      <edge id="728" label="+" source="156" target="177" weight="0.9307888">
        <attvalues>
          <attvalue for="att1" value="+"/>
        </attvalues>
      </edge>
      <edge id="729" label="-" source="157" target="181" weight="0.9181745">
        <attvalues>
          <attvalue for="att1" value="-"/>
        </attvalues>
      </edge>
      <edge id="730" label="+" source="160" target="182" weight="0.9468395">
        <attvalues>
          <attvalue for="att1" value="+"/>
        </attvalues>
      </edge>
      <edge id="731" label="-" source="161" target="174" weight="0.9437556">
        <attvalues>
          <attvalue for="att1" value="-"/>
        </attvalues>
      </edge>
      <edge id="732" label="-" source="165" target="167" weight="0.9766152">
        <attvalues>
          <attvalue for="att1" value="-"/>
        </attvalues>
      </edge>
      <edge id="733" label="-" source="165" target="173" weight="0.8276987">
        <attvalues>
          <attvalue for="att1" value="-"/>
        </attvalues>
      </edge>
      <edge id="734" label="-" source="168" target="189" weight="1">
        <attvalues>
          <attvalue for="att1" value="-"/>
        </attvalues>
      </edge>
      <edge id="735" label="-" source="168" target="191" weight="0.9272964">
        <attvalues>
          <attvalue for="att1" value="-"/>
        </attvalues>
      </edge>
      <edge id="736" label="-" source="175" target="186" weight="0.9139815">
        <attvalues>
          <attvalue for="att1" value="-"/>
        </attvalues>
      </edge>
      <edge id="737" label="+" source="175" target="193" weight="0.9402247">
        <attvalues>
          <attvalue for="att1" value="+"/>
        </attvalues>
      </edge>
      <edge id="738" label="-" source="176" target="177" weight="0.9569828">
        <attvalues>
          <attvalue for="att1" value="-"/>
        </attvalues>
      </edge>
      <edge id="739" label="+" source="176" target="192" weight="0.8715762">
        <attvalues>
          <attvalue for="att1" value="+"/>
        </attvalues>
      </edge>
      <edge id="740" label="-" source="178" target="179" weight="0.9480724">
        <attvalues>
          <attvalue for="att1" value="-"/>
        </attvalues>
      </edge>
      <edge id="741" label="-" source="178" target="180" weight="0.8259365">
        <attvalues>
          <attvalue for="att1" value="-"/>
        </attvalues>
      </edge>
      <edge id="742" label="-" source="179" target="185" weight="0.8611538">
        <attvalues>
          <attvalue for="att1" value="-"/>
        </attvalues>
      </edge>
    </edges>
  </graph>
</gexf>
