# Supplementary material for: Microbial interactions mediate the fairy ring type effects on alpine meadow plant communities on the Tibetan plateau
Source: Environ Microbiome. 2026 Mar 10;21:55. doi: 10.1186/s40793-026-00873-z (PMC13088534; doi:10.1186/s40793-026-00873-z)
Supplement: Supplementary file 2 — Supplementary Material 2 [file 40793_2026_873_MOESM2_ESM.zip › co-occurrence network/cross-K/T3/Clitocybe_10in_node.csv]

ID	degree	betweenness_centrality	closeness_centrality	eigenvector_centrality	Abundance	module	z	p	taxa_roles	phylum	class	order	family	genus	bf
FASV4	6	191	0.00216104987250994	0.107958953997678	1.32952685902113	M2	-0.908206332	0.777777777777778	Connectors	Ascomycota	Sordariomycetes	Coniochaetales	Coniochaetaceae	Coniochaeta	f
FASV7	5	46	0.00206351829344795	0.130563617227735	2.42513973208277	M7	-1.166666667	0.72	Connectors	Ascomycota	Sordariomycetes	Coniochaetales	Coniochaetaceae	Coniochaeta	f
FASV9	6	112	0.00211881462661276	0.209430324330339	0.563887137564376	M6	-0.259731241	0.666666666666667	Connectors	Basidiomycota	Agaricomycetes	Agaricales	Hygrophoraceae	Hygrocybe	f
FASV10	4	22	0.00200693365827394	0.0778170086621094	1.33023525994772	M8	0	0.625	Connectors	Ascomycota	Archaeorhizomycetes	Archaeorhizomycetales	Archaeorhizomycetaceae	Archaeorhizomyces	f
FASV13	5	76	0.00203325383819792	0.102447564596311	0.187584565360611	M4	-1.373691987	0.72	Connectors	Ascomycota	Archaeorhizomycetes	Archaeorhizomycetales	Archaeorhizomycetaceae	Archaeorhizomyces	f
FASV16	4	87	0.00190047840855718	0.0363312546398666	2.51709017235395	M9	-1	0.75	Connectors	Basidiomycota	Agaricomycetes	Agaricales	Hygrophoraceae	Hygrocybe	f
FASV17	4	47	0.00185390056265605	0.0384158556733649	0.0786325028513137	M1	-0.51325301	0.375	Peripheral nodes	Ascomycota	Archaeorhizomycetes	Archaeorhizomycetales	Archaeorhizomycetaceae	Archaeorhizomyces	f
FASV18	8	228	0.00211676453427902	0.0985499570609675	2.75539624405829	M8	1.08012344973464	0.71875	Connectors	Ascomycota	Sordariomycetes	Coniochaetales	Coniochaetaceae	Coniochaeta	f
FASV21	5	86	0.00195913453579484	0.0832758463937316	0.329973151604882	M4	-1.373691987	0.72	Connectors	Ascomycota	Archaeorhizomycetes	Archaeorhizomycetales	Archaeorhizomycetaceae	Archaeorhizomyces	f
FASV22	8	340	0.00226777221290992	0.160853488431319	6.76409540743679	M5	-0.067925012	0.6875	Connectors	Ascomycota	Sordariomycetes	Coniochaetales	Coniochaetaceae	Coniochaeta	f
FASV27	8	242	0.00219070106778615	0.129946104275801	0.33195667419933	M4	0.101754962009781	0.65625	Connectors	Ascomycota	Pezizomycetes	Pezizales	Pezizales_fam_Incertae_sedis	Pezizales_gen_Incertae_sedis	f
FASV30	6	293	0.00208684073897002	0.0788255711379976	0.142813626800224	M7	0.333333333333333	0.722222222222222	Connectors	Ascomycota	Archaeorhizomycetes	Archaeorhizomycetales	Archaeorhizomycetaceae	Archaeorhizomyces	f
FASV33	10	322	0.0023381974919972	0.241300922059806	0.219604287242408	M4	-0.635968513	0.76	Connectors	Ascomycota	Pezizomycetes	Pezizales	Pulvinulaceae	Pulvinulaceae_gen_Incertae_sedis	f
FASV3	2	7	0.00174703129711976	0.0570632099674896	0.251624009124204	M2	-0.908206332	0	Peripheral nodes	Ascomycota	Leotiomycetes	Erysiphales	Erysiphaceae	Blumeria	f
FASV40	5	123	0.00209513571931983	0.0903659924766238	0.207703151675722	M3	-0.395334127	0.56	Peripheral nodes	Basidiomycota	Agaricomycetes	Agaricales	Agaricales_fam_Incertae_sedis	Agaricales_gen_Incertae_sedis	f
FASV38	8	262	0.00221242468114995	0.12898879477775	0.245956801711497	M1	0.0684337346989404	0.59375	Peripheral nodes	Ascomycota	Leotiomycetes	Helotiales	Helotiales_fam_Incertae_sedis	Leohumicola	f
FASV41	10	441	0.00239075880695044	0.275423530673792	0.108952062509298	M2	0.412821059929725	0.68	Connectors	Ascomycota	Archaeorhizomycetes	Archaeorhizomycetales	Archaeorhizomycetaceae	Archaeorhizomyces	f
FASV42	9	502	0.00223616839344634	0.106476536444017	0.34541629180451	M1	-0.51325301	0.765432098765432	Connectors	Ascomycota	Archaeorhizomycetes	Archaeorhizomycetales	Archaeorhizomycetaceae	Archaeorhizomyces	f
FASV28	6	221	0.00218186373055175	0.0978380926661075	0.655129176908963	M5	-1.018875179	0.722222222222222	Connectors	Basidiomycota					f
FASV47	8	376	0.00213665569947264	0.118054036586017	0.875016824522006	M9	1	0.71875	Connectors	Mortierellomycota	Mortierellomycetes	Mortierellales	Mortierellaceae	Mortierellaceae_gen_Incertae_sedis	f
FASV48	8	306	0.00222438354203876	0.16250140308029	0.103143174911273	M5	-0.067925012	0.65625	Connectors						f
FASV53	11	620	0.00238252424360337	0.195930996472487	0.47987078767099	M4	0.83947843658069	0.727272727272727	Connectors						f
FASV1	2	12	0.00187868163128659	0.0386892927121113	0.335356998646954	M5	-1.494350262	0.5	Peripheral nodes						f
FASV66	2	11	0.0019819736661672	0.0460101813574844	0.312829849181443	M4	-1.373691987	0	Peripheral nodes	Ascomycota	Eurotiomycetes	Onygenales	Onygenales_fam_Incertae_sedis	Onygenales_gen_Incertae_sedis	f
FASV73	1	0	0.00148822041308539	0.0108761428418582	0.0790575434072668	M5	-1.494350262	0	Peripheral nodes						f
FASV77	5	29	0.00199068315073448	0.147450740995162	0.148622514398249	M6	0.51946248164932	0.32	Peripheral nodes	Mortierellomycota	Mortierellomycetes	Mortierellales	Mortierellaceae	Mortierella	f
FASV83	1	0	0.00161056699894226	0.0444323887309671	0.214645480756289	M3	-1.375762763	0	Peripheral nodes	Ascomycota	Leotiomycetes	Thelebolales	Pseudeurotiaceae	Pseudeurotium	f
FASV84	5	55	0.00198295880978247	0.106490688001759	0.305320799359606	M3	-1.375762763	0.72	Connectors	Ascomycota	Sordariomycetes	Coniochaetales	Coniochaetaceae	Coniochaeta	f
FASV96	7	223	0.00210735051208184	0.101748244300499	0.114760950107323	M7	1.83333333333333	0.693877551020408	Connectors	Ascomycota	Pezizomycotina_cls_Incertae_sedis	Pezizomycotina_ord_Incertae_sedis	Pezizomycotina_fam_Incertae_sedis	Pezizomycotina_gen_Incertae_sedis	f
FASV98	1	0	0.00155178567599292	0.0121008033185789	0.0878417148969631	M9	-1	0	Peripheral nodes						f
FASV101	8	84	0.00212287964356828	0.175116292829147	0.247373603564673	M5	-0.543400095	0.71875	Connectors						f
FASV104	7	63.5	0.00215489120051029	0.217195527274061	0.0862832328584686	M6	-0.259731241	0.73469387755102	Connectors	Basidiomycota	Agaricomycetes	Agaricales	Agaricales_fam_Incertae_sedis	Agaricales_gen_Incertae_sedis	f
FASV85	6	153	0.00191321348316946	0.0542226372803424	0.691682664720925	M7	0.333333333333333	0.777777777777778	Connectors	Fungi_phy_Incertae_sedis	Fungi_cls_Incertae_sedis	Fungi_ord_Incertae_sedis	Fungi_fam_Incertae_sedis	Fungi_gen_Incertae_sedis	f
FASV106	5	61	0.00205732611223589	0.110541945362192	0.117736233998994	M6	-1.038924963	0.64	Connectors	Ascomycota	Sordariomycetes	Coniochaetales	Coniochaetaceae	Coniochaeta	f
FASV107	10	253	0.00218319180123867	0.245820792169579	1.63796462245773	M3	0.0948801905702167	0.76	Connectors	Ascomycota	Dothideomycetes	Pleosporales	Pleosporales_fam_Incertae_sedis	Pleosporales_gen_Incertae_sedis	f
FASV110	7	174	0.0021205634153855	0.130411295952934	0.0847247508199741	M4	0.83947843658069	0.408163265306122	Peripheral nodes						f
FASV2	10	253	0.00211622402664495	0.135300367276702	0.0782074622953607	M3	0.0948801905702167	0.74	Connectors	Ascomycota	Leotiomycetes	Erysiphales	Erysiphaceae	Blumeria	f
FASV112	11	218	0.00226265751405147	0.267326680392004	1.46454807562888	M1	1.23180722458093	0.644628099173554	Connectors	Ascomycota	Archaeorhizomycetes	Archaeorhizomycetales			f
FASV111	14	325	0.00228087821299873	0.29717902749811	0.149472595510155	M1	0.650120479639934	0.755102040816326	Connectors	Basidiomycota	Agaricomycetes	Agaricales	Tricholomataceae	Floccularia	f
FASV71	7	136	0.00206864773043843	0.130650261796823	0.311979768069537	M6	-0.259731241	0.73469387755102	Connectors	Ascomycota	Dothideomycetes	Pleosporales	Melanommataceae	Melanommataceae_gen_Incertae_sedis	f
FASV118	10	220	0.00215567825203585	0.220354172779189	0.128787288453773	M1	0.650120479639934	0.68	Connectors	Ascomycota					f
FASV125	6	237	0.00217751313925977	0.121216188592906	4.20379277856095	M1	-0.51325301	0.666666666666667	Connectors	Ascomycota	Sordariomycetes	Hypocreales	Hypocreaceae	Trichoderma	f
FASV129	5	47	0.00192840371996557	0.0879120038512917	0.481570949894802	M8	0	0.64	Connectors	Basidiomycota	Agaricomycetes	Agaricales	Tricholomataceae	Floccularia	f
FASV26	5	45	0.00202077773179133	0.128889551728255	0.0966258863866594	M2	-0.027521404	0.32	Peripheral nodes	Ascomycota	Leotiomycetes	Erysiphales	Erysiphaceae	Blumeria	f
FASV29	8	114	0.00214102995040895	0.197971106080227	0.093225561939035	M3	0.0948801905702167	0.59375	Peripheral nodes	Ascomycota	Sordariomycetes	Hypocreales	Hypocreaceae	Kiflimonium	f
FASV157	6	52	0.00199743660345556	0.108239673924602	3.07913546750919	M3	-0.885548445	0.722222222222222	Connectors	Basidiomycota	Agaricomycetes	Gomphales	Gomphaceae	Phaeoclavulina	f
FASV149	13	236.5	0.00232908192889383	0.337037493106607	0.560770173487387	M6	0.51946248164932	0.828402366863905	Connectors	Fungi_phy_Incertae_sedis	Fungi_cls_Incertae_sedis	Fungi_ord_Incertae_sedis	Fungi_fam_Incertae_sedis	Fungi_gen_Incertae_sedis	f
FASV160	8	146	0.00219088127356633	0.195393178962566	0.0980426882398362	M5	-0.067925012	0.65625	Connectors	Mortierellomycota	Mortierellomycetes	Mortierellales	Mortierellaceae	Mortierellaceae_gen_Incertae_sedis	f
FASV179	6	58	0.00197097235976504	0.107769801306452	0.208694912972946	M1	0.650120479639934	0.277777777777778	Peripheral nodes						f
FASV178	7	126	0.00201421607214657	0.0932935176219742	0.105976778617626	M2	-0.908206332	0.816326530612245	Connectors	Ascomycota	Leotiomycetes	Helotiales	Helotiaceae	Tetracladium	f
FASV182	8	205	0.00220298678442339	0.169578636386611	0.206286349822546	M3	-0.395334127	0.71875	Connectors						f
FASV187	5	225	0.00200162549710009	0.108598677695277	0.0801909848898082	M5	-0.543400095	0.56	Peripheral nodes	Basidiomycota	Tremellomycetes	Filobasidiales	Piskurozymaceae	Solicoccozyma	f
FASV195	13	440	0.00237836924396727	0.305825030550166	0.405063649823254	M1	1.81349396952192	0.662721893491124	Connectors	Ascomycota	Eurotiomycetes	Chaetothyriales	Chaetothyriales_fam_Incertae_sedis	Chaetothyriales_gen_Incertae_sedis	f
FASV211	6	38	0.00208132678390964	0.166841090523886	0.0748071378477363	M3	-0.885548445	0.722222222222222	Connectors	Mortierellomycota	Mortierellomycetes	Mortierellales	Mortierellales_fam_Incertae_sedis	Mortierellales_gen_Incertae_sedis	f
FASV79	12	396	0.00232805225350633	0.399593044040442	0.123403441411701	M3	0.0948801905702167	0.777777777777778	Connectors	Ascomycota					f
FASV80	13	349	0.00234982249916569	0.280791694008544	0.092800521383082	M2	1.73384845170484	0.568047337278107	Peripheral nodes	Ascomycota	Leotiomycetes	Erysiphales	Erysiphaceae	Blumeria	f
FASV31	7	129	0.00207386455695834	0.0990506586778722	0.0942173232362588	M1	0.0684337346989404	0.571428571428571	Peripheral nodes	Ascomycota	Leotiomycetes	Helotiales	Hyaloscyphaceae	Cistella	f
FASV264	5	41	0.00210008240089151	0.190673839912053	1.17367865517168	M2	-0.027521404	0.32	Peripheral nodes	Ascomycota	Dothideomycetes	Pleosporales	Sporormiaceae	Preussia	f
FASV272	2	0	0.00168205539375913	0.0351471474394847	0.285202213044495	M2	-0.908206332	0	Peripheral nodes	Chytridiomycota	Spizellomycetes	Spizellomycetales	Spizellomycetales_fam_Incertae_sedis	Spizellomycetales_gen_Incertae_sedis	f
FASV276	4	65	0.00179980150849422	0.0672734035810032	0.126095364932737	M4	-1.373691987	0.625	Connectors	Mortierellomycota	Mortierellomycetes	Mortierellales	Mortierellaceae	Mortierella	f
FASV297	4	35	0.0017920124826637	0.076004319660972	0.117027833072406	M7	0.333333333333333	0.625	Connectors						f
FASV302	3	26	0.00191546140784166	0.065015902336344	0.161940451818111	M5	-0.543400095	0	Peripheral nodes	Ascomycota	Dothideomycetes	Pleosporales	Sporormiaceae	Sporormiaceae_gen_Incertae_sedis	f
FASV312	9	186	0.00222519141928742	0.176155533226285	0.263241784320254	M2	-0.467863868	0.716049382716049	Connectors	Basidiomycota	Agaricomycetes	Agaricales	Hygrophoraceae	Hygrocybe	f
FASV309	7	109	0.00191788241020517	0.083490280396477	0.110793904918428	M9	1	0.693877551020408	Connectors	Ascomycota	Dothideomycetes	Dothideales	Saccotheciaceae		f
FASV320	6	53	0.00201552364109136	0.118074634182608	0.0872749941556924	M1	-0.51325301	0.666666666666667	Connectors	Ascomycota	Sordariomycetes	Magnaporthales	Magnaporthaceae	Pseudophialophora	f
FASV353	12	336	0.00218864156690822	0.175985354110395	0.713218052889213	M5	-0.543400095	0.805555555555556	Connectors	Chytridiomycota	Rhizophlyctidomycetes	Rhizophlyctidales	Rhizophlyctidaceae	Rhizophlyctidaceae_gen_Incertae_sedis	f
FASV389	8	182	0.00210180520761881	0.154674036579875	0.151739478475238	M1	-1.6766265	0.84375	Connectors	Ascomycota	Leotiomycetes	Thelebolales	Thelebolaceae	Thelebolus	f
FASV401	4	33	0.00193328734898479	0.089150055744694	0.12652040548869	M6	-0.259731241	0.375	Peripheral nodes	Ascomycota	Sordariomycetes	Coniochaetales	Coniochaetaceae	Coniochaeta	f
FASV409	10	163	0.002212759885019	0.269738632878695	0.348108215325546	M6	0.51946248164932	0.72	Connectors	Ascomycota	Archaeorhizomycetes	Archaeorhizomycetales	Archaeorhizomycetaceae	Archaeorhizomyces	f
FASV405	5	60	0.00199999159779362	0.0825208864948971	0.19438521425586	M3	-0.885548445	0.64	Connectors	Basidiomycota	Agaricomycetes	Agaricales	Hygrophoraceae	Hygrocybe	f
FASV419	9	201	0.00226692298140044	0.210693156593143	0.134171135495845	M2	-0.467863868	0.790123456790123	Connectors	Ascomycota	Leotiomycetes	Thelebolales	Pseudeurotiaceae	Pseudeurotiaceae_gen_Incertae_sedis	f
FASV421	13	317	0.00233759332211677	0.404174158260191	0.440625376337992	M5	0.407550071566553	0.757396449704142	Connectors	Ascomycota	Sordariomycetes	Coniochaetales	Coniochaetaceae	Coniochaeta	f
FASV426	19	858	0.00250921820812299	0.380840713488377	0.106401819173579	M4	2.31492538572251	0.786703601108033	Connectors	Ascomycota	Sordariomycetes	Coniochaetales	Coniochaetaceae	Coniochaeta	f
FASV439	7	54	0.00220323224541226	0.221044583718376	0.0820328272989381	M4	-1.373691987	0.775510204081633	Connectors	Ascomycota	Leotiomycetes	Thelebolales	Pseudeurotiaceae	Pseudeurotiaceae_gen_Incertae_sedis	f
FASV467	7	83	0.00207364367927907	0.137531204184574	0.0757988991449601	M4	-0.635968513	0.73469387755102	Connectors	Ascomycota	Eurotiomycetes	Verrucariales	Verrucariaceae	Endocarpon	f
FASV489	3	11	0.00179252125786998	0.0582819930086752	0.13388777512521	M6	-1.038924963	0.444444444444444	Peripheral nodes	Ascomycota	Sordariomycetes	Coniochaetales	Coniochaetaceae	Coniochaeta	f
FASV498	10	144	0.00218016393957648	0.252415887863824	0.542068389025453	M3	1.56552314440858	0.46	Peripheral nodes	Olpidiomycota	Olpidiomycetes	Olpidiales	Olpidiales_fam_Incertae_sedis	Olpidiales_gen_Incertae_sedis	f
FASV522	6	118	0.00207129689250875	0.105375974505279	0.0926588411977643	M8	-1.08012345	0.833333333333333	Connectors	Ascomycota	Dothideomycetes	Capnodiales	Cladosporiaceae	Toxicocladosporium	f
FASV504	6	77	0.00196252732008561	0.0837138495450212	0.0728236152532888	M7	0.333333333333333	0.777777777777778	Connectors	Basidiomycota	Tremellomycetes	Filobasidiales	Filobasidiaceae	Naganishia	f
FASV536	13	354	0.00231667767351257	0.300115837801181	0.204444507413416	M3	1.07530882646246	0.674556213017751	Connectors	Ascomycota	Dothideomycetes	Pleosporales			f
FASV607	4	12	0.00195667598116813	0.0950834984291232	0.377719374056941	M1	0.0684337346989404	0	Peripheral nodes	Ascomycota	Dothideomycetes	Pleosporales	Sporormiaceae		f
FASV608	10	118	0.0022449313336047	0.265228986784363	0.14918923513952	M1	0.0684337346989404	0.74	Connectors	Ascomycota	Leotiomycetes	Thelebolales	Thelebolaceae	Thelebolus	f
FASV634	4	52	0.00194889218277372	0.0869476877616938	0.175825109979244	M6	-1.038924963	0.625	Connectors	Ascomycota	Dothideomycetes	Pleosporales	Sporormiaceae	Sporormiella	f
FASV677	11	340	0.00219350354102224	0.177929184298051	0.0980426882398362	M2	0.412821059929725	0.710743801652893	Connectors	Ascomycota	Dothideomycetes	Pleosporales	Sporormiaceae	Preussia	f
FASV82	11	329	0.00239331910843598	0.344021215000221	0.112352386956922	M4	0.83947843658069	0.694214876033058	Connectors	Ascomycota	Sordariomycetes	Coniochaetales	Coniochaetaceae	Coniochaeta	f
FASV708	6	84	0.00212749444264149	0.153417335661182	0.244823360228955	M2	-0.467863868	0.666666666666667	Connectors	Basidiomycota	Agaricomycetes	Agaricales	Clavariaceae	Clavaria	f
FASV756	13	354	0.00231175277314344	0.275003385451565	0.0933672421243527	M6	1.2986562041233	0.769230769230769	Connectors	Basidiomycota	Tremellomycetes	Tremellales	Bulleraceae	Genolevuria	f
FASV825	10	292	0.00226044530213255	0.179295320429569	0.15953188866771	M4	1.5772019111516	0.58	Peripheral nodes	Chytridiomycota	Spizellomycetes	Spizellomycetales	Spizellomycetales_fam_Incertae_sedis	Spizellomycetales_gen_Incertae_sedis	f
FASV864	10	231	0.00229523155985699	0.24152603116109	0.0913837195299051	M5	-0.543400095	0.7	Connectors	Ascomycota	Sordariomycetes	Coniochaetales	Coniochaetaceae	Coniochaeta	f
FASV870	8	179	0.00213017007438533	0.206276372564491	0.219745967427725	M2	0.853163523854764	0.40625	Peripheral nodes	Ascomycota	Dothideomycetes	Pleosporales	Sporormiaceae	Sparticola	f
FASV893	5	111	0.00208261357319341	0.0827151812331142	0.078065782110043	M1	-1.6766265	0.72	Connectors	Ascomycota	Dothideomycetes	Pleosporales	Pleosporales_fam_Incertae_sedis	Pleosporales_gen_Incertae_sedis	f
FASV1052	4	26	0.00190003714488437	0.0631045285819797	0.113344148254146	M4	-0.635968513	0.375	Peripheral nodes	Ascomycota	Leotiomycetes	Helotiales	Helotiales_fam_Incertae_sedis	Helotiales_gen_Incertae_sedis	f
FASV1119	32	1044.5	0.00268349306109267	1	0.14791411347166	M2	3.93556077133004	0.7578125	Network hubs	Basidiomycota	Agaricomycetes	Corticiales	Corticiales_fam_Incertae_sedis	Corticiales_gen_Incertae_sedis	f
FASV1196	13	179.5	0.00234471197592145	0.440871959509997	0.112777427512875	M1	1.23180722458093	0.72189349112426	Connectors	Ascomycota	Leotiomycetes	Helotiales	Helotiales_fam_Incertae_sedis	Helotiales_gen_Incertae_sedis	f
FASV248	19	738	0.00249943918735473	0.509499892203137	0.0760822595155954	M2	0.412821059929725	0.814404432132964	Connectors	Ascomycota	Leotiomycetes	Helotiales	Helotiales_fam_Incertae_sedis	Helotiales_gen_Incertae_sedis	f
FASV1487	9	161	0.00216589617599279	0.287545452405665	0.0906753186033167	M6	-1.038924963	0.839506172839506	Connectors	Ascomycota	Dothideomycetes	Pleosporales	Sporormiaceae	Preussia	f
BASV6	13	340	0.00239882099375273	0.425543518125386	0.644078122454184	M6	-1.038924963	0.840236686390533	Connectors	Verrucomicrobiota	Verrucomicrobiae	Chthoniobacterales	Chthoniobacteraceae	Candidatus_Udaeobacter	b
BASV8	7	83	0.00204750158008147	0.115021979106795	0.20175258389238	M4	0.101754962009781	0.612244897959184	Peripheral nodes	Gemmatimonadota	Gemmatimonadetes	Gemmatimonadales	Gemmatimonadaceae	uncultured	b
BASV9	6	98	0.00203758347684916	0.109378734321427	0.269334032288914	M2	-0.908206332	0.722222222222222	Connectors	Actinobacteriota	Thermoleophilia	Solirubrobacterales	67-14	67-14	b
BASV10	4	18	0.00207391624900822	0.208545776583792	0.179792155168139	M1	-1.094939755	0.625	Connectors	Gemmatimonadota	Gemmatimonadetes	Gemmatimonadales	Gemmatimonadaceae		b
BASV11	5	56	0.00194844957873022	0.077493745109105	0.433966407628061	M8	1.08012344973464	0.56	Peripheral nodes	Proteobacteria	Alphaproteobacteria	Rhizobiales	uncultured	uncultured	b
BASV12	7	188	0.00216810742836627	0.143138112073783	0.432124565218931	M1	1.23180722458093	0.244897959183674	Peripheral nodes	Acidobacteriota	Blastocatellia	Pyrinomonadales	Pyrinomonadaceae	RB41	b
BASV13	3	8	0.0018382728479825	0.0780225837060458	0.436374970778462	M6	-1.038924963	0.444444444444444	Peripheral nodes	Acidobacteriota	Blastocatellia	Pyrinomonadales	Pyrinomonadaceae	RB41	b
BASV16	8	165	0.00211506205717667	0.124269328045454	0.309996245475089	M1	0.0684337346989404	0.6875	Connectors	Acidobacteriota	Blastocatellia	Pyrinomonadales	Pyrinomonadaceae	RB41	b
BASV17	13	331	0.00229314258378643	0.27386939974076	0.185317682395529	M6	2.07784992659728	0.674556213017751	Connectors	Proteobacteria	Gammaproteobacteria	Burkholderiales	Nitrosomonadaceae	MND1	b
BASV18	9	145	0.00223143338630307	0.240835334607209	0.202460984818968	M1	1.23180722458093	0.518518518518519	Peripheral nodes	Actinobacteriota	Thermoleophilia	Gaiellales	uncultured	uncultured	b
BASV19	6	180	0.00213264236923267	0.0948038980017507	0.165482456451053	M1	-1.094939755	0.777777777777778	Connectors	Gemmatimonadota	Gemmatimonadetes	Gemmatimonadales	Gemmatimonadaceae	uncultured	b
BASV20	14	650	0.00246397333705894	0.371235607544394	0.142246906058953	M4	0.83947843658069	0.785714285714286	Connectors	Chloroflexi	Gitt-GS-136	Gitt-GS-136	Gitt-GS-136	Gitt-GS-136	b
BASV21	12	361	0.00234638285717192	0.294035189102328	0.365818238490256	M1	1.23180722458093	0.680555555555556	Connectors	Acidobacteriota	Blastocatellia	Pyrinomonadales	Pyrinomonadaceae	RB41	b
BASV22	14	282	0.00231302874252114	0.363866933397835	0.248648725232533	M5	1.83397532204949	0.581632653061224	Peripheral nodes	Acidobacteriota	Vicinamibacteria	Vicinamibacterales	Vicinamibacteraceae	Vicinamibacteraceae	b
BASV23	5	70	0.0019728897069157	0.107411337039551	0.126378725303373	M2	-0.467863868	0.56	Peripheral nodes	Gemmatimonadota	Gemmatimonadetes	Gemmatimonadales	Gemmatimonadaceae	uncultured	b
BASV24	3	18	0.00181496796692613	0.0566584163336214	0.204586187598733	M3	-0.395334127	0	Peripheral nodes	Actinobacteriota	Thermoleophilia	Solirubrobacterales	67-14	67-14	b
BASV25	8	130	0.00224123062934005	0.284815584402503	0.108385341768027	M1	-1.094939755	0.8125	Connectors	Gemmatimonadota	Gemmatimonadetes	Gemmatimonadales	Gemmatimonadaceae	uncultured	b
BASV26	2	5	0.00182042605571921	0.045339124188172	0.139696662723235	M2	-1.348548796	0.5	Peripheral nodes	Actinobacteriota	Thermoleophilia	Gaiellales	uncultured	uncultured	b
BASV27	11	160	0.00225909793161313	0.268259420505813	0.157406685887945	M1	0.650120479639934	0.710743801652893	Connectors	Actinobacteriota	Thermoleophilia	Solirubrobacterales	Solirubrobacteraceae	Solirubrobacter	b
BASV28	10	282	0.00222228697654129	0.215205838332098	0.0757988991449601	M4	0.83947843658069	0.68	Connectors	Actinobacteriota	MB-A2-108	MB-A2-108	MB-A2-108	MB-A2-108	b
BASV29	14	271	0.0023333106044221	0.364784910161735	0.106118458802944	M4	0.83947843658069	0.785714285714286	Connectors	Chloroflexi	P2-11E	P2-11E	P2-11E	P2-11E	b
BASV30	7	85	0.0020111827419227	0.107900595349365	0.0988927693517423	M1	1.23180722458093	0.244897959183674	Peripheral nodes	Actinobacteriota	Thermoleophilia	Gaiellales			b
BASV31	10	264	0.00216777569339235	0.211539207091646	0.194243534070543	M3	1.07530882646246	0.6	Peripheral nodes	NB1-j	NB1-j	NB1-j	NB1-j	NB1-j	b
BASV32	4	50	0.00192965515595645	0.0764034896070933	0.181917357947904	M5	-0.543400095	0.375	Peripheral nodes	Methylomirabilota	Methylomirabilia	Rokubacteriales	Rokubacteriales	Rokubacteriales	b
BASV33	5	19	0.00205391007385656	0.15247070491326	0.130770811048221	M1	-1.094939755	0.72	Connectors	Gemmatimonadota	Gemmatimonadetes	Gemmatimonadales	Gemmatimonadaceae	uncultured	b
BASV35	9	196	0.00220596528824657	0.221970841098808	0.183900880542352	M6	-0.259731241	0.790123456790123	Connectors	Acidobacteriota	Vicinamibacteria	Vicinamibacterales			b
BASV36	9	328	0.00230170481906791	0.180096523605065	0.25063224782698	M3	0.0948801905702167	0.666666666666667	Connectors	RCP2-54	RCP2-54	RCP2-54	RCP2-54	RCP2-54	b
BASV38	14	485	0.00232705903763328	0.279388683837008	0.144088748468083	M5	2.78492548903812	0.459183673469388	Module hubs	Gemmatimonadota	Gemmatimonadetes	Gemmatimonadales	Gemmatimonadaceae	uncultured	b
BASV39	8	150	0.00220446862252268	0.21683999895223	0.150606036992696	M5	-0.067925012	0.625	Connectors	Acidobacteriota	Blastocatellia				b
BASV40	11	322	0.0023706005407892	0.345643395223229	0.133746094939892	M4	1.5772019111516	0.628099173553719	Connectors	Gemmatimonadota	Gemmatimonadetes	Gemmatimonadales	Gemmatimonadaceae	uncultured	b
BASV41	8	86	0.00222101830155549	0.302401924197704	0.115469351033911	M3	0.0948801905702167	0.65625	Connectors	Proteobacteria	Alphaproteobacteria	Rhizobiales	Xanthobacteraceae	Bradyrhizobium	b
BASV42	3	1	0.00186596404121737	0.109373797217504	0.165907497007006	M5	-0.543400095	0	Peripheral nodes	Proteobacteria	Gammaproteobacteria	Burkholderiales	Sutterellaceae	uncultured	b
BASV43	8	198	0.00227039786761067	0.26409435199293	0.121844959373207	M5	-0.543400095	0.75	Connectors	Acidobacteriota	Vicinamibacteria	Vicinamibacterales	Vicinamibacteraceae	Vicinamibacteraceae	b
BASV44	9	144	0.00212240345527013	0.226404990499179	0.191268250178871	M4	-0.635968513	0.790123456790123	Connectors	Acidobacteriota	Blastocatellia				b
BASV45	5	107	0.00195494813965858	0.047915267838211	0.0913837195299051	M1	-0.51325301	0.56	Peripheral nodes	Actinobacteriota	Thermoleophilia	Gaiellales	uncultured	uncultured	b
BASV46	10	236	0.00221003633545879	0.176584512797914	0.150039316251426	M2	-0.467863868	0.8	Connectors	Acidobacteriota	Vicinamibacteria	Vicinamibacterales			b
BASV47	5	41	0.00198594449823552	0.0927476102705111	0.129070648824409	M8	-1.08012345	0.8	Connectors	Chloroflexi	P2-11E	P2-11E	P2-11E	P2-11E	b
BASV49	4	22	0.00189308449281469	0.099536461036801	0.130770811048221	M7	-1.166666667	0.75	Connectors	Gemmatimonadota	Gemmatimonadetes	Gemmatimonadales	Gemmatimonadaceae		b
BASV50	6	105	0.00215685196751926	0.14563976094097	0.0933672421243527	M5	-1.018875179	0.777777777777778	Connectors	Gemmatimonadota	Gemmatimonadetes	Gemmatimonadales	Gemmatimonadaceae	uncultured	b
BASV51	7	302	0.00214980846982439	0.122292700071865	0.0762239397009131	M3	-0.885548445	0.775510204081633	Connectors	Acidobacteriota	Holophagae	Subgroup_7	Subgroup_7	Subgroup_7	b
BASV52	7	200	0.00217092108130016	0.148463195976771	0.131620892160127	M3	-0.395334127	0.693877551020408	Connectors	Acidobacteriota	Vicinamibacteria	Vicinamibacterales	Vicinamibacteraceae	Vicinamibacteraceae	b
BASV54	4	23	0.00188956500479521	0.0583968310162619	0.116319432145817	M1	-0.51325301	0.375	Peripheral nodes	Chloroflexi	P2-11E	P2-11E	P2-11E	P2-11E	b
BASV56	9	206	0.00228198364482485	0.21085579535309	0.0837329895227503	M4	0.101754962009781	0.666666666666667	Connectors	Actinobacteriota	MB-A2-108	MB-A2-108	MB-A2-108	MB-A2-108	b
BASV57	9	151	0.00223908038047642	0.294937526908422	0.0840163498933857	M3	0.585094508516337	0.592592592592593	Peripheral nodes	Methylomirabilota	Methylomirabilia	Rokubacteriales	Rokubacteriales	Rokubacteriales	b
BASV58	9	77	0.00222166430699019	0.314202992160471	0.104134936208497	M2	-0.908206332	0.716049382716049	Connectors	Acidobacteriota	Vicinamibacteria	Vicinamibacterales	Vicinamibacteraceae	Vicinamibacteraceae	b
BASV59	5	130	0.00205418452146013	0.0816973613257619	0.0847247508199741	M8	-1.08012345	0.8	Connectors	Gemmatimonadota	Gemmatimonadetes	Gemmatimonadales	Gemmatimonadaceae	Roseisolibacter	b
BASV60	8	114	0.00216229495717474	0.276207703521858	0.122553360299795	M5	-0.543400095	0.6875	Connectors	Acidobacteriota	Holophagae	Subgroup_7	Subgroup_7	Subgroup_7	b
BASV61	13	290	0.00228259504219085	0.328270036911457	0.0997428504636484	M5	0.883025155060866	0.686390532544379	Connectors	Proteobacteria	Gammaproteobacteria	Burkholderiales	Nitrosomonadaceae	MND1	b
BASV63	3	38	0.00174056679037712	0.0412095639063399	0.122128319743842	M1	-1.6766265	0.666666666666667	Connectors	Methylomirabilota	Methylomirabilia	Rokubacteriales	Rokubacteriales	Rokubacteriales	b
BASV64	13	308	0.00238701115067577	0.426375249770921	0.104985017320403	M5	1.83397532204949	0.568047337278107	Peripheral nodes	Actinobacteriota	Acidimicrobiia	IMCC26256	IMCC26256	IMCC26256	b
BASV65	9	214	0.00223799089688822	0.281331714938101	0.171574704419713	M2	0.412821059929725	0.641975308641975	Connectors	Acidobacteriota	Blastocatellia	Pyrinomonadales	Pyrinomonadaceae	RB41	b
BASV66	8	286	0.00228970806861658	0.234312413756591	0.108527021953345	M2	-0.027521404	0.65625	Connectors	Proteobacteria	Alphaproteobacteria	Rhizobiales	KF-JG30-B3	KF-JG30-B3	b
BASV67	7	96	0.002152838063252	0.233028145372059	0.102009733428731	M2	0.412821059929725	0.448979591836735	Peripheral nodes	Actinobacteriota	Actinobacteria	Frankiales	Geodermatophilaceae	Blastococcus	b
BASV68	7	179	0.00217857849591164	0.254475333194029	0.0854331517465625	M2	0.412821059929725	0.448979591836735	Peripheral nodes	Actinobacteriota	Thermoleophilia	Solirubrobacterales	67-14	67-14	b
BASV71	10	252	0.00231525832135806	0.30710643255116	0.096342526016024	M3	1.07530882646246	0.58	Peripheral nodes	Acidobacteriota	Blastocatellia	Pyrinomonadales	Pyrinomonadaceae	RB41	b
BASV73	7	60	0.00205853018912967	0.157029980584513	0.115611031219229	M5	0.407550071566553	0.448979591836735	Peripheral nodes	Actinobacteriota	Thermoleophilia	Solirubrobacterales	67-14	67-14	b
BASV74	2	3	0.00167379843456502	0.0305283559252669	0.112352386956922	M7	-1.166666667	0.5	Peripheral nodes	Acidobacteriota	Vicinamibacteria	Vicinamibacterales	Vicinamibacteraceae	Vicinamibacteraceae	b
BASV75	10	162	0.00232120680598003	0.361386770387915	0.119578076408124	M2	0.853163523854764	0.58	Peripheral nodes	Acidobacteriota	Blastocatellia	Pyrinomonadales	Pyrinomonadaceae	RB41	b
BASV77	13	273	0.00233345094568905	0.405768760327338	0.0943590034215765	M3	3.03616609824694	0.378698224852071	Module hubs	Gemmatimonadota	Gemmatimonadetes	Gemmatimonadales	Gemmatimonadaceae	Gemmatimonas	b
BASV80	10	189	0.00224044603747788	0.326500416997078	0.090108597862046	M2	-0.027521404	0.74	Connectors	Acidobacteriota	Blastocatellia	Pyrinomonadales	Pyrinomonadaceae	RB41	b
BASV82	11	239	0.00229644522205628	0.240435046531358	0.0759405793302778	M4	0.83947843658069	0.727272727272727	Connectors	Proteobacteria	Alphaproteobacteria	Rhizobiales	Rhizobiales_Incertae_Sedis	Nordella	b
BASV84	7	150	0.00215364903697887	0.149216588708469	0.0816077867429851	M4	0.101754962009781	0.612244897959184	Peripheral nodes	Proteobacteria	Gammaproteobacteria	Burkholderiales	Comamonadaceae		b
BASV86	10	371	0.00222159927871647	0.205413848011621	0.10271813435532	M3	2.0557374623547	0.34	Peripheral nodes	Proteobacteria	Gammaproteobacteria	Burkholderiales	TRA3-20	TRA3-20	b
BASV87	3	12	0.00193217431660794	0.153272647993941	0.0964842062013417	M2	-0.908206332	0.444444444444444	Peripheral nodes	Proteobacteria	Alphaproteobacteria	Rhizobiales	Xanthobacteraceae		b
BASV88	11	313	0.00228650903862565	0.317516535455759	0.081182746187032	M1	1.81349396952192	0.545454545454545	Peripheral nodes	Acidobacteriota	Blastocatellia	Pyrinomonadales	Pyrinomonadaceae	RB41	b
BASV89	8	159	0.00221411917231753	0.199358014467723	0.0844413904493387	M5	0.883025155060866	0.40625	Peripheral nodes	Chloroflexi	KD4-96	KD4-96	KD4-96	KD4-96	b
BASV93	9	214	0.00222216317286301	0.253410631910745	0.0868499535997393	M2	-0.027521404	0.716049382716049	Connectors	Acidobacteriota	Blastocatellia	Pyrinomonadales	Pyrinomonadaceae	RB41	b
BASV94	3	25	0.00168358188289219	0.0369714841142519	0.0801909848898082	M7	0.333333333333333	0.444444444444444	Peripheral nodes	Acidobacteriota	Vicinamibacteria	Vicinamibacterales	Vicinamibacteraceae	Vicinamibacteraceae	b
BASV95	11	249	0.00233796304606146	0.350000638637049	0.123545121597019	M5	0.407550071566553	0.644628099173554	Connectors	Acidobacteriota	Vicinamibacteria	Vicinamibacterales	Vicinamibacteraceae	Vicinamibacteraceae	b
BASV96	5	55	0.00202303173209374	0.130433136209561	0.0925171610124466	M3	-0.395334127	0.56	Peripheral nodes	Proteobacteria	Gammaproteobacteria	Burkholderiales	Nitrosomonadaceae	Ellin6067	b
BASV98	14	544	0.00235187978685756	0.320329150031289	0.0804743452604436	M5	0.883025155060866	0.663265306122449	Connectors	Acidobacteriota	Blastocatellia	Elev-16S-573	Elev-16S-573	Elev-16S-573	b
BASV99	6	104	0.00192010188524401	0.0672084749167719	0.0845830706346564	M3	-0.395334127	0.666666666666667	Connectors	Proteobacteria	Alphaproteobacteria	Rhizobiales	Hyphomicrobiaceae	Pedomicrobium	b
BASV104	4	22	0.00204436524565453	0.125767118032681	0.0701316917322528	M4	-0.635968513	0.375	Peripheral nodes	Acidobacteriota	Blastocatellia	Pyrinomonadales	Pyrinomonadaceae	RB41	b
BASV105	11	409	0.0023617443744533	0.231533569897608	0.0847247508199741	M4	0.101754962009781	0.743801652892562	Connectors	Actinobacteriota	Rubrobacteria	Rubrobacterales	Rubrobacteriaceae	Rubrobacter	b
BASV106	6	86	0.0021906030515658	0.171134255499327	0.0769323406275015	M1	-0.51325301	0.611111111111111	Peripheral nodes	Proteobacteria	Gammaproteobacteria	Steroidobacterales	Steroidobacteraceae		b
BASV110	5	60	0.00206401176154354	0.112726115208797	0.0857165121171978	M4	-0.635968513	0.56	Peripheral nodes	Acidobacteriota	Vicinamibacteria	Vicinamibacterales	Vicinamibacteraceae	Vicinamibacteraceae	b
BASV111	12	315	0.0022713363015335	0.26854412240666	0.0808993858163966	M6	1.2986562041233	0.736111111111111	Connectors	Acidobacteriota	Vicinamibacteria	Vicinamibacterales	uncultured	uncultured	b
BASV113	7	85	0.0022064869362285	0.268671093003733	0.0867082734144216	M3	0.0948801905702167	0.612244897959184	Peripheral nodes						b
BASV115	6	60	0.00214696051522318	0.212446973996535	0.0841580300787033	M2	-0.467863868	0.666666666666667	Connectors	Actinobacteriota	Thermoleophilia	Solirubrobacterales	Solirubrobacteraceae	Solirubrobacter	b
BASV116	8	131	0.00216229543091244	0.195109305721372	0.078065782110043	M3	0.0948801905702167	0.6875	Connectors	Proteobacteria	Alphaproteobacteria	Rhizobiales	uncultured	uncultured	b
BASV117	6	99	0.00207126420413879	0.139835432445772	0.116461112331135	M9	0	0.777777777777778	Connectors	Acidobacteriota	Blastocatellia	Pyrinomonadales	Pyrinomonadaceae	RB41	b
BASV118	6	114	0.00211378558117267	0.132704311070132	0.0786325028513137	M4	-0.635968513	0.666666666666667	Connectors	Acidobacteriota	Holophagae	Subgroup_7	Subgroup_7	Subgroup_7	b
BASV121	9	170	0.00210080255888147	0.138051162199072	0.0738153765505125	M4	0.101754962009781	0.666666666666667	Connectors	Proteobacteria	Gammaproteobacteria	Burkholderiales	Nitrosomonadaceae	MND1	b
BASV123	5	35	0.0020242341757762	0.182960652876103	0.0862832328584686	M2	-0.467863868	0.56	Peripheral nodes	Proteobacteria	Gammaproteobacteria	CCD24	CCD24	CCD24	b
BASV124	6	106	0.00207685762749462	0.113800186844746	0.0852914715612448	M8	1.08012344973464	0.666666666666667	Connectors						b
BASV126	10	269	0.00231617815411467	0.311977738182673	0.0739570567358302	M2	0.853163523854764	0.58	Peripheral nodes	Acidobacteriota	Vicinamibacteria	Vicinamibacterales	Vicinamibacteraceae	Vicinamibacteraceae	b
BASV130	5	46	0.00195240658350093	0.114461255324075	0.0767906604421839	M1	-0.51325301	0.56	Peripheral nodes	Proteobacteria	Gammaproteobacteria	Burkholderiales	Comamonadaceae	Variovorax	b
BASV133	5	39	0.00200851659461763	0.0898584283385415	0.0784908226659961	M4	-0.635968513	0.56	Peripheral nodes	Actinobacteriota	Thermoleophilia	Solirubrobacterales	Solirubrobacteraceae	Solirubrobacter	b
BASV144	5	72	0.00207270321402455	0.190239470877214	0.0743820972917833	M3	-1.375762763	0.72	Connectors	Acidobacteriota	Vicinamibacteria	Vicinamibacterales	Vicinamibacteraceae		b
BASV157	9	164	0.00221783987248816	0.208833132213708	0.08741667434101	M5	0.407550071566553	0.641975308641975	Connectors	Acidobacteriota	Blastocatellia	Pyrinomonadales	Pyrinomonadaceae	RB41	b
BASV160	6	142	0.00199972826346046	0.0714813024264218	0.0715484935854296	M1	-0.51325301	0.666666666666667	Connectors	Planctomycetota	Phycisphaerae	Tepidisphaerales	WD2101_soil_group	WD2101_soil_group	b
BASV178	7	255	0.00215250754733668	0.216688986073144	0.0756572189596424	M6	1.2986562041233	0.448979591836735	Peripheral nodes	Acidobacteriota	Blastocatellia	Pyrinomonadales	Pyrinomonadaceae	RB41	b
BASV185	5	66	0.00204040897507999	0.0962773918338001	0.0825995480402088	M3	-0.395334127	0.48	Peripheral nodes	Acidobacteriota	Acidobacteriae	Bryobacterales	Bryobacteraceae	Bryobacter	b
BASV215	7	129	0.00218364500167786	0.22439418952889	0.0814661065576674	M1	0.0684337346989404	0.571428571428571	Peripheral nodes	Acidobacteriota	Blastocatellia	Pyrinomonadales	Pyrinomonadaceae	RB41	b
BASV217	6	120	0.00205995473312872	0.100379062726107	0.0828829084108442	M3	-0.395334127	0.611111111111111	Peripheral nodes	Proteobacteria	Alphaproteobacteria	Rhizobiales	Xanthobacteraceae	Rhodoplanes	b
BASV223	6	48	0.00202807413770321	0.166765201377938	0.0750904982183717	M3	-0.395334127	0.666666666666667	Connectors	Proteobacteria	Alphaproteobacteria	Rhizobiales	Xanthobacteraceae	uncultured	b
BASV404	7	165	0.00216150413066694	0.170981123780596	0.13757145994347	M2	0.412821059929725	0.448979591836735	Peripheral nodes	Proteobacteria	Alphaproteobacteria	Sphingomonadales	Sphingomonadaceae	Sphingopyxis	b
BASV507	6	184	0.00210036123547819	0.106610304995913	0.0743820972917833	M5	-0.543400095	0.611111111111111	Peripheral nodes	Gemmatimonadota	Longimicrobia	Longimicrobiales	Longimicrobiaceae	YC-ZSS-LKJ147	b
