# Supplementary material for: Microbial interactions mediate the fairy ring type effects on alpine meadow plant communities on the Tibetan plateau
Source: Environ Microbiome. 2026 Mar 10;21:55. doi: 10.1186/s40793-026-00873-z (PMC13088534; doi:10.1186/s40793-026-00873-z)
Supplement: Supplementary file 2 — Supplementary Material 2 [file 40793_2026_873_MOESM2_ESM.zip › co-occurrence network/cross-K/T3/Clitocybe_10on_edge.csv]

Source	Target	Interaction	weight
FASV4	FASV47	+	0.964913526249735
FASV4	FASV107	-	0.806983301082052
FASV4	FASV243	+	0.890759294866927
FASV4	FASV322	-	0.71391601632399
FASV4	FASV486	+	0.919653924175913
FASV4	FASV660	+	0.901277069933447
FASV7	FASV38	+	0.91102391374909
FASV7	FASV1	+	0.995483428844231
FASV7	FASV74	+	0.951775694209947
FASV7	FASV104	+	0.918351266693522
FASV7	FASV109	+	0.806741684631261
FASV7	FASV165	+	0.956394140586326
FASV7	FASV174	+	0.91008784581801
FASV7	FASV660	+	0.985984300676354
FASV7	FASV851	+	0.91822670571761
FASV7	FASV1473	+	0.945154786443018
FASV7	BASV9	+	0.827731194316534
FASV7	BASV10	+	0.986079269200348
FASV7	BASV41	-	0.641390328966543
FASV9	FASV27	-	0.855769558345999
FASV9	FASV6	-	1
FASV9	FASV179	-	0.882086707724111
FASV9	FASV280	+	0.703252676588447
FASV9	FASV229	+	0.737061481236425
FASV9	BASV39	-	0.812042213086866
FASV10	FASV77	-	0.752684290599252
FASV10	FASV96	+	0.968997846111946
FASV10	FASV851	+	0.585745706810132
FASV10	BASV47	+	0.826223453226339
FASV13	FASV91	-	0.970780598576161
FASV13	FASV229	-	0.908089582302124
FASV13	FASV386	+	0.970295198973839
FASV13	BASV31	-	0.641445720316079
FASV16	FASV111	+	0.634053959901544
FASV16	FASV71	-	0.8141887909141
FASV16	FASV6	-	0.765756469066481
FASV16	FASV180	-	0.831194392826158
FASV17	FASV104	-	0.947599997395936
FASV17	FASV165	+	0.692062888513254
FASV17	FASV5	+	1
FASV17	FASV851	-	1
FASV17	BASV32	+	0.519926002759483
FASV17	BASV61	+	0.636696607949353
FASV17	BASV65	-	1
FASV21	FASV47	+	0.969315556803524
FASV21	FASV180	-	0.881624869344822
FASV21	FASV324	+	0.688292360305146
FASV21	FASV322	+	0.662291872010319
FASV21	FASV739	+	0.849336615840495
FASV21	BASV46	+	0.782469751916437
FASV21	BASV68	-	0.865743051677048
FASV22	FASV30	-	1
FASV22	FASV74	-	1
FASV22	FASV83	-	0.820766943586248
FASV22	FASV84	-	0.997238059112003
FASV22	BASV6	+	0.788365777663732
FASV22	BASV30	-	1
FASV27	FASV53	-	0.789862198100818
FASV27	FASV2	-	0.768710094597983
FASV27	FASV1273	-	0.91215647502496
FASV33	FASV48	-	0.840231145807324
FASV33	FASV74	+	0.953113175052848
FASV33	FASV140	+	0.802016843606898
FASV33	FASV211	+	0.984354143325431
FASV33	FASV297	-	0.975800659261567
FASV33	FASV353	+	0.877581919465374
FASV33	FASV1473	+	0.918601235686685
FASV33	BASV10	+	0.945626449552562
FASV3	FASV81	-	0.910741989723903
FASV3	FASV83	-	0.788762350651619
FASV3	FASV140	-	0.782734554328481
FASV3	FASV29	-	0.577878046623451
FASV3	FASV174	-	0.920680090938421
FASV3	FASV312	+	0.898244263800507
FASV3	FASV833	-	0.973939887109636
FASV3	BASV52	-	0.790560490108481
FASV3	BASV63	-	0.762857513916929
FASV34	FASV2	-	0.906182132731616
FASV34	FASV79	-	0.9134969096856
FASV34	FASV386	+	0.763845979634123
FASV34	FASV401	+	0.727058143373897
FASV34	BASV10	-	0.858756635859428
FASV34	BASV24	-	0.620217508195872
FASV34	BASV25	+	0.781239719906819
FASV34	BASV35	+	0.738027486823675
FASV34	BASV44	-	0.97113049826008
FASV40	FASV38	+	0.717321069866609
FASV40	FASV109	-	0.767870518578994
FASV40	FASV195	-	0.7704104037627
FASV40	BASV17	-	0.972358973665584
FASV40	BASV47	-	0.926197919276592
FASV40	BASV65	-	0.764870186318214
FASV40	BASV66	-	0.777144778874023
FASV38	FASV229	-	0.935796932956876
FASV38	FASV401	-	0.903276709708626
FASV38	FASV449	-	0.755350999971561
FASV38	FASV557	-	0.914507025862262
FASV38	FASV739	-	0.926098318346693
FASV41	FASV68	-	0.89127851088483
FASV41	FASV179	-	0.872871079062455
FASV41	FASV178	-	0.930660837124854
FASV41	FASV224	+	0.837395805222778
FASV41	FASV242	+	0.860862034762041
FASV41	FASV551	+	0.688800544191961
FASV41	FASV944	-	0.883148777126993
FASV41	FASV1273	-	0.729623859881627
FASV41	BASV26	-	0.891124196931566
FASV41	BASV39	-	0.942884727271081
FASV42	FASV302	+	0.88677898898764
FASV42	FASV324	+	0.838275626821755
FASV42	FASV436	+	0.887009486039251
FASV42	FASV454	+	0.893029002318014
FASV42	BASV42	-	0.836421667901989
FASV47	FASV264	+	0.682638535187251
FASV47	FASV297	-	0.842950865543682
FASV47	FASV322	-	0.944100615970182
FASV47	FASV426	-	0.903460458907823
FASV47	FASV435	-	0.976297925161304
FASV47	FASV486	-	0.891748485751307
FASV48	FASV59	+	0.936902526370855
FASV48	FASV110	+	0.784806704503724
FASV48	FASV426	-	0.96479953550641
FASV48	FASV439	-	0.861459014905465
FASV48	FASV613	-	0.907851157916806
FASV48	FASV833	-	0.851397146679856
FASV48	FASV851	-	0.952569003753084
FASV48	FASV1000	-	0.991538756645731
FASV48	BASV64	+	0.942747931431476
FASV48	BASV73	-	0.852517323903903
FASV53	FASV833	-	0.931821088434234
FASV53	BASV31	+	0.927242753312385
FASV59	BASV19	-	0.726031649201676
FASV1	FASV140	-	0.778380274852643
FASV1	FASV422	-	0.576294690846469
FASV1	FASV851	-	0.909241639048089
FASV1	FASV944	-	0.683607884826719
FASV1	BASV23	+	0.845159083270602
FASV1	BASV41	-	0.910244937856396
FASV1	BASV61	-	0.959041146998257
FASV1	BASV66	-	0.847878170244126
FASV1	BASV68	-	0.927403015631182
FASV69	FASV73	-	0.941853448027054
FASV69	FASV272	+	0.817942420846735
FASV69	FASV296	-	0.757367369357383
FASV69	FASV312	+	0.937183427426607
FASV69	FASV1273	+	0.896787046101882
FASV69	BASV6	-	0.829886507952004
FASV69	BASV50	-	0.619248244575764
FASV69	BASV66	-	0.833289117763773
FASV73	FASV109	-	0.783571684363193
FASV73	FASV118	+	1
FASV73	FASV389	-	0.864223090684667
FASV73	FASV457	-	0.733297359619821
FASV73	FASV454	+	0.967189635769971
FASV73	BASV40	+	0.622612778610147
FASV73	BASV44	-	0.942891195137317
FASV74	FASV104	-	0.941359605420969
FASV74	FASV12	-	0.782433954782942
FASV74	FASV149	+	0.930872650039486
FASV74	FASV174	-	0.943214598198269
FASV74	FASV230	+	0.829127395408134
FASV74	FASV35	+	0.918013797588602
FASV74	FASV1113	+	0.975428656808847
FASV74	BASV9	+	0.961888575630863
FASV74	BASV77	-	0.818257270848303
FASV77	FASV129	-	0.790864127892735
FASV77	FASV324	-	0.805157398107064
FASV77	FASV454	-	0.803284609991788
FASV77	FASV603	-	0.978715854051176
FASV81	FASV11	-	0.791760345700055
FASV81	FASV264	+	0.979663666184551
FASV81	FASV229	-	0.778371127801909
FASV81	FASV739	+	0.884172190060701
FASV81	BASV12	-	0.785025106873207
FASV81	BASV29	-	0.75076476198012
FASV81	BASV33	-	0.756790228481423
FASV83	BASV58	+	0.869478439959607
FASV84	FASV240	-	0.531005469072798
FASV84	FASV436	-	0.796814061540272
FASV84	BASV16	-	0.633940756120768
FASV84	BASV52	-	0.811894091939996
FASV84	BASV86	-	0.942118964723943
FASV91	FASV104	-	1
FASV91	FASV85	-	0.83955606694847
FASV91	FASV110	-	0.896926716790542
FASV91	FASV439	+	0.864993854304981
FASV91	FASV486	+	0.93613427179733
FASV91	BASV33	-	0.752988212804238
FASV91	BASV44	-	0.867004620332327
FASV96	FASV110	-	0.965044381509835
FASV96	BASV32	+	0.420821581110062
FASV102	FASV293	-	0.919463310123354
FASV102	BASV17	-	0.939049775165977
FASV102	BASV41	-	0.418186595455222
FASV102	BASV47	-	0.92134158468247
FASV104	FASV85	-	0.885226637884686
FASV85	FASV6	+	0.906938726545615
FASV85	FASV5	-	1
FASV85	FASV257	-	0.915760408208047
FASV85	FASV833	+	0.898935315077689
FASV85	FASV851	-	0.984589467615303
FASV85	FASV1000	-	0.970854172581169
FASV85	BASV10	-	0.928422403133529
FASV85	BASV16	-	0.943467888574282
FASV85	BASV19	+	0.911872008355255
FASV85	BASV21	+	0.894145643998132
FASV68	FASV236	+	0.959858507872908
FASV68	BASV17	-	0.742849248792483
FASV68	BASV40	-	0.743845771644535
FASV107	FASV180	-	0.765965074637118
FASV107	FASV236	-	0.736705475676278
FASV107	FASV264	-	0.737525323382037
FASV107	FASV302	-	0.472522945860358
FASV107	FASV386	+	0.893004696269467
FASV107	BASV35	-	0.706070750640067
FASV107	BASV49	-	0.666078722944399
FASV107	BASV63	-	0.589808519497338
FASV110	FASV31	-	0.87050105785548
FASV110	FASV833	-	0.965115980331228
FASV110	FASV944	+	0.931411394645656
FASV110	FASV1000	-	0.905960552468259
FASV2	FASV140	-	0.911672704317394
FASV2	FASV280	+	0.967321114146754
FASV2	FASV324	+	0.971967928156307
FASV2	FASV1241	+	0.954079409613217
FASV2	BASV6	+	0.909113904625809
FASV2	BASV33	-	0.682319149455379
FASV2	BASV40	+	0.974226679771287
FASV2	BASV77	+	0.953143086977192
FASV111	FASV296	-	0.758874102629939
FASV111	FASV297	+	0.933976312598927
FASV111	FASV422	+	0.965982569269839
FASV111	FASV449	-	0.757938161527255
FASV111	FASV454	-	0.72589896084719
FASV111	FASV944	-	0.937345668697834
FASV111	FASV1000	-	0.716777438803524
FASV111	BASV35	-	0.790513432758622
FASV111	BASV41	-	0.750325034509184
FASV71	FASV178	-	0.956288748180657
FASV71	FASV401	+	0.825540941782684
FASV71	FASV454	+	0.928708792540678
FASV71	FASV1113	-	0.51219679729737
FASV118	FASV944	-	0.861629139371834
FASV118	BASV41	+	0.951617338234761
FASV12	FASV187	+	0.952941188652779
FASV12	FASV224	+	0.950744837725835
FASV12	FASV426	+	0.951645222125482
FASV12	BASV42	-	0.781821311119919
FASV12	BASV43	+	0.882950340143231
FASV12	BASV86	+	0.94262932481549
FASV129	FASV29	-	0.745579960536273
FASV129	FASV149	-	0.771971444040067
FASV129	FASV222	-	0.934662745775856
FASV129	FASV230	-	0.74564841592432
FASV140	FASV296	-	0.658671547203375
FASV140	BASV24	-	0.698217687436714
FASV140	BASV46	-	0.595497861436909
FASV140	BASV61	-	0.479715847369221
FASV140	BASV86	+	0.766550345228968
FASV6	FASV179	-	0.657477100601403
FASV29	FASV237	-	0.77847452632962
FASV29	FASV243	+	0.987410386342102
FASV29	FASV276	-	0.793634751236358
FASV29	FASV389	+	0.916185743977475
FASV29	BASV13	-	0.796812797496912
FASV29	BASV20	+	0.907540643388603
FASV29	BASV31	+	0.932862184120308
FASV29	BASV40	-	0.85996148580826
FASV29	BASV42	-	0.815821832205339
FASV29	BASV61	-	0.955854649789127
FASV29	BASV64	-	0.803028219688831
FASV94	FASV179	-	0.662953046945364
FASV94	FASV1000	+	0.979104077696579
FASV94	BASV43	+	0.798128899901885
FASV94	BASV61	+	0.908009335288854
FASV149	FASV242	+	0.712681140592885
FASV149	FASV324	-	0.822251682277038
FASV149	FASV340	-	0.933348241335767
FASV149	FASV449	-	0.710701555312439
FASV149	FASV486	-	0.825184033968963
FASV149	FASV557	-	0.911278519162218
FASV149	FASV833	-	0.91443206005447
FASV149	BASV11	-	0.961031230677383
FASV149	BASV52	-	0.775376493915328
FASV149	BASV65	-	0.90384620979992
FASV165	FASV243	+	0.767060277661656
FASV165	FASV353	-	0.841414905201199
FASV165	FASV229	-	0.97976149051486
FASV165	FASV486	-	0.81892098920002
FASV165	FASV613	-	0.885382633362289
FASV165	FASV660	-	0.883838480298795
FASV165	FASV944	-	0.912265916773049
FASV165	BASV16	-	0.958494789734571
FASV165	BASV58	-	0.753511353948195
FASV165	BASV73	-	0.899520664947024
FASV5	FASV35	+	0.988296103925849
FASV5	FASV237	-	0.737185821411265
FASV5	BASV30	-	0.95405204107663
FASV5	BASV68	+	0.973501778434455
FASV174	FASV312	+	0.813569082238003
FASV174	FASV446	-	0.732601890581787
FASV174	FASV449	-	1
FASV174	FASV1000	-	0.93955115020813
FASV174	FASV1273	-	0.927799334460303
FASV174	FASV1473	-	0.870442649305983
FASV174	BASV10	-	0.800804700624881
FASV174	BASV12	+	0.745233709722696
FASV174	BASV29	-	0.873569429138918
FASV179	FASV211	+	0.623982147120546
FASV179	FASV35	-	0.918567481372605
FASV179	FASV296	+	0.944162480326084
FASV179	FASV297	+	0.971628900871514
FASV179	FASV660	-	0.669823523424232
FASV179	FASV739	-	0.979936729878722
FASV179	BASV21	-	0.822630418313772
FASV179	BASV50	-	0.971797555247975
FASV180	FASV11	+	0.942101909255988
FASV180	FASV272	-	1
FASV180	FASV389	+	0.935943559923609
FASV180	FASV454	+	0.780971630431154
FASV180	FASV184	-	0.718972500755624
FASV180	FASV1473	-	1
FASV180	BASV22	-	0.856281728860798
FASV180	BASV25	-	0.891749695868428
FASV180	BASV27	-	0.919586544283592
FASV180	BASV33	-	0.809401233654232
FASV180	BASV36	+	0.702346782553848
FASV180	BASV50	+	0.866924319994258
FASV180	BASV56	-	0.868044529673576
FASV178	FASV302	+	0.625073138512433
FASV178	FASV322	-	0.917311019360166
FASV178	FASV427	+	0.713953556931371
FASV178	FASV449	+	0.968760351793913
FASV178	FASV457	+	0.976378306876755
FASV178	FASV486	+	0.991039977865602
FASV178	BASV19	-	0.833622611442412
FASV178	BASV43	-	0.840530364650173
FASV178	BASV50	-	0.896479442328005
FASV187	FASV79	-	0.921050099735464
FASV187	FASV422	-	0.940200520130386
FASV187	FASV965	+	0.952429797118833
FASV187	FASV1000	+	0.914537666817832
FASV187	FASV184	+	0.877120089844196
FASV187	BASV17	+	0.598394589027823
FASV187	BASV36	-	0.681833641544051
FASV187	BASV38	-	0.909964384034052
FASV187	BASV61	-	0.698630812828605
FASV187	BASV65	-	0.75003249428314
FASV187	BASV68	-	1
FASV195	FASV79	-	0.822442895669276
FASV195	FASV280	-	0.88593770081554
FASV195	FASV1113	-	0.945821367177703
FASV195	BASV17	+	0.971137318131789
FASV195	BASV18	+	0.94669815344275
FASV195	BASV20	+	0.90724828929413
FASV195	BASV22	+	0.960619367381903
FASV195	BASV23	+	0.90926135507413
FASV195	BASV36	+	0.894762811364855
FASV195	BASV63	-	0.870772200252429
FASV195	BASV64	-	1
FASV211	FASV31	-	0.921986414473238
FASV211	FASV264	-	0.697097575706043
FASV211	FASV296	-	0.875239022
FASV211	FASV426	-	0.917929897850785
FASV211	BASV12	-	0.913345088055705
FASV211	BASV21	-	0.720932431617946
FASV211	BASV38	+	0.917353841365428
FASV211	BASV39	+	0.94108182944426
FASV211	BASV41	+	0.893543282568726
FASV211	BASV43	+	0.901936306823872
FASV211	BASV44	+	0.910168476573381
FASV211	BASV46	+	0.801498690724754
FASV79	FASV257	-	0.735697182942574
FASV79	FASV264	-	1
FASV79	FASV229	-	0.869235126217692
FASV79	FASV401	-	0.901151054124992
FASV79	FASV422	-	0.814851407709166
FASV79	FASV436	-	0.800735350010146
FASV79	FASV965	-	0.858838665661916
FASV79	BASV44	-	0.898857584954439
FASV79	BASV68	+	0.908340925094417
FASV79	BASV73	+	0.953219155392038
FASV79	BASV86	+	0.989063738439209
FASV222	FASV230	+	0.961738078159611
FASV222	FASV237	+	0.866593524499923
FASV222	FASV240	+	0.861819121266655
FASV222	FASV293	+	0.784002166883935
FASV222	FASV426	-	0.878095926673403
FASV222	FASV427	-	0.990210130878515
FASV222	FASV944	-	0.879894220016903
FASV222	FASV1000	-	0.865025915637612
FASV222	FASV1473	-	0.940301977358122
FASV222	BASV20	+	0.95413700816766
FASV222	BASV23	-	0.974608516411776
FASV222	BASV73	-	0.813255548237149
FASV224	FASV242	-	0.859813820891236
FASV224	FASV302	+	0.985573264787995
FASV224	FASV312	+	0.990842150003644
FASV224	FASV324	+	0.941524886988738
FASV224	FASV322	+	0.960666995857886
FASV224	FASV353	+	0.943129466888607
FASV224	FASV229	+	0.921232647031419
FASV224	FASV386	+	0.963188998232207
FASV224	FASV389	+	0.923645629072001
FASV224	FASV401	-	0.89826023217481
FASV224	BASV68	-	0.967560667396784
FASV230	FASV322	+	0.952198894588876
FASV230	FASV660	+	0.965163750752046
FASV230	BASV12	+	0.601889171588303
FASV230	BASV32	-	0.858201481193333
FASV230	BASV33	-	0.778034917758436
FASV230	BASV61	-	0.703533002787326
FASV230	BASV64	-	0.900488874677613
FASV230	BASV77	-	0.935317092312804
FASV35	FASV297	-	0.968176828501514
FASV35	FASV965	+	0.830053450698463
FASV35	BASV20	+	0.976904010470776
FASV35	BASV21	+	0.946697982026952
FASV35	BASV23	+	0.860687857582192
FASV35	BASV25	+	0.906130532481878
FASV35	BASV26	+	0.972974025173965
FASV35	BASV27	+	0.950413318064161
FASV35	BASV29	+	0.874219361457431
FASV35	BASV30	+	0.818123811980242
FASV35	BASV31	+	0.953553183702552
FASV35	BASV46	+	0.659875049933898
FASV237	FASV240	-	0.83662425102477
FASV237	FASV242	-	0.929109138985441
FASV237	FASV340	-	0.813220411331925
FASV237	FASV353	-	0.932438067658418
FASV237	FASV409	-	0.937809208919631
FASV237	FASV660	-	0.961171600172327
FASV237	BASV38	-	0.928752094708998
FASV237	BASV58	+	0.987532202323126
FASV237	BASV61	+	0.988121433654291
FASV237	BASV64	+	0.94409559548008
FASV237	BASV66	+	0.962711774925252
FASV237	BASV68	+	0.897455663954597
FASV237	BASV73	+	0.958158199192778
FASV237	BASV77	+	0.876354399389074
FASV240	FASV242	+	0.966814816141021
FASV240	FASV236	+	0.963634210929715
FASV240	FASV20	+	0.87260173710866
FASV240	FASV439	-	0.785622381375216
FASV240	FASV436	-	1
FASV240	FASV944	-	0.931506753567958
FASV240	FASV1113	-	0.927144286882664
FASV240	FASV1273	-	0.82400461451757
FASV240	BASV8	-	0.838227698321531
FASV240	BASV26	-	0.906469958150775
FASV242	FASV11	-	0.843702979427761
FASV242	FASV276	-	0.809752238297834
FASV242	FASV386	+	0.958930825259362
FASV242	FASV389	+	0.963752009381989
FASV242	FASV409	+	0.957094907057847
FASV242	FASV426	+	0.962319119029978
FASV242	FASV427	+	0.922346935277673
FASV242	FASV435	+	0.900469677290108
FASV242	FASV439	+	0.967991538046237
FASV242	FASV436	+	0.918962872736055
FASV242	FASV446	+	0.974833228104306
FASV242	FASV457	+	0.89793882784217
FASV242	FASV454	+	0.922645608789273
FASV11	FASV293	-	0.964014425475804
FASV11	FASV486	+	0.940311747055763
FASV11	BASV10	+	0.952598537536613
FASV11	BASV12	+	0.952864881428715
FASV11	BASV21	+	0.993675942850154
FASV11	BASV38	+	0.781684985218773
FASV11	BASV64	-	0.742810473228395
FASV11	BASV65	-	0.996714443912985
FASV236	FASV297	-	0.839486718208369
FASV236	FASV312	-	0.892513156121726
FASV236	FASV324	-	0.878620063456871
FASV236	FASV386	-	0.817498479250798
FASV236	FASV557	-	0.886275682770745
FASV236	BASV27	+	0.668395917939484
FASV236	BASV33	-	0.90114151208148
FASV236	BASV52	+	0.951176507521969
FASV236	BASV54	+	0.977554036498963
FASV236	BASV58	+	0.994421679808792
FASV236	BASV63	+	0.98930086377106
FASV236	BASV65	+	0.931447431465265
FASV236	BASV66	+	0.888063120224436
FASV236	BASV68	+	0.987089076168764
FASV236	BASV73	+	0.953318485207428
FASV236	BASV86	+	0.870834396109662
FASV243	FASV31	+	0.966301316907004
FASV243	FASV257	+	0.948870025357532
FASV243	FASV324	+	0.834178801054901
FASV243	FASV457	-	0.77527790240334
FASV243	FASV454	-	1
FASV243	FASV1241	-	0.902397188540267
FASV243	FASV1473	-	0.927802390377822
FASV243	BASV6	-	0.796672234309509
FASV243	BASV12	-	0.81989448491099
FASV243	BASV31	-	0.874252360447311
FASV31	FASV307	-	0.860993617954792
FASV31	FASV439	+	0.931212453214367
FASV31	FASV436	+	0.96693555275706
FASV31	FASV449	+	0.989965041837339
FASV31	FASV454	+	0.969117879952524
FASV31	FASV486	+	0.808681359767654
FASV31	FASV551	+	0.874357910585911
FASV31	FASV557	+	0.903504812792198
FASV31	FASV603	+	0.951629460271169
FASV31	FASV739	+	0.831733792846796
FASV31	FASV833	+	0.939270431510698
FASV31	FASV851	+	0.945067748089855
FASV31	FASV944	+	0.986150053877375
FASV31	BASV29	-	0.823252962872015
FASV31	BASV30	-	1
FASV31	BASV49	-	0.818299286048629
FASV31	BASV54	-	0.871019744806287
FASV31	BASV58	-	0.863890485143124
FASV31	BASV66	-	0.895410421728014
FASV257	FASV324	-	0.943077257239128
FASV257	BASV9	-	0.901930067865881
FASV257	BASV32	+	0.813297420098555
FASV257	BASV35	+	0.88850120510489
FASV257	BASV42	+	0.916432380140329
FASV264	FASV340	-	0.767438211440129
FASV264	FASV322	-	1
FASV264	FASV457	-	0.815867330962339
FASV264	FASV551	-	0.874389403231171
FASV264	FASV613	-	0.879872158808417
FASV264	FASV851	-	0.845878493175185
FASV264	BASV12	-	0.907134313916719
FASV264	BASV66	-	0.929832972400981
FASV272	FASV324	+	0.941493055722397
FASV272	FASV340	+	0.970027460544542
FASV272	FASV353	+	0.984684995403436
FASV272	FASV386	+	0.973593114725834
FASV272	FASV389	+	0.804716215249352
FASV272	FASV401	+	0.910431954435516
FASV272	FASV409	+	0.870644737659751
FASV272	FASV426	+	0.945340231501692
FASV272	FASV435	+	0.869159840040017
FASV272	FASV436	+	0.915958088130378
FASV272	FASV486	-	0.870650647101321
FASV272	BASV17	-	0.71867592346697
FASV272	BASV47	-	0.800286124592055
FASV276	FASV324	-	0.970279473693637
FASV276	FASV833	+	0.918418166044518
FASV276	FASV1113	-	0.873356902565172
FASV276	BASV19	+	0.965554591455708
FASV276	BASV29	+	0.983304952738302
FASV276	BASV33	+	0.98496109389947
FASV280	FASV312	-	0.791387010388825
FASV280	FASV486	-	0.755599883051339
FASV280	FASV660	-	0.831363247677075
FASV280	BASV9	-	0.850117185781867
FASV280	BASV49	-	0.977678478677645
FASV293	FASV324	+	0.903150954019896
FASV293	FASV340	+	0.87380700117127
FASV293	FASV389	+	0.987051909071316
FASV293	FASV401	+	0.848193402269344
FASV293	FASV409	+	0.920788017997057
FASV293	FASV426	+	0.915480615257326
FASV293	FASV435	+	0.925380652191347
FASV293	FASV439	+	0.837052894966694
FASV293	FASV436	+	0.912054644570725
FASV293	FASV454	+	0.759931449938781
FASV293	FASV1000	+	0.931474348687507
FASV293	BASV19	-	0.656590829474684
FASV293	BASV20	-	1
FASV293	BASV38	-	1
FASV293	BASV41	-	0.936722131164557
FASV293	BASV43	-	0.705332548531234
FASV293	BASV50	-	0.674900013415559
FASV293	BASV54	+	0.677609326608777
FASV296	FASV302	-	0.756489305875373
FASV296	FASV965	-	0.895371269583622
FASV296	FASV1499	-	0.69484691925566
FASV296	BASV22	+	0.84826999867679
FASV296	BASV23	+	0.854291512266682
FASV296	BASV25	+	0.875868674852853
FASV296	BASV27	+	0.876398719924882
FASV296	BASV31	+	0.937038400441602
FASV296	BASV32	+	0.827730492311517
FASV296	BASV33	+	0.868305683763196
FASV296	BASV36	+	0.777162195057311
FASV296	BASV38	+	0.791989793357297
FASV296	BASV39	+	0.955612852059581
FASV296	BASV41	+	0.84923037113305
FASV296	BASV42	+	0.87296697273159
FASV296	BASV43	+	0.777623910607995
FASV296	BASV44	+	0.800919527715898
FASV297	FASV409	-	0.769551252642688
FASV297	FASV422	-	1
FASV297	FASV660	-	0.821328786114933
FASV297	FASV851	-	0.874387298069694
FASV297	FASV944	-	0.883581255357666
FASV297	FASV1273	-	0.836950869709885
FASV297	BASV21	-	0.902380847399599
FASV20	FASV307	-	0.930287012266503
FASV20	FASV439	+	0.94972575438693
FASV20	FASV436	+	0.97491041885423
FASV20	FASV449	+	0.987761335774693
FASV20	FASV454	+	0.980710499407457
FASV20	FASV486	+	0.815436190897875
FASV20	FASV551	+	0.926399230835873
FASV20	FASV557	+	0.870175026743208
FASV20	FASV603	+	0.952103146098834
FASV20	FASV739	+	0.875762952853422
FASV20	FASV851	+	0.924713480224433
FASV20	FASV944	+	0.99560552639404
FASV20	FASV965	+	0.987028861532103
FASV20	FASV184	+	0.815638753610728
FASV20	BASV36	-	0.774937117227067
FASV20	BASV38	-	0.85990480805855
FASV20	BASV68	-	0.968981746081361
FASV302	FASV307	-	0.901342569546083
FASV302	FASV446	-	0.933209682139412
FASV302	FASV603	-	0.912462190242658
FASV302	BASV20	+	0.846864800230283
FASV302	BASV26	-	0.965943284797544
FASV312	FASV436	+	0.705975467212017
FASV312	FASV1000	-	0.698109241784516
FASV312	FASV1113	-	0.945373566971423
FASV312	BASV21	-	0.814398503874038
FASV312	BASV23	-	0.969038064698818
FASV312	BASV29	-	0.796943823321942
FASV312	BASV49	-	0.863391500166042
FASV307	FASV454	-	0.720473815312154
FASV307	FASV551	+	0.618379721779716
FASV307	FASV739	-	0.909751309878717
FASV307	BASV8	+	0.976719965375037
FASV307	BASV9	+	0.961018653987922
FASV307	BASV11	+	0.943507770155836
FASV307	BASV13	+	0.975206010692297
FASV307	BASV16	+	0.924502874714716
FASV307	BASV17	+	0.990134894193053
FASV307	BASV18	+	0.865960028000893
FASV307	BASV19	+	0.884082731020684
FASV307	BASV20	+	0.940186539605211
FASV307	BASV22	+	0.939822752759987
FASV307	BASV23	+	0.953811891693953
FASV307	BASV24	+	0.944977558817396
FASV307	BASV26	+	0.946130153444536
FASV307	BASV27	+	0.906636759728814
FASV307	BASV30	+	0.922993703564461
FASV307	BASV32	+	0.879876996512756
FASV307	BASV33	+	0.874304994249333
FASV307	BASV35	+	0.933469802043189
FASV307	BASV50	+	0.63121909020697
FASV307	BASV64	+	0.810325612847065
FASV324	FASV229	-	0.6547572501291
FASV324	FASV386	-	0.88382353911955
FASV324	FASV603	-	0.765122074604411
FASV324	FASV739	-	0.988924105604585
FASV324	FASV965	-	0.783124903253674
FASV324	BASV17	-	0.842560347074609
FASV324	BASV64	+	0.580469069959506
FASV324	BASV77	-	0.953875127114426
FASV340	FASV436	+	0.966420583360431
FASV340	FASV446	+	0.93823075116869
FASV340	FASV457	+	0.936646961699493
FASV340	FASV486	+	0.969502072589469
FASV340	FASV551	+	0.880545740325695
FASV340	FASV557	+	0.996331269544049
FASV340	FASV613	+	0.807570266783956
FASV340	FASV603	+	0.893057194457702
FASV340	FASV660	+	0.916581616571031
FASV340	FASV833	+	0.923834165921413
FASV340	FASV851	+	0.956798910824642
FASV340	FASV940	+	0.909590989261859
FASV340	FASV965	+	0.944013907989917
FASV340	FASV1000	+	0.891582554863729
FASV340	FASV1241	+	0.92974681611785
FASV340	FASV1473	+	0.801409349085198
FASV340	FASV1499	+	0.935803932292202
FASV340	BASV8	+	0.98802286946524
FASV340	BASV21	+	0.716575318524007
FASV340	BASV41	-	0.704973202372106
FASV340	BASV42	-	1
FASV340	BASV66	-	0.849430839646306
FASV340	BASV77	-	0.861646753708971
FASV322	FASV353	-	0.977359303384242
FASV322	FASV409	-	0.819048526015745
FASV322	FASV660	-	0.858117129
FASV322	BASV38	-	0.960838687731525
FASV322	BASV58	+	0.961017587933695
FASV322	BASV61	+	0.965842724884871
FASV322	BASV64	+	0.982421896028611
FASV322	BASV66	+	0.996005518015504
FASV322	BASV73	+	0.959754677415257
FASV322	BASV77	+	0.838717131542972
FASV322	BASV86	+	0.964902637414512
FASV353	FASV229	+	0.935306692460616
FASV353	FASV389	+	0.892929701359735
FASV353	FASV401	+	0.965126893894928
FASV353	FASV409	+	0.930022263422533
FASV353	FASV426	+	0.995107784411513
FASV353	FASV427	+	0.964502327106629
FASV353	FASV449	+	0.835271803575782
FASV353	FASV457	+	0.988695047969788
FASV353	FASV486	+	0.969792251261262
FASV353	FASV551	+	0.981127373569231
FASV353	BASV19	-	0.749020025673675
FASV353	BASV20	-	1
FASV353	BASV38	-	0.792824921687721
FASV353	BASV41	-	0.841575983972766
FASV353	BASV43	-	0.943870161220294
FASV353	BASV50	-	0.857952386875875
FASV229	FASV401	-	0.920275430857938
FASV229	BASV18	-	0.93983549012602
FASV229	BASV33	+	0.954778677639155
FASV229	BASV35	+	0.977720240476206
FASV229	BASV38	+	0.97830533666387
FASV229	BASV40	+	0.985388258598469
FASV229	BASV41	+	0.826426908561398
FASV229	BASV42	+	0.946066969604825
FASV229	BASV43	+	0.851499304985176
FASV229	BASV46	+	0.94504855951007
FASV229	BASV49	+	0.896976384538776
FASV229	BASV52	+	0.927437081128853
FASV229	BASV56	+	0.998022800631291
FASV229	BASV65	+	0.769333059926191
FASV229	BASV66	+	0.791787106347867
FASV229	BASV77	+	0.951014044510214
FASV229	BASV86	+	0.957321851916055
FASV386	FASV389	+	0.988596639379648
FASV386	BASV68	-	0.929055685034883
FASV389	FASV944	+	0.90689053551891
FASV389	BASV22	+	0.89407898564311
FASV389	BASV24	+	0.981286367838192
FASV389	BASV32	+	0.967104182802256
FASV389	BASV38	+	0.961031667897962
FASV389	BASV43	+	0.921755277718843
FASV401	FASV409	+	0.665302916349224
FASV401	FASV739	-	0.811627327002956
FASV401	FASV833	-	0.846777224417398
FASV401	BASV13	-	0.760453738113856
FASV401	BASV17	-	0.910872684011995
FASV401	BASV22	-	0.895444241310628
FASV401	BASV41	-	0.939317411673293
FASV409	FASV557	-	0.851691464391795
FASV409	BASV11	+	0.984354047583316
FASV409	BASV12	+	0.953647960222687
FASV409	BASV16	+	0.882565549988504
FASV409	BASV18	+	0.927023292314311
FASV409	BASV19	+	0.989396310164062
FASV409	BASV20	+	0.962529640177419
FASV409	BASV21	+	0.90097731827856
FASV409	BASV22	+	0.829752111301685
FASV409	BASV23	+	0.960878771633497
FASV409	BASV25	+	0.988023958855765
FASV409	BASV26	+	0.953237851571462
FASV409	BASV27	+	0.935892467004403
FASV409	BASV30	+	0.893683266480966
FASV409	BASV31	+	0.856144430306098
FASV409	BASV32	+	0.870372721726597
FASV409	BASV33	+	0.872840780527798
FASV409	BASV36	+	0.954171564360123
FASV409	BASV38	+	0.836595185287827
FASV409	BASV39	+	0.879642742263562
FASV409	BASV41	+	0.968070773052574
FASV409	BASV42	+	0.940753120590536
FASV409	BASV43	+	0.905134600872467
FASV409	BASV44	+	0.903992098399827
FASV409	BASV47	-	1
FASV409	BASV65	+	0.781681946405462
FASV422	FASV557	-	0.961354713339815
FASV422	FASV613	-	1
FASV422	FASV1499	-	0.843386224637405
FASV422	BASV9	-	0.876018879397809
FASV422	BASV11	-	0.743750323605782
FASV422	BASV18	-	0.965075034786766
FASV422	BASV36	-	0.997294996635399
FASV426	FASV486	-	0.760110735670293
FASV426	FASV833	-	0.798537081225632
FASV426	BASV9	+	0.922730158080358
FASV426	BASV16	+	0.88861875929517
FASV426	BASV17	+	0.844673308191695
FASV426	BASV19	+	0.936728544108673
FASV426	BASV21	+	0.958172181641731
FASV426	BASV23	+	0.876383843782437
FASV426	BASV25	+	0.909488181817796
FASV426	BASV33	+	0.801078238586016
FASV426	BASV35	+	0.774131029268426
FASV426	BASV39	+	0.829093568321835
FASV426	BASV40	+	0.821106895719417
FASV426	BASV44	+	0.866128868492879
FASV427	FASV613	-	0.841924508764543
FASV427	FASV603	-	0.734795315660417
FASV427	BASV10	-	0.626459232714194
FASV427	BASV12	-	0.917364822653896
FASV427	BASV19	-	0.959824429188733
FASV427	BASV38	-	0.965921023259759
FASV427	BASV47	-	0.807358798068037
FASV435	FASV944	-	0.860038420310507
FASV439	FASV940	-	0.816807161865488
FASV439	FASV944	-	0.948066258074965
FASV439	BASV18	-	0.748057380559607
FASV439	BASV20	-	0.962165144715614
FASV439	BASV25	-	0.9178867747396
FASV439	BASV44	-	0.965908536198115
FASV436	FASV1499	-	0.944345473801429
FASV436	BASV22	+	0.980945948956705
FASV436	BASV23	+	0.975215436119887
FASV436	BASV27	+	0.951864986319979
FASV436	BASV29	+	0.888528093990753
FASV436	BASV30	+	0.960835342055157
FASV436	BASV31	+	0.837496357987114
FASV436	BASV33	+	0.941013098183748
FASV436	BASV36	+	0.959217441137604
FASV436	BASV39	+	0.889824417269521
FASV436	BASV47	+	0.805874487578298
FASV436	BASV49	+	0.725338265345777
FASV436	BASV54	+	0.944298146810711
FASV436	BASV56	+	0.960666950873861
FASV436	BASV64	+	0.949805974840874
FASV446	FASV613	+	0.679457312959619
FASV446	BASV8	-	0.907408970802896
FASV446	BASV9	-	0.853704355104943
FASV446	BASV30	-	0.781022392624282
FASV446	BASV32	-	0.852296806558873
FASV446	BASV39	-	0.968666903403445
FASV446	BASV64	-	0.988455268635861
FASV449	BASV12	-	0.837052824231617
FASV449	BASV38	+	0.980274559980173
FASV449	BASV39	+	0.964157910880122
FASV449	BASV41	+	0.887520124101638
FASV449	BASV43	+	0.918082775025865
FASV449	BASV44	+	0.966138632929528
FASV449	BASV46	+	0.913312578552075
FASV449	BASV47	+	0.928735575667019
FASV449	BASV49	+	0.849853075935163
FASV449	BASV50	+	0.980033170638866
FASV449	BASV54	+	0.985548310055016
FASV449	BASV56	+	0.96437560996178
FASV449	BASV58	+	0.927050396587163
FASV449	BASV63	+	0.902779971478942
FASV449	BASV64	+	0.877066085176348
FASV449	BASV66	+	0.899228139602622
FASV449	BASV73	+	0.925847667404186
FASV449	BASV77	+	0.800498587480091
FASV449	BASV86	+	0.895092163622311
FASV457	FASV486	+	0.926237035274636
FASV457	FASV551	+	0.892214218293591
FASV457	FASV557	+	0.89216384910609
FASV457	FASV613	+	0.910788804671994
FASV457	FASV660	+	0.97679872597673
FASV457	FASV739	+	0.938334017587278
FASV457	FASV851	+	0.952682090509294
FASV457	BASV6	+	0.69617780632997
FASV457	BASV27	-	0.958630936726607
FASV457	BASV46	-	0.829896504146777
FASV457	BASV50	-	0.819403098803177
FASV457	BASV54	-	0.95523159433199
FASV457	BASV66	+	0.755498782716009
FASV454	FASV1113	+	0.7051141919388
FASV454	BASV42	-	0.944663156181226
FASV454	BASV65	+	0.893437614896355
FASV454	BASV66	+	0.898318866345665
FASV454	BASV73	+	0.956977111134036
FASV454	BASV86	+	0.968500024459038
FASV486	FASV613	+	0.7718864243123
FASV486	FASV603	+	0.908894848987083
FASV486	FASV660	+	0.847415654726134
FASV486	FASV851	+	0.892969224597001
FASV486	FASV940	+	0.87968222844307
FASV486	FASV965	+	0.944296859949056
FASV486	FASV1000	+	0.903491075518397
FASV486	FASV1241	+	0.926115024813025
FASV486	FASV1473	+	0.8292611570837
FASV486	FASV1499	+	0.937332335501986
FASV486	BASV8	+	0.950033407563247
FASV486	BASV9	+	0.967931199034806
FASV486	BASV10	+	0.975209535948496
FASV486	BASV11	+	0.950289388535295
FASV486	BASV18	+	0.892932662487111
FASV486	BASV31	+	0.862882998648062
FASV486	BASV54	-	0.797554852884032
FASV486	BASV56	-	1
FASV551	FASV739	-	0.896915895937758
FASV551	FASV940	-	0.934006787136558
FASV551	FASV965	-	0.841906196855009
FASV551	FASV184	-	0.840779427953355
FASV551	FASV1499	+	0.730725210318204
FASV551	BASV22	-	0.90694393754551
FASV551	BASV77	+	0.694604067820973
FASV557	FASV739	-	0.852249867966014
FASV557	BASV8	+	0.962928200126632
FASV557	BASV9	+	0.982027138671661
FASV557	BASV11	+	0.985785131066298
FASV557	BASV13	+	0.982965547387214
FASV557	BASV16	+	0.883264361717682
FASV557	BASV17	+	0.914052226230829
FASV557	BASV18	+	0.946776184948154
FASV557	BASV19	+	0.966459869819201
FASV557	BASV20	+	0.972636198049047
FASV557	BASV22	+	0.895169908169793
FASV557	BASV23	+	0.950745902800556
FASV557	BASV24	+	0.979841768598127
FASV557	BASV26	+	0.97962027443217
FASV557	BASV27	+	0.981599514995775
FASV557	BASV30	+	0.971592215552852
FASV557	BASV32	+	0.846416878168786
FASV557	BASV33	+	0.919602420747661
FASV557	BASV35	+	0.9692290036797
FASV557	BASV38	+	0.945817682431929
FASV557	BASV39	+	0.918028000529421
FASV557	BASV40	+	0.965008365893119
FASV557	BASV41	+	0.968793640386794
FASV557	BASV43	+	0.916875034338812
FASV557	BASV44	+	0.938785638008016
FASV557	BASV47	+	0.92449087515783
FASV557	BASV49	+	0.924509477980338
FASV557	BASV50	+	0.914783213023867
FASV613	FASV1499	-	0.773288310033112
FASV613	BASV6	-	0.825379009356693
FASV613	BASV27	-	0.698232397352931
FASV613	BASV30	-	0.983552414541307
FASV613	BASV36	-	0.89656031457481
FASV613	BASV61	-	0.936730374848842
FASV603	BASV26	-	0.953821968034391
FASV603	BASV43	+	0.956529177620264
FASV603	BASV47	+	0.903855406978495
FASV603	BASV50	+	0.930230395296135
FASV603	BASV52	+	0.857187363846676
FASV603	BASV54	+	0.964183763562942
FASV603	BASV56	+	0.792789723710205
FASV603	BASV61	+	0.920541713702603
FASV603	BASV64	+	0.939411117946675
FASV603	BASV66	+	0.851206849149867
FASV603	BASV73	+	0.942273416684122
FASV660	FASV851	+	0.779870270902167
FASV660	FASV940	+	0.678729781089305
FASV660	FASV1000	+	0.937343245839315
FASV660	FASV1113	+	0.961672876107612
FASV660	FASV1473	+	0.925365292515145
FASV660	BASV9	+	0.923415680709906
FASV660	BASV10	+	0.894788795348277
FASV660	BASV11	+	0.8975170662605
FASV660	BASV44	-	0.878517331320658
FASV660	BASV46	-	1
FASV660	BASV77	-	0.782528488478949
FASV739	FASV851	-	0.856055424709165
FASV739	FASV944	-	0.865503154199766
FASV739	FASV1273	-	0.933184941000421
FASV739	BASV21	-	0.981718905843998
FASV739	BASV66	-	0.695380259715616
FASV833	FASV944	-	0.888318495347014
FASV833	BASV12	+	0.964553184039277
FASV833	BASV19	+	0.951553601973641
FASV833	BASV20	+	0.867634268686367
FASV833	BASV22	+	0.898518716377827
FASV833	BASV24	+	0.980467312645583
FASV833	BASV26	+	0.918574412985871
FASV833	BASV29	+	0.931955328243308
FASV833	BASV38	+	0.807659598780607
FASV833	BASV39	+	0.806874442320754
FASV833	BASV42	+	0.912585489106417
FASV833	BASV43	+	0.917047000619005
FASV833	BASV49	+	0.916097550326098
FASV833	BASV56	+	0.948354208301562
FASV833	BASV58	+	0.880131119961185
FASV833	BASV61	+	0.963474120026413
FASV851	BASV20	-	1
FASV851	BASV38	-	0.86848815697537
FASV851	BASV41	-	0.865087399547932
FASV851	BASV43	-	0.851919632148351
FASV851	BASV50	-	0.715269417625115
FASV940	FASV1000	-	0.773649438347046
FASV940	BASV46	-	0.924306862419604
FASV940	BASV73	+	0.87811821833674
FASV940	BASV77	+	0.914345812959024
FASV944	FASV965	+	0.975796095112781
FASV944	FASV1113	+	0.959772301684093
FASV944	FASV1273	+	0.873535360540249
FASV944	FASV184	+	0.79537784730412
FASV944	FASV1499	+	0.872807729889875
FASV944	BASV10	+	0.877188585321483
FASV944	BASV12	+	0.968252248458022
FASV944	BASV20	+	0.790404133285375
FASV944	BASV23	+	0.889779801506575
FASV944	BASV24	+	0.908136555495261
FASV944	BASV33	+	0.784258194250771
FASV944	BASV35	+	0.954823076162982
FASV944	BASV36	+	0.936975177347818
FASV944	BASV54	+	0.827139485263251
FASV965	FASV1473	-	0.940605852618425
FASV965	FASV1499	-	1
FASV965	BASV26	-	0.890472365582669
FASV965	BASV29	-	0.733543122091846
FASV965	BASV35	-	0.951273465476142
FASV965	BASV58	-	0.978419097867784
FASV1000	BASV26	-	0.853792967744499
FASV1000	BASV35	-	0.760819534454575
FASV1000	BASV54	+	0.925721640967313
FASV1000	BASV56	+	0.951240337482084
FASV1000	BASV61	+	0.892008988993624
FASV1000	BASV64	+	0.898506487979757
FASV1000	BASV65	+	0.898540911305055
FASV1000	BASV66	+	0.821272087199272
FASV1000	BASV68	+	0.976663242858428
FASV1000	BASV73	+	0.889605718021958
FASV1000	BASV77	+	0.976132108961336
FASV1113	FASV1241	+	0.89772170894828
FASV1113	FASV1273	+	0.916369257271758
FASV1113	FASV184	+	0.944770780640001
FASV1113	FASV1499	+	0.908546802998773
FASV1113	BASV6	+	0.924889402080975
FASV1113	BASV9	+	0.898429550461735
FASV1113	BASV11	+	0.890883709803118
FASV1113	BASV12	+	0.862384229541145
FASV1113	BASV13	+	0.89790934964253
FASV1113	BASV17	+	0.845335463908538
FASV1113	BASV18	+	0.818404991778944
FASV1113	BASV19	+	0.855037011004626
FASV1113	BASV20	+	0.888960385875507
FASV1113	BASV22	+	0.911843942348548
FASV1113	BASV25	+	0.877778697006593
FASV1113	BASV26	+	0.952903238415843
FASV1113	BASV27	+	0.753973697614074
FASV1113	BASV29	+	0.944885849090858
FASV1113	BASV30	+	0.836940483317701
FASV1113	BASV32	+	0.809453088725271
FASV1113	BASV46	+	0.632460573204346
FASV1241	FASV1273	-	0.956185083688213
FASV1241	FASV184	-	0.864228799741878
FASV1241	BASV24	-	0.76586747571405
FASV1241	BASV26	-	0.833427257473005
FASV1241	BASV32	-	0.992829081426492
FASV1241	BASV54	-	0.998725988713034
FASV1273	BASV27	-	0.882817470765023
FASV1273	BASV56	+	0.957850941672893
FASV1273	BASV58	+	0.940754235108822
FASV1273	BASV63	+	0.826948590412907
FASV1273	BASV65	+	0.867874475232113
FASV1273	BASV66	+	0.96158574976018
FASV1273	BASV68	+	0.885198495020101
FASV1273	BASV73	+	0.913828969314698
FASV1273	BASV86	+	0.958160329127464
FASV184	FASV1499	+	0.978629570624231
FASV184	BASV6	+	0.935695053643432
FASV184	BASV8	+	0.901301291557969
FASV184	BASV10	+	0.861052853901647
FASV184	BASV11	+	0.842108049907759
FASV184	BASV17	+	0.930115325382972
FASV184	BASV18	+	0.75803110151587
FASV184	BASV19	+	0.858790251428427
FASV184	BASV21	+	0.889246435040717
FASV184	BASV22	+	0.858999698402436
FASV184	BASV23	+	0.839578504278602
FASV184	BASV24	+	0.855589488914384
FASV184	BASV26	+	0.953925221975566
FASV184	BASV31	+	0.993271260339159
FASV184	BASV33	+	0.880228755805478
FASV184	BASV35	+	0.896992929903902
FASV184	BASV39	+	0.939884624877597
FASV184	BASV54	+	0.918710239429137
FASV1473	BASV11	-	0.76133701497872
FASV1473	BASV12	-	0.978894869122675
FASV1473	BASV33	-	0.887389478321353
FASV1473	BASV36	-	0.618359002011004
FASV1473	BASV42	-	0.740358159814299
FASV1473	BASV68	-	0.800676972070015
FASV1499	BASV41	-	0.973893963653561
FASV1499	BASV50	-	0.601951321865486
BASV6	BASV8	+	0.842734637330744
BASV6	BASV9	+	0.840450991445385
BASV6	BASV11	+	0.807731984771644
BASV6	BASV13	+	0.840555628837113
BASV6	BASV16	+	0.888817082618908
BASV6	BASV17	+	0.757655335724097
BASV6	BASV18	+	0.963102624850305
BASV6	BASV19	+	0.763032778308135
BASV6	BASV20	+	0.895558221563423
BASV6	BASV22	+	0.783552403574186
BASV6	BASV23	+	0.771338027362976
BASV6	BASV24	+	0.942634211239109
BASV6	BASV26	+	0.794775140729797
BASV6	BASV27	+	0.813640797007496
BASV6	BASV29	+	0.771969910837875
BASV6	BASV30	+	0.753806886658153
BASV6	BASV32	+	0.932079891536419
BASV6	BASV33	+	0.969677102747026
BASV6	BASV35	+	0.763445732203772
BASV6	BASV38	+	0.822337678361647
BASV6	BASV39	+	0.736698071807891
BASV6	BASV40	+	0.756242254718605
BASV6	BASV41	+	0.755374229287668
BASV6	BASV43	+	0.864015102997061
BASV6	BASV44	+	0.806146670163468
BASV6	BASV47	+	0.715722703789882
BASV6	BASV49	+	0.834088085341163
BASV6	BASV52	+	0.890563202354643
BASV6	BASV54	+	0.658705465095152
BASV6	BASV56	+	0.800142913586572
BASV6	BASV58	+	0.713996550050947
BASV6	BASV61	+	0.890173588549505
BASV6	BASV63	+	0.830045010865765
BASV8	BASV12	+	0.69400527532425
BASV8	BASV32	-	0.952522164851884
BASV8	BASV33	-	0.938353211303653
BASV8	BASV61	-	0.812551055233903
BASV8	BASV64	-	0.833539615650337
BASV8	BASV77	-	0.99363170549834
BASV9	BASV26	-	1
BASV10	BASV11	-	0.738789130867942
BASV10	BASV20	-	0.827255552371417
BASV10	BASV36	+	0.964553813615024
BASV10	BASV40	+	0.899564297253175
BASV10	BASV42	+	0.907127287533761
BASV10	BASV43	+	0.909925170718748
BASV10	BASV44	+	0.876622859575159
BASV10	BASV46	+	0.909573961148801
BASV10	BASV49	+	0.973649362025048
BASV10	BASV52	+	0.944282409953087
BASV10	BASV56	+	0.911447898150345
BASV10	BASV61	+	0.933668256500249
BASV10	BASV68	+	0.865510885695677
BASV10	BASV73	+	0.777068899943628
BASV11	BASV12	+	0.887344643132113
BASV11	BASV13	+	0.874267991546535
BASV11	BASV19	+	0.934565725614567
BASV11	BASV23	+	0.979274588902491
BASV11	BASV24	+	0.783789156002414
BASV11	BASV25	+	0.922281385016363
BASV11	BASV30	+	0.956894095309308
BASV11	BASV32	+	0.803274456437396
BASV11	BASV46	+	0.614946929552597
BASV12	BASV13	-	0.971284786484289
BASV12	BASV16	-	0.77186778714817
BASV12	BASV36	-	0.674297642431499
BASV12	BASV39	-	0.69665974904656
BASV12	BASV44	-	0.99373376131932
BASV12	BASV77	-	0.990303248143065
BASV13	BASV54	-	0.883085048460792
BASV16	BASV26	+	0.884780123692499
BASV16	BASV27	+	0.881632876248057
BASV16	BASV30	+	0.746131443376904
BASV16	BASV32	+	0.768248913715435
BASV16	BASV33	+	0.933547258619907
BASV16	BASV35	+	0.78137423320737
BASV16	BASV36	+	0.882933145635995
BASV16	BASV38	+	0.73842671921752
BASV16	BASV39	+	0.915214629356813
BASV16	BASV41	+	0.933986247029929
BASV16	BASV42	+	0.876768949864396
BASV16	BASV43	+	0.836275638280599
BASV16	BASV46	+	0.786355384003141
BASV16	BASV47	+	0.782913252816462
BASV16	BASV54	+	0.906921084803395
BASV16	BASV56	+	0.713009525472202
BASV16	BASV58	+	0.777047856926456
BASV16	BASV63	+	0.786840304099951
BASV16	BASV64	+	0.750220860345696
BASV16	BASV65	+	0.739267672918805
BASV16	BASV66	+	0.767139496535373
BASV16	BASV73	+	0.910978899950572
BASV17	BASV18	+	0.860491466735503
BASV17	BASV19	+	0.957254346048602
BASV17	BASV21	+	0.827881703067171
BASV17	BASV22	+	0.825343992986261
BASV17	BASV25	+	0.932616462914185
BASV17	BASV26	+	0.981337846679307
BASV17	BASV27	+	0.813226334685897
BASV17	BASV29	+	0.938014263904143
BASV17	BASV42	+	0.71252882366952
BASV17	BASV73	-	0.712926747554369
BASV17	BASV77	-	1
BASV18	BASV33	-	0.807624407698143
BASV18	BASV38	-	0.851788841071994
BASV18	BASV40	-	0.893955777511032
BASV18	BASV46	-	0.804074459340009
BASV18	BASV86	-	0.858290027960748
BASV20	BASV21	-	0.944366864755873
BASV20	BASV38	+	0.938376295246441
BASV20	BASV39	+	0.964215025014869
BASV20	BASV41	+	0.983680209844272
BASV20	BASV43	+	0.978782254010076
BASV20	BASV46	+	0.926364124299222
BASV20	BASV47	+	0.839502297901032
BASV20	BASV50	+	0.929679490577633
BASV20	BASV54	+	0.85799816223808
BASV20	BASV58	+	0.916122124558283
BASV20	BASV63	+	0.991795241306749
BASV20	BASV77	+	0.815046469349455
BASV21	BASV23	+	0.935423416110513
BASV21	BASV24	+	0.945288741641815
BASV21	BASV25	+	0.987618768112852
BASV21	BASV29	+	0.87124620042709
BASV21	BASV33	+	0.880809056331636
BASV21	BASV35	+	0.952699969381792
BASV21	BASV36	+	0.954036917337921
BASV21	BASV41	+	0.85969286444559
BASV21	BASV42	+	0.833341304710732
BASV21	BASV43	+	0.746052999176014
BASV21	BASV46	+	0.736090532955825
BASV22	BASV36	-	0.793423978375322
BASV22	BASV38	-	0.976486718014528
BASV22	BASV65	-	0.832194029111629
BASV22	BASV68	-	0.878134509148019
BASV23	BASV25	-	0.894930545735148
BASV23	BASV44	-	0.932343792480186
BASV24	BASV43	-	0.596115850538577
BASV24	BASV54	-	0.932842773359257
BASV25	BASV29	+	0.957696438355196
BASV25	BASV30	+	0.984935026918913
BASV25	BASV32	+	0.97014089500145
BASV25	BASV35	+	0.969034158173913
BASV25	BASV36	+	0.847055335097273
BASV25	BASV38	+	0.92881426045329
BASV25	BASV39	+	0.869486881836558
BASV25	BASV41	+	0.956224094313097
BASV25	BASV43	+	0.906416575612547
BASV25	BASV46	+	0.915588298783785
BASV25	BASV49	+	0.984002065056584
BASV25	BASV58	+	0.766492287518775
BASV25	BASV61	+	0.784089395993713
BASV25	BASV65	+	0.933666818460705
BASV25	BASV66	+	0.933648237598773
BASV25	BASV86	+	0.90637549013404
BASV26	BASV31	+	0.920278878507146
BASV26	BASV32	+	0.916832780655055
BASV26	BASV33	+	0.965245096368763
BASV26	BASV39	+	0.919716238468432
BASV26	BASV41	+	0.749656094698524
BASV26	BASV43	+	0.830383646358348
BASV27	BASV41	-	0.840701219993416
BASV27	BASV42	-	0.985364470506252
BASV29	BASV30	-	0.847604176321771
BASV29	BASV36	-	0.907834145057949
BASV29	BASV61	-	0.944801332978891
BASV29	BASV86	-	0.953537427653785
BASV31	BASV35	-	0.902189000783623
BASV35	BASV47	-	0.90859248031077
BASV35	BASV49	-	0.903125625551838
BASV36	BASV41	-	0.754570727141088
BASV36	BASV43	-	0.927404950250314
BASV36	BASV50	-	0.967304087615739
BASV38	BASV41	-	1
BASV39	BASV73	-	0.899829510681137
BASV40	BASV58	+	0.974268733748453
BASV40	BASV61	+	0.973593256263206
BASV40	BASV64	+	0.891180398910323
BASV40	BASV66	+	0.918021906554255
BASV40	BASV68	+	0.913076629237598
BASV40	BASV73	+	0.922162523773264
BASV40	BASV77	+	0.859998593090244
BASV41	BASV42	+	0.963042320037571
BASV41	BASV44	+	0.973969237313076
BASV41	BASV46	+	0.983079846461138
BASV41	BASV47	+	0.899376663912676
BASV41	BASV50	+	0.924094840439859
BASV41	BASV52	+	0.90274161016863
BASV41	BASV61	+	0.852037476689896
BASV41	BASV63	+	0.727295909037831
BASV41	BASV66	+	0.924373620133373
BASV41	BASV68	+	0.913314623893209
BASV41	BASV73	+	0.922669539285125
BASV42	BASV43	+	0.958651463272583
BASV42	BASV49	+	0.977576353383158
BASV42	BASV50	+	0.834059603738668
BASV42	BASV52	+	0.921911974255174
BASV42	BASV61	+	0.920365681642828
BASV42	BASV63	+	0.967738057967617
BASV42	BASV64	+	0.760712015935048
BASV42	BASV66	+	0.921350482358996
BASV43	BASV61	+	0.71701135640065
BASV44	BASV61	-	0.832970873678369
BASV44	BASV63	-	0.937692024268382
BASV46	BASV65	-	0.826366427198456
BASV46	BASV68	-	0.883717418669158
BASV47	BASV50	-	0.906685194189812
BASV49	BASV54	-	0.953148752356417
BASV52	BASV68	-	0.839507723173381
BASV54	BASV63	-	0.852145884456674
BASV56	BASV68	+	0.992216058677343
BASV56	BASV73	+	0.977367973282122
BASV56	BASV86	+	0.934044793923303
BASV58	BASV63	+	0.951480101998335
BASV58	BASV64	+	0.966328424324572
BASV58	BASV65	+	0.954444275945989
BASV58	BASV66	+	0.931520298997369
BASV58	BASV68	+	0.87978164474445
BASV58	BASV73	+	0.983755657835313
BASV58	BASV86	+	0.983635602650536
BASV61	BASV63	+	0.97173528054277
BASV61	BASV64	+	0.969980778212823
BASV61	BASV66	+	0.93888079768316
BASV61	BASV68	+	0.902035920327194
BASV61	BASV73	+	0.922539387527763
BASV61	BASV77	+	0.913420440585816
BASV63	BASV64	+	0.932271476643362
BASV63	BASV65	+	0.874185681072582
BASV63	BASV66	+	0.928478708817856
BASV63	BASV73	+	0.962368685242233
BASV63	BASV77	+	0.943392794382534
BASV63	BASV86	+	0.926079761676468
BASV64	BASV65	+	0.927873498593588
BASV64	BASV68	+	0.989418823534189
BASV64	BASV73	+	0.911326562035788
BASV64	BASV86	+	0.962104188413517
BASV65	BASV66	+	0.983904931230893
BASV65	BASV73	+	0.948594625878284
BASV65	BASV77	+	0.938165942949054
BASV65	BASV86	+	0.951377591303491
BASV66	BASV68	+	0.842827583534186
BASV66	BASV73	+	0.934148372796424
BASV66	BASV77	+	0.967758491867215
BASV66	BASV86	+	0.85651395513947
BASV68	BASV73	+	0.962968133040486
BASV68	BASV77	+	0.9009006691393
BASV68	BASV86	+	0.911342835122199
BASV73	BASV77	+	0.938330852209501
BASV77	BASV86	+	0.969444147387703
