# Supplementary material for: Microbial interactions mediate the fairy ring type effects on alpine meadow plant communities on the Tibetan plateau
Source: Environ Microbiome. 2026 Mar 10;21:55. doi: 10.1186/s40793-026-00873-z (PMC13088534; doi:10.1186/s40793-026-00873-z)
Supplement: Supplementary file 2 — Supplementary Material 2 [file 40793_2026_873_MOESM2_ESM.zip › co-occurrence network/cross-K/T3/Clitocybe_10on_network.gexf]

<?xml version="1.0" encoding="UTF-8"?>
<gexf xmlns="http://www.gexf.net/1.3" xmlns:viz="http://www.gexf.net/1.3/viz" xmlns:xsi="http://www.w3.org/2001/XMLSchema-instance" xsi:schemaLocation="http://www.gexf.net/1.3 http://www.gexf.net/1.3/gexf.xsd" version="1.3">
  <meta lastmodifieddate="2026-01-14">
    <creator>trans_network class</creator>
    <description>igraph -&gt; gexf converted file</description>
    <keywords>igraph, gexf, R, rgexf</keywords>
  </meta>
  <graph mode="static" defaultedgetype="undirected">
    <attributes class="node" mode="static">
      <attribute id="att1" title="taxa" type="string"/>
      <attribute id="att2" title="RelativeAbundance" type="float"/>
    </attributes>
    <attributes class="edge" mode="static">
      <attribute id="att1" title="label" type="string"/>
    </attributes>
    <nodes>
      <node id="1" label="FASV4">
        <attvalues>
          <attvalue for="att1" value="FASV4"/>
          <attvalue for="att2" value="2.53484827900683"/>
        </attvalues>
        <viz:color r="255" g="99" b="71" a="1"/>
        <viz:position x="-49.8470103550163" y="37.2402535048811" z="0"/>
        <viz:size value="5"/>
      </node>
      <node id="2" label="FASV7">
        <attvalues>
          <attvalue for="att1" value="FASV7"/>
          <attvalue for="att2" value="3.00267541163542"/>
        </attvalues>
        <viz:color r="255" g="99" b="71" a="1"/>
        <viz:position x="50.8080921984983" y="207.45331951864" z="0"/>
        <viz:size value="5"/>
      </node>
      <node id="3" label="FASV9">
        <attvalues>
          <attvalue for="att1" value="FASV9"/>
          <attvalue for="att2" value="7.33861779814564"/>
        </attvalues>
        <viz:color r="255" g="99" b="71" a="1"/>
        <viz:position x="-3.91364355033264" y="10.3661250665496" z="0"/>
        <viz:size value="5"/>
      </node>
      <node id="4" label="FASV10">
        <attvalues>
          <attvalue for="att1" value="FASV10"/>
          <attvalue for="att2" value="0.628029005820264"/>
        </attvalues>
        <viz:color r="255" g="99" b="71" a="1"/>
        <viz:position x="-83.2043385156263" y="126.348089872283" z="0"/>
        <viz:size value="5"/>
      </node>
      <node id="5" label="FASV13">
        <attvalues>
          <attvalue for="att1" value="FASV13"/>
          <attvalue for="att2" value="1.42648267438936"/>
        </attvalues>
        <viz:color r="255" g="99" b="71" a="1"/>
        <viz:position x="48.6678503813097" y="-192.122119630959" z="0"/>
        <viz:size value="5"/>
      </node>
      <node id="6" label="FASV16">
        <attvalues>
          <attvalue for="att1" value="FASV16"/>
          <attvalue for="att2" value="0.249382261038931"/>
        </attvalues>
        <viz:color r="255" g="99" b="71" a="1"/>
        <viz:position x="136.805589885883" y="244.154783698471" z="0"/>
        <viz:size value="5"/>
      </node>
      <node id="7" label="FASV17">
        <attvalues>
          <attvalue for="att1" value="FASV17"/>
          <attvalue for="att2" value="0.505490041523357"/>
        </attvalues>
        <viz:color r="255" g="99" b="71" a="1"/>
        <viz:position x="-209.854842615479" y="138.779277972192" z="0"/>
        <viz:size value="5"/>
      </node>
      <node id="8" label="FASV21">
        <attvalues>
          <attvalue for="att1" value="FASV21"/>
          <attvalue for="att2" value="0.828853016462727"/>
        </attvalues>
        <viz:color r="255" g="99" b="71" a="1"/>
        <viz:position x="160.554513738675" y="-139.275649579575" z="0"/>
        <viz:size value="5"/>
      </node>
      <node id="9" label="FASV22">
        <attvalues>
          <attvalue for="att1" value="FASV22"/>
          <attvalue for="att2" value="0.512081050579942"/>
        </attvalues>
        <viz:color r="255" g="99" b="71" a="1"/>
        <viz:position x="-186.878277899577" y="65.366072853882" z="0"/>
        <viz:size value="5"/>
      </node>
      <node id="10" label="FASV27">
        <attvalues>
          <attvalue for="att1" value="FASV27"/>
          <attvalue for="att2" value="0.355241937111013"/>
        </attvalues>
        <viz:color r="255" g="99" b="71" a="1"/>
        <viz:position x="64.8013252846815" y="39.5583777680136" z="0"/>
        <viz:size value="5"/>
      </node>
      <node id="11" label="FASV30">
        <attvalues>
          <attvalue for="att1" value="FASV30"/>
          <attvalue for="att2" value="0.808945478904063"/>
        </attvalues>
        <viz:color r="255" g="99" b="71" a="1"/>
        <viz:position x="23.7238130319773" y="-138.097398219396" z="0"/>
        <viz:size value="5"/>
      </node>
      <node id="12" label="FASV33">
        <attvalues>
          <attvalue for="att1" value="FASV33"/>
          <attvalue for="att2" value="0.782043401122086"/>
        </attvalues>
        <viz:color r="255" g="99" b="71" a="1"/>
        <viz:position x="-2.61963107163811" y="-43.8276311814831" z="0"/>
        <viz:size value="5"/>
      </node>
      <node id="13" label="FASV3">
        <attvalues>
          <attvalue for="att1" value="FASV3"/>
          <attvalue for="att2" value="0.148230448578696"/>
        </attvalues>
        <viz:color r="255" g="99" b="71" a="1"/>
        <viz:position x="-105.779066035648" y="132.55563672476" z="0"/>
        <viz:size value="5"/>
      </node>
      <node id="14" label="FASV34">
        <attvalues>
          <attvalue for="att1" value="FASV34"/>
          <attvalue for="att2" value="0.46554045601712"/>
        </attvalues>
        <viz:color r="255" g="99" b="71" a="1"/>
        <viz:position x="-199.606623796339" y="-67.1610451102571" z="0"/>
        <viz:size value="5"/>
      </node>
      <node id="15" label="FASV40">
        <attvalues>
          <attvalue for="att1" value="FASV40"/>
          <attvalue for="att2" value="1.16970234196038"/>
        </attvalues>
        <viz:color r="255" g="99" b="71" a="1"/>
        <viz:position x="226.769013492521" y="-164.464056416993" z="0"/>
        <viz:size value="5"/>
      </node>
      <node id="16" label="FASV38">
        <attvalues>
          <attvalue for="att1" value="FASV38"/>
          <attvalue for="att2" value="0.552434167252908"/>
        </attvalues>
        <viz:color r="255" g="99" b="71" a="1"/>
        <viz:position x="30.7160460718176" y="-86.2963312108594" z="0"/>
        <viz:size value="5"/>
      </node>
      <node id="17" label="FASV41">
        <attvalues>
          <attvalue for="att1" value="FASV41"/>
          <attvalue for="att2" value="0.0870282216246972"/>
        </attvalues>
        <viz:color r="255" g="99" b="71" a="1"/>
        <viz:position x="-126.198230411716" y="-45.4513406151406" z="0"/>
        <viz:size value="5"/>
      </node>
      <node id="18" label="FASV42">
        <attvalues>
          <attvalue for="att1" value="FASV42"/>
          <attvalue for="att2" value="0.618882299374392"/>
        </attvalues>
        <viz:color r="255" g="99" b="71" a="1"/>
        <viz:position x="-124.2185710806" y="-42.8242041788512" z="0"/>
        <viz:size value="5"/>
      </node>
      <node id="19" label="FASV47">
        <attvalues>
          <attvalue for="att1" value="FASV47"/>
          <attvalue for="att2" value="0.804641146458947"/>
        </attvalues>
        <viz:color r="255" g="99" b="71" a="1"/>
        <viz:position x="-245.749605876873" y="-37.8538195454836" z="0"/>
        <viz:size value="5"/>
      </node>
      <node id="20" label="FASV48">
        <attvalues>
          <attvalue for="att1" value="FASV48"/>
          <attvalue for="att2" value="0.182396087361807"/>
        </attvalues>
        <viz:color r="255" g="99" b="71" a="1"/>
        <viz:position x="-235.493067202877" y="86.885784299233" z="0"/>
        <viz:size value="5"/>
      </node>
      <node id="21" label="FASV53">
        <attvalues>
          <attvalue for="att1" value="FASV53"/>
          <attvalue for="att2" value="1.3726785188254"/>
        </attvalues>
        <viz:color r="255" g="99" b="71" a="1"/>
        <viz:position x="172.801301203609" y="120.638596407992" z="0"/>
        <viz:size value="5"/>
      </node>
      <node id="22" label="FASV59">
        <attvalues>
          <attvalue for="att1" value="FASV59"/>
          <attvalue for="att2" value="0.0757293489562666"/>
        </attvalues>
        <viz:color r="255" g="99" b="71" a="1"/>
        <viz:position x="141.184826809211" y="224.843564263608" z="0"/>
        <viz:size value="5"/>
      </node>
      <node id="23" label="FASV1">
        <attvalues>
          <attvalue for="att1" value="FASV1"/>
          <attvalue for="att2" value="0.351744666999356"/>
        </attvalues>
        <viz:color r="255" g="99" b="71" a="1"/>
        <viz:position x="68.3838149190416" y="188.279667676828" z="0"/>
        <viz:size value="5"/>
      </node>
      <node id="24" label="FASV69">
        <attvalues>
          <attvalue for="att1" value="FASV69"/>
          <attvalue for="att2" value="0.0863556696801477"/>
        </attvalues>
        <viz:color r="255" g="99" b="71" a="1"/>
        <viz:position x="-214.365769212301" y="-146.453565989122" z="0"/>
        <viz:size value="5"/>
      </node>
      <node id="25" label="FASV73">
        <attvalues>
          <attvalue for="att1" value="FASV73"/>
          <attvalue for="att2" value="0.0967129696262091"/>
        </attvalues>
        <viz:color r="255" g="99" b="71" a="1"/>
        <viz:position x="148.050539239226" y="26.3312177237029" z="0"/>
        <viz:size value="5"/>
      </node>
      <node id="26" label="FASV74">
        <attvalues>
          <attvalue for="att1" value="FASV74"/>
          <attvalue for="att2" value="0.199882437920093"/>
        </attvalues>
        <viz:color r="255" g="99" b="71" a="1"/>
        <viz:position x="-171.794594081393" y="97.1776367411592" z="0"/>
        <viz:size value="5"/>
      </node>
      <node id="27" label="FASV77">
        <attvalues>
          <attvalue for="att1" value="FASV77"/>
          <attvalue for="att2" value="0.172576828971386"/>
        </attvalues>
        <viz:color r="255" g="99" b="71" a="1"/>
        <viz:position x="-128.846252392218" y="241.213677942116" z="0"/>
        <viz:size value="5"/>
      </node>
      <node id="28" label="FASV81">
        <attvalues>
          <attvalue for="att1" value="FASV81"/>
          <attvalue for="att2" value="0.111778133184116"/>
        </attvalues>
        <viz:color r="255" g="99" b="71" a="1"/>
        <viz:position x="75.7573467464717" y="44.823671694571" z="0"/>
        <viz:size value="5"/>
      </node>
      <node id="29" label="FASV83">
        <attvalues>
          <attvalue for="att1" value="FASV83"/>
          <attvalue for="att2" value="0.252610510372769"/>
        </attvalues>
        <viz:color r="255" g="99" b="71" a="1"/>
        <viz:position x="110.052001263021" y="-214.715395898004" z="0"/>
        <viz:size value="5"/>
      </node>
      <node id="30" label="FASV84">
        <attvalues>
          <attvalue for="att1" value="FASV84"/>
          <attvalue for="att2" value="0.691517909385731"/>
        </attvalues>
        <viz:color r="255" g="99" b="71" a="1"/>
        <viz:position x="-145.01460664656" y="108.124292801606" z="0"/>
        <viz:size value="5"/>
      </node>
      <node id="31" label="FASV91">
        <attvalues>
          <attvalue for="att1" value="FASV91"/>
          <attvalue for="att2" value="0.248978729872202"/>
        </attvalues>
        <viz:color r="255" g="99" b="71" a="1"/>
        <viz:position x="129.974826608405" y="165.595232380641" z="0"/>
        <viz:size value="5"/>
      </node>
      <node id="32" label="FASV96">
        <attvalues>
          <attvalue for="att1" value="FASV96"/>
          <attvalue for="att2" value="0.104514572182983"/>
        </attvalues>
        <viz:color r="255" g="99" b="71" a="1"/>
        <viz:position x="-189.973596166064" y="-216.065969243492" z="0"/>
        <viz:size value="5"/>
      </node>
      <node id="33" label="FASV102">
        <attvalues>
          <attvalue for="att1" value="FASV102"/>
          <attvalue for="att2" value="0.247230094816373"/>
        </attvalues>
        <viz:color r="255" g="99" b="71" a="1"/>
        <viz:position x="152.168323385653" y="150.295354843775" z="0"/>
        <viz:size value="5"/>
      </node>
      <node id="34" label="FASV104">
        <attvalues>
          <attvalue for="att1" value="FASV104"/>
          <attvalue for="att2" value="0.118907183796341"/>
        </attvalues>
        <viz:color r="255" g="99" b="71" a="1"/>
        <viz:position x="-179.524277159506" y="170.775206379936" z="0"/>
        <viz:size value="5"/>
      </node>
      <node id="35" label="FASV85">
        <attvalues>
          <attvalue for="att1" value="FASV85"/>
          <attvalue for="att2" value="0.579201734645975"/>
        </attvalues>
        <viz:color r="255" g="99" b="71" a="1"/>
        <viz:position x="-122.914275987896" y="-16.0853749827176" z="0"/>
        <viz:size value="5"/>
      </node>
      <node id="36" label="FASV68">
        <attvalues>
          <attvalue for="att1" value="FASV68"/>
          <attvalue for="att2" value="4.45081425863927"/>
        </attvalues>
        <viz:color r="255" g="99" b="71" a="1"/>
        <viz:position x="-108.381609484669" y="-94.0233075210841" z="0"/>
        <viz:size value="5"/>
      </node>
      <node id="37" label="FASV107">
        <attvalues>
          <attvalue for="att1" value="FASV107"/>
          <attvalue for="att2" value="0.756889958395937"/>
        </attvalues>
        <viz:color r="255" g="99" b="71" a="1"/>
        <viz:position x="89.8820793085911" y="-10.1873118459897" z="0"/>
        <viz:size value="5"/>
      </node>
      <node id="38" label="FASV109">
        <attvalues>
          <attvalue for="att1" value="FASV109"/>
          <attvalue for="att2" value="0.0983270942931277"/>
        </attvalues>
        <viz:color r="255" g="99" b="71" a="1"/>
        <viz:position x="87.3206488652167" y="-157.760738759791" z="0"/>
        <viz:size value="5"/>
      </node>
      <node id="39" label="FASV110">
        <attvalues>
          <attvalue for="att1" value="FASV110"/>
          <attvalue for="att2" value="0.0773434736231853"/>
        </attvalues>
        <viz:color r="255" g="99" b="71" a="1"/>
        <viz:position x="-7.19042516047821" y="-122.602601867586" z="0"/>
        <viz:size value="5"/>
      </node>
      <node id="40" label="FASV2">
        <attvalues>
          <attvalue for="att1" value="FASV2"/>
          <attvalue for="att2" value="0.142446501855571"/>
        </attvalues>
        <viz:color r="255" g="99" b="71" a="1"/>
        <viz:position x="29.8541296510335" y="-104.866447499954" z="0"/>
        <viz:size value="5"/>
      </node>
      <node id="41" label="FASV111">
        <attvalues>
          <attvalue for="att1" value="FASV111"/>
          <attvalue for="att2" value="2.54143928806341"/>
        </attvalues>
        <viz:color r="255" g="99" b="71" a="1"/>
        <viz:position x="1.46118272185396" y="119.208824556042" z="0"/>
        <viz:size value="5"/>
      </node>
      <node id="42" label="FASV71">
        <attvalues>
          <attvalue for="att1" value="FASV71"/>
          <attvalue for="att2" value="0.206607957365587"/>
        </attvalues>
        <viz:color r="255" g="99" b="71" a="1"/>
        <viz:position x="240.362684258044" y="-58.8808667441691" z="0"/>
        <viz:size value="5"/>
      </node>
      <node id="43" label="FASV118">
        <attvalues>
          <attvalue for="att1" value="FASV118"/>
          <attvalue for="att2" value="0.103303978682794"/>
        </attvalues>
        <viz:color r="255" g="99" b="71" a="1"/>
        <viz:position x="60.102495681209" y="-74.0959983244685" z="0"/>
        <viz:size value="5"/>
      </node>
      <node id="44" label="FASV12">
        <attvalues>
          <attvalue for="att1" value="FASV12"/>
          <attvalue for="att2" value="0.0862211592912379"/>
        </attvalues>
        <viz:color r="255" g="99" b="71" a="1"/>
        <viz:position x="222.878128239397" y="194.605545821147" z="0"/>
        <viz:size value="5"/>
      </node>
      <node id="45" label="FASV129">
        <attvalues>
          <attvalue for="att1" value="FASV129"/>
          <attvalue for="att2" value="2.3971096407631"/>
        </attvalues>
        <viz:color r="255" g="99" b="71" a="1"/>
        <viz:position x="147.574888174886" y="197.09444234871" z="0"/>
        <viz:size value="5"/>
      </node>
      <node id="46" label="FASV140">
        <attvalues>
          <attvalue for="att1" value="FASV140"/>
          <attvalue for="att2" value="0.130475077242591"/>
        </attvalues>
        <viz:color r="255" g="99" b="71" a="1"/>
        <viz:position x="211.66035582153" y="147.703057845399" z="0"/>
        <viz:size value="5"/>
      </node>
      <node id="47" label="FASV6">
        <attvalues>
          <attvalue for="att1" value="FASV6"/>
          <attvalue for="att2" value="0.136797065521356"/>
        </attvalues>
        <viz:color r="255" g="99" b="71" a="1"/>
        <viz:position x="100.794024360303" y="-174.097409312429" z="0"/>
        <viz:size value="5"/>
      </node>
      <node id="48" label="FASV29">
        <attvalues>
          <attvalue for="att1" value="FASV29"/>
          <attvalue for="att2" value="0.109625966961558"/>
        </attvalues>
        <viz:color r="255" g="99" b="71" a="1"/>
        <viz:position x="-142.379872026702" y="33.8501606885559" z="0"/>
        <viz:size value="5"/>
      </node>
      <node id="49" label="FASV94">
        <attvalues>
          <attvalue for="att1" value="FASV94"/>
          <attvalue for="att2" value="3.2827260413458"/>
        </attvalues>
        <viz:color r="255" g="99" b="71" a="1"/>
        <viz:position x="-18.4046715451783" y="-247.768422934804" z="0"/>
        <viz:size value="5"/>
      </node>
      <node id="50" label="FASV149">
        <attvalues>
          <attvalue for="att1" value="FASV149"/>
          <attvalue for="att2" value="0.307490749048003"/>
        </attvalues>
        <viz:color r="255" g="99" b="71" a="1"/>
        <viz:position x="-51.8060588997083" y="175.886007110924" z="0"/>
        <viz:size value="5"/>
      </node>
      <node id="51" label="FASV165">
        <attvalues>
          <attvalue for="att1" value="FASV165"/>
          <attvalue for="att2" value="0.130878608409321"/>
        </attvalues>
        <viz:color r="255" g="99" b="71" a="1"/>
        <viz:position x="-92.4400712049904" y="201.45808605968" z="0"/>
        <viz:size value="5"/>
      </node>
      <node id="52" label="FASV5">
        <attvalues>
          <attvalue for="att1" value="FASV5"/>
          <attvalue for="att2" value="0.106666738405541"/>
        </attvalues>
        <viz:color r="255" g="99" b="71" a="1"/>
        <viz:position x="31.6890932623794" y="229.943363539616" z="0"/>
        <viz:size value="5"/>
      </node>
      <node id="53" label="FASV174">
        <attvalues>
          <attvalue for="att1" value="FASV174"/>
          <attvalue for="att2" value="0.103169468293884"/>
        </attvalues>
        <viz:color r="255" g="99" b="71" a="1"/>
        <viz:position x="249.072196873241" y="58.9399821093241" z="0"/>
        <viz:size value="5"/>
      </node>
      <node id="54" label="FASV179">
        <attvalues>
          <attvalue for="att1" value="FASV179"/>
          <attvalue for="att2" value="0.219520954700936"/>
        </attvalues>
        <viz:color r="255" g="99" b="71" a="1"/>
        <viz:position x="-74.7764439517425" y="-228.190679974161" z="0"/>
        <viz:size value="5"/>
      </node>
      <node id="55" label="FASV180">
        <attvalues>
          <attvalue for="att1" value="FASV180"/>
          <attvalue for="att2" value="0.154686947246371"/>
        </attvalues>
        <viz:color r="255" g="99" b="71" a="1"/>
        <viz:position x="92.4334893622978" y="239.678287549265" z="0"/>
        <viz:size value="5"/>
      </node>
      <node id="56" label="FASV178">
        <attvalues>
          <attvalue for="att1" value="FASV178"/>
          <attvalue for="att2" value="0.139890804466283"/>
        </attvalues>
        <viz:color r="255" g="99" b="71" a="1"/>
        <viz:position x="-250" y="199.929479953786" z="0"/>
        <viz:size value="5"/>
      </node>
      <node id="57" label="FASV187">
        <attvalues>
          <attvalue for="att1" value="FASV187"/>
          <attvalue for="att2" value="0.499840605189142"/>
        </attvalues>
        <viz:color r="255" g="99" b="71" a="1"/>
        <viz:position x="-143.592217375104" y="107.973059922912" z="0"/>
        <viz:size value="5"/>
      </node>
      <node id="58" label="FASV195">
        <attvalues>
          <attvalue for="att1" value="FASV195"/>
          <attvalue for="att2" value="0.280454160877115"/>
        </attvalues>
        <viz:color r="255" g="99" b="71" a="1"/>
        <viz:position x="91.07947236502" y="-32.3333928449171" z="0"/>
        <viz:size value="5"/>
      </node>
      <node id="59" label="FASV211">
        <attvalues>
          <attvalue for="att1" value="FASV211"/>
          <attvalue for="att2" value="0.520824225859084"/>
        </attvalues>
        <viz:color r="255" g="99" b="71" a="1"/>
        <viz:position x="-62.7746253192383" y="-212.573674411832" z="0"/>
        <viz:size value="5"/>
      </node>
      <node id="60" label="FASV79">
        <attvalues>
          <attvalue for="att1" value="FASV79"/>
          <attvalue for="att2" value="0.308028790603642"/>
        </attvalues>
        <viz:color r="255" g="99" b="71" a="1"/>
        <viz:position x="-244.941865543856" y="-229.177727113079" z="0"/>
        <viz:size value="5"/>
      </node>
      <node id="61" label="FASV222">
        <attvalues>
          <attvalue for="att1" value="FASV222"/>
          <attvalue for="att2" value="0.171500745860106"/>
        </attvalues>
        <viz:color r="255" g="99" b="71" a="1"/>
        <viz:position x="42.4927267780599" y="86.6565859011254" z="0"/>
        <viz:size value="5"/>
      </node>
      <node id="62" label="FASV224">
        <attvalues>
          <attvalue for="att1" value="FASV224"/>
          <attvalue for="att2" value="0.336679503441448"/>
        </attvalues>
        <viz:color r="255" g="99" b="71" a="1"/>
        <viz:position x="233.419431305457" y="-8.7940411471136" z="0"/>
        <viz:size value="5"/>
      </node>
      <node id="63" label="FASV230">
        <attvalues>
          <attvalue for="att1" value="FASV230"/>
          <attvalue for="att2" value="0.102765937127154"/>
        </attvalues>
        <viz:color r="255" g="99" b="71" a="1"/>
        <viz:position x="32.9480788230331" y="34.319770328958" z="0"/>
        <viz:size value="5"/>
      </node>
      <node id="64" label="FASV35">
        <attvalues>
          <attvalue for="att1" value="FASV35"/>
          <attvalue for="att2" value="0.0881043047359763"/>
        </attvalues>
        <viz:color r="255" g="99" b="71" a="1"/>
        <viz:position x="-202.964072125733" y="66.6080880418858" z="0"/>
        <viz:size value="5"/>
      </node>
      <node id="65" label="FASV237">
        <attvalues>
          <attvalue for="att1" value="FASV237"/>
          <attvalue for="att2" value="0.796436012735444"/>
        </attvalues>
        <viz:color r="255" g="99" b="71" a="1"/>
        <viz:position x="-46.9647723797345" y="170.874947554244" z="0"/>
        <viz:size value="5"/>
      </node>
      <node id="66" label="FASV240">
        <attvalues>
          <attvalue for="att1" value="FASV240"/>
          <attvalue for="att2" value="0.0851450761799588"/>
        </attvalues>
        <viz:color r="255" g="99" b="71" a="1"/>
        <viz:position x="-176.205629834537" y="40.2619370472786" z="0"/>
        <viz:size value="5"/>
      </node>
      <node id="67" label="FASV242">
        <attvalues>
          <attvalue for="att1" value="FASV242"/>
          <attvalue for="att2" value="0.553779271142007"/>
        </attvalues>
        <viz:color r="255" g="99" b="71" a="1"/>
        <viz:position x="202.560902961368" y="138.953802161731" z="0"/>
        <viz:size value="5"/>
      </node>
      <node id="68" label="FASV11">
        <attvalues>
          <attvalue for="att1" value="FASV11"/>
          <attvalue for="att2" value="0.0967129696262091"/>
        </attvalues>
        <viz:color r="255" g="99" b="71" a="1"/>
        <viz:position x="0.411310709011076" y="-203.341651742853" z="0"/>
        <viz:size value="5"/>
      </node>
      <node id="69" label="FASV236">
        <attvalues>
          <attvalue for="att1" value="FASV236"/>
          <attvalue for="att2" value="0.0827238891795808"/>
        </attvalues>
        <viz:color r="255" g="99" b="71" a="1"/>
        <viz:position x="-102.166339674318" y="47.6368085844707" z="0"/>
        <viz:size value="5"/>
      </node>
      <node id="70" label="FASV243">
        <attvalues>
          <attvalue for="att1" value="FASV243"/>
          <attvalue for="att2" value="0.109760477350468"/>
        </attvalues>
        <viz:color r="255" g="99" b="71" a="1"/>
        <viz:position x="-47.5674448450056" y="-50.256180200532" z="0"/>
        <viz:size value="5"/>
      </node>
      <node id="71" label="FASV31">
        <attvalues>
          <attvalue for="att1" value="FASV31"/>
          <attvalue for="att2" value="0.115140892906864"/>
        </attvalues>
        <viz:color r="255" g="99" b="71" a="1"/>
        <viz:position x="180.465647555876" y="70.91371801479" z="0"/>
        <viz:size value="5"/>
      </node>
      <node id="72" label="FASV257">
        <attvalues>
          <attvalue for="att1" value="FASV257"/>
          <attvalue for="att2" value="0.114199320184494"/>
        </attvalues>
        <viz:color r="255" g="99" b="71" a="1"/>
        <viz:position x="110.652290754338" y="114.753427896253" z="0"/>
        <viz:size value="5"/>
      </node>
      <node id="73" label="FASV264">
        <attvalues>
          <attvalue for="att1" value="FASV264"/>
          <attvalue for="att2" value="0.099268667015497"/>
        </attvalues>
        <viz:color r="255" g="99" b="71" a="1"/>
        <viz:position x="54.5417086660995" y="190.756553984248" z="0"/>
        <viz:size value="5"/>
      </node>
      <node id="74" label="FASV272">
        <attvalues>
          <attvalue for="att1" value="FASV272"/>
          <attvalue for="att2" value="0.135048430465527"/>
        </attvalues>
        <viz:color r="255" g="99" b="71" a="1"/>
        <viz:position x="150.24110002204" y="-3.38675958650569" z="0"/>
        <viz:size value="5"/>
      </node>
      <node id="75" label="FASV276">
        <attvalues>
          <attvalue for="att1" value="FASV276"/>
          <attvalue for="att2" value="0.121328370796718"/>
        </attvalues>
        <viz:color r="255" g="99" b="71" a="1"/>
        <viz:position x="-226.782778220927" y="225.968253425111" z="0"/>
        <viz:size value="5"/>
      </node>
      <node id="76" label="FASV280">
        <attvalues>
          <attvalue for="att1" value="FASV280"/>
          <attvalue for="att2" value="0.161143445914045"/>
        </attvalues>
        <viz:color r="255" g="99" b="71" a="1"/>
        <viz:position x="232.782834810322" y="-28.7350662601197" z="0"/>
        <viz:size value="5"/>
      </node>
      <node id="77" label="FASV293">
        <attvalues>
          <attvalue for="att1" value="FASV293"/>
          <attvalue for="att2" value="0.122269943519088"/>
        </attvalues>
        <viz:color r="255" g="99" b="71" a="1"/>
        <viz:position x="-90.3528607767224" y="122.571959298732" z="0"/>
        <viz:size value="5"/>
      </node>
      <node id="78" label="FASV296">
        <attvalues>
          <attvalue for="att1" value="FASV296"/>
          <attvalue for="att2" value="1.1236997889532"/>
        </attvalues>
        <viz:color r="255" g="99" b="71" a="1"/>
        <viz:position x="243.716511338376" y="-177.896325355985" z="0"/>
        <viz:size value="5"/>
      </node>
      <node id="79" label="FASV297">
        <attvalues>
          <attvalue for="att1" value="FASV297"/>
          <attvalue for="att2" value="0.277763953098918"/>
        </attvalues>
        <viz:color r="255" g="99" b="71" a="1"/>
        <viz:position x="244.74311659176" y="-78.8238804556458" z="0"/>
        <viz:size value="5"/>
      </node>
      <node id="80" label="FASV20">
        <attvalues>
          <attvalue for="att1" value="FASV20"/>
          <attvalue for="att2" value="0.0960404176816596"/>
        </attvalues>
        <viz:color r="255" g="99" b="71" a="1"/>
        <viz:position x="238.920266621625" y="36.2429689219769" z="0"/>
        <viz:size value="5"/>
      </node>
      <node id="81" label="FASV302">
        <attvalues>
          <attvalue for="att1" value="FASV302"/>
          <attvalue for="att2" value="0.336544993052538"/>
        </attvalues>
        <viz:color r="255" g="99" b="71" a="1"/>
        <viz:position x="241.64117221246" y="92.9690901782569" z="0"/>
        <viz:size value="5"/>
      </node>
      <node id="82" label="FASV312">
        <attvalues>
          <attvalue for="att1" value="FASV312"/>
          <attvalue for="att2" value="0.141504929133202"/>
        </attvalues>
        <viz:color r="255" g="99" b="71" a="1"/>
        <viz:position x="-210.264579451413" y="-87.3312914868702" z="0"/>
        <viz:size value="5"/>
      </node>
      <node id="83" label="FASV307">
        <attvalues>
          <attvalue for="att1" value="FASV307"/>
          <attvalue for="att2" value="0.873375955191899"/>
        </attvalues>
        <viz:color r="255" g="99" b="71" a="1"/>
        <viz:position x="181.783055388191" y="84.3463069541112" z="0"/>
        <viz:size value="5"/>
      </node>
      <node id="84" label="FASV324">
        <attvalues>
          <attvalue for="att1" value="FASV324"/>
          <attvalue for="att2" value="0.133837836965338"/>
        </attvalues>
        <viz:color r="255" g="99" b="71" a="1"/>
        <viz:position x="45.640596489138" y="-177.501559161063" z="0"/>
        <viz:size value="5"/>
      </node>
      <node id="85" label="FASV340">
        <attvalues>
          <attvalue for="att1" value="FASV340"/>
          <attvalue for="att2" value="0.87243438246953"/>
        </attvalues>
        <viz:color r="255" g="99" b="71" a="1"/>
        <viz:position x="250" y="-250" z="0"/>
        <viz:size value="5"/>
      </node>
      <node id="86" label="FASV322">
        <attvalues>
          <attvalue for="att1" value="FASV322"/>
          <attvalue for="att2" value="0.0996721981822266"/>
        </attvalues>
        <viz:color r="255" g="99" b="71" a="1"/>
        <viz:position x="241.588515362818" y="-0.586766508872273" z="0"/>
        <viz:size value="5"/>
      </node>
      <node id="87" label="FASV353">
        <attvalues>
          <attvalue for="att1" value="FASV353"/>
          <attvalue for="att2" value="0.121866412352358"/>
        </attvalues>
        <viz:color r="255" g="99" b="71" a="1"/>
        <viz:position x="230.24874116675" y="-40.5302041840366" z="0"/>
        <viz:size value="5"/>
      </node>
      <node id="88" label="FASV229">
        <attvalues>
          <attvalue for="att1" value="FASV229"/>
          <attvalue for="att2" value="0.0957713969038399"/>
        </attvalues>
        <viz:color r="255" g="99" b="71" a="1"/>
        <viz:position x="244.783827769932" y="-140.440719446079" z="0"/>
        <viz:size value="5"/>
      </node>
      <node id="89" label="FASV386">
        <attvalues>
          <attvalue for="att1" value="FASV386"/>
          <attvalue for="att2" value="0.634350994099029"/>
        </attvalues>
        <viz:color r="255" g="99" b="71" a="1"/>
        <viz:position x="127.666612239949" y="-136.374220247511" z="0"/>
        <viz:size value="5"/>
      </node>
      <node id="90" label="FASV389">
        <attvalues>
          <attvalue for="att1" value="FASV389"/>
          <attvalue for="att2" value="0.114064809795585"/>
        </attvalues>
        <viz:color r="255" g="99" b="71" a="1"/>
        <viz:position x="-143.226989929771" y="210.096364159391" z="0"/>
        <viz:size value="5"/>
      </node>
      <node id="91" label="FASV401">
        <attvalues>
          <attvalue for="att1" value="FASV401"/>
          <attvalue for="att2" value="0.113257747462125"/>
        </attvalues>
        <viz:color r="255" g="99" b="71" a="1"/>
        <viz:position x="-153.131356745084" y="174.177527455272" z="0"/>
        <viz:size value="5"/>
      </node>
      <node id="92" label="FASV409">
        <attvalues>
          <attvalue for="att1" value="FASV409"/>
          <attvalue for="att2" value="0.166658371859351"/>
        </attvalues>
        <viz:color r="255" g="99" b="71" a="1"/>
        <viz:position x="51.3870021492237" y="-65.8389227455174" z="0"/>
        <viz:size value="5"/>
      </node>
      <node id="93" label="FASV422">
        <attvalues>
          <attvalue for="att1" value="FASV422"/>
          <attvalue for="att2" value="0.0872972424025169"/>
        </attvalues>
        <viz:color r="255" g="99" b="71" a="1"/>
        <viz:position x="44.9287250944283" y="101.368091677743" z="0"/>
        <viz:size value="5"/>
      </node>
      <node id="94" label="FASV426">
        <attvalues>
          <attvalue for="att1" value="FASV426"/>
          <attvalue for="att2" value="0.225573922201881"/>
        </attvalues>
        <viz:color r="255" g="99" b="71" a="1"/>
        <viz:position x="-239.266003150635" y="-181.833082911941" z="0"/>
        <viz:size value="5"/>
      </node>
      <node id="95" label="FASV427">
        <attvalues>
          <attvalue for="att1" value="FASV427"/>
          <attvalue for="att2" value="0.173921932860484"/>
        </attvalues>
        <viz:color r="255" g="99" b="71" a="1"/>
        <viz:position x="-129.597946049175" y="-152.823021225248" z="0"/>
        <viz:size value="5"/>
      </node>
      <node id="96" label="FASV435">
        <attvalues>
          <attvalue for="att1" value="FASV435"/>
          <attvalue for="att2" value="0.0987306254598574"/>
        </attvalues>
        <viz:color r="255" g="99" b="71" a="1"/>
        <viz:position x="-122.617761626404" y="176.888117364117" z="0"/>
        <viz:size value="5"/>
      </node>
      <node id="97" label="FASV439">
        <attvalues>
          <attvalue for="att1" value="FASV439"/>
          <attvalue for="att2" value="0.0786885775122842"/>
        </attvalues>
        <viz:color r="255" g="99" b="71" a="1"/>
        <viz:position x="-122.679838056927" y="78.6490405822238" z="0"/>
        <viz:size value="5"/>
      </node>
      <node id="98" label="FASV436">
        <attvalues>
          <attvalue for="att1" value="FASV436"/>
          <attvalue for="att2" value="0.0797646606235633"/>
        </attvalues>
        <viz:color r="255" g="99" b="71" a="1"/>
        <viz:position x="-205.550966204049" y="157.894552794484" z="0"/>
        <viz:size value="5"/>
      </node>
      <node id="99" label="FASV446">
        <attvalues>
          <attvalue for="att1" value="FASV446"/>
          <attvalue for="att2" value="0.0933502099034619"/>
        </attvalues>
        <viz:color r="255" g="99" b="71" a="1"/>
        <viz:position x="-113.51649533091" y="-157.052566832695" z="0"/>
        <viz:size value="5"/>
      </node>
      <node id="100" label="FASV449">
        <attvalues>
          <attvalue for="att1" value="FASV449"/>
          <attvalue for="att2" value="0.33519988916344"/>
        </attvalues>
        <viz:color r="255" g="99" b="71" a="1"/>
        <viz:position x="-207.856232744597" y="-95.9520793462241" z="0"/>
        <viz:size value="5"/>
      </node>
      <node id="101" label="FASV457">
        <attvalues>
          <attvalue for="att1" value="FASV457"/>
          <attvalue for="att2" value="0.0755948385673568"/>
        </attvalues>
        <viz:color r="255" g="99" b="71" a="1"/>
        <viz:position x="236.465954997579" y="-95.7937266643698" z="0"/>
        <viz:size value="5"/>
      </node>
      <node id="102" label="FASV454">
        <attvalues>
          <attvalue for="att1" value="FASV454"/>
          <attvalue for="att2" value="0.0786885775122842"/>
        </attvalues>
        <viz:color r="255" g="99" b="71" a="1"/>
        <viz:position x="91.2063275773221" y="-129.492068254161" z="0"/>
        <viz:size value="5"/>
      </node>
      <node id="103" label="FASV486">
        <attvalues>
          <attvalue for="att1" value="FASV486"/>
          <attvalue for="att2" value="0.551223573752719"/>
        </attvalues>
        <viz:color r="255" g="99" b="71" a="1"/>
        <viz:position x="-234.750005048375" y="-69.2354088020976" z="0"/>
        <viz:size value="5"/>
      </node>
      <node id="104" label="FASV551">
        <attvalues>
          <attvalue for="att1" value="FASV551"/>
          <attvalue for="att2" value="0.368020424057452"/>
        </attvalues>
        <viz:color r="255" g="99" b="71" a="1"/>
        <viz:position x="-148.464036576006" y="-204.889213347627" z="0"/>
        <viz:size value="5"/>
      </node>
      <node id="105" label="FASV557">
        <attvalues>
          <attvalue for="att1" value="FASV557"/>
          <attvalue for="att2" value="0.0911980436809037"/>
        </attvalues>
        <viz:color r="255" g="99" b="71" a="1"/>
        <viz:position x="30.1253636652547" y="110.861971794065" z="0"/>
        <viz:size value="5"/>
      </node>
      <node id="106" label="FASV613">
        <attvalues>
          <attvalue for="att1" value="FASV613"/>
          <attvalue for="att2" value="0.0770744528453655"/>
        </attvalues>
        <viz:color r="255" g="99" b="71" a="1"/>
        <viz:position x="-248.351641742018" y="250" z="0"/>
        <viz:size value="5"/>
      </node>
      <node id="107" label="FASV603">
        <attvalues>
          <attvalue for="att1" value="FASV603"/>
          <attvalue for="att2" value="0.337486565774908"/>
        </attvalues>
        <viz:color r="255" g="99" b="71" a="1"/>
        <viz:position x="-204.735013529327" y="-119.717123437804" z="0"/>
        <viz:size value="5"/>
      </node>
      <node id="108" label="FASV660">
        <attvalues>
          <attvalue for="att1" value="FASV660"/>
          <attvalue for="att2" value="0.128053890242213"/>
        </attvalues>
        <viz:color r="255" g="99" b="71" a="1"/>
        <viz:position x="-46.8686738926509" y="-96.77692364986" z="0"/>
        <viz:size value="5"/>
      </node>
      <node id="109" label="FASV739">
        <attvalues>
          <attvalue for="att1" value="FASV739"/>
          <attvalue for="att2" value="0.264716445374658"/>
        </attvalues>
        <viz:color r="255" g="99" b="71" a="1"/>
        <viz:position x="212.337003190754" y="33.6787043257197" z="0"/>
        <viz:size value="5"/>
      </node>
      <node id="110" label="FASV833">
        <attvalues>
          <attvalue for="att1" value="FASV833"/>
          <attvalue for="att2" value="0.219924485867666"/>
        </attvalues>
        <viz:color r="255" g="99" b="71" a="1"/>
        <viz:position x="18.9573566022656" y="-225.055636169455" z="0"/>
        <viz:size value="5"/>
      </node>
      <node id="111" label="FASV851">
        <attvalues>
          <attvalue for="att1" value="FASV851"/>
          <attvalue for="att2" value="0.0768054320675457"/>
        </attvalues>
        <viz:color r="255" g="99" b="71" a="1"/>
        <viz:position x="136.207158334253" y="-219.841922142781" z="0"/>
        <viz:size value="5"/>
      </node>
      <node id="112" label="FASV940">
        <attvalues>
          <attvalue for="att1" value="FASV940"/>
          <attvalue for="att2" value="0.176208609471953"/>
        </attvalues>
        <viz:color r="255" g="99" b="71" a="1"/>
        <viz:position x="-224.540542143723" y="-62.7501910263137" z="0"/>
        <viz:size value="5"/>
      </node>
      <node id="113" label="FASV944">
        <attvalues>
          <attvalue for="att1" value="FASV944"/>
          <attvalue for="att2" value="0.116620507184872"/>
        </attvalues>
        <viz:color r="255" g="99" b="71" a="1"/>
        <viz:position x="249.176337414314" y="-98.2618320367733" z="0"/>
        <viz:size value="5"/>
      </node>
      <node id="114" label="FASV965">
        <attvalues>
          <attvalue for="att1" value="FASV965"/>
          <attvalue for="att2" value="0.138276679799364"/>
        </attvalues>
        <viz:color r="255" g="99" b="71" a="1"/>
        <viz:position x="117.281753574802" y="148.944827229286" z="0"/>
        <viz:size value="5"/>
      </node>
      <node id="115" label="FASV1000">
        <attvalues>
          <attvalue for="att1" value="FASV1000"/>
          <attvalue for="att2" value="0.0727701204002491"/>
        </attvalues>
        <viz:color r="255" g="99" b="71" a="1"/>
        <viz:position x="105.466185783342" y="-25.9365303914207" z="0"/>
        <viz:size value="5"/>
      </node>
      <node id="116" label="FASV1113">
        <attvalues>
          <attvalue for="att1" value="FASV1113"/>
          <attvalue for="att2" value="0.111374602017387"/>
        </attvalues>
        <viz:color r="255" g="99" b="71" a="1"/>
        <viz:position x="-139.325672036115" y="112.860932069015" z="0"/>
        <viz:size value="5"/>
      </node>
      <node id="117" label="FASV1241">
        <attvalues>
          <attvalue for="att1" value="FASV1241"/>
          <attvalue for="att2" value="0.0809752541237523"/>
        </attvalues>
        <viz:color r="255" g="99" b="71" a="1"/>
        <viz:position x="42.1572804756463" y="-90.5143368574879" z="0"/>
        <viz:size value="5"/>
      </node>
      <node id="118" label="FASV1273">
        <attvalues>
          <attvalue for="att1" value="FASV1273"/>
          <attvalue for="att2" value="0.109087925405919"/>
        </attvalues>
        <viz:color r="255" g="99" b="71" a="1"/>
        <viz:position x="158.028652932234" y="185.487646842166" z="0"/>
        <viz:size value="5"/>
      </node>
      <node id="119" label="FASV184">
        <attvalues>
          <attvalue for="att1" value="FASV184"/>
          <attvalue for="att2" value="0.0987306254598574"/>
        </attvalues>
        <viz:color r="255" g="99" b="71" a="1"/>
        <viz:position x="-145.385531820447" y="-11.4191712525043" z="0"/>
        <viz:size value="5"/>
      </node>
      <node id="120" label="FASV1473">
        <attvalues>
          <attvalue for="att1" value="FASV1473"/>
          <attvalue for="att2" value="0.0758638593451765"/>
        </attvalues>
        <viz:color r="255" g="99" b="71" a="1"/>
        <viz:position x="-88.1946032454485" y="-178.971386934594" z="0"/>
        <viz:size value="5"/>
      </node>
      <node id="121" label="FASV1499">
        <attvalues>
          <attvalue for="att1" value="FASV1499"/>
          <attvalue for="att2" value="0.0855486073466884"/>
        </attvalues>
        <viz:color r="255" g="99" b="71" a="1"/>
        <viz:position x="-125.849924341813" y="-17.5173407559883" z="0"/>
        <viz:size value="5"/>
      </node>
      <node id="122" label="BASV6">
        <attvalues>
          <attvalue for="att1" value="BASV6"/>
          <attvalue for="att2" value="0.42962618217818"/>
        </attvalues>
        <viz:color r="255" g="99" b="71" a="1"/>
        <viz:position x="-104.422236831628" y="-179.978765935454" z="0"/>
        <viz:size value="5"/>
      </node>
      <node id="123" label="BASV8">
        <attvalues>
          <attvalue for="att1" value="BASV8"/>
          <attvalue for="att2" value="0.164237184858973"/>
        </attvalues>
        <viz:color r="255" g="99" b="71" a="1"/>
        <viz:position x="-206.530394850591" y="48.2855415296011" z="0"/>
        <viz:size value="5"/>
      </node>
      <node id="124" label="BASV9">
        <attvalues>
          <attvalue for="att1" value="BASV9"/>
          <attvalue for="att2" value="0.265658018097028"/>
        </attvalues>
        <viz:color r="255" g="99" b="71" a="1"/>
        <viz:position x="127.804339163375" y="219.080424371608" z="0"/>
        <viz:size value="5"/>
      </node>
      <node id="125" label="BASV10">
        <attvalues>
          <attvalue for="att1" value="BASV10"/>
          <attvalue for="att2" value="0.135586472021167"/>
        </attvalues>
        <viz:color r="255" g="99" b="71" a="1"/>
        <viz:position x="-202.062295145534" y="77.433886289484" z="0"/>
        <viz:size value="5"/>
      </node>
      <node id="126" label="BASV11">
        <attvalues>
          <attvalue for="att1" value="BASV11"/>
          <attvalue for="att2" value="0.224901370257332"/>
        </attvalues>
        <viz:color r="255" g="99" b="71" a="1"/>
        <viz:position x="54.7906738724548" y="-78.8183213394706" z="0"/>
        <viz:size value="5"/>
      </node>
      <node id="127" label="BASV12">
        <attvalues>
          <attvalue for="att1" value="BASV12"/>
          <attvalue for="att2" value="0.29834404260213"/>
        </attvalues>
        <viz:color r="255" g="99" b="71" a="1"/>
        <viz:position x="-210.517543491144" y="-153.943524483799" z="0"/>
        <viz:size value="5"/>
      </node>
      <node id="128" label="BASV13">
        <attvalues>
          <attvalue for="att1" value="BASV13"/>
          <attvalue for="att2" value="0.260681133707362"/>
        </attvalues>
        <viz:color r="255" g="99" b="71" a="1"/>
        <viz:position x="70.1237666522561" y="-243.184801688281" z="0"/>
        <viz:size value="5"/>
      </node>
      <node id="129" label="BASV16">
        <attvalues>
          <attvalue for="att1" value="BASV16"/>
          <attvalue for="att2" value="0.2271880468688"/>
        </attvalues>
        <viz:color r="255" g="99" b="71" a="1"/>
        <viz:position x="-117.230018668" y="197.026723256158" z="0"/>
        <viz:size value="5"/>
      </node>
      <node id="130" label="BASV17">
        <attvalues>
          <attvalue for="att1" value="BASV17"/>
          <attvalue for="att2" value="0.153745374524001"/>
        </attvalues>
        <viz:color r="255" g="99" b="71" a="1"/>
        <viz:position x="-4.54567389868777" y="-208.178036501016" z="0"/>
        <viz:size value="5"/>
      </node>
      <node id="131" label="BASV18">
        <attvalues>
          <attvalue for="att1" value="BASV18"/>
          <attvalue for="att2" value="0.176746651027592"/>
        </attvalues>
        <viz:color r="255" g="99" b="71" a="1"/>
        <viz:position x="-119.527584081339" y="-61.8571184061246" z="0"/>
        <viz:size value="5"/>
      </node>
      <node id="132" label="BASV19">
        <attvalues>
          <attvalue for="att1" value="BASV19"/>
          <attvalue for="att2" value="0.129533504520222"/>
        </attvalues>
        <viz:color r="255" g="99" b="71" a="1"/>
        <viz:position x="214.08578775007" y="-101.875439424732" z="0"/>
        <viz:size value="5"/>
      </node>
      <node id="133" label="BASV20">
        <attvalues>
          <attvalue for="att1" value="BASV20"/>
          <attvalue for="att2" value="0.118907183796341"/>
        </attvalues>
        <viz:color r="255" g="99" b="71" a="1"/>
        <viz:position x="-35.6179563064871" y="90.6129647386358" z="0"/>
        <viz:size value="5"/>
      </node>
      <node id="134" label="BASV21">
        <attvalues>
          <attvalue for="att1" value="BASV21"/>
          <attvalue for="att2" value="0.21481309108909"/>
        </attvalues>
        <viz:color r="255" g="99" b="71" a="1"/>
        <viz:position x="163.298659386356" y="-186.960424615084" z="0"/>
        <viz:size value="5"/>
      </node>
      <node id="135" label="BASV22">
        <attvalues>
          <attvalue for="att1" value="BASV22"/>
          <attvalue for="att2" value="0.141639439522111"/>
        </attvalues>
        <viz:color r="255" g="99" b="71" a="1"/>
        <viz:position x="-148.535159219298" y="-153.186078455761" z="0"/>
        <viz:size value="5"/>
      </node>
      <node id="136" label="BASV23">
        <attvalues>
          <attvalue for="att1" value="BASV23"/>
          <attvalue for="att2" value="0.099134156626587"/>
        </attvalues>
        <viz:color r="255" g="99" b="71" a="1"/>
        <viz:position x="247.577467881511" y="-228.179919306888" z="0"/>
        <viz:size value="5"/>
      </node>
      <node id="137" label="BASV24">
        <attvalues>
          <attvalue for="att1" value="BASV24"/>
          <attvalue for="att2" value="0.144598668078129"/>
        </attvalues>
        <viz:color r="255" g="99" b="71" a="1"/>
        <viz:position x="-181.179075080479" y="77.460470348882" z="0"/>
        <viz:size value="5"/>
      </node>
      <node id="138" label="BASV25">
        <attvalues>
          <attvalue for="att1" value="BASV25"/>
          <attvalue for="att2" value="0.0855486073466884"/>
        </attvalues>
        <viz:color r="255" g="99" b="71" a="1"/>
        <viz:position x="-30.6699866413926" y="232.97817934487" z="0"/>
        <viz:size value="5"/>
      </node>
      <node id="139" label="BASV26">
        <attvalues>
          <attvalue for="att1" value="BASV26"/>
          <attvalue for="att2" value="0.129129973353492"/>
        </attvalues>
        <viz:color r="255" g="99" b="71" a="1"/>
        <viz:position x="-33.9283234217814" y="-39.2796747474007" z="0"/>
        <viz:size value="5"/>
      </node>
      <node id="140" label="BASV27">
        <attvalues>
          <attvalue for="att1" value="BASV27"/>
          <attvalue for="att2" value="0.132358222687329"/>
        </attvalues>
        <viz:color r="255" g="99" b="71" a="1"/>
        <viz:position x="-238.445967084264" y="183.044103099084" z="0"/>
        <viz:size value="5"/>
      </node>
      <node id="141" label="BASV29">
        <attvalues>
          <attvalue for="att1" value="BASV29"/>
          <attvalue for="att2" value="0.0883733255137961"/>
        </attvalues>
        <viz:color r="255" g="99" b="71" a="1"/>
        <viz:position x="-104.96372002555" y="52.1554608980298" z="0"/>
        <viz:size value="5"/>
      </node>
      <node id="142" label="BASV30">
        <attvalues>
          <attvalue for="att1" value="BASV30"/>
          <attvalue for="att2" value="0.0934847202923718"/>
        </attvalues>
        <viz:color r="255" g="99" b="71" a="1"/>
        <viz:position x="15.713420845436" y="37.1678900327846" z="0"/>
        <viz:size value="5"/>
      </node>
      <node id="143" label="BASV31">
        <attvalues>
          <attvalue for="att1" value="BASV31"/>
          <attvalue for="att2" value="0.134106857743158"/>
        </attvalues>
        <viz:color r="255" g="99" b="71" a="1"/>
        <viz:position x="-199.878117926801" y="85.2280447030104" z="0"/>
        <viz:size value="5"/>
      </node>
      <node id="144" label="BASV32">
        <attvalues>
          <attvalue for="att1" value="BASV32"/>
          <attvalue for="att2" value="0.153745374524001"/>
        </attvalues>
        <viz:color r="255" g="99" b="71" a="1"/>
        <viz:position x="-51.5058758568817" y="197.633124929209" z="0"/>
        <viz:size value="5"/>
      </node>
      <node id="145" label="BASV33">
        <attvalues>
          <attvalue for="att1" value="BASV33"/>
          <attvalue for="att2" value="0.0977890527374882"/>
        </attvalues>
        <viz:color r="255" g="99" b="71" a="1"/>
        <viz:position x="197.847341128244" y="248.464047419185" z="0"/>
        <viz:size value="5"/>
      </node>
      <node id="146" label="BASV35">
        <attvalues>
          <attvalue for="att1" value="BASV35"/>
          <attvalue for="att2" value="0.104380061794073"/>
        </attvalues>
        <viz:color r="255" g="99" b="71" a="1"/>
        <viz:position x="-79.9832192044574" y="-176.518399856982" z="0"/>
        <viz:size value="5"/>
      </node>
      <node id="147" label="BASV36">
        <attvalues>
          <attvalue for="att1" value="BASV36"/>
          <attvalue for="att2" value="0.152669291412722"/>
        </attvalues>
        <viz:color r="255" g="99" b="71" a="1"/>
        <viz:position x="-37.564394190958" y="-173.277286151086" z="0"/>
        <viz:size value="5"/>
      </node>
      <node id="148" label="BASV38">
        <attvalues>
          <attvalue for="att1" value="BASV38"/>
          <attvalue for="att2" value="0.111105581239567"/>
        </attvalues>
        <viz:color r="255" g="99" b="71" a="1"/>
        <viz:position x="-71.5781101674196" y="-109.141305060633" z="0"/>
        <viz:size value="5"/>
      </node>
      <node id="149" label="BASV39">
        <attvalues>
          <attvalue for="att1" value="BASV39"/>
          <attvalue for="att2" value="0.104918103349712"/>
        </attvalues>
        <viz:color r="255" g="99" b="71" a="1"/>
        <viz:position x="125.459031703659" y="-25.6398540384495" z="0"/>
        <viz:size value="5"/>
      </node>
      <node id="150" label="BASV40">
        <attvalues>
          <attvalue for="att1" value="BASV40"/>
          <attvalue for="att2" value="0.0999412189600464"/>
        </attvalues>
        <viz:color r="255" g="99" b="71" a="1"/>
        <viz:position x="-82.8828479589927" y="-217.000385369525" z="0"/>
        <viz:size value="5"/>
      </node>
      <node id="151" label="BASV41">
        <attvalues>
          <attvalue for="att1" value="BASV41"/>
          <attvalue for="att2" value="0.0726356100113392"/>
        </attvalues>
        <viz:color r="255" g="99" b="71" a="1"/>
        <viz:position x="143.740072552699" y="-188.83092359872" z="0"/>
        <viz:size value="5"/>
      </node>
      <node id="152" label="BASV42">
        <attvalues>
          <attvalue for="att1" value="BASV42"/>
          <attvalue for="att2" value="0.112181664350846"/>
        </attvalues>
        <viz:color r="255" g="99" b="71" a="1"/>
        <viz:position x="-180.55366112425" y="204.089070549504" z="0"/>
        <viz:size value="5"/>
      </node>
      <node id="153" label="BASV43">
        <attvalues>
          <attvalue for="att1" value="BASV43"/>
          <attvalue for="att2" value="0.0924086371810927"/>
        </attvalues>
        <viz:color r="255" g="99" b="71" a="1"/>
        <viz:position x="-148.431957837223" y="-207.262046000916" z="0"/>
        <viz:size value="5"/>
      </node>
      <node id="154" label="BASV44">
        <attvalues>
          <attvalue for="att1" value="BASV44"/>
          <attvalue for="att2" value="0.094426293014741"/>
        </attvalues>
        <viz:color r="255" g="99" b="71" a="1"/>
        <viz:position x="-148.691083036379" y="225.962159769561" z="0"/>
        <viz:size value="5"/>
      </node>
      <node id="155" label="BASV46">
        <attvalues>
          <attvalue for="att1" value="BASV46"/>
          <attvalue for="att2" value="0.0898529397918048"/>
        </attvalues>
        <viz:color r="255" g="99" b="71" a="1"/>
        <viz:position x="-225.013182488475" y="-86.8765795358557" z="0"/>
        <viz:size value="5"/>
      </node>
      <node id="156" label="BASV47">
        <attvalues>
          <attvalue for="att1" value="BASV47"/>
          <attvalue for="att2" value="0.0899874501807147"/>
        </attvalues>
        <viz:color r="255" g="99" b="71" a="1"/>
        <viz:position x="-132.157836641881" y="174.054617813847" z="0"/>
        <viz:size value="5"/>
      </node>
      <node id="157" label="BASV49">
        <attvalues>
          <attvalue for="att1" value="BASV49"/>
          <attvalue for="att2" value="0.100075729348956"/>
        </attvalues>
        <viz:color r="255" g="99" b="71" a="1"/>
        <viz:position x="-47.8709480298008" y="-51.9021020667841" z="0"/>
        <viz:size value="5"/>
      </node>
      <node id="158" label="BASV50">
        <attvalues>
          <attvalue for="att1" value="BASV50"/>
          <attvalue for="att2" value="0.0750567970117172"/>
        </attvalues>
        <viz:color r="255" g="99" b="71" a="1"/>
        <viz:position x="182.371253163485" y="-14.2558305581166" z="0"/>
        <viz:size value="5"/>
      </node>
      <node id="159" label="BASV52">
        <attvalues>
          <attvalue for="att1" value="BASV52"/>
          <attvalue for="att2" value="0.0828583995684907"/>
        </attvalues>
        <viz:color r="255" g="99" b="71" a="1"/>
        <viz:position x="238.644558514368" y="-221.941086501739" z="0"/>
        <viz:size value="5"/>
      </node>
      <node id="160" label="BASV54">
        <attvalues>
          <attvalue for="att1" value="BASV54"/>
          <attvalue for="att2" value="0.0737116931226183"/>
        </attvalues>
        <viz:color r="255" g="99" b="71" a="1"/>
        <viz:position x="22.0386796546367" y="-39.8343860428754" z="0"/>
        <viz:size value="5"/>
      </node>
      <node id="161" label="BASV56">
        <attvalues>
          <attvalue for="att1" value="BASV56"/>
          <attvalue for="att2" value="0.0733081619558887"/>
        </attvalues>
        <viz:color r="255" g="99" b="71" a="1"/>
        <viz:position x="-83.1526449510278" y="-248.843042485981" z="0"/>
        <viz:size value="5"/>
      </node>
      <node id="162" label="BASV58">
        <attvalues>
          <attvalue for="att1" value="BASV58"/>
          <attvalue for="att2" value="0.0751913074006271"/>
        </attvalues>
        <viz:color r="255" g="99" b="71" a="1"/>
        <viz:position x="-217.812859735213" y="117.586924530004" z="0"/>
        <viz:size value="5"/>
      </node>
      <node id="163" label="BASV61">
        <attvalues>
          <attvalue for="att1" value="BASV61"/>
          <attvalue for="att2" value="0.0738462035115282"/>
        </attvalues>
        <viz:color r="255" g="99" b="71" a="1"/>
        <viz:position x="-37.6378635020203" y="209.005080442348" z="0"/>
        <viz:size value="5"/>
      </node>
      <node id="164" label="BASV63">
        <attvalues>
          <attvalue for="att1" value="BASV63"/>
          <attvalue for="att2" value="0.0850105657910489"/>
        </attvalues>
        <viz:color r="255" g="99" b="71" a="1"/>
        <viz:position x="-209.073105474144" y="-117.385152131642" z="0"/>
        <viz:size value="5"/>
      </node>
      <node id="165" label="BASV64">
        <attvalues>
          <attvalue for="att1" value="BASV64"/>
          <attvalue for="att2" value="0.0746532658449875"/>
        </attvalues>
        <viz:color r="255" g="99" b="71" a="1"/>
        <viz:position x="187.04731656437" y="117.763651390418" z="0"/>
        <viz:size value="5"/>
      </node>
      <node id="166" label="BASV65">
        <attvalues>
          <attvalue for="att1" value="BASV65"/>
          <attvalue for="att2" value="0.0739807139004381"/>
        </attvalues>
        <viz:color r="255" g="99" b="71" a="1"/>
        <viz:position x="-157.143549508478" y="-146.16404373756" z="0"/>
        <viz:size value="5"/>
      </node>
      <node id="167" label="BASV66">
        <attvalues>
          <attvalue for="att1" value="BASV66"/>
          <attvalue for="att2" value="0.0727701204002491"/>
        </attvalues>
        <viz:color r="255" g="99" b="71" a="1"/>
        <viz:position x="-45.9286314827977" y="192.344115513463" z="0"/>
        <viz:size value="5"/>
      </node>
      <node id="168" label="BASV68">
        <attvalues>
          <attvalue for="att1" value="BASV68"/>
          <attvalue for="att2" value="0.0781505359566446"/>
        </attvalues>
        <viz:color r="255" g="99" b="71" a="1"/>
        <viz:position x="97.3439831986823" y="94.5440928320082" z="0"/>
        <viz:size value="5"/>
      </node>
      <node id="169" label="BASV73">
        <attvalues>
          <attvalue for="att1" value="BASV73"/>
          <attvalue for="att2" value="0.074115224289348"/>
        </attvalues>
        <viz:color r="255" g="99" b="71" a="1"/>
        <viz:position x="-231.997915724751" y="-94.5293470348656" z="0"/>
        <viz:size value="5"/>
      </node>
      <node id="170" label="BASV77">
        <attvalues>
          <attvalue for="att1" value="BASV77"/>
          <attvalue for="att2" value="0.0733081619558887"/>
        </attvalues>
        <viz:color r="255" g="99" b="71" a="1"/>
        <viz:position x="184.311315916278" y="-199.755845885467" z="0"/>
        <viz:size value="5"/>
      </node>
      <node id="171" label="BASV86">
        <attvalues>
          <attvalue for="att1" value="BASV86"/>
          <attvalue for="att2" value="0.0712905061222404"/>
        </attvalues>
        <viz:color r="255" g="99" b="71" a="1"/>
        <viz:position x="66.4136751864874" y="-210.945857937863" z="0"/>
        <viz:size value="5"/>
      </node>
    </nodes>
    <edges>
      <edge id="0" label="+" source="1" target="19" weight="0.9649135">
        <attvalues>
          <attvalue for="att1" value="+"/>
        </attvalues>
      </edge>
      <edge id="1" label="-" source="1" target="37" weight="0.8069833">
        <attvalues>
          <attvalue for="att1" value="-"/>
        </attvalues>
      </edge>
      <edge id="2" label="+" source="1" target="70" weight="0.8907593">
        <attvalues>
          <attvalue for="att1" value="+"/>
        </attvalues>
      </edge>
      <edge id="3" label="-" source="1" target="86" weight="0.713916">
        <attvalues>
          <attvalue for="att1" value="-"/>
        </attvalues>
      </edge>
      <edge id="4" label="+" source="1" target="103" weight="0.9196539">
        <attvalues>
          <attvalue for="att1" value="+"/>
        </attvalues>
      </edge>
      <edge id="5" label="+" source="1" target="108" weight="0.9012771">
        <attvalues>
          <attvalue for="att1" value="+"/>
        </attvalues>
      </edge>
      <edge id="6" label="+" source="2" target="16" weight="0.9110239">
        <attvalues>
          <attvalue for="att1" value="+"/>
        </attvalues>
      </edge>
      <edge id="7" label="+" source="2" target="23" weight="0.9954834">
        <attvalues>
          <attvalue for="att1" value="+"/>
        </attvalues>
      </edge>
      <edge id="8" label="+" source="2" target="26" weight="0.9517757">
        <attvalues>
          <attvalue for="att1" value="+"/>
        </attvalues>
      </edge>
      <edge id="9" label="+" source="2" target="34" weight="0.9183513">
        <attvalues>
          <attvalue for="att1" value="+"/>
        </attvalues>
      </edge>
      <edge id="10" label="+" source="2" target="38" weight="0.8067417">
        <attvalues>
          <attvalue for="att1" value="+"/>
        </attvalues>
      </edge>
      <edge id="11" label="+" source="2" target="51" weight="0.9563941">
        <attvalues>
          <attvalue for="att1" value="+"/>
        </attvalues>
      </edge>
      <edge id="12" label="+" source="2" target="53" weight="0.9100878">
        <attvalues>
          <attvalue for="att1" value="+"/>
        </attvalues>
      </edge>
      <edge id="13" label="+" source="2" target="108" weight="0.9859843">
        <attvalues>
          <attvalue for="att1" value="+"/>
        </attvalues>
      </edge>
      <edge id="14" label="+" source="2" target="111" weight="0.9182267">
        <attvalues>
          <attvalue for="att1" value="+"/>
        </attvalues>
      </edge>
      <edge id="15" label="+" source="2" target="120" weight="0.9451548">
        <attvalues>
          <attvalue for="att1" value="+"/>
        </attvalues>
      </edge>
      <edge id="16" label="+" source="2" target="124" weight="0.8277312">
        <attvalues>
          <attvalue for="att1" value="+"/>
        </attvalues>
      </edge>
      <edge id="17" label="+" source="2" target="125" weight="0.9860793">
        <attvalues>
          <attvalue for="att1" value="+"/>
        </attvalues>
      </edge>
      <edge id="18" label="-" source="2" target="151" weight="0.6413903">
        <attvalues>
          <attvalue for="att1" value="-"/>
        </attvalues>
      </edge>
      <edge id="19" label="-" source="3" target="10" weight="0.8557696">
        <attvalues>
          <attvalue for="att1" value="-"/>
        </attvalues>
      </edge>
      <edge id="20" label="-" source="3" target="47" weight="1">
        <attvalues>
          <attvalue for="att1" value="-"/>
        </attvalues>
      </edge>
      <edge id="21" label="-" source="3" target="54" weight="0.8820867">
        <attvalues>
          <attvalue for="att1" value="-"/>
        </attvalues>
      </edge>
      <edge id="22" label="+" source="3" target="76" weight="0.7032527">
        <attvalues>
          <attvalue for="att1" value="+"/>
        </attvalues>
      </edge>
      <edge id="23" label="+" source="3" target="88" weight="0.7370615">
        <attvalues>
          <attvalue for="att1" value="+"/>
        </attvalues>
      </edge>
      <edge id="24" label="-" source="3" target="149" weight="0.8120422">
        <attvalues>
          <attvalue for="att1" value="-"/>
        </attvalues>
      </edge>
      <edge id="25" label="-" source="4" target="27" weight="0.7526843">
        <attvalues>
          <attvalue for="att1" value="-"/>
        </attvalues>
      </edge>
      <edge id="26" label="+" source="4" target="32" weight="0.9689978">
        <attvalues>
          <attvalue for="att1" value="+"/>
        </attvalues>
      </edge>
      <edge id="27" label="+" source="4" target="111" weight="0.5857457">
        <attvalues>
          <attvalue for="att1" value="+"/>
        </attvalues>
      </edge>
      <edge id="28" label="+" source="4" target="156" weight="0.8262235">
        <attvalues>
          <attvalue for="att1" value="+"/>
        </attvalues>
      </edge>
      <edge id="29" label="-" source="5" target="31" weight="0.9707806">
        <attvalues>
          <attvalue for="att1" value="-"/>
        </attvalues>
      </edge>
      <edge id="30" label="-" source="5" target="88" weight="0.9080896">
        <attvalues>
          <attvalue for="att1" value="-"/>
        </attvalues>
      </edge>
      <edge id="31" label="+" source="5" target="89" weight="0.9702952">
        <attvalues>
          <attvalue for="att1" value="+"/>
        </attvalues>
      </edge>
      <edge id="32" label="-" source="5" target="143" weight="0.6414457">
        <attvalues>
          <attvalue for="att1" value="-"/>
        </attvalues>
      </edge>
      <edge id="33" label="+" source="6" target="41" weight="0.634054">
        <attvalues>
          <attvalue for="att1" value="+"/>
        </attvalues>
      </edge>
      <edge id="34" label="-" source="6" target="42" weight="0.8141888">
        <attvalues>
          <attvalue for="att1" value="-"/>
        </attvalues>
      </edge>
      <edge id="35" label="-" source="6" target="47" weight="0.7657565">
        <attvalues>
          <attvalue for="att1" value="-"/>
        </attvalues>
      </edge>
      <edge id="36" label="-" source="6" target="55" weight="0.8311944">
        <attvalues>
          <attvalue for="att1" value="-"/>
        </attvalues>
      </edge>
      <edge id="37" label="-" source="7" target="34" weight="0.9476">
        <attvalues>
          <attvalue for="att1" value="-"/>
        </attvalues>
      </edge>
      <edge id="38" label="+" source="7" target="51" weight="0.6920629">
        <attvalues>
          <attvalue for="att1" value="+"/>
        </attvalues>
      </edge>
      <edge id="39" label="+" source="7" target="52" weight="1">
        <attvalues>
          <attvalue for="att1" value="+"/>
        </attvalues>
      </edge>
      <edge id="40" label="-" source="7" target="111" weight="1">
        <attvalues>
          <attvalue for="att1" value="-"/>
        </attvalues>
      </edge>
      <edge id="41" label="+" source="7" target="144" weight="0.519926">
        <attvalues>
          <attvalue for="att1" value="+"/>
        </attvalues>
      </edge>
      <edge id="42" label="+" source="7" target="163" weight="0.6366966">
        <attvalues>
          <attvalue for="att1" value="+"/>
        </attvalues>
      </edge>
      <edge id="43" label="-" source="7" target="166" weight="1">
        <attvalues>
          <attvalue for="att1" value="-"/>
        </attvalues>
      </edge>
      <edge id="44" label="+" source="8" target="19" weight="0.9693156">
        <attvalues>
          <attvalue for="att1" value="+"/>
        </attvalues>
      </edge>
      <edge id="45" label="-" source="8" target="55" weight="0.8816249">
        <attvalues>
          <attvalue for="att1" value="-"/>
        </attvalues>
      </edge>
      <edge id="46" label="+" source="8" target="84" weight="0.6882924">
        <attvalues>
          <attvalue for="att1" value="+"/>
        </attvalues>
      </edge>
      <edge id="47" label="+" source="8" target="86" weight="0.6622919">
        <attvalues>
          <attvalue for="att1" value="+"/>
        </attvalues>
      </edge>
      <edge id="48" label="+" source="8" target="109" weight="0.8493366">
        <attvalues>
          <attvalue for="att1" value="+"/>
        </attvalues>
      </edge>
      <edge id="49" label="+" source="8" target="155" weight="0.7824698">
        <attvalues>
          <attvalue for="att1" value="+"/>
        </attvalues>
      </edge>
      <edge id="50" label="-" source="8" target="168" weight="0.8657431">
        <attvalues>
          <attvalue for="att1" value="-"/>
        </attvalues>
      </edge>
      <edge id="51" label="-" source="9" target="11" weight="1">
        <attvalues>
          <attvalue for="att1" value="-"/>
        </attvalues>
      </edge>
      <edge id="52" label="-" source="9" target="26" weight="1">
        <attvalues>
          <attvalue for="att1" value="-"/>
        </attvalues>
      </edge>
      <edge id="53" label="-" source="9" target="29" weight="0.8207669">
        <attvalues>
          <attvalue for="att1" value="-"/>
        </attvalues>
      </edge>
      <edge id="54" label="-" source="9" target="30" weight="0.9972381">
        <attvalues>
          <attvalue for="att1" value="-"/>
        </attvalues>
      </edge>
      <edge id="55" label="+" source="9" target="122" weight="0.7883658">
        <attvalues>
          <attvalue for="att1" value="+"/>
        </attvalues>
      </edge>
      <edge id="56" label="-" source="9" target="142" weight="1">
        <attvalues>
          <attvalue for="att1" value="-"/>
        </attvalues>
      </edge>
      <edge id="57" label="-" source="10" target="21" weight="0.7898622">
        <attvalues>
          <attvalue for="att1" value="-"/>
        </attvalues>
      </edge>
      <edge id="58" label="-" source="10" target="40" weight="0.7687101">
        <attvalues>
          <attvalue for="att1" value="-"/>
        </attvalues>
      </edge>
      <edge id="59" label="-" source="10" target="118" weight="0.9121565">
        <attvalues>
          <attvalue for="att1" value="-"/>
        </attvalues>
      </edge>
      <edge id="60" label="-" source="12" target="20" weight="0.8402311">
        <attvalues>
          <attvalue for="att1" value="-"/>
        </attvalues>
      </edge>
      <edge id="61" label="+" source="12" target="26" weight="0.9531132">
        <attvalues>
          <attvalue for="att1" value="+"/>
        </attvalues>
      </edge>
      <edge id="62" label="+" source="12" target="46" weight="0.8020168">
        <attvalues>
          <attvalue for="att1" value="+"/>
        </attvalues>
      </edge>
      <edge id="63" label="+" source="12" target="59" weight="0.9843541">
        <attvalues>
          <attvalue for="att1" value="+"/>
        </attvalues>
      </edge>
      <edge id="64" label="-" source="12" target="79" weight="0.9758007">
        <attvalues>
          <attvalue for="att1" value="-"/>
        </attvalues>
      </edge>
      <edge id="65" label="+" source="12" target="87" weight="0.8775819">
        <attvalues>
          <attvalue for="att1" value="+"/>
        </attvalues>
      </edge>
      <edge id="66" label="+" source="12" target="120" weight="0.9186012">
        <attvalues>
          <attvalue for="att1" value="+"/>
        </attvalues>
      </edge>
      <edge id="67" label="+" source="12" target="125" weight="0.9456264">
        <attvalues>
          <attvalue for="att1" value="+"/>
        </attvalues>
      </edge>
      <edge id="68" label="-" source="13" target="28" weight="0.910742">
        <attvalues>
          <attvalue for="att1" value="-"/>
        </attvalues>
      </edge>
      <edge id="69" label="-" source="13" target="29" weight="0.7887624">
        <attvalues>
          <attvalue for="att1" value="-"/>
        </attvalues>
      </edge>
      <edge id="70" label="-" source="13" target="46" weight="0.7827346">
        <attvalues>
          <attvalue for="att1" value="-"/>
        </attvalues>
      </edge>
      <edge id="71" label="-" source="13" target="48" weight="0.577878">
        <attvalues>
          <attvalue for="att1" value="-"/>
        </attvalues>
      </edge>
      <edge id="72" label="-" source="13" target="53" weight="0.9206801">
        <attvalues>
          <attvalue for="att1" value="-"/>
        </attvalues>
      </edge>
      <edge id="73" label="+" source="13" target="82" weight="0.8982443">
        <attvalues>
          <attvalue for="att1" value="+"/>
        </attvalues>
      </edge>
      <edge id="74" label="-" source="13" target="110" weight="0.9739399">
        <attvalues>
          <attvalue for="att1" value="-"/>
        </attvalues>
      </edge>
      <edge id="75" label="-" source="13" target="159" weight="0.7905605">
        <attvalues>
          <attvalue for="att1" value="-"/>
        </attvalues>
      </edge>
      <edge id="76" label="-" source="13" target="164" weight="0.7628575">
        <attvalues>
          <attvalue for="att1" value="-"/>
        </attvalues>
      </edge>
      <edge id="77" label="-" source="14" target="40" weight="0.9061821">
        <attvalues>
          <attvalue for="att1" value="-"/>
        </attvalues>
      </edge>
      <edge id="78" label="-" source="14" target="60" weight="0.9134969">
        <attvalues>
          <attvalue for="att1" value="-"/>
        </attvalues>
      </edge>
      <edge id="79" label="+" source="14" target="89" weight="0.763846">
        <attvalues>
          <attvalue for="att1" value="+"/>
        </attvalues>
      </edge>
      <edge id="80" label="+" source="14" target="91" weight="0.7270581">
        <attvalues>
          <attvalue for="att1" value="+"/>
        </attvalues>
      </edge>
      <edge id="81" label="-" source="14" target="125" weight="0.8587566">
        <attvalues>
          <attvalue for="att1" value="-"/>
        </attvalues>
      </edge>
      <edge id="82" label="-" source="14" target="137" weight="0.6202175">
        <attvalues>
          <attvalue for="att1" value="-"/>
        </attvalues>
      </edge>
      <edge id="83" label="+" source="14" target="138" weight="0.7812397">
        <attvalues>
          <attvalue for="att1" value="+"/>
        </attvalues>
      </edge>
      <edge id="84" label="+" source="14" target="146" weight="0.7380275">
        <attvalues>
          <attvalue for="att1" value="+"/>
        </attvalues>
      </edge>
      <edge id="85" label="-" source="14" target="154" weight="0.9711305">
        <attvalues>
          <attvalue for="att1" value="-"/>
        </attvalues>
      </edge>
      <edge id="86" label="+" source="15" target="16" weight="0.7173211">
        <attvalues>
          <attvalue for="att1" value="+"/>
        </attvalues>
      </edge>
      <edge id="87" label="-" source="15" target="38" weight="0.7678705">
        <attvalues>
          <attvalue for="att1" value="-"/>
        </attvalues>
      </edge>
      <edge id="88" label="-" source="15" target="58" weight="0.7704104">
        <attvalues>
          <attvalue for="att1" value="-"/>
        </attvalues>
      </edge>
      <edge id="89" label="-" source="15" target="130" weight="0.972359">
        <attvalues>
          <attvalue for="att1" value="-"/>
        </attvalues>
      </edge>
      <edge id="90" label="-" source="15" target="156" weight="0.9261979">
        <attvalues>
          <attvalue for="att1" value="-"/>
        </attvalues>
      </edge>
      <edge id="91" label="-" source="15" target="166" weight="0.7648702">
        <attvalues>
          <attvalue for="att1" value="-"/>
        </attvalues>
      </edge>
      <edge id="92" label="-" source="15" target="167" weight="0.7771448">
        <attvalues>
          <attvalue for="att1" value="-"/>
        </attvalues>
      </edge>
      <edge id="93" label="-" source="16" target="88" weight="0.9357969">
        <attvalues>
          <attvalue for="att1" value="-"/>
        </attvalues>
      </edge>
      <edge id="94" label="-" source="16" target="91" weight="0.9032767">
        <attvalues>
          <attvalue for="att1" value="-"/>
        </attvalues>
      </edge>
      <edge id="95" label="-" source="16" target="100" weight="0.755351">
        <attvalues>
          <attvalue for="att1" value="-"/>
        </attvalues>
      </edge>
      <edge id="96" label="-" source="16" target="105" weight="0.914507">
        <attvalues>
          <attvalue for="att1" value="-"/>
        </attvalues>
      </edge>
      <edge id="97" label="-" source="16" target="109" weight="0.9260983">
        <attvalues>
          <attvalue for="att1" value="-"/>
        </attvalues>
      </edge>
      <edge id="98" label="-" source="17" target="36" weight="0.8912785">
        <attvalues>
          <attvalue for="att1" value="-"/>
        </attvalues>
      </edge>
      <edge id="99" label="-" source="17" target="54" weight="0.8728711">
        <attvalues>
          <attvalue for="att1" value="-"/>
        </attvalues>
      </edge>
      <edge id="100" label="-" source="17" target="56" weight="0.9306608">
        <attvalues>
          <attvalue for="att1" value="-"/>
        </attvalues>
      </edge>
      <edge id="101" label="+" source="17" target="62" weight="0.8373958">
        <attvalues>
          <attvalue for="att1" value="+"/>
        </attvalues>
      </edge>
      <edge id="102" label="+" source="17" target="67" weight="0.860862">
        <attvalues>
          <attvalue for="att1" value="+"/>
        </attvalues>
      </edge>
      <edge id="103" label="+" source="17" target="104" weight="0.6888005">
        <attvalues>
          <attvalue for="att1" value="+"/>
        </attvalues>
      </edge>
      <edge id="104" label="-" source="17" target="113" weight="0.8831488">
        <attvalues>
          <attvalue for="att1" value="-"/>
        </attvalues>
      </edge>
      <edge id="105" label="-" source="17" target="118" weight="0.7296239">
        <attvalues>
          <attvalue for="att1" value="-"/>
        </attvalues>
      </edge>
      <edge id="106" label="-" source="17" target="139" weight="0.8911242">
        <attvalues>
          <attvalue for="att1" value="-"/>
        </attvalues>
      </edge>
      <edge id="107" label="-" source="17" target="149" weight="0.9428847">
        <attvalues>
          <attvalue for="att1" value="-"/>
        </attvalues>
      </edge>
      <edge id="108" label="+" source="18" target="81" weight="0.886779">
        <attvalues>
          <attvalue for="att1" value="+"/>
        </attvalues>
      </edge>
      <edge id="109" label="+" source="18" target="84" weight="0.8382756">
        <attvalues>
          <attvalue for="att1" value="+"/>
        </attvalues>
      </edge>
      <edge id="110" label="+" source="18" target="98" weight="0.8870095">
        <attvalues>
          <attvalue for="att1" value="+"/>
        </attvalues>
      </edge>
      <edge id="111" label="+" source="18" target="102" weight="0.893029">
        <attvalues>
          <attvalue for="att1" value="+"/>
        </attvalues>
      </edge>
      <edge id="112" label="-" source="18" target="152" weight="0.8364217">
        <attvalues>
          <attvalue for="att1" value="-"/>
        </attvalues>
      </edge>
      <edge id="113" label="+" source="19" target="73" weight="0.6826385">
        <attvalues>
          <attvalue for="att1" value="+"/>
        </attvalues>
      </edge>
      <edge id="114" label="-" source="19" target="79" weight="0.8429509">
        <attvalues>
          <attvalue for="att1" value="-"/>
        </attvalues>
      </edge>
      <edge id="115" label="-" source="19" target="86" weight="0.9441006">
        <attvalues>
          <attvalue for="att1" value="-"/>
        </attvalues>
      </edge>
      <edge id="116" label="-" source="19" target="94" weight="0.9034605">
        <attvalues>
          <attvalue for="att1" value="-"/>
        </attvalues>
      </edge>
      <edge id="117" label="-" source="19" target="96" weight="0.9762979">
        <attvalues>
          <attvalue for="att1" value="-"/>
        </attvalues>
      </edge>
      <edge id="118" label="-" source="19" target="103" weight="0.8917485">
        <attvalues>
          <attvalue for="att1" value="-"/>
        </attvalues>
      </edge>
      <edge id="119" label="+" source="20" target="22" weight="0.9369025">
        <attvalues>
          <attvalue for="att1" value="+"/>
        </attvalues>
      </edge>
      <edge id="120" label="+" source="20" target="39" weight="0.7848067">
        <attvalues>
          <attvalue for="att1" value="+"/>
        </attvalues>
      </edge>
      <edge id="121" label="-" source="20" target="94" weight="0.9647995">
        <attvalues>
          <attvalue for="att1" value="-"/>
        </attvalues>
      </edge>
      <edge id="122" label="-" source="20" target="97" weight="0.861459">
        <attvalues>
          <attvalue for="att1" value="-"/>
        </attvalues>
      </edge>
      <edge id="123" label="-" source="20" target="106" weight="0.9078512">
        <attvalues>
          <attvalue for="att1" value="-"/>
        </attvalues>
      </edge>
      <edge id="124" label="-" source="20" target="110" weight="0.8513971">
        <attvalues>
          <attvalue for="att1" value="-"/>
        </attvalues>
      </edge>
      <edge id="125" label="-" source="20" target="111" weight="0.952569">
        <attvalues>
          <attvalue for="att1" value="-"/>
        </attvalues>
      </edge>
      <edge id="126" label="-" source="20" target="115" weight="0.9915388">
        <attvalues>
          <attvalue for="att1" value="-"/>
        </attvalues>
      </edge>
      <edge id="127" label="+" source="20" target="165" weight="0.9427479">
        <attvalues>
          <attvalue for="att1" value="+"/>
        </attvalues>
      </edge>
      <edge id="128" label="-" source="20" target="169" weight="0.8525173">
        <attvalues>
          <attvalue for="att1" value="-"/>
        </attvalues>
      </edge>
      <edge id="129" label="-" source="21" target="110" weight="0.9318211">
        <attvalues>
          <attvalue for="att1" value="-"/>
        </attvalues>
      </edge>
      <edge id="130" label="+" source="21" target="143" weight="0.9272428">
        <attvalues>
          <attvalue for="att1" value="+"/>
        </attvalues>
      </edge>
      <edge id="131" label="-" source="22" target="132" weight="0.7260316">
        <attvalues>
          <attvalue for="att1" value="-"/>
        </attvalues>
      </edge>
      <edge id="132" label="-" source="23" target="46" weight="0.7783803">
        <attvalues>
          <attvalue for="att1" value="-"/>
        </attvalues>
      </edge>
      <edge id="133" label="-" source="23" target="93" weight="0.5762947">
        <attvalues>
          <attvalue for="att1" value="-"/>
        </attvalues>
      </edge>
      <edge id="134" label="-" source="23" target="111" weight="0.9092416">
        <attvalues>
          <attvalue for="att1" value="-"/>
        </attvalues>
      </edge>
      <edge id="135" label="-" source="23" target="113" weight="0.6836079">
        <attvalues>
          <attvalue for="att1" value="-"/>
        </attvalues>
      </edge>
      <edge id="136" label="+" source="23" target="136" weight="0.8451591">
        <attvalues>
          <attvalue for="att1" value="+"/>
        </attvalues>
      </edge>
      <edge id="137" label="-" source="23" target="151" weight="0.9102449">
        <attvalues>
          <attvalue for="att1" value="-"/>
        </attvalues>
      </edge>
      <edge id="138" label="-" source="23" target="163" weight="0.9590411">
        <attvalues>
          <attvalue for="att1" value="-"/>
        </attvalues>
      </edge>
      <edge id="139" label="-" source="23" target="167" weight="0.8478782">
        <attvalues>
          <attvalue for="att1" value="-"/>
        </attvalues>
      </edge>
      <edge id="140" label="-" source="23" target="168" weight="0.927403">
        <attvalues>
          <attvalue for="att1" value="-"/>
        </attvalues>
      </edge>
      <edge id="141" label="-" source="24" target="25" weight="0.9418534">
        <attvalues>
          <attvalue for="att1" value="-"/>
        </attvalues>
      </edge>
      <edge id="142" label="+" source="24" target="74" weight="0.8179424">
        <attvalues>
          <attvalue for="att1" value="+"/>
        </attvalues>
      </edge>
      <edge id="143" label="-" source="24" target="78" weight="0.7573674">
        <attvalues>
          <attvalue for="att1" value="-"/>
        </attvalues>
      </edge>
      <edge id="144" label="+" source="24" target="82" weight="0.9371834">
        <attvalues>
          <attvalue for="att1" value="+"/>
        </attvalues>
      </edge>
      <edge id="145" label="+" source="24" target="118" weight="0.896787">
        <attvalues>
          <attvalue for="att1" value="+"/>
        </attvalues>
      </edge>
      <edge id="146" label="-" source="24" target="122" weight="0.8298865">
        <attvalues>
          <attvalue for="att1" value="-"/>
        </attvalues>
      </edge>
      <edge id="147" label="-" source="24" target="158" weight="0.6192482">
        <attvalues>
          <attvalue for="att1" value="-"/>
        </attvalues>
      </edge>
      <edge id="148" label="-" source="24" target="167" weight="0.8332891">
        <attvalues>
          <attvalue for="att1" value="-"/>
        </attvalues>
      </edge>
      <edge id="149" label="-" source="25" target="38" weight="0.7835717">
        <attvalues>
          <attvalue for="att1" value="-"/>
        </attvalues>
      </edge>
      <edge id="150" label="+" source="25" target="43" weight="1">
        <attvalues>
          <attvalue for="att1" value="+"/>
        </attvalues>
      </edge>
      <edge id="151" label="-" source="25" target="90" weight="0.8642231">
        <attvalues>
          <attvalue for="att1" value="-"/>
        </attvalues>
      </edge>
      <edge id="152" label="-" source="25" target="101" weight="0.7332974">
        <attvalues>
          <attvalue for="att1" value="-"/>
        </attvalues>
      </edge>
      <edge id="153" label="+" source="25" target="102" weight="0.9671896">
        <attvalues>
          <attvalue for="att1" value="+"/>
        </attvalues>
      </edge>
      <edge id="154" label="+" source="25" target="150" weight="0.6226128">
        <attvalues>
          <attvalue for="att1" value="+"/>
        </attvalues>
      </edge>
      <edge id="155" label="-" source="25" target="154" weight="0.9428912">
        <attvalues>
          <attvalue for="att1" value="-"/>
        </attvalues>
      </edge>
      <edge id="156" label="-" source="26" target="34" weight="0.9413596">
        <attvalues>
          <attvalue for="att1" value="-"/>
        </attvalues>
      </edge>
      <edge id="157" label="-" source="26" target="44" weight="0.782434">
        <attvalues>
          <attvalue for="att1" value="-"/>
        </attvalues>
      </edge>
      <edge id="158" label="+" source="26" target="50" weight="0.9308727">
        <attvalues>
          <attvalue for="att1" value="+"/>
        </attvalues>
      </edge>
      <edge id="159" label="-" source="26" target="53" weight="0.9432146">
        <attvalues>
          <attvalue for="att1" value="-"/>
        </attvalues>
      </edge>
      <edge id="160" label="+" source="26" target="63" weight="0.8291274">
        <attvalues>
          <attvalue for="att1" value="+"/>
        </attvalues>
      </edge>
      <edge id="161" label="+" source="26" target="64" weight="0.9180138">
        <attvalues>
          <attvalue for="att1" value="+"/>
        </attvalues>
      </edge>
      <edge id="162" label="+" source="26" target="116" weight="0.9754287">
        <attvalues>
          <attvalue for="att1" value="+"/>
        </attvalues>
      </edge>
      <edge id="163" label="+" source="26" target="124" weight="0.9618886">
        <attvalues>
          <attvalue for="att1" value="+"/>
        </attvalues>
      </edge>
      <edge id="164" label="-" source="26" target="170" weight="0.8182573">
        <attvalues>
          <attvalue for="att1" value="-"/>
        </attvalues>
      </edge>
      <edge id="165" label="-" source="27" target="45" weight="0.7908641">
        <attvalues>
          <attvalue for="att1" value="-"/>
        </attvalues>
      </edge>
      <edge id="166" label="-" source="27" target="84" weight="0.8051574">
        <attvalues>
          <attvalue for="att1" value="-"/>
        </attvalues>
      </edge>
      <edge id="167" label="-" source="27" target="102" weight="0.8032846">
        <attvalues>
          <attvalue for="att1" value="-"/>
        </attvalues>
      </edge>
      <edge id="168" label="-" source="27" target="107" weight="0.9787159">
        <attvalues>
          <attvalue for="att1" value="-"/>
        </attvalues>
      </edge>
      <edge id="169" label="-" source="28" target="68" weight="0.7917603">
        <attvalues>
          <attvalue for="att1" value="-"/>
        </attvalues>
      </edge>
      <edge id="170" label="+" source="28" target="73" weight="0.9796637">
        <attvalues>
          <attvalue for="att1" value="+"/>
        </attvalues>
      </edge>
      <edge id="171" label="-" source="28" target="88" weight="0.7783711">
        <attvalues>
          <attvalue for="att1" value="-"/>
        </attvalues>
      </edge>
      <edge id="172" label="+" source="28" target="109" weight="0.8841722">
        <attvalues>
          <attvalue for="att1" value="+"/>
        </attvalues>
      </edge>
      <edge id="173" label="-" source="28" target="127" weight="0.7850251">
        <attvalues>
          <attvalue for="att1" value="-"/>
        </attvalues>
      </edge>
      <edge id="174" label="-" source="28" target="141" weight="0.7507648">
        <attvalues>
          <attvalue for="att1" value="-"/>
        </attvalues>
      </edge>
      <edge id="175" label="-" source="28" target="145" weight="0.7567902">
        <attvalues>
          <attvalue for="att1" value="-"/>
        </attvalues>
      </edge>
      <edge id="176" label="+" source="29" target="162" weight="0.8694784">
        <attvalues>
          <attvalue for="att1" value="+"/>
        </attvalues>
      </edge>
      <edge id="177" label="-" source="30" target="66" weight="0.5310055">
        <attvalues>
          <attvalue for="att1" value="-"/>
        </attvalues>
      </edge>
      <edge id="178" label="-" source="30" target="98" weight="0.7968141">
        <attvalues>
          <attvalue for="att1" value="-"/>
        </attvalues>
      </edge>
      <edge id="179" label="-" source="30" target="129" weight="0.6339408">
        <attvalues>
          <attvalue for="att1" value="-"/>
        </attvalues>
      </edge>
      <edge id="180" label="-" source="30" target="159" weight="0.8118941">
        <attvalues>
          <attvalue for="att1" value="-"/>
        </attvalues>
      </edge>
      <edge id="181" label="-" source="30" target="171" weight="0.942119">
        <attvalues>
          <attvalue for="att1" value="-"/>
        </attvalues>
      </edge>
      <edge id="182" label="-" source="31" target="34" weight="1">
        <attvalues>
          <attvalue for="att1" value="-"/>
        </attvalues>
      </edge>
      <edge id="183" label="-" source="31" target="35" weight="0.8395561">
        <attvalues>
          <attvalue for="att1" value="-"/>
        </attvalues>
      </edge>
      <edge id="184" label="-" source="31" target="39" weight="0.8969267">
        <attvalues>
          <attvalue for="att1" value="-"/>
        </attvalues>
      </edge>
      <edge id="185" label="+" source="31" target="97" weight="0.8649939">
        <attvalues>
          <attvalue for="att1" value="+"/>
        </attvalues>
      </edge>
      <edge id="186" label="+" source="31" target="103" weight="0.9361343">
        <attvalues>
          <attvalue for="att1" value="+"/>
        </attvalues>
      </edge>
      <edge id="187" label="-" source="31" target="145" weight="0.7529882">
        <attvalues>
          <attvalue for="att1" value="-"/>
        </attvalues>
      </edge>
      <edge id="188" label="-" source="31" target="154" weight="0.8670046">
        <attvalues>
          <attvalue for="att1" value="-"/>
        </attvalues>
      </edge>
      <edge id="189" label="-" source="32" target="39" weight="0.9650444">
        <attvalues>
          <attvalue for="att1" value="-"/>
        </attvalues>
      </edge>
      <edge id="190" label="+" source="32" target="144" weight="0.4208216">
        <attvalues>
          <attvalue for="att1" value="+"/>
        </attvalues>
      </edge>
      <edge id="191" label="-" source="33" target="77" weight="0.9194633">
        <attvalues>
          <attvalue for="att1" value="-"/>
        </attvalues>
      </edge>
      <edge id="192" label="-" source="33" target="130" weight="0.9390498">
        <attvalues>
          <attvalue for="att1" value="-"/>
        </attvalues>
      </edge>
      <edge id="193" label="-" source="33" target="151" weight="0.4181866">
        <attvalues>
          <attvalue for="att1" value="-"/>
        </attvalues>
      </edge>
      <edge id="194" label="-" source="33" target="156" weight="0.9213416">
        <attvalues>
          <attvalue for="att1" value="-"/>
        </attvalues>
      </edge>
      <edge id="195" label="-" source="34" target="35" weight="0.8852266">
        <attvalues>
          <attvalue for="att1" value="-"/>
        </attvalues>
      </edge>
      <edge id="196" label="+" source="35" target="47" weight="0.9069387">
        <attvalues>
          <attvalue for="att1" value="+"/>
        </attvalues>
      </edge>
      <edge id="197" label="-" source="35" target="52" weight="1">
        <attvalues>
          <attvalue for="att1" value="-"/>
        </attvalues>
      </edge>
      <edge id="198" label="-" source="35" target="72" weight="0.9157604">
        <attvalues>
          <attvalue for="att1" value="-"/>
        </attvalues>
      </edge>
      <edge id="199" label="+" source="35" target="110" weight="0.8989353">
        <attvalues>
          <attvalue for="att1" value="+"/>
        </attvalues>
      </edge>
      <edge id="200" label="-" source="35" target="111" weight="0.9845895">
        <attvalues>
          <attvalue for="att1" value="-"/>
        </attvalues>
      </edge>
      <edge id="201" label="-" source="35" target="115" weight="0.9708542">
        <attvalues>
          <attvalue for="att1" value="-"/>
        </attvalues>
      </edge>
      <edge id="202" label="-" source="35" target="125" weight="0.9284224">
        <attvalues>
          <attvalue for="att1" value="-"/>
        </attvalues>
      </edge>
      <edge id="203" label="-" source="35" target="129" weight="0.9434679">
        <attvalues>
          <attvalue for="att1" value="-"/>
        </attvalues>
      </edge>
      <edge id="204" label="+" source="35" target="132" weight="0.911872">
        <attvalues>
          <attvalue for="att1" value="+"/>
        </attvalues>
      </edge>
      <edge id="205" label="+" source="35" target="134" weight="0.8941456">
        <attvalues>
          <attvalue for="att1" value="+"/>
        </attvalues>
      </edge>
      <edge id="206" label="+" source="36" target="69" weight="0.9598585">
        <attvalues>
          <attvalue for="att1" value="+"/>
        </attvalues>
      </edge>
      <edge id="207" label="-" source="36" target="130" weight="0.7428492">
        <attvalues>
          <attvalue for="att1" value="-"/>
        </attvalues>
      </edge>
      <edge id="208" label="-" source="36" target="150" weight="0.7438458">
        <attvalues>
          <attvalue for="att1" value="-"/>
        </attvalues>
      </edge>
      <edge id="209" label="-" source="37" target="55" weight="0.7659651">
        <attvalues>
          <attvalue for="att1" value="-"/>
        </attvalues>
      </edge>
      <edge id="210" label="-" source="37" target="69" weight="0.7367055">
        <attvalues>
          <attvalue for="att1" value="-"/>
        </attvalues>
      </edge>
      <edge id="211" label="-" source="37" target="73" weight="0.7375253">
        <attvalues>
          <attvalue for="att1" value="-"/>
        </attvalues>
      </edge>
      <edge id="212" label="-" source="37" target="81" weight="0.4725229">
        <attvalues>
          <attvalue for="att1" value="-"/>
        </attvalues>
      </edge>
      <edge id="213" label="+" source="37" target="89" weight="0.8930047">
        <attvalues>
          <attvalue for="att1" value="+"/>
        </attvalues>
      </edge>
      <edge id="214" label="-" source="37" target="146" weight="0.7060708">
        <attvalues>
          <attvalue for="att1" value="-"/>
        </attvalues>
      </edge>
      <edge id="215" label="-" source="37" target="157" weight="0.6660787">
        <attvalues>
          <attvalue for="att1" value="-"/>
        </attvalues>
      </edge>
      <edge id="216" label="-" source="37" target="164" weight="0.5898085">
        <attvalues>
          <attvalue for="att1" value="-"/>
        </attvalues>
      </edge>
      <edge id="217" label="-" source="39" target="71" weight="0.8705011">
        <attvalues>
          <attvalue for="att1" value="-"/>
        </attvalues>
      </edge>
      <edge id="218" label="-" source="39" target="110" weight="0.965116">
        <attvalues>
          <attvalue for="att1" value="-"/>
        </attvalues>
      </edge>
      <edge id="219" label="+" source="39" target="113" weight="0.9314114">
        <attvalues>
          <attvalue for="att1" value="+"/>
        </attvalues>
      </edge>
      <edge id="220" label="-" source="39" target="115" weight="0.9059606">
        <attvalues>
          <attvalue for="att1" value="-"/>
        </attvalues>
      </edge>
      <edge id="221" label="-" source="40" target="46" weight="0.9116727">
        <attvalues>
          <attvalue for="att1" value="-"/>
        </attvalues>
      </edge>
      <edge id="222" label="+" source="40" target="76" weight="0.9673211">
        <attvalues>
          <attvalue for="att1" value="+"/>
        </attvalues>
      </edge>
      <edge id="223" label="+" source="40" target="84" weight="0.9719679">
        <attvalues>
          <attvalue for="att1" value="+"/>
        </attvalues>
      </edge>
      <edge id="224" label="+" source="40" target="117" weight="0.9540794">
        <attvalues>
          <attvalue for="att1" value="+"/>
        </attvalues>
      </edge>
      <edge id="225" label="+" source="40" target="122" weight="0.9091139">
        <attvalues>
          <attvalue for="att1" value="+"/>
        </attvalues>
      </edge>
      <edge id="226" label="-" source="40" target="145" weight="0.6823191">
        <attvalues>
          <attvalue for="att1" value="-"/>
        </attvalues>
      </edge>
      <edge id="227" label="+" source="40" target="150" weight="0.9742267">
        <attvalues>
          <attvalue for="att1" value="+"/>
        </attvalues>
      </edge>
      <edge id="228" label="+" source="40" target="170" weight="0.9531431">
        <attvalues>
          <attvalue for="att1" value="+"/>
        </attvalues>
      </edge>
      <edge id="229" label="-" source="41" target="78" weight="0.7588741">
        <attvalues>
          <attvalue for="att1" value="-"/>
        </attvalues>
      </edge>
      <edge id="230" label="+" source="41" target="79" weight="0.9339763">
        <attvalues>
          <attvalue for="att1" value="+"/>
        </attvalues>
      </edge>
      <edge id="231" label="+" source="41" target="93" weight="0.9659826">
        <attvalues>
          <attvalue for="att1" value="+"/>
        </attvalues>
      </edge>
      <edge id="232" label="-" source="41" target="100" weight="0.7579382">
        <attvalues>
          <attvalue for="att1" value="-"/>
        </attvalues>
      </edge>
      <edge id="233" label="-" source="41" target="102" weight="0.725899">
        <attvalues>
          <attvalue for="att1" value="-"/>
        </attvalues>
      </edge>
      <edge id="234" label="-" source="41" target="113" weight="0.9373457">
        <attvalues>
          <attvalue for="att1" value="-"/>
        </attvalues>
      </edge>
      <edge id="235" label="-" source="41" target="115" weight="0.7167774">
        <attvalues>
          <attvalue for="att1" value="-"/>
        </attvalues>
      </edge>
      <edge id="236" label="-" source="41" target="146" weight="0.7905134">
        <attvalues>
          <attvalue for="att1" value="-"/>
        </attvalues>
      </edge>
      <edge id="237" label="-" source="41" target="151" weight="0.750325">
        <attvalues>
          <attvalue for="att1" value="-"/>
        </attvalues>
      </edge>
      <edge id="238" label="-" source="42" target="56" weight="0.9562887">
        <attvalues>
          <attvalue for="att1" value="-"/>
        </attvalues>
      </edge>
      <edge id="239" label="+" source="42" target="91" weight="0.8255409">
        <attvalues>
          <attvalue for="att1" value="+"/>
        </attvalues>
      </edge>
      <edge id="240" label="+" source="42" target="102" weight="0.9287088">
        <attvalues>
          <attvalue for="att1" value="+"/>
        </attvalues>
      </edge>
      <edge id="241" label="-" source="42" target="116" weight="0.5121968">
        <attvalues>
          <attvalue for="att1" value="-"/>
        </attvalues>
      </edge>
      <edge id="242" label="-" source="43" target="113" weight="0.8616291">
        <attvalues>
          <attvalue for="att1" value="-"/>
        </attvalues>
      </edge>
      <edge id="243" label="+" source="43" target="151" weight="0.9516173">
        <attvalues>
          <attvalue for="att1" value="+"/>
        </attvalues>
      </edge>
      <edge id="244" label="+" source="44" target="57" weight="0.9529412">
        <attvalues>
          <attvalue for="att1" value="+"/>
        </attvalues>
      </edge>
      <edge id="245" label="+" source="44" target="62" weight="0.9507448">
        <attvalues>
          <attvalue for="att1" value="+"/>
        </attvalues>
      </edge>
      <edge id="246" label="+" source="44" target="94" weight="0.9516452">
        <attvalues>
          <attvalue for="att1" value="+"/>
        </attvalues>
      </edge>
      <edge id="247" label="-" source="44" target="152" weight="0.7818213">
        <attvalues>
          <attvalue for="att1" value="-"/>
        </attvalues>
      </edge>
      <edge id="248" label="+" source="44" target="153" weight="0.8829503">
        <attvalues>
          <attvalue for="att1" value="+"/>
        </attvalues>
      </edge>
      <edge id="249" label="+" source="44" target="171" weight="0.9426293">
        <attvalues>
          <attvalue for="att1" value="+"/>
        </attvalues>
      </edge>
      <edge id="250" label="-" source="45" target="48" weight="0.74558">
        <attvalues>
          <attvalue for="att1" value="-"/>
        </attvalues>
      </edge>
      <edge id="251" label="-" source="45" target="50" weight="0.7719714">
        <attvalues>
          <attvalue for="att1" value="-"/>
        </attvalues>
      </edge>
      <edge id="252" label="-" source="45" target="61" weight="0.9346627">
        <attvalues>
          <attvalue for="att1" value="-"/>
        </attvalues>
      </edge>
      <edge id="253" label="-" source="45" target="63" weight="0.7456484">
        <attvalues>
          <attvalue for="att1" value="-"/>
        </attvalues>
      </edge>
      <edge id="254" label="-" source="46" target="78" weight="0.6586715">
        <attvalues>
          <attvalue for="att1" value="-"/>
        </attvalues>
      </edge>
      <edge id="255" label="-" source="46" target="137" weight="0.6982177">
        <attvalues>
          <attvalue for="att1" value="-"/>
        </attvalues>
      </edge>
      <edge id="256" label="-" source="46" target="155" weight="0.5954979">
        <attvalues>
          <attvalue for="att1" value="-"/>
        </attvalues>
      </edge>
      <edge id="257" label="-" source="46" target="163" weight="0.4797158">
        <attvalues>
          <attvalue for="att1" value="-"/>
        </attvalues>
      </edge>
      <edge id="258" label="+" source="46" target="171" weight="0.7665503">
        <attvalues>
          <attvalue for="att1" value="+"/>
        </attvalues>
      </edge>
      <edge id="259" label="-" source="47" target="54" weight="0.6574771">
        <attvalues>
          <attvalue for="att1" value="-"/>
        </attvalues>
      </edge>
      <edge id="260" label="-" source="48" target="65" weight="0.7784745">
        <attvalues>
          <attvalue for="att1" value="-"/>
        </attvalues>
      </edge>
      <edge id="261" label="+" source="48" target="70" weight="0.9874104">
        <attvalues>
          <attvalue for="att1" value="+"/>
        </attvalues>
      </edge>
      <edge id="262" label="-" source="48" target="75" weight="0.7936348">
        <attvalues>
          <attvalue for="att1" value="-"/>
        </attvalues>
      </edge>
      <edge id="263" label="+" source="48" target="90" weight="0.9161857">
        <attvalues>
          <attvalue for="att1" value="+"/>
        </attvalues>
      </edge>
      <edge id="264" label="-" source="48" target="128" weight="0.7968128">
        <attvalues>
          <attvalue for="att1" value="-"/>
        </attvalues>
      </edge>
      <edge id="265" label="+" source="48" target="133" weight="0.9075406">
        <attvalues>
          <attvalue for="att1" value="+"/>
        </attvalues>
      </edge>
      <edge id="266" label="+" source="48" target="143" weight="0.9328622">
        <attvalues>
          <attvalue for="att1" value="+"/>
        </attvalues>
      </edge>
      <edge id="267" label="-" source="48" target="150" weight="0.8599615">
        <attvalues>
          <attvalue for="att1" value="-"/>
        </attvalues>
      </edge>
      <edge id="268" label="-" source="48" target="152" weight="0.8158218">
        <attvalues>
          <attvalue for="att1" value="-"/>
        </attvalues>
      </edge>
      <edge id="269" label="-" source="48" target="163" weight="0.9558546">
        <attvalues>
          <attvalue for="att1" value="-"/>
        </attvalues>
      </edge>
      <edge id="270" label="-" source="48" target="165" weight="0.8030282">
        <attvalues>
          <attvalue for="att1" value="-"/>
        </attvalues>
      </edge>
      <edge id="271" label="-" source="49" target="54" weight="0.662953">
        <attvalues>
          <attvalue for="att1" value="-"/>
        </attvalues>
      </edge>
      <edge id="272" label="+" source="49" target="115" weight="0.9791041">
        <attvalues>
          <attvalue for="att1" value="+"/>
        </attvalues>
      </edge>
      <edge id="273" label="+" source="49" target="153" weight="0.7981289">
        <attvalues>
          <attvalue for="att1" value="+"/>
        </attvalues>
      </edge>
      <edge id="274" label="+" source="49" target="163" weight="0.9080093">
        <attvalues>
          <attvalue for="att1" value="+"/>
        </attvalues>
      </edge>
      <edge id="275" label="+" source="50" target="67" weight="0.7126811">
        <attvalues>
          <attvalue for="att1" value="+"/>
        </attvalues>
      </edge>
      <edge id="276" label="-" source="50" target="84" weight="0.8222517">
        <attvalues>
          <attvalue for="att1" value="-"/>
        </attvalues>
      </edge>
      <edge id="277" label="-" source="50" target="85" weight="0.9333482">
        <attvalues>
          <attvalue for="att1" value="-"/>
        </attvalues>
      </edge>
      <edge id="278" label="-" source="50" target="100" weight="0.7107016">
        <attvalues>
          <attvalue for="att1" value="-"/>
        </attvalues>
      </edge>
      <edge id="279" label="-" source="50" target="103" weight="0.825184">
        <attvalues>
          <attvalue for="att1" value="-"/>
        </attvalues>
      </edge>
      <edge id="280" label="-" source="50" target="105" weight="0.9112785">
        <attvalues>
          <attvalue for="att1" value="-"/>
        </attvalues>
      </edge>
      <edge id="281" label="-" source="50" target="110" weight="0.9144321">
        <attvalues>
          <attvalue for="att1" value="-"/>
        </attvalues>
      </edge>
      <edge id="282" label="-" source="50" target="126" weight="0.9610312">
        <attvalues>
          <attvalue for="att1" value="-"/>
        </attvalues>
      </edge>
      <edge id="283" label="-" source="50" target="159" weight="0.7753765">
        <attvalues>
          <attvalue for="att1" value="-"/>
        </attvalues>
      </edge>
      <edge id="284" label="-" source="50" target="166" weight="0.9038462">
        <attvalues>
          <attvalue for="att1" value="-"/>
        </attvalues>
      </edge>
      <edge id="285" label="+" source="51" target="70" weight="0.7670603">
        <attvalues>
          <attvalue for="att1" value="+"/>
        </attvalues>
      </edge>
      <edge id="286" label="-" source="51" target="87" weight="0.8414149">
        <attvalues>
          <attvalue for="att1" value="-"/>
        </attvalues>
      </edge>
      <edge id="287" label="-" source="51" target="88" weight="0.9797615">
        <attvalues>
          <attvalue for="att1" value="-"/>
        </attvalues>
      </edge>
      <edge id="288" label="-" source="51" target="103" weight="0.818921">
        <attvalues>
          <attvalue for="att1" value="-"/>
        </attvalues>
      </edge>
      <edge id="289" label="-" source="51" target="106" weight="0.8853826">
        <attvalues>
          <attvalue for="att1" value="-"/>
        </attvalues>
      </edge>
      <edge id="290" label="-" source="51" target="108" weight="0.8838385">
        <attvalues>
          <attvalue for="att1" value="-"/>
        </attvalues>
      </edge>
      <edge id="291" label="-" source="51" target="113" weight="0.9122659">
        <attvalues>
          <attvalue for="att1" value="-"/>
        </attvalues>
      </edge>
      <edge id="292" label="-" source="51" target="129" weight="0.9584948">
        <attvalues>
          <attvalue for="att1" value="-"/>
        </attvalues>
      </edge>
      <edge id="293" label="-" source="51" target="162" weight="0.7535114">
        <attvalues>
          <attvalue for="att1" value="-"/>
        </attvalues>
      </edge>
      <edge id="294" label="-" source="51" target="169" weight="0.8995207">
        <attvalues>
          <attvalue for="att1" value="-"/>
        </attvalues>
      </edge>
      <edge id="295" label="+" source="52" target="64" weight="0.9882961">
        <attvalues>
          <attvalue for="att1" value="+"/>
        </attvalues>
      </edge>
      <edge id="296" label="-" source="52" target="65" weight="0.7371858">
        <attvalues>
          <attvalue for="att1" value="-"/>
        </attvalues>
      </edge>
      <edge id="297" label="-" source="52" target="142" weight="0.954052">
        <attvalues>
          <attvalue for="att1" value="-"/>
        </attvalues>
      </edge>
      <edge id="298" label="+" source="52" target="168" weight="0.9735018">
        <attvalues>
          <attvalue for="att1" value="+"/>
        </attvalues>
      </edge>
      <edge id="299" label="+" source="53" target="82" weight="0.8135691">
        <attvalues>
          <attvalue for="att1" value="+"/>
        </attvalues>
      </edge>
      <edge id="300" label="-" source="53" target="99" weight="0.7326019">
        <attvalues>
          <attvalue for="att1" value="-"/>
        </attvalues>
      </edge>
      <edge id="301" label="-" source="53" target="100" weight="1">
        <attvalues>
          <attvalue for="att1" value="-"/>
        </attvalues>
      </edge>
      <edge id="302" label="-" source="53" target="115" weight="0.9395512">
        <attvalues>
          <attvalue for="att1" value="-"/>
        </attvalues>
      </edge>
      <edge id="303" label="-" source="53" target="118" weight="0.9277993">
        <attvalues>
          <attvalue for="att1" value="-"/>
        </attvalues>
      </edge>
      <edge id="304" label="-" source="53" target="120" weight="0.8704426">
        <attvalues>
          <attvalue for="att1" value="-"/>
        </attvalues>
      </edge>
      <edge id="305" label="-" source="53" target="125" weight="0.8008047">
        <attvalues>
          <attvalue for="att1" value="-"/>
        </attvalues>
      </edge>
      <edge id="306" label="+" source="53" target="127" weight="0.7452337">
        <attvalues>
          <attvalue for="att1" value="+"/>
        </attvalues>
      </edge>
      <edge id="307" label="-" source="53" target="141" weight="0.8735694">
        <attvalues>
          <attvalue for="att1" value="-"/>
        </attvalues>
      </edge>
      <edge id="308" label="+" source="54" target="59" weight="0.6239821">
        <attvalues>
          <attvalue for="att1" value="+"/>
        </attvalues>
      </edge>
      <edge id="309" label="-" source="54" target="64" weight="0.9185675">
        <attvalues>
          <attvalue for="att1" value="-"/>
        </attvalues>
      </edge>
      <edge id="310" label="+" source="54" target="78" weight="0.9441625">
        <attvalues>
          <attvalue for="att1" value="+"/>
        </attvalues>
      </edge>
      <edge id="311" label="+" source="54" target="79" weight="0.9716289">
        <attvalues>
          <attvalue for="att1" value="+"/>
        </attvalues>
      </edge>
      <edge id="312" label="-" source="54" target="108" weight="0.6698235">
        <attvalues>
          <attvalue for="att1" value="-"/>
        </attvalues>
      </edge>
      <edge id="313" label="-" source="54" target="109" weight="0.9799367">
        <attvalues>
          <attvalue for="att1" value="-"/>
        </attvalues>
      </edge>
      <edge id="314" label="-" source="54" target="134" weight="0.8226304">
        <attvalues>
          <attvalue for="att1" value="-"/>
        </attvalues>
      </edge>
      <edge id="315" label="-" source="54" target="158" weight="0.9717976">
        <attvalues>
          <attvalue for="att1" value="-"/>
        </attvalues>
      </edge>
      <edge id="316" label="+" source="55" target="68" weight="0.9421019">
        <attvalues>
          <attvalue for="att1" value="+"/>
        </attvalues>
      </edge>
      <edge id="317" label="-" source="55" target="74" weight="1">
        <attvalues>
          <attvalue for="att1" value="-"/>
        </attvalues>
      </edge>
      <edge id="318" label="+" source="55" target="90" weight="0.9359436">
        <attvalues>
          <attvalue for="att1" value="+"/>
        </attvalues>
      </edge>
      <edge id="319" label="+" source="55" target="102" weight="0.7809716">
        <attvalues>
          <attvalue for="att1" value="+"/>
        </attvalues>
      </edge>
      <edge id="320" label="-" source="55" target="119" weight="0.7189725">
        <attvalues>
          <attvalue for="att1" value="-"/>
        </attvalues>
      </edge>
      <edge id="321" label="-" source="55" target="120" weight="1">
        <attvalues>
          <attvalue for="att1" value="-"/>
        </attvalues>
      </edge>
      <edge id="322" label="-" source="55" target="135" weight="0.8562817">
        <attvalues>
          <attvalue for="att1" value="-"/>
        </attvalues>
      </edge>
      <edge id="323" label="-" source="55" target="138" weight="0.8917497">
        <attvalues>
          <attvalue for="att1" value="-"/>
        </attvalues>
      </edge>
      <edge id="324" label="-" source="55" target="140" weight="0.9195865">
        <attvalues>
          <attvalue for="att1" value="-"/>
        </attvalues>
      </edge>
      <edge id="325" label="-" source="55" target="145" weight="0.8094012">
        <attvalues>
          <attvalue for="att1" value="-"/>
        </attvalues>
      </edge>
      <edge id="326" label="+" source="55" target="147" weight="0.7023468">
        <attvalues>
          <attvalue for="att1" value="+"/>
        </attvalues>
      </edge>
      <edge id="327" label="+" source="55" target="158" weight="0.8669243">
        <attvalues>
          <attvalue for="att1" value="+"/>
        </attvalues>
      </edge>
      <edge id="328" label="-" source="55" target="161" weight="0.8680445">
        <attvalues>
          <attvalue for="att1" value="-"/>
        </attvalues>
      </edge>
      <edge id="329" label="+" source="56" target="81" weight="0.6250731">
        <attvalues>
          <attvalue for="att1" value="+"/>
        </attvalues>
      </edge>
      <edge id="330" label="-" source="56" target="86" weight="0.917311">
        <attvalues>
          <attvalue for="att1" value="-"/>
        </attvalues>
      </edge>
      <edge id="331" label="+" source="56" target="95" weight="0.7139536">
        <attvalues>
          <attvalue for="att1" value="+"/>
        </attvalues>
      </edge>
      <edge id="332" label="+" source="56" target="100" weight="0.9687604">
        <attvalues>
          <attvalue for="att1" value="+"/>
        </attvalues>
      </edge>
      <edge id="333" label="+" source="56" target="101" weight="0.9763783">
        <attvalues>
          <attvalue for="att1" value="+"/>
        </attvalues>
      </edge>
      <edge id="334" label="+" source="56" target="103" weight="0.99104">
        <attvalues>
          <attvalue for="att1" value="+"/>
        </attvalues>
      </edge>
      <edge id="335" label="-" source="56" target="132" weight="0.8336226">
        <attvalues>
          <attvalue for="att1" value="-"/>
        </attvalues>
      </edge>
      <edge id="336" label="-" source="56" target="153" weight="0.8405304">
        <attvalues>
          <attvalue for="att1" value="-"/>
        </attvalues>
      </edge>
      <edge id="337" label="-" source="56" target="158" weight="0.8964794">
        <attvalues>
          <attvalue for="att1" value="-"/>
        </attvalues>
      </edge>
      <edge id="338" label="-" source="57" target="60" weight="0.9210501">
        <attvalues>
          <attvalue for="att1" value="-"/>
        </attvalues>
      </edge>
      <edge id="339" label="-" source="57" target="93" weight="0.9402005">
        <attvalues>
          <attvalue for="att1" value="-"/>
        </attvalues>
      </edge>
      <edge id="340" label="+" source="57" target="114" weight="0.9524298">
        <attvalues>
          <attvalue for="att1" value="+"/>
        </attvalues>
      </edge>
      <edge id="341" label="+" source="57" target="115" weight="0.9145377">
        <attvalues>
          <attvalue for="att1" value="+"/>
        </attvalues>
      </edge>
      <edge id="342" label="+" source="57" target="119" weight="0.8771201">
        <attvalues>
          <attvalue for="att1" value="+"/>
        </attvalues>
      </edge>
      <edge id="343" label="+" source="57" target="130" weight="0.5983946">
        <attvalues>
          <attvalue for="att1" value="+"/>
        </attvalues>
      </edge>
      <edge id="344" label="-" source="57" target="147" weight="0.6818336">
        <attvalues>
          <attvalue for="att1" value="-"/>
        </attvalues>
      </edge>
      <edge id="345" label="-" source="57" target="148" weight="0.9099644">
        <attvalues>
          <attvalue for="att1" value="-"/>
        </attvalues>
      </edge>
      <edge id="346" label="-" source="57" target="163" weight="0.6986308">
        <attvalues>
          <attvalue for="att1" value="-"/>
        </attvalues>
      </edge>
      <edge id="347" label="-" source="57" target="166" weight="0.7500325">
        <attvalues>
          <attvalue for="att1" value="-"/>
        </attvalues>
      </edge>
      <edge id="348" label="-" source="57" target="168" weight="1">
        <attvalues>
          <attvalue for="att1" value="-"/>
        </attvalues>
      </edge>
      <edge id="349" label="-" source="58" target="60" weight="0.8224429">
        <attvalues>
          <attvalue for="att1" value="-"/>
        </attvalues>
      </edge>
      <edge id="350" label="-" source="58" target="76" weight="0.8859377">
        <attvalues>
          <attvalue for="att1" value="-"/>
        </attvalues>
      </edge>
      <edge id="351" label="-" source="58" target="116" weight="0.9458214">
        <attvalues>
          <attvalue for="att1" value="-"/>
        </attvalues>
      </edge>
      <edge id="352" label="+" source="58" target="130" weight="0.9711373">
        <attvalues>
          <attvalue for="att1" value="+"/>
        </attvalues>
      </edge>
      <edge id="353" label="+" source="58" target="131" weight="0.9466982">
        <attvalues>
          <attvalue for="att1" value="+"/>
        </attvalues>
      </edge>
      <edge id="354" label="+" source="58" target="133" weight="0.9072483">
        <attvalues>
          <attvalue for="att1" value="+"/>
        </attvalues>
      </edge>
      <edge id="355" label="+" source="58" target="135" weight="0.9606194">
        <attvalues>
          <attvalue for="att1" value="+"/>
        </attvalues>
      </edge>
      <edge id="356" label="+" source="58" target="136" weight="0.9092614">
        <attvalues>
          <attvalue for="att1" value="+"/>
        </attvalues>
      </edge>
      <edge id="357" label="+" source="58" target="147" weight="0.8947628">
        <attvalues>
          <attvalue for="att1" value="+"/>
        </attvalues>
      </edge>
      <edge id="358" label="-" source="58" target="164" weight="0.8707722">
        <attvalues>
          <attvalue for="att1" value="-"/>
        </attvalues>
      </edge>
      <edge id="359" label="-" source="58" target="165" weight="1">
        <attvalues>
          <attvalue for="att1" value="-"/>
        </attvalues>
      </edge>
      <edge id="360" label="-" source="59" target="71" weight="0.9219864">
        <attvalues>
          <attvalue for="att1" value="-"/>
        </attvalues>
      </edge>
      <edge id="361" label="-" source="59" target="73" weight="0.6970976">
        <attvalues>
          <attvalue for="att1" value="-"/>
        </attvalues>
      </edge>
      <edge id="362" label="-" source="59" target="78" weight="0.875239">
        <attvalues>
          <attvalue for="att1" value="-"/>
        </attvalues>
      </edge>
      <edge id="363" label="-" source="59" target="94" weight="0.9179299">
        <attvalues>
          <attvalue for="att1" value="-"/>
        </attvalues>
      </edge>
      <edge id="364" label="-" source="59" target="127" weight="0.9133451">
        <attvalues>
          <attvalue for="att1" value="-"/>
        </attvalues>
      </edge>
      <edge id="365" label="-" source="59" target="134" weight="0.7209324">
        <attvalues>
          <attvalue for="att1" value="-"/>
        </attvalues>
      </edge>
      <edge id="366" label="+" source="59" target="148" weight="0.9173538">
        <attvalues>
          <attvalue for="att1" value="+"/>
        </attvalues>
      </edge>
      <edge id="367" label="+" source="59" target="149" weight="0.9410818">
        <attvalues>
          <attvalue for="att1" value="+"/>
        </attvalues>
      </edge>
      <edge id="368" label="+" source="59" target="151" weight="0.8935433">
        <attvalues>
          <attvalue for="att1" value="+"/>
        </attvalues>
      </edge>
      <edge id="369" label="+" source="59" target="153" weight="0.9019363">
        <attvalues>
          <attvalue for="att1" value="+"/>
        </attvalues>
      </edge>
      <edge id="370" label="+" source="59" target="154" weight="0.9101685">
        <attvalues>
          <attvalue for="att1" value="+"/>
        </attvalues>
      </edge>
      <edge id="371" label="+" source="59" target="155" weight="0.8014987">
        <attvalues>
          <attvalue for="att1" value="+"/>
        </attvalues>
      </edge>
      <edge id="372" label="-" source="60" target="72" weight="0.7356972">
        <attvalues>
          <attvalue for="att1" value="-"/>
        </attvalues>
      </edge>
      <edge id="373" label="-" source="60" target="73" weight="1">
        <attvalues>
          <attvalue for="att1" value="-"/>
        </attvalues>
      </edge>
      <edge id="374" label="-" source="60" target="88" weight="0.8692351">
        <attvalues>
          <attvalue for="att1" value="-"/>
        </attvalues>
      </edge>
      <edge id="375" label="-" source="60" target="91" weight="0.9011511">
        <attvalues>
          <attvalue for="att1" value="-"/>
        </attvalues>
      </edge>
      <edge id="376" label="-" source="60" target="93" weight="0.8148514">
        <attvalues>
          <attvalue for="att1" value="-"/>
        </attvalues>
      </edge>
      <edge id="377" label="-" source="60" target="98" weight="0.8007354">
        <attvalues>
          <attvalue for="att1" value="-"/>
        </attvalues>
      </edge>
      <edge id="378" label="-" source="60" target="114" weight="0.8588387">
        <attvalues>
          <attvalue for="att1" value="-"/>
        </attvalues>
      </edge>
      <edge id="379" label="-" source="60" target="154" weight="0.8988576">
        <attvalues>
          <attvalue for="att1" value="-"/>
        </attvalues>
      </edge>
      <edge id="380" label="+" source="60" target="168" weight="0.9083409">
        <attvalues>
          <attvalue for="att1" value="+"/>
        </attvalues>
      </edge>
      <edge id="381" label="+" source="60" target="169" weight="0.9532192">
        <attvalues>
          <attvalue for="att1" value="+"/>
        </attvalues>
      </edge>
      <edge id="382" label="+" source="60" target="171" weight="0.9890637">
        <attvalues>
          <attvalue for="att1" value="+"/>
        </attvalues>
      </edge>
      <edge id="383" label="+" source="61" target="63" weight="0.9617381">
        <attvalues>
          <attvalue for="att1" value="+"/>
        </attvalues>
      </edge>
      <edge id="384" label="+" source="61" target="65" weight="0.8665935">
        <attvalues>
          <attvalue for="att1" value="+"/>
        </attvalues>
      </edge>
      <edge id="385" label="+" source="61" target="66" weight="0.8618191">
        <attvalues>
          <attvalue for="att1" value="+"/>
        </attvalues>
      </edge>
      <edge id="386" label="+" source="61" target="77" weight="0.7840022">
        <attvalues>
          <attvalue for="att1" value="+"/>
        </attvalues>
      </edge>
      <edge id="387" label="-" source="61" target="94" weight="0.8780959">
        <attvalues>
          <attvalue for="att1" value="-"/>
        </attvalues>
      </edge>
      <edge id="388" label="-" source="61" target="95" weight="0.9902101">
        <attvalues>
          <attvalue for="att1" value="-"/>
        </attvalues>
      </edge>
      <edge id="389" label="-" source="61" target="113" weight="0.8798942">
        <attvalues>
          <attvalue for="att1" value="-"/>
        </attvalues>
      </edge>
      <edge id="390" label="-" source="61" target="115" weight="0.8650259">
        <attvalues>
          <attvalue for="att1" value="-"/>
        </attvalues>
      </edge>
      <edge id="391" label="-" source="61" target="120" weight="0.940302">
        <attvalues>
          <attvalue for="att1" value="-"/>
        </attvalues>
      </edge>
      <edge id="392" label="+" source="61" target="133" weight="0.954137">
        <attvalues>
          <attvalue for="att1" value="+"/>
        </attvalues>
      </edge>
      <edge id="393" label="-" source="61" target="136" weight="0.9746085">
        <attvalues>
          <attvalue for="att1" value="-"/>
        </attvalues>
      </edge>
      <edge id="394" label="-" source="61" target="169" weight="0.8132555">
        <attvalues>
          <attvalue for="att1" value="-"/>
        </attvalues>
      </edge>
      <edge id="395" label="-" source="62" target="67" weight="0.8598138">
        <attvalues>
          <attvalue for="att1" value="-"/>
        </attvalues>
      </edge>
      <edge id="396" label="+" source="62" target="81" weight="0.9855733">
        <attvalues>
          <attvalue for="att1" value="+"/>
        </attvalues>
      </edge>
      <edge id="397" label="+" source="62" target="82" weight="0.9908422">
        <attvalues>
          <attvalue for="att1" value="+"/>
        </attvalues>
      </edge>
      <edge id="398" label="+" source="62" target="84" weight="0.9415249">
        <attvalues>
          <attvalue for="att1" value="+"/>
        </attvalues>
      </edge>
      <edge id="399" label="+" source="62" target="86" weight="0.960667">
        <attvalues>
          <attvalue for="att1" value="+"/>
        </attvalues>
      </edge>
      <edge id="400" label="+" source="62" target="87" weight="0.9431295">
        <attvalues>
          <attvalue for="att1" value="+"/>
        </attvalues>
      </edge>
      <edge id="401" label="+" source="62" target="88" weight="0.9212326">
        <attvalues>
          <attvalue for="att1" value="+"/>
        </attvalues>
      </edge>
      <edge id="402" label="+" source="62" target="89" weight="0.963189">
        <attvalues>
          <attvalue for="att1" value="+"/>
        </attvalues>
      </edge>
      <edge id="403" label="+" source="62" target="90" weight="0.9236456">
        <attvalues>
          <attvalue for="att1" value="+"/>
        </attvalues>
      </edge>
      <edge id="404" label="-" source="62" target="91" weight="0.8982602">
        <attvalues>
          <attvalue for="att1" value="-"/>
        </attvalues>
      </edge>
      <edge id="405" label="-" source="62" target="168" weight="0.9675607">
        <attvalues>
          <attvalue for="att1" value="-"/>
        </attvalues>
      </edge>
      <edge id="406" label="+" source="63" target="86" weight="0.9521989">
        <attvalues>
          <attvalue for="att1" value="+"/>
        </attvalues>
      </edge>
      <edge id="407" label="+" source="63" target="108" weight="0.9651638">
        <attvalues>
          <attvalue for="att1" value="+"/>
        </attvalues>
      </edge>
      <edge id="408" label="+" source="63" target="127" weight="0.6018892">
        <attvalues>
          <attvalue for="att1" value="+"/>
        </attvalues>
      </edge>
      <edge id="409" label="-" source="63" target="144" weight="0.8582015">
        <attvalues>
          <attvalue for="att1" value="-"/>
        </attvalues>
      </edge>
      <edge id="410" label="-" source="63" target="145" weight="0.7780349">
        <attvalues>
          <attvalue for="att1" value="-"/>
        </attvalues>
      </edge>
      <edge id="411" label="-" source="63" target="163" weight="0.703533">
        <attvalues>
          <attvalue for="att1" value="-"/>
        </attvalues>
      </edge>
      <edge id="412" label="-" source="63" target="165" weight="0.9004889">
        <attvalues>
          <attvalue for="att1" value="-"/>
        </attvalues>
      </edge>
      <edge id="413" label="-" source="63" target="170" weight="0.9353171">
        <attvalues>
          <attvalue for="att1" value="-"/>
        </attvalues>
      </edge>
      <edge id="414" label="-" source="64" target="79" weight="0.9681768">
        <attvalues>
          <attvalue for="att1" value="-"/>
        </attvalues>
      </edge>
      <edge id="415" label="+" source="64" target="114" weight="0.8300535">
        <attvalues>
          <attvalue for="att1" value="+"/>
        </attvalues>
      </edge>
      <edge id="416" label="+" source="64" target="133" weight="0.976904">
        <attvalues>
          <attvalue for="att1" value="+"/>
        </attvalues>
      </edge>
      <edge id="417" label="+" source="64" target="134" weight="0.946698">
        <attvalues>
          <attvalue for="att1" value="+"/>
        </attvalues>
      </edge>
      <edge id="418" label="+" source="64" target="136" weight="0.8606879">
        <attvalues>
          <attvalue for="att1" value="+"/>
        </attvalues>
      </edge>
      <edge id="419" label="+" source="64" target="138" weight="0.9061305">
        <attvalues>
          <attvalue for="att1" value="+"/>
        </attvalues>
      </edge>
      <edge id="420" label="+" source="64" target="139" weight="0.972974">
        <attvalues>
          <attvalue for="att1" value="+"/>
        </attvalues>
      </edge>
      <edge id="421" label="+" source="64" target="140" weight="0.9504133">
        <attvalues>
          <attvalue for="att1" value="+"/>
        </attvalues>
      </edge>
      <edge id="422" label="+" source="64" target="141" weight="0.8742194">
        <attvalues>
          <attvalue for="att1" value="+"/>
        </attvalues>
      </edge>
      <edge id="423" label="+" source="64" target="142" weight="0.8181238">
        <attvalues>
          <attvalue for="att1" value="+"/>
        </attvalues>
      </edge>
      <edge id="424" label="+" source="64" target="143" weight="0.9535532">
        <attvalues>
          <attvalue for="att1" value="+"/>
        </attvalues>
      </edge>
      <edge id="425" label="+" source="64" target="155" weight="0.659875">
        <attvalues>
          <attvalue for="att1" value="+"/>
        </attvalues>
      </edge>
      <edge id="426" label="-" source="65" target="66" weight="0.8366243">
        <attvalues>
          <attvalue for="att1" value="-"/>
        </attvalues>
      </edge>
      <edge id="427" label="-" source="65" target="67" weight="0.9291091">
        <attvalues>
          <attvalue for="att1" value="-"/>
        </attvalues>
      </edge>
      <edge id="428" label="-" source="65" target="85" weight="0.8132204">
        <attvalues>
          <attvalue for="att1" value="-"/>
        </attvalues>
      </edge>
      <edge id="429" label="-" source="65" target="87" weight="0.9324381">
        <attvalues>
          <attvalue for="att1" value="-"/>
        </attvalues>
      </edge>
      <edge id="430" label="-" source="65" target="92" weight="0.9378092">
        <attvalues>
          <attvalue for="att1" value="-"/>
        </attvalues>
      </edge>
      <edge id="431" label="-" source="65" target="108" weight="0.9611716">
        <attvalues>
          <attvalue for="att1" value="-"/>
        </attvalues>
      </edge>
      <edge id="432" label="-" source="65" target="148" weight="0.9287521">
        <attvalues>
          <attvalue for="att1" value="-"/>
        </attvalues>
      </edge>
      <edge id="433" label="+" source="65" target="162" weight="0.9875322">
        <attvalues>
          <attvalue for="att1" value="+"/>
        </attvalues>
      </edge>
      <edge id="434" label="+" source="65" target="163" weight="0.9881214">
        <attvalues>
          <attvalue for="att1" value="+"/>
        </attvalues>
      </edge>
      <edge id="435" label="+" source="65" target="165" weight="0.9440956">
        <attvalues>
          <attvalue for="att1" value="+"/>
        </attvalues>
      </edge>
      <edge id="436" label="+" source="65" target="167" weight="0.9627118">
        <attvalues>
          <attvalue for="att1" value="+"/>
        </attvalues>
      </edge>
      <edge id="437" label="+" source="65" target="168" weight="0.8974557">
        <attvalues>
          <attvalue for="att1" value="+"/>
        </attvalues>
      </edge>
      <edge id="438" label="+" source="65" target="169" weight="0.9581582">
        <attvalues>
          <attvalue for="att1" value="+"/>
        </attvalues>
      </edge>
      <edge id="439" label="+" source="65" target="170" weight="0.8763544">
        <attvalues>
          <attvalue for="att1" value="+"/>
        </attvalues>
      </edge>
      <edge id="440" label="+" source="66" target="67" weight="0.9668148">
        <attvalues>
          <attvalue for="att1" value="+"/>
        </attvalues>
      </edge>
      <edge id="441" label="+" source="66" target="69" weight="0.9636342">
        <attvalues>
          <attvalue for="att1" value="+"/>
        </attvalues>
      </edge>
      <edge id="442" label="+" source="66" target="80" weight="0.8726017">
        <attvalues>
          <attvalue for="att1" value="+"/>
        </attvalues>
      </edge>
      <edge id="443" label="-" source="66" target="97" weight="0.7856224">
        <attvalues>
          <attvalue for="att1" value="-"/>
        </attvalues>
      </edge>
      <edge id="444" label="-" source="66" target="98" weight="1">
        <attvalues>
          <attvalue for="att1" value="-"/>
        </attvalues>
      </edge>
      <edge id="445" label="-" source="66" target="113" weight="0.9315068">
        <attvalues>
          <attvalue for="att1" value="-"/>
        </attvalues>
      </edge>
      <edge id="446" label="-" source="66" target="116" weight="0.9271443">
        <attvalues>
          <attvalue for="att1" value="-"/>
        </attvalues>
      </edge>
      <edge id="447" label="-" source="66" target="118" weight="0.8240046">
        <attvalues>
          <attvalue for="att1" value="-"/>
        </attvalues>
      </edge>
      <edge id="448" label="-" source="66" target="123" weight="0.8382277">
        <attvalues>
          <attvalue for="att1" value="-"/>
        </attvalues>
      </edge>
      <edge id="449" label="-" source="66" target="139" weight="0.90647">
        <attvalues>
          <attvalue for="att1" value="-"/>
        </attvalues>
      </edge>
      <edge id="450" label="-" source="67" target="68" weight="0.843703">
        <attvalues>
          <attvalue for="att1" value="-"/>
        </attvalues>
      </edge>
      <edge id="451" label="-" source="67" target="75" weight="0.8097522">
        <attvalues>
          <attvalue for="att1" value="-"/>
        </attvalues>
      </edge>
      <edge id="452" label="+" source="67" target="89" weight="0.9589308">
        <attvalues>
          <attvalue for="att1" value="+"/>
        </attvalues>
      </edge>
      <edge id="453" label="+" source="67" target="90" weight="0.963752">
        <attvalues>
          <attvalue for="att1" value="+"/>
        </attvalues>
      </edge>
      <edge id="454" label="+" source="67" target="92" weight="0.9570949">
        <attvalues>
          <attvalue for="att1" value="+"/>
        </attvalues>
      </edge>
      <edge id="455" label="+" source="67" target="94" weight="0.9623191">
        <attvalues>
          <attvalue for="att1" value="+"/>
        </attvalues>
      </edge>
      <edge id="456" label="+" source="67" target="95" weight="0.9223469">
        <attvalues>
          <attvalue for="att1" value="+"/>
        </attvalues>
      </edge>
      <edge id="457" label="+" source="67" target="96" weight="0.9004697">
        <attvalues>
          <attvalue for="att1" value="+"/>
        </attvalues>
      </edge>
      <edge id="458" label="+" source="67" target="97" weight="0.9679915">
        <attvalues>
          <attvalue for="att1" value="+"/>
        </attvalues>
      </edge>
      <edge id="459" label="+" source="67" target="98" weight="0.9189629">
        <attvalues>
          <attvalue for="att1" value="+"/>
        </attvalues>
      </edge>
      <edge id="460" label="+" source="67" target="99" weight="0.9748332">
        <attvalues>
          <attvalue for="att1" value="+"/>
        </attvalues>
      </edge>
      <edge id="461" label="+" source="67" target="101" weight="0.8979388">
        <attvalues>
          <attvalue for="att1" value="+"/>
        </attvalues>
      </edge>
      <edge id="462" label="+" source="67" target="102" weight="0.9226456">
        <attvalues>
          <attvalue for="att1" value="+"/>
        </attvalues>
      </edge>
      <edge id="463" label="-" source="68" target="77" weight="0.9640144">
        <attvalues>
          <attvalue for="att1" value="-"/>
        </attvalues>
      </edge>
      <edge id="464" label="+" source="68" target="103" weight="0.9403117">
        <attvalues>
          <attvalue for="att1" value="+"/>
        </attvalues>
      </edge>
      <edge id="465" label="+" source="68" target="125" weight="0.9525985">
        <attvalues>
          <attvalue for="att1" value="+"/>
        </attvalues>
      </edge>
      <edge id="466" label="+" source="68" target="127" weight="0.9528649">
        <attvalues>
          <attvalue for="att1" value="+"/>
        </attvalues>
      </edge>
      <edge id="467" label="+" source="68" target="134" weight="0.9936759">
        <attvalues>
          <attvalue for="att1" value="+"/>
        </attvalues>
      </edge>
      <edge id="468" label="+" source="68" target="148" weight="0.781685">
        <attvalues>
          <attvalue for="att1" value="+"/>
        </attvalues>
      </edge>
      <edge id="469" label="-" source="68" target="165" weight="0.7428105">
        <attvalues>
          <attvalue for="att1" value="-"/>
        </attvalues>
      </edge>
      <edge id="470" label="-" source="68" target="166" weight="0.9967144">
        <attvalues>
          <attvalue for="att1" value="-"/>
        </attvalues>
      </edge>
      <edge id="471" label="-" source="69" target="79" weight="0.8394867">
        <attvalues>
          <attvalue for="att1" value="-"/>
        </attvalues>
      </edge>
      <edge id="472" label="-" source="69" target="82" weight="0.8925132">
        <attvalues>
          <attvalue for="att1" value="-"/>
        </attvalues>
      </edge>
      <edge id="473" label="-" source="69" target="84" weight="0.8786201">
        <attvalues>
          <attvalue for="att1" value="-"/>
        </attvalues>
      </edge>
      <edge id="474" label="-" source="69" target="89" weight="0.8174985">
        <attvalues>
          <attvalue for="att1" value="-"/>
        </attvalues>
      </edge>
      <edge id="475" label="-" source="69" target="105" weight="0.8862757">
        <attvalues>
          <attvalue for="att1" value="-"/>
        </attvalues>
      </edge>
      <edge id="476" label="+" source="69" target="140" weight="0.6683959">
        <attvalues>
          <attvalue for="att1" value="+"/>
        </attvalues>
      </edge>
      <edge id="477" label="-" source="69" target="145" weight="0.9011415">
        <attvalues>
          <attvalue for="att1" value="-"/>
        </attvalues>
      </edge>
      <edge id="478" label="+" source="69" target="159" weight="0.9511765">
        <attvalues>
          <attvalue for="att1" value="+"/>
        </attvalues>
      </edge>
      <edge id="479" label="+" source="69" target="160" weight="0.977554">
        <attvalues>
          <attvalue for="att1" value="+"/>
        </attvalues>
      </edge>
      <edge id="480" label="+" source="69" target="162" weight="0.9944217">
        <attvalues>
          <attvalue for="att1" value="+"/>
        </attvalues>
      </edge>
      <edge id="481" label="+" source="69" target="164" weight="0.9893009">
        <attvalues>
          <attvalue for="att1" value="+"/>
        </attvalues>
      </edge>
      <edge id="482" label="+" source="69" target="166" weight="0.9314474">
        <attvalues>
          <attvalue for="att1" value="+"/>
        </attvalues>
      </edge>
      <edge id="483" label="+" source="69" target="167" weight="0.8880631">
        <attvalues>
          <attvalue for="att1" value="+"/>
        </attvalues>
      </edge>
      <edge id="484" label="+" source="69" target="168" weight="0.9870891">
        <attvalues>
          <attvalue for="att1" value="+"/>
        </attvalues>
      </edge>
      <edge id="485" label="+" source="69" target="169" weight="0.9533185">
        <attvalues>
          <attvalue for="att1" value="+"/>
        </attvalues>
      </edge>
      <edge id="486" label="+" source="69" target="171" weight="0.8708344">
        <attvalues>
          <attvalue for="att1" value="+"/>
        </attvalues>
      </edge>
      <edge id="487" label="+" source="70" target="71" weight="0.9663013">
        <attvalues>
          <attvalue for="att1" value="+"/>
        </attvalues>
      </edge>
      <edge id="488" label="+" source="70" target="72" weight="0.94887">
        <attvalues>
          <attvalue for="att1" value="+"/>
        </attvalues>
      </edge>
      <edge id="489" label="+" source="70" target="84" weight="0.8341788">
        <attvalues>
          <attvalue for="att1" value="+"/>
        </attvalues>
      </edge>
      <edge id="490" label="-" source="70" target="101" weight="0.7752779">
        <attvalues>
          <attvalue for="att1" value="-"/>
        </attvalues>
      </edge>
      <edge id="491" label="-" source="70" target="102" weight="1">
        <attvalues>
          <attvalue for="att1" value="-"/>
        </attvalues>
      </edge>
      <edge id="492" label="-" source="70" target="117" weight="0.9023972">
        <attvalues>
          <attvalue for="att1" value="-"/>
        </attvalues>
      </edge>
      <edge id="493" label="-" source="70" target="120" weight="0.9278024">
        <attvalues>
          <attvalue for="att1" value="-"/>
        </attvalues>
      </edge>
      <edge id="494" label="-" source="70" target="122" weight="0.7966722">
        <attvalues>
          <attvalue for="att1" value="-"/>
        </attvalues>
      </edge>
      <edge id="495" label="-" source="70" target="127" weight="0.8198945">
        <attvalues>
          <attvalue for="att1" value="-"/>
        </attvalues>
      </edge>
      <edge id="496" label="-" source="70" target="143" weight="0.8742524">
        <attvalues>
          <attvalue for="att1" value="-"/>
        </attvalues>
      </edge>
      <edge id="497" label="-" source="71" target="83" weight="0.8609936">
        <attvalues>
          <attvalue for="att1" value="-"/>
        </attvalues>
      </edge>
      <edge id="498" label="+" source="71" target="97" weight="0.9312125">
        <attvalues>
          <attvalue for="att1" value="+"/>
        </attvalues>
      </edge>
      <edge id="499" label="+" source="71" target="98" weight="0.9669356">
        <attvalues>
          <attvalue for="att1" value="+"/>
        </attvalues>
      </edge>
      <edge id="500" label="+" source="71" target="100" weight="0.989965">
        <attvalues>
          <attvalue for="att1" value="+"/>
        </attvalues>
      </edge>
      <edge id="501" label="+" source="71" target="102" weight="0.9691179">
        <attvalues>
          <attvalue for="att1" value="+"/>
        </attvalues>
      </edge>
      <edge id="502" label="+" source="71" target="103" weight="0.8086814">
        <attvalues>
          <attvalue for="att1" value="+"/>
        </attvalues>
      </edge>
      <edge id="503" label="+" source="71" target="104" weight="0.8743579">
        <attvalues>
          <attvalue for="att1" value="+"/>
        </attvalues>
      </edge>
      <edge id="504" label="+" source="71" target="105" weight="0.9035048">
        <attvalues>
          <attvalue for="att1" value="+"/>
        </attvalues>
      </edge>
      <edge id="505" label="+" source="71" target="107" weight="0.9516295">
        <attvalues>
          <attvalue for="att1" value="+"/>
        </attvalues>
      </edge>
      <edge id="506" label="+" source="71" target="109" weight="0.8317338">
        <attvalues>
          <attvalue for="att1" value="+"/>
        </attvalues>
      </edge>
      <edge id="507" label="+" source="71" target="110" weight="0.9392704">
        <attvalues>
          <attvalue for="att1" value="+"/>
        </attvalues>
      </edge>
      <edge id="508" label="+" source="71" target="111" weight="0.9450677">
        <attvalues>
          <attvalue for="att1" value="+"/>
        </attvalues>
      </edge>
      <edge id="509" label="+" source="71" target="113" weight="0.9861501">
        <attvalues>
          <attvalue for="att1" value="+"/>
        </attvalues>
      </edge>
      <edge id="510" label="-" source="71" target="141" weight="0.823253">
        <attvalues>
          <attvalue for="att1" value="-"/>
        </attvalues>
      </edge>
      <edge id="511" label="-" source="71" target="142" weight="1">
        <attvalues>
          <attvalue for="att1" value="-"/>
        </attvalues>
      </edge>
      <edge id="512" label="-" source="71" target="157" weight="0.8182993">
        <attvalues>
          <attvalue for="att1" value="-"/>
        </attvalues>
      </edge>
      <edge id="513" label="-" source="71" target="160" weight="0.8710197">
        <attvalues>
          <attvalue for="att1" value="-"/>
        </attvalues>
      </edge>
      <edge id="514" label="-" source="71" target="162" weight="0.8638905">
        <attvalues>
          <attvalue for="att1" value="-"/>
        </attvalues>
      </edge>
      <edge id="515" label="-" source="71" target="167" weight="0.8954104">
        <attvalues>
          <attvalue for="att1" value="-"/>
        </attvalues>
      </edge>
      <edge id="516" label="-" source="72" target="84" weight="0.9430773">
        <attvalues>
          <attvalue for="att1" value="-"/>
        </attvalues>
      </edge>
      <edge id="517" label="-" source="72" target="124" weight="0.9019301">
        <attvalues>
          <attvalue for="att1" value="-"/>
        </attvalues>
      </edge>
      <edge id="518" label="+" source="72" target="144" weight="0.8132974">
        <attvalues>
          <attvalue for="att1" value="+"/>
        </attvalues>
      </edge>
      <edge id="519" label="+" source="72" target="146" weight="0.8885012">
        <attvalues>
          <attvalue for="att1" value="+"/>
        </attvalues>
      </edge>
      <edge id="520" label="+" source="72" target="152" weight="0.9164324">
        <attvalues>
          <attvalue for="att1" value="+"/>
        </attvalues>
      </edge>
      <edge id="521" label="-" source="73" target="85" weight="0.7674382">
        <attvalues>
          <attvalue for="att1" value="-"/>
        </attvalues>
      </edge>
      <edge id="522" label="-" source="73" target="86" weight="1">
        <attvalues>
          <attvalue for="att1" value="-"/>
        </attvalues>
      </edge>
      <edge id="523" label="-" source="73" target="101" weight="0.8158673">
        <attvalues>
          <attvalue for="att1" value="-"/>
        </attvalues>
      </edge>
      <edge id="524" label="-" source="73" target="104" weight="0.8743894">
        <attvalues>
          <attvalue for="att1" value="-"/>
        </attvalues>
      </edge>
      <edge id="525" label="-" source="73" target="106" weight="0.8798722">
        <attvalues>
          <attvalue for="att1" value="-"/>
        </attvalues>
      </edge>
      <edge id="526" label="-" source="73" target="111" weight="0.8458785">
        <attvalues>
          <attvalue for="att1" value="-"/>
        </attvalues>
      </edge>
      <edge id="527" label="-" source="73" target="127" weight="0.9071343">
        <attvalues>
          <attvalue for="att1" value="-"/>
        </attvalues>
      </edge>
      <edge id="528" label="-" source="73" target="167" weight="0.929833">
        <attvalues>
          <attvalue for="att1" value="-"/>
        </attvalues>
      </edge>
      <edge id="529" label="+" source="74" target="84" weight="0.9414931">
        <attvalues>
          <attvalue for="att1" value="+"/>
        </attvalues>
      </edge>
      <edge id="530" label="+" source="74" target="85" weight="0.9700275">
        <attvalues>
          <attvalue for="att1" value="+"/>
        </attvalues>
      </edge>
      <edge id="531" label="+" source="74" target="87" weight="0.984685">
        <attvalues>
          <attvalue for="att1" value="+"/>
        </attvalues>
      </edge>
      <edge id="532" label="+" source="74" target="89" weight="0.9735931">
        <attvalues>
          <attvalue for="att1" value="+"/>
        </attvalues>
      </edge>
      <edge id="533" label="+" source="74" target="90" weight="0.8047162">
        <attvalues>
          <attvalue for="att1" value="+"/>
        </attvalues>
      </edge>
      <edge id="534" label="+" source="74" target="91" weight="0.910432">
        <attvalues>
          <attvalue for="att1" value="+"/>
        </attvalues>
      </edge>
      <edge id="535" label="+" source="74" target="92" weight="0.8706447">
        <attvalues>
          <attvalue for="att1" value="+"/>
        </attvalues>
      </edge>
      <edge id="536" label="+" source="74" target="94" weight="0.9453402">
        <attvalues>
          <attvalue for="att1" value="+"/>
        </attvalues>
      </edge>
      <edge id="537" label="+" source="74" target="96" weight="0.8691598">
        <attvalues>
          <attvalue for="att1" value="+"/>
        </attvalues>
      </edge>
      <edge id="538" label="+" source="74" target="98" weight="0.9159581">
        <attvalues>
          <attvalue for="att1" value="+"/>
        </attvalues>
      </edge>
      <edge id="539" label="-" source="74" target="103" weight="0.8706506">
        <attvalues>
          <attvalue for="att1" value="-"/>
        </attvalues>
      </edge>
      <edge id="540" label="-" source="74" target="130" weight="0.7186759">
        <attvalues>
          <attvalue for="att1" value="-"/>
        </attvalues>
      </edge>
      <edge id="541" label="-" source="74" target="156" weight="0.8002861">
        <attvalues>
          <attvalue for="att1" value="-"/>
        </attvalues>
      </edge>
      <edge id="542" label="-" source="75" target="84" weight="0.9702795">
        <attvalues>
          <attvalue for="att1" value="-"/>
        </attvalues>
      </edge>
      <edge id="543" label="+" source="75" target="110" weight="0.9184182">
        <attvalues>
          <attvalue for="att1" value="+"/>
        </attvalues>
      </edge>
      <edge id="544" label="-" source="75" target="116" weight="0.8733569">
        <attvalues>
          <attvalue for="att1" value="-"/>
        </attvalues>
      </edge>
      <edge id="545" label="+" source="75" target="132" weight="0.9655546">
        <attvalues>
          <attvalue for="att1" value="+"/>
        </attvalues>
      </edge>
      <edge id="546" label="+" source="75" target="141" weight="0.983305">
        <attvalues>
          <attvalue for="att1" value="+"/>
        </attvalues>
      </edge>
      <edge id="547" label="+" source="75" target="145" weight="0.9849611">
        <attvalues>
          <attvalue for="att1" value="+"/>
        </attvalues>
      </edge>
      <edge id="548" label="-" source="76" target="82" weight="0.791387">
        <attvalues>
          <attvalue for="att1" value="-"/>
        </attvalues>
      </edge>
      <edge id="549" label="-" source="76" target="103" weight="0.7555999">
        <attvalues>
          <attvalue for="att1" value="-"/>
        </attvalues>
      </edge>
      <edge id="550" label="-" source="76" target="108" weight="0.8313632">
        <attvalues>
          <attvalue for="att1" value="-"/>
        </attvalues>
      </edge>
      <edge id="551" label="-" source="76" target="124" weight="0.8501172">
        <attvalues>
          <attvalue for="att1" value="-"/>
        </attvalues>
      </edge>
      <edge id="552" label="-" source="76" target="157" weight="0.9776785">
        <attvalues>
          <attvalue for="att1" value="-"/>
        </attvalues>
      </edge>
      <edge id="553" label="+" source="77" target="84" weight="0.903151">
        <attvalues>
          <attvalue for="att1" value="+"/>
        </attvalues>
      </edge>
      <edge id="554" label="+" source="77" target="85" weight="0.873807">
        <attvalues>
          <attvalue for="att1" value="+"/>
        </attvalues>
      </edge>
      <edge id="555" label="+" source="77" target="90" weight="0.9870519">
        <attvalues>
          <attvalue for="att1" value="+"/>
        </attvalues>
      </edge>
      <edge id="556" label="+" source="77" target="91" weight="0.8481934">
        <attvalues>
          <attvalue for="att1" value="+"/>
        </attvalues>
      </edge>
      <edge id="557" label="+" source="77" target="92" weight="0.920788">
        <attvalues>
          <attvalue for="att1" value="+"/>
        </attvalues>
      </edge>
      <edge id="558" label="+" source="77" target="94" weight="0.9154806">
        <attvalues>
          <attvalue for="att1" value="+"/>
        </attvalues>
      </edge>
      <edge id="559" label="+" source="77" target="96" weight="0.9253807">
        <attvalues>
          <attvalue for="att1" value="+"/>
        </attvalues>
      </edge>
      <edge id="560" label="+" source="77" target="97" weight="0.8370529">
        <attvalues>
          <attvalue for="att1" value="+"/>
        </attvalues>
      </edge>
      <edge id="561" label="+" source="77" target="98" weight="0.9120546">
        <attvalues>
          <attvalue for="att1" value="+"/>
        </attvalues>
      </edge>
      <edge id="562" label="+" source="77" target="102" weight="0.7599314">
        <attvalues>
          <attvalue for="att1" value="+"/>
        </attvalues>
      </edge>
      <edge id="563" label="+" source="77" target="115" weight="0.9314743">
        <attvalues>
          <attvalue for="att1" value="+"/>
        </attvalues>
      </edge>
      <edge id="564" label="-" source="77" target="132" weight="0.6565908">
        <attvalues>
          <attvalue for="att1" value="-"/>
        </attvalues>
      </edge>
      <edge id="565" label="-" source="77" target="133" weight="1">
        <attvalues>
          <attvalue for="att1" value="-"/>
        </attvalues>
      </edge>
      <edge id="566" label="-" source="77" target="148" weight="1">
        <attvalues>
          <attvalue for="att1" value="-"/>
        </attvalues>
      </edge>
      <edge id="567" label="-" source="77" target="151" weight="0.9367221">
        <attvalues>
          <attvalue for="att1" value="-"/>
        </attvalues>
      </edge>
      <edge id="568" label="-" source="77" target="153" weight="0.7053325">
        <attvalues>
          <attvalue for="att1" value="-"/>
        </attvalues>
      </edge>
      <edge id="569" label="-" source="77" target="158" weight="0.6749">
        <attvalues>
          <attvalue for="att1" value="-"/>
        </attvalues>
      </edge>
      <edge id="570" label="+" source="77" target="160" weight="0.6776093">
        <attvalues>
          <attvalue for="att1" value="+"/>
        </attvalues>
      </edge>
      <edge id="571" label="-" source="78" target="81" weight="0.7564893">
        <attvalues>
          <attvalue for="att1" value="-"/>
        </attvalues>
      </edge>
      <edge id="572" label="-" source="78" target="114" weight="0.8953713">
        <attvalues>
          <attvalue for="att1" value="-"/>
        </attvalues>
      </edge>
      <edge id="573" label="-" source="78" target="121" weight="0.6948469">
        <attvalues>
          <attvalue for="att1" value="-"/>
        </attvalues>
      </edge>
      <edge id="574" label="+" source="78" target="135" weight="0.84827">
        <attvalues>
          <attvalue for="att1" value="+"/>
        </attvalues>
      </edge>
      <edge id="575" label="+" source="78" target="136" weight="0.8542915">
        <attvalues>
          <attvalue for="att1" value="+"/>
        </attvalues>
      </edge>
      <edge id="576" label="+" source="78" target="138" weight="0.8758687">
        <attvalues>
          <attvalue for="att1" value="+"/>
        </attvalues>
      </edge>
      <edge id="577" label="+" source="78" target="140" weight="0.8763987">
        <attvalues>
          <attvalue for="att1" value="+"/>
        </attvalues>
      </edge>
      <edge id="578" label="+" source="78" target="143" weight="0.9370384">
        <attvalues>
          <attvalue for="att1" value="+"/>
        </attvalues>
      </edge>
      <edge id="579" label="+" source="78" target="144" weight="0.8277305">
        <attvalues>
          <attvalue for="att1" value="+"/>
        </attvalues>
      </edge>
      <edge id="580" label="+" source="78" target="145" weight="0.8683057">
        <attvalues>
          <attvalue for="att1" value="+"/>
        </attvalues>
      </edge>
      <edge id="581" label="+" source="78" target="147" weight="0.7771622">
        <attvalues>
          <attvalue for="att1" value="+"/>
        </attvalues>
      </edge>
      <edge id="582" label="+" source="78" target="148" weight="0.7919898">
        <attvalues>
          <attvalue for="att1" value="+"/>
        </attvalues>
      </edge>
      <edge id="583" label="+" source="78" target="149" weight="0.9556129">
        <attvalues>
          <attvalue for="att1" value="+"/>
        </attvalues>
      </edge>
      <edge id="584" label="+" source="78" target="151" weight="0.8492304">
        <attvalues>
          <attvalue for="att1" value="+"/>
        </attvalues>
      </edge>
      <edge id="585" label="+" source="78" target="152" weight="0.872967">
        <attvalues>
          <attvalue for="att1" value="+"/>
        </attvalues>
      </edge>
      <edge id="586" label="+" source="78" target="153" weight="0.7776239">
        <attvalues>
          <attvalue for="att1" value="+"/>
        </attvalues>
      </edge>
      <edge id="587" label="+" source="78" target="154" weight="0.8009195">
        <attvalues>
          <attvalue for="att1" value="+"/>
        </attvalues>
      </edge>
      <edge id="588" label="-" source="79" target="92" weight="0.7695513">
        <attvalues>
          <attvalue for="att1" value="-"/>
        </attvalues>
      </edge>
      <edge id="589" label="-" source="79" target="93" weight="1">
        <attvalues>
          <attvalue for="att1" value="-"/>
        </attvalues>
      </edge>
      <edge id="590" label="-" source="79" target="108" weight="0.8213288">
        <attvalues>
          <attvalue for="att1" value="-"/>
        </attvalues>
      </edge>
      <edge id="591" label="-" source="79" target="111" weight="0.8743873">
        <attvalues>
          <attvalue for="att1" value="-"/>
        </attvalues>
      </edge>
      <edge id="592" label="-" source="79" target="113" weight="0.8835813">
        <attvalues>
          <attvalue for="att1" value="-"/>
        </attvalues>
      </edge>
      <edge id="593" label="-" source="79" target="118" weight="0.8369509">
        <attvalues>
          <attvalue for="att1" value="-"/>
        </attvalues>
      </edge>
      <edge id="594" label="-" source="79" target="134" weight="0.9023808">
        <attvalues>
          <attvalue for="att1" value="-"/>
        </attvalues>
      </edge>
      <edge id="595" label="-" source="80" target="83" weight="0.930287">
        <attvalues>
          <attvalue for="att1" value="-"/>
        </attvalues>
      </edge>
      <edge id="596" label="+" source="80" target="97" weight="0.9497258">
        <attvalues>
          <attvalue for="att1" value="+"/>
        </attvalues>
      </edge>
      <edge id="597" label="+" source="80" target="98" weight="0.9749104">
        <attvalues>
          <attvalue for="att1" value="+"/>
        </attvalues>
      </edge>
      <edge id="598" label="+" source="80" target="100" weight="0.9877613">
        <attvalues>
          <attvalue for="att1" value="+"/>
        </attvalues>
      </edge>
      <edge id="599" label="+" source="80" target="102" weight="0.9807105">
        <attvalues>
          <attvalue for="att1" value="+"/>
        </attvalues>
      </edge>
      <edge id="600" label="+" source="80" target="103" weight="0.8154362">
        <attvalues>
          <attvalue for="att1" value="+"/>
        </attvalues>
      </edge>
      <edge id="601" label="+" source="80" target="104" weight="0.9263992">
        <attvalues>
          <attvalue for="att1" value="+"/>
        </attvalues>
      </edge>
      <edge id="602" label="+" source="80" target="105" weight="0.870175">
        <attvalues>
          <attvalue for="att1" value="+"/>
        </attvalues>
      </edge>
      <edge id="603" label="+" source="80" target="107" weight="0.9521031">
        <attvalues>
          <attvalue for="att1" value="+"/>
        </attvalues>
      </edge>
      <edge id="604" label="+" source="80" target="109" weight="0.875763">
        <attvalues>
          <attvalue for="att1" value="+"/>
        </attvalues>
      </edge>
      <edge id="605" label="+" source="80" target="111" weight="0.9247135">
        <attvalues>
          <attvalue for="att1" value="+"/>
        </attvalues>
      </edge>
      <edge id="606" label="+" source="80" target="113" weight="0.9956055">
        <attvalues>
          <attvalue for="att1" value="+"/>
        </attvalues>
      </edge>
      <edge id="607" label="+" source="80" target="114" weight="0.9870289">
        <attvalues>
          <attvalue for="att1" value="+"/>
        </attvalues>
      </edge>
      <edge id="608" label="+" source="80" target="119" weight="0.8156388">
        <attvalues>
          <attvalue for="att1" value="+"/>
        </attvalues>
      </edge>
      <edge id="609" label="-" source="80" target="147" weight="0.7749371">
        <attvalues>
          <attvalue for="att1" value="-"/>
        </attvalues>
      </edge>
      <edge id="610" label="-" source="80" target="148" weight="0.8599048">
        <attvalues>
          <attvalue for="att1" value="-"/>
        </attvalues>
      </edge>
      <edge id="611" label="-" source="80" target="168" weight="0.9689817">
        <attvalues>
          <attvalue for="att1" value="-"/>
        </attvalues>
      </edge>
      <edge id="612" label="-" source="81" target="83" weight="0.9013426">
        <attvalues>
          <attvalue for="att1" value="-"/>
        </attvalues>
      </edge>
      <edge id="613" label="-" source="81" target="99" weight="0.9332097">
        <attvalues>
          <attvalue for="att1" value="-"/>
        </attvalues>
      </edge>
      <edge id="614" label="-" source="81" target="107" weight="0.9124622">
        <attvalues>
          <attvalue for="att1" value="-"/>
        </attvalues>
      </edge>
      <edge id="615" label="+" source="81" target="133" weight="0.8468648">
        <attvalues>
          <attvalue for="att1" value="+"/>
        </attvalues>
      </edge>
      <edge id="616" label="-" source="81" target="139" weight="0.9659433">
        <attvalues>
          <attvalue for="att1" value="-"/>
        </attvalues>
      </edge>
      <edge id="617" label="+" source="82" target="98" weight="0.7059755">
        <attvalues>
          <attvalue for="att1" value="+"/>
        </attvalues>
      </edge>
      <edge id="618" label="-" source="82" target="115" weight="0.6981092">
        <attvalues>
          <attvalue for="att1" value="-"/>
        </attvalues>
      </edge>
      <edge id="619" label="-" source="82" target="116" weight="0.9453736">
        <attvalues>
          <attvalue for="att1" value="-"/>
        </attvalues>
      </edge>
      <edge id="620" label="-" source="82" target="134" weight="0.8143985">
        <attvalues>
          <attvalue for="att1" value="-"/>
        </attvalues>
      </edge>
      <edge id="621" label="-" source="82" target="136" weight="0.9690381">
        <attvalues>
          <attvalue for="att1" value="-"/>
        </attvalues>
      </edge>
      <edge id="622" label="-" source="82" target="141" weight="0.7969438">
        <attvalues>
          <attvalue for="att1" value="-"/>
        </attvalues>
      </edge>
      <edge id="623" label="-" source="82" target="157" weight="0.8633915">
        <attvalues>
          <attvalue for="att1" value="-"/>
        </attvalues>
      </edge>
      <edge id="624" label="-" source="83" target="102" weight="0.7204738">
        <attvalues>
          <attvalue for="att1" value="-"/>
        </attvalues>
      </edge>
      <edge id="625" label="+" source="83" target="104" weight="0.6183797">
        <attvalues>
          <attvalue for="att1" value="+"/>
        </attvalues>
      </edge>
      <edge id="626" label="-" source="83" target="109" weight="0.9097513">
        <attvalues>
          <attvalue for="att1" value="-"/>
        </attvalues>
      </edge>
      <edge id="627" label="+" source="83" target="123" weight="0.97672">
        <attvalues>
          <attvalue for="att1" value="+"/>
        </attvalues>
      </edge>
      <edge id="628" label="+" source="83" target="124" weight="0.9610187">
        <attvalues>
          <attvalue for="att1" value="+"/>
        </attvalues>
      </edge>
      <edge id="629" label="+" source="83" target="126" weight="0.9435078">
        <attvalues>
          <attvalue for="att1" value="+"/>
        </attvalues>
      </edge>
      <edge id="630" label="+" source="83" target="128" weight="0.975206">
        <attvalues>
          <attvalue for="att1" value="+"/>
        </attvalues>
      </edge>
      <edge id="631" label="+" source="83" target="129" weight="0.9245029">
        <attvalues>
          <attvalue for="att1" value="+"/>
        </attvalues>
      </edge>
      <edge id="632" label="+" source="83" target="130" weight="0.9901349">
        <attvalues>
          <attvalue for="att1" value="+"/>
        </attvalues>
      </edge>
      <edge id="633" label="+" source="83" target="131" weight="0.86596">
        <attvalues>
          <attvalue for="att1" value="+"/>
        </attvalues>
      </edge>
      <edge id="634" label="+" source="83" target="132" weight="0.8840827">
        <attvalues>
          <attvalue for="att1" value="+"/>
        </attvalues>
      </edge>
      <edge id="635" label="+" source="83" target="133" weight="0.9401865">
        <attvalues>
          <attvalue for="att1" value="+"/>
        </attvalues>
      </edge>
      <edge id="636" label="+" source="83" target="135" weight="0.9398228">
        <attvalues>
          <attvalue for="att1" value="+"/>
        </attvalues>
      </edge>
      <edge id="637" label="+" source="83" target="136" weight="0.9538119">
        <attvalues>
          <attvalue for="att1" value="+"/>
        </attvalues>
      </edge>
      <edge id="638" label="+" source="83" target="137" weight="0.9449776">
        <attvalues>
          <attvalue for="att1" value="+"/>
        </attvalues>
      </edge>
      <edge id="639" label="+" source="83" target="139" weight="0.9461302">
        <attvalues>
          <attvalue for="att1" value="+"/>
        </attvalues>
      </edge>
      <edge id="640" label="+" source="83" target="140" weight="0.9066368">
        <attvalues>
          <attvalue for="att1" value="+"/>
        </attvalues>
      </edge>
      <edge id="641" label="+" source="83" target="142" weight="0.9229937">
        <attvalues>
          <attvalue for="att1" value="+"/>
        </attvalues>
      </edge>
      <edge id="642" label="+" source="83" target="144" weight="0.879877">
        <attvalues>
          <attvalue for="att1" value="+"/>
        </attvalues>
      </edge>
      <edge id="643" label="+" source="83" target="145" weight="0.874305">
        <attvalues>
          <attvalue for="att1" value="+"/>
        </attvalues>
      </edge>
      <edge id="644" label="+" source="83" target="146" weight="0.9334698">
        <attvalues>
          <attvalue for="att1" value="+"/>
        </attvalues>
      </edge>
      <edge id="645" label="+" source="83" target="158" weight="0.6312191">
        <attvalues>
          <attvalue for="att1" value="+"/>
        </attvalues>
      </edge>
      <edge id="646" label="+" source="83" target="165" weight="0.8103256">
        <attvalues>
          <attvalue for="att1" value="+"/>
        </attvalues>
      </edge>
      <edge id="647" label="-" source="84" target="88" weight="0.6547573">
        <attvalues>
          <attvalue for="att1" value="-"/>
        </attvalues>
      </edge>
      <edge id="648" label="-" source="84" target="89" weight="0.8838235">
        <attvalues>
          <attvalue for="att1" value="-"/>
        </attvalues>
      </edge>
      <edge id="649" label="-" source="84" target="107" weight="0.7651221">
        <attvalues>
          <attvalue for="att1" value="-"/>
        </attvalues>
      </edge>
      <edge id="650" label="-" source="84" target="109" weight="0.9889241">
        <attvalues>
          <attvalue for="att1" value="-"/>
        </attvalues>
      </edge>
      <edge id="651" label="-" source="84" target="114" weight="0.7831249">
        <attvalues>
          <attvalue for="att1" value="-"/>
        </attvalues>
      </edge>
      <edge id="652" label="-" source="84" target="130" weight="0.8425603">
        <attvalues>
          <attvalue for="att1" value="-"/>
        </attvalues>
      </edge>
      <edge id="653" label="+" source="84" target="165" weight="0.5804691">
        <attvalues>
          <attvalue for="att1" value="+"/>
        </attvalues>
      </edge>
      <edge id="654" label="-" source="84" target="170" weight="0.9538751">
        <attvalues>
          <attvalue for="att1" value="-"/>
        </attvalues>
      </edge>
      <edge id="655" label="+" source="85" target="98" weight="0.9664206">
        <attvalues>
          <attvalue for="att1" value="+"/>
        </attvalues>
      </edge>
      <edge id="656" label="+" source="85" target="99" weight="0.9382308">
        <attvalues>
          <attvalue for="att1" value="+"/>
        </attvalues>
      </edge>
      <edge id="657" label="+" source="85" target="101" weight="0.936647">
        <attvalues>
          <attvalue for="att1" value="+"/>
        </attvalues>
      </edge>
      <edge id="658" label="+" source="85" target="103" weight="0.9695021">
        <attvalues>
          <attvalue for="att1" value="+"/>
        </attvalues>
      </edge>
      <edge id="659" label="+" source="85" target="104" weight="0.8805457">
        <attvalues>
          <attvalue for="att1" value="+"/>
        </attvalues>
      </edge>
      <edge id="660" label="+" source="85" target="105" weight="0.9963313">
        <attvalues>
          <attvalue for="att1" value="+"/>
        </attvalues>
      </edge>
      <edge id="661" label="+" source="85" target="106" weight="0.8075703">
        <attvalues>
          <attvalue for="att1" value="+"/>
        </attvalues>
      </edge>
      <edge id="662" label="+" source="85" target="107" weight="0.8930572">
        <attvalues>
          <attvalue for="att1" value="+"/>
        </attvalues>
      </edge>
      <edge id="663" label="+" source="85" target="108" weight="0.9165816">
        <attvalues>
          <attvalue for="att1" value="+"/>
        </attvalues>
      </edge>
      <edge id="664" label="+" source="85" target="110" weight="0.9238342">
        <attvalues>
          <attvalue for="att1" value="+"/>
        </attvalues>
      </edge>
      <edge id="665" label="+" source="85" target="111" weight="0.9567989">
        <attvalues>
          <attvalue for="att1" value="+"/>
        </attvalues>
      </edge>
      <edge id="666" label="+" source="85" target="112" weight="0.909591">
        <attvalues>
          <attvalue for="att1" value="+"/>
        </attvalues>
      </edge>
      <edge id="667" label="+" source="85" target="114" weight="0.9440139">
        <attvalues>
          <attvalue for="att1" value="+"/>
        </attvalues>
      </edge>
      <edge id="668" label="+" source="85" target="115" weight="0.8915826">
        <attvalues>
          <attvalue for="att1" value="+"/>
        </attvalues>
      </edge>
      <edge id="669" label="+" source="85" target="117" weight="0.9297468">
        <attvalues>
          <attvalue for="att1" value="+"/>
        </attvalues>
      </edge>
      <edge id="670" label="+" source="85" target="120" weight="0.8014093">
        <attvalues>
          <attvalue for="att1" value="+"/>
        </attvalues>
      </edge>
      <edge id="671" label="+" source="85" target="121" weight="0.9358039">
        <attvalues>
          <attvalue for="att1" value="+"/>
        </attvalues>
      </edge>
      <edge id="672" label="+" source="85" target="123" weight="0.9880229">
        <attvalues>
          <attvalue for="att1" value="+"/>
        </attvalues>
      </edge>
      <edge id="673" label="+" source="85" target="134" weight="0.7165753">
        <attvalues>
          <attvalue for="att1" value="+"/>
        </attvalues>
      </edge>
      <edge id="674" label="-" source="85" target="151" weight="0.7049732">
        <attvalues>
          <attvalue for="att1" value="-"/>
        </attvalues>
      </edge>
      <edge id="675" label="-" source="85" target="152" weight="1">
        <attvalues>
          <attvalue for="att1" value="-"/>
        </attvalues>
      </edge>
      <edge id="676" label="-" source="85" target="167" weight="0.8494308">
        <attvalues>
          <attvalue for="att1" value="-"/>
        </attvalues>
      </edge>
      <edge id="677" label="-" source="85" target="170" weight="0.8616468">
        <attvalues>
          <attvalue for="att1" value="-"/>
        </attvalues>
      </edge>
      <edge id="678" label="-" source="86" target="87" weight="0.9773593">
        <attvalues>
          <attvalue for="att1" value="-"/>
        </attvalues>
      </edge>
      <edge id="679" label="-" source="86" target="92" weight="0.8190485">
        <attvalues>
          <attvalue for="att1" value="-"/>
        </attvalues>
      </edge>
      <edge id="680" label="-" source="86" target="108" weight="0.8581171">
        <attvalues>
          <attvalue for="att1" value="-"/>
        </attvalues>
      </edge>
      <edge id="681" label="-" source="86" target="148" weight="0.9608387">
        <attvalues>
          <attvalue for="att1" value="-"/>
        </attvalues>
      </edge>
      <edge id="682" label="+" source="86" target="162" weight="0.9610176">
        <attvalues>
          <attvalue for="att1" value="+"/>
        </attvalues>
      </edge>
      <edge id="683" label="+" source="86" target="163" weight="0.9658427">
        <attvalues>
          <attvalue for="att1" value="+"/>
        </attvalues>
      </edge>
      <edge id="684" label="+" source="86" target="165" weight="0.9824219">
        <attvalues>
          <attvalue for="att1" value="+"/>
        </attvalues>
      </edge>
      <edge id="685" label="+" source="86" target="167" weight="0.9960055">
        <attvalues>
          <attvalue for="att1" value="+"/>
        </attvalues>
      </edge>
      <edge id="686" label="+" source="86" target="169" weight="0.9597547">
        <attvalues>
          <attvalue for="att1" value="+"/>
        </attvalues>
      </edge>
      <edge id="687" label="+" source="86" target="170" weight="0.8387171">
        <attvalues>
          <attvalue for="att1" value="+"/>
        </attvalues>
      </edge>
      <edge id="688" label="+" source="86" target="171" weight="0.9649026">
        <attvalues>
          <attvalue for="att1" value="+"/>
        </attvalues>
      </edge>
      <edge id="689" label="+" source="87" target="88" weight="0.9353067">
        <attvalues>
          <attvalue for="att1" value="+"/>
        </attvalues>
      </edge>
      <edge id="690" label="+" source="87" target="90" weight="0.8929297">
        <attvalues>
          <attvalue for="att1" value="+"/>
        </attvalues>
      </edge>
      <edge id="691" label="+" source="87" target="91" weight="0.9651269">
        <attvalues>
          <attvalue for="att1" value="+"/>
        </attvalues>
      </edge>
      <edge id="692" label="+" source="87" target="92" weight="0.9300223">
        <attvalues>
          <attvalue for="att1" value="+"/>
        </attvalues>
      </edge>
      <edge id="693" label="+" source="87" target="94" weight="0.9951078">
        <attvalues>
          <attvalue for="att1" value="+"/>
        </attvalues>
      </edge>
      <edge id="694" label="+" source="87" target="95" weight="0.9645023">
        <attvalues>
          <attvalue for="att1" value="+"/>
        </attvalues>
      </edge>
      <edge id="695" label="+" source="87" target="100" weight="0.8352718">
        <attvalues>
          <attvalue for="att1" value="+"/>
        </attvalues>
      </edge>
      <edge id="696" label="+" source="87" target="101" weight="0.988695">
        <attvalues>
          <attvalue for="att1" value="+"/>
        </attvalues>
      </edge>
      <edge id="697" label="+" source="87" target="103" weight="0.9697923">
        <attvalues>
          <attvalue for="att1" value="+"/>
        </attvalues>
      </edge>
      <edge id="698" label="+" source="87" target="104" weight="0.9811274">
        <attvalues>
          <attvalue for="att1" value="+"/>
        </attvalues>
      </edge>
      <edge id="699" label="-" source="87" target="132" weight="0.74902">
        <attvalues>
          <attvalue for="att1" value="-"/>
        </attvalues>
      </edge>
      <edge id="700" label="-" source="87" target="133" weight="1">
        <attvalues>
          <attvalue for="att1" value="-"/>
        </attvalues>
      </edge>
      <edge id="701" label="-" source="87" target="148" weight="0.7928249">
        <attvalues>
          <attvalue for="att1" value="-"/>
        </attvalues>
      </edge>
      <edge id="702" label="-" source="87" target="151" weight="0.841576">
        <attvalues>
          <attvalue for="att1" value="-"/>
        </attvalues>
      </edge>
      <edge id="703" label="-" source="87" target="153" weight="0.9438702">
        <attvalues>
          <attvalue for="att1" value="-"/>
        </attvalues>
      </edge>
      <edge id="704" label="-" source="87" target="158" weight="0.8579524">
        <attvalues>
          <attvalue for="att1" value="-"/>
        </attvalues>
      </edge>
      <edge id="705" label="-" source="88" target="91" weight="0.9202754">
        <attvalues>
          <attvalue for="att1" value="-"/>
        </attvalues>
      </edge>
      <edge id="706" label="-" source="88" target="131" weight="0.9398355">
        <attvalues>
          <attvalue for="att1" value="-"/>
        </attvalues>
      </edge>
      <edge id="707" label="+" source="88" target="145" weight="0.9547787">
        <attvalues>
          <attvalue for="att1" value="+"/>
        </attvalues>
      </edge>
      <edge id="708" label="+" source="88" target="146" weight="0.9777202">
        <attvalues>
          <attvalue for="att1" value="+"/>
        </attvalues>
      </edge>
      <edge id="709" label="+" source="88" target="148" weight="0.9783053">
        <attvalues>
          <attvalue for="att1" value="+"/>
        </attvalues>
      </edge>
      <edge id="710" label="+" source="88" target="150" weight="0.9853883">
        <attvalues>
          <attvalue for="att1" value="+"/>
        </attvalues>
      </edge>
      <edge id="711" label="+" source="88" target="151" weight="0.8264269">
        <attvalues>
          <attvalue for="att1" value="+"/>
        </attvalues>
      </edge>
      <edge id="712" label="+" source="88" target="152" weight="0.946067">
        <attvalues>
          <attvalue for="att1" value="+"/>
        </attvalues>
      </edge>
      <edge id="713" label="+" source="88" target="153" weight="0.8514993">
        <attvalues>
          <attvalue for="att1" value="+"/>
        </attvalues>
      </edge>
      <edge id="714" label="+" source="88" target="155" weight="0.9450486">
        <attvalues>
          <attvalue for="att1" value="+"/>
        </attvalues>
      </edge>
      <edge id="715" label="+" source="88" target="157" weight="0.8969764">
        <attvalues>
          <attvalue for="att1" value="+"/>
        </attvalues>
      </edge>
      <edge id="716" label="+" source="88" target="159" weight="0.9274371">
        <attvalues>
          <attvalue for="att1" value="+"/>
        </attvalues>
      </edge>
      <edge id="717" label="+" source="88" target="161" weight="0.9980228">
        <attvalues>
          <attvalue for="att1" value="+"/>
        </attvalues>
      </edge>
      <edge id="718" label="+" source="88" target="166" weight="0.7693331">
        <attvalues>
          <attvalue for="att1" value="+"/>
        </attvalues>
      </edge>
      <edge id="719" label="+" source="88" target="167" weight="0.7917871">
        <attvalues>
          <attvalue for="att1" value="+"/>
        </attvalues>
      </edge>
      <edge id="720" label="+" source="88" target="170" weight="0.951014">
        <attvalues>
          <attvalue for="att1" value="+"/>
        </attvalues>
      </edge>
      <edge id="721" label="+" source="88" target="171" weight="0.9573219">
        <attvalues>
          <attvalue for="att1" value="+"/>
        </attvalues>
      </edge>
      <edge id="722" label="+" source="89" target="90" weight="0.9885966">
        <attvalues>
          <attvalue for="att1" value="+"/>
        </attvalues>
      </edge>
      <edge id="723" label="-" source="89" target="168" weight="0.9290557">
        <attvalues>
          <attvalue for="att1" value="-"/>
        </attvalues>
      </edge>
      <edge id="724" label="+" source="90" target="113" weight="0.9068905">
        <attvalues>
          <attvalue for="att1" value="+"/>
        </attvalues>
      </edge>
      <edge id="725" label="+" source="90" target="135" weight="0.894079">
        <attvalues>
          <attvalue for="att1" value="+"/>
        </attvalues>
      </edge>
      <edge id="726" label="+" source="90" target="137" weight="0.9812864">
        <attvalues>
          <attvalue for="att1" value="+"/>
        </attvalues>
      </edge>
      <edge id="727" label="+" source="90" target="144" weight="0.9671042">
        <attvalues>
          <attvalue for="att1" value="+"/>
        </attvalues>
      </edge>
      <edge id="728" label="+" source="90" target="148" weight="0.9610317">
        <attvalues>
          <attvalue for="att1" value="+"/>
        </attvalues>
      </edge>
      <edge id="729" label="+" source="90" target="153" weight="0.9217553">
        <attvalues>
          <attvalue for="att1" value="+"/>
        </attvalues>
      </edge>
      <edge id="730" label="+" source="91" target="92" weight="0.6653029">
        <attvalues>
          <attvalue for="att1" value="+"/>
        </attvalues>
      </edge>
      <edge id="731" label="-" source="91" target="109" weight="0.8116273">
        <attvalues>
          <attvalue for="att1" value="-"/>
        </attvalues>
      </edge>
      <edge id="732" label="-" source="91" target="110" weight="0.8467772">
        <attvalues>
          <attvalue for="att1" value="-"/>
        </attvalues>
      </edge>
      <edge id="733" label="-" source="91" target="128" weight="0.7604537">
        <attvalues>
          <attvalue for="att1" value="-"/>
        </attvalues>
      </edge>
      <edge id="734" label="-" source="91" target="130" weight="0.9108727">
        <attvalues>
          <attvalue for="att1" value="-"/>
        </attvalues>
      </edge>
      <edge id="735" label="-" source="91" target="135" weight="0.8954442">
        <attvalues>
          <attvalue for="att1" value="-"/>
        </attvalues>
      </edge>
      <edge id="736" label="-" source="91" target="151" weight="0.9393174">
        <attvalues>
          <attvalue for="att1" value="-"/>
        </attvalues>
      </edge>
      <edge id="737" label="-" source="92" target="105" weight="0.8516915">
        <attvalues>
          <attvalue for="att1" value="-"/>
        </attvalues>
      </edge>
      <edge id="738" label="+" source="92" target="126" weight="0.984354">
        <attvalues>
          <attvalue for="att1" value="+"/>
        </attvalues>
      </edge>
      <edge id="739" label="+" source="92" target="127" weight="0.953648">
        <attvalues>
          <attvalue for="att1" value="+"/>
        </attvalues>
      </edge>
      <edge id="740" label="+" source="92" target="129" weight="0.8825655">
        <attvalues>
          <attvalue for="att1" value="+"/>
        </attvalues>
      </edge>
      <edge id="741" label="+" source="92" target="131" weight="0.9270233">
        <attvalues>
          <attvalue for="att1" value="+"/>
        </attvalues>
      </edge>
      <edge id="742" label="+" source="92" target="132" weight="0.9893963">
        <attvalues>
          <attvalue for="att1" value="+"/>
        </attvalues>
      </edge>
      <edge id="743" label="+" source="92" target="133" weight="0.9625296">
        <attvalues>
          <attvalue for="att1" value="+"/>
        </attvalues>
      </edge>
      <edge id="744" label="+" source="92" target="134" weight="0.9009773">
        <attvalues>
          <attvalue for="att1" value="+"/>
        </attvalues>
      </edge>
      <edge id="745" label="+" source="92" target="135" weight="0.8297521">
        <attvalues>
          <attvalue for="att1" value="+"/>
        </attvalues>
      </edge>
      <edge id="746" label="+" source="92" target="136" weight="0.9608788">
        <attvalues>
          <attvalue for="att1" value="+"/>
        </attvalues>
      </edge>
      <edge id="747" label="+" source="92" target="138" weight="0.988024">
        <attvalues>
          <attvalue for="att1" value="+"/>
        </attvalues>
      </edge>
      <edge id="748" label="+" source="92" target="139" weight="0.9532379">
        <attvalues>
          <attvalue for="att1" value="+"/>
        </attvalues>
      </edge>
      <edge id="749" label="+" source="92" target="140" weight="0.9358925">
        <attvalues>
          <attvalue for="att1" value="+"/>
        </attvalues>
      </edge>
      <edge id="750" label="+" source="92" target="142" weight="0.8936833">
        <attvalues>
          <attvalue for="att1" value="+"/>
        </attvalues>
      </edge>
      <edge id="751" label="+" source="92" target="143" weight="0.8561444">
        <attvalues>
          <attvalue for="att1" value="+"/>
        </attvalues>
      </edge>
      <edge id="752" label="+" source="92" target="144" weight="0.8703727">
        <attvalues>
          <attvalue for="att1" value="+"/>
        </attvalues>
      </edge>
      <edge id="753" label="+" source="92" target="145" weight="0.8728408">
        <attvalues>
          <attvalue for="att1" value="+"/>
        </attvalues>
      </edge>
      <edge id="754" label="+" source="92" target="147" weight="0.9541716">
        <attvalues>
          <attvalue for="att1" value="+"/>
        </attvalues>
      </edge>
      <edge id="755" label="+" source="92" target="148" weight="0.8365952">
        <attvalues>
          <attvalue for="att1" value="+"/>
        </attvalues>
      </edge>
      <edge id="756" label="+" source="92" target="149" weight="0.8796427">
        <attvalues>
          <attvalue for="att1" value="+"/>
        </attvalues>
      </edge>
      <edge id="757" label="+" source="92" target="151" weight="0.9680708">
        <attvalues>
          <attvalue for="att1" value="+"/>
        </attvalues>
      </edge>
      <edge id="758" label="+" source="92" target="152" weight="0.9407531">
        <attvalues>
          <attvalue for="att1" value="+"/>
        </attvalues>
      </edge>
      <edge id="759" label="+" source="92" target="153" weight="0.9051346">
        <attvalues>
          <attvalue for="att1" value="+"/>
        </attvalues>
      </edge>
      <edge id="760" label="+" source="92" target="154" weight="0.9039921">
        <attvalues>
          <attvalue for="att1" value="+"/>
        </attvalues>
      </edge>
      <edge id="761" label="-" source="92" target="156" weight="1">
        <attvalues>
          <attvalue for="att1" value="-"/>
        </attvalues>
      </edge>
      <edge id="762" label="+" source="92" target="166" weight="0.7816819">
        <attvalues>
          <attvalue for="att1" value="+"/>
        </attvalues>
      </edge>
      <edge id="763" label="-" source="93" target="105" weight="0.9613547">
        <attvalues>
          <attvalue for="att1" value="-"/>
        </attvalues>
      </edge>
      <edge id="764" label="-" source="93" target="106" weight="1">
        <attvalues>
          <attvalue for="att1" value="-"/>
        </attvalues>
      </edge>
      <edge id="765" label="-" source="93" target="121" weight="0.8433862">
        <attvalues>
          <attvalue for="att1" value="-"/>
        </attvalues>
      </edge>
      <edge id="766" label="-" source="93" target="124" weight="0.8760189">
        <attvalues>
          <attvalue for="att1" value="-"/>
        </attvalues>
      </edge>
      <edge id="767" label="-" source="93" target="126" weight="0.7437503">
        <attvalues>
          <attvalue for="att1" value="-"/>
        </attvalues>
      </edge>
      <edge id="768" label="-" source="93" target="131" weight="0.965075">
        <attvalues>
          <attvalue for="att1" value="-"/>
        </attvalues>
      </edge>
      <edge id="769" label="-" source="93" target="147" weight="0.997295">
        <attvalues>
          <attvalue for="att1" value="-"/>
        </attvalues>
      </edge>
      <edge id="770" label="-" source="94" target="103" weight="0.7601107">
        <attvalues>
          <attvalue for="att1" value="-"/>
        </attvalues>
      </edge>
      <edge id="771" label="-" source="94" target="110" weight="0.7985371">
        <attvalues>
          <attvalue for="att1" value="-"/>
        </attvalues>
      </edge>
      <edge id="772" label="+" source="94" target="124" weight="0.9227302">
        <attvalues>
          <attvalue for="att1" value="+"/>
        </attvalues>
      </edge>
      <edge id="773" label="+" source="94" target="129" weight="0.8886188">
        <attvalues>
          <attvalue for="att1" value="+"/>
        </attvalues>
      </edge>
      <edge id="774" label="+" source="94" target="130" weight="0.8446733">
        <attvalues>
          <attvalue for="att1" value="+"/>
        </attvalues>
      </edge>
      <edge id="775" label="+" source="94" target="132" weight="0.9367285">
        <attvalues>
          <attvalue for="att1" value="+"/>
        </attvalues>
      </edge>
      <edge id="776" label="+" source="94" target="134" weight="0.9581722">
        <attvalues>
          <attvalue for="att1" value="+"/>
        </attvalues>
      </edge>
      <edge id="777" label="+" source="94" target="136" weight="0.8763838">
        <attvalues>
          <attvalue for="att1" value="+"/>
        </attvalues>
      </edge>
      <edge id="778" label="+" source="94" target="138" weight="0.9094882">
        <attvalues>
          <attvalue for="att1" value="+"/>
        </attvalues>
      </edge>
      <edge id="779" label="+" source="94" target="145" weight="0.8010782">
        <attvalues>
          <attvalue for="att1" value="+"/>
        </attvalues>
      </edge>
      <edge id="780" label="+" source="94" target="146" weight="0.774131">
        <attvalues>
          <attvalue for="att1" value="+"/>
        </attvalues>
      </edge>
      <edge id="781" label="+" source="94" target="149" weight="0.8290936">
        <attvalues>
          <attvalue for="att1" value="+"/>
        </attvalues>
      </edge>
      <edge id="782" label="+" source="94" target="150" weight="0.8211069">
        <attvalues>
          <attvalue for="att1" value="+"/>
        </attvalues>
      </edge>
      <edge id="783" label="+" source="94" target="154" weight="0.8661289">
        <attvalues>
          <attvalue for="att1" value="+"/>
        </attvalues>
      </edge>
      <edge id="784" label="-" source="95" target="106" weight="0.8419245">
        <attvalues>
          <attvalue for="att1" value="-"/>
        </attvalues>
      </edge>
      <edge id="785" label="-" source="95" target="107" weight="0.7347953">
        <attvalues>
          <attvalue for="att1" value="-"/>
        </attvalues>
      </edge>
      <edge id="786" label="-" source="95" target="125" weight="0.6264592">
        <attvalues>
          <attvalue for="att1" value="-"/>
        </attvalues>
      </edge>
      <edge id="787" label="-" source="95" target="127" weight="0.9173648">
        <attvalues>
          <attvalue for="att1" value="-"/>
        </attvalues>
      </edge>
      <edge id="788" label="-" source="95" target="132" weight="0.9598244">
        <attvalues>
          <attvalue for="att1" value="-"/>
        </attvalues>
      </edge>
      <edge id="789" label="-" source="95" target="148" weight="0.965921">
        <attvalues>
          <attvalue for="att1" value="-"/>
        </attvalues>
      </edge>
      <edge id="790" label="-" source="95" target="156" weight="0.8073588">
        <attvalues>
          <attvalue for="att1" value="-"/>
        </attvalues>
      </edge>
      <edge id="791" label="-" source="96" target="113" weight="0.8600384">
        <attvalues>
          <attvalue for="att1" value="-"/>
        </attvalues>
      </edge>
      <edge id="792" label="-" source="97" target="112" weight="0.8168072">
        <attvalues>
          <attvalue for="att1" value="-"/>
        </attvalues>
      </edge>
      <edge id="793" label="-" source="97" target="113" weight="0.9480663">
        <attvalues>
          <attvalue for="att1" value="-"/>
        </attvalues>
      </edge>
      <edge id="794" label="-" source="97" target="131" weight="0.7480574">
        <attvalues>
          <attvalue for="att1" value="-"/>
        </attvalues>
      </edge>
      <edge id="795" label="-" source="97" target="133" weight="0.9621651">
        <attvalues>
          <attvalue for="att1" value="-"/>
        </attvalues>
      </edge>
      <edge id="796" label="-" source="97" target="138" weight="0.9178868">
        <attvalues>
          <attvalue for="att1" value="-"/>
        </attvalues>
      </edge>
      <edge id="797" label="-" source="97" target="154" weight="0.9659085">
        <attvalues>
          <attvalue for="att1" value="-"/>
        </attvalues>
      </edge>
      <edge id="798" label="-" source="98" target="121" weight="0.9443455">
        <attvalues>
          <attvalue for="att1" value="-"/>
        </attvalues>
      </edge>
      <edge id="799" label="+" source="98" target="135" weight="0.9809459">
        <attvalues>
          <attvalue for="att1" value="+"/>
        </attvalues>
      </edge>
      <edge id="800" label="+" source="98" target="136" weight="0.9752154">
        <attvalues>
          <attvalue for="att1" value="+"/>
        </attvalues>
      </edge>
      <edge id="801" label="+" source="98" target="140" weight="0.951865">
        <attvalues>
          <attvalue for="att1" value="+"/>
        </attvalues>
      </edge>
      <edge id="802" label="+" source="98" target="141" weight="0.8885281">
        <attvalues>
          <attvalue for="att1" value="+"/>
        </attvalues>
      </edge>
      <edge id="803" label="+" source="98" target="142" weight="0.9608353">
        <attvalues>
          <attvalue for="att1" value="+"/>
        </attvalues>
      </edge>
      <edge id="804" label="+" source="98" target="143" weight="0.8374964">
        <attvalues>
          <attvalue for="att1" value="+"/>
        </attvalues>
      </edge>
      <edge id="805" label="+" source="98" target="145" weight="0.9410131">
        <attvalues>
          <attvalue for="att1" value="+"/>
        </attvalues>
      </edge>
      <edge id="806" label="+" source="98" target="147" weight="0.9592174">
        <attvalues>
          <attvalue for="att1" value="+"/>
        </attvalues>
      </edge>
      <edge id="807" label="+" source="98" target="149" weight="0.8898244">
        <attvalues>
          <attvalue for="att1" value="+"/>
        </attvalues>
      </edge>
      <edge id="808" label="+" source="98" target="156" weight="0.8058745">
        <attvalues>
          <attvalue for="att1" value="+"/>
        </attvalues>
      </edge>
      <edge id="809" label="+" source="98" target="157" weight="0.7253383">
        <attvalues>
          <attvalue for="att1" value="+"/>
        </attvalues>
      </edge>
      <edge id="810" label="+" source="98" target="160" weight="0.9442981">
        <attvalues>
          <attvalue for="att1" value="+"/>
        </attvalues>
      </edge>
      <edge id="811" label="+" source="98" target="161" weight="0.960667">
        <attvalues>
          <attvalue for="att1" value="+"/>
        </attvalues>
      </edge>
      <edge id="812" label="+" source="98" target="165" weight="0.949806">
        <attvalues>
          <attvalue for="att1" value="+"/>
        </attvalues>
      </edge>
      <edge id="813" label="+" source="99" target="106" weight="0.6794573">
        <attvalues>
          <attvalue for="att1" value="+"/>
        </attvalues>
      </edge>
      <edge id="814" label="-" source="99" target="123" weight="0.907409">
        <attvalues>
          <attvalue for="att1" value="-"/>
        </attvalues>
      </edge>
      <edge id="815" label="-" source="99" target="124" weight="0.8537044">
        <attvalues>
          <attvalue for="att1" value="-"/>
        </attvalues>
      </edge>
      <edge id="816" label="-" source="99" target="142" weight="0.7810224">
        <attvalues>
          <attvalue for="att1" value="-"/>
        </attvalues>
      </edge>
      <edge id="817" label="-" source="99" target="144" weight="0.8522968">
        <attvalues>
          <attvalue for="att1" value="-"/>
        </attvalues>
      </edge>
      <edge id="818" label="-" source="99" target="149" weight="0.9686669">
        <attvalues>
          <attvalue for="att1" value="-"/>
        </attvalues>
      </edge>
      <edge id="819" label="-" source="99" target="165" weight="0.9884553">
        <attvalues>
          <attvalue for="att1" value="-"/>
        </attvalues>
      </edge>
      <edge id="820" label="-" source="100" target="127" weight="0.8370528">
        <attvalues>
          <attvalue for="att1" value="-"/>
        </attvalues>
      </edge>
      <edge id="821" label="+" source="100" target="148" weight="0.9802746">
        <attvalues>
          <attvalue for="att1" value="+"/>
        </attvalues>
      </edge>
      <edge id="822" label="+" source="100" target="149" weight="0.9641579">
        <attvalues>
          <attvalue for="att1" value="+"/>
        </attvalues>
      </edge>
      <edge id="823" label="+" source="100" target="151" weight="0.8875201">
        <attvalues>
          <attvalue for="att1" value="+"/>
        </attvalues>
      </edge>
      <edge id="824" label="+" source="100" target="153" weight="0.9180828">
        <attvalues>
          <attvalue for="att1" value="+"/>
        </attvalues>
      </edge>
      <edge id="825" label="+" source="100" target="154" weight="0.9661386">
        <attvalues>
          <attvalue for="att1" value="+"/>
        </attvalues>
      </edge>
      <edge id="826" label="+" source="100" target="155" weight="0.9133126">
        <attvalues>
          <attvalue for="att1" value="+"/>
        </attvalues>
      </edge>
      <edge id="827" label="+" source="100" target="156" weight="0.9287356">
        <attvalues>
          <attvalue for="att1" value="+"/>
        </attvalues>
      </edge>
      <edge id="828" label="+" source="100" target="157" weight="0.8498531">
        <attvalues>
          <attvalue for="att1" value="+"/>
        </attvalues>
      </edge>
      <edge id="829" label="+" source="100" target="158" weight="0.9800332">
        <attvalues>
          <attvalue for="att1" value="+"/>
        </attvalues>
      </edge>
      <edge id="830" label="+" source="100" target="160" weight="0.9855483">
        <attvalues>
          <attvalue for="att1" value="+"/>
        </attvalues>
      </edge>
      <edge id="831" label="+" source="100" target="161" weight="0.9643756">
        <attvalues>
          <attvalue for="att1" value="+"/>
        </attvalues>
      </edge>
      <edge id="832" label="+" source="100" target="162" weight="0.9270504">
        <attvalues>
          <attvalue for="att1" value="+"/>
        </attvalues>
      </edge>
      <edge id="833" label="+" source="100" target="164" weight="0.90278">
        <attvalues>
          <attvalue for="att1" value="+"/>
        </attvalues>
      </edge>
      <edge id="834" label="+" source="100" target="165" weight="0.8770661">
        <attvalues>
          <attvalue for="att1" value="+"/>
        </attvalues>
      </edge>
      <edge id="835" label="+" source="100" target="167" weight="0.8992281">
        <attvalues>
          <attvalue for="att1" value="+"/>
        </attvalues>
      </edge>
      <edge id="836" label="+" source="100" target="169" weight="0.9258477">
        <attvalues>
          <attvalue for="att1" value="+"/>
        </attvalues>
      </edge>
      <edge id="837" label="+" source="100" target="170" weight="0.8004986">
        <attvalues>
          <attvalue for="att1" value="+"/>
        </attvalues>
      </edge>
      <edge id="838" label="+" source="100" target="171" weight="0.8950922">
        <attvalues>
          <attvalue for="att1" value="+"/>
        </attvalues>
      </edge>
      <edge id="839" label="+" source="101" target="103" weight="0.926237">
        <attvalues>
          <attvalue for="att1" value="+"/>
        </attvalues>
      </edge>
      <edge id="840" label="+" source="101" target="104" weight="0.8922142">
        <attvalues>
          <attvalue for="att1" value="+"/>
        </attvalues>
      </edge>
      <edge id="841" label="+" source="101" target="105" weight="0.8921638">
        <attvalues>
          <attvalue for="att1" value="+"/>
        </attvalues>
      </edge>
      <edge id="842" label="+" source="101" target="106" weight="0.9107888">
        <attvalues>
          <attvalue for="att1" value="+"/>
        </attvalues>
      </edge>
      <edge id="843" label="+" source="101" target="108" weight="0.9767987">
        <attvalues>
          <attvalue for="att1" value="+"/>
        </attvalues>
      </edge>
      <edge id="844" label="+" source="101" target="109" weight="0.938334">
        <attvalues>
          <attvalue for="att1" value="+"/>
        </attvalues>
      </edge>
      <edge id="845" label="+" source="101" target="111" weight="0.9526821">
        <attvalues>
          <attvalue for="att1" value="+"/>
        </attvalues>
      </edge>
      <edge id="846" label="+" source="101" target="122" weight="0.6961778">
        <attvalues>
          <attvalue for="att1" value="+"/>
        </attvalues>
      </edge>
      <edge id="847" label="-" source="101" target="140" weight="0.9586309">
        <attvalues>
          <attvalue for="att1" value="-"/>
        </attvalues>
      </edge>
      <edge id="848" label="-" source="101" target="155" weight="0.8298965">
        <attvalues>
          <attvalue for="att1" value="-"/>
        </attvalues>
      </edge>
      <edge id="849" label="-" source="101" target="158" weight="0.8194031">
        <attvalues>
          <attvalue for="att1" value="-"/>
        </attvalues>
      </edge>
      <edge id="850" label="-" source="101" target="160" weight="0.9552316">
        <attvalues>
          <attvalue for="att1" value="-"/>
        </attvalues>
      </edge>
      <edge id="851" label="+" source="101" target="167" weight="0.7554988">
        <attvalues>
          <attvalue for="att1" value="+"/>
        </attvalues>
      </edge>
      <edge id="852" label="+" source="102" target="116" weight="0.7051142">
        <attvalues>
          <attvalue for="att1" value="+"/>
        </attvalues>
      </edge>
      <edge id="853" label="-" source="102" target="152" weight="0.9446632">
        <attvalues>
          <attvalue for="att1" value="-"/>
        </attvalues>
      </edge>
      <edge id="854" label="+" source="102" target="166" weight="0.8934376">
        <attvalues>
          <attvalue for="att1" value="+"/>
        </attvalues>
      </edge>
      <edge id="855" label="+" source="102" target="167" weight="0.8983189">
        <attvalues>
          <attvalue for="att1" value="+"/>
        </attvalues>
      </edge>
      <edge id="856" label="+" source="102" target="169" weight="0.9569771">
        <attvalues>
          <attvalue for="att1" value="+"/>
        </attvalues>
      </edge>
      <edge id="857" label="+" source="102" target="171" weight="0.9685">
        <attvalues>
          <attvalue for="att1" value="+"/>
        </attvalues>
      </edge>
      <edge id="858" label="+" source="103" target="106" weight="0.7718864">
        <attvalues>
          <attvalue for="att1" value="+"/>
        </attvalues>
      </edge>
      <edge id="859" label="+" source="103" target="107" weight="0.9088948">
        <attvalues>
          <attvalue for="att1" value="+"/>
        </attvalues>
      </edge>
      <edge id="860" label="+" source="103" target="108" weight="0.8474157">
        <attvalues>
          <attvalue for="att1" value="+"/>
        </attvalues>
      </edge>
      <edge id="861" label="+" source="103" target="111" weight="0.8929692">
        <attvalues>
          <attvalue for="att1" value="+"/>
        </attvalues>
      </edge>
      <edge id="862" label="+" source="103" target="112" weight="0.8796822">
        <attvalues>
          <attvalue for="att1" value="+"/>
        </attvalues>
      </edge>
      <edge id="863" label="+" source="103" target="114" weight="0.9442969">
        <attvalues>
          <attvalue for="att1" value="+"/>
        </attvalues>
      </edge>
      <edge id="864" label="+" source="103" target="115" weight="0.9034911">
        <attvalues>
          <attvalue for="att1" value="+"/>
        </attvalues>
      </edge>
      <edge id="865" label="+" source="103" target="117" weight="0.926115">
        <attvalues>
          <attvalue for="att1" value="+"/>
        </attvalues>
      </edge>
      <edge id="866" label="+" source="103" target="120" weight="0.8292612">
        <attvalues>
          <attvalue for="att1" value="+"/>
        </attvalues>
      </edge>
      <edge id="867" label="+" source="103" target="121" weight="0.9373323">
        <attvalues>
          <attvalue for="att1" value="+"/>
        </attvalues>
      </edge>
      <edge id="868" label="+" source="103" target="123" weight="0.9500334">
        <attvalues>
          <attvalue for="att1" value="+"/>
        </attvalues>
      </edge>
      <edge id="869" label="+" source="103" target="124" weight="0.9679312">
        <attvalues>
          <attvalue for="att1" value="+"/>
        </attvalues>
      </edge>
      <edge id="870" label="+" source="103" target="125" weight="0.9752095">
        <attvalues>
          <attvalue for="att1" value="+"/>
        </attvalues>
      </edge>
      <edge id="871" label="+" source="103" target="126" weight="0.9502894">
        <attvalues>
          <attvalue for="att1" value="+"/>
        </attvalues>
      </edge>
      <edge id="872" label="+" source="103" target="131" weight="0.8929327">
        <attvalues>
          <attvalue for="att1" value="+"/>
        </attvalues>
      </edge>
      <edge id="873" label="+" source="103" target="143" weight="0.862883">
        <attvalues>
          <attvalue for="att1" value="+"/>
        </attvalues>
      </edge>
      <edge id="874" label="-" source="103" target="160" weight="0.7975549">
        <attvalues>
          <attvalue for="att1" value="-"/>
        </attvalues>
      </edge>
      <edge id="875" label="-" source="103" target="161" weight="1">
        <attvalues>
          <attvalue for="att1" value="-"/>
        </attvalues>
      </edge>
      <edge id="876" label="-" source="104" target="109" weight="0.8969159">
        <attvalues>
          <attvalue for="att1" value="-"/>
        </attvalues>
      </edge>
      <edge id="877" label="-" source="104" target="112" weight="0.9340068">
        <attvalues>
          <attvalue for="att1" value="-"/>
        </attvalues>
      </edge>
      <edge id="878" label="-" source="104" target="114" weight="0.8419062">
        <attvalues>
          <attvalue for="att1" value="-"/>
        </attvalues>
      </edge>
      <edge id="879" label="-" source="104" target="119" weight="0.8407794">
        <attvalues>
          <attvalue for="att1" value="-"/>
        </attvalues>
      </edge>
      <edge id="880" label="+" source="104" target="121" weight="0.7307252">
        <attvalues>
          <attvalue for="att1" value="+"/>
        </attvalues>
      </edge>
      <edge id="881" label="-" source="104" target="135" weight="0.9069439">
        <attvalues>
          <attvalue for="att1" value="-"/>
        </attvalues>
      </edge>
      <edge id="882" label="+" source="104" target="170" weight="0.6946041">
        <attvalues>
          <attvalue for="att1" value="+"/>
        </attvalues>
      </edge>
      <edge id="883" label="-" source="105" target="109" weight="0.8522499">
        <attvalues>
          <attvalue for="att1" value="-"/>
        </attvalues>
      </edge>
      <edge id="884" label="+" source="105" target="123" weight="0.9629282">
        <attvalues>
          <attvalue for="att1" value="+"/>
        </attvalues>
      </edge>
      <edge id="885" label="+" source="105" target="124" weight="0.9820271">
        <attvalues>
          <attvalue for="att1" value="+"/>
        </attvalues>
      </edge>
      <edge id="886" label="+" source="105" target="126" weight="0.9857851">
        <attvalues>
          <attvalue for="att1" value="+"/>
        </attvalues>
      </edge>
      <edge id="887" label="+" source="105" target="128" weight="0.9829655">
        <attvalues>
          <attvalue for="att1" value="+"/>
        </attvalues>
      </edge>
      <edge id="888" label="+" source="105" target="129" weight="0.8832644">
        <attvalues>
          <attvalue for="att1" value="+"/>
        </attvalues>
      </edge>
      <edge id="889" label="+" source="105" target="130" weight="0.9140522">
        <attvalues>
          <attvalue for="att1" value="+"/>
        </attvalues>
      </edge>
      <edge id="890" label="+" source="105" target="131" weight="0.9467762">
        <attvalues>
          <attvalue for="att1" value="+"/>
        </attvalues>
      </edge>
      <edge id="891" label="+" source="105" target="132" weight="0.9664599">
        <attvalues>
          <attvalue for="att1" value="+"/>
        </attvalues>
      </edge>
      <edge id="892" label="+" source="105" target="133" weight="0.9726362">
        <attvalues>
          <attvalue for="att1" value="+"/>
        </attvalues>
      </edge>
      <edge id="893" label="+" source="105" target="135" weight="0.8951699">
        <attvalues>
          <attvalue for="att1" value="+"/>
        </attvalues>
      </edge>
      <edge id="894" label="+" source="105" target="136" weight="0.9507459">
        <attvalues>
          <attvalue for="att1" value="+"/>
        </attvalues>
      </edge>
      <edge id="895" label="+" source="105" target="137" weight="0.9798418">
        <attvalues>
          <attvalue for="att1" value="+"/>
        </attvalues>
      </edge>
      <edge id="896" label="+" source="105" target="139" weight="0.9796203">
        <attvalues>
          <attvalue for="att1" value="+"/>
        </attvalues>
      </edge>
      <edge id="897" label="+" source="105" target="140" weight="0.9815995">
        <attvalues>
          <attvalue for="att1" value="+"/>
        </attvalues>
      </edge>
      <edge id="898" label="+" source="105" target="142" weight="0.9715922">
        <attvalues>
          <attvalue for="att1" value="+"/>
        </attvalues>
      </edge>
      <edge id="899" label="+" source="105" target="144" weight="0.8464169">
        <attvalues>
          <attvalue for="att1" value="+"/>
        </attvalues>
      </edge>
      <edge id="900" label="+" source="105" target="145" weight="0.9196024">
        <attvalues>
          <attvalue for="att1" value="+"/>
        </attvalues>
      </edge>
      <edge id="901" label="+" source="105" target="146" weight="0.969229">
        <attvalues>
          <attvalue for="att1" value="+"/>
        </attvalues>
      </edge>
      <edge id="902" label="+" source="105" target="148" weight="0.9458177">
        <attvalues>
          <attvalue for="att1" value="+"/>
        </attvalues>
      </edge>
      <edge id="903" label="+" source="105" target="149" weight="0.918028">
        <attvalues>
          <attvalue for="att1" value="+"/>
        </attvalues>
      </edge>
      <edge id="904" label="+" source="105" target="150" weight="0.9650084">
        <attvalues>
          <attvalue for="att1" value="+"/>
        </attvalues>
      </edge>
      <edge id="905" label="+" source="105" target="151" weight="0.9687936">
        <attvalues>
          <attvalue for="att1" value="+"/>
        </attvalues>
      </edge>
      <edge id="906" label="+" source="105" target="153" weight="0.916875">
        <attvalues>
          <attvalue for="att1" value="+"/>
        </attvalues>
      </edge>
      <edge id="907" label="+" source="105" target="154" weight="0.9387856">
        <attvalues>
          <attvalue for="att1" value="+"/>
        </attvalues>
      </edge>
      <edge id="908" label="+" source="105" target="156" weight="0.9244909">
        <attvalues>
          <attvalue for="att1" value="+"/>
        </attvalues>
      </edge>
      <edge id="909" label="+" source="105" target="157" weight="0.9245095">
        <attvalues>
          <attvalue for="att1" value="+"/>
        </attvalues>
      </edge>
      <edge id="910" label="+" source="105" target="158" weight="0.9147832">
        <attvalues>
          <attvalue for="att1" value="+"/>
        </attvalues>
      </edge>
      <edge id="911" label="-" source="106" target="121" weight="0.7732883">
        <attvalues>
          <attvalue for="att1" value="-"/>
        </attvalues>
      </edge>
      <edge id="912" label="-" source="106" target="122" weight="0.825379">
        <attvalues>
          <attvalue for="att1" value="-"/>
        </attvalues>
      </edge>
      <edge id="913" label="-" source="106" target="140" weight="0.6982324">
        <attvalues>
          <attvalue for="att1" value="-"/>
        </attvalues>
      </edge>
      <edge id="914" label="-" source="106" target="142" weight="0.9835524">
        <attvalues>
          <attvalue for="att1" value="-"/>
        </attvalues>
      </edge>
      <edge id="915" label="-" source="106" target="147" weight="0.8965603">
        <attvalues>
          <attvalue for="att1" value="-"/>
        </attvalues>
      </edge>
      <edge id="916" label="-" source="106" target="163" weight="0.9367304">
        <attvalues>
          <attvalue for="att1" value="-"/>
        </attvalues>
      </edge>
      <edge id="917" label="-" source="107" target="139" weight="0.953822">
        <attvalues>
          <attvalue for="att1" value="-"/>
        </attvalues>
      </edge>
      <edge id="918" label="+" source="107" target="153" weight="0.9565292">
        <attvalues>
          <attvalue for="att1" value="+"/>
        </attvalues>
      </edge>
      <edge id="919" label="+" source="107" target="156" weight="0.9038554">
        <attvalues>
          <attvalue for="att1" value="+"/>
        </attvalues>
      </edge>
      <edge id="920" label="+" source="107" target="158" weight="0.9302304">
        <attvalues>
          <attvalue for="att1" value="+"/>
        </attvalues>
      </edge>
      <edge id="921" label="+" source="107" target="159" weight="0.8571874">
        <attvalues>
          <attvalue for="att1" value="+"/>
        </attvalues>
      </edge>
      <edge id="922" label="+" source="107" target="160" weight="0.9641838">
        <attvalues>
          <attvalue for="att1" value="+"/>
        </attvalues>
      </edge>
      <edge id="923" label="+" source="107" target="161" weight="0.7927897">
        <attvalues>
          <attvalue for="att1" value="+"/>
        </attvalues>
      </edge>
      <edge id="924" label="+" source="107" target="163" weight="0.9205417">
        <attvalues>
          <attvalue for="att1" value="+"/>
        </attvalues>
      </edge>
      <edge id="925" label="+" source="107" target="165" weight="0.9394111">
        <attvalues>
          <attvalue for="att1" value="+"/>
        </attvalues>
      </edge>
      <edge id="926" label="+" source="107" target="167" weight="0.8512068">
        <attvalues>
          <attvalue for="att1" value="+"/>
        </attvalues>
      </edge>
      <edge id="927" label="+" source="107" target="169" weight="0.9422734">
        <attvalues>
          <attvalue for="att1" value="+"/>
        </attvalues>
      </edge>
      <edge id="928" label="+" source="108" target="111" weight="0.7798703">
        <attvalues>
          <attvalue for="att1" value="+"/>
        </attvalues>
      </edge>
      <edge id="929" label="+" source="108" target="112" weight="0.6787298">
        <attvalues>
          <attvalue for="att1" value="+"/>
        </attvalues>
      </edge>
      <edge id="930" label="+" source="108" target="115" weight="0.9373432">
        <attvalues>
          <attvalue for="att1" value="+"/>
        </attvalues>
      </edge>
      <edge id="931" label="+" source="108" target="116" weight="0.9616729">
        <attvalues>
          <attvalue for="att1" value="+"/>
        </attvalues>
      </edge>
      <edge id="932" label="+" source="108" target="120" weight="0.9253653">
        <attvalues>
          <attvalue for="att1" value="+"/>
        </attvalues>
      </edge>
      <edge id="933" label="+" source="108" target="124" weight="0.9234157">
        <attvalues>
          <attvalue for="att1" value="+"/>
        </attvalues>
      </edge>
      <edge id="934" label="+" source="108" target="125" weight="0.8947888">
        <attvalues>
          <attvalue for="att1" value="+"/>
        </attvalues>
      </edge>
      <edge id="935" label="+" source="108" target="126" weight="0.8975171">
        <attvalues>
          <attvalue for="att1" value="+"/>
        </attvalues>
      </edge>
      <edge id="936" label="-" source="108" target="154" weight="0.8785173">
        <attvalues>
          <attvalue for="att1" value="-"/>
        </attvalues>
      </edge>
      <edge id="937" label="-" source="108" target="155" weight="1">
        <attvalues>
          <attvalue for="att1" value="-"/>
        </attvalues>
      </edge>
      <edge id="938" label="-" source="108" target="170" weight="0.7825285">
        <attvalues>
          <attvalue for="att1" value="-"/>
        </attvalues>
      </edge>
      <edge id="939" label="-" source="109" target="111" weight="0.8560554">
        <attvalues>
          <attvalue for="att1" value="-"/>
        </attvalues>
      </edge>
      <edge id="940" label="-" source="109" target="113" weight="0.8655032">
        <attvalues>
          <attvalue for="att1" value="-"/>
        </attvalues>
      </edge>
      <edge id="941" label="-" source="109" target="118" weight="0.9331849">
        <attvalues>
          <attvalue for="att1" value="-"/>
        </attvalues>
      </edge>
      <edge id="942" label="-" source="109" target="134" weight="0.9817189">
        <attvalues>
          <attvalue for="att1" value="-"/>
        </attvalues>
      </edge>
      <edge id="943" label="-" source="109" target="167" weight="0.6953803">
        <attvalues>
          <attvalue for="att1" value="-"/>
        </attvalues>
      </edge>
      <edge id="944" label="-" source="110" target="113" weight="0.8883185">
        <attvalues>
          <attvalue for="att1" value="-"/>
        </attvalues>
      </edge>
      <edge id="945" label="+" source="110" target="127" weight="0.9645532">
        <attvalues>
          <attvalue for="att1" value="+"/>
        </attvalues>
      </edge>
      <edge id="946" label="+" source="110" target="132" weight="0.9515536">
        <attvalues>
          <attvalue for="att1" value="+"/>
        </attvalues>
      </edge>
      <edge id="947" label="+" source="110" target="133" weight="0.8676343">
        <attvalues>
          <attvalue for="att1" value="+"/>
        </attvalues>
      </edge>
      <edge id="948" label="+" source="110" target="135" weight="0.8985187">
        <attvalues>
          <attvalue for="att1" value="+"/>
        </attvalues>
      </edge>
      <edge id="949" label="+" source="110" target="137" weight="0.9804673">
        <attvalues>
          <attvalue for="att1" value="+"/>
        </attvalues>
      </edge>
      <edge id="950" label="+" source="110" target="139" weight="0.9185744">
        <attvalues>
          <attvalue for="att1" value="+"/>
        </attvalues>
      </edge>
      <edge id="951" label="+" source="110" target="141" weight="0.9319553">
        <attvalues>
          <attvalue for="att1" value="+"/>
        </attvalues>
      </edge>
      <edge id="952" label="+" source="110" target="148" weight="0.8076596">
        <attvalues>
          <attvalue for="att1" value="+"/>
        </attvalues>
      </edge>
      <edge id="953" label="+" source="110" target="149" weight="0.8068744">
        <attvalues>
          <attvalue for="att1" value="+"/>
        </attvalues>
      </edge>
      <edge id="954" label="+" source="110" target="152" weight="0.9125855">
        <attvalues>
          <attvalue for="att1" value="+"/>
        </attvalues>
      </edge>
      <edge id="955" label="+" source="110" target="153" weight="0.917047">
        <attvalues>
          <attvalue for="att1" value="+"/>
        </attvalues>
      </edge>
      <edge id="956" label="+" source="110" target="157" weight="0.9160976">
        <attvalues>
          <attvalue for="att1" value="+"/>
        </attvalues>
      </edge>
      <edge id="957" label="+" source="110" target="161" weight="0.9483542">
        <attvalues>
          <attvalue for="att1" value="+"/>
        </attvalues>
      </edge>
      <edge id="958" label="+" source="110" target="162" weight="0.8801311">
        <attvalues>
          <attvalue for="att1" value="+"/>
        </attvalues>
      </edge>
      <edge id="959" label="+" source="110" target="163" weight="0.9634741">
        <attvalues>
          <attvalue for="att1" value="+"/>
        </attvalues>
      </edge>
      <edge id="960" label="-" source="111" target="133" weight="1">
        <attvalues>
          <attvalue for="att1" value="-"/>
        </attvalues>
      </edge>
      <edge id="961" label="-" source="111" target="148" weight="0.8684882">
        <attvalues>
          <attvalue for="att1" value="-"/>
        </attvalues>
      </edge>
      <edge id="962" label="-" source="111" target="151" weight="0.8650874">
        <attvalues>
          <attvalue for="att1" value="-"/>
        </attvalues>
      </edge>
      <edge id="963" label="-" source="111" target="153" weight="0.8519196">
        <attvalues>
          <attvalue for="att1" value="-"/>
        </attvalues>
      </edge>
      <edge id="964" label="-" source="111" target="158" weight="0.7152694">
        <attvalues>
          <attvalue for="att1" value="-"/>
        </attvalues>
      </edge>
      <edge id="965" label="-" source="112" target="115" weight="0.7736494">
        <attvalues>
          <attvalue for="att1" value="-"/>
        </attvalues>
      </edge>
      <edge id="966" label="-" source="112" target="155" weight="0.9243069">
        <attvalues>
          <attvalue for="att1" value="-"/>
        </attvalues>
      </edge>
      <edge id="967" label="+" source="112" target="169" weight="0.8781182">
        <attvalues>
          <attvalue for="att1" value="+"/>
        </attvalues>
      </edge>
      <edge id="968" label="+" source="112" target="170" weight="0.9143458">
        <attvalues>
          <attvalue for="att1" value="+"/>
        </attvalues>
      </edge>
      <edge id="969" label="+" source="113" target="114" weight="0.9757961">
        <attvalues>
          <attvalue for="att1" value="+"/>
        </attvalues>
      </edge>
      <edge id="970" label="+" source="113" target="116" weight="0.9597723">
        <attvalues>
          <attvalue for="att1" value="+"/>
        </attvalues>
      </edge>
      <edge id="971" label="+" source="113" target="118" weight="0.8735354">
        <attvalues>
          <attvalue for="att1" value="+"/>
        </attvalues>
      </edge>
      <edge id="972" label="+" source="113" target="119" weight="0.7953778">
        <attvalues>
          <attvalue for="att1" value="+"/>
        </attvalues>
      </edge>
      <edge id="973" label="+" source="113" target="121" weight="0.8728077">
        <attvalues>
          <attvalue for="att1" value="+"/>
        </attvalues>
      </edge>
      <edge id="974" label="+" source="113" target="125" weight="0.8771886">
        <attvalues>
          <attvalue for="att1" value="+"/>
        </attvalues>
      </edge>
      <edge id="975" label="+" source="113" target="127" weight="0.9682522">
        <attvalues>
          <attvalue for="att1" value="+"/>
        </attvalues>
      </edge>
      <edge id="976" label="+" source="113" target="133" weight="0.7904041">
        <attvalues>
          <attvalue for="att1" value="+"/>
        </attvalues>
      </edge>
      <edge id="977" label="+" source="113" target="136" weight="0.8897798">
        <attvalues>
          <attvalue for="att1" value="+"/>
        </attvalues>
      </edge>
      <edge id="978" label="+" source="113" target="137" weight="0.9081366">
        <attvalues>
          <attvalue for="att1" value="+"/>
        </attvalues>
      </edge>
      <edge id="979" label="+" source="113" target="145" weight="0.7842582">
        <attvalues>
          <attvalue for="att1" value="+"/>
        </attvalues>
      </edge>
      <edge id="980" label="+" source="113" target="146" weight="0.9548231">
        <attvalues>
          <attvalue for="att1" value="+"/>
        </attvalues>
      </edge>
      <edge id="981" label="+" source="113" target="147" weight="0.9369752">
        <attvalues>
          <attvalue for="att1" value="+"/>
        </attvalues>
      </edge>
      <edge id="982" label="+" source="113" target="160" weight="0.8271395">
        <attvalues>
          <attvalue for="att1" value="+"/>
        </attvalues>
      </edge>
      <edge id="983" label="-" source="114" target="120" weight="0.9406059">
        <attvalues>
          <attvalue for="att1" value="-"/>
        </attvalues>
      </edge>
      <edge id="984" label="-" source="114" target="121" weight="1">
        <attvalues>
          <attvalue for="att1" value="-"/>
        </attvalues>
      </edge>
      <edge id="985" label="-" source="114" target="139" weight="0.8904724">
        <attvalues>
          <attvalue for="att1" value="-"/>
        </attvalues>
      </edge>
      <edge id="986" label="-" source="114" target="141" weight="0.7335431">
        <attvalues>
          <attvalue for="att1" value="-"/>
        </attvalues>
      </edge>
      <edge id="987" label="-" source="114" target="146" weight="0.9512735">
        <attvalues>
          <attvalue for="att1" value="-"/>
        </attvalues>
      </edge>
      <edge id="988" label="-" source="114" target="162" weight="0.9784191">
        <attvalues>
          <attvalue for="att1" value="-"/>
        </attvalues>
      </edge>
      <edge id="989" label="-" source="115" target="139" weight="0.853793">
        <attvalues>
          <attvalue for="att1" value="-"/>
        </attvalues>
      </edge>
      <edge id="990" label="-" source="115" target="146" weight="0.7608195">
        <attvalues>
          <attvalue for="att1" value="-"/>
        </attvalues>
      </edge>
      <edge id="991" label="+" source="115" target="160" weight="0.9257216">
        <attvalues>
          <attvalue for="att1" value="+"/>
        </attvalues>
      </edge>
      <edge id="992" label="+" source="115" target="161" weight="0.9512403">
        <attvalues>
          <attvalue for="att1" value="+"/>
        </attvalues>
      </edge>
      <edge id="993" label="+" source="115" target="163" weight="0.892009">
        <attvalues>
          <attvalue for="att1" value="+"/>
        </attvalues>
      </edge>
      <edge id="994" label="+" source="115" target="165" weight="0.8985065">
        <attvalues>
          <attvalue for="att1" value="+"/>
        </attvalues>
      </edge>
      <edge id="995" label="+" source="115" target="166" weight="0.8985409">
        <attvalues>
          <attvalue for="att1" value="+"/>
        </attvalues>
      </edge>
      <edge id="996" label="+" source="115" target="167" weight="0.8212721">
        <attvalues>
          <attvalue for="att1" value="+"/>
        </attvalues>
      </edge>
      <edge id="997" label="+" source="115" target="168" weight="0.9766632">
        <attvalues>
          <attvalue for="att1" value="+"/>
        </attvalues>
      </edge>
      <edge id="998" label="+" source="115" target="169" weight="0.8896057">
        <attvalues>
          <attvalue for="att1" value="+"/>
        </attvalues>
      </edge>
      <edge id="999" label="+" source="115" target="170" weight="0.9761321">
        <attvalues>
          <attvalue for="att1" value="+"/>
        </attvalues>
      </edge>
      <edge id="1000" label="+" source="116" target="117" weight="0.8977217">
        <attvalues>
          <attvalue for="att1" value="+"/>
        </attvalues>
      </edge>
      <edge id="1001" label="+" source="116" target="118" weight="0.9163693">
        <attvalues>
          <attvalue for="att1" value="+"/>
        </attvalues>
      </edge>
      <edge id="1002" label="+" source="116" target="119" weight="0.9447708">
        <attvalues>
          <attvalue for="att1" value="+"/>
        </attvalues>
      </edge>
      <edge id="1003" label="+" source="116" target="121" weight="0.9085468">
        <attvalues>
          <attvalue for="att1" value="+"/>
        </attvalues>
      </edge>
      <edge id="1004" label="+" source="116" target="122" weight="0.9248894">
        <attvalues>
          <attvalue for="att1" value="+"/>
        </attvalues>
      </edge>
      <edge id="1005" label="+" source="116" target="124" weight="0.8984296">
        <attvalues>
          <attvalue for="att1" value="+"/>
        </attvalues>
      </edge>
      <edge id="1006" label="+" source="116" target="126" weight="0.8908837">
        <attvalues>
          <attvalue for="att1" value="+"/>
        </attvalues>
      </edge>
      <edge id="1007" label="+" source="116" target="127" weight="0.8623842">
        <attvalues>
          <attvalue for="att1" value="+"/>
        </attvalues>
      </edge>
      <edge id="1008" label="+" source="116" target="128" weight="0.8979093">
        <attvalues>
          <attvalue for="att1" value="+"/>
        </attvalues>
      </edge>
      <edge id="1009" label="+" source="116" target="130" weight="0.8453355">
        <attvalues>
          <attvalue for="att1" value="+"/>
        </attvalues>
      </edge>
      <edge id="1010" label="+" source="116" target="131" weight="0.818405">
        <attvalues>
          <attvalue for="att1" value="+"/>
        </attvalues>
      </edge>
      <edge id="1011" label="+" source="116" target="132" weight="0.855037">
        <attvalues>
          <attvalue for="att1" value="+"/>
        </attvalues>
      </edge>
      <edge id="1012" label="+" source="116" target="133" weight="0.8889604">
        <attvalues>
          <attvalue for="att1" value="+"/>
        </attvalues>
      </edge>
      <edge id="1013" label="+" source="116" target="135" weight="0.9118439">
        <attvalues>
          <attvalue for="att1" value="+"/>
        </attvalues>
      </edge>
      <edge id="1014" label="+" source="116" target="138" weight="0.8777787">
        <attvalues>
          <attvalue for="att1" value="+"/>
        </attvalues>
      </edge>
      <edge id="1015" label="+" source="116" target="139" weight="0.9529032">
        <attvalues>
          <attvalue for="att1" value="+"/>
        </attvalues>
      </edge>
      <edge id="1016" label="+" source="116" target="140" weight="0.7539737">
        <attvalues>
          <attvalue for="att1" value="+"/>
        </attvalues>
      </edge>
      <edge id="1017" label="+" source="116" target="141" weight="0.9448858">
        <attvalues>
          <attvalue for="att1" value="+"/>
        </attvalues>
      </edge>
      <edge id="1018" label="+" source="116" target="142" weight="0.8369405">
        <attvalues>
          <attvalue for="att1" value="+"/>
        </attvalues>
      </edge>
      <edge id="1019" label="+" source="116" target="144" weight="0.8094531">
        <attvalues>
          <attvalue for="att1" value="+"/>
        </attvalues>
      </edge>
      <edge id="1020" label="+" source="116" target="155" weight="0.6324606">
        <attvalues>
          <attvalue for="att1" value="+"/>
        </attvalues>
      </edge>
      <edge id="1021" label="-" source="117" target="118" weight="0.9561851">
        <attvalues>
          <attvalue for="att1" value="-"/>
        </attvalues>
      </edge>
      <edge id="1022" label="-" source="117" target="119" weight="0.8642288">
        <attvalues>
          <attvalue for="att1" value="-"/>
        </attvalues>
      </edge>
      <edge id="1023" label="-" source="117" target="137" weight="0.7658675">
        <attvalues>
          <attvalue for="att1" value="-"/>
        </attvalues>
      </edge>
      <edge id="1024" label="-" source="117" target="139" weight="0.8334273">
        <attvalues>
          <attvalue for="att1" value="-"/>
        </attvalues>
      </edge>
      <edge id="1025" label="-" source="117" target="144" weight="0.9928291">
        <attvalues>
          <attvalue for="att1" value="-"/>
        </attvalues>
      </edge>
      <edge id="1026" label="-" source="117" target="160" weight="0.998726">
        <attvalues>
          <attvalue for="att1" value="-"/>
        </attvalues>
      </edge>
      <edge id="1027" label="-" source="118" target="140" weight="0.8828175">
        <attvalues>
          <attvalue for="att1" value="-"/>
        </attvalues>
      </edge>
      <edge id="1028" label="+" source="118" target="161" weight="0.9578509">
        <attvalues>
          <attvalue for="att1" value="+"/>
        </attvalues>
      </edge>
      <edge id="1029" label="+" source="118" target="162" weight="0.9407542">
        <attvalues>
          <attvalue for="att1" value="+"/>
        </attvalues>
      </edge>
      <edge id="1030" label="+" source="118" target="164" weight="0.8269486">
        <attvalues>
          <attvalue for="att1" value="+"/>
        </attvalues>
      </edge>
      <edge id="1031" label="+" source="118" target="166" weight="0.8678745">
        <attvalues>
          <attvalue for="att1" value="+"/>
        </attvalues>
      </edge>
      <edge id="1032" label="+" source="118" target="167" weight="0.9615857">
        <attvalues>
          <attvalue for="att1" value="+"/>
        </attvalues>
      </edge>
      <edge id="1033" label="+" source="118" target="168" weight="0.8851985">
        <attvalues>
          <attvalue for="att1" value="+"/>
        </attvalues>
      </edge>
      <edge id="1034" label="+" source="118" target="169" weight="0.913829">
        <attvalues>
          <attvalue for="att1" value="+"/>
        </attvalues>
      </edge>
      <edge id="1035" label="+" source="118" target="171" weight="0.9581603">
        <attvalues>
          <attvalue for="att1" value="+"/>
        </attvalues>
      </edge>
      <edge id="1036" label="+" source="119" target="121" weight="0.9786296">
        <attvalues>
          <attvalue for="att1" value="+"/>
        </attvalues>
      </edge>
      <edge id="1037" label="+" source="119" target="122" weight="0.9356951">
        <attvalues>
          <attvalue for="att1" value="+"/>
        </attvalues>
      </edge>
      <edge id="1038" label="+" source="119" target="123" weight="0.9013013">
        <attvalues>
          <attvalue for="att1" value="+"/>
        </attvalues>
      </edge>
      <edge id="1039" label="+" source="119" target="125" weight="0.8610529">
        <attvalues>
          <attvalue for="att1" value="+"/>
        </attvalues>
      </edge>
      <edge id="1040" label="+" source="119" target="126" weight="0.842108">
        <attvalues>
          <attvalue for="att1" value="+"/>
        </attvalues>
      </edge>
      <edge id="1041" label="+" source="119" target="130" weight="0.9301153">
        <attvalues>
          <attvalue for="att1" value="+"/>
        </attvalues>
      </edge>
      <edge id="1042" label="+" source="119" target="131" weight="0.7580311">
        <attvalues>
          <attvalue for="att1" value="+"/>
        </attvalues>
      </edge>
      <edge id="1043" label="+" source="119" target="132" weight="0.8587903">
        <attvalues>
          <attvalue for="att1" value="+"/>
        </attvalues>
      </edge>
      <edge id="1044" label="+" source="119" target="134" weight="0.8892464">
        <attvalues>
          <attvalue for="att1" value="+"/>
        </attvalues>
      </edge>
      <edge id="1045" label="+" source="119" target="135" weight="0.8589997">
        <attvalues>
          <attvalue for="att1" value="+"/>
        </attvalues>
      </edge>
      <edge id="1046" label="+" source="119" target="136" weight="0.8395785">
        <attvalues>
          <attvalue for="att1" value="+"/>
        </attvalues>
      </edge>
      <edge id="1047" label="+" source="119" target="137" weight="0.8555895">
        <attvalues>
          <attvalue for="att1" value="+"/>
        </attvalues>
      </edge>
      <edge id="1048" label="+" source="119" target="139" weight="0.9539252">
        <attvalues>
          <attvalue for="att1" value="+"/>
        </attvalues>
      </edge>
      <edge id="1049" label="+" source="119" target="143" weight="0.9932713">
        <attvalues>
          <attvalue for="att1" value="+"/>
        </attvalues>
      </edge>
      <edge id="1050" label="+" source="119" target="145" weight="0.8802288">
        <attvalues>
          <attvalue for="att1" value="+"/>
        </attvalues>
      </edge>
      <edge id="1051" label="+" source="119" target="146" weight="0.8969929">
        <attvalues>
          <attvalue for="att1" value="+"/>
        </attvalues>
      </edge>
      <edge id="1052" label="+" source="119" target="149" weight="0.9398846">
        <attvalues>
          <attvalue for="att1" value="+"/>
        </attvalues>
      </edge>
      <edge id="1053" label="+" source="119" target="160" weight="0.9187102">
        <attvalues>
          <attvalue for="att1" value="+"/>
        </attvalues>
      </edge>
      <edge id="1054" label="-" source="120" target="126" weight="0.761337">
        <attvalues>
          <attvalue for="att1" value="-"/>
        </attvalues>
      </edge>
      <edge id="1055" label="-" source="120" target="127" weight="0.9788949">
        <attvalues>
          <attvalue for="att1" value="-"/>
        </attvalues>
      </edge>
      <edge id="1056" label="-" source="120" target="145" weight="0.8873895">
        <attvalues>
          <attvalue for="att1" value="-"/>
        </attvalues>
      </edge>
      <edge id="1057" label="-" source="120" target="147" weight="0.618359">
        <attvalues>
          <attvalue for="att1" value="-"/>
        </attvalues>
      </edge>
      <edge id="1058" label="-" source="120" target="152" weight="0.7403582">
        <attvalues>
          <attvalue for="att1" value="-"/>
        </attvalues>
      </edge>
      <edge id="1059" label="-" source="120" target="168" weight="0.800677">
        <attvalues>
          <attvalue for="att1" value="-"/>
        </attvalues>
      </edge>
      <edge id="1060" label="-" source="121" target="151" weight="0.973894">
        <attvalues>
          <attvalue for="att1" value="-"/>
        </attvalues>
      </edge>
      <edge id="1061" label="-" source="121" target="158" weight="0.6019513">
        <attvalues>
          <attvalue for="att1" value="-"/>
        </attvalues>
      </edge>
      <edge id="1062" label="+" source="122" target="123" weight="0.8427346">
        <attvalues>
          <attvalue for="att1" value="+"/>
        </attvalues>
      </edge>
      <edge id="1063" label="+" source="122" target="124" weight="0.840451">
        <attvalues>
          <attvalue for="att1" value="+"/>
        </attvalues>
      </edge>
      <edge id="1064" label="+" source="122" target="126" weight="0.807732">
        <attvalues>
          <attvalue for="att1" value="+"/>
        </attvalues>
      </edge>
      <edge id="1065" label="+" source="122" target="128" weight="0.8405556">
        <attvalues>
          <attvalue for="att1" value="+"/>
        </attvalues>
      </edge>
      <edge id="1066" label="+" source="122" target="129" weight="0.8888171">
        <attvalues>
          <attvalue for="att1" value="+"/>
        </attvalues>
      </edge>
      <edge id="1067" label="+" source="122" target="130" weight="0.7576553">
        <attvalues>
          <attvalue for="att1" value="+"/>
        </attvalues>
      </edge>
      <edge id="1068" label="+" source="122" target="131" weight="0.9631026">
        <attvalues>
          <attvalue for="att1" value="+"/>
        </attvalues>
      </edge>
      <edge id="1069" label="+" source="122" target="132" weight="0.7630328">
        <attvalues>
          <attvalue for="att1" value="+"/>
        </attvalues>
      </edge>
      <edge id="1070" label="+" source="122" target="133" weight="0.8955582">
        <attvalues>
          <attvalue for="att1" value="+"/>
        </attvalues>
      </edge>
      <edge id="1071" label="+" source="122" target="135" weight="0.7835524">
        <attvalues>
          <attvalue for="att1" value="+"/>
        </attvalues>
      </edge>
      <edge id="1072" label="+" source="122" target="136" weight="0.771338">
        <attvalues>
          <attvalue for="att1" value="+"/>
        </attvalues>
      </edge>
      <edge id="1073" label="+" source="122" target="137" weight="0.9426342">
        <attvalues>
          <attvalue for="att1" value="+"/>
        </attvalues>
      </edge>
      <edge id="1074" label="+" source="122" target="139" weight="0.7947751">
        <attvalues>
          <attvalue for="att1" value="+"/>
        </attvalues>
      </edge>
      <edge id="1075" label="+" source="122" target="140" weight="0.8136408">
        <attvalues>
          <attvalue for="att1" value="+"/>
        </attvalues>
      </edge>
      <edge id="1076" label="+" source="122" target="141" weight="0.7719699">
        <attvalues>
          <attvalue for="att1" value="+"/>
        </attvalues>
      </edge>
      <edge id="1077" label="+" source="122" target="142" weight="0.7538069">
        <attvalues>
          <attvalue for="att1" value="+"/>
        </attvalues>
      </edge>
      <edge id="1078" label="+" source="122" target="144" weight="0.9320799">
        <attvalues>
          <attvalue for="att1" value="+"/>
        </attvalues>
      </edge>
      <edge id="1079" label="+" source="122" target="145" weight="0.9696771">
        <attvalues>
          <attvalue for="att1" value="+"/>
        </attvalues>
      </edge>
      <edge id="1080" label="+" source="122" target="146" weight="0.7634457">
        <attvalues>
          <attvalue for="att1" value="+"/>
        </attvalues>
      </edge>
      <edge id="1081" label="+" source="122" target="148" weight="0.8223377">
        <attvalues>
          <attvalue for="att1" value="+"/>
        </attvalues>
      </edge>
      <edge id="1082" label="+" source="122" target="149" weight="0.7366981">
        <attvalues>
          <attvalue for="att1" value="+"/>
        </attvalues>
      </edge>
      <edge id="1083" label="+" source="122" target="150" weight="0.7562423">
        <attvalues>
          <attvalue for="att1" value="+"/>
        </attvalues>
      </edge>
      <edge id="1084" label="+" source="122" target="151" weight="0.7553742">
        <attvalues>
          <attvalue for="att1" value="+"/>
        </attvalues>
      </edge>
      <edge id="1085" label="+" source="122" target="153" weight="0.8640151">
        <attvalues>
          <attvalue for="att1" value="+"/>
        </attvalues>
      </edge>
      <edge id="1086" label="+" source="122" target="154" weight="0.8061467">
        <attvalues>
          <attvalue for="att1" value="+"/>
        </attvalues>
      </edge>
      <edge id="1087" label="+" source="122" target="156" weight="0.7157227">
        <attvalues>
          <attvalue for="att1" value="+"/>
        </attvalues>
      </edge>
      <edge id="1088" label="+" source="122" target="157" weight="0.8340881">
        <attvalues>
          <attvalue for="att1" value="+"/>
        </attvalues>
      </edge>
      <edge id="1089" label="+" source="122" target="159" weight="0.8905632">
        <attvalues>
          <attvalue for="att1" value="+"/>
        </attvalues>
      </edge>
      <edge id="1090" label="+" source="122" target="160" weight="0.6587055">
        <attvalues>
          <attvalue for="att1" value="+"/>
        </attvalues>
      </edge>
      <edge id="1091" label="+" source="122" target="161" weight="0.8001429">
        <attvalues>
          <attvalue for="att1" value="+"/>
        </attvalues>
      </edge>
      <edge id="1092" label="+" source="122" target="162" weight="0.7139966">
        <attvalues>
          <attvalue for="att1" value="+"/>
        </attvalues>
      </edge>
      <edge id="1093" label="+" source="122" target="163" weight="0.8901736">
        <attvalues>
          <attvalue for="att1" value="+"/>
        </attvalues>
      </edge>
      <edge id="1094" label="+" source="122" target="164" weight="0.830045">
        <attvalues>
          <attvalue for="att1" value="+"/>
        </attvalues>
      </edge>
      <edge id="1095" label="+" source="123" target="127" weight="0.6940053">
        <attvalues>
          <attvalue for="att1" value="+"/>
        </attvalues>
      </edge>
      <edge id="1096" label="-" source="123" target="144" weight="0.9525222">
        <attvalues>
          <attvalue for="att1" value="-"/>
        </attvalues>
      </edge>
      <edge id="1097" label="-" source="123" target="145" weight="0.9383532">
        <attvalues>
          <attvalue for="att1" value="-"/>
        </attvalues>
      </edge>
      <edge id="1098" label="-" source="123" target="163" weight="0.8125511">
        <attvalues>
          <attvalue for="att1" value="-"/>
        </attvalues>
      </edge>
      <edge id="1099" label="-" source="123" target="165" weight="0.8335396">
        <attvalues>
          <attvalue for="att1" value="-"/>
        </attvalues>
      </edge>
      <edge id="1100" label="-" source="123" target="170" weight="0.9936317">
        <attvalues>
          <attvalue for="att1" value="-"/>
        </attvalues>
      </edge>
      <edge id="1101" label="-" source="124" target="139" weight="1">
        <attvalues>
          <attvalue for="att1" value="-"/>
        </attvalues>
      </edge>
      <edge id="1102" label="-" source="125" target="126" weight="0.7387891">
        <attvalues>
          <attvalue for="att1" value="-"/>
        </attvalues>
      </edge>
      <edge id="1103" label="-" source="125" target="133" weight="0.8272556">
        <attvalues>
          <attvalue for="att1" value="-"/>
        </attvalues>
      </edge>
      <edge id="1104" label="+" source="125" target="147" weight="0.9645538">
        <attvalues>
          <attvalue for="att1" value="+"/>
        </attvalues>
      </edge>
      <edge id="1105" label="+" source="125" target="150" weight="0.8995643">
        <attvalues>
          <attvalue for="att1" value="+"/>
        </attvalues>
      </edge>
      <edge id="1106" label="+" source="125" target="152" weight="0.9071273">
        <attvalues>
          <attvalue for="att1" value="+"/>
        </attvalues>
      </edge>
      <edge id="1107" label="+" source="125" target="153" weight="0.9099252">
        <attvalues>
          <attvalue for="att1" value="+"/>
        </attvalues>
      </edge>
      <edge id="1108" label="+" source="125" target="154" weight="0.8766229">
        <attvalues>
          <attvalue for="att1" value="+"/>
        </attvalues>
      </edge>
      <edge id="1109" label="+" source="125" target="155" weight="0.909574">
        <attvalues>
          <attvalue for="att1" value="+"/>
        </attvalues>
      </edge>
      <edge id="1110" label="+" source="125" target="157" weight="0.9736494">
        <attvalues>
          <attvalue for="att1" value="+"/>
        </attvalues>
      </edge>
      <edge id="1111" label="+" source="125" target="159" weight="0.9442824">
        <attvalues>
          <attvalue for="att1" value="+"/>
        </attvalues>
      </edge>
      <edge id="1112" label="+" source="125" target="161" weight="0.9114479">
        <attvalues>
          <attvalue for="att1" value="+"/>
        </attvalues>
      </edge>
      <edge id="1113" label="+" source="125" target="163" weight="0.9336683">
        <attvalues>
          <attvalue for="att1" value="+"/>
        </attvalues>
      </edge>
      <edge id="1114" label="+" source="125" target="168" weight="0.8655109">
        <attvalues>
          <attvalue for="att1" value="+"/>
        </attvalues>
      </edge>
      <edge id="1115" label="+" source="125" target="169" weight="0.7770689">
        <attvalues>
          <attvalue for="att1" value="+"/>
        </attvalues>
      </edge>
      <edge id="1116" label="+" source="126" target="127" weight="0.8873446">
        <attvalues>
          <attvalue for="att1" value="+"/>
        </attvalues>
      </edge>
      <edge id="1117" label="+" source="126" target="128" weight="0.874268">
        <attvalues>
          <attvalue for="att1" value="+"/>
        </attvalues>
      </edge>
      <edge id="1118" label="+" source="126" target="132" weight="0.9345657">
        <attvalues>
          <attvalue for="att1" value="+"/>
        </attvalues>
      </edge>
      <edge id="1119" label="+" source="126" target="136" weight="0.9792746">
        <attvalues>
          <attvalue for="att1" value="+"/>
        </attvalues>
      </edge>
      <edge id="1120" label="+" source="126" target="137" weight="0.7837892">
        <attvalues>
          <attvalue for="att1" value="+"/>
        </attvalues>
      </edge>
      <edge id="1121" label="+" source="126" target="138" weight="0.9222814">
        <attvalues>
          <attvalue for="att1" value="+"/>
        </attvalues>
      </edge>
      <edge id="1122" label="+" source="126" target="142" weight="0.9568941">
        <attvalues>
          <attvalue for="att1" value="+"/>
        </attvalues>
      </edge>
      <edge id="1123" label="+" source="126" target="144" weight="0.8032745">
        <attvalues>
          <attvalue for="att1" value="+"/>
        </attvalues>
      </edge>
      <edge id="1124" label="+" source="126" target="155" weight="0.6149469">
        <attvalues>
          <attvalue for="att1" value="+"/>
        </attvalues>
      </edge>
      <edge id="1125" label="-" source="127" target="128" weight="0.9712848">
        <attvalues>
          <attvalue for="att1" value="-"/>
        </attvalues>
      </edge>
      <edge id="1126" label="-" source="127" target="129" weight="0.7718678">
        <attvalues>
          <attvalue for="att1" value="-"/>
        </attvalues>
      </edge>
      <edge id="1127" label="-" source="127" target="147" weight="0.6742976">
        <attvalues>
          <attvalue for="att1" value="-"/>
        </attvalues>
      </edge>
      <edge id="1128" label="-" source="127" target="149" weight="0.6966597">
        <attvalues>
          <attvalue for="att1" value="-"/>
        </attvalues>
      </edge>
      <edge id="1129" label="-" source="127" target="154" weight="0.9937338">
        <attvalues>
          <attvalue for="att1" value="-"/>
        </attvalues>
      </edge>
      <edge id="1130" label="-" source="127" target="170" weight="0.9903032">
        <attvalues>
          <attvalue for="att1" value="-"/>
        </attvalues>
      </edge>
      <edge id="1131" label="-" source="128" target="160" weight="0.883085">
        <attvalues>
          <attvalue for="att1" value="-"/>
        </attvalues>
      </edge>
      <edge id="1132" label="+" source="129" target="139" weight="0.8847801">
        <attvalues>
          <attvalue for="att1" value="+"/>
        </attvalues>
      </edge>
      <edge id="1133" label="+" source="129" target="140" weight="0.8816329">
        <attvalues>
          <attvalue for="att1" value="+"/>
        </attvalues>
      </edge>
      <edge id="1134" label="+" source="129" target="142" weight="0.7461314">
        <attvalues>
          <attvalue for="att1" value="+"/>
        </attvalues>
      </edge>
      <edge id="1135" label="+" source="129" target="144" weight="0.7682489">
        <attvalues>
          <attvalue for="att1" value="+"/>
        </attvalues>
      </edge>
      <edge id="1136" label="+" source="129" target="145" weight="0.9335473">
        <attvalues>
          <attvalue for="att1" value="+"/>
        </attvalues>
      </edge>
      <edge id="1137" label="+" source="129" target="146" weight="0.7813742">
        <attvalues>
          <attvalue for="att1" value="+"/>
        </attvalues>
      </edge>
      <edge id="1138" label="+" source="129" target="147" weight="0.8829331">
        <attvalues>
          <attvalue for="att1" value="+"/>
        </attvalues>
      </edge>
      <edge id="1139" label="+" source="129" target="148" weight="0.7384267">
        <attvalues>
          <attvalue for="att1" value="+"/>
        </attvalues>
      </edge>
      <edge id="1140" label="+" source="129" target="149" weight="0.9152146">
        <attvalues>
          <attvalue for="att1" value="+"/>
        </attvalues>
      </edge>
      <edge id="1141" label="+" source="129" target="151" weight="0.9339862">
        <attvalues>
          <attvalue for="att1" value="+"/>
        </attvalues>
      </edge>
      <edge id="1142" label="+" source="129" target="152" weight="0.8767689">
        <attvalues>
          <attvalue for="att1" value="+"/>
        </attvalues>
      </edge>
      <edge id="1143" label="+" source="129" target="153" weight="0.8362756">
        <attvalues>
          <attvalue for="att1" value="+"/>
        </attvalues>
      </edge>
      <edge id="1144" label="+" source="129" target="155" weight="0.7863554">
        <attvalues>
          <attvalue for="att1" value="+"/>
        </attvalues>
      </edge>
      <edge id="1145" label="+" source="129" target="156" weight="0.7829133">
        <attvalues>
          <attvalue for="att1" value="+"/>
        </attvalues>
      </edge>
      <edge id="1146" label="+" source="129" target="160" weight="0.9069211">
        <attvalues>
          <attvalue for="att1" value="+"/>
        </attvalues>
      </edge>
      <edge id="1147" label="+" source="129" target="161" weight="0.7130095">
        <attvalues>
          <attvalue for="att1" value="+"/>
        </attvalues>
      </edge>
      <edge id="1148" label="+" source="129" target="162" weight="0.7770479">
        <attvalues>
          <attvalue for="att1" value="+"/>
        </attvalues>
      </edge>
      <edge id="1149" label="+" source="129" target="164" weight="0.7868403">
        <attvalues>
          <attvalue for="att1" value="+"/>
        </attvalues>
      </edge>
      <edge id="1150" label="+" source="129" target="165" weight="0.7502209">
        <attvalues>
          <attvalue for="att1" value="+"/>
        </attvalues>
      </edge>
      <edge id="1151" label="+" source="129" target="166" weight="0.7392677">
        <attvalues>
          <attvalue for="att1" value="+"/>
        </attvalues>
      </edge>
      <edge id="1152" label="+" source="129" target="167" weight="0.7671395">
        <attvalues>
          <attvalue for="att1" value="+"/>
        </attvalues>
      </edge>
      <edge id="1153" label="+" source="129" target="169" weight="0.9109789">
        <attvalues>
          <attvalue for="att1" value="+"/>
        </attvalues>
      </edge>
      <edge id="1154" label="+" source="130" target="131" weight="0.8604915">
        <attvalues>
          <attvalue for="att1" value="+"/>
        </attvalues>
      </edge>
      <edge id="1155" label="+" source="130" target="132" weight="0.9572543">
        <attvalues>
          <attvalue for="att1" value="+"/>
        </attvalues>
      </edge>
      <edge id="1156" label="+" source="130" target="134" weight="0.8278817">
        <attvalues>
          <attvalue for="att1" value="+"/>
        </attvalues>
      </edge>
      <edge id="1157" label="+" source="130" target="135" weight="0.825344">
        <attvalues>
          <attvalue for="att1" value="+"/>
        </attvalues>
      </edge>
      <edge id="1158" label="+" source="130" target="138" weight="0.9326165">
        <attvalues>
          <attvalue for="att1" value="+"/>
        </attvalues>
      </edge>
      <edge id="1159" label="+" source="130" target="139" weight="0.9813378">
        <attvalues>
          <attvalue for="att1" value="+"/>
        </attvalues>
      </edge>
      <edge id="1160" label="+" source="130" target="140" weight="0.8132263">
        <attvalues>
          <attvalue for="att1" value="+"/>
        </attvalues>
      </edge>
      <edge id="1161" label="+" source="130" target="141" weight="0.9380143">
        <attvalues>
          <attvalue for="att1" value="+"/>
        </attvalues>
      </edge>
      <edge id="1162" label="+" source="130" target="152" weight="0.7125288">
        <attvalues>
          <attvalue for="att1" value="+"/>
        </attvalues>
      </edge>
      <edge id="1163" label="-" source="130" target="169" weight="0.7129267">
        <attvalues>
          <attvalue for="att1" value="-"/>
        </attvalues>
      </edge>
      <edge id="1164" label="-" source="130" target="170" weight="1">
        <attvalues>
          <attvalue for="att1" value="-"/>
        </attvalues>
      </edge>
      <edge id="1165" label="-" source="131" target="145" weight="0.8076244">
        <attvalues>
          <attvalue for="att1" value="-"/>
        </attvalues>
      </edge>
      <edge id="1166" label="-" source="131" target="148" weight="0.8517888">
        <attvalues>
          <attvalue for="att1" value="-"/>
        </attvalues>
      </edge>
      <edge id="1167" label="-" source="131" target="150" weight="0.8939558">
        <attvalues>
          <attvalue for="att1" value="-"/>
        </attvalues>
      </edge>
      <edge id="1168" label="-" source="131" target="155" weight="0.8040745">
        <attvalues>
          <attvalue for="att1" value="-"/>
        </attvalues>
      </edge>
      <edge id="1169" label="-" source="131" target="171" weight="0.85829">
        <attvalues>
          <attvalue for="att1" value="-"/>
        </attvalues>
      </edge>
      <edge id="1170" label="-" source="133" target="134" weight="0.9443669">
        <attvalues>
          <attvalue for="att1" value="-"/>
        </attvalues>
      </edge>
      <edge id="1171" label="+" source="133" target="148" weight="0.9383763">
        <attvalues>
          <attvalue for="att1" value="+"/>
        </attvalues>
      </edge>
      <edge id="1172" label="+" source="133" target="149" weight="0.964215">
        <attvalues>
          <attvalue for="att1" value="+"/>
        </attvalues>
      </edge>
      <edge id="1173" label="+" source="133" target="151" weight="0.9836802">
        <attvalues>
          <attvalue for="att1" value="+"/>
        </attvalues>
      </edge>
      <edge id="1174" label="+" source="133" target="153" weight="0.9787823">
        <attvalues>
          <attvalue for="att1" value="+"/>
        </attvalues>
      </edge>
      <edge id="1175" label="+" source="133" target="155" weight="0.9263641">
        <attvalues>
          <attvalue for="att1" value="+"/>
        </attvalues>
      </edge>
      <edge id="1176" label="+" source="133" target="156" weight="0.8395023">
        <attvalues>
          <attvalue for="att1" value="+"/>
        </attvalues>
      </edge>
      <edge id="1177" label="+" source="133" target="158" weight="0.9296795">
        <attvalues>
          <attvalue for="att1" value="+"/>
        </attvalues>
      </edge>
      <edge id="1178" label="+" source="133" target="160" weight="0.8579982">
        <attvalues>
          <attvalue for="att1" value="+"/>
        </attvalues>
      </edge>
      <edge id="1179" label="+" source="133" target="162" weight="0.9161221">
        <attvalues>
          <attvalue for="att1" value="+"/>
        </attvalues>
      </edge>
      <edge id="1180" label="+" source="133" target="164" weight="0.9917952">
        <attvalues>
          <attvalue for="att1" value="+"/>
        </attvalues>
      </edge>
      <edge id="1181" label="+" source="133" target="170" weight="0.8150465">
        <attvalues>
          <attvalue for="att1" value="+"/>
        </attvalues>
      </edge>
      <edge id="1182" label="+" source="134" target="136" weight="0.9354234">
        <attvalues>
          <attvalue for="att1" value="+"/>
        </attvalues>
      </edge>
      <edge id="1183" label="+" source="134" target="137" weight="0.9452887">
        <attvalues>
          <attvalue for="att1" value="+"/>
        </attvalues>
      </edge>
      <edge id="1184" label="+" source="134" target="138" weight="0.9876188">
        <attvalues>
          <attvalue for="att1" value="+"/>
        </attvalues>
      </edge>
      <edge id="1185" label="+" source="134" target="141" weight="0.8712462">
        <attvalues>
          <attvalue for="att1" value="+"/>
        </attvalues>
      </edge>
      <edge id="1186" label="+" source="134" target="145" weight="0.8808091">
        <attvalues>
          <attvalue for="att1" value="+"/>
        </attvalues>
      </edge>
      <edge id="1187" label="+" source="134" target="146" weight="0.9527">
        <attvalues>
          <attvalue for="att1" value="+"/>
        </attvalues>
      </edge>
      <edge id="1188" label="+" source="134" target="147" weight="0.9540369">
        <attvalues>
          <attvalue for="att1" value="+"/>
        </attvalues>
      </edge>
      <edge id="1189" label="+" source="134" target="151" weight="0.8596929">
        <attvalues>
          <attvalue for="att1" value="+"/>
        </attvalues>
      </edge>
      <edge id="1190" label="+" source="134" target="152" weight="0.8333413">
        <attvalues>
          <attvalue for="att1" value="+"/>
        </attvalues>
      </edge>
      <edge id="1191" label="+" source="134" target="153" weight="0.746053">
        <attvalues>
          <attvalue for="att1" value="+"/>
        </attvalues>
      </edge>
      <edge id="1192" label="+" source="134" target="155" weight="0.7360905">
        <attvalues>
          <attvalue for="att1" value="+"/>
        </attvalues>
      </edge>
      <edge id="1193" label="-" source="135" target="147" weight="0.793424">
        <attvalues>
          <attvalue for="att1" value="-"/>
        </attvalues>
      </edge>
      <edge id="1194" label="-" source="135" target="148" weight="0.9764867">
        <attvalues>
          <attvalue for="att1" value="-"/>
        </attvalues>
      </edge>
      <edge id="1195" label="-" source="135" target="166" weight="0.832194">
        <attvalues>
          <attvalue for="att1" value="-"/>
        </attvalues>
      </edge>
      <edge id="1196" label="-" source="135" target="168" weight="0.8781345">
        <attvalues>
          <attvalue for="att1" value="-"/>
        </attvalues>
      </edge>
      <edge id="1197" label="-" source="136" target="138" weight="0.8949305">
        <attvalues>
          <attvalue for="att1" value="-"/>
        </attvalues>
      </edge>
      <edge id="1198" label="-" source="136" target="154" weight="0.9323438">
        <attvalues>
          <attvalue for="att1" value="-"/>
        </attvalues>
      </edge>
      <edge id="1199" label="-" source="137" target="153" weight="0.5961159">
        <attvalues>
          <attvalue for="att1" value="-"/>
        </attvalues>
      </edge>
      <edge id="1200" label="-" source="137" target="160" weight="0.9328428">
        <attvalues>
          <attvalue for="att1" value="-"/>
        </attvalues>
      </edge>
      <edge id="1201" label="+" source="138" target="141" weight="0.9576964">
        <attvalues>
          <attvalue for="att1" value="+"/>
        </attvalues>
      </edge>
      <edge id="1202" label="+" source="138" target="142" weight="0.984935">
        <attvalues>
          <attvalue for="att1" value="+"/>
        </attvalues>
      </edge>
      <edge id="1203" label="+" source="138" target="144" weight="0.9701409">
        <attvalues>
          <attvalue for="att1" value="+"/>
        </attvalues>
      </edge>
      <edge id="1204" label="+" source="138" target="146" weight="0.9690342">
        <attvalues>
          <attvalue for="att1" value="+"/>
        </attvalues>
      </edge>
      <edge id="1205" label="+" source="138" target="147" weight="0.8470553">
        <attvalues>
          <attvalue for="att1" value="+"/>
        </attvalues>
      </edge>
      <edge id="1206" label="+" source="138" target="148" weight="0.9288143">
        <attvalues>
          <attvalue for="att1" value="+"/>
        </attvalues>
      </edge>
      <edge id="1207" label="+" source="138" target="149" weight="0.8694869">
        <attvalues>
          <attvalue for="att1" value="+"/>
        </attvalues>
      </edge>
      <edge id="1208" label="+" source="138" target="151" weight="0.9562241">
        <attvalues>
          <attvalue for="att1" value="+"/>
        </attvalues>
      </edge>
      <edge id="1209" label="+" source="138" target="153" weight="0.9064166">
        <attvalues>
          <attvalue for="att1" value="+"/>
        </attvalues>
      </edge>
      <edge id="1210" label="+" source="138" target="155" weight="0.9155883">
        <attvalues>
          <attvalue for="att1" value="+"/>
        </attvalues>
      </edge>
      <edge id="1211" label="+" source="138" target="157" weight="0.9840021">
        <attvalues>
          <attvalue for="att1" value="+"/>
        </attvalues>
      </edge>
      <edge id="1212" label="+" source="138" target="162" weight="0.7664923">
        <attvalues>
          <attvalue for="att1" value="+"/>
        </attvalues>
      </edge>
      <edge id="1213" label="+" source="138" target="163" weight="0.7840894">
        <attvalues>
          <attvalue for="att1" value="+"/>
        </attvalues>
      </edge>
      <edge id="1214" label="+" source="138" target="166" weight="0.9336668">
        <attvalues>
          <attvalue for="att1" value="+"/>
        </attvalues>
      </edge>
      <edge id="1215" label="+" source="138" target="167" weight="0.9336482">
        <attvalues>
          <attvalue for="att1" value="+"/>
        </attvalues>
      </edge>
      <edge id="1216" label="+" source="138" target="171" weight="0.9063755">
        <attvalues>
          <attvalue for="att1" value="+"/>
        </attvalues>
      </edge>
      <edge id="1217" label="+" source="139" target="143" weight="0.9202789">
        <attvalues>
          <attvalue for="att1" value="+"/>
        </attvalues>
      </edge>
      <edge id="1218" label="+" source="139" target="144" weight="0.9168328">
        <attvalues>
          <attvalue for="att1" value="+"/>
        </attvalues>
      </edge>
      <edge id="1219" label="+" source="139" target="145" weight="0.9652451">
        <attvalues>
          <attvalue for="att1" value="+"/>
        </attvalues>
      </edge>
      <edge id="1220" label="+" source="139" target="149" weight="0.9197162">
        <attvalues>
          <attvalue for="att1" value="+"/>
        </attvalues>
      </edge>
      <edge id="1221" label="+" source="139" target="151" weight="0.7496561">
        <attvalues>
          <attvalue for="att1" value="+"/>
        </attvalues>
      </edge>
      <edge id="1222" label="+" source="139" target="153" weight="0.8303836">
        <attvalues>
          <attvalue for="att1" value="+"/>
        </attvalues>
      </edge>
      <edge id="1223" label="-" source="140" target="151" weight="0.8407012">
        <attvalues>
          <attvalue for="att1" value="-"/>
        </attvalues>
      </edge>
      <edge id="1224" label="-" source="140" target="152" weight="0.9853645">
        <attvalues>
          <attvalue for="att1" value="-"/>
        </attvalues>
      </edge>
      <edge id="1225" label="-" source="141" target="142" weight="0.8476042">
        <attvalues>
          <attvalue for="att1" value="-"/>
        </attvalues>
      </edge>
      <edge id="1226" label="-" source="141" target="147" weight="0.9078341">
        <attvalues>
          <attvalue for="att1" value="-"/>
        </attvalues>
      </edge>
      <edge id="1227" label="-" source="141" target="163" weight="0.9448013">
        <attvalues>
          <attvalue for="att1" value="-"/>
        </attvalues>
      </edge>
      <edge id="1228" label="-" source="141" target="171" weight="0.9535374">
        <attvalues>
          <attvalue for="att1" value="-"/>
        </attvalues>
      </edge>
      <edge id="1229" label="-" source="143" target="146" weight="0.902189">
        <attvalues>
          <attvalue for="att1" value="-"/>
        </attvalues>
      </edge>
      <edge id="1230" label="-" source="146" target="156" weight="0.9085925">
        <attvalues>
          <attvalue for="att1" value="-"/>
        </attvalues>
      </edge>
      <edge id="1231" label="-" source="146" target="157" weight="0.9031256">
        <attvalues>
          <attvalue for="att1" value="-"/>
        </attvalues>
      </edge>
      <edge id="1232" label="-" source="147" target="151" weight="0.7545707">
        <attvalues>
          <attvalue for="att1" value="-"/>
        </attvalues>
      </edge>
      <edge id="1233" label="-" source="147" target="153" weight="0.927405">
        <attvalues>
          <attvalue for="att1" value="-"/>
        </attvalues>
      </edge>
      <edge id="1234" label="-" source="147" target="158" weight="0.9673041">
        <attvalues>
          <attvalue for="att1" value="-"/>
        </attvalues>
      </edge>
      <edge id="1235" label="-" source="148" target="151" weight="1">
        <attvalues>
          <attvalue for="att1" value="-"/>
        </attvalues>
      </edge>
      <edge id="1236" label="-" source="149" target="169" weight="0.8998295">
        <attvalues>
          <attvalue for="att1" value="-"/>
        </attvalues>
      </edge>
      <edge id="1237" label="+" source="150" target="162" weight="0.9742687">
        <attvalues>
          <attvalue for="att1" value="+"/>
        </attvalues>
      </edge>
      <edge id="1238" label="+" source="150" target="163" weight="0.9735933">
        <attvalues>
          <attvalue for="att1" value="+"/>
        </attvalues>
      </edge>
      <edge id="1239" label="+" source="150" target="165" weight="0.8911804">
        <attvalues>
          <attvalue for="att1" value="+"/>
        </attvalues>
      </edge>
      <edge id="1240" label="+" source="150" target="167" weight="0.9180219">
        <attvalues>
          <attvalue for="att1" value="+"/>
        </attvalues>
      </edge>
      <edge id="1241" label="+" source="150" target="168" weight="0.9130766">
        <attvalues>
          <attvalue for="att1" value="+"/>
        </attvalues>
      </edge>
      <edge id="1242" label="+" source="150" target="169" weight="0.9221625">
        <attvalues>
          <attvalue for="att1" value="+"/>
        </attvalues>
      </edge>
      <edge id="1243" label="+" source="150" target="170" weight="0.8599986">
        <attvalues>
          <attvalue for="att1" value="+"/>
        </attvalues>
      </edge>
      <edge id="1244" label="+" source="151" target="152" weight="0.9630423">
        <attvalues>
          <attvalue for="att1" value="+"/>
        </attvalues>
      </edge>
      <edge id="1245" label="+" source="151" target="154" weight="0.9739692">
        <attvalues>
          <attvalue for="att1" value="+"/>
        </attvalues>
      </edge>
      <edge id="1246" label="+" source="151" target="155" weight="0.9830798">
        <attvalues>
          <attvalue for="att1" value="+"/>
        </attvalues>
      </edge>
      <edge id="1247" label="+" source="151" target="156" weight="0.8993767">
        <attvalues>
          <attvalue for="att1" value="+"/>
        </attvalues>
      </edge>
      <edge id="1248" label="+" source="151" target="158" weight="0.9240948">
        <attvalues>
          <attvalue for="att1" value="+"/>
        </attvalues>
      </edge>
      <edge id="1249" label="+" source="151" target="159" weight="0.9027416">
        <attvalues>
          <attvalue for="att1" value="+"/>
        </attvalues>
      </edge>
      <edge id="1250" label="+" source="151" target="163" weight="0.8520375">
        <attvalues>
          <attvalue for="att1" value="+"/>
        </attvalues>
      </edge>
      <edge id="1251" label="+" source="151" target="164" weight="0.7272959">
        <attvalues>
          <attvalue for="att1" value="+"/>
        </attvalues>
      </edge>
      <edge id="1252" label="+" source="151" target="167" weight="0.9243736">
        <attvalues>
          <attvalue for="att1" value="+"/>
        </attvalues>
      </edge>
      <edge id="1253" label="+" source="151" target="168" weight="0.9133146">
        <attvalues>
          <attvalue for="att1" value="+"/>
        </attvalues>
      </edge>
      <edge id="1254" label="+" source="151" target="169" weight="0.9226695">
        <attvalues>
          <attvalue for="att1" value="+"/>
        </attvalues>
      </edge>
      <edge id="1255" label="+" source="152" target="153" weight="0.9586515">
        <attvalues>
          <attvalue for="att1" value="+"/>
        </attvalues>
      </edge>
      <edge id="1256" label="+" source="152" target="157" weight="0.9775764">
        <attvalues>
          <attvalue for="att1" value="+"/>
        </attvalues>
      </edge>
      <edge id="1257" label="+" source="152" target="158" weight="0.8340596">
        <attvalues>
          <attvalue for="att1" value="+"/>
        </attvalues>
      </edge>
      <edge id="1258" label="+" source="152" target="159" weight="0.921912">
        <attvalues>
          <attvalue for="att1" value="+"/>
        </attvalues>
      </edge>
      <edge id="1259" label="+" source="152" target="163" weight="0.9203657">
        <attvalues>
          <attvalue for="att1" value="+"/>
        </attvalues>
      </edge>
      <edge id="1260" label="+" source="152" target="164" weight="0.9677381">
        <attvalues>
          <attvalue for="att1" value="+"/>
        </attvalues>
      </edge>
      <edge id="1261" label="+" source="152" target="165" weight="0.760712">
        <attvalues>
          <attvalue for="att1" value="+"/>
        </attvalues>
      </edge>
      <edge id="1262" label="+" source="152" target="167" weight="0.9213505">
        <attvalues>
          <attvalue for="att1" value="+"/>
        </attvalues>
      </edge>
      <edge id="1263" label="+" source="153" target="163" weight="0.7170114">
        <attvalues>
          <attvalue for="att1" value="+"/>
        </attvalues>
      </edge>
      <edge id="1264" label="-" source="154" target="163" weight="0.8329709">
        <attvalues>
          <attvalue for="att1" value="-"/>
        </attvalues>
      </edge>
      <edge id="1265" label="-" source="154" target="164" weight="0.937692">
        <attvalues>
          <attvalue for="att1" value="-"/>
        </attvalues>
      </edge>
      <edge id="1266" label="-" source="155" target="166" weight="0.8263664">
        <attvalues>
          <attvalue for="att1" value="-"/>
        </attvalues>
      </edge>
      <edge id="1267" label="-" source="155" target="168" weight="0.8837174">
        <attvalues>
          <attvalue for="att1" value="-"/>
        </attvalues>
      </edge>
      <edge id="1268" label="-" source="156" target="158" weight="0.9066852">
        <attvalues>
          <attvalue for="att1" value="-"/>
        </attvalues>
      </edge>
      <edge id="1269" label="-" source="157" target="160" weight="0.9531488">
        <attvalues>
          <attvalue for="att1" value="-"/>
        </attvalues>
      </edge>
      <edge id="1270" label="-" source="159" target="168" weight="0.8395077">
        <attvalues>
          <attvalue for="att1" value="-"/>
        </attvalues>
      </edge>
      <edge id="1271" label="-" source="160" target="164" weight="0.8521459">
        <attvalues>
          <attvalue for="att1" value="-"/>
        </attvalues>
      </edge>
      <edge id="1272" label="+" source="161" target="168" weight="0.9922161">
        <attvalues>
          <attvalue for="att1" value="+"/>
        </attvalues>
      </edge>
      <edge id="1273" label="+" source="161" target="169" weight="0.977368">
        <attvalues>
          <attvalue for="att1" value="+"/>
        </attvalues>
      </edge>
      <edge id="1274" label="+" source="161" target="171" weight="0.9340448">
        <attvalues>
          <attvalue for="att1" value="+"/>
        </attvalues>
      </edge>
      <edge id="1275" label="+" source="162" target="164" weight="0.9514801">
        <attvalues>
          <attvalue for="att1" value="+"/>
        </attvalues>
      </edge>
      <edge id="1276" label="+" source="162" target="165" weight="0.9663284">
        <attvalues>
          <attvalue for="att1" value="+"/>
        </attvalues>
      </edge>
      <edge id="1277" label="+" source="162" target="166" weight="0.9544443">
        <attvalues>
          <attvalue for="att1" value="+"/>
        </attvalues>
      </edge>
      <edge id="1278" label="+" source="162" target="167" weight="0.9315203">
        <attvalues>
          <attvalue for="att1" value="+"/>
        </attvalues>
      </edge>
      <edge id="1279" label="+" source="162" target="168" weight="0.8797816">
        <attvalues>
          <attvalue for="att1" value="+"/>
        </attvalues>
      </edge>
      <edge id="1280" label="+" source="162" target="169" weight="0.9837557">
        <attvalues>
          <attvalue for="att1" value="+"/>
        </attvalues>
      </edge>
      <edge id="1281" label="+" source="162" target="171" weight="0.9836356">
        <attvalues>
          <attvalue for="att1" value="+"/>
        </attvalues>
      </edge>
      <edge id="1282" label="+" source="163" target="164" weight="0.9717353">
        <attvalues>
          <attvalue for="att1" value="+"/>
        </attvalues>
      </edge>
      <edge id="1283" label="+" source="163" target="165" weight="0.9699808">
        <attvalues>
          <attvalue for="att1" value="+"/>
        </attvalues>
      </edge>
      <edge id="1284" label="+" source="163" target="167" weight="0.9388808">
        <attvalues>
          <attvalue for="att1" value="+"/>
        </attvalues>
      </edge>
      <edge id="1285" label="+" source="163" target="168" weight="0.9020359">
        <attvalues>
          <attvalue for="att1" value="+"/>
        </attvalues>
      </edge>
      <edge id="1286" label="+" source="163" target="169" weight="0.9225394">
        <attvalues>
          <attvalue for="att1" value="+"/>
        </attvalues>
      </edge>
      <edge id="1287" label="+" source="163" target="170" weight="0.9134204">
        <attvalues>
          <attvalue for="att1" value="+"/>
        </attvalues>
      </edge>
      <edge id="1288" label="+" source="164" target="165" weight="0.9322715">
        <attvalues>
          <attvalue for="att1" value="+"/>
        </attvalues>
      </edge>
      <edge id="1289" label="+" source="164" target="166" weight="0.8741857">
        <attvalues>
          <attvalue for="att1" value="+"/>
        </attvalues>
      </edge>
      <edge id="1290" label="+" source="164" target="167" weight="0.9284787">
        <attvalues>
          <attvalue for="att1" value="+"/>
        </attvalues>
      </edge>
      <edge id="1291" label="+" source="164" target="169" weight="0.9623687">
        <attvalues>
          <attvalue for="att1" value="+"/>
        </attvalues>
      </edge>
      <edge id="1292" label="+" source="164" target="170" weight="0.9433928">
        <attvalues>
          <attvalue for="att1" value="+"/>
        </attvalues>
      </edge>
      <edge id="1293" label="+" source="164" target="171" weight="0.9260798">
        <attvalues>
          <attvalue for="att1" value="+"/>
        </attvalues>
      </edge>
      <edge id="1294" label="+" source="165" target="166" weight="0.9278735">
        <attvalues>
          <attvalue for="att1" value="+"/>
        </attvalues>
      </edge>
      <edge id="1295" label="+" source="165" target="168" weight="0.9894188">
        <attvalues>
          <attvalue for="att1" value="+"/>
        </attvalues>
      </edge>
      <edge id="1296" label="+" source="165" target="169" weight="0.9113266">
        <attvalues>
          <attvalue for="att1" value="+"/>
        </attvalues>
      </edge>
      <edge id="1297" label="+" source="165" target="171" weight="0.9621042">
        <attvalues>
          <attvalue for="att1" value="+"/>
        </attvalues>
      </edge>
      <edge id="1298" label="+" source="166" target="167" weight="0.9839049">
        <attvalues>
          <attvalue for="att1" value="+"/>
        </attvalues>
      </edge>
      <edge id="1299" label="+" source="166" target="169" weight="0.9485946">
        <attvalues>
          <attvalue for="att1" value="+"/>
        </attvalues>
      </edge>
      <edge id="1300" label="+" source="166" target="170" weight="0.9381659">
        <attvalues>
          <attvalue for="att1" value="+"/>
        </attvalues>
      </edge>
      <edge id="1301" label="+" source="166" target="171" weight="0.9513776">
        <attvalues>
          <attvalue for="att1" value="+"/>
        </attvalues>
      </edge>
      <edge id="1302" label="+" source="167" target="168" weight="0.8428276">
        <attvalues>
          <attvalue for="att1" value="+"/>
        </attvalues>
      </edge>
      <edge id="1303" label="+" source="167" target="169" weight="0.9341484">
        <attvalues>
          <attvalue for="att1" value="+"/>
        </attvalues>
      </edge>
      <edge id="1304" label="+" source="167" target="170" weight="0.9677585">
        <attvalues>
          <attvalue for="att1" value="+"/>
        </attvalues>
      </edge>
      <edge id="1305" label="+" source="167" target="171" weight="0.856514">
        <attvalues>
          <attvalue for="att1" value="+"/>
        </attvalues>
      </edge>
      <edge id="1306" label="+" source="168" target="169" weight="0.9629681">
        <attvalues>
          <attvalue for="att1" value="+"/>
        </attvalues>
      </edge>
      <edge id="1307" label="+" source="168" target="170" weight="0.9009007">
        <attvalues>
          <attvalue for="att1" value="+"/>
        </attvalues>
      </edge>
      <edge id="1308" label="+" source="168" target="171" weight="0.9113428">
        <attvalues>
          <attvalue for="att1" value="+"/>
        </attvalues>
      </edge>
      <edge id="1309" label="+" source="169" target="170" weight="0.9383309">
        <attvalues>
          <attvalue for="att1" value="+"/>
        </attvalues>
      </edge>
      <edge id="1310" label="+" source="170" target="171" weight="0.9694441">
        <attvalues>
          <attvalue for="att1" value="+"/>
        </attvalues>
      </edge>
    </edges>
  </graph>
</gexf>
