# Supplementary material for: Microbial interactions mediate the fairy ring type effects on alpine meadow plant communities on the Tibetan plateau
Source: Environ Microbiome. 2026 Mar 10;21:55. doi: 10.1186/s40793-026-00873-z (PMC13088534; doi:10.1186/s40793-026-00873-z)
Supplement: Supplementary file 2 — Supplementary Material 2 [file 40793_2026_873_MOESM2_ESM.zip › co-occurrence network/cross-K/T3/Clitocybe_10on_node.csv]

ID	degree	betweenness_centrality	closeness_centrality	eigenvector_centrality	Abundance	module	z	p	taxa_roles	phylum	class	order	family	genus	bf
FASV4	6	12	0.00278718066779399	0.093128487438293	2.53484827900683	M2	-1.15535736	0.611111111111111	Peripheral nodes	Ascomycota	Sordariomycetes	Coniochaetales	Coniochaetaceae	Coniochaeta	f
FASV7	13	165	0.00313773634116615	0.204712466993834	3.00267541163542	M2	0.213296743450174	0.378698224852071	Peripheral nodes	Ascomycota	Sordariomycetes	Coniochaetales	Coniochaetaceae	Coniochaeta	f
FASV9	6	68	0.00281684387220437	0.0646593423998588	7.33861779814564	M3	-1.043038539	0.722222222222222	Connectors	Basidiomycota	Agaricomycetes	Agaricales	Hygrophoraceae	Hygrocybe	f
FASV10	4	32	0.00273943007959381	0.0371985324349942	0.628029005820264	M3	-1.043038539	0.625	Connectors	Ascomycota	Archaeorhizomycetes	Archaeorhizomycetales	Archaeorhizomycetaceae	Archaeorhizomyces	f
FASV13	4	15	0.00261493195025184	0.0522632987790688	1.42648267438936	M4	-0.894512144	0.625	Connectors	Ascomycota	Archaeorhizomycetes	Archaeorhizomycetales	Archaeorhizomycetaceae	Archaeorhizomyces	f
FASV16	4	30	0.00267065376097123	0.0245254940974112	0.249382261038931	M3	-0.61854611	0.375	Peripheral nodes	Basidiomycota	Agaricomycetes	Agaricales	Hygrophoraceae	Hygrocybe	f
FASV17	7	71	0.00309081206127575	0.112630857703501	0.505490041523357	M2	-0.568791316	0.244897959183674	Peripheral nodes	Ascomycota	Archaeorhizomycetes	Archaeorhizomycetales	Archaeorhizomycetaceae	Archaeorhizomyces	f
FASV21	7	39	0.00302107649576879	0.117115517511546	0.828853016462727	M3	-1.043038539	0.73469387755102	Connectors	Ascomycota	Archaeorhizomycetes	Archaeorhizomycetales	Archaeorhizomycetaceae	Archaeorhizomyces	f
FASV22	6	181	0.00276050705484904	0.0815572941281131	0.512081050579942	M6	1.15470053837925	0.666666666666667	Connectors	Ascomycota	Sordariomycetes	Coniochaetales	Coniochaetaceae	Coniochaeta	f
FASV27	4	39	0.00250318999345026	0.0339277776620027	0.355241937111013	M4	-0.198780476	0.625	Connectors	Ascomycota	Pezizomycetes	Pezizales	Pezizales_fam_Incertae_sedis	Pezizales_gen_Incertae_sedis	f
FASV30	1	0	0.0018823448299614	0.00450202776880755	0.808945478904063	M6	-0.577350269	0	Peripheral nodes	Ascomycota	Archaeorhizomycetes	Archaeorhizomycetales	Archaeorhizomycetaceae	Archaeorhizomyces	f
FASV33	8	21	0.00288558283667145	0.129161836000693	0.782043401122086	M2	-0.764313331	0.53125	Peripheral nodes	Ascomycota	Pezizomycetes	Pezizales	Pulvinulaceae	Pulvinulaceae_gen_Incertae_sedis	f
FASV3	9	93	0.00304231855712256	0.116269024464347	0.148230448578696	M2	-0.568791316	0.493827160493827	Peripheral nodes	Ascomycota	Leotiomycetes	Erysiphales	Erysiphaceae	Blumeria	f
FASV34	9	70	0.00308594515591448	0.162685577386226	0.46554045601712	M1	-1.352238604	0.493827160493827	Peripheral nodes	Ascomycota	Pezizomycotina_cls_Incertae_sedis	Pezizomycotina_ord_Incertae_sedis	Pezizomycotina_fam_Incertae_sedis	Pezizomycotina_gen_Incertae_sedis	f
FASV40	7	56	0.0028102144521866	0.132310202784693	1.16970234196038	M5	1.15470053837925	0.653061224489796	Connectors	Basidiomycota	Agaricomycetes	Agaricales	Agaricales_fam_Incertae_sedis	Agaricales_gen_Incertae_sedis	f
FASV38	7	15	0.00286397667457526	0.159772533081213	0.552434167252908	M5	-0.577350269	0.693877551020408	Connectors	Ascomycota	Leotiomycetes	Helotiales	Helotiales_fam_Incertae_sedis	Leohumicola	f
FASV41	10	76	0.00306811256666531	0.167275651394039	0.0870282216246972	M3	0.230438746946216	0.66	Connectors	Ascomycota	Archaeorhizomycetes	Archaeorhizomycetales	Archaeorhizomycetaceae	Archaeorhizomyces	f
FASV42	5	1	0.00278982580106854	0.0987035462920537	0.618882299374392	M4	-0.198780476	0.64	Connectors	Ascomycota	Archaeorhizomycetes	Archaeorhizomycetales	Archaeorhizomycetaceae	Archaeorhizomyces	f
FASV47	8	17	0.00284414599881879	0.11509032577832	0.804641146458947	M3	-0.61854611	0.65625	Connectors	Mortierellomycota	Mortierellomycetes	Mortierellales	Mortierellaceae	Mortierellaceae_gen_Incertae_sedis	f
FASV48	11	67	0.00301891784797949	0.219965521513233	0.182396087361807	M2	-0.568791316	0.59504132231405	Peripheral nodes						f
FASV53	3	7	0.0024032165386779	0.0466819194789889	1.3726785188254	M4	-0.894512144	0.444444444444444	Peripheral nodes						f
FASV59	2	1	0.00245575607798497	0.0289418012822525	0.0757293489562666	M2	-1.54640139	0.5	Peripheral nodes	Basidiomycota	Agaricomycetes	Agaricales	Tricholomataceae	Dermoloma	f
FASV1	10	63	0.00320187612020921	0.249460413788571	0.351744666999356	M2	-0.568791316	0.56	Peripheral nodes						f
FASV69	8	28	0.00318206604866628	0.166854790791492	0.0863556696801477	M4	-0.894512144	0.65625	Connectors	Ascomycota	Sordariomycetes	Sordariomycetes_ord_Incertae_sedis	Sordariomycetes_fam_Incertae_sedis	Sordariomycetes_gen_Incertae_sedis	f
FASV73	8	82	0.00291748208199292	0.109584135634181	0.0967129696262091	M3	-0.61854611	0.75	Connectors						f
FASV74	12	87	0.00299302259714042	0.164811505190508	0.199882437920093	M2	-0.177747286	0.513888888888889	Peripheral nodes	Basidiomycota	Agaricomycetes	Agaricales	Clavariaceae	Clavaria	f
FASV77	5	23	0.00268759183774903	0.0585851280154383	0.172576828971386	M3	-1.043038539	0.64	Connectors	Mortierellomycota	Mortierellomycetes	Mortierellales	Mortierellaceae	Mortierella	f
FASV81	8	38	0.00303431372475941	0.135733946522874	0.111778133184116	M1	-1.352238604	0.40625	Peripheral nodes	Ascomycota	Leotiomycetes	Helotiales			f
FASV83	3	5	0.0024572753094852	0.0390138503153076	0.252610510372769	M2	-1.350879375	0.444444444444444	Peripheral nodes	Ascomycota	Leotiomycetes	Thelebolales	Pseudeurotiaceae	Pseudeurotium	f
FASV84	6	54	0.0030418873647466	0.10690730729265	0.691517909385731	M6	-0.577350269	0.722222222222222	Connectors	Ascomycota	Sordariomycetes	Coniochaetales	Coniochaetaceae	Coniochaeta	f
FASV91	8	51	0.00284579568351828	0.11637456168448	0.248978729872202	M2	-1.15535736	0.71875	Connectors	Basidiomycota	Agaricomycetes	Agaricales	Clavariaceae	Clavaria	f
FASV96	3	26	0.00280101407053517	0.0193027766028272	0.104514572182983	M3	-1.043038539	0.444444444444444	Peripheral nodes	Ascomycota	Pezizomycotina_cls_Incertae_sedis	Pezizomycotina_ord_Incertae_sedis	Pezizomycotina_fam_Incertae_sedis	Pezizomycotina_gen_Incertae_sedis	f
FASV102	4	6	0.00315405651575369	0.101283689337948	0.247230094816373	M1	-1.725052051	0	Peripheral nodes	Ascomycota	Pezizomycetes	Pezizales	Pyronemataceae	Pulvinula	f
FASV104	5	9	0.0024776474421935	0.0426267829752361	0.118907183796341	M2	-0.764313331	0	Peripheral nodes	Basidiomycota	Agaricomycetes	Agaricales	Agaricales_fam_Incertae_sedis	Agaricales_gen_Incertae_sedis	f
FASV85	12	97	0.00301280928051499	0.232668945216538	0.579201734645975	M2	-0.568791316	0.625	Connectors	Fungi_phy_Incertae_sedis	Fungi_cls_Incertae_sedis	Fungi_ord_Incertae_sedis	Fungi_fam_Incertae_sedis	Fungi_gen_Incertae_sedis	f
FASV68	4	12	0.00274233442002086	0.0757378812935058	4.45081425863927	M2	-1.350879375	0.625	Connectors	Basidiomycota	Agaricomycetes	Agaricales	Tricholomataceae	Clitocybe	f
FASV107	9	139	0.00321505834556075	0.110027721699117	0.756889958395937	M4	-0.198780476	0.641975308641975	Connectors	Ascomycota	Dothideomycetes	Pleosporales	Pleosporales_fam_Incertae_sedis	Pleosporales_gen_Incertae_sedis	f
FASV109	3	10	0.00242074660249781	0.0194645860091312	0.0983270942931277	M5	-0.577350269	0.666666666666667	Connectors	Ascomycota					f
FASV110	7	22	0.00279227414687815	0.133014821783255	0.0773434736231853	M3	-0.61854611	0.612244897959184	Peripheral nodes						f
FASV2	10	108	0.00312016359834095	0.179271136131944	0.142446501855571	M4	-0.198780476	0.7	Connectors	Ascomycota	Leotiomycetes	Erysiphales	Erysiphaceae	Blumeria	f
FASV111	10	141	0.00325533661156443	0.203588297347347	2.54143928806341	M3	0.230438746946216	0.62	Peripheral nodes	Basidiomycota	Agaricomycetes	Agaricales	Tricholomataceae	Floccularia	f
FASV71	5	46	0.00300781627576064	0.0652094580733615	0.206607957365587	M3	-0.61854611	0.48	Peripheral nodes	Ascomycota	Dothideomycetes	Pleosporales	Melanommataceae	Melanommataceae_gen_Incertae_sedis	f
FASV118	3	0	0.00263240295023528	0.0862744779171735	0.103303978682794	M3	-1.043038539	0.444444444444444	Peripheral nodes	Ascomycota					f
FASV12	7	18	0.00289008703143521	0.151550735375707	0.0862211592912379	M4	-0.894512144	0.693877551020408	Connectors						f
FASV129	5	27	0.0026904754698074	0.0484876193160746	2.3971096407631	M2	-0.959835346	0.32	Peripheral nodes	Basidiomycota	Agaricomycetes	Agaricales	Tricholomataceae	Floccularia	f
FASV140	9	156	0.00338834499919269	0.119991890433508	0.130475077242591	M2	-0.764313331	0.567901234567901	Peripheral nodes	Mortierellomycota	Mortierellomycetes	Mortierellales	Mortierellaceae	Mortierella	f
FASV6	4	19	0.0024980908529318	0.0224437366632855	0.136797065521356	M3	-0.61854611	0.375	Peripheral nodes						f
FASV29	13	146	0.00317908295457719	0.246763114955398	0.109625966961558	M2	-0.568791316	0.568047337278107	Peripheral nodes	Ascomycota	Sordariomycetes	Hypocreales	Hypocreaceae	Kiflimonium	f
FASV94	4	8	0.00280306160859158	0.103898109104343	3.2827260413458	M2	-1.350879375	0.625	Connectors	Basidiomycota	Agaricomycetes	Agaricales	Tricholomataceae	Clitocybe	f
FASV149	12	120	0.00332169497995046	0.276187604351195	0.307490749048003	M2	-0.373269301	0.583333333333333	Peripheral nodes	Fungi_phy_Incertae_sedis	Fungi_cls_Incertae_sedis	Fungi_ord_Incertae_sedis	Fungi_fam_Incertae_sedis	Fungi_gen_Incertae_sedis	f
FASV165	12	60	0.00324848995132879	0.284840782253091	0.130878608409321	M2	-0.568791316	0.625	Connectors						f
FASV5	6	6	0.00269094772519171	0.113533539552131	0.106666738405541	M2	-0.959835346	0.444444444444444	Peripheral nodes						f
FASV174	12	61	0.00313865064125593	0.214697059330152	0.103169468293884	M2	0.017774728620848	0.402777777777778	Peripheral nodes	Ascomycota	Leotiomycetes	Helotiales	Helotiaceae	Tetracladium	f
FASV179	12	175	0.00306813979159217	0.170541566909264	0.219520954700936	M3	0.230438746946216	0.625	Connectors						f
FASV180	16	121	0.00327579893669678	0.294673293030884	0.154686947246371	M1	-0.60661171	0.5546875	Peripheral nodes	Basidiomycota	Agaricomycetes	Agaricales	Clavariaceae	Clavariaceae_gen_Incertae_sedis	f
FASV178	11	54	0.00308674402359657	0.220531340394482	0.139890804466283	M3	-0.194053682	0.710743801652893	Connectors	Ascomycota	Leotiomycetes	Helotiales	Helotiaceae	Tetracladium	f
FASV187	12	54	0.00331185492712969	0.271306878455177	0.499840605189142	M3	-1.043038539	0.680555555555556	Connectors	Basidiomycota	Tremellomycetes	Filobasidiales	Piskurozymaceae	Solicoccozyma	f
FASV195	12	37	0.00305300384001794	0.302062245876503	0.280454160877115	M1	-0.979425157	0.486111111111111	Peripheral nodes	Ascomycota	Eurotiomycetes	Chaetothyriales	Chaetothyriales_fam_Incertae_sedis	Chaetothyriales_gen_Incertae_sedis	f
FASV211	14	85	0.00328631639401997	0.345080270070125	0.520824225859084	M1	-0.420204987	0.357142857142857	Peripheral nodes	Mortierellomycota	Mortierellomycetes	Mortierellales	Mortierellales_fam_Incertae_sedis	Mortierellales_gen_Incertae_sedis	f
FASV79	14	70	0.00316515956555121	0.276981011918631	0.308028790603642	M1	-1.16583188	0.653061224489796	Connectors	Ascomycota					f
FASV222	13	42	0.00311467560401216	0.285697328518399	0.171500745860106	M2	-0.568791316	0.63905325443787	Connectors	Mortierellomycota	Mortierellomycetes	Mortierellales	Mortierellaceae	Linnemannia	f
FASV224	13	30	0.00302369195795868	0.224714373107006	0.336679503441448	M4	1.88841452612831	0.710059171597633	Connectors	Ascomycota	Leotiomycetes	Thelebolales	Pseudeurotiaceae	Pseudogymnoascus	f
FASV230	11	121	0.00324481508932418	0.225082070700026	0.102765937127154	M2	-0.177747286	0.396694214876033	Peripheral nodes	Ascomycota	Sordariomycetes	Coniochaetales	Coniochaetaceae	Coniochaeta	f
FASV35	15	51	0.00316832573408365	0.329279158171544	0.0881043047359763	M1	-0.60661171	0.497777777777778	Peripheral nodes	Ascomycota	Sordariomycetes	Coniochaetales	Coniochaetaceae	Coniochaeta	f
FASV237	17	96	0.00323897508170235	0.47414566339089	0.796436012735444	M2	0.604340773108827	0.456747404844291	Peripheral nodes	Basidiomycota	Agaricomycetes	Agaricales	Tricholomataceae	Clitocybe	f
FASV240	13	88	0.00315098759317216	0.279457564329504	0.0851450761799588	M3	-0.194053682	0.698224852071006	Connectors	Ascomycota	Leotiomycetes	Thelebolales	Pseudeurotiaceae	Pseudogymnoascus	f
FASV242	18	101	0.00319320100828184	0.303510932411329	0.553779271142007	M3	1.07942360411648	0.697530864197531	Connectors	Basidiomycota	Agaricomycetes	Corticiales	Corticiales_fam_Incertae_sedis	Corticiales_gen_Incertae_sedis	f
FASV11	11	15	0.00318854461206201	0.269072264557897	0.0967129696262091	M1	-1.352238604	0.56198347107438	Peripheral nodes						f
FASV236	19	83	0.00335625362982693	0.441417178984774	0.0827238891795808	M2	0.017774728620848	0.692520775623269	Connectors	Ascomycota	Sordariomycetes	Sordariales	Lasiosphaeriaceae	Schizothecium	f
FASV243	13	73	0.00328084999057683	0.224668884291357	0.109760477350468	M3	-0.61854611	0.769230769230769	Connectors	Ascomycota	Leotiomycetes	Helotiales	Helotiaceae	Tetracladium	f
FASV31	22	84	0.00341228613192717	0.543577864871729	0.115140892906864	M3	1.07942360411648	0.690082644628099	Connectors	Ascomycota	Leotiomycetes	Helotiales	Hyaloscyphaceae	Cistella	f
FASV257	8	21	0.00293494345687994	0.143670056773282	0.114199320184494	M4	-0.894512144	0.65625	Connectors	Ascomycota	Pezizomycetes	Pezizales	Pezizales_fam_Incertae_sedis	Pezizales_gen_Incertae_sedis	f
FASV264	13	100	0.00320224639282708	0.232597834978774	0.099268667015497	M1	-1.725052051	0.710059171597633	Connectors	Ascomycota	Dothideomycetes	Pleosporales	Sporormiaceae	Preussia	f
FASV272	15	79	0.00325249387186359	0.320701365451787	0.135048430465527	M1	-0.793018434	0.577777777777778	Peripheral nodes	Chytridiomycota	Spizellomycetes	Spizellomycetales	Spizellomycetales_fam_Incertae_sedis	Spizellomycetales_gen_Incertae_sedis	f
FASV276	8	14	0.0029561667639965	0.181954201935423	0.121328370796718	M1	-1.538645327	0.5625	Peripheral nodes	Mortierellomycota	Mortierellomycetes	Mortierellales	Mortierellaceae	Mortierella	f
FASV280	8	50	0.00293212289048178	0.12156581571884	0.161143445914045	M2	-1.15535736	0.71875	Connectors	Mortierellomycota	Mortierellomycetes	Mortierellales	Mortierellaceae	Mortierellaceae_gen_Incertae_sedis	f
FASV293	21	195	0.00351824332569211	0.49060516004806	0.122269943519088	M1	-0.04739154	0.571428571428571	Peripheral nodes						f
FASV296	22	234	0.0035291399057616	0.470806057143819	1.1236997889532	M1	0.32542190701522	0.491735537190083	Peripheral nodes	Basidiomycota	Agaricomycetes	Agaricales	Hygrophoraceae	Hygrocybe	f
FASV297	13	74	0.00318673392647599	0.243926577630104	0.277763953098918	M3	0.230438746946216	0.650887573964497	Connectors						f
FASV20	18	44	0.00330990593225818	0.471612870411676	0.0960404176816596	M3	1.07942360411648	0.660493827160494	Connectors						f
FASV302	10	84	0.00314726849163635	0.188168570055709	0.336544993052538	M4	0.496951191086397	0.7	Connectors	Ascomycota	Dothideomycetes	Pleosporales	Sporormiaceae	Sporormiaceae_gen_Incertae_sedis	f
FASV312	13	106	0.00325725176838109	0.23452127834132	0.141504929133202	M4	-0.198780476	0.615384615384615	Peripheral nodes	Basidiomycota	Agaricomycetes	Agaricales	Hygrophoraceae	Hygrocybe	f
FASV307	26	125	0.00357970616556667	0.623220259285471	0.873375955191899	M1	0.698235353887026	0.520710059171598	Peripheral nodes	Ascomycota	Dothideomycetes	Pleosporales	Sporormiaceae	Preussia	f
FASV324	20	303	0.00348082126061548	0.300090294667293	0.133837836965338	M4	1.88841452612831	0.75	Connectors						f
FASV340	28	153	0.00362645576000704	0.66056179969723	0.87243438246953	M2	0.799862787938153	0.647959183673469	Connectors	Basidiomycota	Agaricomycetes	Corticiales	Corticiales_fam_Incertae_sedis	Corticiales_gen_Incertae_sedis	f
FASV322	18	96	0.0032295942408224	0.438871266592199	0.0996721981822266	M2	0.213296743450174	0.611111111111111	Peripheral nodes	Ascomycota	Eurotiomycetes	Chaetothyriales	Trichomeriaceae	Knufia	f
FASV353	22	79	0.00341686408994541	0.555535000385879	0.121866412352358	M1	-0.233798263	0.607438016528926	Peripheral nodes	Chytridiomycota	Rhizophlyctidomycetes	Rhizophlyctidales	Rhizophlyctidaceae	Rhizophlyctidaceae_gen_Incertae_sedis	f
FASV229	26	289	0.00355881428866631	0.581157023760464	0.0957713969038399	M1	-0.04739154	0.63905325443787	Connectors	Basidiomycota	Agaricomycetes	Agaricomycetes_ord_Incertae_sedis	Agaricomycetes_fam_Incertae_sedis	Agaricomycetes_gen_Incertae_sedis	f
FASV386	10	29	0.0028983659165413	0.144331361315527	0.634350994099029	M4	1.19268285860735	0.7	Connectors						f
FASV389	15	52	0.00311862908801802	0.308847880209497	0.114064809795585	M1	-0.793018434	0.577777777777778	Peripheral nodes	Ascomycota	Leotiomycetes	Thelebolales	Thelebolaceae	Thelebolus	f
FASV401	16	125	0.00335214127909868	0.339970376944797	0.113257747462125	M1	-0.233798263	0.4140625	Peripheral nodes	Ascomycota	Sordariomycetes	Coniochaetales	Coniochaetaceae	Coniochaeta	f
FASV409	34	228	0.00369451373928978	0.942430216700009	0.166658371859351	M1	2.93511603511786	0.261245674740484	Module hubs	Ascomycota	Archaeorhizomycetes	Archaeorhizomycetales	Archaeorhizomycetaceae	Archaeorhizomyces	f
FASV422	12	43	0.0030570134888208	0.237970076960849	0.0872972424025169	M3	0.230438746946216	0.625	Connectors	Ascomycota	Sordariomycetes	Hypocreales	Nectriaceae	Thelonectria	f
FASV426	23	145	0.00351251848257534	0.521141084868753	0.225573922201881	M1	0.32542190701522	0.517958412098299	Peripheral nodes	Ascomycota	Sordariomycetes	Coniochaetales	Coniochaetaceae	Coniochaeta	f
FASV427	11	54	0.0031276295297951	0.22650670610482	0.173921932860484	M3	-0.61854611	0.644628099173554	Connectors	Ascomycota	Archaeorhizomycetes	Archaeorhizomycetales	Archaeorhizomycetaceae	Archaeorhizomyces	f
FASV435	5	0	0.00266159147190854	0.0893808681921896	0.0987306254598574	M3	-0.61854611	0.48	Peripheral nodes	Basidiomycota	Agaricomycetes	Cantharellales	Cantharellales_fam_Incertae_sedis	Cantharellales_gen_Incertae_sedis	f
FASV439	13	46	0.00310802202880595	0.291929639942051	0.0786885775122842	M3	0.230438746946216	0.650887573964497	Connectors	Ascomycota	Leotiomycetes	Thelebolales	Pseudeurotiaceae	Pseudeurotiaceae_gen_Incertae_sedis	f
FASV436	26	149	0.00340505130227164	0.55341584950111	0.0797646606235633	M1	0.139015183579317	0.650887573964497	Connectors	Ascomycota	Leotiomycetes	Helotiales	Helotiales_fam_Incertae_sedis	Helotiales_gen_Incertae_sedis	f
FASV446	11	46	0.00304879057274356	0.220303691475598	0.0933502099034619	M2	-0.764313331	0.677685950413223	Connectors	Ascomycota	Dothideomycetes	Pleosporales	Didymellaceae	Didymella	f
FASV449	27	158	0.00350839763728708	0.700733670449171	0.33519988916344	M2	0.213296743450174	0.672153635116598	Connectors	Mortierellomycota	Mortierellomycetes	Mortierellales	Mortierellaceae	Mortierellaceae_gen_Incertae_sedis	f
FASV457	20	136	0.00352339745747183	0.45849248935127	0.0755948385673568	M3	1.07942360411648	0.69	Connectors						f
FASV454	18	177	0.0034087160221006	0.360504476897212	0.0786885775122842	M3	1.50391603270162	0.672839506172839	Connectors	Ascomycota	Dothideomycetes	Mycosphaerellales	Teratosphaeriaceae	Devriesia	f
FASV486	33	368	0.00365127279252982	0.610852685503856	0.551223573752719	M2	1.38642883242613	0.657483930211203	Connectors	Basidiomycota	Agaricomycetes	Agaricales	Tricholomataceae	Clitocybe	f
FASV551	15	93	0.00330006777322323	0.312314740848718	0.368020424057452	M3	1.07942360411648	0.631111111111111	Connectors						f
FASV557	37	91	0.0036279894919228	0.983430130899218	0.0911980436809037	M1	2.18948914137425	0.498173849525201	Peripheral nodes	Ascomycota	Orbiliomycetes	Orbiliales	Orbiliaceae	Orbiliaceae_gen_Incertae_sedis	f
FASV613	15	99	0.00334088597629582	0.310356680957107	0.0770744528453655	M3	-0.194053682	0.657777777777778	Connectors	Chytridiomycota	Rhizophlyctidomycetes	Rhizophlyctidales	Rhizophlyctidaceae	Rhizophlyctis	f
FASV603	19	54	0.00332891487323828	0.473841245700405	0.337486565774908	M2	-0.177747286	0.720221606648199	Connectors	Basidiomycota	Agaricomycetes	Agaricales	Tricholomataceae	Clitocybe	f
FASV660	23	214	0.00346454856015542	0.45715900966559	0.128053890242213	M2	1.38642883242613	0.468809073724008	Peripheral nodes	Rozellomycota	Rozellomycota_cls_Incertae_sedis	Rozellomycota_ord_Incertae_sedis	Rozellomycota_fam_Incertae_sedis	Rozellomycota_gen_Incertae_sedis	f
FASV739	17	77	0.00334939922435566	0.359999893785289	0.264716445374658	M3	1.07942360411648	0.705882352941176	Connectors						f
FASV833	27	220	0.00352772533392069	0.621234810926884	0.219924485867666	M1	0.32542190701522	0.589849108367627	Peripheral nodes	Ascomycota	Sordariomycetes	Coniochaetales	Coniochaetaceae		f
FASV851	20	204	0.00340084980161868	0.433830900009118	0.0768054320675457	M2	-0.177747286	0.66	Connectors	Ascomycota	Sordariomycetes	Coniochaetales	Coniochaetaceae	Coniochaeta	f
FASV940	9	15	0.00303681253911304	0.227208308431646	0.176208609471953	M2	-0.568791316	0.493827160493827	Peripheral nodes	Rozellomycota	Rozellomycota_cls_Incertae_sedis	Rozellomycota_ord_Incertae_sedis	Rozellomycota_fam_Incertae_sedis	Rozellomycota_gen_Incertae_sedis	f
FASV944	30	337	0.00357555487149055	0.582291535768566	0.116620507184872	M3	3.62637817562729	0.648888888888889	Network hubs						f
FASV965	16	44	0.00329733155441542	0.360866071886111	0.138276679799364	M3	0.230438746946216	0.6953125	Connectors						f
FASV1000	25	182	0.00351369018259566	0.550702025499214	0.0727701204002491	M2	1.58195084725546	0.5056	Peripheral nodes	Ascomycota	Dothideomycetes	Pleosporales	Sporormiaceae	Sporormiaceae_gen_Incertae_sedis	f
FASV1113	30	408	0.00373067343005179	0.654026945640577	0.111374602017387	M1	1.07104880075883	0.551111111111111	Peripheral nodes	Rozellomycota	Rozellomycota_cls_Incertae_sedis	Rozellomycota_ord_Incertae_sedis	Rozellomycota_fam_Incertae_sedis	Rozellomycota_gen_Incertae_sedis	f
FASV1241	11	14	0.00306059921673149	0.267464627210302	0.0809752541237523	M7	NA	NA	NA	Basidiomycota	Agaricomycetes	Agaricales	Agaricales_fam_Incertae_sedis	Panaeolina	f
FASV1273	19	141	0.00334439944054816	0.421650735593892	0.109087925405919	M2	0.017774728620848	0.681440443213296	Connectors	Chytridiomycota	Chytridiomycota_cls_Incertae_sedis	Chytridiomycota_ord_Incertae_sedis	Chytridiomycota_fam_Incertae_sedis	Chytridiomycota_gen_Incertae_sedis	f
FASV184	25	108	0.00351456786889102	0.597461037519525	0.0987306254598574	M1	0.511828630451123	0.5376	Peripheral nodes	Ascomycota	Sordariomycetes	Coniochaetales	Coniochaetaceae	Coniochaeta	f
FASV1473	16	93	0.00340387206415711	0.320311707009538	0.0758638593451765	M2	-0.177747286	0.59375	Peripheral nodes	Ascomycota	Dothideomycetes	Pleosporales	Sporormiaceae	Preussia	f
FASV1499	13	49	0.00331181210439337	0.331048777739442	0.0855486073466884	M3	0.230438746946216	0.615384615384615	Peripheral nodes	Basidiomycota	Agaricomycetes	Agaricales	Agaricales_fam_Incertae_sedis	Panaeolina	f
BASV6	41	1057	0.00397601284381092	0.927802573930565	0.42962618217818	M1	2.37589586481015	0.55086258179655	Peripheral nodes	Verrucomicrobiota	Verrucomicrobiae	Chthoniobacterales	Chthoniobacteraceae	Candidatus_Udaeobacter	b
BASV8	14	16	0.00330645312779882	0.417700704969699	0.164237184858973	M2	-0.568791316	0.561224489795918	Peripheral nodes	Gemmatimonadota	Gemmatimonadetes	Gemmatimonadales	Gemmatimonadaceae	uncultured	b
BASV9	14	31	0.00318791781556182	0.333936315683371	0.265658018097028	M2	-0.568791316	0.622448979591837	Connectors	Actinobacteriota	Thermoleophilia	Solirubrobacterales	67-14	67-14	b
BASV10	25	193	0.00356394171262945	0.573420883296033	0.135586472021167	M2	0.604340773108827	0.5696	Peripheral nodes	Gemmatimonadota	Gemmatimonadetes	Gemmatimonadales	Gemmatimonadaceae		b
BASV11	21	142	0.00355578250364182	0.556099487090837	0.224901370257332	M1	0.32542190701522	0.430839002267574	Peripheral nodes	Proteobacteria	Alphaproteobacteria	Rhizobiales	uncultured	uncultured	b
BASV12	22	221	0.00354827408589609	0.479415467641414	0.29834404260213	M1	-0.04739154	0.557851239669422	Peripheral nodes	Acidobacteriota	Blastocatellia	Pyrinomonadales	Pyrinomonadaceae	RB41	b
BASV13	9	15	0.00307048553279946	0.264928160036202	0.260681133707362	M1	-1.16583188	0.37037037037037	Peripheral nodes	Acidobacteriota	Blastocatellia	Pyrinomonadales	Pyrinomonadaceae	RB41	b
BASV16	31	351	0.00379196626989458	0.84977579606022	0.2271880468688	M1	1.25745552419474	0.497398543184183	Peripheral nodes	Acidobacteriota	Blastocatellia	Pyrinomonadales	Pyrinomonadaceae	RB41	b
BASV17	25	261	0.00362834789981562	0.604319771542541	0.153745374524001	M1	1.07104880075883	0.4032	Peripheral nodes	Proteobacteria	Gammaproteobacteria	Burkholderiales	Nitrosomonadaceae	MND1	b
BASV18	17	72	0.00339092929071014	0.491673987702724	0.176746651027592	M1	-0.233798263	0.456747404844291	Peripheral nodes	Actinobacteriota	Thermoleophilia	Gaiellales	uncultured	uncultured	b
BASV19	17	217	0.00339126652353757	0.438292402769297	0.129533504520222	M1	-0.04739154	0.387543252595156	Peripheral nodes	Gemmatimonadota	Gemmatimonadetes	Gemmatimonadales	Gemmatimonadaceae	uncultured	b
BASV20	29	102	0.00359805752366585	0.839664140823107	0.118907183796341	M1	0.884642077322929	0.549346016646849	Peripheral nodes	Chloroflexi	Gitt-GS-136	Gitt-GS-136	Gitt-GS-136	Gitt-GS-136	b
BASV21	25	144	0.00355850788572369	0.626337198450179	0.21481309108909	M1	1.07104880075883	0.4	Peripheral nodes	Acidobacteriota	Blastocatellia	Pyrinomonadales	Pyrinomonadaceae	RB41	b
BASV22	19	37	0.00341963428975691	0.530842350162139	0.141639439522111	M1	0.511828630451123	0.277008310249307	Peripheral nodes	Acidobacteriota	Vicinamibacteria	Vicinamibacterales	Vicinamibacteraceae	Vicinamibacteraceae	b
BASV23	18	33	0.00335354061737152	0.504865576414699	0.099134156626587	M1	0.139015183579317	0.376543209876543	Peripheral nodes	Gemmatimonadota	Gemmatimonadetes	Gemmatimonadales	Gemmatimonadaceae	uncultured	b
BASV24	14	87	0.00331980720499943	0.369833615223466	0.144598668078129	M1	-0.60661171	0.459183673469388	Peripheral nodes	Actinobacteriota	Thermoleophilia	Solirubrobacterales	67-14	67-14	b
BASV25	28	84	0.00354527182144033	0.777542230743734	0.0855486073466884	M1	1.63026897106654	0.349489795918367	Peripheral nodes	Gemmatimonadota	Gemmatimonadetes	Gemmatimonadales	Gemmatimonadaceae	uncultured	b
BASV26	24	87	0.00357742529812255	0.665705315173208	0.129129973353492	M1	0.511828630451123	0.520833333333333	Peripheral nodes	Actinobacteriota	Thermoleophilia	Gaiellales	uncultured	uncultured	b
BASV27	17	64	0.00345917740200148	0.510306952365545	0.132358222687329	M1	-0.04739154	0.387543252595156	Peripheral nodes	Actinobacteriota	Thermoleophilia	Solirubrobacterales	Solirubrobacteraceae	Solirubrobacter	b
BASV29	18	93	0.00339125811020128	0.439280694571986	0.0883733255137961	M1	-0.233798263	0.512345679012346	Peripheral nodes	Chloroflexi	P2-11E	P2-11E	P2-11E	P2-11E	b
BASV30	16	80	0.00327994512091261	0.4380711919844	0.0934847202923718	M1	-0.420204987	0.4921875	Peripheral nodes	Actinobacteriota	Thermoleophilia	Gaiellales			b
BASV31	12	144	0.00309755864199686	0.258828386144133	0.134106857743158	M1	-1.16583188	0.597222222222222	Peripheral nodes	NB1-j	NB1-j	NB1-j	NB1-j	NB1-j	b
BASV32	18	288	0.00340534733554072	0.440263586577264	0.153745374524001	M1	-0.420204987	0.567901234567901	Peripheral nodes	Methylomirabilota	Methylomirabilia	Rokubacteriales	Rokubacteriales	Rokubacteriales	b
BASV33	23	256	0.00355135385358849	0.57520016569958	0.0977890527374882	M1	0.511828630451123	0.465028355387524	Peripheral nodes	Gemmatimonadota	Gemmatimonadetes	Gemmatimonadales	Gemmatimonadaceae	uncultured	b
BASV35	19	131	0.00351737753124385	0.473039330686003	0.104380061794073	M1	-0.04739154	0.493074792243767	Peripheral nodes	Acidobacteriota	Vicinamibacteria	Vicinamibacterales			b
BASV36	21	123	0.00353035924763816	0.531674826433723	0.152669291412722	M1	0.139015183579317	0.489795918367347	Peripheral nodes	RCP2-54	RCP2-54	RCP2-54	RCP2-54	RCP2-54	b
BASV38	24	94	0.00353604236364404	0.692835358835299	0.111105581239567	M1	0.698235353887026	0.454861111111111	Peripheral nodes	Gemmatimonadota	Gemmatimonadetes	Gemmatimonadales	Gemmatimonadaceae	uncultured	b
BASV39	19	89	0.00346064786778816	0.56105145424678	0.104918103349712	M1	0.139015183579317	0.421052631578947	Peripheral nodes	Acidobacteriota	Blastocatellia				b
BASV40	17	169	0.00339787182853268	0.470981369280378	0.0999412189600464	M2	0.213296743450174	0.560553633217993	Peripheral nodes	Gemmatimonadota	Gemmatimonadetes	Gemmatimonadales	Gemmatimonadaceae	uncultured	b
BASV41	37	550	0.00389207731539316	1	0.0726356100113392	M1	1.81667569450244	0.518626734842951	Peripheral nodes	Proteobacteria	Alphaproteobacteria	Rhizobiales	Xanthobacteraceae	Bradyrhizobium	b
BASV42	25	212	0.00359696602216624	0.665732965700309	0.112181664350846	M1	-0.233798263	0.624	Connectors	Proteobacteria	Gammaproteobacteria	Burkholderiales	Sutterellaceae	uncultured	b
BASV43	26	215	0.00366598576723033	0.716084518773167	0.0924086371810927	M1	0.884642077322929	0.464497041420118	Peripheral nodes	Acidobacteriota	Vicinamibacteria	Vicinamibacterales	Vicinamibacteraceae	Vicinamibacteraceae	b
BASV44	19	62	0.00342893455327982	0.510633654551475	0.094426293014741	M1	-0.420204987	0.554016620498615	Peripheral nodes	Acidobacteriota	Blastocatellia				b
BASV46	20	218	0.00360322641104269	0.507669702088529	0.0898529397918048	M1	-0.420204987	0.565	Peripheral nodes	Acidobacteriota	Vicinamibacteria	Vicinamibacterales			b
BASV47	16	91	0.0033613745963196	0.432040103313541	0.0899874501807147	M1	-0.420204987	0.4921875	Peripheral nodes	Chloroflexi	P2-11E	P2-11E	P2-11E	P2-11E	b
BASV49	15	43	0.00331998651134267	0.413885509770113	0.100075729348956	M1	-0.979425157	0.648888888888889	Connectors	Gemmatimonadota	Gemmatimonadetes	Gemmatimonadales	Gemmatimonadaceae		b
BASV50	18	153	0.00348289094514292	0.441702917667053	0.0750567970117172	M1	-0.60661171	0.611111111111111	Peripheral nodes	Gemmatimonadota	Gemmatimonadetes	Gemmatimonadales	Gemmatimonadaceae	uncultured	b
BASV52	11	18	0.00318466793980551	0.285692517273338	0.0828583995684907	M2	-0.568791316	0.56198347107438	Peripheral nodes	Acidobacteriota	Vicinamibacteria	Vicinamibacterales	Vicinamibacteraceae	Vicinamibacteraceae	b
BASV54	19	63	0.00349326577413003	0.510479036480356	0.0737116931226183	M7	NA	NA	NA	Chloroflexi	P2-11E	P2-11E	P2-11E	P2-11E	b
BASV56	15	17	0.00335419977478327	0.456789698639727	0.0733081619558887	M2	0.017774728620848	0.48	Peripheral nodes	Actinobacteriota	MB-A2-108	MB-A2-108	MB-A2-108	MB-A2-108	b
BASV58	22	180	0.00347983491629228	0.630394314759911	0.0751913074006271	M2	1.19090681759681	0.475206611570248	Peripheral nodes	Acidobacteriota	Vicinamibacteria	Vicinamibacterales	Vicinamibacteraceae	Vicinamibacteraceae	b
BASV61	29	316	0.00373983651173152	0.725104319576999	0.0738462035115282	M2	1.97299487691411	0.489892984542212	Peripheral nodes	Proteobacteria	Gammaproteobacteria	Burkholderiales	Nitrosomonadaceae	MND1	b
BASV63	21	142	0.00354487844283646	0.624170437285401	0.0850105657910489	M2	0.604340773108827	0.557823129251701	Peripheral nodes	Methylomirabilota	Methylomirabilia	Rokubacteriales	Rokubacteriales	Rokubacteriales	b
BASV64	25	200	0.00356589880844607	0.613682824001634	0.0746532658449875	M2	1.77747286208478	0.4224	Peripheral nodes	Actinobacteriota	Acidimicrobiia	IMCC26256	IMCC26256	IMCC26256	b
BASV65	22	131	0.00348494902296129	0.564923308265365	0.0739807139004381	M2	0.604340773108827	0.590909090909091	Peripheral nodes	Acidobacteriota	Blastocatellia	Pyrinomonadales	Pyrinomonadaceae	RB41	b
BASV66	30	221	0.00365389037220865	0.791048883368988	0.0727701204002491	M2	1.77747286208478	0.58	Peripheral nodes	Proteobacteria	Alphaproteobacteria	Rhizobiales	KF-JG30-B3	KF-JG30-B3	b
BASV68	27	132	0.0034512608815814	0.635372211059353	0.0781505359566446	M2	1.77747286208478	0.515775034293553	Peripheral nodes	Actinobacteriota	Thermoleophilia	Solirubrobacterales	67-14	67-14	b
BASV73	28	109	0.00355307181007164	0.753053107307595	0.074115224289348	M2	2.55956092140209	0.349489795918367	Module hubs	Actinobacteriota	Thermoleophilia	Solirubrobacterales	67-14	67-14	b
BASV77	25	150	0.00353699449122196	0.635242570038379	0.0733081619558887	M2	1.77747286208478	0.448	Peripheral nodes	Gemmatimonadota	Gemmatimonadetes	Gemmatimonadales	Gemmatimonadaceae	Gemmatimonas	b
BASV86	21	41	0.00330858953287079	0.525776403340366	0.0712905061222404	M2	0.799862787938153	0.55328798185941	Peripheral nodes	Proteobacteria	Gammaproteobacteria	Burkholderiales	TRA3-20	TRA3-20	b
