# Supplementary material for: Microbial interactions mediate the fairy ring type effects on alpine meadow plant communities on the Tibetan plateau
Source: Environ Microbiome. 2026 Mar 10;21:55. doi: 10.1186/s40793-026-00873-z (PMC13088534; doi:10.1186/s40793-026-00873-z)
Supplement: Supplementary file 2 — Supplementary Material 2 [file 40793_2026_873_MOESM2_ESM.zip › co-occurrence network/cross-K/T3/Clitocybe_10out_edge.csv]

Source	Target	Interaction	weight
FASV4	FASV557	-	0.871462633497169
FASV4	FASV823	+	0.857659853135805
FASV4	BASV24	-	0.980619861153025
FASV4	BASV122	-	0.825570087684472
FASV7	FASV81	-	0.842324723451602
FASV7	FASV150	+	0.964601517118999
FASV7	FASV743	-	0.914828483078602
FASV7	BASV43	-	0.941757459528537
FASV9	FASV22	-	0.918314982745637
FASV9	FASV50	+	0.718301098721917
FASV9	FASV103	+	0.846420597828275
FASV9	FASV149	-	0.798585264184499
FASV9	FASV79	-	0.728964574839003
FASV9	BASV50	-	1
FASV9	BASV54	-	0.902197346606225
FASV9	BASV57	-	0.891418313268187
FASV10	FASV40	+	0.76655768070767
FASV10	FASV29	-	0.601543452858619
FASV10	FASV435	-	0.425354358059818
FASV10	FASV807	-	0.770852013764576
FASV10	BASV65	+	0.937264912570874
FASV10	BASV111	-	0.822180844982274
FASV13	FASV73	+	0.902997972681206
FASV13	FASV79	-	0.998086777844102
FASV13	FASV237	+	0.714328997179329
FASV13	FASV743	-	0.804404349102685
FASV13	BASV77	-	0.960186049312782
FASV16	FASV41	+	0.985258886318224
FASV16	FASV249	+	0.914489906943735
FASV16	FASV276	+	0.816010452661473
FASV16	FASV399	+	0.767924137335815
FASV16	FASV408	+	0.750620037693037
FASV16	FASV784	-	1
FASV16	BASV13	-	0.777132398069055
FASV17	FASV27	+	0.753036218648797
FASV17	FASV230	-	0.593110838419688
FASV17	FASV399	-	0.834863751416814
FASV17	FASV1430	+	0.929189716501849
FASV17	BASV44	-	0.977420505157517
FASV17	BASV51	-	0.814626763874885
FASV18	FASV237	-	0.894002254160217
FASV18	BASV39	-	0.649089380500641
FASV18	BASV42	-	0.835872381895606
FASV18	BASV56	-	0.501148745812686
FASV21	FASV1	+	0.904855432711764
FASV21	FASV77	-	0.645549512153972
FASV21	FASV111	+	0.933028835660212
FASV21	FASV256	+	0.724048330442103
FASV21	BASV33	+	0.965528104724511
FASV21	BASV44	+	0.894051191797194
FASV21	BASV75	+	0.954225985497054
FASV22	FASV102	-	0.644291501964539
FASV22	FASV5	-	0.69432016869668
FASV22	FASV256	-	0.721597789322759
FASV22	FASV290	-	0.916363552859438
FASV22	FASV873	+	0.932040020113618
FASV22	BASV6	-	0.997336541817918
FASV27	FASV37	-	0.980072077304068
FASV27	FASV41	-	0.785351342307321
FASV27	FASV28	-	0.685196125746031
FASV27	FASV56	-	1
FASV27	FASV66	-	0.914260393088551
FASV27	FASV98	-	0.84694637827544
FASV27	FASV103	-	0.958040688816683
FASV27	FASV71	-	0.902810257385744
FASV27	FASV153	+	0.652220168041103
FASV27	FASV160	-	0.870636067503586
FASV27	FASV5	+	0.821017223278179
FASV27	FASV256	-	0.852258890959652
FASV27	FASV399	-	0.949799991827648
FASV27	FASV426	-	0.963952387645652
FASV27	BASV17	-	0.993484545935047
FASV27	BASV36	-	0.912992032396156
FASV27	BASV47	-	0.942662890067304
FASV33	FASV28	-	0.738214250094855
FASV33	FASV195	+	0.961855930633687
FASV33	FASV256	-	0.636744105062255
FASV33	BASV68	+	0.742284067781486
FASV33	BASV157	-	0.86067526391321
FASV34	FASV104	-	0.717241948933344
FASV34	FASV118	-	0.893619245379017
FASV34	FASV120	+	0.834830319451014
FASV34	BASV27	-	0.898583382569961
FASV34	BASV32	-	0.734704402190099
FASV34	BASV46	+	0.997820192412205
FASV34	BASV64	-	0.966902733236281
FASV34	BASV98	+	0.867752673431226
FASV34	BASV157	-	0.706455424253385
FASV37	FASV69	-	0.828277680886558
FASV37	FASV103	-	0.800442249614974
FASV37	FASV426	-	0.771602719844843
FASV37	BASV9	+	0.857573676271509
FASV37	BASV33	+	0.982897688218992
FASV37	BASV86	+	0.669562467112878
FASV37	BASV98	+	0.772352626181198
FASV40	BASV33	-	0.928004279075416
FASV40	BASV68	-	0.807575136345538
FASV38	FASV73	+	0.961176560434355
FASV38	FASV31	-	0.904226552928273
FASV41	FASV47	+	0.984081752510392
FASV41	FASV118	+	0.874411396134614
FASV41	FASV29	+	0.89002142168644
FASV41	FASV195	-	0.989345474133621
FASV41	FASV276	+	0.809362275356481
FASV41	FASV363	-	0.568803962061473
FASV41	FASV522	-	0.888387020875976
FASV41	FASV743	-	0.752625750592932
FASV41	BASV32	+	0.830243319125231
FASV41	BASV36	+	0.925826415661795
FASV41	BASV41	-	0.905704768311311
FASV41	BASV46	+	0.951818135725675
FASV41	BASV49	+	0.804134094376394
FASV41	BASV56	+	0.891429128185608
FASV41	BASV80	-	0.732332858927299
FASV41	BASV87	-	0.925811286076836
FASV41	BASV88	-	0.853465721580327
FASV42	FASV50	+	0.69017621880071
FASV42	FASV53	-	0.88271116266758
FASV42	FASV130	+	0.724520349745661
FASV42	FASV29	-	0.718788356699854
FASV42	FASV79	+	0.712863716716329
FASV42	FASV377	+	0.935478030831546
FASV42	FASV613	+	0.975750639033349
FASV42	BASV6	-	0.983138201440393
FASV28	FASV96	+	0.806746786128843
FASV28	FASV149	-	0.948962917724444
FASV28	FASV363	-	0.83258905262567
FASV28	FASV743	+	0.583612560856414
FASV28	BASV17	+	0.853490736858423
FASV28	BASV35	-	0.919133581488033
FASV28	BASV41	+	0.733522902314055
FASV28	BASV93	-	0.637018787080764
FASV28	BASV285	+	0.883842235164415
FASV47	FASV103	-	0.886840701665158
FASV47	FASV71	-	0.758955334471566
FASV47	FASV130	-	0.809965462727165
FASV47	FASV165	+	1
FASV47	FASV237	-	0.945152800395805
FASV47	FASV399	+	0.861851246537531
FASV47	FASV531	+	0.96447254926188
FASV47	FASV807	-	0.762337312598084
FASV47	FASV120	-	0.731363081980653
FASV47	FASV1237	-	0.661276724069501
FASV47	BASV32	-	0.769499678379548
FASV47	BASV42	-	0.724015335164847
FASV47	BASV49	-	0.55859923036787
FASV47	BASV58	-	0.755251382325352
FASV47	BASV80	+	0.913675468569776
FASV48	FASV214	-	0.968470634940165
FASV48	FASV290	+	0.774447054906117
FASV48	FASV557	-	0.983195488603043
FASV48	FASV807	-	0.711910721055435
FASV48	BASV8	+	0.81046835863061
FASV48	BASV9	+	0.847314903364615
FASV48	BASV16	-	0.72462831589039
FASV50	FASV150	-	0.663698180549249
FASV50	FASV236	-	0.699317408226054
FASV50	FASV256	-	0.896157349705156
FASV50	FASV784	+	0.973788808806575
FASV50	FASV1430	+	0.809101910741421
FASV50	BASV27	-	0.621621590014646
FASV50	BASV73	+	0.75068680099724
FASV50	BASV80	-	0.997201329825235
FASV53	FASV96	-	0.671463982622074
FASV53	FASV102	-	0.925273224908653
FASV53	FASV111	+	0.885091612705039
FASV53	FASV118	-	0.801295723161374
FASV53	FASV179	-	0.806476455848948
FASV53	FASV487	-	0.687707672457543
FASV53	FASV743	-	0.739399754779599
FASV53	BASV11	-	0.751693775418116
FASV53	BASV21	-	0.738430086322084
FASV53	BASV59	-	0.915426924290393
FASV56	BASV73	-	0.897817441546253
FASV57	BASV19	-	0.884585099474122
FASV57	BASV47	-	0.846406280202958
FASV57	BASV157	+	0.931298732309889
FASV1	FASV83	+	0.884277187063812
FASV1	FASV103	+	0.975754973512197
FASV1	FASV71	+	0.937536852987116
FASV1	FASV222	-	0.643088800369083
FASV1	FASV352	-	0.726440978048621
FASV1	FASV408	-	0.907271357858368
FASV1	FASV743	-	0.653176546879852
FASV1	BASV11	+	0.955425408708509
FASV1	BASV16	-	0.856022758816046
FASV1	BASV18	+	0.96034792340997
FASV1	BASV20	+	0.82469869091925
FASV1	BASV25	-	0.569962391536857
FASV1	BASV41	-	0.630916445424525
FASV1	BASV47	+	0.964656057863183
FASV1	BASV73	-	0.656196495251362
FASV1	BASV157	-	0.704189239580182
FASV66	FASV73	-	0.900608160113955
FASV66	FASV85	-	0.651799333659175
FASV66	FASV150	+	0.933813630401161
FASV66	FASV179	+	0.967230247787411
FASV66	FASV187	+	0.81245077059201
FASV66	FASV363	-	0.659128927089105
FASV66	FASV426	+	0.967972735909904
FASV66	FASV63	+	0.952951792652676
FASV66	BASV22	-	0.632986908679024
FASV66	BASV30	-	0.755251158472817
FASV66	BASV45	-	0.722890034322309
FASV66	BASV56	-	0.680566397630843
FASV69	BASV77	-	0.721016480071809
FASV69	BASV87	-	0.875176600331613
FASV69	BASV285	-	0.612654874061399
FASV73	FASV111	+	0.982757653270221
FASV73	FASV140	+	0.953110354482392
FASV73	FASV29	+	0.764504197600915
FASV73	FASV139	+	0.959387397702538
FASV73	FASV11	-	0.590119840203282
FASV73	FASV31	+	0.952900457262916
FASV73	FASV352	+	0.957000849986687
FASV73	FASV399	+	0.949946020446699
FASV73	FASV406	+	0.925097906253029
FASV77	BASV30	+	0.936253920539458
FASV81	BASV26	-	0.879372990180297
FASV81	BASV40	+	0.814566931136474
FASV81	BASV58	-	0.870789859321923
FASV81	BASV111	+	0.858666822845005
FASV81	BASV157	+	0.843871303999478
FASV83	FASV195	-	0.652365611367138
FASV83	FASV256	-	0.646379351075237
FASV83	FASV377	-	0.724178623721764
FASV83	FASV435	-	0.512688512315391
FASV83	FASV613	-	0.741576139595032
FASV83	BASV47	+	0.934828341067086
FASV83	BASV73	+	0.661070459015189
FASV84	FASV96	+	0.932822333551559
FASV84	FASV104	-	0.960038886266112
FASV84	FASV118	+	0.96856211589109
FASV84	FASV129	+	0.816264250940589
FASV84	FASV153	+	0.916736859030733
FASV84	FASV79	+	0.894579094310206
FASV84	FASV230	-	0.91391069519309
FASV84	FASV399	+	0.977724223504686
FASV84	FASV823	-	0.737598799443329
FASV84	FASV1237	-	0.692603468817435
FASV91	FASV103	-	0.812252457147009
FASV91	FASV256	-	0.942661672709598
FASV96	FASV187	-	0.949088204631604
FASV96	FASV11	-	0.891378194832265
FASV96	FASV352	-	0.899233565319794
FASV96	FASV487	+	0.65279147272653
FASV96	FASV63	+	0.747676295677621
FASV96	BASV21	+	0.702102830540776
FASV96	BASV24	+	0.752761762467571
FASV96	BASV26	+	0.764917493160602
FASV96	BASV31	+	0.736726091315981
FASV96	BASV32	+	0.742515612665749
FASV96	BASV33	+	0.68002754105863
FASV96	BASV36	+	0.757052008081183
FASV96	BASV42	+	0.676526422369587
FASV98	FASV149	+	0.895740322720319
FASV102	FASV297	+	0.990043566974103
FASV102	BASV49	-	1
FASV103	BASV67	+	0.950421693855809
FASV103	BASV68	+	0.991976497044558
FASV103	BASV285	-	0.955875841570806
FASV104	FASV5	-	0.535936920186992
FASV104	FASV256	+	0.627424603352133
FASV104	FASV561	-	0.887490490173314
FASV104	BASV32	+	0.89530709582699
FASV104	BASV33	+	0.912114310547499
FASV104	BASV38	+	0.711443012907175
FASV104	BASV86	+	0.699184022330447
FASV85	FASV5	-	0.630075570195318
FASV85	FASV214	-	0.8585170112232
FASV85	BASV29	-	0.794153164390527
FASV85	BASV75	+	0.782868534835582
FASV107	FASV352	+	0.963252130751519
FASV107	FASV399	+	0.990578600238366
FASV107	BASV52	-	0.791876455063372
FASV107	BASV64	-	0.998764973662352
FASV107	BASV75	-	0.834586618504632
FASV107	BASV88	-	0.740937595715278
FASV111	FASV129	-	0.899983404555647
FASV111	FASV408	-	0.700371485251772
FASV111	BASV22	+	0.898168454152335
FASV111	BASV43	-	0.947506391092061
FASV111	BASV285	+	0.987129604238127
FASV71	FASV118	+	0.963620655944876
FASV71	FASV129	+	0.895340477986966
FASV71	FASV140	+	0.90879172900141
FASV71	FASV29	+	0.929447473906773
FASV71	BASV11	-	0.739374019081685
FASV71	BASV20	-	0.973534180516179
FASV71	BASV26	-	0.779616895994159
FASV71	BASV31	-	0.683228883153697
FASV71	BASV47	-	0.870271324373246
FASV71	BASV88	+	0.985270623802951
FASV118	FASV149	-	0.854091061215776
FASV118	BASV6	-	0.905693218347462
FASV118	BASV47	+	0.967732158868828
FASV118	BASV49	+	0.970093289001038
FASV118	BASV51	+	0.912540234734803
FASV118	BASV52	+	0.981213887914917
FASV118	BASV56	+	0.948496669000526
FASV118	BASV58	+	0.958921664832852
FASV118	BASV98	-	0.903913604325165
FASV130	FASV561	-	0.760102486945916
FASV130	BASV32	+	0.87849504730155
FASV130	BASV33	+	0.928498248147783
FASV130	BASV38	+	0.933074186413144
FASV130	BASV40	+	0.922207174406619
FASV130	BASV42	+	0.838422451866795
FASV130	BASV44	+	0.949197926127625
FASV130	BASV68	-	0.786568988418427
FASV129	FASV195	+	0.825821136819033
FASV129	BASV21	+	0.99173992930515
FASV129	BASV22	+	0.996469807035457
FASV129	BASV24	+	0.940585568631008
FASV129	BASV25	+	0.928852846790066
FASV129	BASV27	+	0.959576960846892
FASV129	BASV29	+	0.980484187626566
FASV129	BASV31	+	0.988576240492892
FASV129	BASV32	+	0.921130711964513
FASV129	BASV33	+	0.81841969555995
FASV140	FASV237	-	1
FASV140	BASV19	+	0.95782883825185
FASV140	BASV21	+	0.938941544449092
FASV6	FASV951	+	0.986813643308474
FASV6	FASV120	+	0.994174415429965
FASV6	BASV6	+	0.868386460516981
FASV6	BASV9	+	0.980886331266385
FASV6	BASV11	+	0.959042285722939
FASV6	BASV13	+	0.958151303394918
FASV6	BASV16	+	0.905127036814501
FASV6	BASV17	+	0.984296958869403
FASV29	FASV165	-	1
FASV29	FASV784	+	0.959489460320408
FASV29	FASV1430	+	0.971990822547613
FASV29	BASV8	+	0.905123994310687
FASV29	BASV9	+	0.787917699632252
FASV29	BASV10	+	0.950973673327598
FASV29	BASV12	+	0.96846754982433
FASV29	BASV31	-	0.783105454882897
FASV29	BASV80	+	0.839676639944114
FASV139	FASV63	+	0.991773421725072
FASV139	FASV613	+	0.983350883451994
FASV139	FASV743	+	0.919058192687762
FASV139	FASV784	+	0.94304855030663
FASV139	FASV823	+	0.958452560351033
FASV139	FASV951	+	0.9873786323292
FASV139	FASV1237	+	0.980796635677887
FASV139	FASV1430	+	0.899545058788226
FASV139	BASV6	+	0.993324658837075
FASV139	BASV9	+	0.970823576820129
FASV139	BASV29	-	0.76104607930334
FASV153	FASV165	-	0.929885974999465
FASV153	FASV561	+	0.993762005180956
FASV153	FASV63	+	0.983298650160082
FASV153	FASV684	+	0.91481126802612
FASV153	FASV743	+	0.932150571650027
FASV153	FASV807	+	0.942618738233447
FASV153	FASV873	+	0.991644625738669
FASV153	FASV120	+	0.978208950302654
FASV153	FASV1237	+	0.882876571994362
FASV153	FASV1430	+	0.993874910384671
FASV153	BASV8	+	0.970546444326566
FASV153	BASV10	+	0.993416364941336
FASV153	BASV75	+	0.914515174704095
FASV149	FASV63	+	0.975245050625246
FASV149	FASV613	+	0.97786983364397
FASV149	FASV784	+	0.805688653847466
FASV149	FASV823	+	0.947449929036216
FASV149	FASV951	+	0.952237166527312
FASV149	FASV1237	+	0.912442613738906
FASV149	BASV6	+	0.960563215459141
FASV149	BASV9	+	0.983417864988312
FASV149	BASV10	+	0.971748899845362
FASV149	BASV11	+	0.948042880684338
FASV149	BASV12	+	0.958145983080992
FASV149	BASV13	+	0.84603110026588
FASV149	BASV99	-	0.881745050457134
FASV150	FASV165	-	0.998387788112256
FASV150	FASV195	-	0.916555981527647
FASV150	FASV230	-	0.807299090614761
FASV150	FASV377	-	0.937341408257041
FASV150	FASV1237	+	0.971236489627111
FASV150	BASV6	+	0.961984872822046
FASV150	BASV11	+	0.945742375553937
FASV150	BASV31	-	0.503494660886727
FASV150	BASV93	+	0.884867177224915
FASV160	FASV217	-	0.932170214093378
FASV160	FASV951	+	0.992144496842198
FASV160	FASV120	+	0.973682139868015
FASV160	FASV1430	+	0.918834757739226
FASV160	BASV6	+	0.894538774961242
FASV160	BASV9	+	0.926574139078169
FASV160	BASV11	+	0.990092620061761
FASV160	BASV13	+	0.96179372666035
FASV160	BASV16	+	0.869429315747384
FASV160	BASV17	+	0.986974073507799
FASV160	BASV19	+	0.97441649279094
FASV160	BASV20	+	0.95534608560893
FASV160	BASV21	+	0.981312003008405
FASV160	BASV22	+	0.991827432286341
FASV160	BASV23	+	0.96582783749308
FASV160	BASV43	-	1
FASV165	FASV31	-	0.800366678029055
FASV165	BASV10	+	0.727106105510073
FASV165	BASV11	+	0.743722417159102
FASV165	BASV22	+	0.879847719945822
FASV165	BASV23	+	0.84997301081826
FASV165	BASV24	+	0.785632207009285
FASV165	BASV29	+	0.773508567282955
FASV165	BASV32	+	0.729150990513633
FASV165	BASV47	-	1
FASV165	BASV56	-	1
FASV165	BASV61	-	0.847847817228182
FASV5	FASV377	-	0.864767630048161
FASV169	BASV32	+	0.987033436921566
FASV169	BASV33	+	0.973141961960902
FASV169	BASV36	+	0.947081865678422
FASV169	BASV42	+	0.974172494554023
FASV169	BASV44	+	0.917469847317111
FASV169	BASV45	+	0.80162809094297
FASV169	BASV46	+	0.963909178231902
FASV169	BASV49	+	0.975438293510728
FASV169	BASV52	+	0.971339769246201
FASV169	BASV54	+	0.981941727193821
FASV169	BASV57	+	0.968913761007834
FASV169	BASV88	-	0.608893993929433
FASV169	BASV98	-	0.771173716396776
FASV179	FASV426	+	0.852293293784798
FASV179	BASV6	-	0.951403572176066
FASV179	BASV47	+	0.986351709898392
FASV179	BASV49	+	0.969958258640102
FASV179	BASV51	+	0.882152509722985
FASV179	BASV52	+	0.932147775664581
FASV179	BASV56	+	0.920294766037617
FASV179	BASV58	+	0.994977886028754
FASV179	BASV61	+	0.981751818092978
FASV179	BASV64	+	0.877939740314438
FASV179	BASV65	+	0.985969597352817
FASV179	BASV68	+	0.961410599016357
FASV179	BASV74	+	0.993255604646305
FASV179	BASV75	+	0.995491248603489
FASV179	BASV77	+	0.9390209047742
FASV179	BASV86	+	0.992069079617566
FASV179	BASV87	+	0.802971130550596
FASV179	BASV93	+	0.955606618154422
FASV178	FASV237	-	0.877406695624102
FASV178	BASV24	-	0.883297616419478
FASV178	BASV73	+	0.964595484176909
FASV178	BASV74	+	0.986974844034796
FASV178	BASV80	+	0.960672416163748
FASV178	BASV87	+	0.969557978326643
FASV178	BASV93	+	0.947535161037107
FASV178	BASV96	+	0.99913932212226
FASV178	BASV98	+	0.962890046538744
FASV178	BASV99	+	0.983030843130914
FASV178	BASV116	+	0.967226926782351
FASV178	BASV157	+	0.981416799605712
FASV178	BASV285	+	0.969640942842978
FASV187	FASV195	+	0.926651548686489
FASV187	FASV214	+	0.950977937004222
FASV187	FASV217	+	0.836328279376757
FASV187	FASV230	+	0.928350945568181
FASV187	FASV237	+	0.962779777217753
FASV187	FASV408	-	0.750246650858058
FASV187	BASV39	-	1
FASV187	BASV285	+	0.986318686413677
FASV195	FASV79	+	0.988217625321851
FASV195	FASV31	+	0.954893821447019
FASV195	FASV256	+	0.8829936751481
FASV195	FASV276	+	0.975602695697644
FASV195	FASV290	+	0.981026834312784
FASV195	FASV312	+	0.972210086997694
FASV195	FASV363	+	0.967543670334851
FASV195	FASV352	+	0.955976411911071
FASV195	FASV426	+	0.958590656129275
FASV195	FASV435	+	0.965613770588258
FASV195	FASV487	+	0.830671232599643
FASV195	BASV64	-	1
FASV79	FASV435	+	0.890344617627924
FASV79	FASV522	+	0.838484505506573
FASV79	FASV557	+	0.844756221348248
FASV79	FASV684	+	0.959108029878775
FASV79	FASV951	+	0.877337826898284
FASV79	BASV29	-	0.741160647516738
FASV214	FASV237	-	0.938035257689087
FASV214	FASV1430	+	0.997027139929598
FASV214	BASV6	+	0.987987636925193
FASV214	BASV9	+	0.922392431089883
FASV214	BASV10	+	0.901247408113206
FASV214	BASV12	+	0.943214239835054
FASV214	BASV16	+	0.992804021012725
FASV214	BASV18	+	0.977722365638442
FASV214	BASV19	+	0.867053777533973
FASV214	BASV20	+	0.989387749983287
FASV214	BASV22	+	0.979028228495632
FASV214	BASV23	+	0.968283504761566
FASV214	BASV24	+	0.994066389903937
FASV214	BASV25	+	0.993638451054615
FASV214	BASV26	+	0.969659390178024
FASV214	BASV28	+	0.996910322040307
FASV214	BASV31	+	0.981137488904144
FASV214	BASV32	+	0.986681965973977
FASV214	BASV33	+	0.958069780259393
FASV214	BASV35	+	0.972466162418916
FASV214	BASV57	-	0.86304103832428
FASV217	FASV256	+	0.670834492816159
FASV217	FASV561	-	0.805003562576264
FASV217	BASV32	+	0.916736444452388
FASV217	BASV33	+	0.948529651496541
FASV217	BASV38	+	0.942935274326383
FASV217	BASV40	+	0.935534697951969
FASV217	BASV42	+	0.883719615248442
FASV217	BASV44	+	0.969875294782893
FASV217	BASV45	+	0.99047030860694
FASV217	BASV46	+	0.952599964194604
FASV217	BASV49	+	0.935910227353019
FASV217	BASV50	+	0.808101177731686
FASV217	BASV51	+	0.922427965107238
FASV217	BASV52	+	0.932554420560872
FASV217	BASV54	+	0.870400007326264
FASV217	BASV57	+	0.913941157449944
FASV217	BASV58	+	0.838551039025852
FASV217	BASV61	+	0.848665274681631
FASV217	BASV64	+	0.921624551751591
FASV217	BASV65	+	0.976253553424166
FASV217	BASV67	+	0.889337605894519
FASV217	BASV73	+	0.907716464478781
FASV217	BASV285	-	0.927117398756806
FASV222	BASV18	-	0.960025474912818
FASV222	BASV68	+	0.959389932986364
FASV222	BASV93	+	0.980158218325525
FASV222	BASV95	+	0.914007997240811
FASV222	BASV99	+	0.923164905951867
FASV222	BASV157	+	0.862005913273636
FASV230	FASV237	+	0.924923656313926
FASV230	FASV31	+	0.941883166068488
FASV230	FASV297	+	0.924990095848981
FASV230	FASV531	-	0.639201875498454
FASV230	FASV613	-	0.745991279706875
FASV230	BASV13	-	0.820309984352995
FASV230	BASV31	+	0.87142649157138
FASV230	BASV54	-	0.976577496942328
FASV237	FASV297	+	0.980031838816459
FASV237	FASV302	+	0.957328596372726
FASV237	FASV363	+	0.840879298579628
FASV237	FASV377	+	0.910971301146478
FASV237	FASV399	+	0.874325865997056
FASV237	FASV408	+	0.998214712835774
FASV237	FASV435	+	0.974033418892107
FASV237	FASV487	+	0.839408616508382
FASV237	FASV522	+	0.974022834527789
FASV237	FASV557	+	0.949895123210332
FASV237	FASV63	+	0.98506051971414
FASV237	FASV613	+	0.991671325320296
FASV237	FASV684	+	0.9344465394867
FASV237	FASV784	+	0.998302713155828
FASV237	FASV873	+	0.947666918643684
FASV237	FASV951	+	0.991353297898554
FASV237	FASV120	+	0.931797892009894
FASV237	BASV6	+	0.976797545684563
FASV237	BASV8	+	0.903317001719784
FASV237	BASV28	-	0.805521788142762
FASV237	BASV74	+	0.842849099292226
FASV11	BASV10	+	0.989470013472741
FASV11	BASV11	+	0.999448383912884
FASV11	BASV13	+	0.949638025758423
FASV11	BASV16	+	0.928134152156971
FASV11	BASV18	+	0.979230858019062
FASV11	BASV20	+	0.967626827492934
FASV11	BASV22	+	0.986492344121734
FASV11	BASV23	+	0.931965250021112
FASV11	BASV24	+	0.989858387441577
FASV11	BASV26	+	0.986978800008673
FASV11	BASV28	+	0.990839826649624
FASV11	BASV29	+	0.983874886695786
FASV11	BASV30	+	0.95371614762124
FASV11	BASV32	+	0.973397739074453
FASV11	BASV36	+	0.961911734446888
FASV11	BASV38	+	0.970040618509671
FASV11	BASV39	+	0.986949939154518
FASV11	BASV42	+	0.982443759236033
FASV11	BASV43	+	0.956972844475727
FASV11	BASV45	+	0.952137313556126
FASV236	FASV426	+	0.855616324055747
FASV236	BASV47	+	0.988344976166023
FASV236	BASV49	+	0.994687518070882
FASV236	BASV51	+	0.986546001511156
FASV236	BASV52	+	0.876613990861475
FASV236	BASV56	+	0.972859440515245
FASV236	BASV58	+	0.960787722443417
FASV236	BASV61	+	0.955601311318118
FASV236	BASV64	+	0.905840742816003
FASV236	BASV65	+	0.988793309857606
FASV236	BASV68	+	0.995352671439896
FASV236	BASV73	+	0.965194914482814
FASV236	BASV74	+	0.97403719490506
FASV236	BASV75	+	0.977705639178629
FASV236	BASV77	+	0.982868137317484
FASV236	BASV86	+	0.978955309582137
FASV236	BASV93	+	0.97076178109385
FASV236	BASV95	+	0.9640427169715
FASV236	BASV96	+	0.968298561745445
FASV236	BASV98	+	0.977337949303615
FASV236	BASV111	+	0.985230754784641
FASV236	BASV116	+	0.936292121871279
FASV236	BASV122	+	0.914184984918661
FASV236	BASV157	+	0.959652230916228
FASV236	BASV285	+	0.990248441196156
FASV249	FASV406	-	0.567833427816625
FASV249	FASV487	-	0.74371014717844
FASV249	BASV25	+	0.898785251691209
FASV249	BASV46	-	0.934271691714186
FASV31	FASV286	+	0.990992651210326
FASV31	FASV290	+	0.985115328349192
FASV31	FASV312	+	0.883158620982569
FASV31	FASV377	+	0.922034330273427
FASV31	FASV399	+	0.986996395385792
FASV31	FASV408	+	0.97392311048245
FASV31	FASV426	+	0.876581085245025
FASV31	FASV435	+	0.986411090816906
FASV31	FASV522	+	0.981227294510623
FASV31	FASV531	+	0.949437819187155
FASV31	FASV557	+	0.983723925062209
FASV31	FASV561	+	0.992169495788271
FASV31	FASV63	+	0.972039456863061
FASV31	FASV684	+	0.99710563808657
FASV31	FASV743	+	0.70808626887902
FASV31	FASV807	+	0.968750022896335
FASV31	FASV823	+	0.986331332382384
FASV31	FASV873	+	0.953570492328145
FASV31	FASV951	+	0.955547541493233
FASV31	FASV1237	+	0.989680963699195
FASV31	FASV1430	+	0.931007969698193
FASV31	BASV8	+	0.978287072054256
FASV31	BASV9	+	0.969971674227091
FASV31	BASV10	+	0.985432608275841
FASV31	BASV285	-	0.836933966205788
FASV276	FASV807	+	0.94051135663209
FASV276	BASV65	+	0.958058557603367
FASV276	BASV67	+	0.947235938362275
FASV276	BASV74	+	0.729549233766611
FASV276	BASV77	+	0.919143933000888
FASV276	BASV86	+	0.93349343533812
FASV276	BASV88	+	0.863536503463461
FASV276	BASV95	+	0.922466051243699
FASV276	BASV98	+	0.965246254659336
FASV276	BASV111	+	0.923253367315754
FASV276	BASV116	+	0.926848787422819
FASV276	BASV122	+	0.9916213551082
FASV276	BASV285	+	0.942245978596602
FASV286	FASV302	+	0.97876989029294
FASV286	FASV312	+	0.911107200074686
FASV286	FASV363	+	0.87152534355482
FASV286	FASV377	+	0.939197527421825
FASV286	FASV399	+	0.942869122585907
FASV286	FASV406	+	0.811872413830625
FASV286	FASV426	+	0.899754672427963
FASV286	FASV435	+	0.921383334920239
FASV286	FASV487	+	0.964748708154071
FASV286	FASV522	+	0.94197720983558
FASV286	BASV28	-	0.769524114700631
FASV286	BASV57	-	0.78727996629245
FASV286	BASV68	-	0.999709560239932
FASV286	BASV86	-	0.82967445214522
FASV286	BASV96	-	0.720259829762656
FASV290	FASV399	-	0.88813962735314
FASV290	BASV6	+	0.984642682034352
FASV290	BASV21	+	0.949960382147267
FASV290	BASV99	-	0.835798781775578
FASV297	FASV302	-	0.96831692094535
FASV297	FASV1237	-	0.990805283822887
FASV297	BASV9	-	0.972631041433331
FASV302	FASV377	+	0.884712844840553
FASV302	FASV120	-	0.977327553533612
FASV312	FASV743	+	0.856374465595765
FASV312	FASV784	+	0.885266249756086
FASV312	BASV8	+	0.9452475754441
FASV312	BASV9	+	0.939581878640835
FASV312	BASV10	+	0.901713062198018
FASV312	BASV12	+	0.841696415424493
FASV312	BASV17	+	0.880334281027458
FASV312	BASV20	+	0.838284604005634
FASV312	BASV24	+	0.889495673783922
FASV312	BASV25	+	0.952647938949653
FASV312	BASV28	+	0.865287479557835
FASV312	BASV29	+	0.929991640159335
FASV312	BASV31	+	0.854917010905716
FASV312	BASV33	+	0.846553576706489
FASV312	BASV35	+	0.857398250013322
FASV312	BASV61	-	0.823467310758605
FASV363	FASV557	+	0.703122135739026
FASV363	BASV12	-	0.753383445163315
FASV363	BASV54	+	0.911256350889454
FASV363	BASV56	+	0.952220713789758
FASV363	BASV59	+	0.899833674270735
FASV363	BASV64	+	0.948965766849163
FASV363	BASV67	+	0.863517304342337
FASV363	BASV73	+	0.94762671863507
FASV363	BASV74	+	0.982966598118494
FASV363	BASV75	+	0.940748994514121
FASV363	BASV80	+	0.944938133060902
FASV363	BASV86	+	0.852152793936039
FASV363	BASV87	+	0.920019435361585
FASV363	BASV88	+	0.913028350747505
FASV363	BASV93	+	0.893133079521157
FASV363	BASV96	+	0.897021726445124
FASV363	BASV98	+	0.753422204638075
FASV363	BASV111	+	0.863966710104159
FASV363	BASV116	+	0.889573903221709
FASV363	BASV122	+	0.965544646505861
FASV363	BASV157	+	0.903203864839483
FASV377	FASV352	+	0.897910403018957
FASV377	FASV399	+	0.985616732877171
FASV377	FASV406	+	0.894631270139877
FASV377	FASV408	+	0.868492957559632
FASV377	FASV426	+	0.946591624274599
FASV377	FASV435	+	0.942091543459362
FASV377	FASV487	+	0.917082039178001
FASV377	FASV63	+	0.907834152485854
FASV377	BASV50	+	0.852808673189829
FASV352	BASV9	+	0.981217524425122
FASV352	BASV10	+	0.989338686105114
FASV352	BASV13	+	0.869947566145673
FASV352	BASV17	+	0.976072174455995
FASV352	BASV19	+	0.951810672166297
FASV352	BASV21	+	0.948560895172004
FASV352	BASV23	+	0.984484414884324
FASV352	BASV25	+	0.994274489333098
FASV352	BASV26	+	0.951499136823834
FASV352	BASV27	+	0.963840896376072
FASV352	BASV28	+	0.970438036916946
FASV352	BASV29	+	0.983355086318759
FASV352	BASV31	+	0.971065071312219
FASV352	BASV35	+	0.962035494648846
FASV352	BASV36	+	0.953770472174122
FASV352	BASV38	+	0.965951348855728
FASV352	BASV39	+	0.970882925927561
FASV352	BASV41	+	0.971425667714387
FASV352	BASV42	+	0.940599140919912
FASV352	BASV43	+	0.907563746433536
FASV352	BASV44	+	0.947756358705711
FASV352	BASV45	+	0.981581489262252
FASV352	BASV46	+	0.993905003623763
FASV352	BASV47	+	0.976500884249089
FASV352	BASV50	+	0.959285292442534
FASV352	BASV52	+	0.86804081268045
FASV352	BASV54	+	0.844546691008467
FASV352	BASV56	+	0.957163159750304
FASV352	BASV57	+	0.848621177564253
FASV399	FASV784	-	0.807949316495437
FASV399	BASV19	-	0.932402421846553
FASV399	BASV26	-	0.910971495591754
FASV399	BASV32	-	1
FASV399	BASV39	-	0.961298200651307
FASV399	BASV56	-	1
FASV399	BASV111	+	0.911225080630372
FASV399	BASV122	+	0.877208886201526
FASV406	FASV561	+	0.93424628910185
FASV406	BASV12	+	0.885131068131958
FASV406	BASV31	-	0.798263969448625
FASV406	BASV36	-	0.880881609916655
FASV406	BASV57	-	0.605943348123863
FASV406	BASV93	+	0.701092539653014
FASV408	FASV684	-	0.939892256433202
FASV408	BASV36	+	0.914054236059475
FASV408	BASV38	+	0.907005544138142
FASV408	BASV40	+	0.761981587019113
FASV408	BASV41	+	0.977122608208885
FASV408	BASV43	+	0.858426474010519
FASV408	BASV45	+	0.929536836096704
FASV408	BASV47	+	0.985506306013229
FASV408	BASV49	+	0.899347263509166
FASV408	BASV50	+	0.944333557263762
FASV408	BASV52	+	0.883213641936088
FASV408	BASV56	+	0.942114572974426
FASV408	BASV57	+	0.947560698562636
FASV408	BASV58	+	0.831591395786056
FASV408	BASV61	+	0.921242642907002
FASV408	BASV67	+	0.855039721426936
FASV408	BASV68	+	0.958478448261332
FASV408	BASV73	+	0.947517582307517
FASV408	BASV74	+	0.878663949261263
FASV408	BASV77	+	0.921522245567673
FASV408	BASV80	+	0.922611989732845
FASV408	BASV87	+	0.947063719004451
FASV408	BASV88	+	0.920099553278452
FASV408	BASV93	+	0.87785229855533
FASV408	BASV95	+	0.930116990155435
FASV408	BASV98	+	0.775427383505333
FASV408	BASV116	+	0.950171661666337
FASV408	BASV122	+	0.877680594460114
FASV408	BASV157	+	0.880854388518059
FASV435	BASV8	+	0.97749817790897
FASV435	BASV19	+	0.948573563380587
FASV435	BASV20	+	0.832523436149552
FASV435	BASV21	+	0.974950108722409
FASV435	BASV23	+	0.971762953394861
FASV435	BASV26	+	0.982853676207021
FASV435	BASV27	+	0.961818983972813
FASV435	BASV29	+	0.975978428517966
FASV435	BASV33	+	0.970231210032237
FASV435	BASV40	+	0.879600470012371
FASV435	BASV44	+	0.973110702563723
FASV435	BASV45	+	0.968435656366938
FASV435	BASV52	+	0.863986737205547
FASV435	BASV54	+	0.961215982228267
FASV435	BASV57	+	0.895830461241256
FASV435	BASV86	-	0.740947423321991
FASV435	BASV95	-	0.87940322400921
FASV487	FASV784	-	0.657584725400292
FASV487	BASV38	-	0.939616077599245
FASV487	BASV99	+	0.950304576806546
FASV487	BASV111	+	0.940259805705717
FASV487	BASV122	+	0.84090117090505
FASV487	BASV157	+	0.97902172727479
FASV522	FASV531	+	0.903421002955384
FASV522	FASV561	+	0.956207830428001
FASV522	FASV613	+	0.995413671972639
FASV522	FASV684	+	0.920317104208631
FASV522	FASV743	+	0.971803252789677
FASV522	FASV807	+	0.922466975498994
FASV522	FASV873	+	0.970095115552544
FASV522	FASV951	+	0.97020669363292
FASV522	FASV120	+	0.87193983084518
FASV522	FASV1430	+	0.944313873379415
FASV522	BASV9	+	0.890844899148709
FASV522	BASV10	+	0.973946872597112
FASV522	BASV11	+	0.968360951034549
FASV522	BASV16	+	0.951951242031036
FASV522	BASV17	+	0.946812658513657
FASV522	BASV19	+	0.966154989254875
FASV522	BASV20	+	0.961090413870576
FASV522	BASV21	+	0.927191454479179
FASV522	BASV22	+	0.952949484718412
FASV522	BASV24	+	0.825432006086758
FASV522	BASV27	+	0.94822435176058
FASV522	BASV28	+	0.907108119579867
FASV522	BASV29	+	0.920288928714226
FASV522	BASV31	+	0.983240222282198
FASV522	BASV32	+	0.937402759454443
FASV531	BASV12	-	0.923764187620626
FASV561	FASV784	-	0.82410597105366
FASV561	BASV73	+	0.792261594552843
FASV63	BASV24	-	0.929900738754521
FASV684	BASV19	-	0.858591855991777
FASV743	BASV30	+	0.952391894082898
FASV743	BASV31	+	0.974340658347431
FASV743	BASV33	+	0.959670665574352
FASV743	BASV35	+	0.951757506960828
FASV743	BASV38	+	0.994009833968232
FASV743	BASV40	+	0.924100738838095
FASV743	BASV42	+	0.967049959505482
FASV743	BASV43	+	0.957888866030251
FASV743	BASV44	+	0.974273757635219
FASV743	BASV46	+	0.958087874671338
FASV743	BASV49	+	0.968146930859745
FASV743	BASV50	+	0.950246190456091
FASV743	BASV51	+	0.918434915963047
FASV743	BASV54	+	0.924637651413864
FASV743	BASV58	+	0.917215843135923
FASV743	BASV59	+	0.944156911954473
FASV743	BASV61	+	0.993373308302553
FASV743	BASV67	+	0.95706683006233
FASV743	BASV68	+	0.950453893244146
FASV743	BASV74	+	0.914679701240251
FASV743	BASV75	+	0.988548162419764
FASV743	BASV77	+	0.956142224562873
FASV743	BASV80	+	0.940731378042037
FASV743	BASV87	+	0.869621415153164
FASV743	BASV95	+	0.950861460593665
FASV743	BASV96	+	0.957201165728031
FASV743	BASV98	+	0.956763485419696
FASV743	BASV111	+	0.913795453671779
FASV743	BASV122	+	0.945653775563249
FASV784	BASV19	-	0.858092785353277
FASV807	BASV32	+	0.906842769247394
FASV807	BASV33	+	0.954937962029927
FASV807	BASV38	+	0.907048006115093
FASV807	BASV40	+	0.981816267320755
FASV807	BASV42	+	0.862256240641534
FASV807	BASV44	+	0.931929781571899
FASV807	BASV45	+	0.959052785169686
FASV807	BASV46	+	0.931839988162979
FASV807	BASV49	+	0.932526746616782
FASV807	BASV51	+	0.919865210980891
FASV807	BASV52	+	0.897378777522718
FASV807	BASV54	+	0.878405248410452
FASV807	BASV57	+	0.868955813820512
FASV807	BASV58	+	0.79801009054056
FASV807	BASV61	+	0.865880354696829
FASV807	BASV64	+	0.874794550292135
FASV807	BASV65	+	0.970787134264311
FASV807	BASV73	+	0.906961634758545
FASV807	BASV74	+	0.954843299988854
FASV807	BASV77	+	0.837866232237452
FASV807	BASV80	+	0.961194722988381
FASV807	BASV86	+	0.933389282437367
FASV807	BASV87	+	0.884322133309118
FASV807	BASV93	+	0.83943231265241
FASV807	BASV98	+	0.935495441884751
FASV807	BASV99	+	0.964369189123401
FASV807	BASV111	+	0.928114703739066
FASV807	BASV122	+	0.855622183957973
FASV807	BASV157	+	0.891330771364191
FASV807	BASV285	+	0.891929466466066
FASV823	FASV1237	+	0.979128473023876
FASV823	BASV99	-	0.937509502240403
FASV873	BASV42	+	0.953964734294139
FASV873	BASV52	+	0.967704786666322
FASV873	BASV65	+	0.880581455200586
FASV873	BASV68	+	0.9058685321778
FASV873	BASV93	+	0.922029913692982
FASV873	BASV99	+	0.925886736460864
FASV951	FASV1237	+	0.917986334550272
FASV1237	BASV52	-	0.924835970555833
FASV1430	BASV32	-	0.87011796727706
FASV1430	BASV93	+	0.92265329070426
FASV1430	BASV95	+	0.943470931893379
FASV1430	BASV99	+	0.991038898030835
FASV1430	BASV116	+	0.918792132288357
FASV1430	BASV157	+	0.919951279811907
BASV6	BASV8	+	0.988528384173467
BASV6	BASV9	+	0.954841005455669
BASV6	BASV10	+	0.956974565170456
BASV6	BASV12	+	0.908467819830299
BASV6	BASV16	+	0.952311457643054
BASV6	BASV17	+	0.947477683240322
BASV6	BASV18	+	0.842691666774524
BASV6	BASV20	+	0.918704469312399
BASV6	BASV23	+	0.866116313969332
BASV6	BASV24	+	0.940835949808644
BASV6	BASV25	+	0.975776950236077
BASV6	BASV28	+	0.93178910826174
BASV6	BASV29	+	0.960667154328405
BASV6	BASV31	+	0.907961312995819
BASV6	BASV32	+	0.952913334566864
BASV6	BASV33	+	0.922118395120655
BASV6	BASV35	+	0.925048478228202
BASV6	BASV38	+	0.786739842701887
BASV6	BASV42	+	0.93381844540984
BASV6	BASV43	+	0.9115185146201
BASV6	BASV45	+	0.965291211705193
BASV6	BASV47	+	0.975529851528792
BASV6	BASV52	+	0.975267525768005
BASV6	BASV54	+	0.930100185359444
BASV8	BASV54	-	0.911084850885181
BASV10	BASV285	-	0.886880632799378
BASV13	BASV16	-	0.746914819717974
BASV13	BASV22	-	0.919284519863452
BASV13	BASV42	-	0.856253955250358
BASV13	BASV50	-	0.99436931872195
BASV13	BASV58	-	0.929524259749808
BASV13	BASV67	-	0.839501689253631
BASV13	BASV99	-	0.962296283675603
BASV16	BASV33	+	0.975447461774939
BASV16	BASV47	+	0.959743339255753
BASV16	BASV93	+	0.936833725569407
BASV18	BASV27	-	0.845703140121944
BASV18	BASV57	-	0.903850985514786
BASV18	BASV116	+	0.893719107449692
BASV18	BASV157	+	0.912741468846531
BASV19	BASV22	+	0.757079892254388
BASV19	BASV49	+	0.857830912498617
BASV19	BASV64	+	0.795017192760677
BASV19	BASV86	+	0.900116140983158
BASV19	BASV87	+	0.806270186315981
BASV20	BASV111	-	1
BASV21	BASV157	+	0.892858265931762
BASV23	BASV61	+	0.828880628151629
BASV23	BASV116	-	0.880835273017287
BASV24	BASV65	+	0.977591922577705
BASV24	BASV67	+	0.9933613985035
BASV24	BASV74	+	0.901585418940085
BASV24	BASV77	+	0.954017472303196
BASV24	BASV86	+	0.964780766008069
BASV24	BASV88	+	0.98672947754431
BASV24	BASV95	+	0.987921841496553
BASV24	BASV98	+	0.986903701331482
BASV24	BASV99	+	0.938135773347014
BASV24	BASV111	+	0.97427004375972
BASV24	BASV116	+	0.978677016658067
BASV24	BASV122	+	0.970895716962434
BASV24	BASV285	+	0.983965513776833
BASV25	BASV26	+	0.736935856701803
BASV25	BASV28	+	0.946610657053122
BASV25	BASV29	+	0.96308419244019
BASV25	BASV30	+	0.976366189176884
BASV25	BASV31	+	0.950963895798383
BASV25	BASV33	+	0.979484370860704
BASV25	BASV35	+	0.967390187526713
BASV25	BASV38	+	0.949055956717046
BASV25	BASV39	+	0.982604834342075
BASV25	BASV40	+	0.992178276082207
BASV25	BASV41	+	0.980382981958616
BASV25	BASV43	+	0.917915581779328
BASV25	BASV46	+	0.879736580612034
BASV25	BASV47	+	0.958377641205732
BASV25	BASV49	+	0.992334330744191
BASV25	BASV51	+	0.919629139601135
BASV25	BASV52	+	0.951107864015982
BASV25	BASV54	+	0.946853601427408
BASV25	BASV59	+	0.967219393654508
BASV25	BASV61	+	0.938891942764381
BASV25	BASV67	+	0.932680099516966
BASV30	BASV32	+	0.935766318472945
BASV30	BASV56	-	0.865415715274357
BASV31	BASV43	+	0.978888756504321
BASV31	BASV44	+	0.964344860971429
BASV31	BASV47	+	0.789635909455521
BASV31	BASV50	+	0.929353258087531
BASV31	BASV52	+	0.960735516905311
BASV31	BASV56	+	0.904450149279759
BASV31	BASV58	+	0.957973141047012
BASV31	BASV61	+	0.973209920554045
BASV31	BASV64	+	0.977505684358797
BASV31	BASV65	+	0.94582590077478
BASV31	BASV67	+	0.967756063866363
BASV31	BASV68	+	0.993286729055181
BASV31	BASV74	+	0.970058516758026
BASV31	BASV80	+	0.984458459145024
BASV31	BASV86	+	0.944664563508876
BASV31	BASV87	+	0.912667048953555
BASV31	BASV88	+	0.952452246725353
BASV31	BASV95	+	0.976255161550626
BASV31	BASV96	+	0.868586758674606
BASV31	BASV98	+	0.855028415271967
BASV31	BASV99	+	0.947850036292541
BASV31	BASV111	+	0.95375068128218
BASV31	BASV116	+	0.97983138246132
BASV31	BASV122	+	0.976898704712235
BASV31	BASV285	+	0.991720180419838
BASV32	BASV35	+	0.893202346261779
BASV32	BASV36	+	0.74349718093703
BASV32	BASV38	+	0.880135975540437
BASV32	BASV39	+	0.975615330110222
BASV32	BASV41	+	0.828296497808719
BASV32	BASV42	+	0.969779458640039
BASV32	BASV43	+	0.872554177169954
BASV32	BASV47	+	0.883249886545394
BASV32	BASV49	+	0.850289851143603
BASV32	BASV50	+	0.863638708975633
BASV32	BASV52	+	0.848232394584093
BASV32	BASV61	+	0.971423884634107
BASV32	BASV111	-	0.838319301676848
BASV33	BASV75	+	0.788858964259605
BASV35	BASV40	-	0.921927258998594
BASV35	BASV116	+	0.966700006996931
BASV35	BASV122	+	0.980172806085865
BASV35	BASV285	+	0.901261797492127
BASV36	BASV38	+	0.955168011459521
BASV36	BASV40	+	0.937968597562257
BASV36	BASV42	+	0.975028334726628
BASV36	BASV44	+	0.997293701639136
BASV36	BASV45	+	0.930089800156146
BASV36	BASV46	+	0.981860057591711
BASV36	BASV49	+	0.957376531670205
BASV36	BASV51	+	0.986580058336966
BASV36	BASV52	+	0.980960534688587
BASV36	BASV54	+	0.932787682018346
BASV36	BASV57	+	0.974584118506077
BASV36	BASV58	+	0.844889725863695
BASV36	BASV61	+	0.928830108855981
BASV36	BASV64	+	0.984979602272859
BASV36	BASV65	+	0.985437947742534
BASV36	BASV67	+	0.95581915542077
BASV36	BASV73	+	0.970752402946236
BASV36	BASV74	+	0.950980142144487
BASV36	BASV77	+	0.975881342339852
BASV36	BASV80	+	0.974867959587837
BASV36	BASV86	+	0.960932836886454
BASV36	BASV87	+	0.980148147561801
BASV36	BASV93	+	0.873204898252129
BASV36	BASV98	+	0.925849764975296
BASV36	BASV99	+	0.928968721594402
BASV36	BASV111	+	0.949929605944235
BASV36	BASV122	+	0.961680449529415
BASV36	BASV285	+	0.982806636254665
BASV38	BASV42	+	0.971441450058639
BASV38	BASV43	+	0.922445256426314
BASV38	BASV46	+	0.96569816654884
BASV38	BASV54	+	0.973957380997047
BASV38	BASV57	+	0.914679246359807
BASV38	BASV95	-	0.908555657715071
BASV39	BASV75	+	0.672301625971592
BASV40	BASV44	-	0.904803906198276
BASV41	BASV42	+	0.927142934503304
BASV41	BASV43	+	0.93914738002755
BASV41	BASV45	+	0.850207620554891
BASV41	BASV46	+	0.994983449301493
BASV41	BASV49	+	0.914070169779854
BASV41	BASV51	+	0.932228406300588
BASV41	BASV54	+	0.988440791003784
BASV41	BASV56	+	0.938798037443944
BASV41	BASV57	+	0.950521139356064
BASV41	BASV59	+	0.90704390729075
BASV41	BASV64	+	0.958274359107276
BASV41	BASV65	+	0.953754300524794
BASV41	BASV67	+	0.858301353210741
BASV41	BASV73	+	0.918601183387623
BASV41	BASV77	+	0.876058179169108
BASV41	BASV80	+	0.958197556222113
BASV41	BASV86	+	0.979672877511607
BASV41	BASV93	+	0.938119016492148
BASV41	BASV95	+	0.955385512624627
BASV41	BASV98	+	0.93201020447881
BASV41	BASV99	+	0.959965338807492
BASV41	BASV111	+	0.898198920531726
BASV41	BASV116	+	0.920648894717768
BASV41	BASV157	+	0.793399684880101
BASV42	BASV44	+	0.978178918226433
BASV42	BASV45	+	0.908234744033186
BASV42	BASV46	+	0.907710659101667
BASV42	BASV49	+	0.978165556752189
BASV42	BASV51	+	0.987323499373063
BASV42	BASV57	+	0.954980820183243
BASV42	BASV58	+	0.913953165165401
BASV42	BASV64	+	0.993362095136265
BASV42	BASV75	+	0.942584923497366
BASV42	BASV80	+	0.833391799487822
BASV42	BASV86	+	0.971031743278563
BASV43	BASV44	-	0.699092620180594
BASV43	BASV49	-	0.831149789171323
BASV43	BASV77	-	0.711317791630511
BASV44	BASV46	+	0.776774417059695
BASV44	BASV77	-	0.963592790692164
BASV45	BASV86	+	0.957592990450816
BASV45	BASV87	+	0.949323549852648
BASV45	BASV93	+	0.836584296629817
BASV45	BASV95	+	0.962497078492523
BASV45	BASV98	+	0.882212908238201
BASV45	BASV111	+	0.97158152253352
BASV45	BASV122	+	0.98833548075373
BASV45	BASV157	+	0.891608165755949
BASV45	BASV285	+	0.969569083479197
BASV46	BASV49	+	0.930829685953531
BASV46	BASV50	+	0.898933477726687
BASV46	BASV51	+	0.981025262585041
BASV46	BASV52	+	0.975808350546043
BASV46	BASV54	+	0.895381428377658
BASV46	BASV57	+	0.968399953652235
BASV46	BASV61	+	0.917349358822319
BASV46	BASV64	+	0.982933878327168
BASV46	BASV65	+	0.955567651589251
BASV46	BASV67	+	0.9320369087955
BASV46	BASV73	+	0.966886751258606
BASV46	BASV74	+	0.925452227815387
BASV46	BASV77	+	0.977066208127541
BASV46	BASV80	+	0.951674874473491
BASV46	BASV86	+	0.93660218476816
BASV46	BASV87	+	0.962568075820777
BASV46	BASV93	+	0.835432716676167
BASV46	BASV98	+	0.911836368590421
BASV46	BASV99	+	0.888698550327978
BASV46	BASV111	+	0.921538117103172
BASV46	BASV122	+	0.979887198882722
BASV46	BASV157	+	0.939724473988786
BASV46	BASV285	+	0.986829296157705
BASV47	BASV52	+	0.938177427755658
BASV47	BASV54	+	0.883778356689277
BASV47	BASV58	+	0.961852904831334
BASV47	BASV68	+	0.94693109615675
BASV47	BASV74	+	0.901930102169716
BASV47	BASV75	+	0.977842720759172
BASV47	BASV77	+	0.979253900273118
BASV50	BASV57	+	0.700892483697827
BASV50	BASV98	-	0.775448085438389
BASV52	BASV54	+	0.912012734766567
BASV52	BASV56	+	0.941791259381367
BASV52	BASV57	+	0.812260697716208
BASV52	BASV58	+	0.954892837994946
BASV52	BASV59	+	0.895084966639506
BASV52	BASV64	+	0.909011510965125
BASV52	BASV67	+	0.873220198978196
BASV52	BASV73	+	0.931957352000984
BASV52	BASV75	+	0.958124576881344
BASV52	BASV80	+	0.939372311535266
BASV52	BASV86	+	0.815033117956946
BASV52	BASV87	+	0.897128801253866
BASV52	BASV88	+	0.920393632760015
BASV52	BASV93	+	0.902325745622055
BASV52	BASV96	+	0.924403719227396
BASV52	BASV99	+	0.66227072162396
BASV52	BASV111	+	0.847899071614963
BASV52	BASV116	+	0.933413196805849
BASV52	BASV122	+	0.965702073486995
BASV52	BASV157	+	0.882555082733767
BASV54	BASV56	+	0.933238740906041
BASV54	BASV57	+	0.982073218256301
BASV54	BASV58	+	0.861993102718391
BASV54	BASV59	+	0.932021923957182
BASV54	BASV61	+	0.941915729357664
BASV54	BASV64	+	0.936206257939624
BASV54	BASV65	+	0.961127408926607
BASV54	BASV68	+	0.873553213448745
BASV54	BASV74	+	0.788923169278328
BASV54	BASV75	+	0.83399465186199
BASV54	BASV77	+	0.993396351107661
BASV54	BASV80	+	0.954146807725829
BASV54	BASV87	+	0.920780619661123
BASV54	BASV88	+	0.846004238622507
BASV54	BASV93	+	0.912786661513691
BASV54	BASV95	+	0.793020301861587
BASV54	BASV99	+	0.909800537484002
BASV54	BASV111	+	0.890418736651641
BASV54	BASV116	+	0.831062928539003
BASV54	BASV157	+	0.923498015106773
BASV56	BASV57	+	0.796345258330211
BASV56	BASV64	+	0.988371870638749
BASV56	BASV67	+	0.88486937052765
BASV56	BASV68	+	0.945686809110256
BASV56	BASV73	+	0.894357339965103
BASV56	BASV74	+	0.909821426688862
BASV57	BASV74	-	1
BASV57	BASV122	-	1
BASV58	BASV87	-	1
BASV61	BASV68	+	1
