# Supplementary material for: Microbial interactions mediate the fairy ring type effects on alpine meadow plant communities on the Tibetan plateau
Source: Environ Microbiome. 2026 Mar 10;21:55. doi: 10.1186/s40793-026-00873-z (PMC13088534; doi:10.1186/s40793-026-00873-z)
Supplement: Supplementary file 2 — Supplementary Material 2 [file 40793_2026_873_MOESM2_ESM.zip › co-occurrence network/cross-K/T3/Clitocybe_10out_network.gexf]

<?xml version="1.0" encoding="UTF-8"?>
<gexf xmlns="http://www.gexf.net/1.3" xmlns:viz="http://www.gexf.net/1.3/viz" xmlns:xsi="http://www.w3.org/2001/XMLSchema-instance" xsi:schemaLocation="http://www.gexf.net/1.3 http://www.gexf.net/1.3/gexf.xsd" version="1.3">
  <meta lastmodifieddate="2026-01-14">
    <creator>trans_network class</creator>
    <description>igraph -&gt; gexf converted file</description>
    <keywords>igraph, gexf, R, rgexf</keywords>
  </meta>
  <graph mode="static" defaultedgetype="undirected">
    <attributes class="node" mode="static">
      <attribute id="att1" title="taxa" type="string"/>
      <attribute id="att2" title="RelativeAbundance" type="float"/>
    </attributes>
    <attributes class="edge" mode="static">
      <attribute id="att1" title="label" type="string"/>
    </attributes>
    <nodes>
      <node id="1" label="FASV4">
        <attvalues>
          <attvalue for="att1" value="FASV4"/>
          <attvalue for="att2" value="4.02110227473015"/>
        </attvalues>
        <viz:color r="255" g="99" b="71" a="1"/>
        <viz:position x="-15.0740102927877" y="-203.544162996728" z="0"/>
        <viz:size value="5"/>
      </node>
      <node id="2" label="FASV7">
        <attvalues>
          <attvalue for="att1" value="FASV7"/>
          <attvalue for="att2" value="2.20235965198071"/>
        </attvalues>
        <viz:color r="255" g="99" b="71" a="1"/>
        <viz:position x="72.7274792045059" y="-213.782166758167" z="0"/>
        <viz:size value="5"/>
      </node>
      <node id="3" label="FASV9">
        <attvalues>
          <attvalue for="att1" value="FASV9"/>
          <attvalue for="att2" value="0.782055322035347"/>
        </attvalues>
        <viz:color r="255" g="99" b="71" a="1"/>
        <viz:position x="197.169371148143" y="172.074957140326" z="0"/>
        <viz:size value="5"/>
      </node>
      <node id="4" label="FASV10">
        <attvalues>
          <attvalue for="att1" value="FASV10"/>
          <attvalue for="att2" value="1.68949052240281"/>
        </attvalues>
        <viz:color r="255" g="99" b="71" a="1"/>
        <viz:position x="102.769743629816" y="-7.4448880631337" z="0"/>
        <viz:size value="5"/>
      </node>
      <node id="5" label="FASV13">
        <attvalues>
          <attvalue for="att1" value="FASV13"/>
          <attvalue for="att2" value="0.818240569136521"/>
        </attvalues>
        <viz:color r="255" g="99" b="71" a="1"/>
        <viz:position x="105.997434859497" y="-157.105595287904" z="0"/>
        <viz:size value="5"/>
      </node>
      <node id="6" label="FASV16">
        <attvalues>
          <attvalue for="att1" value="FASV16"/>
          <attvalue for="att2" value="4.28147582398214"/>
        </attvalues>
        <viz:color r="255" g="99" b="71" a="1"/>
        <viz:position x="-171.091046399529" y="-9.87222770791047" z="0"/>
        <viz:size value="5"/>
      </node>
      <node id="7" label="FASV17">
        <attvalues>
          <attvalue for="att1" value="FASV17"/>
          <attvalue for="att2" value="0.236072017988474"/>
        </attvalues>
        <viz:color r="255" g="99" b="71" a="1"/>
        <viz:position x="190.030026303161" y="-245.750426791493" z="0"/>
        <viz:size value="5"/>
      </node>
      <node id="8" label="FASV18">
        <attvalues>
          <attvalue for="att1" value="FASV18"/>
          <attvalue for="att2" value="2.32867420459219"/>
        </attvalues>
        <viz:color r="255" g="99" b="71" a="1"/>
        <viz:position x="146.805083036165" y="-193.686780677477" z="0"/>
        <viz:size value="5"/>
      </node>
      <node id="9" label="FASV21">
        <attvalues>
          <attvalue for="att1" value="FASV21"/>
          <attvalue for="att2" value="3.69236397818737"/>
        </attvalues>
        <viz:color r="255" g="99" b="71" a="1"/>
        <viz:position x="70.9866314719888" y="-125.538458864914" z="0"/>
        <viz:size value="5"/>
      </node>
      <node id="10" label="FASV22">
        <attvalues>
          <attvalue for="att1" value="FASV22"/>
          <attvalue for="att2" value="0.431552467273048"/>
        </attvalues>
        <viz:color r="255" g="99" b="71" a="1"/>
        <viz:position x="49.1095182604861" y="191.590884636653" z="0"/>
        <viz:size value="5"/>
      </node>
      <node id="11" label="FASV27">
        <attvalues>
          <attvalue for="att1" value="FASV27"/>
          <attvalue for="att2" value="0.341823736453899"/>
        </attvalues>
        <viz:color r="255" g="99" b="71" a="1"/>
        <viz:position x="125.6735065242" y="-229.997591506094" z="0"/>
        <viz:size value="5"/>
      </node>
      <node id="12" label="FASV33">
        <attvalues>
          <attvalue for="att1" value="FASV33"/>
          <attvalue for="att2" value="0.278399410354055"/>
        </attvalues>
        <viz:color r="255" g="99" b="71" a="1"/>
        <viz:position x="-124.287803140047" y="-43.3671934300692" z="0"/>
        <viz:size value="5"/>
      </node>
      <node id="13" label="FASV34">
        <attvalues>
          <attvalue for="att1" value="FASV34"/>
          <attvalue for="att2" value="0.221784854003878"/>
        </attvalues>
        <viz:color r="255" g="99" b="71" a="1"/>
        <viz:position x="-37.9135623960262" y="-85.7048255315976" z="0"/>
        <viz:size value="5"/>
      </node>
      <node id="14" label="FASV37">
        <attvalues>
          <attvalue for="att1" value="FASV37"/>
          <attvalue for="att2" value="0.241947113458776"/>
        </attvalues>
        <viz:color r="255" g="99" b="71" a="1"/>
        <viz:position x="-163.86521125076" y="232.029162006341" z="0"/>
        <viz:size value="5"/>
      </node>
      <node id="15" label="FASV40">
        <attvalues>
          <attvalue for="att1" value="FASV40"/>
          <attvalue for="att2" value="1.0344173774642"/>
        </attvalues>
        <viz:color r="255" g="99" b="71" a="1"/>
        <viz:position x="73.2847704625977" y="20.5893035631875" z="0"/>
        <viz:size value="5"/>
      </node>
      <node id="16" label="FASV38">
        <attvalues>
          <attvalue for="att1" value="FASV38"/>
          <attvalue for="att2" value="0.214040409974844"/>
        </attvalues>
        <viz:color r="255" g="99" b="71" a="1"/>
        <viz:position x="-99.4055829967671" y="-228.150350089151" z="0"/>
        <viz:size value="5"/>
      </node>
      <node id="17" label="FASV41">
        <attvalues>
          <attvalue for="att1" value="FASV41"/>
          <attvalue for="att2" value="1.20345989713242"/>
        </attvalues>
        <viz:color r="255" g="99" b="71" a="1"/>
        <viz:position x="197.281501243106" y="181.527488433043" z="0"/>
        <viz:size value="5"/>
      </node>
      <node id="18" label="FASV42">
        <attvalues>
          <attvalue for="att1" value="FASV42"/>
          <attvalue for="att2" value="3.63147662513152"/>
        </attvalues>
        <viz:color r="255" g="99" b="71" a="1"/>
        <viz:position x="-38.3375104589023" y="-114.223231942092" z="0"/>
        <viz:size value="5"/>
      </node>
      <node id="19" label="FASV28">
        <attvalues>
          <attvalue for="att1" value="FASV28"/>
          <attvalue for="att2" value="0.66749096036447"/>
        </attvalues>
        <viz:color r="255" g="99" b="71" a="1"/>
        <viz:position x="-120.489794352386" y="225.496283096068" z="0"/>
        <viz:size value="5"/>
      </node>
      <node id="20" label="FASV47">
        <attvalues>
          <attvalue for="att1" value="FASV47"/>
          <attvalue for="att2" value="2.30517382271098"/>
        </attvalues>
        <viz:color r="255" g="99" b="71" a="1"/>
        <viz:position x="-192.740442635732" y="-163.206952892965" z="0"/>
        <viz:size value="5"/>
      </node>
      <node id="21" label="FASV48">
        <attvalues>
          <attvalue for="att1" value="FASV48"/>
          <attvalue for="att2" value="0.536903611047316"/>
        </attvalues>
        <viz:color r="255" g="99" b="71" a="1"/>
        <viz:position x="-10.6965477695836" y="-130.791570321598" z="0"/>
        <viz:size value="5"/>
      </node>
      <node id="22" label="FASV50">
        <attvalues>
          <attvalue for="att1" value="FASV50"/>
          <attvalue for="att2" value="0.0863906083928409"/>
        </attvalues>
        <viz:color r="255" g="99" b="71" a="1"/>
        <viz:position x="14.6111781136137" y="42.1877414754533" z="0"/>
        <viz:size value="5"/>
      </node>
      <node id="23" label="FASV53">
        <attvalues>
          <attvalue for="att1" value="FASV53"/>
          <attvalue for="att2" value="1.20386047182358"/>
        </attvalues>
        <viz:color r="255" g="99" b="71" a="1"/>
        <viz:position x="-154.090270599913" y="24.7809264403106" z="0"/>
        <viz:size value="5"/>
      </node>
      <node id="24" label="FASV56">
        <attvalues>
          <attvalue for="att1" value="FASV56"/>
          <attvalue for="att2" value="0.126047502817375"/>
        </attvalues>
        <viz:color r="255" g="99" b="71" a="1"/>
        <viz:position x="180.802748642338" y="130.421293859406" z="0"/>
        <viz:size value="5"/>
      </node>
      <node id="25" label="FASV57">
        <attvalues>
          <attvalue for="att1" value="FASV57"/>
          <attvalue for="att2" value="0.240077764900043"/>
        </attvalues>
        <viz:color r="255" g="99" b="71" a="1"/>
        <viz:position x="-106.884564791371" y="170.963759724914" z="0"/>
        <viz:size value="5"/>
      </node>
      <node id="26" label="FASV1">
        <attvalues>
          <attvalue for="att1" value="FASV1"/>
          <attvalue for="att2" value="0.569750735722183"/>
        </attvalues>
        <viz:color r="255" g="99" b="71" a="1"/>
        <viz:position x="-72.2781988037886" y="240.18678377928" z="0"/>
        <viz:size value="5"/>
      </node>
      <node id="27" label="FASV66">
        <attvalues>
          <attvalue for="att1" value="FASV66"/>
          <attvalue for="att2" value="0.0821178116871672"/>
        </attvalues>
        <viz:color r="255" g="99" b="71" a="1"/>
        <viz:position x="-229.784086528645" y="209.830500960626" z="0"/>
        <viz:size value="5"/>
      </node>
      <node id="28" label="FASV69">
        <attvalues>
          <attvalue for="att1" value="FASV69"/>
          <attvalue for="att2" value="0.206563015739915"/>
        </attvalues>
        <viz:color r="255" g="99" b="71" a="1"/>
        <viz:position x="31.3233480821356" y="140.927199349402" z="0"/>
        <viz:size value="5"/>
      </node>
      <node id="29" label="FASV73">
        <attvalues>
          <attvalue for="att1" value="FASV73"/>
          <attvalue for="att2" value="0.440231585581448"/>
        </attvalues>
        <viz:color r="255" g="99" b="71" a="1"/>
        <viz:position x="-163.261785239553" y="-182.307935131637" z="0"/>
        <viz:size value="5"/>
      </node>
      <node id="30" label="FASV77">
        <attvalues>
          <attvalue for="att1" value="FASV77"/>
          <attvalue for="att2" value="0.196815698255097"/>
        </attvalues>
        <viz:color r="255" g="99" b="71" a="1"/>
        <viz:position x="170.67720371189" y="29.3849363609597" z="0"/>
        <viz:size value="5"/>
      </node>
      <node id="31" label="FASV81">
        <attvalues>
          <attvalue for="att1" value="FASV81"/>
          <attvalue for="att2" value="0.101879496450908"/>
        </attvalues>
        <viz:color r="255" g="99" b="71" a="1"/>
        <viz:position x="-157.700318747489" y="-17.1393109552067" z="0"/>
        <viz:size value="5"/>
      </node>
      <node id="32" label="FASV83">
        <attvalues>
          <attvalue for="att1" value="FASV83"/>
          <attvalue for="att2" value="0.12284290528812"/>
        </attvalues>
        <viz:color r="255" g="99" b="71" a="1"/>
        <viz:position x="-154.000785516605" y="-163.557303873444" z="0"/>
        <viz:size value="5"/>
      </node>
      <node id="33" label="FASV84">
        <attvalues>
          <attvalue for="att1" value="FASV84"/>
          <attvalue for="att2" value="0.127249226890846"/>
        </attvalues>
        <viz:color r="255" g="99" b="71" a="1"/>
        <viz:position x="234.569674358055" y="-179.505711169332" z="0"/>
        <viz:size value="5"/>
      </node>
      <node id="34" label="FASV91">
        <attvalues>
          <attvalue for="att1" value="FASV91"/>
          <attvalue for="att2" value="0.0703676207465644"/>
        </attvalues>
        <viz:color r="255" g="99" b="71" a="1"/>
        <viz:position x="206.21410788924" y="-250" z="0"/>
        <viz:size value="5"/>
      </node>
      <node id="35" label="FASV96">
        <attvalues>
          <attvalue for="att1" value="FASV96"/>
          <attvalue for="att2" value="0.0954703013923976"/>
        </attvalues>
        <viz:color r="255" g="99" b="71" a="1"/>
        <viz:position x="104.390086880359" y="78.7467663486285" z="0"/>
        <viz:size value="5"/>
      </node>
      <node id="36" label="FASV98">
        <attvalues>
          <attvalue for="att1" value="FASV98"/>
          <attvalue for="att2" value="0.119237733067708"/>
        </attvalues>
        <viz:color r="255" g="99" b="71" a="1"/>
        <viz:position x="244.337031435282" y="229.640800080942" z="0"/>
        <viz:size value="5"/>
      </node>
      <node id="37" label="FASV102">
        <attvalues>
          <attvalue for="att1" value="FASV102"/>
          <attvalue for="att2" value="0.249958607281914"/>
        </attvalues>
        <viz:color r="255" g="99" b="71" a="1"/>
        <viz:position x="-234.456652341678" y="-126.622981444757" z="0"/>
        <viz:size value="5"/>
      </node>
      <node id="38" label="FASV103">
        <attvalues>
          <attvalue for="att1" value="FASV103"/>
          <attvalue for="att2" value="0.158093478109928"/>
        </attvalues>
        <viz:color r="255" g="99" b="71" a="1"/>
        <viz:position x="-44.8568701109453" y="-137.078574550798" z="0"/>
        <viz:size value="5"/>
      </node>
      <node id="39" label="FASV104">
        <attvalues>
          <attvalue for="att1" value="FASV104"/>
          <attvalue for="att2" value="0.750142871639846"/>
        </attvalues>
        <viz:color r="255" g="99" b="71" a="1"/>
        <viz:position x="-216.421416529878" y="-203.801510727937" z="0"/>
        <viz:size value="5"/>
      </node>
      <node id="40" label="FASV85">
        <attvalues>
          <attvalue for="att1" value="FASV85"/>
          <attvalue for="att2" value="0.802484631284349"/>
        </attvalues>
        <viz:color r="255" g="99" b="71" a="1"/>
        <viz:position x="244.177927756351" y="94.6489423154164" z="0"/>
        <viz:size value="5"/>
      </node>
      <node id="41" label="FASV107">
        <attvalues>
          <attvalue for="att1" value="FASV107"/>
          <attvalue for="att2" value="0.0984078491275483"/>
        </attvalues>
        <viz:color r="255" g="99" b="71" a="1"/>
        <viz:position x="58.0864610695297" y="204.263407063494" z="0"/>
        <viz:size value="5"/>
      </node>
      <node id="42" label="FASV111">
        <attvalues>
          <attvalue for="att1" value="FASV111"/>
          <attvalue for="att2" value="0.124712253846852"/>
        </attvalues>
        <viz:color r="255" g="99" b="71" a="1"/>
        <viz:position x="104.546683505051" y="-79.2474071627402" z="0"/>
        <viz:size value="5"/>
      </node>
      <node id="43" label="FASV71">
        <attvalues>
          <attvalue for="att1" value="FASV71"/>
          <attvalue for="att2" value="0.335948640983598"/>
        </attvalues>
        <viz:color r="255" g="99" b="71" a="1"/>
        <viz:position x="227.023031947693" y="-19.6666122204639" z="0"/>
        <viz:size value="5"/>
      </node>
      <node id="44" label="FASV118">
        <attvalues>
          <attvalue for="att1" value="FASV118"/>
          <attvalue for="att2" value="0.0850553594223179"/>
        </attvalues>
        <viz:color r="255" g="99" b="71" a="1"/>
        <viz:position x="218.29841276282" y="-107.56784679707" z="0"/>
        <viz:size value="5"/>
      </node>
      <node id="45" label="FASV130">
        <attvalues>
          <attvalue for="att1" value="FASV130"/>
          <attvalue for="att2" value="0.152485432433732"/>
        </attvalues>
        <viz:color r="255" g="99" b="71" a="1"/>
        <viz:position x="97.6503093792117" y="-34.0491098225719" z="0"/>
        <viz:size value="5"/>
      </node>
      <node id="46" label="FASV129">
        <attvalues>
          <attvalue for="att1" value="FASV129"/>
          <attvalue for="att2" value="0.205761866357601"/>
        </attvalues>
        <viz:color r="255" g="99" b="71" a="1"/>
        <viz:position x="-88.9413390499292" y="146.83255155974" z="0"/>
        <viz:size value="5"/>
      </node>
      <node id="47" label="FASV140">
        <attvalues>
          <attvalue for="att1" value="FASV140"/>
          <attvalue for="att2" value="0.096939075259973"/>
        </attvalues>
        <viz:color r="255" g="99" b="71" a="1"/>
        <viz:position x="-24.8332079407838" y="171.493353100144" z="0"/>
        <viz:size value="5"/>
      </node>
      <node id="48" label="FASV6">
        <attvalues>
          <attvalue for="att1" value="FASV6"/>
          <attvalue for="att2" value="0.163701523786125"/>
        </attvalues>
        <viz:color r="255" g="99" b="71" a="1"/>
        <viz:position x="-154.121093799464" y="202.77886579925" z="0"/>
        <viz:size value="5"/>
      </node>
      <node id="49" label="FASV29">
        <attvalues>
          <attvalue for="att1" value="FASV29"/>
          <attvalue for="att2" value="0.178389262461879"/>
        </attvalues>
        <viz:color r="255" g="99" b="71" a="1"/>
        <viz:position x="26.1637510585824" y="-196.148466562417" z="0"/>
        <viz:size value="5"/>
      </node>
      <node id="50" label="FASV139">
        <attvalues>
          <attvalue for="att1" value="FASV139"/>
          <attvalue for="att2" value="0.116166660435505"/>
        </attvalues>
        <viz:color r="255" g="99" b="71" a="1"/>
        <viz:position x="117.935535526583" y="-21.4312368598146" z="0"/>
        <viz:size value="5"/>
      </node>
      <node id="51" label="FASV153">
        <attvalues>
          <attvalue for="att1" value="FASV153"/>
          <attvalue for="att2" value="0.254231403987588"/>
        </attvalues>
        <viz:color r="255" g="99" b="71" a="1"/>
        <viz:position x="-1.20562120625578" y="155.027532756474" z="0"/>
        <viz:size value="5"/>
      </node>
      <node id="52" label="FASV149">
        <attvalues>
          <attvalue for="att1" value="FASV149"/>
          <attvalue for="att2" value="0.31925802885206"/>
        </attvalues>
        <viz:color r="255" g="99" b="71" a="1"/>
        <viz:position x="191.051076229695" y="144.309537368739" z="0"/>
        <viz:size value="5"/>
      </node>
      <node id="53" label="FASV150">
        <attvalues>
          <attvalue for="att1" value="FASV150"/>
          <attvalue for="att2" value="0.0773109153932842"/>
        </attvalues>
        <viz:color r="255" g="99" b="71" a="1"/>
        <viz:position x="250" y="241.861770552631" z="0"/>
        <viz:size value="5"/>
      </node>
      <node id="54" label="FASV160">
        <attvalues>
          <attvalue for="att1" value="FASV160"/>
          <attvalue for="att2" value="0.0901293055103055"/>
        </attvalues>
        <viz:color r="255" g="99" b="71" a="1"/>
        <viz:position x="33.3426587531815" y="-42.2666520623615" z="0"/>
        <viz:size value="5"/>
      </node>
      <node id="55" label="FASV165">
        <attvalues>
          <attvalue for="att1" value="FASV165"/>
          <attvalue for="att2" value="0.381747680672538"/>
        </attvalues>
        <viz:color r="255" g="99" b="71" a="1"/>
        <viz:position x="-94.6370118717409" y="-216.480688372877" z="0"/>
        <viz:size value="5"/>
      </node>
      <node id="56" label="FASV5">
        <attvalues>
          <attvalue for="att1" value="FASV5"/>
          <attvalue for="att2" value="0.249691557487809"/>
        </attvalues>
        <viz:color r="255" g="99" b="71" a="1"/>
        <viz:position x="-91.315913464111" y="-153.908227074606" z="0"/>
        <viz:size value="5"/>
      </node>
      <node id="57" label="FASV169">
        <attvalues>
          <attvalue for="att1" value="FASV169"/>
          <attvalue for="att2" value="2.69907226901528"/>
        </attvalues>
        <viz:color r="255" g="99" b="71" a="1"/>
        <viz:position x="152.642140857337" y="90.0881583349166" z="0"/>
        <viz:size value="5"/>
      </node>
      <node id="58" label="FASV179">
        <attvalues>
          <attvalue for="att1" value="FASV179"/>
          <attvalue for="att2" value="0.324866074528257"/>
        </attvalues>
        <viz:color r="255" g="99" b="71" a="1"/>
        <viz:position x="-113.947496156879" y="-201.445249095465" z="0"/>
        <viz:size value="5"/>
      </node>
      <node id="59" label="FASV178">
        <attvalues>
          <attvalue for="att1" value="FASV178"/>
          <attvalue for="att2" value="0.0751745170404474"/>
        </attvalues>
        <viz:color r="255" g="99" b="71" a="1"/>
        <viz:position x="-123.577378413505" y="-11.6889016258604" z="0"/>
        <viz:size value="5"/>
      </node>
      <node id="60" label="FASV187">
        <attvalues>
          <attvalue for="att1" value="FASV187"/>
          <attvalue for="att2" value="0.0814501872019057"/>
        </attvalues>
        <viz:color r="255" g="99" b="71" a="1"/>
        <viz:position x="122.056593649191" y="-204.585514918695" z="0"/>
        <viz:size value="5"/>
      </node>
      <node id="61" label="FASV195">
        <attvalues>
          <attvalue for="att1" value="FASV195"/>
          <attvalue for="att2" value="0.376273159893394"/>
        </attvalues>
        <viz:color r="255" g="99" b="71" a="1"/>
        <viz:position x="-20.535613912743" y="122.065815754929" z="0"/>
        <viz:size value="5"/>
      </node>
      <node id="62" label="FASV79">
        <attvalues>
          <attvalue for="att1" value="FASV79"/>
          <attvalue for="att2" value="0.143939839022384"/>
        </attvalues>
        <viz:color r="255" g="99" b="71" a="1"/>
        <viz:position x="-50.0388361932187" y="20.3994041613863" z="0"/>
        <viz:size value="5"/>
      </node>
      <node id="63" label="FASV214">
        <attvalues>
          <attvalue for="att1" value="FASV214"/>
          <attvalue for="att2" value="0.0847883096282133"/>
        </attvalues>
        <viz:color r="255" g="99" b="71" a="1"/>
        <viz:position x="-229.308965300497" y="126.421241563576" z="0"/>
        <viz:size value="5"/>
      </node>
      <node id="64" label="FASV217">
        <attvalues>
          <attvalue for="att1" value="FASV217"/>
          <attvalue for="att2" value="1.39867329662289"/>
        </attvalues>
        <viz:color r="255" g="99" b="71" a="1"/>
        <viz:position x="145.281136787971" y="30.7618368054478" z="0"/>
        <viz:size value="5"/>
      </node>
      <node id="65" label="FASV222">
        <attvalues>
          <attvalue for="att1" value="FASV222"/>
          <attvalue for="att2" value="0.103081220524379"/>
        </attvalues>
        <viz:color r="255" g="99" b="71" a="1"/>
        <viz:position x="11.4511373534941" y="235.282298879919" z="0"/>
        <viz:size value="5"/>
      </node>
      <node id="66" label="FASV230">
        <attvalues>
          <attvalue for="att1" value="FASV230"/>
          <attvalue for="att2" value="0.664286362835214"/>
        </attvalues>
        <viz:color r="255" g="99" b="71" a="1"/>
        <viz:position x="180.129930083316" y="-46.2813300567797" z="0"/>
        <viz:size value="5"/>
      </node>
      <node id="67" label="FASV237">
        <attvalues>
          <attvalue for="att1" value="FASV237"/>
          <attvalue for="att2" value="1.01278634414173"/>
        </attvalues>
        <viz:color r="255" g="99" b="71" a="1"/>
        <viz:position x="-0.691826100429296" y="-159.517077194907" z="0"/>
        <viz:size value="5"/>
      </node>
      <node id="68" label="FASV11">
        <attvalues>
          <attvalue for="att1" value="FASV11"/>
          <attvalue for="att2" value="0.101345396862699"/>
        </attvalues>
        <viz:color r="255" g="99" b="71" a="1"/>
        <viz:position x="-5.84462647044603" y="23.8089475342356" z="0"/>
        <viz:size value="5"/>
      </node>
      <node id="69" label="FASV236">
        <attvalues>
          <attvalue for="att1" value="FASV236"/>
          <attvalue for="att2" value="0.102413596039117"/>
        </attvalues>
        <viz:color r="255" g="99" b="71" a="1"/>
        <viz:position x="89.8065343218461" y="151.578986961106" z="0"/>
        <viz:size value="5"/>
      </node>
      <node id="70" label="FASV249">
        <attvalues>
          <attvalue for="att1" value="FASV249"/>
          <attvalue for="att2" value="0.0899957806132531"/>
        </attvalues>
        <viz:color r="255" g="99" b="71" a="1"/>
        <viz:position x="-238.591057785095" y="165.731644259366" z="0"/>
        <viz:size value="5"/>
      </node>
      <node id="71" label="FASV31">
        <attvalues>
          <attvalue for="att1" value="FASV31"/>
          <attvalue for="att2" value="0.117234859611923"/>
        </attvalues>
        <viz:color r="255" g="99" b="71" a="1"/>
        <viz:position x="122.360848925771" y="-247.185961340719" z="0"/>
        <viz:size value="5"/>
      </node>
      <node id="72" label="FASV256">
        <attvalues>
          <attvalue for="att1" value="FASV256"/>
          <attvalue for="att2" value="0.0717028697170874"/>
        </attvalues>
        <viz:color r="255" g="99" b="71" a="1"/>
        <viz:position x="6.35781162472358" y="-93.8954136464216" z="0"/>
        <viz:size value="5"/>
      </node>
      <node id="73" label="FASV276">
        <attvalues>
          <attvalue for="att1" value="FASV276"/>
          <attvalue for="att2" value="0.199219146402038"/>
        </attvalues>
        <viz:color r="255" g="99" b="71" a="1"/>
        <viz:position x="-39.6481653808765" y="233.774505724094" z="0"/>
        <viz:size value="5"/>
      </node>
      <node id="74" label="FASV286">
        <attvalues>
          <attvalue for="att1" value="FASV286"/>
          <attvalue for="att2" value="0.181727384888186"/>
        </attvalues>
        <viz:color r="255" g="99" b="71" a="1"/>
        <viz:position x="83.1919276089908" y="-127.505539656622" z="0"/>
        <viz:size value="5"/>
      </node>
      <node id="75" label="FASV290">
        <attvalues>
          <attvalue for="att1" value="FASV290"/>
          <attvalue for="att2" value="0.243148837532246"/>
        </attvalues>
        <viz:color r="255" g="99" b="71" a="1"/>
        <viz:position x="-205.580628727566" y="204.867418291731" z="0"/>
        <viz:size value="5"/>
      </node>
      <node id="76" label="FASV297">
        <attvalues>
          <attvalue for="att1" value="FASV297"/>
          <attvalue for="att2" value="0.206162441048758"/>
        </attvalues>
        <viz:color r="255" g="99" b="71" a="1"/>
        <viz:position x="-229.094547156629" y="-196.927036182037" z="0"/>
        <viz:size value="5"/>
      </node>
      <node id="77" label="FASV302">
        <attvalues>
          <attvalue for="att1" value="FASV302"/>
          <attvalue for="att2" value="0.0853224092164225"/>
        </attvalues>
        <viz:color r="255" g="99" b="71" a="1"/>
        <viz:position x="-110.327069984543" y="244.392972875583" z="0"/>
        <viz:size value="5"/>
      </node>
      <node id="78" label="FASV312">
        <attvalues>
          <attvalue for="att1" value="FASV312"/>
          <attvalue for="att2" value="0.211102862239693"/>
        </attvalues>
        <viz:color r="255" g="99" b="71" a="1"/>
        <viz:position x="124.456584756215" y="214.450944585977" z="0"/>
        <viz:size value="5"/>
      </node>
      <node id="79" label="FASV363">
        <attvalues>
          <attvalue for="att1" value="FASV363"/>
          <attvalue for="att2" value="0.150883133669104"/>
        </attvalues>
        <viz:color r="255" g="99" b="71" a="1"/>
        <viz:position x="-173.41959188778" y="131.018413990521" z="0"/>
        <viz:size value="5"/>
      </node>
      <node id="80" label="FASV377">
        <attvalues>
          <attvalue for="att1" value="FASV377"/>
          <attvalue for="att2" value="0.416998253494347"/>
        </attvalues>
        <viz:color r="255" g="99" b="71" a="1"/>
        <viz:position x="170.887806296175" y="-176.298715926069" z="0"/>
        <viz:size value="5"/>
      </node>
      <node id="81" label="FASV352">
        <attvalues>
          <attvalue for="att1" value="FASV352"/>
          <attvalue for="att2" value="0.101478921759751"/>
        </attvalues>
        <viz:color r="255" g="99" b="71" a="1"/>
        <viz:position x="5.08866844784771" y="-38.6084978357595" z="0"/>
        <viz:size value="5"/>
      </node>
      <node id="82" label="FASV399">
        <attvalues>
          <attvalue for="att1" value="FASV399"/>
          <attvalue for="att2" value="0.209233513680961"/>
        </attvalues>
        <viz:color r="255" g="99" b="71" a="1"/>
        <viz:position x="16.4835073323634" y="-155.466425910716" z="0"/>
        <viz:size value="5"/>
      </node>
      <node id="83" label="FASV406">
        <attvalues>
          <attvalue for="att1" value="FASV406"/>
          <attvalue for="att2" value="0.228594623753545"/>
        </attvalues>
        <viz:color r="255" g="99" b="71" a="1"/>
        <viz:position x="-65.2430544476752" y="-237.197913435127" z="0"/>
        <viz:size value="5"/>
      </node>
      <node id="84" label="FASV408">
        <attvalues>
          <attvalue for="att1" value="FASV408"/>
          <attvalue for="att2" value="0.621958970469634"/>
        </attvalues>
        <viz:color r="255" g="99" b="71" a="1"/>
        <viz:position x="-16.3799080645962" y="-161.548401143415" z="0"/>
        <viz:size value="5"/>
      </node>
      <node id="85" label="FASV426">
        <attvalues>
          <attvalue for="att1" value="FASV426"/>
          <attvalue for="att2" value="0.0809160876136965"/>
        </attvalues>
        <viz:color r="255" g="99" b="71" a="1"/>
        <viz:position x="53.6196696672442" y="121.308070523558" z="0"/>
        <viz:size value="5"/>
      </node>
      <node id="86" label="FASV435">
        <attvalues>
          <attvalue for="att1" value="FASV435"/>
          <attvalue for="att2" value="0.517408976077679"/>
        </attvalues>
        <viz:color r="255" g="99" b="71" a="1"/>
        <viz:position x="17.5028324055805" y="-144.474154304739" z="0"/>
        <viz:size value="5"/>
      </node>
      <node id="87" label="FASV487">
        <attvalues>
          <attvalue for="att1" value="FASV487"/>
          <attvalue for="att2" value="0.226725275194813"/>
        </attvalues>
        <viz:color r="255" g="99" b="71" a="1"/>
        <viz:position x="-34.4057139310667" y="108.185649213412" z="0"/>
        <viz:size value="5"/>
      </node>
      <node id="88" label="FASV522">
        <attvalues>
          <attvalue for="att1" value="FASV522"/>
          <attvalue for="att2" value="0.12631455261148"/>
        </attvalues>
        <viz:color r="255" g="99" b="71" a="1"/>
        <viz:position x="85.8284469546481" y="132.903973816792" z="0"/>
        <viz:size value="5"/>
      </node>
      <node id="89" label="FASV531">
        <attvalues>
          <attvalue for="att1" value="FASV531"/>
          <attvalue for="att2" value="0.483493652226394"/>
        </attvalues>
        <viz:color r="255" g="99" b="71" a="1"/>
        <viz:position x="-67.2180578606726" y="238.06493588948" z="0"/>
        <viz:size value="5"/>
      </node>
      <node id="90" label="FASV557">
        <attvalues>
          <attvalue for="att1" value="FASV557"/>
          <attvalue for="att2" value="0.12631455261148"/>
        </attvalues>
        <viz:color r="255" g="99" b="71" a="1"/>
        <viz:position x="33.2288198500495" y="176.418302993024" z="0"/>
        <viz:size value="5"/>
      </node>
      <node id="91" label="FASV561">
        <attvalues>
          <attvalue for="att1" value="FASV561"/>
          <attvalue for="att2" value="0.265180445545876"/>
        </attvalues>
        <viz:color r="255" g="99" b="71" a="1"/>
        <viz:position x="135.188605101678" y="196.314745564129" z="0"/>
        <viz:size value="5"/>
      </node>
      <node id="92" label="FASV63">
        <attvalues>
          <attvalue for="att1" value="FASV63"/>
          <attvalue for="att2" value="0.391227948363252"/>
        </attvalues>
        <viz:color r="255" g="99" b="71" a="1"/>
        <viz:position x="192.232155616553" y="83.4652604587272" z="0"/>
        <viz:size value="5"/>
      </node>
      <node id="93" label="FASV613">
        <attvalues>
          <attvalue for="att1" value="FASV613"/>
          <attvalue for="att2" value="0.103348270318484"/>
        </attvalues>
        <viz:color r="255" g="99" b="71" a="1"/>
        <viz:position x="-250" y="85.7166421472641" z="0"/>
        <viz:size value="5"/>
      </node>
      <node id="94" label="FASV684">
        <attvalues>
          <attvalue for="att1" value="FASV684"/>
          <attvalue for="att2" value="0.229796347827016"/>
        </attvalues>
        <viz:color r="255" g="99" b="71" a="1"/>
        <viz:position x="38.059229444027" y="-124.370398895756" z="0"/>
        <viz:size value="5"/>
      </node>
      <node id="95" label="FASV743">
        <attvalues>
          <attvalue for="att1" value="FASV743"/>
          <attvalue for="att2" value="0.264646345957667"/>
        </attvalues>
        <viz:color r="255" g="99" b="71" a="1"/>
        <viz:position x="22.6073951643764" y="-150.796724221882" z="0"/>
        <viz:size value="5"/>
      </node>
      <node id="96" label="FASV784">
        <attvalues>
          <attvalue for="att1" value="FASV784"/>
          <attvalue for="att2" value="0.20108849496077"/>
        </attvalues>
        <viz:color r="255" g="99" b="71" a="1"/>
        <viz:position x="88.3595758750111" y="221.179066930978" z="0"/>
        <viz:size value="5"/>
      </node>
      <node id="97" label="FASV807">
        <attvalues>
          <attvalue for="att1" value="FASV807"/>
          <attvalue for="att2" value="0.201489069651927"/>
        </attvalues>
        <viz:color r="255" g="99" b="71" a="1"/>
        <viz:position x="-195.229508613002" y="-222.279396403295" z="0"/>
        <viz:size value="5"/>
      </node>
      <node id="98" label="FASV823">
        <attvalues>
          <attvalue for="att1" value="FASV823"/>
          <attvalue for="att2" value="0.183463208549866"/>
        </attvalues>
        <viz:color r="255" g="99" b="71" a="1"/>
        <viz:position x="69.6282694904601" y="-5.35509945424914" z="0"/>
        <viz:size value="5"/>
      </node>
      <node id="99" label="FASV873">
        <attvalues>
          <attvalue for="att1" value="FASV873"/>
          <attvalue for="att2" value="0.208165314504543"/>
        </attvalues>
        <viz:color r="255" g="99" b="71" a="1"/>
        <viz:position x="116.392695645729" y="31.9201848425824" z="0"/>
        <viz:size value="5"/>
      </node>
      <node id="100" label="FASV951">
        <attvalues>
          <attvalue for="att1" value="FASV951"/>
          <attvalue for="att2" value="0.115098461259086"/>
        </attvalues>
        <viz:color r="255" g="99" b="71" a="1"/>
        <viz:position x="-104.033862669997" y="-46.1574518383518" z="0"/>
        <viz:size value="5"/>
      </node>
      <node id="101" label="FASV120">
        <attvalues>
          <attvalue for="att1" value="FASV120"/>
          <attvalue for="att2" value="0.0735722182758197"/>
        </attvalues>
        <viz:color r="255" g="99" b="71" a="1"/>
        <viz:position x="-166.167601143547" y="-210.599932816378" z="0"/>
        <viz:size value="5"/>
      </node>
      <node id="102" label="FASV1237">
        <attvalues>
          <attvalue for="att1" value="FASV1237"/>
          <attvalue for="att2" value="0.101478921759751"/>
        </attvalues>
        <viz:color r="255" g="99" b="71" a="1"/>
        <viz:position x="-169.609562925339" y="-43.3296615639585" z="0"/>
        <viz:size value="5"/>
      </node>
      <node id="103" label="FASV1430">
        <attvalues>
          <attvalue for="att1" value="FASV1430"/>
          <attvalue for="att2" value="0.0739727929669766"/>
        </attvalues>
        <viz:color r="255" g="99" b="71" a="1"/>
        <viz:position x="-8.72805951217367" y="7.58448587361397" z="0"/>
        <viz:size value="5"/>
      </node>
      <node id="104" label="BASV6">
        <attvalues>
          <attvalue for="att1" value="BASV6"/>
          <attvalue for="att2" value="0.654004945762187"/>
        </attvalues>
        <viz:color r="255" g="99" b="71" a="1"/>
        <viz:position x="-157.213342751152" y="187.396436367738" z="0"/>
        <viz:size value="5"/>
      </node>
      <node id="105" label="BASV8">
        <attvalues>
          <attvalue for="att1" value="BASV8"/>
          <attvalue for="att2" value="0.245952860370345"/>
        </attvalues>
        <viz:color r="255" g="99" b="71" a="1"/>
        <viz:position x="47.7222272326209" y="-200.111694869041" z="0"/>
        <viz:size value="5"/>
      </node>
      <node id="106" label="BASV9">
        <attvalues>
          <attvalue for="att1" value="BASV9"/>
          <attvalue for="att2" value="0.25957239986968"/>
        </attvalues>
        <viz:color r="255" g="99" b="71" a="1"/>
        <viz:position x="174.840544336553" y="-12.8265939995996" z="0"/>
        <viz:size value="5"/>
      </node>
      <node id="107" label="BASV10">
        <attvalues>
          <attvalue for="att1" value="BASV10"/>
          <attvalue for="att2" value="0.183863783241023"/>
        </attvalues>
        <viz:color r="255" g="99" b="71" a="1"/>
        <viz:position x="221.580601570683" y="-27.5363277570636" z="0"/>
        <viz:size value="5"/>
      </node>
      <node id="108" label="BASV11">
        <attvalues>
          <attvalue for="att1" value="BASV11"/>
          <attvalue for="att2" value="0.38882450021631"/>
        </attvalues>
        <viz:color r="255" g="99" b="71" a="1"/>
        <viz:position x="-74.3828596293439" y="-209.439454433113" z="0"/>
        <viz:size value="5"/>
      </node>
      <node id="109" label="BASV12">
        <attvalues>
          <attvalue for="att1" value="BASV12"/>
          <attvalue for="att2" value="0.261708798222517"/>
        </attvalues>
        <viz:color r="255" g="99" b="71" a="1"/>
        <viz:position x="246.126066991872" y="117.831132904392" z="0"/>
        <viz:size value="5"/>
      </node>
      <node id="110" label="BASV13">
        <attvalues>
          <attvalue for="att1" value="BASV13"/>
          <attvalue for="att2" value="0.292953624132756"/>
        </attvalues>
        <viz:color r="255" g="99" b="71" a="1"/>
        <viz:position x="116.039705948262" y="-166.013373391314" z="0"/>
        <viz:size value="5"/>
      </node>
      <node id="111" label="BASV16">
        <attvalues>
          <attvalue for="att1" value="BASV16"/>
          <attvalue for="att2" value="0.212705161004321"/>
        </attvalues>
        <viz:color r="255" g="99" b="71" a="1"/>
        <viz:position x="83.0799466395131" y="-75.0580774806099" z="0"/>
        <viz:size value="5"/>
      </node>
      <node id="112" label="BASV17">
        <attvalues>
          <attvalue for="att1" value="BASV17"/>
          <attvalue for="att2" value="0.201889644343084"/>
        </attvalues>
        <viz:color r="255" g="99" b="71" a="1"/>
        <viz:position x="31.1662966483096" y="50.9211263147881" z="0"/>
        <viz:size value="5"/>
      </node>
      <node id="113" label="BASV18">
        <attvalues>
          <attvalue for="att1" value="BASV18"/>
          <attvalue for="att2" value="0.228594623753545"/>
        </attvalues>
        <viz:color r="255" g="99" b="71" a="1"/>
        <viz:position x="16.732397295048" y="-41.5046715613797" z="0"/>
        <viz:size value="5"/>
      </node>
      <node id="114" label="BASV19">
        <attvalues>
          <attvalue for="att1" value="BASV19"/>
          <attvalue for="att2" value="0.133524897052304"/>
        </attvalues>
        <viz:color r="255" g="99" b="71" a="1"/>
        <viz:position x="226.987944868271" y="-202.01274116646" z="0"/>
        <viz:size value="5"/>
      </node>
      <node id="115" label="BASV20">
        <attvalues>
          <attvalue for="att1" value="BASV20"/>
          <attvalue for="att2" value="0.16223274991855"/>
        </attvalues>
        <viz:color r="255" g="99" b="71" a="1"/>
        <viz:position x="-160.002965244651" y="-26.3362696652527" z="0"/>
        <viz:size value="5"/>
      </node>
      <node id="116" label="BASV21">
        <attvalues>
          <attvalue for="att1" value="BASV21"/>
          <attvalue for="att2" value="0.233401520047428"/>
        </attvalues>
        <viz:color r="255" g="99" b="71" a="1"/>
        <viz:position x="-101.522117821093" y="203.514792640737" z="0"/>
        <viz:size value="5"/>
      </node>
      <node id="117" label="BASV22">
        <attvalues>
          <attvalue for="att1" value="BASV22"/>
          <attvalue for="att2" value="0.177855162873669"/>
        </attvalues>
        <viz:color r="255" g="99" b="71" a="1"/>
        <viz:position x="-27.2364153919334" y="-53.6515664264931" z="0"/>
        <viz:size value="5"/>
      </node>
      <node id="118" label="BASV23">
        <attvalues>
          <attvalue for="att1" value="BASV23"/>
          <attvalue for="att2" value="0.131254973802415"/>
        </attvalues>
        <viz:color r="255" g="99" b="71" a="1"/>
        <viz:position x="57.9185587510206" y="-22.2294288080364" z="0"/>
        <viz:size value="5"/>
      </node>
      <node id="119" label="BASV24">
        <attvalues>
          <attvalue for="att1" value="BASV24"/>
          <attvalue for="att2" value="0.178522787358931"/>
        </attvalues>
        <viz:color r="255" g="99" b="71" a="1"/>
        <viz:position x="-121.201299530821" y="102.757445489693" z="0"/>
        <viz:size value="5"/>
      </node>
      <node id="120" label="BASV25">
        <attvalues>
          <attvalue for="att1" value="BASV25"/>
          <attvalue for="att2" value="0.124979303640957"/>
        </attvalues>
        <viz:color r="255" g="99" b="71" a="1"/>
        <viz:position x="-108.215303990306" y="166.326685848996" z="0"/>
        <viz:size value="5"/>
      </node>
      <node id="121" label="BASV26">
        <attvalues>
          <attvalue for="att1" value="BASV26"/>
          <attvalue for="att2" value="0.153019532021941"/>
        </attvalues>
        <viz:color r="255" g="99" b="71" a="1"/>
        <viz:position x="-26.5974969253823" y="-97.806159649967" z="0"/>
        <viz:size value="5"/>
      </node>
      <node id="122" label="BASV27">
        <attvalues>
          <attvalue for="att1" value="BASV27"/>
          <attvalue for="att2" value="0.177988687770722"/>
        </attvalues>
        <viz:color r="255" g="99" b="71" a="1"/>
        <viz:position x="-33.4416267544005" y="-208.206545480606" z="0"/>
        <viz:size value="5"/>
      </node>
      <node id="123" label="BASV28">
        <attvalues>
          <attvalue for="att1" value="BASV28"/>
          <attvalue for="att2" value="0.0973396499511299"/>
        </attvalues>
        <viz:color r="255" g="99" b="71" a="1"/>
        <viz:position x="-9.37697316155396" y="-162.796782536645" z="0"/>
        <viz:size value="5"/>
      </node>
      <node id="124" label="BASV29">
        <attvalues>
          <attvalue for="att1" value="BASV29"/>
          <attvalue for="att2" value="0.0996095732010191"/>
        </attvalues>
        <viz:color r="255" g="99" b="71" a="1"/>
        <viz:position x="-240.123535922296" y="26.2036182341664" z="0"/>
        <viz:size value="5"/>
      </node>
      <node id="125" label="BASV30">
        <attvalues>
          <attvalue for="att1" value="BASV30"/>
          <attvalue for="att2" value="0.12110708162644"/>
        </attvalues>
        <viz:color r="255" g="99" b="71" a="1"/>
        <viz:position x="-222.901218641359" y="-190.186553512427" z="0"/>
        <viz:size value="5"/>
      </node>
      <node id="126" label="BASV31">
        <attvalues>
          <attvalue for="att1" value="BASV31"/>
          <attvalue for="att2" value="0.130453824420101"/>
        </attvalues>
        <viz:color r="255" g="99" b="71" a="1"/>
        <viz:position x="-50.2283256054836" y="71.1188281293771" z="0"/>
        <viz:size value="5"/>
      </node>
      <node id="127" label="BASV32">
        <attvalues>
          <attvalue for="att1" value="BASV32"/>
          <attvalue for="att2" value="0.104817044186059"/>
        </attvalues>
        <viz:color r="255" g="99" b="71" a="1"/>
        <viz:position x="-117.280432697656" y="209.217602237723" z="0"/>
        <viz:size value="5"/>
      </node>
      <node id="128" label="BASV33">
        <attvalues>
          <attvalue for="att1" value="BASV33"/>
          <attvalue for="att2" value="0.146877386757535"/>
        </attvalues>
        <viz:color r="255" g="99" b="71" a="1"/>
        <viz:position x="168.408957774215" y="-103.714920893786" z="0"/>
        <viz:size value="5"/>
      </node>
      <node id="129" label="BASV35">
        <attvalues>
          <attvalue for="att1" value="BASV35"/>
          <attvalue for="att2" value="0.137397119066821"/>
        </attvalues>
        <viz:color r="255" g="99" b="71" a="1"/>
        <viz:position x="-241.118128345046" y="-52.0644251023902" z="0"/>
        <viz:size value="5"/>
      </node>
      <node id="130" label="BASV36">
        <attvalues>
          <attvalue for="att1" value="BASV36"/>
          <attvalue for="att2" value="0.162099225021498"/>
        </attvalues>
        <viz:color r="255" g="99" b="71" a="1"/>
        <viz:position x="-61.0983815258439" y="-132.168235486654" z="0"/>
        <viz:size value="5"/>
      </node>
      <node id="131" label="BASV38">
        <attvalues>
          <attvalue for="att1" value="BASV38"/>
          <attvalue for="att2" value="0.149013785110372"/>
        </attvalues>
        <viz:color r="255" g="99" b="71" a="1"/>
        <viz:position x="40.8046930970889" y="18.4803052640927" z="0"/>
        <viz:size value="5"/>
      </node>
      <node id="132" label="BASV39">
        <attvalues>
          <attvalue for="att1" value="BASV39"/>
          <attvalue for="att2" value="0.1332578472582"/>
        </attvalues>
        <viz:color r="255" g="99" b="71" a="1"/>
        <viz:position x="-232.19555793844" y="-104.535924154265" z="0"/>
        <viz:size value="5"/>
      </node>
      <node id="133" label="BASV40">
        <attvalues>
          <attvalue for="att1" value="BASV40"/>
          <attvalue for="att2" value="0.119504782861812"/>
        </attvalues>
        <viz:color r="255" g="99" b="71" a="1"/>
        <viz:position x="-200.484844315956" y="12.2158473280141" z="0"/>
        <viz:size value="5"/>
      </node>
      <node id="134" label="BASV41">
        <attvalues>
          <attvalue for="att1" value="BASV41"/>
          <attvalue for="att2" value="0.0940015275248223"/>
        </attvalues>
        <viz:color r="255" g="99" b="71" a="1"/>
        <viz:position x="85.6535883569845" y="-114.473137792065" z="0"/>
        <viz:size value="5"/>
      </node>
      <node id="135" label="BASV42">
        <attvalues>
          <attvalue for="att1" value="BASV42"/>
          <attvalue for="att2" value="0.123109955082225"/>
        </attvalues>
        <viz:color r="255" g="99" b="71" a="1"/>
        <viz:position x="86.9539588115651" y="-175.601130758034" z="0"/>
        <viz:size value="5"/>
      </node>
      <node id="136" label="BASV43">
        <attvalues>
          <attvalue for="att1" value="BASV43"/>
          <attvalue for="att2" value="0.122976430185172"/>
        </attvalues>
        <viz:color r="255" g="99" b="71" a="1"/>
        <viz:position x="-208.032645516282" y="-106.937105331075" z="0"/>
        <viz:size value="5"/>
      </node>
      <node id="137" label="BASV44">
        <attvalues>
          <attvalue for="att1" value="BASV44"/>
          <attvalue for="att2" value="0.122308805699911"/>
        </attvalues>
        <viz:color r="255" g="99" b="71" a="1"/>
        <viz:position x="35.210320603802" y="-165.770806652712" z="0"/>
        <viz:size value="5"/>
      </node>
      <node id="138" label="BASV45">
        <attvalues>
          <attvalue for="att1" value="BASV45"/>
          <attvalue for="att2" value="0.0941350524218746"/>
        </attvalues>
        <viz:color r="255" g="99" b="71" a="1"/>
        <viz:position x="-238.009430050095" y="71.6078416785986" z="0"/>
        <viz:size value="5"/>
      </node>
      <node id="139" label="BASV46">
        <attvalues>
          <attvalue for="att1" value="BASV46"/>
          <attvalue for="att2" value="0.1245787289498"/>
        </attvalues>
        <viz:color r="255" g="99" b="71" a="1"/>
        <viz:position x="-21.7941799162692" y="-199.423617292483" z="0"/>
        <viz:size value="5"/>
      </node>
      <node id="140" label="BASV47">
        <attvalues>
          <attvalue for="att1" value="BASV47"/>
          <attvalue for="att2" value="0.0873252826722071"/>
        </attvalues>
        <viz:color r="255" g="99" b="71" a="1"/>
        <viz:position x="170.75400416256" y="-113.409074929342" z="0"/>
        <viz:size value="5"/>
      </node>
      <node id="141" label="BASV49">
        <attvalues>
          <attvalue for="att1" value="BASV49"/>
          <attvalue for="att2" value="0.142738114948913"/>
        </attvalues>
        <viz:color r="255" g="99" b="71" a="1"/>
        <viz:position x="117.405146907129" y="110.021614246004" z="0"/>
        <viz:size value="5"/>
      </node>
      <node id="142" label="BASV50">
        <attvalues>
          <attvalue for="att1" value="BASV50"/>
          <attvalue for="att2" value="0.0906634050985147"/>
        </attvalues>
        <viz:color r="255" g="99" b="71" a="1"/>
        <viz:position x="-166.303332470146" y="-197.768367609414" z="0"/>
        <viz:size value="5"/>
      </node>
      <node id="143" label="BASV51">
        <attvalues>
          <attvalue for="att1" value="BASV51"/>
          <attvalue for="att2" value="0.0727710688935059"/>
        </attvalues>
        <viz:color r="255" g="99" b="71" a="1"/>
        <viz:position x="-68.4011561045726" y="97.5624006850082" z="0"/>
        <viz:size value="5"/>
      </node>
      <node id="144" label="BASV52">
        <attvalues>
          <attvalue for="att1" value="BASV52"/>
          <attvalue for="att2" value="0.0958708760835545"/>
        </attvalues>
        <viz:color r="255" g="99" b="71" a="1"/>
        <viz:position x="110.623483549402" y="-0.38223326218872" z="0"/>
        <viz:size value="5"/>
      </node>
      <node id="145" label="BASV54">
        <attvalues>
          <attvalue for="att1" value="BASV54"/>
          <attvalue for="att2" value="0.0936009528336654"/>
        </attvalues>
        <viz:color r="255" g="99" b="71" a="1"/>
        <viz:position x="-81.9196759208167" y="-206.155070124569" z="0"/>
        <viz:size value="5"/>
      </node>
      <node id="146" label="BASV56">
        <attvalues>
          <attvalue for="att1" value="BASV56"/>
          <attvalue for="att2" value="0.0825183863783241"/>
        </attvalues>
        <viz:color r="255" g="99" b="71" a="1"/>
        <viz:position x="123.478959486659" y="-122.234135883659" z="0"/>
        <viz:size value="5"/>
      </node>
      <node id="147" label="BASV57">
        <attvalues>
          <attvalue for="att1" value="BASV57"/>
          <attvalue for="att2" value="0.0711687701288782"/>
        </attvalues>
        <viz:color r="255" g="99" b="71" a="1"/>
        <viz:position x="11.8406340079248" y="30.5718417089542" z="0"/>
        <viz:size value="5"/>
      </node>
      <node id="148" label="BASV58">
        <attvalues>
          <attvalue for="att1" value="BASV58"/>
          <attvalue for="att2" value="0.0806490378195918"/>
        </attvalues>
        <viz:color r="255" g="99" b="71" a="1"/>
        <viz:position x="-150.185046605408" y="216.037082075154" z="0"/>
        <viz:size value="5"/>
      </node>
      <node id="149" label="BASV59">
        <attvalues>
          <attvalue for="att1" value="BASV59"/>
          <attvalue for="att2" value="0.0750409921433951"/>
        </attvalues>
        <viz:color r="255" g="99" b="71" a="1"/>
        <viz:position x="114.061966837679" y="139.373604411329" z="0"/>
        <viz:size value="5"/>
      </node>
      <node id="150" label="BASV61">
        <attvalues>
          <attvalue for="att1" value="BASV61"/>
          <attvalue for="att2" value="0.0966720254658684"/>
        </attvalues>
        <viz:color r="255" g="99" b="71" a="1"/>
        <viz:position x="-103.74169233868" y="240.748517620021" z="0"/>
        <viz:size value="5"/>
      </node>
      <node id="151" label="BASV64">
        <attvalues>
          <attvalue for="att1" value="BASV64"/>
          <attvalue for="att2" value="0.090796929995567"/>
        </attvalues>
        <viz:color r="255" g="99" b="71" a="1"/>
        <viz:position x="78.1214797824668" y="117.986749023064" z="0"/>
        <viz:size value="5"/>
      </node>
      <node id="152" label="BASV65">
        <attvalues>
          <attvalue for="att1" value="BASV65"/>
          <attvalue for="att2" value="0.0949362018041884"/>
        </attvalues>
        <viz:color r="255" g="99" b="71" a="1"/>
        <viz:position x="171.296319045492" y="-132.793807520566" z="0"/>
        <viz:size value="5"/>
      </node>
      <node id="153" label="BASV67">
        <attvalues>
          <attvalue for="att1" value="BASV67"/>
          <attvalue for="att2" value="0.0803819880254872"/>
        </attvalues>
        <viz:color r="255" g="99" b="71" a="1"/>
        <viz:position x="-101.813995328475" y="206.826931288135" z="0"/>
        <viz:size value="5"/>
      </node>
      <node id="154" label="BASV68">
        <attvalues>
          <attvalue for="att1" value="BASV68"/>
          <attvalue for="att2" value="0.0775779651873888"/>
        </attvalues>
        <viz:color r="255" g="99" b="71" a="1"/>
        <viz:position x="226.444659253938" y="250" z="0"/>
        <viz:size value="5"/>
      </node>
      <node id="155" label="BASV73">
        <attvalues>
          <attvalue for="att1" value="BASV73"/>
          <attvalue for="att2" value="0.0822513365842195"/>
        </attvalues>
        <viz:color r="255" g="99" b="71" a="1"/>
        <viz:position x="-183.885902709122" y="-184.127266316116" z="0"/>
        <viz:size value="5"/>
      </node>
      <node id="156" label="BASV74">
        <attvalues>
          <attvalue for="att1" value="BASV74"/>
          <attvalue for="att2" value="0.0786461643638073"/>
        </attvalues>
        <viz:color r="255" g="99" b="71" a="1"/>
        <viz:position x="29.0421256317196" y="-98.0766014850112" z="0"/>
        <viz:size value="5"/>
      </node>
      <node id="157" label="BASV75">
        <attvalues>
          <attvalue for="att1" value="BASV75"/>
          <attvalue for="att2" value="0.140067617007867"/>
        </attvalues>
        <viz:color r="255" g="99" b="71" a="1"/>
        <viz:position x="-122.18726037229" y="216.732155677225" z="0"/>
        <viz:size value="5"/>
      </node>
      <node id="158" label="BASV77">
        <attvalues>
          <attvalue for="att1" value="BASV77"/>
          <attvalue for="att2" value="0.0833195357606379"/>
        </attvalues>
        <viz:color r="255" g="99" b="71" a="1"/>
        <viz:position x="-98.1048225035365" y="-202.712973048227" z="0"/>
        <viz:size value="5"/>
      </node>
      <node id="159" label="BASV80">
        <attvalues>
          <attvalue for="att1" value="BASV80"/>
          <attvalue for="att2" value="0.0726375439964536"/>
        </attvalues>
        <viz:color r="255" g="99" b="71" a="1"/>
        <viz:position x="128.344418760707" y="-9.35388097732741" z="0"/>
        <viz:size value="5"/>
      </node>
      <node id="160" label="BASV86">
        <attvalues>
          <attvalue for="att1" value="BASV86"/>
          <attvalue for="att2" value="0.0865241332898932"/>
        </attvalues>
        <viz:color r="255" g="99" b="71" a="1"/>
        <viz:position x="-48.5934324739489" y="150.210527076298" z="0"/>
        <viz:size value="5"/>
      </node>
      <node id="161" label="BASV87">
        <attvalues>
          <attvalue for="att1" value="BASV87"/>
          <attvalue for="att2" value="0.108822791097628"/>
        </attvalues>
        <viz:color r="255" g="99" b="71" a="1"/>
        <viz:position x="-33.8451132434005" y="120.366416162281" z="0"/>
        <viz:size value="5"/>
      </node>
      <node id="162" label="BASV88">
        <attvalues>
          <attvalue for="att1" value="BASV88"/>
          <attvalue for="att2" value="0.0759756664227612"/>
        </attvalues>
        <viz:color r="255" g="99" b="71" a="1"/>
        <viz:position x="-116.573373794661" y="35.7112610356421" z="0"/>
        <viz:size value="5"/>
      </node>
      <node id="163" label="BASV93">
        <attvalues>
          <attvalue for="att1" value="BASV93"/>
          <attvalue for="att2" value="0.0821178116871672"/>
        </attvalues>
        <viz:color r="255" g="99" b="71" a="1"/>
        <viz:position x="-48.9956968182495" y="230.355873993659" z="0"/>
        <viz:size value="5"/>
      </node>
      <node id="164" label="BASV95">
        <attvalues>
          <attvalue for="att1" value="BASV95"/>
          <attvalue for="att2" value="0.105751718465425"/>
        </attvalues>
        <viz:color r="255" g="99" b="71" a="1"/>
        <viz:position x="27.4767703981566" y="-192.085304336408" z="0"/>
        <viz:size value="5"/>
      </node>
      <node id="165" label="BASV96">
        <attvalues>
          <attvalue for="att1" value="BASV96"/>
          <attvalue for="att2" value="0.0774444402903365"/>
        </attvalues>
        <viz:color r="255" g="99" b="71" a="1"/>
        <viz:position x="-131.517999383402" y="146.354109036247" z="0"/>
        <viz:size value="5"/>
      </node>
      <node id="166" label="BASV98">
        <attvalues>
          <attvalue for="att1" value="BASV98"/>
          <attvalue for="att2" value="0.126448077508532"/>
        </attvalues>
        <viz:color r="255" g="99" b="71" a="1"/>
        <viz:position x="65.0896997685561" y="124.173220221746" z="0"/>
        <viz:size value="5"/>
      </node>
      <node id="167" label="BASV99">
        <attvalues>
          <attvalue for="att1" value="BASV99"/>
          <attvalue for="att2" value="0.0721034444082444"/>
        </attvalues>
        <viz:color r="255" g="99" b="71" a="1"/>
        <viz:position x="-142.666861915186" y="-111.589944607782" z="0"/>
        <viz:size value="5"/>
      </node>
      <node id="168" label="BASV111">
        <attvalues>
          <attvalue for="att1" value="BASV111"/>
          <attvalue for="att2" value="0.0703676207465644"/>
        </attvalues>
        <viz:color r="255" g="99" b="71" a="1"/>
        <viz:position x="-149.151717658118" y="-116.655629135309" z="0"/>
        <viz:size value="5"/>
      </node>
      <node id="169" label="BASV116">
        <attvalues>
          <attvalue for="att1" value="BASV116"/>
          <attvalue for="att2" value="0.0721034444082444"/>
        </attvalues>
        <viz:color r="255" g="99" b="71" a="1"/>
        <viz:position x="186.562685699793" y="-114.938231625467" z="0"/>
        <viz:size value="5"/>
      </node>
      <node id="170" label="BASV122">
        <attvalues>
          <attvalue for="att1" value="BASV122"/>
          <attvalue for="att2" value="0.0702340958495121"/>
        </attvalues>
        <viz:color r="255" g="99" b="71" a="1"/>
        <viz:position x="-171.478803571245" y="66.3688960343548" z="0"/>
        <viz:size value="5"/>
      </node>
      <node id="171" label="BASV157">
        <attvalues>
          <attvalue for="att1" value="BASV157"/>
          <attvalue for="att2" value="0.0794473137461211"/>
        </attvalues>
        <viz:color r="255" g="99" b="71" a="1"/>
        <viz:position x="-78.472335357387" y="-89.6078242223518" z="0"/>
        <viz:size value="5"/>
      </node>
      <node id="172" label="BASV285">
        <attvalues>
          <attvalue for="att1" value="BASV285"/>
          <attvalue for="att2" value="0.30884308688198"/>
        </attvalues>
        <viz:color r="255" g="99" b="71" a="1"/>
        <viz:position x="90.9517131639194" y="-97.059814078816" z="0"/>
        <viz:size value="5"/>
      </node>
    </nodes>
    <edges>
      <edge id="0" label="-" source="1" target="90" weight="0.8714626">
        <attvalues>
          <attvalue for="att1" value="-"/>
        </attvalues>
      </edge>
      <edge id="1" label="+" source="1" target="98" weight="0.8576599">
        <attvalues>
          <attvalue for="att1" value="+"/>
        </attvalues>
      </edge>
      <edge id="2" label="-" source="1" target="119" weight="0.9806199">
        <attvalues>
          <attvalue for="att1" value="-"/>
        </attvalues>
      </edge>
      <edge id="3" label="-" source="1" target="170" weight="0.8255701">
        <attvalues>
          <attvalue for="att1" value="-"/>
        </attvalues>
      </edge>
      <edge id="4" label="-" source="2" target="31" weight="0.8423247">
        <attvalues>
          <attvalue for="att1" value="-"/>
        </attvalues>
      </edge>
      <edge id="5" label="+" source="2" target="53" weight="0.9646015">
        <attvalues>
          <attvalue for="att1" value="+"/>
        </attvalues>
      </edge>
      <edge id="6" label="-" source="2" target="95" weight="0.9148285">
        <attvalues>
          <attvalue for="att1" value="-"/>
        </attvalues>
      </edge>
      <edge id="7" label="-" source="2" target="136" weight="0.9417575">
        <attvalues>
          <attvalue for="att1" value="-"/>
        </attvalues>
      </edge>
      <edge id="8" label="-" source="3" target="10" weight="0.918315">
        <attvalues>
          <attvalue for="att1" value="-"/>
        </attvalues>
      </edge>
      <edge id="9" label="+" source="3" target="22" weight="0.7183011">
        <attvalues>
          <attvalue for="att1" value="+"/>
        </attvalues>
      </edge>
      <edge id="10" label="+" source="3" target="38" weight="0.8464206">
        <attvalues>
          <attvalue for="att1" value="+"/>
        </attvalues>
      </edge>
      <edge id="11" label="-" source="3" target="52" weight="0.7985853">
        <attvalues>
          <attvalue for="att1" value="-"/>
        </attvalues>
      </edge>
      <edge id="12" label="-" source="3" target="62" weight="0.7289646">
        <attvalues>
          <attvalue for="att1" value="-"/>
        </attvalues>
      </edge>
      <edge id="13" label="-" source="3" target="142" weight="1">
        <attvalues>
          <attvalue for="att1" value="-"/>
        </attvalues>
      </edge>
      <edge id="14" label="-" source="3" target="145" weight="0.9021973">
        <attvalues>
          <attvalue for="att1" value="-"/>
        </attvalues>
      </edge>
      <edge id="15" label="-" source="3" target="147" weight="0.8914183">
        <attvalues>
          <attvalue for="att1" value="-"/>
        </attvalues>
      </edge>
      <edge id="16" label="+" source="4" target="15" weight="0.7665577">
        <attvalues>
          <attvalue for="att1" value="+"/>
        </attvalues>
      </edge>
      <edge id="17" label="-" source="4" target="49" weight="0.6015435">
        <attvalues>
          <attvalue for="att1" value="-"/>
        </attvalues>
      </edge>
      <edge id="18" label="-" source="4" target="86" weight="0.4253544">
        <attvalues>
          <attvalue for="att1" value="-"/>
        </attvalues>
      </edge>
      <edge id="19" label="-" source="4" target="97" weight="0.770852">
        <attvalues>
          <attvalue for="att1" value="-"/>
        </attvalues>
      </edge>
      <edge id="20" label="+" source="4" target="152" weight="0.9372649">
        <attvalues>
          <attvalue for="att1" value="+"/>
        </attvalues>
      </edge>
      <edge id="21" label="-" source="4" target="168" weight="0.8221808">
        <attvalues>
          <attvalue for="att1" value="-"/>
        </attvalues>
      </edge>
      <edge id="22" label="+" source="5" target="29" weight="0.902998">
        <attvalues>
          <attvalue for="att1" value="+"/>
        </attvalues>
      </edge>
      <edge id="23" label="-" source="5" target="62" weight="0.9980868">
        <attvalues>
          <attvalue for="att1" value="-"/>
        </attvalues>
      </edge>
      <edge id="24" label="+" source="5" target="67" weight="0.714329">
        <attvalues>
          <attvalue for="att1" value="+"/>
        </attvalues>
      </edge>
      <edge id="25" label="-" source="5" target="95" weight="0.8044043">
        <attvalues>
          <attvalue for="att1" value="-"/>
        </attvalues>
      </edge>
      <edge id="26" label="-" source="5" target="158" weight="0.960186">
        <attvalues>
          <attvalue for="att1" value="-"/>
        </attvalues>
      </edge>
      <edge id="27" label="+" source="6" target="17" weight="0.9852589">
        <attvalues>
          <attvalue for="att1" value="+"/>
        </attvalues>
      </edge>
      <edge id="28" label="+" source="6" target="70" weight="0.9144899">
        <attvalues>
          <attvalue for="att1" value="+"/>
        </attvalues>
      </edge>
      <edge id="29" label="+" source="6" target="73" weight="0.8160105">
        <attvalues>
          <attvalue for="att1" value="+"/>
        </attvalues>
      </edge>
      <edge id="30" label="+" source="6" target="82" weight="0.7679241">
        <attvalues>
          <attvalue for="att1" value="+"/>
        </attvalues>
      </edge>
      <edge id="31" label="+" source="6" target="84" weight="0.75062">
        <attvalues>
          <attvalue for="att1" value="+"/>
        </attvalues>
      </edge>
      <edge id="32" label="-" source="6" target="96" weight="1">
        <attvalues>
          <attvalue for="att1" value="-"/>
        </attvalues>
      </edge>
      <edge id="33" label="-" source="6" target="110" weight="0.7771324">
        <attvalues>
          <attvalue for="att1" value="-"/>
        </attvalues>
      </edge>
      <edge id="34" label="+" source="7" target="11" weight="0.7530362">
        <attvalues>
          <attvalue for="att1" value="+"/>
        </attvalues>
      </edge>
      <edge id="35" label="-" source="7" target="66" weight="0.5931108">
        <attvalues>
          <attvalue for="att1" value="-"/>
        </attvalues>
      </edge>
      <edge id="36" label="-" source="7" target="82" weight="0.8348638">
        <attvalues>
          <attvalue for="att1" value="-"/>
        </attvalues>
      </edge>
      <edge id="37" label="+" source="7" target="103" weight="0.9291897">
        <attvalues>
          <attvalue for="att1" value="+"/>
        </attvalues>
      </edge>
      <edge id="38" label="-" source="7" target="137" weight="0.9774205">
        <attvalues>
          <attvalue for="att1" value="-"/>
        </attvalues>
      </edge>
      <edge id="39" label="-" source="7" target="143" weight="0.8146268">
        <attvalues>
          <attvalue for="att1" value="-"/>
        </attvalues>
      </edge>
      <edge id="40" label="-" source="8" target="67" weight="0.8940023">
        <attvalues>
          <attvalue for="att1" value="-"/>
        </attvalues>
      </edge>
      <edge id="41" label="-" source="8" target="132" weight="0.6490894">
        <attvalues>
          <attvalue for="att1" value="-"/>
        </attvalues>
      </edge>
      <edge id="42" label="-" source="8" target="135" weight="0.8358724">
        <attvalues>
          <attvalue for="att1" value="-"/>
        </attvalues>
      </edge>
      <edge id="43" label="-" source="8" target="146" weight="0.5011487">
        <attvalues>
          <attvalue for="att1" value="-"/>
        </attvalues>
      </edge>
      <edge id="44" label="+" source="9" target="26" weight="0.9048554">
        <attvalues>
          <attvalue for="att1" value="+"/>
        </attvalues>
      </edge>
      <edge id="45" label="-" source="9" target="30" weight="0.6455495">
        <attvalues>
          <attvalue for="att1" value="-"/>
        </attvalues>
      </edge>
      <edge id="46" label="+" source="9" target="42" weight="0.9330288">
        <attvalues>
          <attvalue for="att1" value="+"/>
        </attvalues>
      </edge>
      <edge id="47" label="+" source="9" target="72" weight="0.7240483">
        <attvalues>
          <attvalue for="att1" value="+"/>
        </attvalues>
      </edge>
      <edge id="48" label="+" source="9" target="128" weight="0.9655281">
        <attvalues>
          <attvalue for="att1" value="+"/>
        </attvalues>
      </edge>
      <edge id="49" label="+" source="9" target="137" weight="0.8940512">
        <attvalues>
          <attvalue for="att1" value="+"/>
        </attvalues>
      </edge>
      <edge id="50" label="+" source="9" target="157" weight="0.954226">
        <attvalues>
          <attvalue for="att1" value="+"/>
        </attvalues>
      </edge>
      <edge id="51" label="-" source="10" target="37" weight="0.6442915">
        <attvalues>
          <attvalue for="att1" value="-"/>
        </attvalues>
      </edge>
      <edge id="52" label="-" source="10" target="56" weight="0.6943202">
        <attvalues>
          <attvalue for="att1" value="-"/>
        </attvalues>
      </edge>
      <edge id="53" label="-" source="10" target="72" weight="0.7215978">
        <attvalues>
          <attvalue for="att1" value="-"/>
        </attvalues>
      </edge>
      <edge id="54" label="-" source="10" target="75" weight="0.9163636">
        <attvalues>
          <attvalue for="att1" value="-"/>
        </attvalues>
      </edge>
      <edge id="55" label="+" source="10" target="99" weight="0.93204">
        <attvalues>
          <attvalue for="att1" value="+"/>
        </attvalues>
      </edge>
      <edge id="56" label="-" source="10" target="104" weight="0.9973365">
        <attvalues>
          <attvalue for="att1" value="-"/>
        </attvalues>
      </edge>
      <edge id="57" label="-" source="11" target="14" weight="0.9800721">
        <attvalues>
          <attvalue for="att1" value="-"/>
        </attvalues>
      </edge>
      <edge id="58" label="-" source="11" target="17" weight="0.7853513">
        <attvalues>
          <attvalue for="att1" value="-"/>
        </attvalues>
      </edge>
      <edge id="59" label="-" source="11" target="19" weight="0.6851961">
        <attvalues>
          <attvalue for="att1" value="-"/>
        </attvalues>
      </edge>
      <edge id="60" label="-" source="11" target="24" weight="1">
        <attvalues>
          <attvalue for="att1" value="-"/>
        </attvalues>
      </edge>
      <edge id="61" label="-" source="11" target="27" weight="0.9142604">
        <attvalues>
          <attvalue for="att1" value="-"/>
        </attvalues>
      </edge>
      <edge id="62" label="-" source="11" target="36" weight="0.8469464">
        <attvalues>
          <attvalue for="att1" value="-"/>
        </attvalues>
      </edge>
      <edge id="63" label="-" source="11" target="38" weight="0.9580407">
        <attvalues>
          <attvalue for="att1" value="-"/>
        </attvalues>
      </edge>
      <edge id="64" label="-" source="11" target="43" weight="0.9028103">
        <attvalues>
          <attvalue for="att1" value="-"/>
        </attvalues>
      </edge>
      <edge id="65" label="+" source="11" target="51" weight="0.6522202">
        <attvalues>
          <attvalue for="att1" value="+"/>
        </attvalues>
      </edge>
      <edge id="66" label="-" source="11" target="54" weight="0.8706361">
        <attvalues>
          <attvalue for="att1" value="-"/>
        </attvalues>
      </edge>
      <edge id="67" label="+" source="11" target="56" weight="0.8210172">
        <attvalues>
          <attvalue for="att1" value="+"/>
        </attvalues>
      </edge>
      <edge id="68" label="-" source="11" target="72" weight="0.8522589">
        <attvalues>
          <attvalue for="att1" value="-"/>
        </attvalues>
      </edge>
      <edge id="69" label="-" source="11" target="82" weight="0.9498">
        <attvalues>
          <attvalue for="att1" value="-"/>
        </attvalues>
      </edge>
      <edge id="70" label="-" source="11" target="85" weight="0.9639524">
        <attvalues>
          <attvalue for="att1" value="-"/>
        </attvalues>
      </edge>
      <edge id="71" label="-" source="11" target="112" weight="0.9934845">
        <attvalues>
          <attvalue for="att1" value="-"/>
        </attvalues>
      </edge>
      <edge id="72" label="-" source="11" target="130" weight="0.912992">
        <attvalues>
          <attvalue for="att1" value="-"/>
        </attvalues>
      </edge>
      <edge id="73" label="-" source="11" target="140" weight="0.9426629">
        <attvalues>
          <attvalue for="att1" value="-"/>
        </attvalues>
      </edge>
      <edge id="74" label="-" source="12" target="19" weight="0.7382143">
        <attvalues>
          <attvalue for="att1" value="-"/>
        </attvalues>
      </edge>
      <edge id="75" label="+" source="12" target="61" weight="0.9618559">
        <attvalues>
          <attvalue for="att1" value="+"/>
        </attvalues>
      </edge>
      <edge id="76" label="-" source="12" target="72" weight="0.6367441">
        <attvalues>
          <attvalue for="att1" value="-"/>
        </attvalues>
      </edge>
      <edge id="77" label="+" source="12" target="154" weight="0.7422841">
        <attvalues>
          <attvalue for="att1" value="+"/>
        </attvalues>
      </edge>
      <edge id="78" label="-" source="12" target="171" weight="0.8606753">
        <attvalues>
          <attvalue for="att1" value="-"/>
        </attvalues>
      </edge>
      <edge id="79" label="-" source="13" target="39" weight="0.7172419">
        <attvalues>
          <attvalue for="att1" value="-"/>
        </attvalues>
      </edge>
      <edge id="80" label="-" source="13" target="44" weight="0.8936192">
        <attvalues>
          <attvalue for="att1" value="-"/>
        </attvalues>
      </edge>
      <edge id="81" label="+" source="13" target="101" weight="0.8348303">
        <attvalues>
          <attvalue for="att1" value="+"/>
        </attvalues>
      </edge>
      <edge id="82" label="-" source="13" target="122" weight="0.8985834">
        <attvalues>
          <attvalue for="att1" value="-"/>
        </attvalues>
      </edge>
      <edge id="83" label="-" source="13" target="127" weight="0.7347044">
        <attvalues>
          <attvalue for="att1" value="-"/>
        </attvalues>
      </edge>
      <edge id="84" label="+" source="13" target="139" weight="0.9978202">
        <attvalues>
          <attvalue for="att1" value="+"/>
        </attvalues>
      </edge>
      <edge id="85" label="-" source="13" target="151" weight="0.9669027">
        <attvalues>
          <attvalue for="att1" value="-"/>
        </attvalues>
      </edge>
      <edge id="86" label="+" source="13" target="166" weight="0.8677527">
        <attvalues>
          <attvalue for="att1" value="+"/>
        </attvalues>
      </edge>
      <edge id="87" label="-" source="13" target="171" weight="0.7064554">
        <attvalues>
          <attvalue for="att1" value="-"/>
        </attvalues>
      </edge>
      <edge id="88" label="-" source="14" target="28" weight="0.8282777">
        <attvalues>
          <attvalue for="att1" value="-"/>
        </attvalues>
      </edge>
      <edge id="89" label="-" source="14" target="38" weight="0.8004422">
        <attvalues>
          <attvalue for="att1" value="-"/>
        </attvalues>
      </edge>
      <edge id="90" label="-" source="14" target="85" weight="0.7716027">
        <attvalues>
          <attvalue for="att1" value="-"/>
        </attvalues>
      </edge>
      <edge id="91" label="+" source="14" target="106" weight="0.8575737">
        <attvalues>
          <attvalue for="att1" value="+"/>
        </attvalues>
      </edge>
      <edge id="92" label="+" source="14" target="128" weight="0.9828977">
        <attvalues>
          <attvalue for="att1" value="+"/>
        </attvalues>
      </edge>
      <edge id="93" label="+" source="14" target="160" weight="0.6695625">
        <attvalues>
          <attvalue for="att1" value="+"/>
        </attvalues>
      </edge>
      <edge id="94" label="+" source="14" target="166" weight="0.7723526">
        <attvalues>
          <attvalue for="att1" value="+"/>
        </attvalues>
      </edge>
      <edge id="95" label="-" source="15" target="128" weight="0.9280043">
        <attvalues>
          <attvalue for="att1" value="-"/>
        </attvalues>
      </edge>
      <edge id="96" label="-" source="15" target="154" weight="0.8075751">
        <attvalues>
          <attvalue for="att1" value="-"/>
        </attvalues>
      </edge>
      <edge id="97" label="+" source="16" target="29" weight="0.9611766">
        <attvalues>
          <attvalue for="att1" value="+"/>
        </attvalues>
      </edge>
      <edge id="98" label="-" source="16" target="71" weight="0.9042266">
        <attvalues>
          <attvalue for="att1" value="-"/>
        </attvalues>
      </edge>
      <edge id="99" label="+" source="17" target="20" weight="0.9840818">
        <attvalues>
          <attvalue for="att1" value="+"/>
        </attvalues>
      </edge>
      <edge id="100" label="+" source="17" target="44" weight="0.8744114">
        <attvalues>
          <attvalue for="att1" value="+"/>
        </attvalues>
      </edge>
      <edge id="101" label="+" source="17" target="49" weight="0.8900214">
        <attvalues>
          <attvalue for="att1" value="+"/>
        </attvalues>
      </edge>
      <edge id="102" label="-" source="17" target="61" weight="0.9893455">
        <attvalues>
          <attvalue for="att1" value="-"/>
        </attvalues>
      </edge>
      <edge id="103" label="+" source="17" target="73" weight="0.8093623">
        <attvalues>
          <attvalue for="att1" value="+"/>
        </attvalues>
      </edge>
      <edge id="104" label="-" source="17" target="79" weight="0.568804">
        <attvalues>
          <attvalue for="att1" value="-"/>
        </attvalues>
      </edge>
      <edge id="105" label="-" source="17" target="88" weight="0.888387">
        <attvalues>
          <attvalue for="att1" value="-"/>
        </attvalues>
      </edge>
      <edge id="106" label="-" source="17" target="95" weight="0.7526258">
        <attvalues>
          <attvalue for="att1" value="-"/>
        </attvalues>
      </edge>
      <edge id="107" label="+" source="17" target="127" weight="0.8302433">
        <attvalues>
          <attvalue for="att1" value="+"/>
        </attvalues>
      </edge>
      <edge id="108" label="+" source="17" target="130" weight="0.9258264">
        <attvalues>
          <attvalue for="att1" value="+"/>
        </attvalues>
      </edge>
      <edge id="109" label="-" source="17" target="134" weight="0.9057048">
        <attvalues>
          <attvalue for="att1" value="-"/>
        </attvalues>
      </edge>
      <edge id="110" label="+" source="17" target="139" weight="0.9518181">
        <attvalues>
          <attvalue for="att1" value="+"/>
        </attvalues>
      </edge>
      <edge id="111" label="+" source="17" target="141" weight="0.8041341">
        <attvalues>
          <attvalue for="att1" value="+"/>
        </attvalues>
      </edge>
      <edge id="112" label="+" source="17" target="146" weight="0.8914291">
        <attvalues>
          <attvalue for="att1" value="+"/>
        </attvalues>
      </edge>
      <edge id="113" label="-" source="17" target="159" weight="0.7323329">
        <attvalues>
          <attvalue for="att1" value="-"/>
        </attvalues>
      </edge>
      <edge id="114" label="-" source="17" target="161" weight="0.9258113">
        <attvalues>
          <attvalue for="att1" value="-"/>
        </attvalues>
      </edge>
      <edge id="115" label="-" source="17" target="162" weight="0.8534657">
        <attvalues>
          <attvalue for="att1" value="-"/>
        </attvalues>
      </edge>
      <edge id="116" label="+" source="18" target="22" weight="0.6901762">
        <attvalues>
          <attvalue for="att1" value="+"/>
        </attvalues>
      </edge>
      <edge id="117" label="-" source="18" target="23" weight="0.8827112">
        <attvalues>
          <attvalue for="att1" value="-"/>
        </attvalues>
      </edge>
      <edge id="118" label="+" source="18" target="45" weight="0.7245203">
        <attvalues>
          <attvalue for="att1" value="+"/>
        </attvalues>
      </edge>
      <edge id="119" label="-" source="18" target="49" weight="0.7187884">
        <attvalues>
          <attvalue for="att1" value="-"/>
        </attvalues>
      </edge>
      <edge id="120" label="+" source="18" target="62" weight="0.7128637">
        <attvalues>
          <attvalue for="att1" value="+"/>
        </attvalues>
      </edge>
      <edge id="121" label="+" source="18" target="80" weight="0.935478">
        <attvalues>
          <attvalue for="att1" value="+"/>
        </attvalues>
      </edge>
      <edge id="122" label="+" source="18" target="93" weight="0.9757506">
        <attvalues>
          <attvalue for="att1" value="+"/>
        </attvalues>
      </edge>
      <edge id="123" label="-" source="18" target="104" weight="0.9831382">
        <attvalues>
          <attvalue for="att1" value="-"/>
        </attvalues>
      </edge>
      <edge id="124" label="+" source="19" target="35" weight="0.8067468">
        <attvalues>
          <attvalue for="att1" value="+"/>
        </attvalues>
      </edge>
      <edge id="125" label="-" source="19" target="52" weight="0.9489629">
        <attvalues>
          <attvalue for="att1" value="-"/>
        </attvalues>
      </edge>
      <edge id="126" label="-" source="19" target="79" weight="0.8325891">
        <attvalues>
          <attvalue for="att1" value="-"/>
        </attvalues>
      </edge>
      <edge id="127" label="+" source="19" target="95" weight="0.5836126">
        <attvalues>
          <attvalue for="att1" value="+"/>
        </attvalues>
      </edge>
      <edge id="128" label="+" source="19" target="112" weight="0.8534907">
        <attvalues>
          <attvalue for="att1" value="+"/>
        </attvalues>
      </edge>
      <edge id="129" label="-" source="19" target="129" weight="0.9191336">
        <attvalues>
          <attvalue for="att1" value="-"/>
        </attvalues>
      </edge>
      <edge id="130" label="+" source="19" target="134" weight="0.7335229">
        <attvalues>
          <attvalue for="att1" value="+"/>
        </attvalues>
      </edge>
      <edge id="131" label="-" source="19" target="163" weight="0.6370188">
        <attvalues>
          <attvalue for="att1" value="-"/>
        </attvalues>
      </edge>
      <edge id="132" label="+" source="19" target="172" weight="0.8838422">
        <attvalues>
          <attvalue for="att1" value="+"/>
        </attvalues>
      </edge>
      <edge id="133" label="-" source="20" target="38" weight="0.8868407">
        <attvalues>
          <attvalue for="att1" value="-"/>
        </attvalues>
      </edge>
      <edge id="134" label="-" source="20" target="43" weight="0.7589553">
        <attvalues>
          <attvalue for="att1" value="-"/>
        </attvalues>
      </edge>
      <edge id="135" label="-" source="20" target="45" weight="0.8099655">
        <attvalues>
          <attvalue for="att1" value="-"/>
        </attvalues>
      </edge>
      <edge id="136" label="+" source="20" target="55" weight="1">
        <attvalues>
          <attvalue for="att1" value="+"/>
        </attvalues>
      </edge>
      <edge id="137" label="-" source="20" target="67" weight="0.9451528">
        <attvalues>
          <attvalue for="att1" value="-"/>
        </attvalues>
      </edge>
      <edge id="138" label="+" source="20" target="82" weight="0.8618512">
        <attvalues>
          <attvalue for="att1" value="+"/>
        </attvalues>
      </edge>
      <edge id="139" label="+" source="20" target="89" weight="0.9644725">
        <attvalues>
          <attvalue for="att1" value="+"/>
        </attvalues>
      </edge>
      <edge id="140" label="-" source="20" target="97" weight="0.7623373">
        <attvalues>
          <attvalue for="att1" value="-"/>
        </attvalues>
      </edge>
      <edge id="141" label="-" source="20" target="101" weight="0.7313631">
        <attvalues>
          <attvalue for="att1" value="-"/>
        </attvalues>
      </edge>
      <edge id="142" label="-" source="20" target="102" weight="0.6612767">
        <attvalues>
          <attvalue for="att1" value="-"/>
        </attvalues>
      </edge>
      <edge id="143" label="-" source="20" target="127" weight="0.7694997">
        <attvalues>
          <attvalue for="att1" value="-"/>
        </attvalues>
      </edge>
      <edge id="144" label="-" source="20" target="135" weight="0.7240153">
        <attvalues>
          <attvalue for="att1" value="-"/>
        </attvalues>
      </edge>
      <edge id="145" label="-" source="20" target="141" weight="0.5585992">
        <attvalues>
          <attvalue for="att1" value="-"/>
        </attvalues>
      </edge>
      <edge id="146" label="-" source="20" target="148" weight="0.7552514">
        <attvalues>
          <attvalue for="att1" value="-"/>
        </attvalues>
      </edge>
      <edge id="147" label="+" source="20" target="159" weight="0.9136755">
        <attvalues>
          <attvalue for="att1" value="+"/>
        </attvalues>
      </edge>
      <edge id="148" label="-" source="21" target="63" weight="0.9684706">
        <attvalues>
          <attvalue for="att1" value="-"/>
        </attvalues>
      </edge>
      <edge id="149" label="+" source="21" target="75" weight="0.7744471">
        <attvalues>
          <attvalue for="att1" value="+"/>
        </attvalues>
      </edge>
      <edge id="150" label="-" source="21" target="90" weight="0.9831955">
        <attvalues>
          <attvalue for="att1" value="-"/>
        </attvalues>
      </edge>
      <edge id="151" label="-" source="21" target="97" weight="0.7119107">
        <attvalues>
          <attvalue for="att1" value="-"/>
        </attvalues>
      </edge>
      <edge id="152" label="+" source="21" target="105" weight="0.8104684">
        <attvalues>
          <attvalue for="att1" value="+"/>
        </attvalues>
      </edge>
      <edge id="153" label="+" source="21" target="106" weight="0.8473149">
        <attvalues>
          <attvalue for="att1" value="+"/>
        </attvalues>
      </edge>
      <edge id="154" label="-" source="21" target="111" weight="0.7246283">
        <attvalues>
          <attvalue for="att1" value="-"/>
        </attvalues>
      </edge>
      <edge id="155" label="-" source="22" target="53" weight="0.6636982">
        <attvalues>
          <attvalue for="att1" value="-"/>
        </attvalues>
      </edge>
      <edge id="156" label="-" source="22" target="69" weight="0.6993174">
        <attvalues>
          <attvalue for="att1" value="-"/>
        </attvalues>
      </edge>
      <edge id="157" label="-" source="22" target="72" weight="0.8961573">
        <attvalues>
          <attvalue for="att1" value="-"/>
        </attvalues>
      </edge>
      <edge id="158" label="+" source="22" target="96" weight="0.9737888">
        <attvalues>
          <attvalue for="att1" value="+"/>
        </attvalues>
      </edge>
      <edge id="159" label="+" source="22" target="103" weight="0.8091019">
        <attvalues>
          <attvalue for="att1" value="+"/>
        </attvalues>
      </edge>
      <edge id="160" label="-" source="22" target="122" weight="0.6216216">
        <attvalues>
          <attvalue for="att1" value="-"/>
        </attvalues>
      </edge>
      <edge id="161" label="+" source="22" target="155" weight="0.7506868">
        <attvalues>
          <attvalue for="att1" value="+"/>
        </attvalues>
      </edge>
      <edge id="162" label="-" source="22" target="159" weight="0.9972013">
        <attvalues>
          <attvalue for="att1" value="-"/>
        </attvalues>
      </edge>
      <edge id="163" label="-" source="23" target="35" weight="0.671464">
        <attvalues>
          <attvalue for="att1" value="-"/>
        </attvalues>
      </edge>
      <edge id="164" label="-" source="23" target="37" weight="0.9252732">
        <attvalues>
          <attvalue for="att1" value="-"/>
        </attvalues>
      </edge>
      <edge id="165" label="+" source="23" target="42" weight="0.8850916">
        <attvalues>
          <attvalue for="att1" value="+"/>
        </attvalues>
      </edge>
      <edge id="166" label="-" source="23" target="44" weight="0.8012957">
        <attvalues>
          <attvalue for="att1" value="-"/>
        </attvalues>
      </edge>
      <edge id="167" label="-" source="23" target="58" weight="0.8064765">
        <attvalues>
          <attvalue for="att1" value="-"/>
        </attvalues>
      </edge>
      <edge id="168" label="-" source="23" target="87" weight="0.6877077">
        <attvalues>
          <attvalue for="att1" value="-"/>
        </attvalues>
      </edge>
      <edge id="169" label="-" source="23" target="95" weight="0.7393998">
        <attvalues>
          <attvalue for="att1" value="-"/>
        </attvalues>
      </edge>
      <edge id="170" label="-" source="23" target="108" weight="0.7516938">
        <attvalues>
          <attvalue for="att1" value="-"/>
        </attvalues>
      </edge>
      <edge id="171" label="-" source="23" target="116" weight="0.7384301">
        <attvalues>
          <attvalue for="att1" value="-"/>
        </attvalues>
      </edge>
      <edge id="172" label="-" source="23" target="149" weight="0.9154269">
        <attvalues>
          <attvalue for="att1" value="-"/>
        </attvalues>
      </edge>
      <edge id="173" label="-" source="24" target="155" weight="0.8978174">
        <attvalues>
          <attvalue for="att1" value="-"/>
        </attvalues>
      </edge>
      <edge id="174" label="-" source="25" target="114" weight="0.8845851">
        <attvalues>
          <attvalue for="att1" value="-"/>
        </attvalues>
      </edge>
      <edge id="175" label="-" source="25" target="140" weight="0.8464063">
        <attvalues>
          <attvalue for="att1" value="-"/>
        </attvalues>
      </edge>
      <edge id="176" label="+" source="25" target="171" weight="0.9312987">
        <attvalues>
          <attvalue for="att1" value="+"/>
        </attvalues>
      </edge>
      <edge id="177" label="+" source="26" target="32" weight="0.8842772">
        <attvalues>
          <attvalue for="att1" value="+"/>
        </attvalues>
      </edge>
      <edge id="178" label="+" source="26" target="38" weight="0.975755">
        <attvalues>
          <attvalue for="att1" value="+"/>
        </attvalues>
      </edge>
      <edge id="179" label="+" source="26" target="43" weight="0.9375369">
        <attvalues>
          <attvalue for="att1" value="+"/>
        </attvalues>
      </edge>
      <edge id="180" label="-" source="26" target="65" weight="0.6430888">
        <attvalues>
          <attvalue for="att1" value="-"/>
        </attvalues>
      </edge>
      <edge id="181" label="-" source="26" target="81" weight="0.726441">
        <attvalues>
          <attvalue for="att1" value="-"/>
        </attvalues>
      </edge>
      <edge id="182" label="-" source="26" target="84" weight="0.9072714">
        <attvalues>
          <attvalue for="att1" value="-"/>
        </attvalues>
      </edge>
      <edge id="183" label="-" source="26" target="95" weight="0.6531765">
        <attvalues>
          <attvalue for="att1" value="-"/>
        </attvalues>
      </edge>
      <edge id="184" label="+" source="26" target="108" weight="0.9554254">
        <attvalues>
          <attvalue for="att1" value="+"/>
        </attvalues>
      </edge>
      <edge id="185" label="-" source="26" target="111" weight="0.8560228">
        <attvalues>
          <attvalue for="att1" value="-"/>
        </attvalues>
      </edge>
      <edge id="186" label="+" source="26" target="113" weight="0.9603479">
        <attvalues>
          <attvalue for="att1" value="+"/>
        </attvalues>
      </edge>
      <edge id="187" label="+" source="26" target="115" weight="0.8246987">
        <attvalues>
          <attvalue for="att1" value="+"/>
        </attvalues>
      </edge>
      <edge id="188" label="-" source="26" target="120" weight="0.5699624">
        <attvalues>
          <attvalue for="att1" value="-"/>
        </attvalues>
      </edge>
      <edge id="189" label="-" source="26" target="134" weight="0.6309164">
        <attvalues>
          <attvalue for="att1" value="-"/>
        </attvalues>
      </edge>
      <edge id="190" label="+" source="26" target="140" weight="0.9646561">
        <attvalues>
          <attvalue for="att1" value="+"/>
        </attvalues>
      </edge>
      <edge id="191" label="-" source="26" target="155" weight="0.6561965">
        <attvalues>
          <attvalue for="att1" value="-"/>
        </attvalues>
      </edge>
      <edge id="192" label="-" source="26" target="171" weight="0.7041892">
        <attvalues>
          <attvalue for="att1" value="-"/>
        </attvalues>
      </edge>
      <edge id="193" label="-" source="27" target="29" weight="0.9006082">
        <attvalues>
          <attvalue for="att1" value="-"/>
        </attvalues>
      </edge>
      <edge id="194" label="-" source="27" target="40" weight="0.6517993">
        <attvalues>
          <attvalue for="att1" value="-"/>
        </attvalues>
      </edge>
      <edge id="195" label="+" source="27" target="53" weight="0.9338136">
        <attvalues>
          <attvalue for="att1" value="+"/>
        </attvalues>
      </edge>
      <edge id="196" label="+" source="27" target="58" weight="0.9672302">
        <attvalues>
          <attvalue for="att1" value="+"/>
        </attvalues>
      </edge>
      <edge id="197" label="+" source="27" target="60" weight="0.8124508">
        <attvalues>
          <attvalue for="att1" value="+"/>
        </attvalues>
      </edge>
      <edge id="198" label="-" source="27" target="79" weight="0.6591289">
        <attvalues>
          <attvalue for="att1" value="-"/>
        </attvalues>
      </edge>
      <edge id="199" label="+" source="27" target="85" weight="0.9679727">
        <attvalues>
          <attvalue for="att1" value="+"/>
        </attvalues>
      </edge>
      <edge id="200" label="+" source="27" target="92" weight="0.9529518">
        <attvalues>
          <attvalue for="att1" value="+"/>
        </attvalues>
      </edge>
      <edge id="201" label="-" source="27" target="117" weight="0.6329869">
        <attvalues>
          <attvalue for="att1" value="-"/>
        </attvalues>
      </edge>
      <edge id="202" label="-" source="27" target="125" weight="0.7552512">
        <attvalues>
          <attvalue for="att1" value="-"/>
        </attvalues>
      </edge>
      <edge id="203" label="-" source="27" target="138" weight="0.72289">
        <attvalues>
          <attvalue for="att1" value="-"/>
        </attvalues>
      </edge>
      <edge id="204" label="-" source="27" target="146" weight="0.6805664">
        <attvalues>
          <attvalue for="att1" value="-"/>
        </attvalues>
      </edge>
      <edge id="205" label="-" source="28" target="158" weight="0.7210165">
        <attvalues>
          <attvalue for="att1" value="-"/>
        </attvalues>
      </edge>
      <edge id="206" label="-" source="28" target="161" weight="0.8751766">
        <attvalues>
          <attvalue for="att1" value="-"/>
        </attvalues>
      </edge>
      <edge id="207" label="-" source="28" target="172" weight="0.6126549">
        <attvalues>
          <attvalue for="att1" value="-"/>
        </attvalues>
      </edge>
      <edge id="208" label="+" source="29" target="42" weight="0.9827577">
        <attvalues>
          <attvalue for="att1" value="+"/>
        </attvalues>
      </edge>
      <edge id="209" label="+" source="29" target="47" weight="0.9531104">
        <attvalues>
          <attvalue for="att1" value="+"/>
        </attvalues>
      </edge>
      <edge id="210" label="+" source="29" target="49" weight="0.7645042">
        <attvalues>
          <attvalue for="att1" value="+"/>
        </attvalues>
      </edge>
      <edge id="211" label="+" source="29" target="50" weight="0.9593874">
        <attvalues>
          <attvalue for="att1" value="+"/>
        </attvalues>
      </edge>
      <edge id="212" label="-" source="29" target="68" weight="0.5901198">
        <attvalues>
          <attvalue for="att1" value="-"/>
        </attvalues>
      </edge>
      <edge id="213" label="+" source="29" target="71" weight="0.9529005">
        <attvalues>
          <attvalue for="att1" value="+"/>
        </attvalues>
      </edge>
      <edge id="214" label="+" source="29" target="81" weight="0.9570008">
        <attvalues>
          <attvalue for="att1" value="+"/>
        </attvalues>
      </edge>
      <edge id="215" label="+" source="29" target="82" weight="0.949946">
        <attvalues>
          <attvalue for="att1" value="+"/>
        </attvalues>
      </edge>
      <edge id="216" label="+" source="29" target="83" weight="0.9250979">
        <attvalues>
          <attvalue for="att1" value="+"/>
        </attvalues>
      </edge>
      <edge id="217" label="+" source="30" target="125" weight="0.9362539">
        <attvalues>
          <attvalue for="att1" value="+"/>
        </attvalues>
      </edge>
      <edge id="218" label="-" source="31" target="121" weight="0.879373">
        <attvalues>
          <attvalue for="att1" value="-"/>
        </attvalues>
      </edge>
      <edge id="219" label="+" source="31" target="133" weight="0.8145669">
        <attvalues>
          <attvalue for="att1" value="+"/>
        </attvalues>
      </edge>
      <edge id="220" label="-" source="31" target="148" weight="0.8707899">
        <attvalues>
          <attvalue for="att1" value="-"/>
        </attvalues>
      </edge>
      <edge id="221" label="+" source="31" target="168" weight="0.8586668">
        <attvalues>
          <attvalue for="att1" value="+"/>
        </attvalues>
      </edge>
      <edge id="222" label="+" source="31" target="171" weight="0.8438713">
        <attvalues>
          <attvalue for="att1" value="+"/>
        </attvalues>
      </edge>
      <edge id="223" label="-" source="32" target="61" weight="0.6523656">
        <attvalues>
          <attvalue for="att1" value="-"/>
        </attvalues>
      </edge>
      <edge id="224" label="-" source="32" target="72" weight="0.6463794">
        <attvalues>
          <attvalue for="att1" value="-"/>
        </attvalues>
      </edge>
      <edge id="225" label="-" source="32" target="80" weight="0.7241786">
        <attvalues>
          <attvalue for="att1" value="-"/>
        </attvalues>
      </edge>
      <edge id="226" label="-" source="32" target="86" weight="0.5126885">
        <attvalues>
          <attvalue for="att1" value="-"/>
        </attvalues>
      </edge>
      <edge id="227" label="-" source="32" target="93" weight="0.7415761">
        <attvalues>
          <attvalue for="att1" value="-"/>
        </attvalues>
      </edge>
      <edge id="228" label="+" source="32" target="140" weight="0.9348283">
        <attvalues>
          <attvalue for="att1" value="+"/>
        </attvalues>
      </edge>
      <edge id="229" label="+" source="32" target="155" weight="0.6610705">
        <attvalues>
          <attvalue for="att1" value="+"/>
        </attvalues>
      </edge>
      <edge id="230" label="+" source="33" target="35" weight="0.9328223">
        <attvalues>
          <attvalue for="att1" value="+"/>
        </attvalues>
      </edge>
      <edge id="231" label="-" source="33" target="39" weight="0.9600389">
        <attvalues>
          <attvalue for="att1" value="-"/>
        </attvalues>
      </edge>
      <edge id="232" label="+" source="33" target="44" weight="0.9685621">
        <attvalues>
          <attvalue for="att1" value="+"/>
        </attvalues>
      </edge>
      <edge id="233" label="+" source="33" target="46" weight="0.8162643">
        <attvalues>
          <attvalue for="att1" value="+"/>
        </attvalues>
      </edge>
      <edge id="234" label="+" source="33" target="51" weight="0.9167369">
        <attvalues>
          <attvalue for="att1" value="+"/>
        </attvalues>
      </edge>
      <edge id="235" label="+" source="33" target="62" weight="0.8945791">
        <attvalues>
          <attvalue for="att1" value="+"/>
        </attvalues>
      </edge>
      <edge id="236" label="-" source="33" target="66" weight="0.9139107">
        <attvalues>
          <attvalue for="att1" value="-"/>
        </attvalues>
      </edge>
      <edge id="237" label="+" source="33" target="82" weight="0.9777242">
        <attvalues>
          <attvalue for="att1" value="+"/>
        </attvalues>
      </edge>
      <edge id="238" label="-" source="33" target="98" weight="0.7375988">
        <attvalues>
          <attvalue for="att1" value="-"/>
        </attvalues>
      </edge>
      <edge id="239" label="-" source="33" target="102" weight="0.6926035">
        <attvalues>
          <attvalue for="att1" value="-"/>
        </attvalues>
      </edge>
      <edge id="240" label="-" source="34" target="38" weight="0.8122525">
        <attvalues>
          <attvalue for="att1" value="-"/>
        </attvalues>
      </edge>
      <edge id="241" label="-" source="34" target="72" weight="0.9426617">
        <attvalues>
          <attvalue for="att1" value="-"/>
        </attvalues>
      </edge>
      <edge id="242" label="-" source="35" target="60" weight="0.9490882">
        <attvalues>
          <attvalue for="att1" value="-"/>
        </attvalues>
      </edge>
      <edge id="243" label="-" source="35" target="68" weight="0.8913782">
        <attvalues>
          <attvalue for="att1" value="-"/>
        </attvalues>
      </edge>
      <edge id="244" label="-" source="35" target="81" weight="0.8992336">
        <attvalues>
          <attvalue for="att1" value="-"/>
        </attvalues>
      </edge>
      <edge id="245" label="+" source="35" target="87" weight="0.6527915">
        <attvalues>
          <attvalue for="att1" value="+"/>
        </attvalues>
      </edge>
      <edge id="246" label="+" source="35" target="92" weight="0.7476763">
        <attvalues>
          <attvalue for="att1" value="+"/>
        </attvalues>
      </edge>
      <edge id="247" label="+" source="35" target="116" weight="0.7021028">
        <attvalues>
          <attvalue for="att1" value="+"/>
        </attvalues>
      </edge>
      <edge id="248" label="+" source="35" target="119" weight="0.7527618">
        <attvalues>
          <attvalue for="att1" value="+"/>
        </attvalues>
      </edge>
      <edge id="249" label="+" source="35" target="121" weight="0.7649175">
        <attvalues>
          <attvalue for="att1" value="+"/>
        </attvalues>
      </edge>
      <edge id="250" label="+" source="35" target="126" weight="0.7367261">
        <attvalues>
          <attvalue for="att1" value="+"/>
        </attvalues>
      </edge>
      <edge id="251" label="+" source="35" target="127" weight="0.7425156">
        <attvalues>
          <attvalue for="att1" value="+"/>
        </attvalues>
      </edge>
      <edge id="252" label="+" source="35" target="128" weight="0.6800275">
        <attvalues>
          <attvalue for="att1" value="+"/>
        </attvalues>
      </edge>
      <edge id="253" label="+" source="35" target="130" weight="0.757052">
        <attvalues>
          <attvalue for="att1" value="+"/>
        </attvalues>
      </edge>
      <edge id="254" label="+" source="35" target="135" weight="0.6765264">
        <attvalues>
          <attvalue for="att1" value="+"/>
        </attvalues>
      </edge>
      <edge id="255" label="+" source="36" target="52" weight="0.8957403">
        <attvalues>
          <attvalue for="att1" value="+"/>
        </attvalues>
      </edge>
      <edge id="256" label="+" source="37" target="76" weight="0.9900436">
        <attvalues>
          <attvalue for="att1" value="+"/>
        </attvalues>
      </edge>
      <edge id="257" label="-" source="37" target="141" weight="1">
        <attvalues>
          <attvalue for="att1" value="-"/>
        </attvalues>
      </edge>
      <edge id="258" label="+" source="38" target="153" weight="0.9504217">
        <attvalues>
          <attvalue for="att1" value="+"/>
        </attvalues>
      </edge>
      <edge id="259" label="+" source="38" target="154" weight="0.9919765">
        <attvalues>
          <attvalue for="att1" value="+"/>
        </attvalues>
      </edge>
      <edge id="260" label="-" source="38" target="172" weight="0.9558758">
        <attvalues>
          <attvalue for="att1" value="-"/>
        </attvalues>
      </edge>
      <edge id="261" label="-" source="39" target="56" weight="0.5359369">
        <attvalues>
          <attvalue for="att1" value="-"/>
        </attvalues>
      </edge>
      <edge id="262" label="+" source="39" target="72" weight="0.6274246">
        <attvalues>
          <attvalue for="att1" value="+"/>
        </attvalues>
      </edge>
      <edge id="263" label="-" source="39" target="91" weight="0.8874905">
        <attvalues>
          <attvalue for="att1" value="-"/>
        </attvalues>
      </edge>
      <edge id="264" label="+" source="39" target="127" weight="0.8953071">
        <attvalues>
          <attvalue for="att1" value="+"/>
        </attvalues>
      </edge>
      <edge id="265" label="+" source="39" target="128" weight="0.9121143">
        <attvalues>
          <attvalue for="att1" value="+"/>
        </attvalues>
      </edge>
      <edge id="266" label="+" source="39" target="131" weight="0.711443">
        <attvalues>
          <attvalue for="att1" value="+"/>
        </attvalues>
      </edge>
      <edge id="267" label="+" source="39" target="160" weight="0.699184">
        <attvalues>
          <attvalue for="att1" value="+"/>
        </attvalues>
      </edge>
      <edge id="268" label="-" source="40" target="56" weight="0.6300756">
        <attvalues>
          <attvalue for="att1" value="-"/>
        </attvalues>
      </edge>
      <edge id="269" label="-" source="40" target="63" weight="0.858517">
        <attvalues>
          <attvalue for="att1" value="-"/>
        </attvalues>
      </edge>
      <edge id="270" label="-" source="40" target="124" weight="0.7941532">
        <attvalues>
          <attvalue for="att1" value="-"/>
        </attvalues>
      </edge>
      <edge id="271" label="+" source="40" target="157" weight="0.7828685">
        <attvalues>
          <attvalue for="att1" value="+"/>
        </attvalues>
      </edge>
      <edge id="272" label="+" source="41" target="81" weight="0.9632521">
        <attvalues>
          <attvalue for="att1" value="+"/>
        </attvalues>
      </edge>
      <edge id="273" label="+" source="41" target="82" weight="0.9905786">
        <attvalues>
          <attvalue for="att1" value="+"/>
        </attvalues>
      </edge>
      <edge id="274" label="-" source="41" target="144" weight="0.7918765">
        <attvalues>
          <attvalue for="att1" value="-"/>
        </attvalues>
      </edge>
      <edge id="275" label="-" source="41" target="151" weight="0.998765">
        <attvalues>
          <attvalue for="att1" value="-"/>
        </attvalues>
      </edge>
      <edge id="276" label="-" source="41" target="157" weight="0.8345866">
        <attvalues>
          <attvalue for="att1" value="-"/>
        </attvalues>
      </edge>
      <edge id="277" label="-" source="41" target="162" weight="0.7409376">
        <attvalues>
          <attvalue for="att1" value="-"/>
        </attvalues>
      </edge>
      <edge id="278" label="-" source="42" target="46" weight="0.8999834">
        <attvalues>
          <attvalue for="att1" value="-"/>
        </attvalues>
      </edge>
      <edge id="279" label="-" source="42" target="84" weight="0.7003715">
        <attvalues>
          <attvalue for="att1" value="-"/>
        </attvalues>
      </edge>
      <edge id="280" label="+" source="42" target="117" weight="0.8981685">
        <attvalues>
          <attvalue for="att1" value="+"/>
        </attvalues>
      </edge>
      <edge id="281" label="-" source="42" target="136" weight="0.9475064">
        <attvalues>
          <attvalue for="att1" value="-"/>
        </attvalues>
      </edge>
      <edge id="282" label="+" source="42" target="172" weight="0.9871296">
        <attvalues>
          <attvalue for="att1" value="+"/>
        </attvalues>
      </edge>
      <edge id="283" label="+" source="43" target="44" weight="0.9636207">
        <attvalues>
          <attvalue for="att1" value="+"/>
        </attvalues>
      </edge>
      <edge id="284" label="+" source="43" target="46" weight="0.8953405">
        <attvalues>
          <attvalue for="att1" value="+"/>
        </attvalues>
      </edge>
      <edge id="285" label="+" source="43" target="47" weight="0.9087917">
        <attvalues>
          <attvalue for="att1" value="+"/>
        </attvalues>
      </edge>
      <edge id="286" label="+" source="43" target="49" weight="0.9294475">
        <attvalues>
          <attvalue for="att1" value="+"/>
        </attvalues>
      </edge>
      <edge id="287" label="-" source="43" target="108" weight="0.739374">
        <attvalues>
          <attvalue for="att1" value="-"/>
        </attvalues>
      </edge>
      <edge id="288" label="-" source="43" target="115" weight="0.9735342">
        <attvalues>
          <attvalue for="att1" value="-"/>
        </attvalues>
      </edge>
      <edge id="289" label="-" source="43" target="121" weight="0.7796169">
        <attvalues>
          <attvalue for="att1" value="-"/>
        </attvalues>
      </edge>
      <edge id="290" label="-" source="43" target="126" weight="0.6832289">
        <attvalues>
          <attvalue for="att1" value="-"/>
        </attvalues>
      </edge>
      <edge id="291" label="-" source="43" target="140" weight="0.8702713">
        <attvalues>
          <attvalue for="att1" value="-"/>
        </attvalues>
      </edge>
      <edge id="292" label="+" source="43" target="162" weight="0.9852706">
        <attvalues>
          <attvalue for="att1" value="+"/>
        </attvalues>
      </edge>
      <edge id="293" label="-" source="44" target="52" weight="0.8540911">
        <attvalues>
          <attvalue for="att1" value="-"/>
        </attvalues>
      </edge>
      <edge id="294" label="-" source="44" target="104" weight="0.9056932">
        <attvalues>
          <attvalue for="att1" value="-"/>
        </attvalues>
      </edge>
      <edge id="295" label="+" source="44" target="140" weight="0.9677322">
        <attvalues>
          <attvalue for="att1" value="+"/>
        </attvalues>
      </edge>
      <edge id="296" label="+" source="44" target="141" weight="0.9700933">
        <attvalues>
          <attvalue for="att1" value="+"/>
        </attvalues>
      </edge>
      <edge id="297" label="+" source="44" target="143" weight="0.9125402">
        <attvalues>
          <attvalue for="att1" value="+"/>
        </attvalues>
      </edge>
      <edge id="298" label="+" source="44" target="144" weight="0.9812139">
        <attvalues>
          <attvalue for="att1" value="+"/>
        </attvalues>
      </edge>
      <edge id="299" label="+" source="44" target="146" weight="0.9484967">
        <attvalues>
          <attvalue for="att1" value="+"/>
        </attvalues>
      </edge>
      <edge id="300" label="+" source="44" target="148" weight="0.9589217">
        <attvalues>
          <attvalue for="att1" value="+"/>
        </attvalues>
      </edge>
      <edge id="301" label="-" source="44" target="166" weight="0.9039136">
        <attvalues>
          <attvalue for="att1" value="-"/>
        </attvalues>
      </edge>
      <edge id="302" label="-" source="45" target="91" weight="0.7601025">
        <attvalues>
          <attvalue for="att1" value="-"/>
        </attvalues>
      </edge>
      <edge id="303" label="+" source="45" target="127" weight="0.878495">
        <attvalues>
          <attvalue for="att1" value="+"/>
        </attvalues>
      </edge>
      <edge id="304" label="+" source="45" target="128" weight="0.9284982">
        <attvalues>
          <attvalue for="att1" value="+"/>
        </attvalues>
      </edge>
      <edge id="305" label="+" source="45" target="131" weight="0.9330742">
        <attvalues>
          <attvalue for="att1" value="+"/>
        </attvalues>
      </edge>
      <edge id="306" label="+" source="45" target="133" weight="0.9222072">
        <attvalues>
          <attvalue for="att1" value="+"/>
        </attvalues>
      </edge>
      <edge id="307" label="+" source="45" target="135" weight="0.8384225">
        <attvalues>
          <attvalue for="att1" value="+"/>
        </attvalues>
      </edge>
      <edge id="308" label="+" source="45" target="137" weight="0.9491979">
        <attvalues>
          <attvalue for="att1" value="+"/>
        </attvalues>
      </edge>
      <edge id="309" label="-" source="45" target="154" weight="0.786569">
        <attvalues>
          <attvalue for="att1" value="-"/>
        </attvalues>
      </edge>
      <edge id="310" label="+" source="46" target="61" weight="0.8258211">
        <attvalues>
          <attvalue for="att1" value="+"/>
        </attvalues>
      </edge>
      <edge id="311" label="+" source="46" target="116" weight="0.9917399">
        <attvalues>
          <attvalue for="att1" value="+"/>
        </attvalues>
      </edge>
      <edge id="312" label="+" source="46" target="117" weight="0.9964698">
        <attvalues>
          <attvalue for="att1" value="+"/>
        </attvalues>
      </edge>
      <edge id="313" label="+" source="46" target="119" weight="0.9405856">
        <attvalues>
          <attvalue for="att1" value="+"/>
        </attvalues>
      </edge>
      <edge id="314" label="+" source="46" target="120" weight="0.9288528">
        <attvalues>
          <attvalue for="att1" value="+"/>
        </attvalues>
      </edge>
      <edge id="315" label="+" source="46" target="122" weight="0.959577">
        <attvalues>
          <attvalue for="att1" value="+"/>
        </attvalues>
      </edge>
      <edge id="316" label="+" source="46" target="124" weight="0.9804842">
        <attvalues>
          <attvalue for="att1" value="+"/>
        </attvalues>
      </edge>
      <edge id="317" label="+" source="46" target="126" weight="0.9885762">
        <attvalues>
          <attvalue for="att1" value="+"/>
        </attvalues>
      </edge>
      <edge id="318" label="+" source="46" target="127" weight="0.9211307">
        <attvalues>
          <attvalue for="att1" value="+"/>
        </attvalues>
      </edge>
      <edge id="319" label="+" source="46" target="128" weight="0.8184197">
        <attvalues>
          <attvalue for="att1" value="+"/>
        </attvalues>
      </edge>
      <edge id="320" label="-" source="47" target="67" weight="1">
        <attvalues>
          <attvalue for="att1" value="-"/>
        </attvalues>
      </edge>
      <edge id="321" label="+" source="47" target="114" weight="0.9578288">
        <attvalues>
          <attvalue for="att1" value="+"/>
        </attvalues>
      </edge>
      <edge id="322" label="+" source="47" target="116" weight="0.9389415">
        <attvalues>
          <attvalue for="att1" value="+"/>
        </attvalues>
      </edge>
      <edge id="323" label="+" source="48" target="100" weight="0.9868136">
        <attvalues>
          <attvalue for="att1" value="+"/>
        </attvalues>
      </edge>
      <edge id="324" label="+" source="48" target="101" weight="0.9941744">
        <attvalues>
          <attvalue for="att1" value="+"/>
        </attvalues>
      </edge>
      <edge id="325" label="+" source="48" target="104" weight="0.8683865">
        <attvalues>
          <attvalue for="att1" value="+"/>
        </attvalues>
      </edge>
      <edge id="326" label="+" source="48" target="106" weight="0.9808863">
        <attvalues>
          <attvalue for="att1" value="+"/>
        </attvalues>
      </edge>
      <edge id="327" label="+" source="48" target="108" weight="0.9590423">
        <attvalues>
          <attvalue for="att1" value="+"/>
        </attvalues>
      </edge>
      <edge id="328" label="+" source="48" target="110" weight="0.9581513">
        <attvalues>
          <attvalue for="att1" value="+"/>
        </attvalues>
      </edge>
      <edge id="329" label="+" source="48" target="111" weight="0.905127">
        <attvalues>
          <attvalue for="att1" value="+"/>
        </attvalues>
      </edge>
      <edge id="330" label="+" source="48" target="112" weight="0.984297">
        <attvalues>
          <attvalue for="att1" value="+"/>
        </attvalues>
      </edge>
      <edge id="331" label="-" source="49" target="55" weight="1">
        <attvalues>
          <attvalue for="att1" value="-"/>
        </attvalues>
      </edge>
      <edge id="332" label="+" source="49" target="96" weight="0.9594895">
        <attvalues>
          <attvalue for="att1" value="+"/>
        </attvalues>
      </edge>
      <edge id="333" label="+" source="49" target="103" weight="0.9719908">
        <attvalues>
          <attvalue for="att1" value="+"/>
        </attvalues>
      </edge>
      <edge id="334" label="+" source="49" target="105" weight="0.905124">
        <attvalues>
          <attvalue for="att1" value="+"/>
        </attvalues>
      </edge>
      <edge id="335" label="+" source="49" target="106" weight="0.7879177">
        <attvalues>
          <attvalue for="att1" value="+"/>
        </attvalues>
      </edge>
      <edge id="336" label="+" source="49" target="107" weight="0.9509737">
        <attvalues>
          <attvalue for="att1" value="+"/>
        </attvalues>
      </edge>
      <edge id="337" label="+" source="49" target="109" weight="0.9684675">
        <attvalues>
          <attvalue for="att1" value="+"/>
        </attvalues>
      </edge>
      <edge id="338" label="-" source="49" target="126" weight="0.7831055">
        <attvalues>
          <attvalue for="att1" value="-"/>
        </attvalues>
      </edge>
      <edge id="339" label="+" source="49" target="159" weight="0.8396766">
        <attvalues>
          <attvalue for="att1" value="+"/>
        </attvalues>
      </edge>
      <edge id="340" label="+" source="50" target="92" weight="0.9917734">
        <attvalues>
          <attvalue for="att1" value="+"/>
        </attvalues>
      </edge>
      <edge id="341" label="+" source="50" target="93" weight="0.9833509">
        <attvalues>
          <attvalue for="att1" value="+"/>
        </attvalues>
      </edge>
      <edge id="342" label="+" source="50" target="95" weight="0.9190582">
        <attvalues>
          <attvalue for="att1" value="+"/>
        </attvalues>
      </edge>
      <edge id="343" label="+" source="50" target="96" weight="0.9430486">
        <attvalues>
          <attvalue for="att1" value="+"/>
        </attvalues>
      </edge>
      <edge id="344" label="+" source="50" target="98" weight="0.9584526">
        <attvalues>
          <attvalue for="att1" value="+"/>
        </attvalues>
      </edge>
      <edge id="345" label="+" source="50" target="100" weight="0.9873786">
        <attvalues>
          <attvalue for="att1" value="+"/>
        </attvalues>
      </edge>
      <edge id="346" label="+" source="50" target="102" weight="0.9807966">
        <attvalues>
          <attvalue for="att1" value="+"/>
        </attvalues>
      </edge>
      <edge id="347" label="+" source="50" target="103" weight="0.8995451">
        <attvalues>
          <attvalue for="att1" value="+"/>
        </attvalues>
      </edge>
      <edge id="348" label="+" source="50" target="104" weight="0.9933247">
        <attvalues>
          <attvalue for="att1" value="+"/>
        </attvalues>
      </edge>
      <edge id="349" label="+" source="50" target="106" weight="0.9708236">
        <attvalues>
          <attvalue for="att1" value="+"/>
        </attvalues>
      </edge>
      <edge id="350" label="-" source="50" target="124" weight="0.7610461">
        <attvalues>
          <attvalue for="att1" value="-"/>
        </attvalues>
      </edge>
      <edge id="351" label="-" source="51" target="55" weight="0.929886">
        <attvalues>
          <attvalue for="att1" value="-"/>
        </attvalues>
      </edge>
      <edge id="352" label="+" source="51" target="91" weight="0.993762">
        <attvalues>
          <attvalue for="att1" value="+"/>
        </attvalues>
      </edge>
      <edge id="353" label="+" source="51" target="92" weight="0.9832987">
        <attvalues>
          <attvalue for="att1" value="+"/>
        </attvalues>
      </edge>
      <edge id="354" label="+" source="51" target="94" weight="0.9148113">
        <attvalues>
          <attvalue for="att1" value="+"/>
        </attvalues>
      </edge>
      <edge id="355" label="+" source="51" target="95" weight="0.9321506">
        <attvalues>
          <attvalue for="att1" value="+"/>
        </attvalues>
      </edge>
      <edge id="356" label="+" source="51" target="97" weight="0.9426187">
        <attvalues>
          <attvalue for="att1" value="+"/>
        </attvalues>
      </edge>
      <edge id="357" label="+" source="51" target="99" weight="0.9916446">
        <attvalues>
          <attvalue for="att1" value="+"/>
        </attvalues>
      </edge>
      <edge id="358" label="+" source="51" target="101" weight="0.978209">
        <attvalues>
          <attvalue for="att1" value="+"/>
        </attvalues>
      </edge>
      <edge id="359" label="+" source="51" target="102" weight="0.8828766">
        <attvalues>
          <attvalue for="att1" value="+"/>
        </attvalues>
      </edge>
      <edge id="360" label="+" source="51" target="103" weight="0.9938749">
        <attvalues>
          <attvalue for="att1" value="+"/>
        </attvalues>
      </edge>
      <edge id="361" label="+" source="51" target="105" weight="0.9705464">
        <attvalues>
          <attvalue for="att1" value="+"/>
        </attvalues>
      </edge>
      <edge id="362" label="+" source="51" target="107" weight="0.9934164">
        <attvalues>
          <attvalue for="att1" value="+"/>
        </attvalues>
      </edge>
      <edge id="363" label="+" source="51" target="157" weight="0.9145152">
        <attvalues>
          <attvalue for="att1" value="+"/>
        </attvalues>
      </edge>
      <edge id="364" label="+" source="52" target="92" weight="0.9752451">
        <attvalues>
          <attvalue for="att1" value="+"/>
        </attvalues>
      </edge>
      <edge id="365" label="+" source="52" target="93" weight="0.9778698">
        <attvalues>
          <attvalue for="att1" value="+"/>
        </attvalues>
      </edge>
      <edge id="366" label="+" source="52" target="96" weight="0.8056887">
        <attvalues>
          <attvalue for="att1" value="+"/>
        </attvalues>
      </edge>
      <edge id="367" label="+" source="52" target="98" weight="0.9474499">
        <attvalues>
          <attvalue for="att1" value="+"/>
        </attvalues>
      </edge>
      <edge id="368" label="+" source="52" target="100" weight="0.9522372">
        <attvalues>
          <attvalue for="att1" value="+"/>
        </attvalues>
      </edge>
      <edge id="369" label="+" source="52" target="102" weight="0.9124426">
        <attvalues>
          <attvalue for="att1" value="+"/>
        </attvalues>
      </edge>
      <edge id="370" label="+" source="52" target="104" weight="0.9605632">
        <attvalues>
          <attvalue for="att1" value="+"/>
        </attvalues>
      </edge>
      <edge id="371" label="+" source="52" target="106" weight="0.9834179">
        <attvalues>
          <attvalue for="att1" value="+"/>
        </attvalues>
      </edge>
      <edge id="372" label="+" source="52" target="107" weight="0.9717489">
        <attvalues>
          <attvalue for="att1" value="+"/>
        </attvalues>
      </edge>
      <edge id="373" label="+" source="52" target="108" weight="0.9480429">
        <attvalues>
          <attvalue for="att1" value="+"/>
        </attvalues>
      </edge>
      <edge id="374" label="+" source="52" target="109" weight="0.958146">
        <attvalues>
          <attvalue for="att1" value="+"/>
        </attvalues>
      </edge>
      <edge id="375" label="+" source="52" target="110" weight="0.8460311">
        <attvalues>
          <attvalue for="att1" value="+"/>
        </attvalues>
      </edge>
      <edge id="376" label="-" source="52" target="167" weight="0.8817451">
        <attvalues>
          <attvalue for="att1" value="-"/>
        </attvalues>
      </edge>
      <edge id="377" label="-" source="53" target="55" weight="0.9983878">
        <attvalues>
          <attvalue for="att1" value="-"/>
        </attvalues>
      </edge>
      <edge id="378" label="-" source="53" target="61" weight="0.916556">
        <attvalues>
          <attvalue for="att1" value="-"/>
        </attvalues>
      </edge>
      <edge id="379" label="-" source="53" target="66" weight="0.8072991">
        <attvalues>
          <attvalue for="att1" value="-"/>
        </attvalues>
      </edge>
      <edge id="380" label="-" source="53" target="80" weight="0.9373414">
        <attvalues>
          <attvalue for="att1" value="-"/>
        </attvalues>
      </edge>
      <edge id="381" label="+" source="53" target="102" weight="0.9712365">
        <attvalues>
          <attvalue for="att1" value="+"/>
        </attvalues>
      </edge>
      <edge id="382" label="+" source="53" target="104" weight="0.9619849">
        <attvalues>
          <attvalue for="att1" value="+"/>
        </attvalues>
      </edge>
      <edge id="383" label="+" source="53" target="108" weight="0.9457424">
        <attvalues>
          <attvalue for="att1" value="+"/>
        </attvalues>
      </edge>
      <edge id="384" label="-" source="53" target="126" weight="0.5034947">
        <attvalues>
          <attvalue for="att1" value="-"/>
        </attvalues>
      </edge>
      <edge id="385" label="+" source="53" target="163" weight="0.8848672">
        <attvalues>
          <attvalue for="att1" value="+"/>
        </attvalues>
      </edge>
      <edge id="386" label="-" source="54" target="64" weight="0.9321702">
        <attvalues>
          <attvalue for="att1" value="-"/>
        </attvalues>
      </edge>
      <edge id="387" label="+" source="54" target="100" weight="0.9921445">
        <attvalues>
          <attvalue for="att1" value="+"/>
        </attvalues>
      </edge>
      <edge id="388" label="+" source="54" target="101" weight="0.9736821">
        <attvalues>
          <attvalue for="att1" value="+"/>
        </attvalues>
      </edge>
      <edge id="389" label="+" source="54" target="103" weight="0.9188348">
        <attvalues>
          <attvalue for="att1" value="+"/>
        </attvalues>
      </edge>
      <edge id="390" label="+" source="54" target="104" weight="0.8945388">
        <attvalues>
          <attvalue for="att1" value="+"/>
        </attvalues>
      </edge>
      <edge id="391" label="+" source="54" target="106" weight="0.9265741">
        <attvalues>
          <attvalue for="att1" value="+"/>
        </attvalues>
      </edge>
      <edge id="392" label="+" source="54" target="108" weight="0.9900926">
        <attvalues>
          <attvalue for="att1" value="+"/>
        </attvalues>
      </edge>
      <edge id="393" label="+" source="54" target="110" weight="0.9617937">
        <attvalues>
          <attvalue for="att1" value="+"/>
        </attvalues>
      </edge>
      <edge id="394" label="+" source="54" target="111" weight="0.8694293">
        <attvalues>
          <attvalue for="att1" value="+"/>
        </attvalues>
      </edge>
      <edge id="395" label="+" source="54" target="112" weight="0.9869741">
        <attvalues>
          <attvalue for="att1" value="+"/>
        </attvalues>
      </edge>
      <edge id="396" label="+" source="54" target="114" weight="0.9744165">
        <attvalues>
          <attvalue for="att1" value="+"/>
        </attvalues>
      </edge>
      <edge id="397" label="+" source="54" target="115" weight="0.9553461">
        <attvalues>
          <attvalue for="att1" value="+"/>
        </attvalues>
      </edge>
      <edge id="398" label="+" source="54" target="116" weight="0.981312">
        <attvalues>
          <attvalue for="att1" value="+"/>
        </attvalues>
      </edge>
      <edge id="399" label="+" source="54" target="117" weight="0.9918274">
        <attvalues>
          <attvalue for="att1" value="+"/>
        </attvalues>
      </edge>
      <edge id="400" label="+" source="54" target="118" weight="0.9658278">
        <attvalues>
          <attvalue for="att1" value="+"/>
        </attvalues>
      </edge>
      <edge id="401" label="-" source="54" target="136" weight="1">
        <attvalues>
          <attvalue for="att1" value="-"/>
        </attvalues>
      </edge>
      <edge id="402" label="-" source="55" target="71" weight="0.8003667">
        <attvalues>
          <attvalue for="att1" value="-"/>
        </attvalues>
      </edge>
      <edge id="403" label="+" source="55" target="107" weight="0.7271061">
        <attvalues>
          <attvalue for="att1" value="+"/>
        </attvalues>
      </edge>
      <edge id="404" label="+" source="55" target="108" weight="0.7437224">
        <attvalues>
          <attvalue for="att1" value="+"/>
        </attvalues>
      </edge>
      <edge id="405" label="+" source="55" target="117" weight="0.8798477">
        <attvalues>
          <attvalue for="att1" value="+"/>
        </attvalues>
      </edge>
      <edge id="406" label="+" source="55" target="118" weight="0.849973">
        <attvalues>
          <attvalue for="att1" value="+"/>
        </attvalues>
      </edge>
      <edge id="407" label="+" source="55" target="119" weight="0.7856322">
        <attvalues>
          <attvalue for="att1" value="+"/>
        </attvalues>
      </edge>
      <edge id="408" label="+" source="55" target="124" weight="0.7735086">
        <attvalues>
          <attvalue for="att1" value="+"/>
        </attvalues>
      </edge>
      <edge id="409" label="+" source="55" target="127" weight="0.729151">
        <attvalues>
          <attvalue for="att1" value="+"/>
        </attvalues>
      </edge>
      <edge id="410" label="-" source="55" target="140" weight="1">
        <attvalues>
          <attvalue for="att1" value="-"/>
        </attvalues>
      </edge>
      <edge id="411" label="-" source="55" target="146" weight="1">
        <attvalues>
          <attvalue for="att1" value="-"/>
        </attvalues>
      </edge>
      <edge id="412" label="-" source="55" target="150" weight="0.8478478">
        <attvalues>
          <attvalue for="att1" value="-"/>
        </attvalues>
      </edge>
      <edge id="413" label="-" source="56" target="80" weight="0.8647676">
        <attvalues>
          <attvalue for="att1" value="-"/>
        </attvalues>
      </edge>
      <edge id="414" label="+" source="57" target="127" weight="0.9870334">
        <attvalues>
          <attvalue for="att1" value="+"/>
        </attvalues>
      </edge>
      <edge id="415" label="+" source="57" target="128" weight="0.973142">
        <attvalues>
          <attvalue for="att1" value="+"/>
        </attvalues>
      </edge>
      <edge id="416" label="+" source="57" target="130" weight="0.9470819">
        <attvalues>
          <attvalue for="att1" value="+"/>
        </attvalues>
      </edge>
      <edge id="417" label="+" source="57" target="135" weight="0.9741725">
        <attvalues>
          <attvalue for="att1" value="+"/>
        </attvalues>
      </edge>
      <edge id="418" label="+" source="57" target="137" weight="0.9174698">
        <attvalues>
          <attvalue for="att1" value="+"/>
        </attvalues>
      </edge>
      <edge id="419" label="+" source="57" target="138" weight="0.8016281">
        <attvalues>
          <attvalue for="att1" value="+"/>
        </attvalues>
      </edge>
      <edge id="420" label="+" source="57" target="139" weight="0.9639092">
        <attvalues>
          <attvalue for="att1" value="+"/>
        </attvalues>
      </edge>
      <edge id="421" label="+" source="57" target="141" weight="0.9754383">
        <attvalues>
          <attvalue for="att1" value="+"/>
        </attvalues>
      </edge>
      <edge id="422" label="+" source="57" target="144" weight="0.9713398">
        <attvalues>
          <attvalue for="att1" value="+"/>
        </attvalues>
      </edge>
      <edge id="423" label="+" source="57" target="145" weight="0.9819417">
        <attvalues>
          <attvalue for="att1" value="+"/>
        </attvalues>
      </edge>
      <edge id="424" label="+" source="57" target="147" weight="0.9689138">
        <attvalues>
          <attvalue for="att1" value="+"/>
        </attvalues>
      </edge>
      <edge id="425" label="-" source="57" target="162" weight="0.608894">
        <attvalues>
          <attvalue for="att1" value="-"/>
        </attvalues>
      </edge>
      <edge id="426" label="-" source="57" target="166" weight="0.7711737">
        <attvalues>
          <attvalue for="att1" value="-"/>
        </attvalues>
      </edge>
      <edge id="427" label="+" source="58" target="85" weight="0.8522933">
        <attvalues>
          <attvalue for="att1" value="+"/>
        </attvalues>
      </edge>
      <edge id="428" label="-" source="58" target="104" weight="0.9514036">
        <attvalues>
          <attvalue for="att1" value="-"/>
        </attvalues>
      </edge>
      <edge id="429" label="+" source="58" target="140" weight="0.9863517">
        <attvalues>
          <attvalue for="att1" value="+"/>
        </attvalues>
      </edge>
      <edge id="430" label="+" source="58" target="141" weight="0.9699583">
        <attvalues>
          <attvalue for="att1" value="+"/>
        </attvalues>
      </edge>
      <edge id="431" label="+" source="58" target="143" weight="0.8821525">
        <attvalues>
          <attvalue for="att1" value="+"/>
        </attvalues>
      </edge>
      <edge id="432" label="+" source="58" target="144" weight="0.9321478">
        <attvalues>
          <attvalue for="att1" value="+"/>
        </attvalues>
      </edge>
      <edge id="433" label="+" source="58" target="146" weight="0.9202948">
        <attvalues>
          <attvalue for="att1" value="+"/>
        </attvalues>
      </edge>
      <edge id="434" label="+" source="58" target="148" weight="0.9949779">
        <attvalues>
          <attvalue for="att1" value="+"/>
        </attvalues>
      </edge>
      <edge id="435" label="+" source="58" target="150" weight="0.9817518">
        <attvalues>
          <attvalue for="att1" value="+"/>
        </attvalues>
      </edge>
      <edge id="436" label="+" source="58" target="151" weight="0.8779397">
        <attvalues>
          <attvalue for="att1" value="+"/>
        </attvalues>
      </edge>
      <edge id="437" label="+" source="58" target="152" weight="0.9859696">
        <attvalues>
          <attvalue for="att1" value="+"/>
        </attvalues>
      </edge>
      <edge id="438" label="+" source="58" target="154" weight="0.9614106">
        <attvalues>
          <attvalue for="att1" value="+"/>
        </attvalues>
      </edge>
      <edge id="439" label="+" source="58" target="156" weight="0.9932556">
        <attvalues>
          <attvalue for="att1" value="+"/>
        </attvalues>
      </edge>
      <edge id="440" label="+" source="58" target="157" weight="0.9954912">
        <attvalues>
          <attvalue for="att1" value="+"/>
        </attvalues>
      </edge>
      <edge id="441" label="+" source="58" target="158" weight="0.9390209">
        <attvalues>
          <attvalue for="att1" value="+"/>
        </attvalues>
      </edge>
      <edge id="442" label="+" source="58" target="160" weight="0.9920691">
        <attvalues>
          <attvalue for="att1" value="+"/>
        </attvalues>
      </edge>
      <edge id="443" label="+" source="58" target="161" weight="0.8029711">
        <attvalues>
          <attvalue for="att1" value="+"/>
        </attvalues>
      </edge>
      <edge id="444" label="+" source="58" target="163" weight="0.9556066">
        <attvalues>
          <attvalue for="att1" value="+"/>
        </attvalues>
      </edge>
      <edge id="445" label="-" source="59" target="67" weight="0.8774067">
        <attvalues>
          <attvalue for="att1" value="-"/>
        </attvalues>
      </edge>
      <edge id="446" label="-" source="59" target="119" weight="0.8832976">
        <attvalues>
          <attvalue for="att1" value="-"/>
        </attvalues>
      </edge>
      <edge id="447" label="+" source="59" target="155" weight="0.9645955">
        <attvalues>
          <attvalue for="att1" value="+"/>
        </attvalues>
      </edge>
      <edge id="448" label="+" source="59" target="156" weight="0.9869748">
        <attvalues>
          <attvalue for="att1" value="+"/>
        </attvalues>
      </edge>
      <edge id="449" label="+" source="59" target="159" weight="0.9606724">
        <attvalues>
          <attvalue for="att1" value="+"/>
        </attvalues>
      </edge>
      <edge id="450" label="+" source="59" target="161" weight="0.969558">
        <attvalues>
          <attvalue for="att1" value="+"/>
        </attvalues>
      </edge>
      <edge id="451" label="+" source="59" target="163" weight="0.9475352">
        <attvalues>
          <attvalue for="att1" value="+"/>
        </attvalues>
      </edge>
      <edge id="452" label="+" source="59" target="165" weight="0.9991393">
        <attvalues>
          <attvalue for="att1" value="+"/>
        </attvalues>
      </edge>
      <edge id="453" label="+" source="59" target="166" weight="0.96289">
        <attvalues>
          <attvalue for="att1" value="+"/>
        </attvalues>
      </edge>
      <edge id="454" label="+" source="59" target="167" weight="0.9830308">
        <attvalues>
          <attvalue for="att1" value="+"/>
        </attvalues>
      </edge>
      <edge id="455" label="+" source="59" target="169" weight="0.9672269">
        <attvalues>
          <attvalue for="att1" value="+"/>
        </attvalues>
      </edge>
      <edge id="456" label="+" source="59" target="171" weight="0.9814168">
        <attvalues>
          <attvalue for="att1" value="+"/>
        </attvalues>
      </edge>
      <edge id="457" label="+" source="59" target="172" weight="0.9696409">
        <attvalues>
          <attvalue for="att1" value="+"/>
        </attvalues>
      </edge>
      <edge id="458" label="+" source="60" target="61" weight="0.9266515">
        <attvalues>
          <attvalue for="att1" value="+"/>
        </attvalues>
      </edge>
      <edge id="459" label="+" source="60" target="63" weight="0.9509779">
        <attvalues>
          <attvalue for="att1" value="+"/>
        </attvalues>
      </edge>
      <edge id="460" label="+" source="60" target="64" weight="0.8363283">
        <attvalues>
          <attvalue for="att1" value="+"/>
        </attvalues>
      </edge>
      <edge id="461" label="+" source="60" target="66" weight="0.9283509">
        <attvalues>
          <attvalue for="att1" value="+"/>
        </attvalues>
      </edge>
      <edge id="462" label="+" source="60" target="67" weight="0.9627798">
        <attvalues>
          <attvalue for="att1" value="+"/>
        </attvalues>
      </edge>
      <edge id="463" label="-" source="60" target="84" weight="0.7502467">
        <attvalues>
          <attvalue for="att1" value="-"/>
        </attvalues>
      </edge>
      <edge id="464" label="-" source="60" target="132" weight="1">
        <attvalues>
          <attvalue for="att1" value="-"/>
        </attvalues>
      </edge>
      <edge id="465" label="+" source="60" target="172" weight="0.9863187">
        <attvalues>
          <attvalue for="att1" value="+"/>
        </attvalues>
      </edge>
      <edge id="466" label="+" source="61" target="62" weight="0.9882176">
        <attvalues>
          <attvalue for="att1" value="+"/>
        </attvalues>
      </edge>
      <edge id="467" label="+" source="61" target="71" weight="0.9548938">
        <attvalues>
          <attvalue for="att1" value="+"/>
        </attvalues>
      </edge>
      <edge id="468" label="+" source="61" target="72" weight="0.8829937">
        <attvalues>
          <attvalue for="att1" value="+"/>
        </attvalues>
      </edge>
      <edge id="469" label="+" source="61" target="73" weight="0.9756027">
        <attvalues>
          <attvalue for="att1" value="+"/>
        </attvalues>
      </edge>
      <edge id="470" label="+" source="61" target="75" weight="0.9810268">
        <attvalues>
          <attvalue for="att1" value="+"/>
        </attvalues>
      </edge>
      <edge id="471" label="+" source="61" target="78" weight="0.9722101">
        <attvalues>
          <attvalue for="att1" value="+"/>
        </attvalues>
      </edge>
      <edge id="472" label="+" source="61" target="79" weight="0.9675437">
        <attvalues>
          <attvalue for="att1" value="+"/>
        </attvalues>
      </edge>
      <edge id="473" label="+" source="61" target="81" weight="0.9559764">
        <attvalues>
          <attvalue for="att1" value="+"/>
        </attvalues>
      </edge>
      <edge id="474" label="+" source="61" target="85" weight="0.9585907">
        <attvalues>
          <attvalue for="att1" value="+"/>
        </attvalues>
      </edge>
      <edge id="475" label="+" source="61" target="86" weight="0.9656138">
        <attvalues>
          <attvalue for="att1" value="+"/>
        </attvalues>
      </edge>
      <edge id="476" label="+" source="61" target="87" weight="0.8306712">
        <attvalues>
          <attvalue for="att1" value="+"/>
        </attvalues>
      </edge>
      <edge id="477" label="-" source="61" target="151" weight="1">
        <attvalues>
          <attvalue for="att1" value="-"/>
        </attvalues>
      </edge>
      <edge id="478" label="+" source="62" target="86" weight="0.8903446">
        <attvalues>
          <attvalue for="att1" value="+"/>
        </attvalues>
      </edge>
      <edge id="479" label="+" source="62" target="88" weight="0.8384845">
        <attvalues>
          <attvalue for="att1" value="+"/>
        </attvalues>
      </edge>
      <edge id="480" label="+" source="62" target="90" weight="0.8447562">
        <attvalues>
          <attvalue for="att1" value="+"/>
        </attvalues>
      </edge>
      <edge id="481" label="+" source="62" target="94" weight="0.959108">
        <attvalues>
          <attvalue for="att1" value="+"/>
        </attvalues>
      </edge>
      <edge id="482" label="+" source="62" target="100" weight="0.8773378">
        <attvalues>
          <attvalue for="att1" value="+"/>
        </attvalues>
      </edge>
      <edge id="483" label="-" source="62" target="124" weight="0.7411606">
        <attvalues>
          <attvalue for="att1" value="-"/>
        </attvalues>
      </edge>
      <edge id="484" label="-" source="63" target="67" weight="0.9380353">
        <attvalues>
          <attvalue for="att1" value="-"/>
        </attvalues>
      </edge>
      <edge id="485" label="+" source="63" target="103" weight="0.9970271">
        <attvalues>
          <attvalue for="att1" value="+"/>
        </attvalues>
      </edge>
      <edge id="486" label="+" source="63" target="104" weight="0.9879876">
        <attvalues>
          <attvalue for="att1" value="+"/>
        </attvalues>
      </edge>
      <edge id="487" label="+" source="63" target="106" weight="0.9223924">
        <attvalues>
          <attvalue for="att1" value="+"/>
        </attvalues>
      </edge>
      <edge id="488" label="+" source="63" target="107" weight="0.9012474">
        <attvalues>
          <attvalue for="att1" value="+"/>
        </attvalues>
      </edge>
      <edge id="489" label="+" source="63" target="109" weight="0.9432142">
        <attvalues>
          <attvalue for="att1" value="+"/>
        </attvalues>
      </edge>
      <edge id="490" label="+" source="63" target="111" weight="0.992804">
        <attvalues>
          <attvalue for="att1" value="+"/>
        </attvalues>
      </edge>
      <edge id="491" label="+" source="63" target="113" weight="0.9777224">
        <attvalues>
          <attvalue for="att1" value="+"/>
        </attvalues>
      </edge>
      <edge id="492" label="+" source="63" target="114" weight="0.8670538">
        <attvalues>
          <attvalue for="att1" value="+"/>
        </attvalues>
      </edge>
      <edge id="493" label="+" source="63" target="115" weight="0.9893877">
        <attvalues>
          <attvalue for="att1" value="+"/>
        </attvalues>
      </edge>
      <edge id="494" label="+" source="63" target="117" weight="0.9790282">
        <attvalues>
          <attvalue for="att1" value="+"/>
        </attvalues>
      </edge>
      <edge id="495" label="+" source="63" target="118" weight="0.9682835">
        <attvalues>
          <attvalue for="att1" value="+"/>
        </attvalues>
      </edge>
      <edge id="496" label="+" source="63" target="119" weight="0.9940664">
        <attvalues>
          <attvalue for="att1" value="+"/>
        </attvalues>
      </edge>
      <edge id="497" label="+" source="63" target="120" weight="0.9936385">
        <attvalues>
          <attvalue for="att1" value="+"/>
        </attvalues>
      </edge>
      <edge id="498" label="+" source="63" target="121" weight="0.9696594">
        <attvalues>
          <attvalue for="att1" value="+"/>
        </attvalues>
      </edge>
      <edge id="499" label="+" source="63" target="123" weight="0.9969103">
        <attvalues>
          <attvalue for="att1" value="+"/>
        </attvalues>
      </edge>
      <edge id="500" label="+" source="63" target="126" weight="0.9811375">
        <attvalues>
          <attvalue for="att1" value="+"/>
        </attvalues>
      </edge>
      <edge id="501" label="+" source="63" target="127" weight="0.986682">
        <attvalues>
          <attvalue for="att1" value="+"/>
        </attvalues>
      </edge>
      <edge id="502" label="+" source="63" target="128" weight="0.9580698">
        <attvalues>
          <attvalue for="att1" value="+"/>
        </attvalues>
      </edge>
      <edge id="503" label="+" source="63" target="129" weight="0.9724662">
        <attvalues>
          <attvalue for="att1" value="+"/>
        </attvalues>
      </edge>
      <edge id="504" label="-" source="63" target="147" weight="0.863041">
        <attvalues>
          <attvalue for="att1" value="-"/>
        </attvalues>
      </edge>
      <edge id="505" label="+" source="64" target="72" weight="0.6708345">
        <attvalues>
          <attvalue for="att1" value="+"/>
        </attvalues>
      </edge>
      <edge id="506" label="-" source="64" target="91" weight="0.8050036">
        <attvalues>
          <attvalue for="att1" value="-"/>
        </attvalues>
      </edge>
      <edge id="507" label="+" source="64" target="127" weight="0.9167364">
        <attvalues>
          <attvalue for="att1" value="+"/>
        </attvalues>
      </edge>
      <edge id="508" label="+" source="64" target="128" weight="0.9485297">
        <attvalues>
          <attvalue for="att1" value="+"/>
        </attvalues>
      </edge>
      <edge id="509" label="+" source="64" target="131" weight="0.9429353">
        <attvalues>
          <attvalue for="att1" value="+"/>
        </attvalues>
      </edge>
      <edge id="510" label="+" source="64" target="133" weight="0.9355347">
        <attvalues>
          <attvalue for="att1" value="+"/>
        </attvalues>
      </edge>
      <edge id="511" label="+" source="64" target="135" weight="0.8837196">
        <attvalues>
          <attvalue for="att1" value="+"/>
        </attvalues>
      </edge>
      <edge id="512" label="+" source="64" target="137" weight="0.9698753">
        <attvalues>
          <attvalue for="att1" value="+"/>
        </attvalues>
      </edge>
      <edge id="513" label="+" source="64" target="138" weight="0.9904703">
        <attvalues>
          <attvalue for="att1" value="+"/>
        </attvalues>
      </edge>
      <edge id="514" label="+" source="64" target="139" weight="0.9526">
        <attvalues>
          <attvalue for="att1" value="+"/>
        </attvalues>
      </edge>
      <edge id="515" label="+" source="64" target="141" weight="0.9359102">
        <attvalues>
          <attvalue for="att1" value="+"/>
        </attvalues>
      </edge>
      <edge id="516" label="+" source="64" target="142" weight="0.8081012">
        <attvalues>
          <attvalue for="att1" value="+"/>
        </attvalues>
      </edge>
      <edge id="517" label="+" source="64" target="143" weight="0.922428">
        <attvalues>
          <attvalue for="att1" value="+"/>
        </attvalues>
      </edge>
      <edge id="518" label="+" source="64" target="144" weight="0.9325544">
        <attvalues>
          <attvalue for="att1" value="+"/>
        </attvalues>
      </edge>
      <edge id="519" label="+" source="64" target="145" weight="0.8704">
        <attvalues>
          <attvalue for="att1" value="+"/>
        </attvalues>
      </edge>
      <edge id="520" label="+" source="64" target="147" weight="0.9139412">
        <attvalues>
          <attvalue for="att1" value="+"/>
        </attvalues>
      </edge>
      <edge id="521" label="+" source="64" target="148" weight="0.838551">
        <attvalues>
          <attvalue for="att1" value="+"/>
        </attvalues>
      </edge>
      <edge id="522" label="+" source="64" target="150" weight="0.8486653">
        <attvalues>
          <attvalue for="att1" value="+"/>
        </attvalues>
      </edge>
      <edge id="523" label="+" source="64" target="151" weight="0.9216246">
        <attvalues>
          <attvalue for="att1" value="+"/>
        </attvalues>
      </edge>
      <edge id="524" label="+" source="64" target="152" weight="0.9762536">
        <attvalues>
          <attvalue for="att1" value="+"/>
        </attvalues>
      </edge>
      <edge id="525" label="+" source="64" target="153" weight="0.8893376">
        <attvalues>
          <attvalue for="att1" value="+"/>
        </attvalues>
      </edge>
      <edge id="526" label="+" source="64" target="155" weight="0.9077165">
        <attvalues>
          <attvalue for="att1" value="+"/>
        </attvalues>
      </edge>
      <edge id="527" label="-" source="64" target="172" weight="0.9271174">
        <attvalues>
          <attvalue for="att1" value="-"/>
        </attvalues>
      </edge>
      <edge id="528" label="-" source="65" target="113" weight="0.9600255">
        <attvalues>
          <attvalue for="att1" value="-"/>
        </attvalues>
      </edge>
      <edge id="529" label="+" source="65" target="154" weight="0.9593899">
        <attvalues>
          <attvalue for="att1" value="+"/>
        </attvalues>
      </edge>
      <edge id="530" label="+" source="65" target="163" weight="0.9801582">
        <attvalues>
          <attvalue for="att1" value="+"/>
        </attvalues>
      </edge>
      <edge id="531" label="+" source="65" target="164" weight="0.914008">
        <attvalues>
          <attvalue for="att1" value="+"/>
        </attvalues>
      </edge>
      <edge id="532" label="+" source="65" target="167" weight="0.9231649">
        <attvalues>
          <attvalue for="att1" value="+"/>
        </attvalues>
      </edge>
      <edge id="533" label="+" source="65" target="171" weight="0.8620059">
        <attvalues>
          <attvalue for="att1" value="+"/>
        </attvalues>
      </edge>
      <edge id="534" label="+" source="66" target="67" weight="0.9249237">
        <attvalues>
          <attvalue for="att1" value="+"/>
        </attvalues>
      </edge>
      <edge id="535" label="+" source="66" target="71" weight="0.9418832">
        <attvalues>
          <attvalue for="att1" value="+"/>
        </attvalues>
      </edge>
      <edge id="536" label="+" source="66" target="76" weight="0.9249901">
        <attvalues>
          <attvalue for="att1" value="+"/>
        </attvalues>
      </edge>
      <edge id="537" label="-" source="66" target="89" weight="0.6392019">
        <attvalues>
          <attvalue for="att1" value="-"/>
        </attvalues>
      </edge>
      <edge id="538" label="-" source="66" target="93" weight="0.7459913">
        <attvalues>
          <attvalue for="att1" value="-"/>
        </attvalues>
      </edge>
      <edge id="539" label="-" source="66" target="110" weight="0.82031">
        <attvalues>
          <attvalue for="att1" value="-"/>
        </attvalues>
      </edge>
      <edge id="540" label="+" source="66" target="126" weight="0.8714265">
        <attvalues>
          <attvalue for="att1" value="+"/>
        </attvalues>
      </edge>
      <edge id="541" label="-" source="66" target="145" weight="0.9765775">
        <attvalues>
          <attvalue for="att1" value="-"/>
        </attvalues>
      </edge>
      <edge id="542" label="+" source="67" target="76" weight="0.9800318">
        <attvalues>
          <attvalue for="att1" value="+"/>
        </attvalues>
      </edge>
      <edge id="543" label="+" source="67" target="77" weight="0.9573286">
        <attvalues>
          <attvalue for="att1" value="+"/>
        </attvalues>
      </edge>
      <edge id="544" label="+" source="67" target="79" weight="0.8408793">
        <attvalues>
          <attvalue for="att1" value="+"/>
        </attvalues>
      </edge>
      <edge id="545" label="+" source="67" target="80" weight="0.9109713">
        <attvalues>
          <attvalue for="att1" value="+"/>
        </attvalues>
      </edge>
      <edge id="546" label="+" source="67" target="82" weight="0.8743259">
        <attvalues>
          <attvalue for="att1" value="+"/>
        </attvalues>
      </edge>
      <edge id="547" label="+" source="67" target="84" weight="0.9982147">
        <attvalues>
          <attvalue for="att1" value="+"/>
        </attvalues>
      </edge>
      <edge id="548" label="+" source="67" target="86" weight="0.9740334">
        <attvalues>
          <attvalue for="att1" value="+"/>
        </attvalues>
      </edge>
      <edge id="549" label="+" source="67" target="87" weight="0.8394086">
        <attvalues>
          <attvalue for="att1" value="+"/>
        </attvalues>
      </edge>
      <edge id="550" label="+" source="67" target="88" weight="0.9740228">
        <attvalues>
          <attvalue for="att1" value="+"/>
        </attvalues>
      </edge>
      <edge id="551" label="+" source="67" target="90" weight="0.9498951">
        <attvalues>
          <attvalue for="att1" value="+"/>
        </attvalues>
      </edge>
      <edge id="552" label="+" source="67" target="92" weight="0.9850605">
        <attvalues>
          <attvalue for="att1" value="+"/>
        </attvalues>
      </edge>
      <edge id="553" label="+" source="67" target="93" weight="0.9916713">
        <attvalues>
          <attvalue for="att1" value="+"/>
        </attvalues>
      </edge>
      <edge id="554" label="+" source="67" target="94" weight="0.9344465">
        <attvalues>
          <attvalue for="att1" value="+"/>
        </attvalues>
      </edge>
      <edge id="555" label="+" source="67" target="96" weight="0.9983027">
        <attvalues>
          <attvalue for="att1" value="+"/>
        </attvalues>
      </edge>
      <edge id="556" label="+" source="67" target="99" weight="0.9476669">
        <attvalues>
          <attvalue for="att1" value="+"/>
        </attvalues>
      </edge>
      <edge id="557" label="+" source="67" target="100" weight="0.9913533">
        <attvalues>
          <attvalue for="att1" value="+"/>
        </attvalues>
      </edge>
      <edge id="558" label="+" source="67" target="101" weight="0.9317979">
        <attvalues>
          <attvalue for="att1" value="+"/>
        </attvalues>
      </edge>
      <edge id="559" label="+" source="67" target="104" weight="0.9767975">
        <attvalues>
          <attvalue for="att1" value="+"/>
        </attvalues>
      </edge>
      <edge id="560" label="+" source="67" target="105" weight="0.903317">
        <attvalues>
          <attvalue for="att1" value="+"/>
        </attvalues>
      </edge>
      <edge id="561" label="-" source="67" target="123" weight="0.8055218">
        <attvalues>
          <attvalue for="att1" value="-"/>
        </attvalues>
      </edge>
      <edge id="562" label="+" source="67" target="156" weight="0.8428491">
        <attvalues>
          <attvalue for="att1" value="+"/>
        </attvalues>
      </edge>
      <edge id="563" label="+" source="68" target="107" weight="0.98947">
        <attvalues>
          <attvalue for="att1" value="+"/>
        </attvalues>
      </edge>
      <edge id="564" label="+" source="68" target="108" weight="0.9994484">
        <attvalues>
          <attvalue for="att1" value="+"/>
        </attvalues>
      </edge>
      <edge id="565" label="+" source="68" target="110" weight="0.949638">
        <attvalues>
          <attvalue for="att1" value="+"/>
        </attvalues>
      </edge>
      <edge id="566" label="+" source="68" target="111" weight="0.9281342">
        <attvalues>
          <attvalue for="att1" value="+"/>
        </attvalues>
      </edge>
      <edge id="567" label="+" source="68" target="113" weight="0.9792309">
        <attvalues>
          <attvalue for="att1" value="+"/>
        </attvalues>
      </edge>
      <edge id="568" label="+" source="68" target="115" weight="0.9676268">
        <attvalues>
          <attvalue for="att1" value="+"/>
        </attvalues>
      </edge>
      <edge id="569" label="+" source="68" target="117" weight="0.9864923">
        <attvalues>
          <attvalue for="att1" value="+"/>
        </attvalues>
      </edge>
      <edge id="570" label="+" source="68" target="118" weight="0.9319653">
        <attvalues>
          <attvalue for="att1" value="+"/>
        </attvalues>
      </edge>
      <edge id="571" label="+" source="68" target="119" weight="0.9898584">
        <attvalues>
          <attvalue for="att1" value="+"/>
        </attvalues>
      </edge>
      <edge id="572" label="+" source="68" target="121" weight="0.9869788">
        <attvalues>
          <attvalue for="att1" value="+"/>
        </attvalues>
      </edge>
      <edge id="573" label="+" source="68" target="123" weight="0.9908398">
        <attvalues>
          <attvalue for="att1" value="+"/>
        </attvalues>
      </edge>
      <edge id="574" label="+" source="68" target="124" weight="0.9838749">
        <attvalues>
          <attvalue for="att1" value="+"/>
        </attvalues>
      </edge>
      <edge id="575" label="+" source="68" target="125" weight="0.9537161">
        <attvalues>
          <attvalue for="att1" value="+"/>
        </attvalues>
      </edge>
      <edge id="576" label="+" source="68" target="127" weight="0.9733977">
        <attvalues>
          <attvalue for="att1" value="+"/>
        </attvalues>
      </edge>
      <edge id="577" label="+" source="68" target="130" weight="0.9619117">
        <attvalues>
          <attvalue for="att1" value="+"/>
        </attvalues>
      </edge>
      <edge id="578" label="+" source="68" target="131" weight="0.9700406">
        <attvalues>
          <attvalue for="att1" value="+"/>
        </attvalues>
      </edge>
      <edge id="579" label="+" source="68" target="132" weight="0.9869499">
        <attvalues>
          <attvalue for="att1" value="+"/>
        </attvalues>
      </edge>
      <edge id="580" label="+" source="68" target="135" weight="0.9824438">
        <attvalues>
          <attvalue for="att1" value="+"/>
        </attvalues>
      </edge>
      <edge id="581" label="+" source="68" target="136" weight="0.9569728">
        <attvalues>
          <attvalue for="att1" value="+"/>
        </attvalues>
      </edge>
      <edge id="582" label="+" source="68" target="138" weight="0.9521373">
        <attvalues>
          <attvalue for="att1" value="+"/>
        </attvalues>
      </edge>
      <edge id="583" label="+" source="69" target="85" weight="0.8556163">
        <attvalues>
          <attvalue for="att1" value="+"/>
        </attvalues>
      </edge>
      <edge id="584" label="+" source="69" target="140" weight="0.988345">
        <attvalues>
          <attvalue for="att1" value="+"/>
        </attvalues>
      </edge>
      <edge id="585" label="+" source="69" target="141" weight="0.9946875">
        <attvalues>
          <attvalue for="att1" value="+"/>
        </attvalues>
      </edge>
      <edge id="586" label="+" source="69" target="143" weight="0.986546">
        <attvalues>
          <attvalue for="att1" value="+"/>
        </attvalues>
      </edge>
      <edge id="587" label="+" source="69" target="144" weight="0.876614">
        <attvalues>
          <attvalue for="att1" value="+"/>
        </attvalues>
      </edge>
      <edge id="588" label="+" source="69" target="146" weight="0.9728594">
        <attvalues>
          <attvalue for="att1" value="+"/>
        </attvalues>
      </edge>
      <edge id="589" label="+" source="69" target="148" weight="0.9607877">
        <attvalues>
          <attvalue for="att1" value="+"/>
        </attvalues>
      </edge>
      <edge id="590" label="+" source="69" target="150" weight="0.9556013">
        <attvalues>
          <attvalue for="att1" value="+"/>
        </attvalues>
      </edge>
      <edge id="591" label="+" source="69" target="151" weight="0.9058407">
        <attvalues>
          <attvalue for="att1" value="+"/>
        </attvalues>
      </edge>
      <edge id="592" label="+" source="69" target="152" weight="0.9887933">
        <attvalues>
          <attvalue for="att1" value="+"/>
        </attvalues>
      </edge>
      <edge id="593" label="+" source="69" target="154" weight="0.9953527">
        <attvalues>
          <attvalue for="att1" value="+"/>
        </attvalues>
      </edge>
      <edge id="594" label="+" source="69" target="155" weight="0.9651949">
        <attvalues>
          <attvalue for="att1" value="+"/>
        </attvalues>
      </edge>
      <edge id="595" label="+" source="69" target="156" weight="0.9740372">
        <attvalues>
          <attvalue for="att1" value="+"/>
        </attvalues>
      </edge>
      <edge id="596" label="+" source="69" target="157" weight="0.9777056">
        <attvalues>
          <attvalue for="att1" value="+"/>
        </attvalues>
      </edge>
      <edge id="597" label="+" source="69" target="158" weight="0.9828681">
        <attvalues>
          <attvalue for="att1" value="+"/>
        </attvalues>
      </edge>
      <edge id="598" label="+" source="69" target="160" weight="0.9789553">
        <attvalues>
          <attvalue for="att1" value="+"/>
        </attvalues>
      </edge>
      <edge id="599" label="+" source="69" target="163" weight="0.9707618">
        <attvalues>
          <attvalue for="att1" value="+"/>
        </attvalues>
      </edge>
      <edge id="600" label="+" source="69" target="164" weight="0.9640427">
        <attvalues>
          <attvalue for="att1" value="+"/>
        </attvalues>
      </edge>
      <edge id="601" label="+" source="69" target="165" weight="0.9682986">
        <attvalues>
          <attvalue for="att1" value="+"/>
        </attvalues>
      </edge>
      <edge id="602" label="+" source="69" target="166" weight="0.9773379">
        <attvalues>
          <attvalue for="att1" value="+"/>
        </attvalues>
      </edge>
      <edge id="603" label="+" source="69" target="168" weight="0.9852308">
        <attvalues>
          <attvalue for="att1" value="+"/>
        </attvalues>
      </edge>
      <edge id="604" label="+" source="69" target="169" weight="0.9362921">
        <attvalues>
          <attvalue for="att1" value="+"/>
        </attvalues>
      </edge>
      <edge id="605" label="+" source="69" target="170" weight="0.914185">
        <attvalues>
          <attvalue for="att1" value="+"/>
        </attvalues>
      </edge>
      <edge id="606" label="+" source="69" target="171" weight="0.9596522">
        <attvalues>
          <attvalue for="att1" value="+"/>
        </attvalues>
      </edge>
      <edge id="607" label="+" source="69" target="172" weight="0.9902484">
        <attvalues>
          <attvalue for="att1" value="+"/>
        </attvalues>
      </edge>
      <edge id="608" label="-" source="70" target="83" weight="0.5678334">
        <attvalues>
          <attvalue for="att1" value="-"/>
        </attvalues>
      </edge>
      <edge id="609" label="-" source="70" target="87" weight="0.7437101">
        <attvalues>
          <attvalue for="att1" value="-"/>
        </attvalues>
      </edge>
      <edge id="610" label="+" source="70" target="120" weight="0.8987853">
        <attvalues>
          <attvalue for="att1" value="+"/>
        </attvalues>
      </edge>
      <edge id="611" label="-" source="70" target="139" weight="0.9342717">
        <attvalues>
          <attvalue for="att1" value="-"/>
        </attvalues>
      </edge>
      <edge id="612" label="+" source="71" target="74" weight="0.9909927">
        <attvalues>
          <attvalue for="att1" value="+"/>
        </attvalues>
      </edge>
      <edge id="613" label="+" source="71" target="75" weight="0.9851153">
        <attvalues>
          <attvalue for="att1" value="+"/>
        </attvalues>
      </edge>
      <edge id="614" label="+" source="71" target="78" weight="0.8831586">
        <attvalues>
          <attvalue for="att1" value="+"/>
        </attvalues>
      </edge>
      <edge id="615" label="+" source="71" target="80" weight="0.9220343">
        <attvalues>
          <attvalue for="att1" value="+"/>
        </attvalues>
      </edge>
      <edge id="616" label="+" source="71" target="82" weight="0.9869964">
        <attvalues>
          <attvalue for="att1" value="+"/>
        </attvalues>
      </edge>
      <edge id="617" label="+" source="71" target="84" weight="0.9739231">
        <attvalues>
          <attvalue for="att1" value="+"/>
        </attvalues>
      </edge>
      <edge id="618" label="+" source="71" target="85" weight="0.8765811">
        <attvalues>
          <attvalue for="att1" value="+"/>
        </attvalues>
      </edge>
      <edge id="619" label="+" source="71" target="86" weight="0.9864111">
        <attvalues>
          <attvalue for="att1" value="+"/>
        </attvalues>
      </edge>
      <edge id="620" label="+" source="71" target="88" weight="0.9812273">
        <attvalues>
          <attvalue for="att1" value="+"/>
        </attvalues>
      </edge>
      <edge id="621" label="+" source="71" target="89" weight="0.9494378">
        <attvalues>
          <attvalue for="att1" value="+"/>
        </attvalues>
      </edge>
      <edge id="622" label="+" source="71" target="90" weight="0.9837239">
        <attvalues>
          <attvalue for="att1" value="+"/>
        </attvalues>
      </edge>
      <edge id="623" label="+" source="71" target="91" weight="0.9921695">
        <attvalues>
          <attvalue for="att1" value="+"/>
        </attvalues>
      </edge>
      <edge id="624" label="+" source="71" target="92" weight="0.9720395">
        <attvalues>
          <attvalue for="att1" value="+"/>
        </attvalues>
      </edge>
      <edge id="625" label="+" source="71" target="94" weight="0.9971056">
        <attvalues>
          <attvalue for="att1" value="+"/>
        </attvalues>
      </edge>
      <edge id="626" label="+" source="71" target="95" weight="0.7080863">
        <attvalues>
          <attvalue for="att1" value="+"/>
        </attvalues>
      </edge>
      <edge id="627" label="+" source="71" target="97" weight="0.96875">
        <attvalues>
          <attvalue for="att1" value="+"/>
        </attvalues>
      </edge>
      <edge id="628" label="+" source="71" target="98" weight="0.9863313">
        <attvalues>
          <attvalue for="att1" value="+"/>
        </attvalues>
      </edge>
      <edge id="629" label="+" source="71" target="99" weight="0.9535705">
        <attvalues>
          <attvalue for="att1" value="+"/>
        </attvalues>
      </edge>
      <edge id="630" label="+" source="71" target="100" weight="0.9555475">
        <attvalues>
          <attvalue for="att1" value="+"/>
        </attvalues>
      </edge>
      <edge id="631" label="+" source="71" target="102" weight="0.989681">
        <attvalues>
          <attvalue for="att1" value="+"/>
        </attvalues>
      </edge>
      <edge id="632" label="+" source="71" target="103" weight="0.931008">
        <attvalues>
          <attvalue for="att1" value="+"/>
        </attvalues>
      </edge>
      <edge id="633" label="+" source="71" target="105" weight="0.9782871">
        <attvalues>
          <attvalue for="att1" value="+"/>
        </attvalues>
      </edge>
      <edge id="634" label="+" source="71" target="106" weight="0.9699717">
        <attvalues>
          <attvalue for="att1" value="+"/>
        </attvalues>
      </edge>
      <edge id="635" label="+" source="71" target="107" weight="0.9854326">
        <attvalues>
          <attvalue for="att1" value="+"/>
        </attvalues>
      </edge>
      <edge id="636" label="-" source="71" target="172" weight="0.836934">
        <attvalues>
          <attvalue for="att1" value="-"/>
        </attvalues>
      </edge>
      <edge id="637" label="+" source="73" target="97" weight="0.9405114">
        <attvalues>
          <attvalue for="att1" value="+"/>
        </attvalues>
      </edge>
      <edge id="638" label="+" source="73" target="152" weight="0.9580586">
        <attvalues>
          <attvalue for="att1" value="+"/>
        </attvalues>
      </edge>
      <edge id="639" label="+" source="73" target="153" weight="0.9472359">
        <attvalues>
          <attvalue for="att1" value="+"/>
        </attvalues>
      </edge>
      <edge id="640" label="+" source="73" target="156" weight="0.7295492">
        <attvalues>
          <attvalue for="att1" value="+"/>
        </attvalues>
      </edge>
      <edge id="641" label="+" source="73" target="158" weight="0.9191439">
        <attvalues>
          <attvalue for="att1" value="+"/>
        </attvalues>
      </edge>
      <edge id="642" label="+" source="73" target="160" weight="0.9334934">
        <attvalues>
          <attvalue for="att1" value="+"/>
        </attvalues>
      </edge>
      <edge id="643" label="+" source="73" target="162" weight="0.8635365">
        <attvalues>
          <attvalue for="att1" value="+"/>
        </attvalues>
      </edge>
      <edge id="644" label="+" source="73" target="164" weight="0.9224661">
        <attvalues>
          <attvalue for="att1" value="+"/>
        </attvalues>
      </edge>
      <edge id="645" label="+" source="73" target="166" weight="0.9652463">
        <attvalues>
          <attvalue for="att1" value="+"/>
        </attvalues>
      </edge>
      <edge id="646" label="+" source="73" target="168" weight="0.9232534">
        <attvalues>
          <attvalue for="att1" value="+"/>
        </attvalues>
      </edge>
      <edge id="647" label="+" source="73" target="169" weight="0.9268488">
        <attvalues>
          <attvalue for="att1" value="+"/>
        </attvalues>
      </edge>
      <edge id="648" label="+" source="73" target="170" weight="0.9916214">
        <attvalues>
          <attvalue for="att1" value="+"/>
        </attvalues>
      </edge>
      <edge id="649" label="+" source="73" target="172" weight="0.942246">
        <attvalues>
          <attvalue for="att1" value="+"/>
        </attvalues>
      </edge>
      <edge id="650" label="+" source="74" target="77" weight="0.9787699">
        <attvalues>
          <attvalue for="att1" value="+"/>
        </attvalues>
      </edge>
      <edge id="651" label="+" source="74" target="78" weight="0.9111072">
        <attvalues>
          <attvalue for="att1" value="+"/>
        </attvalues>
      </edge>
      <edge id="652" label="+" source="74" target="79" weight="0.8715253">
        <attvalues>
          <attvalue for="att1" value="+"/>
        </attvalues>
      </edge>
      <edge id="653" label="+" source="74" target="80" weight="0.9391975">
        <attvalues>
          <attvalue for="att1" value="+"/>
        </attvalues>
      </edge>
      <edge id="654" label="+" source="74" target="82" weight="0.9428691">
        <attvalues>
          <attvalue for="att1" value="+"/>
        </attvalues>
      </edge>
      <edge id="655" label="+" source="74" target="83" weight="0.8118724">
        <attvalues>
          <attvalue for="att1" value="+"/>
        </attvalues>
      </edge>
      <edge id="656" label="+" source="74" target="85" weight="0.8997547">
        <attvalues>
          <attvalue for="att1" value="+"/>
        </attvalues>
      </edge>
      <edge id="657" label="+" source="74" target="86" weight="0.9213833">
        <attvalues>
          <attvalue for="att1" value="+"/>
        </attvalues>
      </edge>
      <edge id="658" label="+" source="74" target="87" weight="0.9647487">
        <attvalues>
          <attvalue for="att1" value="+"/>
        </attvalues>
      </edge>
      <edge id="659" label="+" source="74" target="88" weight="0.9419772">
        <attvalues>
          <attvalue for="att1" value="+"/>
        </attvalues>
      </edge>
      <edge id="660" label="-" source="74" target="123" weight="0.7695241">
        <attvalues>
          <attvalue for="att1" value="-"/>
        </attvalues>
      </edge>
      <edge id="661" label="-" source="74" target="147" weight="0.78728">
        <attvalues>
          <attvalue for="att1" value="-"/>
        </attvalues>
      </edge>
      <edge id="662" label="-" source="74" target="154" weight="0.9997096">
        <attvalues>
          <attvalue for="att1" value="-"/>
        </attvalues>
      </edge>
      <edge id="663" label="-" source="74" target="160" weight="0.8296745">
        <attvalues>
          <attvalue for="att1" value="-"/>
        </attvalues>
      </edge>
      <edge id="664" label="-" source="74" target="165" weight="0.7202598">
        <attvalues>
          <attvalue for="att1" value="-"/>
        </attvalues>
      </edge>
      <edge id="665" label="-" source="75" target="82" weight="0.8881396">
        <attvalues>
          <attvalue for="att1" value="-"/>
        </attvalues>
      </edge>
      <edge id="666" label="+" source="75" target="104" weight="0.9846427">
        <attvalues>
          <attvalue for="att1" value="+"/>
        </attvalues>
      </edge>
      <edge id="667" label="+" source="75" target="116" weight="0.9499604">
        <attvalues>
          <attvalue for="att1" value="+"/>
        </attvalues>
      </edge>
      <edge id="668" label="-" source="75" target="167" weight="0.8357988">
        <attvalues>
          <attvalue for="att1" value="-"/>
        </attvalues>
      </edge>
      <edge id="669" label="-" source="76" target="77" weight="0.9683169">
        <attvalues>
          <attvalue for="att1" value="-"/>
        </attvalues>
      </edge>
      <edge id="670" label="-" source="76" target="102" weight="0.9908053">
        <attvalues>
          <attvalue for="att1" value="-"/>
        </attvalues>
      </edge>
      <edge id="671" label="-" source="76" target="106" weight="0.972631">
        <attvalues>
          <attvalue for="att1" value="-"/>
        </attvalues>
      </edge>
      <edge id="672" label="+" source="77" target="80" weight="0.8847128">
        <attvalues>
          <attvalue for="att1" value="+"/>
        </attvalues>
      </edge>
      <edge id="673" label="-" source="77" target="101" weight="0.9773276">
        <attvalues>
          <attvalue for="att1" value="-"/>
        </attvalues>
      </edge>
      <edge id="674" label="+" source="78" target="95" weight="0.8563745">
        <attvalues>
          <attvalue for="att1" value="+"/>
        </attvalues>
      </edge>
      <edge id="675" label="+" source="78" target="96" weight="0.8852662">
        <attvalues>
          <attvalue for="att1" value="+"/>
        </attvalues>
      </edge>
      <edge id="676" label="+" source="78" target="105" weight="0.9452476">
        <attvalues>
          <attvalue for="att1" value="+"/>
        </attvalues>
      </edge>
      <edge id="677" label="+" source="78" target="106" weight="0.9395819">
        <attvalues>
          <attvalue for="att1" value="+"/>
        </attvalues>
      </edge>
      <edge id="678" label="+" source="78" target="107" weight="0.9017131">
        <attvalues>
          <attvalue for="att1" value="+"/>
        </attvalues>
      </edge>
      <edge id="679" label="+" source="78" target="109" weight="0.8416964">
        <attvalues>
          <attvalue for="att1" value="+"/>
        </attvalues>
      </edge>
      <edge id="680" label="+" source="78" target="112" weight="0.8803343">
        <attvalues>
          <attvalue for="att1" value="+"/>
        </attvalues>
      </edge>
      <edge id="681" label="+" source="78" target="115" weight="0.8382846">
        <attvalues>
          <attvalue for="att1" value="+"/>
        </attvalues>
      </edge>
      <edge id="682" label="+" source="78" target="119" weight="0.8894957">
        <attvalues>
          <attvalue for="att1" value="+"/>
        </attvalues>
      </edge>
      <edge id="683" label="+" source="78" target="120" weight="0.9526479">
        <attvalues>
          <attvalue for="att1" value="+"/>
        </attvalues>
      </edge>
      <edge id="684" label="+" source="78" target="123" weight="0.8652875">
        <attvalues>
          <attvalue for="att1" value="+"/>
        </attvalues>
      </edge>
      <edge id="685" label="+" source="78" target="124" weight="0.9299916">
        <attvalues>
          <attvalue for="att1" value="+"/>
        </attvalues>
      </edge>
      <edge id="686" label="+" source="78" target="126" weight="0.854917">
        <attvalues>
          <attvalue for="att1" value="+"/>
        </attvalues>
      </edge>
      <edge id="687" label="+" source="78" target="128" weight="0.8465536">
        <attvalues>
          <attvalue for="att1" value="+"/>
        </attvalues>
      </edge>
      <edge id="688" label="+" source="78" target="129" weight="0.8573983">
        <attvalues>
          <attvalue for="att1" value="+"/>
        </attvalues>
      </edge>
      <edge id="689" label="-" source="78" target="150" weight="0.8234673">
        <attvalues>
          <attvalue for="att1" value="-"/>
        </attvalues>
      </edge>
      <edge id="690" label="+" source="79" target="90" weight="0.7031221">
        <attvalues>
          <attvalue for="att1" value="+"/>
        </attvalues>
      </edge>
      <edge id="691" label="-" source="79" target="109" weight="0.7533834">
        <attvalues>
          <attvalue for="att1" value="-"/>
        </attvalues>
      </edge>
      <edge id="692" label="+" source="79" target="145" weight="0.9112564">
        <attvalues>
          <attvalue for="att1" value="+"/>
        </attvalues>
      </edge>
      <edge id="693" label="+" source="79" target="146" weight="0.9522207">
        <attvalues>
          <attvalue for="att1" value="+"/>
        </attvalues>
      </edge>
      <edge id="694" label="+" source="79" target="149" weight="0.8998337">
        <attvalues>
          <attvalue for="att1" value="+"/>
        </attvalues>
      </edge>
      <edge id="695" label="+" source="79" target="151" weight="0.9489658">
        <attvalues>
          <attvalue for="att1" value="+"/>
        </attvalues>
      </edge>
      <edge id="696" label="+" source="79" target="153" weight="0.8635173">
        <attvalues>
          <attvalue for="att1" value="+"/>
        </attvalues>
      </edge>
      <edge id="697" label="+" source="79" target="155" weight="0.9476267">
        <attvalues>
          <attvalue for="att1" value="+"/>
        </attvalues>
      </edge>
      <edge id="698" label="+" source="79" target="156" weight="0.9829666">
        <attvalues>
          <attvalue for="att1" value="+"/>
        </attvalues>
      </edge>
      <edge id="699" label="+" source="79" target="157" weight="0.940749">
        <attvalues>
          <attvalue for="att1" value="+"/>
        </attvalues>
      </edge>
      <edge id="700" label="+" source="79" target="159" weight="0.9449381">
        <attvalues>
          <attvalue for="att1" value="+"/>
        </attvalues>
      </edge>
      <edge id="701" label="+" source="79" target="160" weight="0.8521528">
        <attvalues>
          <attvalue for="att1" value="+"/>
        </attvalues>
      </edge>
      <edge id="702" label="+" source="79" target="161" weight="0.9200194">
        <attvalues>
          <attvalue for="att1" value="+"/>
        </attvalues>
      </edge>
      <edge id="703" label="+" source="79" target="162" weight="0.9130284">
        <attvalues>
          <attvalue for="att1" value="+"/>
        </attvalues>
      </edge>
      <edge id="704" label="+" source="79" target="163" weight="0.8931331">
        <attvalues>
          <attvalue for="att1" value="+"/>
        </attvalues>
      </edge>
      <edge id="705" label="+" source="79" target="165" weight="0.8970217">
        <attvalues>
          <attvalue for="att1" value="+"/>
        </attvalues>
      </edge>
      <edge id="706" label="+" source="79" target="166" weight="0.7534222">
        <attvalues>
          <attvalue for="att1" value="+"/>
        </attvalues>
      </edge>
      <edge id="707" label="+" source="79" target="168" weight="0.8639667">
        <attvalues>
          <attvalue for="att1" value="+"/>
        </attvalues>
      </edge>
      <edge id="708" label="+" source="79" target="169" weight="0.8895739">
        <attvalues>
          <attvalue for="att1" value="+"/>
        </attvalues>
      </edge>
      <edge id="709" label="+" source="79" target="170" weight="0.9655446">
        <attvalues>
          <attvalue for="att1" value="+"/>
        </attvalues>
      </edge>
      <edge id="710" label="+" source="79" target="171" weight="0.9032039">
        <attvalues>
          <attvalue for="att1" value="+"/>
        </attvalues>
      </edge>
      <edge id="711" label="+" source="80" target="81" weight="0.8979104">
        <attvalues>
          <attvalue for="att1" value="+"/>
        </attvalues>
      </edge>
      <edge id="712" label="+" source="80" target="82" weight="0.9856167">
        <attvalues>
          <attvalue for="att1" value="+"/>
        </attvalues>
      </edge>
      <edge id="713" label="+" source="80" target="83" weight="0.8946313">
        <attvalues>
          <attvalue for="att1" value="+"/>
        </attvalues>
      </edge>
      <edge id="714" label="+" source="80" target="84" weight="0.868493">
        <attvalues>
          <attvalue for="att1" value="+"/>
        </attvalues>
      </edge>
      <edge id="715" label="+" source="80" target="85" weight="0.9465916">
        <attvalues>
          <attvalue for="att1" value="+"/>
        </attvalues>
      </edge>
      <edge id="716" label="+" source="80" target="86" weight="0.9420915">
        <attvalues>
          <attvalue for="att1" value="+"/>
        </attvalues>
      </edge>
      <edge id="717" label="+" source="80" target="87" weight="0.917082">
        <attvalues>
          <attvalue for="att1" value="+"/>
        </attvalues>
      </edge>
      <edge id="718" label="+" source="80" target="92" weight="0.9078342">
        <attvalues>
          <attvalue for="att1" value="+"/>
        </attvalues>
      </edge>
      <edge id="719" label="+" source="80" target="142" weight="0.8528087">
        <attvalues>
          <attvalue for="att1" value="+"/>
        </attvalues>
      </edge>
      <edge id="720" label="+" source="81" target="106" weight="0.9812175">
        <attvalues>
          <attvalue for="att1" value="+"/>
        </attvalues>
      </edge>
      <edge id="721" label="+" source="81" target="107" weight="0.9893387">
        <attvalues>
          <attvalue for="att1" value="+"/>
        </attvalues>
      </edge>
      <edge id="722" label="+" source="81" target="110" weight="0.8699476">
        <attvalues>
          <attvalue for="att1" value="+"/>
        </attvalues>
      </edge>
      <edge id="723" label="+" source="81" target="112" weight="0.9760722">
        <attvalues>
          <attvalue for="att1" value="+"/>
        </attvalues>
      </edge>
      <edge id="724" label="+" source="81" target="114" weight="0.9518107">
        <attvalues>
          <attvalue for="att1" value="+"/>
        </attvalues>
      </edge>
      <edge id="725" label="+" source="81" target="116" weight="0.9485609">
        <attvalues>
          <attvalue for="att1" value="+"/>
        </attvalues>
      </edge>
      <edge id="726" label="+" source="81" target="118" weight="0.9844844">
        <attvalues>
          <attvalue for="att1" value="+"/>
        </attvalues>
      </edge>
      <edge id="727" label="+" source="81" target="120" weight="0.9942745">
        <attvalues>
          <attvalue for="att1" value="+"/>
        </attvalues>
      </edge>
      <edge id="728" label="+" source="81" target="121" weight="0.9514991">
        <attvalues>
          <attvalue for="att1" value="+"/>
        </attvalues>
      </edge>
      <edge id="729" label="+" source="81" target="122" weight="0.9638409">
        <attvalues>
          <attvalue for="att1" value="+"/>
        </attvalues>
      </edge>
      <edge id="730" label="+" source="81" target="123" weight="0.970438">
        <attvalues>
          <attvalue for="att1" value="+"/>
        </attvalues>
      </edge>
      <edge id="731" label="+" source="81" target="124" weight="0.9833551">
        <attvalues>
          <attvalue for="att1" value="+"/>
        </attvalues>
      </edge>
      <edge id="732" label="+" source="81" target="126" weight="0.9710651">
        <attvalues>
          <attvalue for="att1" value="+"/>
        </attvalues>
      </edge>
      <edge id="733" label="+" source="81" target="129" weight="0.9620355">
        <attvalues>
          <attvalue for="att1" value="+"/>
        </attvalues>
      </edge>
      <edge id="734" label="+" source="81" target="130" weight="0.9537705">
        <attvalues>
          <attvalue for="att1" value="+"/>
        </attvalues>
      </edge>
      <edge id="735" label="+" source="81" target="131" weight="0.9659513">
        <attvalues>
          <attvalue for="att1" value="+"/>
        </attvalues>
      </edge>
      <edge id="736" label="+" source="81" target="132" weight="0.9708829">
        <attvalues>
          <attvalue for="att1" value="+"/>
        </attvalues>
      </edge>
      <edge id="737" label="+" source="81" target="134" weight="0.9714257">
        <attvalues>
          <attvalue for="att1" value="+"/>
        </attvalues>
      </edge>
      <edge id="738" label="+" source="81" target="135" weight="0.9405991">
        <attvalues>
          <attvalue for="att1" value="+"/>
        </attvalues>
      </edge>
      <edge id="739" label="+" source="81" target="136" weight="0.9075637">
        <attvalues>
          <attvalue for="att1" value="+"/>
        </attvalues>
      </edge>
      <edge id="740" label="+" source="81" target="137" weight="0.9477564">
        <attvalues>
          <attvalue for="att1" value="+"/>
        </attvalues>
      </edge>
      <edge id="741" label="+" source="81" target="138" weight="0.9815815">
        <attvalues>
          <attvalue for="att1" value="+"/>
        </attvalues>
      </edge>
      <edge id="742" label="+" source="81" target="139" weight="0.993905">
        <attvalues>
          <attvalue for="att1" value="+"/>
        </attvalues>
      </edge>
      <edge id="743" label="+" source="81" target="140" weight="0.9765009">
        <attvalues>
          <attvalue for="att1" value="+"/>
        </attvalues>
      </edge>
      <edge id="744" label="+" source="81" target="142" weight="0.9592853">
        <attvalues>
          <attvalue for="att1" value="+"/>
        </attvalues>
      </edge>
      <edge id="745" label="+" source="81" target="144" weight="0.8680408">
        <attvalues>
          <attvalue for="att1" value="+"/>
        </attvalues>
      </edge>
      <edge id="746" label="+" source="81" target="145" weight="0.8445467">
        <attvalues>
          <attvalue for="att1" value="+"/>
        </attvalues>
      </edge>
      <edge id="747" label="+" source="81" target="146" weight="0.9571632">
        <attvalues>
          <attvalue for="att1" value="+"/>
        </attvalues>
      </edge>
      <edge id="748" label="+" source="81" target="147" weight="0.8486212">
        <attvalues>
          <attvalue for="att1" value="+"/>
        </attvalues>
      </edge>
      <edge id="749" label="-" source="82" target="96" weight="0.8079493">
        <attvalues>
          <attvalue for="att1" value="-"/>
        </attvalues>
      </edge>
      <edge id="750" label="-" source="82" target="114" weight="0.9324024">
        <attvalues>
          <attvalue for="att1" value="-"/>
        </attvalues>
      </edge>
      <edge id="751" label="-" source="82" target="121" weight="0.9109715">
        <attvalues>
          <attvalue for="att1" value="-"/>
        </attvalues>
      </edge>
      <edge id="752" label="-" source="82" target="127" weight="1">
        <attvalues>
          <attvalue for="att1" value="-"/>
        </attvalues>
      </edge>
      <edge id="753" label="-" source="82" target="132" weight="0.9612982">
        <attvalues>
          <attvalue for="att1" value="-"/>
        </attvalues>
      </edge>
      <edge id="754" label="-" source="82" target="146" weight="1">
        <attvalues>
          <attvalue for="att1" value="-"/>
        </attvalues>
      </edge>
      <edge id="755" label="+" source="82" target="168" weight="0.9112251">
        <attvalues>
          <attvalue for="att1" value="+"/>
        </attvalues>
      </edge>
      <edge id="756" label="+" source="82" target="170" weight="0.8772089">
        <attvalues>
          <attvalue for="att1" value="+"/>
        </attvalues>
      </edge>
      <edge id="757" label="+" source="83" target="91" weight="0.9342463">
        <attvalues>
          <attvalue for="att1" value="+"/>
        </attvalues>
      </edge>
      <edge id="758" label="+" source="83" target="109" weight="0.8851311">
        <attvalues>
          <attvalue for="att1" value="+"/>
        </attvalues>
      </edge>
      <edge id="759" label="-" source="83" target="126" weight="0.798264">
        <attvalues>
          <attvalue for="att1" value="-"/>
        </attvalues>
      </edge>
      <edge id="760" label="-" source="83" target="130" weight="0.8808816">
        <attvalues>
          <attvalue for="att1" value="-"/>
        </attvalues>
      </edge>
      <edge id="761" label="-" source="83" target="147" weight="0.6059433">
        <attvalues>
          <attvalue for="att1" value="-"/>
        </attvalues>
      </edge>
      <edge id="762" label="+" source="83" target="163" weight="0.7010925">
        <attvalues>
          <attvalue for="att1" value="+"/>
        </attvalues>
      </edge>
      <edge id="763" label="-" source="84" target="94" weight="0.9398923">
        <attvalues>
          <attvalue for="att1" value="-"/>
        </attvalues>
      </edge>
      <edge id="764" label="+" source="84" target="130" weight="0.9140542">
        <attvalues>
          <attvalue for="att1" value="+"/>
        </attvalues>
      </edge>
      <edge id="765" label="+" source="84" target="131" weight="0.9070055">
        <attvalues>
          <attvalue for="att1" value="+"/>
        </attvalues>
      </edge>
      <edge id="766" label="+" source="84" target="133" weight="0.7619816">
        <attvalues>
          <attvalue for="att1" value="+"/>
        </attvalues>
      </edge>
      <edge id="767" label="+" source="84" target="134" weight="0.9771226">
        <attvalues>
          <attvalue for="att1" value="+"/>
        </attvalues>
      </edge>
      <edge id="768" label="+" source="84" target="136" weight="0.8584265">
        <attvalues>
          <attvalue for="att1" value="+"/>
        </attvalues>
      </edge>
      <edge id="769" label="+" source="84" target="138" weight="0.9295368">
        <attvalues>
          <attvalue for="att1" value="+"/>
        </attvalues>
      </edge>
      <edge id="770" label="+" source="84" target="140" weight="0.9855063">
        <attvalues>
          <attvalue for="att1" value="+"/>
        </attvalues>
      </edge>
      <edge id="771" label="+" source="84" target="141" weight="0.8993473">
        <attvalues>
          <attvalue for="att1" value="+"/>
        </attvalues>
      </edge>
      <edge id="772" label="+" source="84" target="142" weight="0.9443336">
        <attvalues>
          <attvalue for="att1" value="+"/>
        </attvalues>
      </edge>
      <edge id="773" label="+" source="84" target="144" weight="0.8832136">
        <attvalues>
          <attvalue for="att1" value="+"/>
        </attvalues>
      </edge>
      <edge id="774" label="+" source="84" target="146" weight="0.9421146">
        <attvalues>
          <attvalue for="att1" value="+"/>
        </attvalues>
      </edge>
      <edge id="775" label="+" source="84" target="147" weight="0.9475607">
        <attvalues>
          <attvalue for="att1" value="+"/>
        </attvalues>
      </edge>
      <edge id="776" label="+" source="84" target="148" weight="0.8315914">
        <attvalues>
          <attvalue for="att1" value="+"/>
        </attvalues>
      </edge>
      <edge id="777" label="+" source="84" target="150" weight="0.9212426">
        <attvalues>
          <attvalue for="att1" value="+"/>
        </attvalues>
      </edge>
      <edge id="778" label="+" source="84" target="153" weight="0.8550397">
        <attvalues>
          <attvalue for="att1" value="+"/>
        </attvalues>
      </edge>
      <edge id="779" label="+" source="84" target="154" weight="0.9584784">
        <attvalues>
          <attvalue for="att1" value="+"/>
        </attvalues>
      </edge>
      <edge id="780" label="+" source="84" target="155" weight="0.9475176">
        <attvalues>
          <attvalue for="att1" value="+"/>
        </attvalues>
      </edge>
      <edge id="781" label="+" source="84" target="156" weight="0.8786639">
        <attvalues>
          <attvalue for="att1" value="+"/>
        </attvalues>
      </edge>
      <edge id="782" label="+" source="84" target="158" weight="0.9215222">
        <attvalues>
          <attvalue for="att1" value="+"/>
        </attvalues>
      </edge>
      <edge id="783" label="+" source="84" target="159" weight="0.922612">
        <attvalues>
          <attvalue for="att1" value="+"/>
        </attvalues>
      </edge>
      <edge id="784" label="+" source="84" target="161" weight="0.9470637">
        <attvalues>
          <attvalue for="att1" value="+"/>
        </attvalues>
      </edge>
      <edge id="785" label="+" source="84" target="162" weight="0.9200996">
        <attvalues>
          <attvalue for="att1" value="+"/>
        </attvalues>
      </edge>
      <edge id="786" label="+" source="84" target="163" weight="0.8778523">
        <attvalues>
          <attvalue for="att1" value="+"/>
        </attvalues>
      </edge>
      <edge id="787" label="+" source="84" target="164" weight="0.930117">
        <attvalues>
          <attvalue for="att1" value="+"/>
        </attvalues>
      </edge>
      <edge id="788" label="+" source="84" target="166" weight="0.7754274">
        <attvalues>
          <attvalue for="att1" value="+"/>
        </attvalues>
      </edge>
      <edge id="789" label="+" source="84" target="169" weight="0.9501717">
        <attvalues>
          <attvalue for="att1" value="+"/>
        </attvalues>
      </edge>
      <edge id="790" label="+" source="84" target="170" weight="0.8776806">
        <attvalues>
          <attvalue for="att1" value="+"/>
        </attvalues>
      </edge>
      <edge id="791" label="+" source="84" target="171" weight="0.8808544">
        <attvalues>
          <attvalue for="att1" value="+"/>
        </attvalues>
      </edge>
      <edge id="792" label="+" source="86" target="105" weight="0.9774982">
        <attvalues>
          <attvalue for="att1" value="+"/>
        </attvalues>
      </edge>
      <edge id="793" label="+" source="86" target="114" weight="0.9485736">
        <attvalues>
          <attvalue for="att1" value="+"/>
        </attvalues>
      </edge>
      <edge id="794" label="+" source="86" target="115" weight="0.8325234">
        <attvalues>
          <attvalue for="att1" value="+"/>
        </attvalues>
      </edge>
      <edge id="795" label="+" source="86" target="116" weight="0.9749501">
        <attvalues>
          <attvalue for="att1" value="+"/>
        </attvalues>
      </edge>
      <edge id="796" label="+" source="86" target="118" weight="0.971763">
        <attvalues>
          <attvalue for="att1" value="+"/>
        </attvalues>
      </edge>
      <edge id="797" label="+" source="86" target="121" weight="0.9828537">
        <attvalues>
          <attvalue for="att1" value="+"/>
        </attvalues>
      </edge>
      <edge id="798" label="+" source="86" target="122" weight="0.961819">
        <attvalues>
          <attvalue for="att1" value="+"/>
        </attvalues>
      </edge>
      <edge id="799" label="+" source="86" target="124" weight="0.9759784">
        <attvalues>
          <attvalue for="att1" value="+"/>
        </attvalues>
      </edge>
      <edge id="800" label="+" source="86" target="128" weight="0.9702312">
        <attvalues>
          <attvalue for="att1" value="+"/>
        </attvalues>
      </edge>
      <edge id="801" label="+" source="86" target="133" weight="0.8796005">
        <attvalues>
          <attvalue for="att1" value="+"/>
        </attvalues>
      </edge>
      <edge id="802" label="+" source="86" target="137" weight="0.9731107">
        <attvalues>
          <attvalue for="att1" value="+"/>
        </attvalues>
      </edge>
      <edge id="803" label="+" source="86" target="138" weight="0.9684357">
        <attvalues>
          <attvalue for="att1" value="+"/>
        </attvalues>
      </edge>
      <edge id="804" label="+" source="86" target="144" weight="0.8639867">
        <attvalues>
          <attvalue for="att1" value="+"/>
        </attvalues>
      </edge>
      <edge id="805" label="+" source="86" target="145" weight="0.961216">
        <attvalues>
          <attvalue for="att1" value="+"/>
        </attvalues>
      </edge>
      <edge id="806" label="+" source="86" target="147" weight="0.8958305">
        <attvalues>
          <attvalue for="att1" value="+"/>
        </attvalues>
      </edge>
      <edge id="807" label="-" source="86" target="160" weight="0.7409474">
        <attvalues>
          <attvalue for="att1" value="-"/>
        </attvalues>
      </edge>
      <edge id="808" label="-" source="86" target="164" weight="0.8794032">
        <attvalues>
          <attvalue for="att1" value="-"/>
        </attvalues>
      </edge>
      <edge id="809" label="-" source="87" target="96" weight="0.6575847">
        <attvalues>
          <attvalue for="att1" value="-"/>
        </attvalues>
      </edge>
      <edge id="810" label="-" source="87" target="131" weight="0.9396161">
        <attvalues>
          <attvalue for="att1" value="-"/>
        </attvalues>
      </edge>
      <edge id="811" label="+" source="87" target="167" weight="0.9503046">
        <attvalues>
          <attvalue for="att1" value="+"/>
        </attvalues>
      </edge>
      <edge id="812" label="+" source="87" target="168" weight="0.9402598">
        <attvalues>
          <attvalue for="att1" value="+"/>
        </attvalues>
      </edge>
      <edge id="813" label="+" source="87" target="170" weight="0.8409012">
        <attvalues>
          <attvalue for="att1" value="+"/>
        </attvalues>
      </edge>
      <edge id="814" label="+" source="87" target="171" weight="0.9790217">
        <attvalues>
          <attvalue for="att1" value="+"/>
        </attvalues>
      </edge>
      <edge id="815" label="+" source="88" target="89" weight="0.903421">
        <attvalues>
          <attvalue for="att1" value="+"/>
        </attvalues>
      </edge>
      <edge id="816" label="+" source="88" target="91" weight="0.9562078">
        <attvalues>
          <attvalue for="att1" value="+"/>
        </attvalues>
      </edge>
      <edge id="817" label="+" source="88" target="93" weight="0.9954137">
        <attvalues>
          <attvalue for="att1" value="+"/>
        </attvalues>
      </edge>
      <edge id="818" label="+" source="88" target="94" weight="0.9203171">
        <attvalues>
          <attvalue for="att1" value="+"/>
        </attvalues>
      </edge>
      <edge id="819" label="+" source="88" target="95" weight="0.9718033">
        <attvalues>
          <attvalue for="att1" value="+"/>
        </attvalues>
      </edge>
      <edge id="820" label="+" source="88" target="97" weight="0.922467">
        <attvalues>
          <attvalue for="att1" value="+"/>
        </attvalues>
      </edge>
      <edge id="821" label="+" source="88" target="99" weight="0.9700951">
        <attvalues>
          <attvalue for="att1" value="+"/>
        </attvalues>
      </edge>
      <edge id="822" label="+" source="88" target="100" weight="0.9702067">
        <attvalues>
          <attvalue for="att1" value="+"/>
        </attvalues>
      </edge>
      <edge id="823" label="+" source="88" target="101" weight="0.8719398">
        <attvalues>
          <attvalue for="att1" value="+"/>
        </attvalues>
      </edge>
      <edge id="824" label="+" source="88" target="103" weight="0.9443139">
        <attvalues>
          <attvalue for="att1" value="+"/>
        </attvalues>
      </edge>
      <edge id="825" label="+" source="88" target="106" weight="0.8908449">
        <attvalues>
          <attvalue for="att1" value="+"/>
        </attvalues>
      </edge>
      <edge id="826" label="+" source="88" target="107" weight="0.9739469">
        <attvalues>
          <attvalue for="att1" value="+"/>
        </attvalues>
      </edge>
      <edge id="827" label="+" source="88" target="108" weight="0.968361">
        <attvalues>
          <attvalue for="att1" value="+"/>
        </attvalues>
      </edge>
      <edge id="828" label="+" source="88" target="111" weight="0.9519512">
        <attvalues>
          <attvalue for="att1" value="+"/>
        </attvalues>
      </edge>
      <edge id="829" label="+" source="88" target="112" weight="0.9468127">
        <attvalues>
          <attvalue for="att1" value="+"/>
        </attvalues>
      </edge>
      <edge id="830" label="+" source="88" target="114" weight="0.966155">
        <attvalues>
          <attvalue for="att1" value="+"/>
        </attvalues>
      </edge>
      <edge id="831" label="+" source="88" target="115" weight="0.9610904">
        <attvalues>
          <attvalue for="att1" value="+"/>
        </attvalues>
      </edge>
      <edge id="832" label="+" source="88" target="116" weight="0.9271915">
        <attvalues>
          <attvalue for="att1" value="+"/>
        </attvalues>
      </edge>
      <edge id="833" label="+" source="88" target="117" weight="0.9529495">
        <attvalues>
          <attvalue for="att1" value="+"/>
        </attvalues>
      </edge>
      <edge id="834" label="+" source="88" target="119" weight="0.825432">
        <attvalues>
          <attvalue for="att1" value="+"/>
        </attvalues>
      </edge>
      <edge id="835" label="+" source="88" target="122" weight="0.9482244">
        <attvalues>
          <attvalue for="att1" value="+"/>
        </attvalues>
      </edge>
      <edge id="836" label="+" source="88" target="123" weight="0.9071081">
        <attvalues>
          <attvalue for="att1" value="+"/>
        </attvalues>
      </edge>
      <edge id="837" label="+" source="88" target="124" weight="0.9202889">
        <attvalues>
          <attvalue for="att1" value="+"/>
        </attvalues>
      </edge>
      <edge id="838" label="+" source="88" target="126" weight="0.9832402">
        <attvalues>
          <attvalue for="att1" value="+"/>
        </attvalues>
      </edge>
      <edge id="839" label="+" source="88" target="127" weight="0.9374028">
        <attvalues>
          <attvalue for="att1" value="+"/>
        </attvalues>
      </edge>
      <edge id="840" label="-" source="89" target="109" weight="0.9237642">
        <attvalues>
          <attvalue for="att1" value="-"/>
        </attvalues>
      </edge>
      <edge id="841" label="-" source="91" target="96" weight="0.824106">
        <attvalues>
          <attvalue for="att1" value="-"/>
        </attvalues>
      </edge>
      <edge id="842" label="+" source="91" target="155" weight="0.7922616">
        <attvalues>
          <attvalue for="att1" value="+"/>
        </attvalues>
      </edge>
      <edge id="843" label="-" source="92" target="119" weight="0.9299007">
        <attvalues>
          <attvalue for="att1" value="-"/>
        </attvalues>
      </edge>
      <edge id="844" label="-" source="94" target="114" weight="0.8585919">
        <attvalues>
          <attvalue for="att1" value="-"/>
        </attvalues>
      </edge>
      <edge id="845" label="+" source="95" target="125" weight="0.9523919">
        <attvalues>
          <attvalue for="att1" value="+"/>
        </attvalues>
      </edge>
      <edge id="846" label="+" source="95" target="126" weight="0.9743407">
        <attvalues>
          <attvalue for="att1" value="+"/>
        </attvalues>
      </edge>
      <edge id="847" label="+" source="95" target="128" weight="0.9596707">
        <attvalues>
          <attvalue for="att1" value="+"/>
        </attvalues>
      </edge>
      <edge id="848" label="+" source="95" target="129" weight="0.9517575">
        <attvalues>
          <attvalue for="att1" value="+"/>
        </attvalues>
      </edge>
      <edge id="849" label="+" source="95" target="131" weight="0.9940098">
        <attvalues>
          <attvalue for="att1" value="+"/>
        </attvalues>
      </edge>
      <edge id="850" label="+" source="95" target="133" weight="0.9241007">
        <attvalues>
          <attvalue for="att1" value="+"/>
        </attvalues>
      </edge>
      <edge id="851" label="+" source="95" target="135" weight="0.96705">
        <attvalues>
          <attvalue for="att1" value="+"/>
        </attvalues>
      </edge>
      <edge id="852" label="+" source="95" target="136" weight="0.9578889">
        <attvalues>
          <attvalue for="att1" value="+"/>
        </attvalues>
      </edge>
      <edge id="853" label="+" source="95" target="137" weight="0.9742738">
        <attvalues>
          <attvalue for="att1" value="+"/>
        </attvalues>
      </edge>
      <edge id="854" label="+" source="95" target="139" weight="0.9580879">
        <attvalues>
          <attvalue for="att1" value="+"/>
        </attvalues>
      </edge>
      <edge id="855" label="+" source="95" target="141" weight="0.9681469">
        <attvalues>
          <attvalue for="att1" value="+"/>
        </attvalues>
      </edge>
      <edge id="856" label="+" source="95" target="142" weight="0.9502462">
        <attvalues>
          <attvalue for="att1" value="+"/>
        </attvalues>
      </edge>
      <edge id="857" label="+" source="95" target="143" weight="0.9184349">
        <attvalues>
          <attvalue for="att1" value="+"/>
        </attvalues>
      </edge>
      <edge id="858" label="+" source="95" target="145" weight="0.9246377">
        <attvalues>
          <attvalue for="att1" value="+"/>
        </attvalues>
      </edge>
      <edge id="859" label="+" source="95" target="148" weight="0.9172158">
        <attvalues>
          <attvalue for="att1" value="+"/>
        </attvalues>
      </edge>
      <edge id="860" label="+" source="95" target="149" weight="0.9441569">
        <attvalues>
          <attvalue for="att1" value="+"/>
        </attvalues>
      </edge>
      <edge id="861" label="+" source="95" target="150" weight="0.9933733">
        <attvalues>
          <attvalue for="att1" value="+"/>
        </attvalues>
      </edge>
      <edge id="862" label="+" source="95" target="153" weight="0.9570668">
        <attvalues>
          <attvalue for="att1" value="+"/>
        </attvalues>
      </edge>
      <edge id="863" label="+" source="95" target="154" weight="0.9504539">
        <attvalues>
          <attvalue for="att1" value="+"/>
        </attvalues>
      </edge>
      <edge id="864" label="+" source="95" target="156" weight="0.9146797">
        <attvalues>
          <attvalue for="att1" value="+"/>
        </attvalues>
      </edge>
      <edge id="865" label="+" source="95" target="157" weight="0.9885482">
        <attvalues>
          <attvalue for="att1" value="+"/>
        </attvalues>
      </edge>
      <edge id="866" label="+" source="95" target="158" weight="0.9561422">
        <attvalues>
          <attvalue for="att1" value="+"/>
        </attvalues>
      </edge>
      <edge id="867" label="+" source="95" target="159" weight="0.9407314">
        <attvalues>
          <attvalue for="att1" value="+"/>
        </attvalues>
      </edge>
      <edge id="868" label="+" source="95" target="161" weight="0.8696214">
        <attvalues>
          <attvalue for="att1" value="+"/>
        </attvalues>
      </edge>
      <edge id="869" label="+" source="95" target="164" weight="0.9508615">
        <attvalues>
          <attvalue for="att1" value="+"/>
        </attvalues>
      </edge>
      <edge id="870" label="+" source="95" target="165" weight="0.9572012">
        <attvalues>
          <attvalue for="att1" value="+"/>
        </attvalues>
      </edge>
      <edge id="871" label="+" source="95" target="166" weight="0.9567635">
        <attvalues>
          <attvalue for="att1" value="+"/>
        </attvalues>
      </edge>
      <edge id="872" label="+" source="95" target="168" weight="0.9137955">
        <attvalues>
          <attvalue for="att1" value="+"/>
        </attvalues>
      </edge>
      <edge id="873" label="+" source="95" target="170" weight="0.9456538">
        <attvalues>
          <attvalue for="att1" value="+"/>
        </attvalues>
      </edge>
      <edge id="874" label="-" source="96" target="114" weight="0.8580928">
        <attvalues>
          <attvalue for="att1" value="-"/>
        </attvalues>
      </edge>
      <edge id="875" label="+" source="97" target="127" weight="0.9068428">
        <attvalues>
          <attvalue for="att1" value="+"/>
        </attvalues>
      </edge>
      <edge id="876" label="+" source="97" target="128" weight="0.954938">
        <attvalues>
          <attvalue for="att1" value="+"/>
        </attvalues>
      </edge>
      <edge id="877" label="+" source="97" target="131" weight="0.907048">
        <attvalues>
          <attvalue for="att1" value="+"/>
        </attvalues>
      </edge>
      <edge id="878" label="+" source="97" target="133" weight="0.9818163">
        <attvalues>
          <attvalue for="att1" value="+"/>
        </attvalues>
      </edge>
      <edge id="879" label="+" source="97" target="135" weight="0.8622562">
        <attvalues>
          <attvalue for="att1" value="+"/>
        </attvalues>
      </edge>
      <edge id="880" label="+" source="97" target="137" weight="0.9319298">
        <attvalues>
          <attvalue for="att1" value="+"/>
        </attvalues>
      </edge>
      <edge id="881" label="+" source="97" target="138" weight="0.9590528">
        <attvalues>
          <attvalue for="att1" value="+"/>
        </attvalues>
      </edge>
      <edge id="882" label="+" source="97" target="139" weight="0.93184">
        <attvalues>
          <attvalue for="att1" value="+"/>
        </attvalues>
      </edge>
      <edge id="883" label="+" source="97" target="141" weight="0.9325267">
        <attvalues>
          <attvalue for="att1" value="+"/>
        </attvalues>
      </edge>
      <edge id="884" label="+" source="97" target="143" weight="0.9198652">
        <attvalues>
          <attvalue for="att1" value="+"/>
        </attvalues>
      </edge>
      <edge id="885" label="+" source="97" target="144" weight="0.8973788">
        <attvalues>
          <attvalue for="att1" value="+"/>
        </attvalues>
      </edge>
      <edge id="886" label="+" source="97" target="145" weight="0.8784052">
        <attvalues>
          <attvalue for="att1" value="+"/>
        </attvalues>
      </edge>
      <edge id="887" label="+" source="97" target="147" weight="0.8689558">
        <attvalues>
          <attvalue for="att1" value="+"/>
        </attvalues>
      </edge>
      <edge id="888" label="+" source="97" target="148" weight="0.7980101">
        <attvalues>
          <attvalue for="att1" value="+"/>
        </attvalues>
      </edge>
      <edge id="889" label="+" source="97" target="150" weight="0.8658804">
        <attvalues>
          <attvalue for="att1" value="+"/>
        </attvalues>
      </edge>
      <edge id="890" label="+" source="97" target="151" weight="0.8747946">
        <attvalues>
          <attvalue for="att1" value="+"/>
        </attvalues>
      </edge>
      <edge id="891" label="+" source="97" target="152" weight="0.9707871">
        <attvalues>
          <attvalue for="att1" value="+"/>
        </attvalues>
      </edge>
      <edge id="892" label="+" source="97" target="155" weight="0.9069616">
        <attvalues>
          <attvalue for="att1" value="+"/>
        </attvalues>
      </edge>
      <edge id="893" label="+" source="97" target="156" weight="0.9548433">
        <attvalues>
          <attvalue for="att1" value="+"/>
        </attvalues>
      </edge>
      <edge id="894" label="+" source="97" target="158" weight="0.8378662">
        <attvalues>
          <attvalue for="att1" value="+"/>
        </attvalues>
      </edge>
      <edge id="895" label="+" source="97" target="159" weight="0.9611947">
        <attvalues>
          <attvalue for="att1" value="+"/>
        </attvalues>
      </edge>
      <edge id="896" label="+" source="97" target="160" weight="0.9333893">
        <attvalues>
          <attvalue for="att1" value="+"/>
        </attvalues>
      </edge>
      <edge id="897" label="+" source="97" target="161" weight="0.8843221">
        <attvalues>
          <attvalue for="att1" value="+"/>
        </attvalues>
      </edge>
      <edge id="898" label="+" source="97" target="163" weight="0.8394323">
        <attvalues>
          <attvalue for="att1" value="+"/>
        </attvalues>
      </edge>
      <edge id="899" label="+" source="97" target="166" weight="0.9354954">
        <attvalues>
          <attvalue for="att1" value="+"/>
        </attvalues>
      </edge>
      <edge id="900" label="+" source="97" target="167" weight="0.9643692">
        <attvalues>
          <attvalue for="att1" value="+"/>
        </attvalues>
      </edge>
      <edge id="901" label="+" source="97" target="168" weight="0.9281147">
        <attvalues>
          <attvalue for="att1" value="+"/>
        </attvalues>
      </edge>
      <edge id="902" label="+" source="97" target="170" weight="0.8556222">
        <attvalues>
          <attvalue for="att1" value="+"/>
        </attvalues>
      </edge>
      <edge id="903" label="+" source="97" target="171" weight="0.8913308">
        <attvalues>
          <attvalue for="att1" value="+"/>
        </attvalues>
      </edge>
      <edge id="904" label="+" source="97" target="172" weight="0.8919295">
        <attvalues>
          <attvalue for="att1" value="+"/>
        </attvalues>
      </edge>
      <edge id="905" label="+" source="98" target="102" weight="0.9791285">
        <attvalues>
          <attvalue for="att1" value="+"/>
        </attvalues>
      </edge>
      <edge id="906" label="-" source="98" target="167" weight="0.9375095">
        <attvalues>
          <attvalue for="att1" value="-"/>
        </attvalues>
      </edge>
      <edge id="907" label="+" source="99" target="135" weight="0.9539647">
        <attvalues>
          <attvalue for="att1" value="+"/>
        </attvalues>
      </edge>
      <edge id="908" label="+" source="99" target="144" weight="0.9677048">
        <attvalues>
          <attvalue for="att1" value="+"/>
        </attvalues>
      </edge>
      <edge id="909" label="+" source="99" target="152" weight="0.8805815">
        <attvalues>
          <attvalue for="att1" value="+"/>
        </attvalues>
      </edge>
      <edge id="910" label="+" source="99" target="154" weight="0.9058685">
        <attvalues>
          <attvalue for="att1" value="+"/>
        </attvalues>
      </edge>
      <edge id="911" label="+" source="99" target="163" weight="0.9220299">
        <attvalues>
          <attvalue for="att1" value="+"/>
        </attvalues>
      </edge>
      <edge id="912" label="+" source="99" target="167" weight="0.9258867">
        <attvalues>
          <attvalue for="att1" value="+"/>
        </attvalues>
      </edge>
      <edge id="913" label="+" source="100" target="102" weight="0.9179863">
        <attvalues>
          <attvalue for="att1" value="+"/>
        </attvalues>
      </edge>
      <edge id="914" label="-" source="102" target="144" weight="0.924836">
        <attvalues>
          <attvalue for="att1" value="-"/>
        </attvalues>
      </edge>
      <edge id="915" label="-" source="103" target="127" weight="0.870118">
        <attvalues>
          <attvalue for="att1" value="-"/>
        </attvalues>
      </edge>
      <edge id="916" label="+" source="103" target="163" weight="0.9226533">
        <attvalues>
          <attvalue for="att1" value="+"/>
        </attvalues>
      </edge>
      <edge id="917" label="+" source="103" target="164" weight="0.9434709">
        <attvalues>
          <attvalue for="att1" value="+"/>
        </attvalues>
      </edge>
      <edge id="918" label="+" source="103" target="167" weight="0.9910389">
        <attvalues>
          <attvalue for="att1" value="+"/>
        </attvalues>
      </edge>
      <edge id="919" label="+" source="103" target="169" weight="0.9187921">
        <attvalues>
          <attvalue for="att1" value="+"/>
        </attvalues>
      </edge>
      <edge id="920" label="+" source="103" target="171" weight="0.9199513">
        <attvalues>
          <attvalue for="att1" value="+"/>
        </attvalues>
      </edge>
      <edge id="921" label="+" source="104" target="105" weight="0.9885284">
        <attvalues>
          <attvalue for="att1" value="+"/>
        </attvalues>
      </edge>
      <edge id="922" label="+" source="104" target="106" weight="0.954841">
        <attvalues>
          <attvalue for="att1" value="+"/>
        </attvalues>
      </edge>
      <edge id="923" label="+" source="104" target="107" weight="0.9569746">
        <attvalues>
          <attvalue for="att1" value="+"/>
        </attvalues>
      </edge>
      <edge id="924" label="+" source="104" target="109" weight="0.9084678">
        <attvalues>
          <attvalue for="att1" value="+"/>
        </attvalues>
      </edge>
      <edge id="925" label="+" source="104" target="111" weight="0.9523115">
        <attvalues>
          <attvalue for="att1" value="+"/>
        </attvalues>
      </edge>
      <edge id="926" label="+" source="104" target="112" weight="0.9474777">
        <attvalues>
          <attvalue for="att1" value="+"/>
        </attvalues>
      </edge>
      <edge id="927" label="+" source="104" target="113" weight="0.8426917">
        <attvalues>
          <attvalue for="att1" value="+"/>
        </attvalues>
      </edge>
      <edge id="928" label="+" source="104" target="115" weight="0.9187045">
        <attvalues>
          <attvalue for="att1" value="+"/>
        </attvalues>
      </edge>
      <edge id="929" label="+" source="104" target="118" weight="0.8661163">
        <attvalues>
          <attvalue for="att1" value="+"/>
        </attvalues>
      </edge>
      <edge id="930" label="+" source="104" target="119" weight="0.9408359">
        <attvalues>
          <attvalue for="att1" value="+"/>
        </attvalues>
      </edge>
      <edge id="931" label="+" source="104" target="120" weight="0.975777">
        <attvalues>
          <attvalue for="att1" value="+"/>
        </attvalues>
      </edge>
      <edge id="932" label="+" source="104" target="123" weight="0.9317891">
        <attvalues>
          <attvalue for="att1" value="+"/>
        </attvalues>
      </edge>
      <edge id="933" label="+" source="104" target="124" weight="0.9606672">
        <attvalues>
          <attvalue for="att1" value="+"/>
        </attvalues>
      </edge>
      <edge id="934" label="+" source="104" target="126" weight="0.9079613">
        <attvalues>
          <attvalue for="att1" value="+"/>
        </attvalues>
      </edge>
      <edge id="935" label="+" source="104" target="127" weight="0.9529133">
        <attvalues>
          <attvalue for="att1" value="+"/>
        </attvalues>
      </edge>
      <edge id="936" label="+" source="104" target="128" weight="0.9221184">
        <attvalues>
          <attvalue for="att1" value="+"/>
        </attvalues>
      </edge>
      <edge id="937" label="+" source="104" target="129" weight="0.9250485">
        <attvalues>
          <attvalue for="att1" value="+"/>
        </attvalues>
      </edge>
      <edge id="938" label="+" source="104" target="131" weight="0.7867398">
        <attvalues>
          <attvalue for="att1" value="+"/>
        </attvalues>
      </edge>
      <edge id="939" label="+" source="104" target="135" weight="0.9338184">
        <attvalues>
          <attvalue for="att1" value="+"/>
        </attvalues>
      </edge>
      <edge id="940" label="+" source="104" target="136" weight="0.9115185">
        <attvalues>
          <attvalue for="att1" value="+"/>
        </attvalues>
      </edge>
      <edge id="941" label="+" source="104" target="138" weight="0.9652912">
        <attvalues>
          <attvalue for="att1" value="+"/>
        </attvalues>
      </edge>
      <edge id="942" label="+" source="104" target="140" weight="0.9755299">
        <attvalues>
          <attvalue for="att1" value="+"/>
        </attvalues>
      </edge>
      <edge id="943" label="+" source="104" target="144" weight="0.9752675">
        <attvalues>
          <attvalue for="att1" value="+"/>
        </attvalues>
      </edge>
      <edge id="944" label="+" source="104" target="145" weight="0.9301002">
        <attvalues>
          <attvalue for="att1" value="+"/>
        </attvalues>
      </edge>
      <edge id="945" label="-" source="105" target="145" weight="0.9110849">
        <attvalues>
          <attvalue for="att1" value="-"/>
        </attvalues>
      </edge>
      <edge id="946" label="-" source="107" target="172" weight="0.8868806">
        <attvalues>
          <attvalue for="att1" value="-"/>
        </attvalues>
      </edge>
      <edge id="947" label="-" source="110" target="111" weight="0.7469148">
        <attvalues>
          <attvalue for="att1" value="-"/>
        </attvalues>
      </edge>
      <edge id="948" label="-" source="110" target="117" weight="0.9192845">
        <attvalues>
          <attvalue for="att1" value="-"/>
        </attvalues>
      </edge>
      <edge id="949" label="-" source="110" target="135" weight="0.856254">
        <attvalues>
          <attvalue for="att1" value="-"/>
        </attvalues>
      </edge>
      <edge id="950" label="-" source="110" target="142" weight="0.9943693">
        <attvalues>
          <attvalue for="att1" value="-"/>
        </attvalues>
      </edge>
      <edge id="951" label="-" source="110" target="148" weight="0.9295243">
        <attvalues>
          <attvalue for="att1" value="-"/>
        </attvalues>
      </edge>
      <edge id="952" label="-" source="110" target="153" weight="0.8395017">
        <attvalues>
          <attvalue for="att1" value="-"/>
        </attvalues>
      </edge>
      <edge id="953" label="-" source="110" target="167" weight="0.9622963">
        <attvalues>
          <attvalue for="att1" value="-"/>
        </attvalues>
      </edge>
      <edge id="954" label="+" source="111" target="128" weight="0.9754475">
        <attvalues>
          <attvalue for="att1" value="+"/>
        </attvalues>
      </edge>
      <edge id="955" label="+" source="111" target="140" weight="0.9597433">
        <attvalues>
          <attvalue for="att1" value="+"/>
        </attvalues>
      </edge>
      <edge id="956" label="+" source="111" target="163" weight="0.9368337">
        <attvalues>
          <attvalue for="att1" value="+"/>
        </attvalues>
      </edge>
      <edge id="957" label="-" source="113" target="122" weight="0.8457031">
        <attvalues>
          <attvalue for="att1" value="-"/>
        </attvalues>
      </edge>
      <edge id="958" label="-" source="113" target="147" weight="0.903851">
        <attvalues>
          <attvalue for="att1" value="-"/>
        </attvalues>
      </edge>
      <edge id="959" label="+" source="113" target="169" weight="0.8937191">
        <attvalues>
          <attvalue for="att1" value="+"/>
        </attvalues>
      </edge>
      <edge id="960" label="+" source="113" target="171" weight="0.9127415">
        <attvalues>
          <attvalue for="att1" value="+"/>
        </attvalues>
      </edge>
      <edge id="961" label="+" source="114" target="117" weight="0.7570799">
        <attvalues>
          <attvalue for="att1" value="+"/>
        </attvalues>
      </edge>
      <edge id="962" label="+" source="114" target="141" weight="0.8578309">
        <attvalues>
          <attvalue for="att1" value="+"/>
        </attvalues>
      </edge>
      <edge id="963" label="+" source="114" target="151" weight="0.7950172">
        <attvalues>
          <attvalue for="att1" value="+"/>
        </attvalues>
      </edge>
      <edge id="964" label="+" source="114" target="160" weight="0.9001161">
        <attvalues>
          <attvalue for="att1" value="+"/>
        </attvalues>
      </edge>
      <edge id="965" label="+" source="114" target="161" weight="0.8062702">
        <attvalues>
          <attvalue for="att1" value="+"/>
        </attvalues>
      </edge>
      <edge id="966" label="-" source="115" target="168" weight="1">
        <attvalues>
          <attvalue for="att1" value="-"/>
        </attvalues>
      </edge>
      <edge id="967" label="+" source="116" target="171" weight="0.8928583">
        <attvalues>
          <attvalue for="att1" value="+"/>
        </attvalues>
      </edge>
      <edge id="968" label="+" source="118" target="150" weight="0.8288806">
        <attvalues>
          <attvalue for="att1" value="+"/>
        </attvalues>
      </edge>
      <edge id="969" label="-" source="118" target="169" weight="0.8808353">
        <attvalues>
          <attvalue for="att1" value="-"/>
        </attvalues>
      </edge>
      <edge id="970" label="+" source="119" target="152" weight="0.9775919">
        <attvalues>
          <attvalue for="att1" value="+"/>
        </attvalues>
      </edge>
      <edge id="971" label="+" source="119" target="153" weight="0.9933614">
        <attvalues>
          <attvalue for="att1" value="+"/>
        </attvalues>
      </edge>
      <edge id="972" label="+" source="119" target="156" weight="0.9015854">
        <attvalues>
          <attvalue for="att1" value="+"/>
        </attvalues>
      </edge>
      <edge id="973" label="+" source="119" target="158" weight="0.9540175">
        <attvalues>
          <attvalue for="att1" value="+"/>
        </attvalues>
      </edge>
      <edge id="974" label="+" source="119" target="160" weight="0.9647808">
        <attvalues>
          <attvalue for="att1" value="+"/>
        </attvalues>
      </edge>
      <edge id="975" label="+" source="119" target="162" weight="0.9867295">
        <attvalues>
          <attvalue for="att1" value="+"/>
        </attvalues>
      </edge>
      <edge id="976" label="+" source="119" target="164" weight="0.9879218">
        <attvalues>
          <attvalue for="att1" value="+"/>
        </attvalues>
      </edge>
      <edge id="977" label="+" source="119" target="166" weight="0.9869037">
        <attvalues>
          <attvalue for="att1" value="+"/>
        </attvalues>
      </edge>
      <edge id="978" label="+" source="119" target="167" weight="0.9381358">
        <attvalues>
          <attvalue for="att1" value="+"/>
        </attvalues>
      </edge>
      <edge id="979" label="+" source="119" target="168" weight="0.97427">
        <attvalues>
          <attvalue for="att1" value="+"/>
        </attvalues>
      </edge>
      <edge id="980" label="+" source="119" target="169" weight="0.978677">
        <attvalues>
          <attvalue for="att1" value="+"/>
        </attvalues>
      </edge>
      <edge id="981" label="+" source="119" target="170" weight="0.9708957">
        <attvalues>
          <attvalue for="att1" value="+"/>
        </attvalues>
      </edge>
      <edge id="982" label="+" source="119" target="172" weight="0.9839655">
        <attvalues>
          <attvalue for="att1" value="+"/>
        </attvalues>
      </edge>
      <edge id="983" label="+" source="120" target="121" weight="0.7369359">
        <attvalues>
          <attvalue for="att1" value="+"/>
        </attvalues>
      </edge>
      <edge id="984" label="+" source="120" target="123" weight="0.9466107">
        <attvalues>
          <attvalue for="att1" value="+"/>
        </attvalues>
      </edge>
      <edge id="985" label="+" source="120" target="124" weight="0.9630842">
        <attvalues>
          <attvalue for="att1" value="+"/>
        </attvalues>
      </edge>
      <edge id="986" label="+" source="120" target="125" weight="0.9763662">
        <attvalues>
          <attvalue for="att1" value="+"/>
        </attvalues>
      </edge>
      <edge id="987" label="+" source="120" target="126" weight="0.9509639">
        <attvalues>
          <attvalue for="att1" value="+"/>
        </attvalues>
      </edge>
      <edge id="988" label="+" source="120" target="128" weight="0.9794844">
        <attvalues>
          <attvalue for="att1" value="+"/>
        </attvalues>
      </edge>
      <edge id="989" label="+" source="120" target="129" weight="0.9673902">
        <attvalues>
          <attvalue for="att1" value="+"/>
        </attvalues>
      </edge>
      <edge id="990" label="+" source="120" target="131" weight="0.949056">
        <attvalues>
          <attvalue for="att1" value="+"/>
        </attvalues>
      </edge>
      <edge id="991" label="+" source="120" target="132" weight="0.9826048">
        <attvalues>
          <attvalue for="att1" value="+"/>
        </attvalues>
      </edge>
      <edge id="992" label="+" source="120" target="133" weight="0.9921783">
        <attvalues>
          <attvalue for="att1" value="+"/>
        </attvalues>
      </edge>
      <edge id="993" label="+" source="120" target="134" weight="0.980383">
        <attvalues>
          <attvalue for="att1" value="+"/>
        </attvalues>
      </edge>
      <edge id="994" label="+" source="120" target="136" weight="0.9179156">
        <attvalues>
          <attvalue for="att1" value="+"/>
        </attvalues>
      </edge>
      <edge id="995" label="+" source="120" target="139" weight="0.8797366">
        <attvalues>
          <attvalue for="att1" value="+"/>
        </attvalues>
      </edge>
      <edge id="996" label="+" source="120" target="140" weight="0.9583776">
        <attvalues>
          <attvalue for="att1" value="+"/>
        </attvalues>
      </edge>
      <edge id="997" label="+" source="120" target="141" weight="0.9923343">
        <attvalues>
          <attvalue for="att1" value="+"/>
        </attvalues>
      </edge>
      <edge id="998" label="+" source="120" target="143" weight="0.9196291">
        <attvalues>
          <attvalue for="att1" value="+"/>
        </attvalues>
      </edge>
      <edge id="999" label="+" source="120" target="144" weight="0.9511079">
        <attvalues>
          <attvalue for="att1" value="+"/>
        </attvalues>
      </edge>
      <edge id="1000" label="+" source="120" target="145" weight="0.9468536">
        <attvalues>
          <attvalue for="att1" value="+"/>
        </attvalues>
      </edge>
      <edge id="1001" label="+" source="120" target="149" weight="0.9672194">
        <attvalues>
          <attvalue for="att1" value="+"/>
        </attvalues>
      </edge>
      <edge id="1002" label="+" source="120" target="150" weight="0.9388919">
        <attvalues>
          <attvalue for="att1" value="+"/>
        </attvalues>
      </edge>
      <edge id="1003" label="+" source="120" target="153" weight="0.9326801">
        <attvalues>
          <attvalue for="att1" value="+"/>
        </attvalues>
      </edge>
      <edge id="1004" label="+" source="125" target="127" weight="0.9357663">
        <attvalues>
          <attvalue for="att1" value="+"/>
        </attvalues>
      </edge>
      <edge id="1005" label="-" source="125" target="146" weight="0.8654157">
        <attvalues>
          <attvalue for="att1" value="-"/>
        </attvalues>
      </edge>
      <edge id="1006" label="+" source="126" target="136" weight="0.9788888">
        <attvalues>
          <attvalue for="att1" value="+"/>
        </attvalues>
      </edge>
      <edge id="1007" label="+" source="126" target="137" weight="0.9643449">
        <attvalues>
          <attvalue for="att1" value="+"/>
        </attvalues>
      </edge>
      <edge id="1008" label="+" source="126" target="140" weight="0.7896359">
        <attvalues>
          <attvalue for="att1" value="+"/>
        </attvalues>
      </edge>
      <edge id="1009" label="+" source="126" target="142" weight="0.9293533">
        <attvalues>
          <attvalue for="att1" value="+"/>
        </attvalues>
      </edge>
      <edge id="1010" label="+" source="126" target="144" weight="0.9607355">
        <attvalues>
          <attvalue for="att1" value="+"/>
        </attvalues>
      </edge>
      <edge id="1011" label="+" source="126" target="146" weight="0.9044501">
        <attvalues>
          <attvalue for="att1" value="+"/>
        </attvalues>
      </edge>
      <edge id="1012" label="+" source="126" target="148" weight="0.9579731">
        <attvalues>
          <attvalue for="att1" value="+"/>
        </attvalues>
      </edge>
      <edge id="1013" label="+" source="126" target="150" weight="0.9732099">
        <attvalues>
          <attvalue for="att1" value="+"/>
        </attvalues>
      </edge>
      <edge id="1014" label="+" source="126" target="151" weight="0.9775057">
        <attvalues>
          <attvalue for="att1" value="+"/>
        </attvalues>
      </edge>
      <edge id="1015" label="+" source="126" target="152" weight="0.9458259">
        <attvalues>
          <attvalue for="att1" value="+"/>
        </attvalues>
      </edge>
      <edge id="1016" label="+" source="126" target="153" weight="0.9677561">
        <attvalues>
          <attvalue for="att1" value="+"/>
        </attvalues>
      </edge>
      <edge id="1017" label="+" source="126" target="154" weight="0.9932867">
        <attvalues>
          <attvalue for="att1" value="+"/>
        </attvalues>
      </edge>
      <edge id="1018" label="+" source="126" target="156" weight="0.9700585">
        <attvalues>
          <attvalue for="att1" value="+"/>
        </attvalues>
      </edge>
      <edge id="1019" label="+" source="126" target="159" weight="0.9844585">
        <attvalues>
          <attvalue for="att1" value="+"/>
        </attvalues>
      </edge>
      <edge id="1020" label="+" source="126" target="160" weight="0.9446646">
        <attvalues>
          <attvalue for="att1" value="+"/>
        </attvalues>
      </edge>
      <edge id="1021" label="+" source="126" target="161" weight="0.912667">
        <attvalues>
          <attvalue for="att1" value="+"/>
        </attvalues>
      </edge>
      <edge id="1022" label="+" source="126" target="162" weight="0.9524522">
        <attvalues>
          <attvalue for="att1" value="+"/>
        </attvalues>
      </edge>
      <edge id="1023" label="+" source="126" target="164" weight="0.9762552">
        <attvalues>
          <attvalue for="att1" value="+"/>
        </attvalues>
      </edge>
      <edge id="1024" label="+" source="126" target="165" weight="0.8685868">
        <attvalues>
          <attvalue for="att1" value="+"/>
        </attvalues>
      </edge>
      <edge id="1025" label="+" source="126" target="166" weight="0.8550284">
        <attvalues>
          <attvalue for="att1" value="+"/>
        </attvalues>
      </edge>
      <edge id="1026" label="+" source="126" target="167" weight="0.94785">
        <attvalues>
          <attvalue for="att1" value="+"/>
        </attvalues>
      </edge>
      <edge id="1027" label="+" source="126" target="168" weight="0.9537507">
        <attvalues>
          <attvalue for="att1" value="+"/>
        </attvalues>
      </edge>
      <edge id="1028" label="+" source="126" target="169" weight="0.9798314">
        <attvalues>
          <attvalue for="att1" value="+"/>
        </attvalues>
      </edge>
      <edge id="1029" label="+" source="126" target="170" weight="0.9768987">
        <attvalues>
          <attvalue for="att1" value="+"/>
        </attvalues>
      </edge>
      <edge id="1030" label="+" source="126" target="172" weight="0.9917202">
        <attvalues>
          <attvalue for="att1" value="+"/>
        </attvalues>
      </edge>
      <edge id="1031" label="+" source="127" target="129" weight="0.8932023">
        <attvalues>
          <attvalue for="att1" value="+"/>
        </attvalues>
      </edge>
      <edge id="1032" label="+" source="127" target="130" weight="0.7434972">
        <attvalues>
          <attvalue for="att1" value="+"/>
        </attvalues>
      </edge>
      <edge id="1033" label="+" source="127" target="131" weight="0.880136">
        <attvalues>
          <attvalue for="att1" value="+"/>
        </attvalues>
      </edge>
      <edge id="1034" label="+" source="127" target="132" weight="0.9756153">
        <attvalues>
          <attvalue for="att1" value="+"/>
        </attvalues>
      </edge>
      <edge id="1035" label="+" source="127" target="134" weight="0.8282965">
        <attvalues>
          <attvalue for="att1" value="+"/>
        </attvalues>
      </edge>
      <edge id="1036" label="+" source="127" target="135" weight="0.9697795">
        <attvalues>
          <attvalue for="att1" value="+"/>
        </attvalues>
      </edge>
      <edge id="1037" label="+" source="127" target="136" weight="0.8725542">
        <attvalues>
          <attvalue for="att1" value="+"/>
        </attvalues>
      </edge>
      <edge id="1038" label="+" source="127" target="140" weight="0.8832499">
        <attvalues>
          <attvalue for="att1" value="+"/>
        </attvalues>
      </edge>
      <edge id="1039" label="+" source="127" target="141" weight="0.8502899">
        <attvalues>
          <attvalue for="att1" value="+"/>
        </attvalues>
      </edge>
      <edge id="1040" label="+" source="127" target="142" weight="0.8636387">
        <attvalues>
          <attvalue for="att1" value="+"/>
        </attvalues>
      </edge>
      <edge id="1041" label="+" source="127" target="144" weight="0.8482324">
        <attvalues>
          <attvalue for="att1" value="+"/>
        </attvalues>
      </edge>
      <edge id="1042" label="+" source="127" target="150" weight="0.9714239">
        <attvalues>
          <attvalue for="att1" value="+"/>
        </attvalues>
      </edge>
      <edge id="1043" label="-" source="127" target="168" weight="0.8383193">
        <attvalues>
          <attvalue for="att1" value="-"/>
        </attvalues>
      </edge>
      <edge id="1044" label="+" source="128" target="157" weight="0.788859">
        <attvalues>
          <attvalue for="att1" value="+"/>
        </attvalues>
      </edge>
      <edge id="1045" label="-" source="129" target="133" weight="0.9219273">
        <attvalues>
          <attvalue for="att1" value="-"/>
        </attvalues>
      </edge>
      <edge id="1046" label="+" source="129" target="169" weight="0.9667">
        <attvalues>
          <attvalue for="att1" value="+"/>
        </attvalues>
      </edge>
      <edge id="1047" label="+" source="129" target="170" weight="0.9801728">
        <attvalues>
          <attvalue for="att1" value="+"/>
        </attvalues>
      </edge>
      <edge id="1048" label="+" source="129" target="172" weight="0.9012618">
        <attvalues>
          <attvalue for="att1" value="+"/>
        </attvalues>
      </edge>
      <edge id="1049" label="+" source="130" target="131" weight="0.955168">
        <attvalues>
          <attvalue for="att1" value="+"/>
        </attvalues>
      </edge>
      <edge id="1050" label="+" source="130" target="133" weight="0.9379686">
        <attvalues>
          <attvalue for="att1" value="+"/>
        </attvalues>
      </edge>
      <edge id="1051" label="+" source="130" target="135" weight="0.9750283">
        <attvalues>
          <attvalue for="att1" value="+"/>
        </attvalues>
      </edge>
      <edge id="1052" label="+" source="130" target="137" weight="0.9972937">
        <attvalues>
          <attvalue for="att1" value="+"/>
        </attvalues>
      </edge>
      <edge id="1053" label="+" source="130" target="138" weight="0.9300898">
        <attvalues>
          <attvalue for="att1" value="+"/>
        </attvalues>
      </edge>
      <edge id="1054" label="+" source="130" target="139" weight="0.9818601">
        <attvalues>
          <attvalue for="att1" value="+"/>
        </attvalues>
      </edge>
      <edge id="1055" label="+" source="130" target="141" weight="0.9573765">
        <attvalues>
          <attvalue for="att1" value="+"/>
        </attvalues>
      </edge>
      <edge id="1056" label="+" source="130" target="143" weight="0.9865801">
        <attvalues>
          <attvalue for="att1" value="+"/>
        </attvalues>
      </edge>
      <edge id="1057" label="+" source="130" target="144" weight="0.9809605">
        <attvalues>
          <attvalue for="att1" value="+"/>
        </attvalues>
      </edge>
      <edge id="1058" label="+" source="130" target="145" weight="0.9327877">
        <attvalues>
          <attvalue for="att1" value="+"/>
        </attvalues>
      </edge>
      <edge id="1059" label="+" source="130" target="147" weight="0.9745841">
        <attvalues>
          <attvalue for="att1" value="+"/>
        </attvalues>
      </edge>
      <edge id="1060" label="+" source="130" target="148" weight="0.8448897">
        <attvalues>
          <attvalue for="att1" value="+"/>
        </attvalues>
      </edge>
      <edge id="1061" label="+" source="130" target="150" weight="0.9288301">
        <attvalues>
          <attvalue for="att1" value="+"/>
        </attvalues>
      </edge>
      <edge id="1062" label="+" source="130" target="151" weight="0.9849796">
        <attvalues>
          <attvalue for="att1" value="+"/>
        </attvalues>
      </edge>
      <edge id="1063" label="+" source="130" target="152" weight="0.9854379">
        <attvalues>
          <attvalue for="att1" value="+"/>
        </attvalues>
      </edge>
      <edge id="1064" label="+" source="130" target="153" weight="0.9558192">
        <attvalues>
          <attvalue for="att1" value="+"/>
        </attvalues>
      </edge>
      <edge id="1065" label="+" source="130" target="155" weight="0.9707524">
        <attvalues>
          <attvalue for="att1" value="+"/>
        </attvalues>
      </edge>
      <edge id="1066" label="+" source="130" target="156" weight="0.9509801">
        <attvalues>
          <attvalue for="att1" value="+"/>
        </attvalues>
      </edge>
      <edge id="1067" label="+" source="130" target="158" weight="0.9758813">
        <attvalues>
          <attvalue for="att1" value="+"/>
        </attvalues>
      </edge>
      <edge id="1068" label="+" source="130" target="159" weight="0.974868">
        <attvalues>
          <attvalue for="att1" value="+"/>
        </attvalues>
      </edge>
      <edge id="1069" label="+" source="130" target="160" weight="0.9609328">
        <attvalues>
          <attvalue for="att1" value="+"/>
        </attvalues>
      </edge>
      <edge id="1070" label="+" source="130" target="161" weight="0.9801481">
        <attvalues>
          <attvalue for="att1" value="+"/>
        </attvalues>
      </edge>
      <edge id="1071" label="+" source="130" target="163" weight="0.8732049">
        <attvalues>
          <attvalue for="att1" value="+"/>
        </attvalues>
      </edge>
      <edge id="1072" label="+" source="130" target="166" weight="0.9258498">
        <attvalues>
          <attvalue for="att1" value="+"/>
        </attvalues>
      </edge>
      <edge id="1073" label="+" source="130" target="167" weight="0.9289687">
        <attvalues>
          <attvalue for="att1" value="+"/>
        </attvalues>
      </edge>
      <edge id="1074" label="+" source="130" target="168" weight="0.9499296">
        <attvalues>
          <attvalue for="att1" value="+"/>
        </attvalues>
      </edge>
      <edge id="1075" label="+" source="130" target="170" weight="0.9616804">
        <attvalues>
          <attvalue for="att1" value="+"/>
        </attvalues>
      </edge>
      <edge id="1076" label="+" source="130" target="172" weight="0.9828066">
        <attvalues>
          <attvalue for="att1" value="+"/>
        </attvalues>
      </edge>
      <edge id="1077" label="+" source="131" target="135" weight="0.9714415">
        <attvalues>
          <attvalue for="att1" value="+"/>
        </attvalues>
      </edge>
      <edge id="1078" label="+" source="131" target="136" weight="0.9224453">
        <attvalues>
          <attvalue for="att1" value="+"/>
        </attvalues>
      </edge>
      <edge id="1079" label="+" source="131" target="139" weight="0.9656982">
        <attvalues>
          <attvalue for="att1" value="+"/>
        </attvalues>
      </edge>
      <edge id="1080" label="+" source="131" target="145" weight="0.9739574">
        <attvalues>
          <attvalue for="att1" value="+"/>
        </attvalues>
      </edge>
      <edge id="1081" label="+" source="131" target="147" weight="0.9146792">
        <attvalues>
          <attvalue for="att1" value="+"/>
        </attvalues>
      </edge>
      <edge id="1082" label="-" source="131" target="164" weight="0.9085557">
        <attvalues>
          <attvalue for="att1" value="-"/>
        </attvalues>
      </edge>
      <edge id="1083" label="+" source="132" target="157" weight="0.6723016">
        <attvalues>
          <attvalue for="att1" value="+"/>
        </attvalues>
      </edge>
      <edge id="1084" label="-" source="133" target="137" weight="0.9048039">
        <attvalues>
          <attvalue for="att1" value="-"/>
        </attvalues>
      </edge>
      <edge id="1085" label="+" source="134" target="135" weight="0.9271429">
        <attvalues>
          <attvalue for="att1" value="+"/>
        </attvalues>
      </edge>
      <edge id="1086" label="+" source="134" target="136" weight="0.9391474">
        <attvalues>
          <attvalue for="att1" value="+"/>
        </attvalues>
      </edge>
      <edge id="1087" label="+" source="134" target="138" weight="0.8502076">
        <attvalues>
          <attvalue for="att1" value="+"/>
        </attvalues>
      </edge>
      <edge id="1088" label="+" source="134" target="139" weight="0.9949834">
        <attvalues>
          <attvalue for="att1" value="+"/>
        </attvalues>
      </edge>
      <edge id="1089" label="+" source="134" target="141" weight="0.9140702">
        <attvalues>
          <attvalue for="att1" value="+"/>
        </attvalues>
      </edge>
      <edge id="1090" label="+" source="134" target="143" weight="0.9322284">
        <attvalues>
          <attvalue for="att1" value="+"/>
        </attvalues>
      </edge>
      <edge id="1091" label="+" source="134" target="145" weight="0.9884408">
        <attvalues>
          <attvalue for="att1" value="+"/>
        </attvalues>
      </edge>
      <edge id="1092" label="+" source="134" target="146" weight="0.938798">
        <attvalues>
          <attvalue for="att1" value="+"/>
        </attvalues>
      </edge>
      <edge id="1093" label="+" source="134" target="147" weight="0.9505211">
        <attvalues>
          <attvalue for="att1" value="+"/>
        </attvalues>
      </edge>
      <edge id="1094" label="+" source="134" target="149" weight="0.9070439">
        <attvalues>
          <attvalue for="att1" value="+"/>
        </attvalues>
      </edge>
      <edge id="1095" label="+" source="134" target="151" weight="0.9582744">
        <attvalues>
          <attvalue for="att1" value="+"/>
        </attvalues>
      </edge>
      <edge id="1096" label="+" source="134" target="152" weight="0.9537543">
        <attvalues>
          <attvalue for="att1" value="+"/>
        </attvalues>
      </edge>
      <edge id="1097" label="+" source="134" target="153" weight="0.8583014">
        <attvalues>
          <attvalue for="att1" value="+"/>
        </attvalues>
      </edge>
      <edge id="1098" label="+" source="134" target="155" weight="0.9186012">
        <attvalues>
          <attvalue for="att1" value="+"/>
        </attvalues>
      </edge>
      <edge id="1099" label="+" source="134" target="158" weight="0.8760582">
        <attvalues>
          <attvalue for="att1" value="+"/>
        </attvalues>
      </edge>
      <edge id="1100" label="+" source="134" target="159" weight="0.9581976">
        <attvalues>
          <attvalue for="att1" value="+"/>
        </attvalues>
      </edge>
      <edge id="1101" label="+" source="134" target="160" weight="0.9796729">
        <attvalues>
          <attvalue for="att1" value="+"/>
        </attvalues>
      </edge>
      <edge id="1102" label="+" source="134" target="163" weight="0.938119">
        <attvalues>
          <attvalue for="att1" value="+"/>
        </attvalues>
      </edge>
      <edge id="1103" label="+" source="134" target="164" weight="0.9553855">
        <attvalues>
          <attvalue for="att1" value="+"/>
        </attvalues>
      </edge>
      <edge id="1104" label="+" source="134" target="166" weight="0.9320102">
        <attvalues>
          <attvalue for="att1" value="+"/>
        </attvalues>
      </edge>
      <edge id="1105" label="+" source="134" target="167" weight="0.9599653">
        <attvalues>
          <attvalue for="att1" value="+"/>
        </attvalues>
      </edge>
      <edge id="1106" label="+" source="134" target="168" weight="0.8981989">
        <attvalues>
          <attvalue for="att1" value="+"/>
        </attvalues>
      </edge>
      <edge id="1107" label="+" source="134" target="169" weight="0.9206489">
        <attvalues>
          <attvalue for="att1" value="+"/>
        </attvalues>
      </edge>
      <edge id="1108" label="+" source="134" target="171" weight="0.7933997">
        <attvalues>
          <attvalue for="att1" value="+"/>
        </attvalues>
      </edge>
      <edge id="1109" label="+" source="135" target="137" weight="0.9781789">
        <attvalues>
          <attvalue for="att1" value="+"/>
        </attvalues>
      </edge>
      <edge id="1110" label="+" source="135" target="138" weight="0.9082347">
        <attvalues>
          <attvalue for="att1" value="+"/>
        </attvalues>
      </edge>
      <edge id="1111" label="+" source="135" target="139" weight="0.9077107">
        <attvalues>
          <attvalue for="att1" value="+"/>
        </attvalues>
      </edge>
      <edge id="1112" label="+" source="135" target="141" weight="0.9781656">
        <attvalues>
          <attvalue for="att1" value="+"/>
        </attvalues>
      </edge>
      <edge id="1113" label="+" source="135" target="143" weight="0.9873235">
        <attvalues>
          <attvalue for="att1" value="+"/>
        </attvalues>
      </edge>
      <edge id="1114" label="+" source="135" target="147" weight="0.9549808">
        <attvalues>
          <attvalue for="att1" value="+"/>
        </attvalues>
      </edge>
      <edge id="1115" label="+" source="135" target="148" weight="0.9139532">
        <attvalues>
          <attvalue for="att1" value="+"/>
        </attvalues>
      </edge>
      <edge id="1116" label="+" source="135" target="151" weight="0.9933621">
        <attvalues>
          <attvalue for="att1" value="+"/>
        </attvalues>
      </edge>
      <edge id="1117" label="+" source="135" target="157" weight="0.9425849">
        <attvalues>
          <attvalue for="att1" value="+"/>
        </attvalues>
      </edge>
      <edge id="1118" label="+" source="135" target="159" weight="0.8333918">
        <attvalues>
          <attvalue for="att1" value="+"/>
        </attvalues>
      </edge>
      <edge id="1119" label="+" source="135" target="160" weight="0.9710317">
        <attvalues>
          <attvalue for="att1" value="+"/>
        </attvalues>
      </edge>
      <edge id="1120" label="-" source="136" target="137" weight="0.6990926">
        <attvalues>
          <attvalue for="att1" value="-"/>
        </attvalues>
      </edge>
      <edge id="1121" label="-" source="136" target="141" weight="0.8311498">
        <attvalues>
          <attvalue for="att1" value="-"/>
        </attvalues>
      </edge>
      <edge id="1122" label="-" source="136" target="158" weight="0.7113178">
        <attvalues>
          <attvalue for="att1" value="-"/>
        </attvalues>
      </edge>
      <edge id="1123" label="+" source="137" target="139" weight="0.7767744">
        <attvalues>
          <attvalue for="att1" value="+"/>
        </attvalues>
      </edge>
      <edge id="1124" label="-" source="137" target="158" weight="0.9635928">
        <attvalues>
          <attvalue for="att1" value="-"/>
        </attvalues>
      </edge>
      <edge id="1125" label="+" source="138" target="160" weight="0.957593">
        <attvalues>
          <attvalue for="att1" value="+"/>
        </attvalues>
      </edge>
      <edge id="1126" label="+" source="138" target="161" weight="0.9493235">
        <attvalues>
          <attvalue for="att1" value="+"/>
        </attvalues>
      </edge>
      <edge id="1127" label="+" source="138" target="163" weight="0.8365843">
        <attvalues>
          <attvalue for="att1" value="+"/>
        </attvalues>
      </edge>
      <edge id="1128" label="+" source="138" target="164" weight="0.9624971">
        <attvalues>
          <attvalue for="att1" value="+"/>
        </attvalues>
      </edge>
      <edge id="1129" label="+" source="138" target="166" weight="0.8822129">
        <attvalues>
          <attvalue for="att1" value="+"/>
        </attvalues>
      </edge>
      <edge id="1130" label="+" source="138" target="168" weight="0.9715815">
        <attvalues>
          <attvalue for="att1" value="+"/>
        </attvalues>
      </edge>
      <edge id="1131" label="+" source="138" target="170" weight="0.9883355">
        <attvalues>
          <attvalue for="att1" value="+"/>
        </attvalues>
      </edge>
      <edge id="1132" label="+" source="138" target="171" weight="0.8916082">
        <attvalues>
          <attvalue for="att1" value="+"/>
        </attvalues>
      </edge>
      <edge id="1133" label="+" source="138" target="172" weight="0.9695691">
        <attvalues>
          <attvalue for="att1" value="+"/>
        </attvalues>
      </edge>
      <edge id="1134" label="+" source="139" target="141" weight="0.9308297">
        <attvalues>
          <attvalue for="att1" value="+"/>
        </attvalues>
      </edge>
      <edge id="1135" label="+" source="139" target="142" weight="0.8989335">
        <attvalues>
          <attvalue for="att1" value="+"/>
        </attvalues>
      </edge>
      <edge id="1136" label="+" source="139" target="143" weight="0.9810253">
        <attvalues>
          <attvalue for="att1" value="+"/>
        </attvalues>
      </edge>
      <edge id="1137" label="+" source="139" target="144" weight="0.9758084">
        <attvalues>
          <attvalue for="att1" value="+"/>
        </attvalues>
      </edge>
      <edge id="1138" label="+" source="139" target="145" weight="0.8953814">
        <attvalues>
          <attvalue for="att1" value="+"/>
        </attvalues>
      </edge>
      <edge id="1139" label="+" source="139" target="147" weight="0.9684">
        <attvalues>
          <attvalue for="att1" value="+"/>
        </attvalues>
      </edge>
      <edge id="1140" label="+" source="139" target="150" weight="0.9173494">
        <attvalues>
          <attvalue for="att1" value="+"/>
        </attvalues>
      </edge>
      <edge id="1141" label="+" source="139" target="151" weight="0.9829339">
        <attvalues>
          <attvalue for="att1" value="+"/>
        </attvalues>
      </edge>
      <edge id="1142" label="+" source="139" target="152" weight="0.9555677">
        <attvalues>
          <attvalue for="att1" value="+"/>
        </attvalues>
      </edge>
      <edge id="1143" label="+" source="139" target="153" weight="0.9320369">
        <attvalues>
          <attvalue for="att1" value="+"/>
        </attvalues>
      </edge>
      <edge id="1144" label="+" source="139" target="155" weight="0.9668868">
        <attvalues>
          <attvalue for="att1" value="+"/>
        </attvalues>
      </edge>
      <edge id="1145" label="+" source="139" target="156" weight="0.9254522">
        <attvalues>
          <attvalue for="att1" value="+"/>
        </attvalues>
      </edge>
      <edge id="1146" label="+" source="139" target="158" weight="0.9770662">
        <attvalues>
          <attvalue for="att1" value="+"/>
        </attvalues>
      </edge>
      <edge id="1147" label="+" source="139" target="159" weight="0.9516749">
        <attvalues>
          <attvalue for="att1" value="+"/>
        </attvalues>
      </edge>
      <edge id="1148" label="+" source="139" target="160" weight="0.9366022">
        <attvalues>
          <attvalue for="att1" value="+"/>
        </attvalues>
      </edge>
      <edge id="1149" label="+" source="139" target="161" weight="0.9625681">
        <attvalues>
          <attvalue for="att1" value="+"/>
        </attvalues>
      </edge>
      <edge id="1150" label="+" source="139" target="163" weight="0.8354327">
        <attvalues>
          <attvalue for="att1" value="+"/>
        </attvalues>
      </edge>
      <edge id="1151" label="+" source="139" target="166" weight="0.9118364">
        <attvalues>
          <attvalue for="att1" value="+"/>
        </attvalues>
      </edge>
      <edge id="1152" label="+" source="139" target="167" weight="0.8886986">
        <attvalues>
          <attvalue for="att1" value="+"/>
        </attvalues>
      </edge>
      <edge id="1153" label="+" source="139" target="168" weight="0.9215381">
        <attvalues>
          <attvalue for="att1" value="+"/>
        </attvalues>
      </edge>
      <edge id="1154" label="+" source="139" target="170" weight="0.9798872">
        <attvalues>
          <attvalue for="att1" value="+"/>
        </attvalues>
      </edge>
      <edge id="1155" label="+" source="139" target="171" weight="0.9397245">
        <attvalues>
          <attvalue for="att1" value="+"/>
        </attvalues>
      </edge>
      <edge id="1156" label="+" source="139" target="172" weight="0.9868293">
        <attvalues>
          <attvalue for="att1" value="+"/>
        </attvalues>
      </edge>
      <edge id="1157" label="+" source="140" target="144" weight="0.9381774">
        <attvalues>
          <attvalue for="att1" value="+"/>
        </attvalues>
      </edge>
      <edge id="1158" label="+" source="140" target="145" weight="0.8837784">
        <attvalues>
          <attvalue for="att1" value="+"/>
        </attvalues>
      </edge>
      <edge id="1159" label="+" source="140" target="148" weight="0.9618529">
        <attvalues>
          <attvalue for="att1" value="+"/>
        </attvalues>
      </edge>
      <edge id="1160" label="+" source="140" target="154" weight="0.9469311">
        <attvalues>
          <attvalue for="att1" value="+"/>
        </attvalues>
      </edge>
      <edge id="1161" label="+" source="140" target="156" weight="0.9019301">
        <attvalues>
          <attvalue for="att1" value="+"/>
        </attvalues>
      </edge>
      <edge id="1162" label="+" source="140" target="157" weight="0.9778427">
        <attvalues>
          <attvalue for="att1" value="+"/>
        </attvalues>
      </edge>
      <edge id="1163" label="+" source="140" target="158" weight="0.9792539">
        <attvalues>
          <attvalue for="att1" value="+"/>
        </attvalues>
      </edge>
      <edge id="1164" label="+" source="142" target="147" weight="0.7008925">
        <attvalues>
          <attvalue for="att1" value="+"/>
        </attvalues>
      </edge>
      <edge id="1165" label="-" source="142" target="166" weight="0.7754481">
        <attvalues>
          <attvalue for="att1" value="-"/>
        </attvalues>
      </edge>
      <edge id="1166" label="+" source="144" target="145" weight="0.9120127">
        <attvalues>
          <attvalue for="att1" value="+"/>
        </attvalues>
      </edge>
      <edge id="1167" label="+" source="144" target="146" weight="0.9417913">
        <attvalues>
          <attvalue for="att1" value="+"/>
        </attvalues>
      </edge>
      <edge id="1168" label="+" source="144" target="147" weight="0.8122607">
        <attvalues>
          <attvalue for="att1" value="+"/>
        </attvalues>
      </edge>
      <edge id="1169" label="+" source="144" target="148" weight="0.9548928">
        <attvalues>
          <attvalue for="att1" value="+"/>
        </attvalues>
      </edge>
      <edge id="1170" label="+" source="144" target="149" weight="0.895085">
        <attvalues>
          <attvalue for="att1" value="+"/>
        </attvalues>
      </edge>
      <edge id="1171" label="+" source="144" target="151" weight="0.9090115">
        <attvalues>
          <attvalue for="att1" value="+"/>
        </attvalues>
      </edge>
      <edge id="1172" label="+" source="144" target="153" weight="0.8732202">
        <attvalues>
          <attvalue for="att1" value="+"/>
        </attvalues>
      </edge>
      <edge id="1173" label="+" source="144" target="155" weight="0.9319574">
        <attvalues>
          <attvalue for="att1" value="+"/>
        </attvalues>
      </edge>
      <edge id="1174" label="+" source="144" target="157" weight="0.9581246">
        <attvalues>
          <attvalue for="att1" value="+"/>
        </attvalues>
      </edge>
      <edge id="1175" label="+" source="144" target="159" weight="0.9393723">
        <attvalues>
          <attvalue for="att1" value="+"/>
        </attvalues>
      </edge>
      <edge id="1176" label="+" source="144" target="160" weight="0.8150331">
        <attvalues>
          <attvalue for="att1" value="+"/>
        </attvalues>
      </edge>
      <edge id="1177" label="+" source="144" target="161" weight="0.8971288">
        <attvalues>
          <attvalue for="att1" value="+"/>
        </attvalues>
      </edge>
      <edge id="1178" label="+" source="144" target="162" weight="0.9203936">
        <attvalues>
          <attvalue for="att1" value="+"/>
        </attvalues>
      </edge>
      <edge id="1179" label="+" source="144" target="163" weight="0.9023257">
        <attvalues>
          <attvalue for="att1" value="+"/>
        </attvalues>
      </edge>
      <edge id="1180" label="+" source="144" target="165" weight="0.9244037">
        <attvalues>
          <attvalue for="att1" value="+"/>
        </attvalues>
      </edge>
      <edge id="1181" label="+" source="144" target="167" weight="0.6622707">
        <attvalues>
          <attvalue for="att1" value="+"/>
        </attvalues>
      </edge>
      <edge id="1182" label="+" source="144" target="168" weight="0.8478991">
        <attvalues>
          <attvalue for="att1" value="+"/>
        </attvalues>
      </edge>
      <edge id="1183" label="+" source="144" target="169" weight="0.9334132">
        <attvalues>
          <attvalue for="att1" value="+"/>
        </attvalues>
      </edge>
      <edge id="1184" label="+" source="144" target="170" weight="0.9657021">
        <attvalues>
          <attvalue for="att1" value="+"/>
        </attvalues>
      </edge>
      <edge id="1185" label="+" source="144" target="171" weight="0.8825551">
        <attvalues>
          <attvalue for="att1" value="+"/>
        </attvalues>
      </edge>
      <edge id="1186" label="+" source="145" target="146" weight="0.9332387">
        <attvalues>
          <attvalue for="att1" value="+"/>
        </attvalues>
      </edge>
      <edge id="1187" label="+" source="145" target="147" weight="0.9820732">
        <attvalues>
          <attvalue for="att1" value="+"/>
        </attvalues>
      </edge>
      <edge id="1188" label="+" source="145" target="148" weight="0.8619931">
        <attvalues>
          <attvalue for="att1" value="+"/>
        </attvalues>
      </edge>
      <edge id="1189" label="+" source="145" target="149" weight="0.9320219">
        <attvalues>
          <attvalue for="att1" value="+"/>
        </attvalues>
      </edge>
      <edge id="1190" label="+" source="145" target="150" weight="0.9419157">
        <attvalues>
          <attvalue for="att1" value="+"/>
        </attvalues>
      </edge>
      <edge id="1191" label="+" source="145" target="151" weight="0.9362063">
        <attvalues>
          <attvalue for="att1" value="+"/>
        </attvalues>
      </edge>
      <edge id="1192" label="+" source="145" target="152" weight="0.9611274">
        <attvalues>
          <attvalue for="att1" value="+"/>
        </attvalues>
      </edge>
      <edge id="1193" label="+" source="145" target="154" weight="0.8735532">
        <attvalues>
          <attvalue for="att1" value="+"/>
        </attvalues>
      </edge>
      <edge id="1194" label="+" source="145" target="156" weight="0.7889232">
        <attvalues>
          <attvalue for="att1" value="+"/>
        </attvalues>
      </edge>
      <edge id="1195" label="+" source="145" target="157" weight="0.8339947">
        <attvalues>
          <attvalue for="att1" value="+"/>
        </attvalues>
      </edge>
      <edge id="1196" label="+" source="145" target="158" weight="0.9933964">
        <attvalues>
          <attvalue for="att1" value="+"/>
        </attvalues>
      </edge>
      <edge id="1197" label="+" source="145" target="159" weight="0.9541468">
        <attvalues>
          <attvalue for="att1" value="+"/>
        </attvalues>
      </edge>
      <edge id="1198" label="+" source="145" target="161" weight="0.9207806">
        <attvalues>
          <attvalue for="att1" value="+"/>
        </attvalues>
      </edge>
      <edge id="1199" label="+" source="145" target="162" weight="0.8460042">
        <attvalues>
          <attvalue for="att1" value="+"/>
        </attvalues>
      </edge>
      <edge id="1200" label="+" source="145" target="163" weight="0.9127867">
        <attvalues>
          <attvalue for="att1" value="+"/>
        </attvalues>
      </edge>
      <edge id="1201" label="+" source="145" target="164" weight="0.7930203">
        <attvalues>
          <attvalue for="att1" value="+"/>
        </attvalues>
      </edge>
      <edge id="1202" label="+" source="145" target="167" weight="0.9098005">
        <attvalues>
          <attvalue for="att1" value="+"/>
        </attvalues>
      </edge>
      <edge id="1203" label="+" source="145" target="168" weight="0.8904187">
        <attvalues>
          <attvalue for="att1" value="+"/>
        </attvalues>
      </edge>
      <edge id="1204" label="+" source="145" target="169" weight="0.8310629">
        <attvalues>
          <attvalue for="att1" value="+"/>
        </attvalues>
      </edge>
      <edge id="1205" label="+" source="145" target="171" weight="0.923498">
        <attvalues>
          <attvalue for="att1" value="+"/>
        </attvalues>
      </edge>
      <edge id="1206" label="+" source="146" target="147" weight="0.7963453">
        <attvalues>
          <attvalue for="att1" value="+"/>
        </attvalues>
      </edge>
      <edge id="1207" label="+" source="146" target="151" weight="0.9883719">
        <attvalues>
          <attvalue for="att1" value="+"/>
        </attvalues>
      </edge>
      <edge id="1208" label="+" source="146" target="153" weight="0.8848694">
        <attvalues>
          <attvalue for="att1" value="+"/>
        </attvalues>
      </edge>
      <edge id="1209" label="+" source="146" target="154" weight="0.9456868">
        <attvalues>
          <attvalue for="att1" value="+"/>
        </attvalues>
      </edge>
      <edge id="1210" label="+" source="146" target="155" weight="0.8943573">
        <attvalues>
          <attvalue for="att1" value="+"/>
        </attvalues>
      </edge>
      <edge id="1211" label="+" source="146" target="156" weight="0.9098214">
        <attvalues>
          <attvalue for="att1" value="+"/>
        </attvalues>
      </edge>
      <edge id="1212" label="-" source="147" target="156" weight="1">
        <attvalues>
          <attvalue for="att1" value="-"/>
        </attvalues>
      </edge>
      <edge id="1213" label="-" source="147" target="170" weight="1">
        <attvalues>
          <attvalue for="att1" value="-"/>
        </attvalues>
      </edge>
      <edge id="1214" label="-" source="148" target="161" weight="1">
        <attvalues>
          <attvalue for="att1" value="-"/>
        </attvalues>
      </edge>
      <edge id="1215" label="+" source="150" target="154" weight="1">
        <attvalues>
          <attvalue for="att1" value="+"/>
        </attvalues>
      </edge>
    </edges>
  </graph>
</gexf>
