# Supplementary material for: Microbial interactions mediate the fairy ring type effects on alpine meadow plant communities on the Tibetan plateau
Source: Environ Microbiome. 2026 Mar 10;21:55. doi: 10.1186/s40793-026-00873-z (PMC13088534; doi:10.1186/s40793-026-00873-z)
Supplement: Supplementary file 2 — Supplementary Material 2 [file 40793_2026_873_MOESM2_ESM.zip › co-occurrence network/cross-K/T3/Clitocybe_10out_node.csv]

ID	degree	betweenness_centrality	closeness_centrality	eigenvector_centrality	Abundance	module	z	p	taxa_roles	phylum	class	order	family	genus	bf
FASV4	4	7	0.00244183714866359	0.051237473726635	4.02110227473015	M1	-1.388130324	0.5	Peripheral nodes	Ascomycota	Sordariomycetes	Coniochaetales	Coniochaetaceae	Coniochaeta	f
FASV7	4	5	0.00259661523481122	0.0702492379375642	2.20235965198071	M2	-1.485496654	0.375	Peripheral nodes	Ascomycota	Sordariomycetes	Coniochaetales	Coniochaetaceae	Coniochaeta	f
FASV9	8	93	0.00290894670255463	0.113119215260305	0.782055322035347	M2	-1.485496654	0.59375	Peripheral nodes	Basidiomycota	Agaricomycetes	Agaricales	Hygrophoraceae	Hygrocybe	f
FASV10	6	135	0.00310004181060335	0.0946039184619168	1.68949052240281	M2	-1.485496654	0.611111111111111	Peripheral nodes	Ascomycota	Archaeorhizomycetes	Archaeorhizomycetales	Archaeorhizomycetaceae	Archaeorhizomyces	f
FASV13	5	23	0.00288569679351045	0.0806377023483967	0.818240569136521	M1	-1.166415064	0.48	Peripheral nodes	Ascomycota	Archaeorhizomycetes	Archaeorhizomycetales	Archaeorhizomycetaceae	Archaeorhizomyces	f
FASV16	7	52	0.0028424480115676	0.0951943381508684	4.28147582398214	M1	-1.166415064	0.612244897959184	Peripheral nodes	Basidiomycota	Agaricomycetes	Agaricales	Hygrophoraceae	Hygrocybe	f
FASV17	6	49	0.00283492899723252	0.0735856797373343	0.236072017988474	M1	-1.166415064	0.611111111111111	Peripheral nodes	Ascomycota	Archaeorhizomycetes	Archaeorhizomycetales	Archaeorhizomycetaceae	Archaeorhizomyces	f
FASV18	4	28	0.00286870338745456	0.0666892639237847	2.32867420459219	M3	-1.558017765	0.625	Connectors	Ascomycota	Sordariomycetes	Coniochaetales	Coniochaetaceae	Coniochaeta	f
FASV21	7	118	0.00271105593621161	0.0724794437755899	3.69236397818737	M3	0.222573966372782	0.408163265306122	Peripheral nodes	Ascomycota	Archaeorhizomycetes	Archaeorhizomycetales	Archaeorhizomycetaceae	Archaeorhizomyces	f
FASV22	7	102	0.00269464598889868	0.0588300259980367	0.431552467273048	M1	-0.944699804	0.571428571428571	Peripheral nodes	Ascomycota	Sordariomycetes	Coniochaetales	Coniochaetaceae	Coniochaeta	f
FASV27	18	400	0.00330616593655448	0.169474774240735	0.341823736453899	M3	2.44831363010061	0.567901234567901	Peripheral nodes	Ascomycota	Pezizomycetes	Pezizales	Pezizales_fam_Incertae_sedis	Pezizales_gen_Incertae_sedis	f
FASV33	5	37	0.00280216043698349	0.0531562924685071	0.278399410354055	M3	0.222573966372782	0	Peripheral nodes	Ascomycota	Pezizomycetes	Pezizales	Pulvinulaceae	Pulvinulaceae_gen_Incertae_sedis	f
FASV34	9	70	0.00298205503800192	0.168121773144751	0.221784854003878	M3	0.222573966372782	0.567901234567901	Peripheral nodes	Ascomycota	Pezizomycotina_cls_Incertae_sedis	Pezizomycotina_ord_Incertae_sedis	Pezizomycotina_fam_Incertae_sedis	Pezizomycotina_gen_Incertae_sedis	f
FASV37	8	70	0.0028607510787661	0.0825252458071333	0.241947113458776	M3	-0.222573966	0.59375	Peripheral nodes	Ascomycota	Archaeorhizomycetes	Archaeorhizomycetales	Archaeorhizomycetaceae	Archaeorhizomyces	f
FASV40	3	1	0.0025176111439538	0.0343774771555627	1.0344173774642	M3	-1.112869832	0.444444444444444	Peripheral nodes	Basidiomycota	Agaricomycetes	Agaricales	Agaricales_fam_Incertae_sedis	Agaricales_gen_Incertae_sedis	f
FASV38	2	0	0.0023598260630579	0.0234679509706765	0.214040409974844	M1	-1.388130324	0	Peripheral nodes	Ascomycota	Leotiomycetes	Helotiales	Helotiales_fam_Incertae_sedis	Leohumicola	f
FASV41	19	185	0.00348353953945528	0.406210245916808	1.20345989713242	M2	-0.41503189	0.57617728531856	Peripheral nodes	Ascomycota	Archaeorhizomycetes	Archaeorhizomycetales	Archaeorhizomycetaceae	Archaeorhizomyces	f
FASV42	8	80	0.00294537817037839	0.0699817064746168	3.63147662513152	M1	-0.501269284	0.375	Peripheral nodes	Ascomycota	Archaeorhizomycetes	Archaeorhizomycetales	Archaeorhizomycetaceae	Archaeorhizomyces	f
FASV28	11	224	0.00336154692595204	0.157971977144128	0.66749096036447	M3	-0.222573966	0.628099173553719	Connectors	Basidiomycota					f
FASV47	16	320	0.00338410316500742	0.237286482318876	2.30517382271098	M1	-0.279554024	0.6328125	Connectors	Mortierellomycota	Mortierellomycetes	Mortierellales	Mortierellaceae	Mortierellaceae_gen_Incertae_sedis	f
FASV48	7	72	0.00284572824879401	0.0816950363882803	0.536903611047316	M1	-0.501269284	0.244897959183674	Peripheral nodes						f
FASV50	10	195	0.00309005836135229	0.0984159500497468	0.0863906083928409	M1	-0.944699804	0.64	Connectors	Basidiomycota	Agaricomycetes	Agaricales	Tricholomataceae	Dermoloma	f
FASV53	11	186	0.00314261186485513	0.109056624763227	1.20386047182358	M3	-0.222573966	0.661157024793388	Connectors						f
FASV56	2	0	0.0023383035594958	0.028811634869687	0.126047502817375	M3	-1.558017765	0.5	Peripheral nodes						f
FASV57	3	3	0.0024813039122536	0.0552666163155751	0.240077764900043	M3	-1.112869832	0.444444444444444	Peripheral nodes	Ascomycota	Geoglossomycetes	Geoglossales	Geoglossales_fam_Incertae_sedis	Geoglossales_gen_Incertae_sedis	f
FASV1	17	440	0.0034600142651294	0.24892178458374	0.569750735722183	M3	1.55801776460948	0.636678200692042	Connectors						f
FASV66	13	246	0.003166932812551	0.132896996496048	0.0821178116871672	M3	0.222573966372782	0.662721893491124	Connectors	Ascomycota	Eurotiomycetes	Onygenales	Onygenales_fam_Incertae_sedis	Onygenales_gen_Incertae_sedis	f
FASV69	4	18	0.00254703391067048	0.0578854126069953	0.206563015739915	M2	-1.485496654	0.375	Peripheral nodes	Ascomycota	Sordariomycetes	Sordariomycetes_ord_Incertae_sedis	Sordariomycetes_fam_Incertae_sedis	Sordariomycetes_gen_Incertae_sedis	f
FASV73	12	140	0.00299699763466083	0.11877300806152	0.440231585581448	M1	0.163876496535326	0.402777777777778	Peripheral nodes						f
FASV77	2	5	0.00219761141795531	0.0101114719348967	0.196815698255097	M3	-1.112869832	0	Peripheral nodes	Mortierellomycota	Mortierellomycetes	Mortierellales	Mortierellaceae	Mortierella	f
FASV81	6	19	0.00255189391473982	0.088988141307166	0.101879496450908	M2	-1.351688558	0.5	Peripheral nodes	Ascomycota	Leotiomycetes	Helotiales			f
FASV83	8	178	0.00316766963432179	0.0843677207971849	0.12284290528812	M3	-0.222573966	0.59375	Peripheral nodes	Ascomycota	Leotiomycetes	Thelebolales	Pseudeurotiaceae	Pseudeurotium	f
FASV84	10	90	0.00284464579849142	0.081528129096463	0.127249226890846	M1	-0.501269284	0.48	Peripheral nodes	Ascomycota	Sordariomycetes	Coniochaetales	Coniochaetaceae	Coniochaeta	f
FASV91	2	1	0.00219187742747738	0.00743576135226862	0.0703676207465644	M3	-1.112869832	0	Peripheral nodes	Basidiomycota	Agaricomycetes	Agaricales	Clavariaceae	Clavaria	f
FASV96	16	368	0.00345447654905142	0.246323943184542	0.0954703013923976	M3	0.667721899118347	0.6640625	Connectors	Ascomycota	Pezizomycotina_cls_Incertae_sedis	Pezizomycotina_ord_Incertae_sedis	Pezizomycotina_fam_Incertae_sedis	Pezizomycotina_gen_Incertae_sedis	f
FASV98	2	0	0.00237058631009123	0.0145272413957029	0.119237733067708	M3	-1.558017765	0.5	Peripheral nodes						f
FASV102	4	29	0.00247090631503094	0.0380372735202095	0.249958607281914	M1	-1.388130324	0.625	Connectors	Ascomycota	Pezizomycetes	Pezizales	Pyronemataceae	Pulvinula	f
FASV103	9	110	0.00281879889681934	0.103864003611389	0.158093478109928	M3	0.222573966372782	0.567901234567901	Peripheral nodes						f
FASV104	9	155	0.00304136359724176	0.103458586511165	0.750142871639846	M3	0.222573966372782	0.592592592592593	Peripheral nodes	Basidiomycota	Agaricomycetes	Agaricales	Agaricales_fam_Incertae_sedis	Agaricales_gen_Incertae_sedis	f
FASV85	5	57	0.00279482475701694	0.0437762463311648	0.802484631284349	M3	-1.112869832	0.64	Connectors	Fungi_phy_Incertae_sedis	Fungi_cls_Incertae_sedis	Fungi_ord_Incertae_sedis	Fungi_fam_Incertae_sedis	Fungi_gen_Incertae_sedis	f
FASV107	6	5	0.00277290374707134	0.144247280003559	0.0984078491275483	M2	-1.217880463	0.277777777777778	Peripheral nodes	Ascomycota	Dothideomycetes	Pleosporales	Pleosporales_fam_Incertae_sedis	Pleosporales_gen_Incertae_sedis	f
FASV111	8	45	0.00291508723237531	0.099921668229438	0.124712253846852	M3	-0.667721899	0.65625	Connectors	Basidiomycota	Agaricomycetes	Agaricales	Tricholomataceae	Floccularia	f
FASV71	13	165	0.00320814863121058	0.152682046923281	0.335948640983598	M1	-0.501269284	0.615384615384615	Peripheral nodes	Ascomycota	Dothideomycetes	Pleosporales	Melanommataceae	Melanommataceae_gen_Incertae_sedis	f
FASV118	14	40	0.00309544425347434	0.279261797810191	0.0850553594223179	M3	-0.667721899	0.622448979591837	Connectors	Ascomycota					f
FASV130	10	65	0.00292801055712519	0.172983670944144	0.152485432433732	M3	-0.667721899	0.66	Connectors	Mortierellomycota	Mortierellomycetes	Mortierellales	Mortierellales_fam_Incertae_sedis	Mortierellales_gen_Incertae_sedis	f
FASV129	13	49	0.00303662599386886	0.196333851578972	0.205761866357601	M3	0.667721899118347	0.615384615384615	Peripheral nodes	Basidiomycota	Agaricomycetes	Agaricales	Tricholomataceae	Floccularia	f
FASV140	5	3	0.00255383532561286	0.0490925881382343	0.096939075259973	M1	-0.722984544	0	Peripheral nodes	Mortierellomycota	Mortierellomycetes	Mortierellales	Mortierellaceae	Mortierella	f
FASV6	8	5	0.00259356188514337	0.0785245802976124	0.163701523786125	M1	-0.057838763	0	Peripheral nodes						f
FASV29	14	163	0.00312508645312078	0.154558910531544	0.178389262461879	M1	0.385591756553708	0.408163265306122	Peripheral nodes	Ascomycota	Sordariomycetes	Hypocreales	Hypocreaceae	Kiflimonium	f
FASV139	12	34	0.0029254839820452	0.134073341363642	0.116166660435505	M1	0.607307016572091	0.152777777777778	Peripheral nodes	Ascomycota	Dothideomycetes	Pleosporales	Melanommataceae	Melanommataceae_gen_Incertae_sedis	f
FASV153	15	102	0.00312772133782352	0.189662097030266	0.254231403987588	M1	0.607307016572091	0.417777777777778	Peripheral nodes						f
FASV149	17	180	0.00299400306428613	0.143505947145035	0.31925802885206	M1	0.829022276590473	0.456747404844291	Peripheral nodes	Fungi_phy_Incertae_sedis	Fungi_cls_Incertae_sedis	Fungi_ord_Incertae_sedis	Fungi_fam_Incertae_sedis	Fungi_gen_Incertae_sedis	f
FASV150	12	137	0.00334252676693574	0.139964889464626	0.0773109153932842	M1	-0.279554024	0.569444444444444	Peripheral nodes	Ascomycota	Sordariomycetes	Sordariales	Lasiosphaeriaceae	Lasiosphaeriaceae_gen_Incertae_sedis	f
FASV160	17	60	0.00300985387554912	0.191718533467503	0.0901293055103055	M1	1.27245279662724	0.304498269896194	Peripheral nodes	Mortierellomycota	Mortierellomycetes	Mortierellales	Mortierellaceae	Mortierellaceae_gen_Incertae_sedis	f
FASV165	15	175	0.00320071289077161	0.209587788778037	0.381747680672538	M1	0.385591756553708	0.497777777777778	Peripheral nodes						f
FASV5	5	84	0.00278867566271757	0.0235751616644294	0.249691557487809	M3	-0.667721899	0.48	Peripheral nodes						f
FASV169	13	31	0.00291279423292987	0.418573849450016	2.69907226901528	M2	-0.41503189	0.260355029585799	Peripheral nodes	Basidiomycota	Agaricomycetes	Agaricales	Tricholomataceae	Clitocybe	f
FASV179	20	62	0.00316637682747449	0.451769134876836	0.324866074528257	M2	-0.013607603	0.445	Peripheral nodes						f
FASV178	13	8	0.00291694881782782	0.277394283608036	0.0751745170404474	M2	-0.41503189	0.272189349112426	Peripheral nodes	Ascomycota	Leotiomycetes	Helotiales	Helotiaceae	Tetracladium	f
FASV187	10	36	0.00310601354111361	0.158667759171905	0.0814501872019057	M3	-0.222573966	0.66	Connectors	Basidiomycota	Tremellomycetes	Filobasidiales	Piskurozymaceae	Solicoccozyma	f
FASV195	18	122	0.00322801121375242	0.238252528739282	0.376273159893394	M3	1.11286983186391	0.660493827160494	Connectors	Ascomycota	Eurotiomycetes	Chaetothyriales	Chaetothyriales_fam_Incertae_sedis	Chaetothyriales_gen_Incertae_sedis	f
FASV79	11	120	0.00290933911717993	0.0852481533483598	0.143939839022384	M1	0.163876496535326	0.314049586776859	Peripheral nodes	Ascomycota					f
FASV214	24	114	0.00322311906618116	0.361217709865905	0.0847883096282133	M1	1.27245279662724	0.559027777777778	Peripheral nodes	Mortierellomycota	Mortierellomycetes	Mortierellales	Mortierellaceae	Mortierella	f
FASV217	25	206	0.00331044699766853	0.585132722138384	1.39867329662289	M2	0.655432874790778	0.3904	Peripheral nodes	Ascomycota	Archaeorhizomycetes	Archaeorhizomycetales	Archaeorhizomycetaceae	Archaeorhizomyces	f
FASV222	7	14	0.00278428900862759	0.115159761409861	0.103081220524379	M3	-0.222573966	0.489795918367347	Peripheral nodes	Mortierellomycota	Mortierellomycetes	Mortierellales	Mortierellaceae	Linnemannia	f
FASV230	12	229	0.00309211556262479	0.158154679799236	0.664286362835214	M1	0.163876496535326	0.402777777777778	Peripheral nodes	Ascomycota	Sordariomycetes	Coniochaetales	Coniochaetaceae	Coniochaeta	f
FASV237	29	407	0.0034134864168731	0.321134304678648	1.01278634414173	M1	3.0461748767743	0.394768133174792	Module hubs	Basidiomycota	Agaricomycetes	Agaricales	Tricholomataceae	Clitocybe	f
FASV11	22	131	0.00312943314470831	0.349227501165248	0.101345396862699	M1	0.607307016572091	0.62396694214876	Connectors						f
FASV236	26	93	0.00320097797307299	0.581784525311092	0.102413596039117	M2	0.923049065881823	0.322485207100592	Peripheral nodes	Ascomycota	Sordariomycetes	Sordariales	Lasiosphaeriaceae	Schizothecium	f
FASV249	5	20	0.00277925779181525	0.0965724883187528	0.0899957806132531	M3	-1.112869832	0.64	Connectors	Ascomycota	Sordariomycetes	Coniochaetales	Coniochaetaceae	Coniochaeta	f
FASV31	30	449	0.00351211930314164	0.359830687376391	0.117234859611923	M1	3.48960539681106	0.337777777777778	Module hubs	Ascomycota	Leotiomycetes	Helotiales	Hyaloscyphaceae	Cistella	f
FASV256	10	296	0.00303011680854056	0.058239641591224	0.0717028697170874	M3	1.11286983186391	0.46	Peripheral nodes	Ascomycota	Sordariomycetes	Coniochaetales	Coniochaetaceae	Coniochaeta	f
FASV276	16	41	0.0029900829452858	0.335312369284343	0.199219146402038	M2	-0.013607603	0.2265625	Peripheral nodes	Mortierellomycota	Mortierellomycetes	Mortierellales	Mortierellaceae	Mortierella	f
FASV286	16	115	0.00317238671626384	0.223345915976256	0.181727384888186	M1	0.163876496535326	0.5859375	Peripheral nodes	Ascomycota	Sordariomycetes	Coniochaetales	Coniochaetaceae	Coniochaeta	f
FASV290	8	33	0.00286707604932508	0.105971683682374	0.243148837532246	M1	-0.501269284	0.40625	Peripheral nodes	Ascomycota	Leotiomycetes	Leotiales	Leotiales_fam_Incertae_sedis	Leotiales_gen_Incertae_sedis	f
FASV297	6	20	0.00245423377842099	0.0446650771739009	0.206162441048758	M1	-0.501269284	0	Peripheral nodes						f
FASV302	5	3	0.00244065550184998	0.0441924624309033	0.0853224092164225	M1	-0.722984544	0	Peripheral nodes	Ascomycota	Dothideomycetes	Pleosporales	Sporormiaceae	Sporormiaceae_gen_Incertae_sedis	f
FASV312	19	150	0.00324005194838927	0.285726963940879	0.211102862239693	M1	0.607307016572091	0.57617728531856	Peripheral nodes	Basidiomycota	Agaricomycetes	Agaricales	Hygrophoraceae	Hygrocybe	f
FASV363	27	438	0.00351913648888173	0.489439970578529	0.150883133669104	M2	0.655432874790778	0.460905349794239	Peripheral nodes						f
FASV377	17	167	0.00325260147076389	0.206437001352095	0.416998253494347	M1	0.385591756553708	0.567474048442907	Peripheral nodes	Ascomycota	Eurotiomycetes	Onygenales	Onygenales_fam_Incertae_sedis	Onygenales_gen_Incertae_sedis	f
FASV352	35	222	0.00354124000825944	0.71975163478048	0.101478921759751	M2	0.120200492608689	0.646530612244898	Connectors	Ascomycota	Sordariomycetes	Sordariales	Lasiosphaeriaceae	Lasiosphaeriaceae_gen_Incertae_sedis	f
FASV399	20	162	0.00326552265010324	0.247772720736755	0.209233513680961	M1	1.05073753660886	0.515	Peripheral nodes	Ascomycota	Archaeorhizomycetes	Archaeorhizomycetales	Archaeorhizomycetaceae	Archaeorhizomyces	f
FASV406	10	106	0.00308144754725556	0.156213707829752	0.228594623753545	M1	-0.722984544	0.58	Peripheral nodes	Basidiomycota	Agaricomycetes	Agaricales	Hygrophoraceae	Hygrocybe	f
FASV408	36	442	0.0035966864118856	0.762056455838032	0.621958970469634	M2	1.45828144806391	0.470679012345679	Peripheral nodes	Basidiomycota	Agaricomycetes	Cantharellales	Cantharellales_fam_Incertae_sedis	Cantharellales_gen_Incertae_sedis	f
FASV426	9	43	0.00288313849086112	0.116326946328315	0.0809160876136965	M3	-0.222573966	0.641975308641975	Connectors	Ascomycota	Sordariomycetes	Coniochaetales	Coniochaetaceae	Coniochaeta	f
FASV435	25	365	0.0034572504205183	0.386818909412638	0.517408976077679	M1	0.829022276590473	0.6144	Peripheral nodes	Basidiomycota	Agaricomycetes	Cantharellales	Cantharellales_fam_Incertae_sedis	Cantharellales_gen_Incertae_sedis	f
FASV487	13	148	0.00316563894963138	0.186121428363883	0.226725275194813	M3	0.222573966372782	0.662721893491124	Connectors						f
FASV522	30	293	0.00341777525677797	0.395852686113183	0.12631455261148	M1	3.26789013679268	0.38	Module hubs	Ascomycota	Dothideomycetes	Capnodiales	Cladosporiaceae	Toxicocladosporium	f
FASV531	5	12	0.00268683816028596	0.0601616168339375	0.483493652226394	M1	-0.722984544	0	Peripheral nodes	Ascomycota	Sordariomycetes	Coniochaetales	Coniochaetaceae	Coniochaeta	f
FASV557	6	55	0.00280528329800035	0.0640794654522066	0.12631455261148	M1	-0.722984544	0.277777777777778	Peripheral nodes	Ascomycota	Orbiliomycetes	Orbiliales	Orbiliaceae	Orbiliaceae_gen_Incertae_sedis	f
FASV561	9	57	0.00295941310612389	0.115792852590702	0.265180445545876	M1	-0.722984544	0.592592592592593	Peripheral nodes	Basidiomycota	Agaricomycetes	Russulales	Russulales_fam_Incertae_sedis	Russulales_gen_Incertae_sedis	f
FASV63	9	19	0.00290414471157497	0.108623517773187	0.391227948363252	M1	-0.501269284	0.493827160493827	Peripheral nodes	Basidiomycota	Agaricomycetes	Agaricales	Strophariaceae		f
FASV613	7	24	0.00277712218441169	0.0658605704063473	0.103348270318484	M1	-0.501269284	0.244897959183674	Peripheral nodes	Chytridiomycota	Rhizophlyctidomycetes	Rhizophlyctidales	Rhizophlyctidaceae	Rhizophlyctis	f
FASV684	7	10	0.00282366031739151	0.116894874393017	0.229796347827016	M1	-0.501269284	0.244897959183674	Peripheral nodes	Ascomycota	Archaeorhizomycetes	Archaeorhizomycetales	Archaeorhizomycetaceae	Archaeorhizomyces	f
FASV743	40	710	0.0038085925144146	0.793592990091218	0.264646345957667	M2	1.72589763915496	0.49125	Peripheral nodes	Basidiomycota					f
FASV784	11	86	0.00299747323422919	0.094368873429321	0.20108849496077	M1	0.385591756553708	0.165289256198347	Peripheral nodes	Basidiomycota	Agaricomycetes	Agaricales	Hygrophoraceae	Hygrocybe	f
FASV807	37	440	0.00363447236679737	0.852803694200486	0.201489069651927	M2	1.99351383	0.360847333820307	Peripheral nodes	Ascomycota	Sordariomycetes	Xylariales	Apiosporaceae	Arthrinium	f
FASV823	7	21	0.00257654120315788	0.0649435342277684	0.183463208549866	M1	-0.501269284	0.244897959183674	Peripheral nodes	Chytridiomycota	Rhizophlyctidomycetes	Rhizophlyctidales	Rhizophlyctidales_fam_Incertae_sedis	Rhizophlyctidales_gen_Incertae_sedis	f
FASV873	11	38	0.00299035068011239	0.233326299521332	0.208165314504543	M1	-0.722984544	0.578512396694215	Peripheral nodes						f
FASV951	9	9	0.00265753373174393	0.0943360368903653	0.115098461259086	M1	0.163876496535326	0	Peripheral nodes	Ascomycota	Dothideomycetes	Pleosporales	Sporormiaceae	Sporormiaceae_gen_Incertae_sedis	f
FASV120	8	37	0.00279123794114664	0.0775135139820894	0.0735722182758197	M1	-0.279554024	0.21875	Peripheral nodes						f
FASV1237	11	108	0.00298694672895282	0.118779627339017	0.101478921759751	M1	0.385591756553708	0.165289256198347	Peripheral nodes						f
FASV1430	15	62	0.00308934846253826	0.228084074573966	0.0739727929669766	M1	0.163876496535326	0.551111111111111	Peripheral nodes	Basidiomycota	Agaricomycetes	Cantharellales	Hydnaceae	Sistotrema	f
BASV6	36	399	0.00352141849135063	0.6020702319334	0.654004945762187	M1	2.60274435673753	0.591049382716049	Module hubs	Verrucomicrobiota	Verrucomicrobiae	Chthoniobacterales	Chthoniobacteraceae	Candidatus_Udaeobacter	b
BASV8	9	8	0.00295875193014975	0.167781549195958	0.245952860370345	M1	-0.057838763	0.197530864197531	Peripheral nodes	Gemmatimonadota	Gemmatimonadetes	Gemmatimonadales	Gemmatimonadaceae	uncultured	b
BASV9	14	78	0.00295431033986382	0.182369973972297	0.25957239986968	M1	0.829022276590473	0.255102040816326	Peripheral nodes	Actinobacteriota	Thermoleophilia	Solirubrobacterales	67-14	67-14	b
BASV10	12	27	0.00295496615895623	0.210247023605799	0.183863783241023	M1	0.385591756553708	0.277777777777778	Peripheral nodes	Gemmatimonadota	Gemmatimonadetes	Gemmatimonadales	Gemmatimonadaceae		b
BASV11	10	41	0.0029403609076211	0.0990166518720621	0.38882450021631	M1	-0.057838763	0.32	Peripheral nodes	Proteobacteria	Alphaproteobacteria	Rhizobiales	uncultured	uncultured	b
BASV12	8	23	0.00291904978865747	0.105608012276245	0.261708798222517	M1	-0.279554024	0.21875	Peripheral nodes	Acidobacteriota	Blastocatellia	Pyrinomonadales	Pyrinomonadaceae	RB41	b
BASV13	14	134	0.00303502379322556	0.211136833204438	0.292953624132756	M1	-0.057838763	0.489795918367347	Peripheral nodes	Acidobacteriota	Blastocatellia	Pyrinomonadales	Pyrinomonadaceae	RB41	b
BASV16	12	58	0.00300557945162149	0.189801612227638	0.212705161004321	M1	-0.057838763	0.486111111111111	Peripheral nodes	Acidobacteriota	Blastocatellia	Pyrinomonadales	Pyrinomonadaceae	RB41	b
BASV17	8	8	0.00279420381290209	0.131829117270964	0.201889644343084	M1	-0.722984544	0.53125	Peripheral nodes	Proteobacteria	Gammaproteobacteria	Burkholderiales	Nitrosomonadaceae	MND1	b
BASV18	9	23	0.00282417967190095	0.154262470276453	0.228594623753545	M3	-0.222573966	0.641975308641975	Connectors	Actinobacteriota	Thermoleophilia	Gaiellales	uncultured	uncultured	b
BASV19	15	137	0.00305963816058119	0.226672428347764	0.133524897052304	M1	0.163876496535326	0.524444444444444	Peripheral nodes	Gemmatimonadota	Gemmatimonadetes	Gemmatimonadales	Gemmatimonadaceae	uncultured	b
BASV20	10	13	0.00295141225104052	0.17422741247871	0.16223274991855	M1	-0.057838763	0.34	Peripheral nodes	Chloroflexi	Gitt-GS-136	Gitt-GS-136	Gitt-GS-136	Gitt-GS-136	b
BASV21	10	53	0.00297562156679963	0.137650119512103	0.233401520047428	M1	-0.722984544	0.58	Peripheral nodes	Acidobacteriota	Blastocatellia	Pyrinomonadales	Pyrinomonadaceae	RB41	b
BASV22	10	49	0.00294324746099115	0.116672287976438	0.177855162873669	M1	-0.279554024	0.42	Peripheral nodes	Acidobacteriota	Vicinamibacteria	Vicinamibacterales	Vicinamibacteraceae	Vicinamibacteraceae	b
BASV23	9	12	0.00280443452646914	0.18008948516276	0.131254973802415	M1	-0.501269284	0.444444444444444	Peripheral nodes	Gemmatimonadota	Gemmatimonadetes	Gemmatimonadales	Gemmatimonadaceae	uncultured	b
BASV24	24	161	0.00327416349271604	0.441611842758905	0.178522787358931	M2	-0.013607603	0.541666666666667	Peripheral nodes	Actinobacteriota	Thermoleophilia	Solirubrobacterales	67-14	67-14	b
BASV25	28	210	0.00340787414836058	0.623344083359346	0.124979303640957	M3	1.55801776460948	0.622448979591837	Connectors	Gemmatimonadota	Gemmatimonadetes	Gemmatimonadales	Gemmatimonadaceae	uncultured	b
BASV26	9	40	0.00294699466810641	0.151142995989237	0.153019532021941	M1	-0.722984544	0.592592592592593	Peripheral nodes	Actinobacteriota	Thermoleophilia	Gaiellales	uncultured	uncultured	b
BASV27	7	30	0.0028377659395294	0.105304282341181	0.177988687770722	M3	-0.667721899	0.612244897959184	Peripheral nodes	Actinobacteriota	Thermoleophilia	Solirubrobacterales	Solirubrobacteraceae	Solirubrobacter	b
BASV28	9	19	0.00291273017464118	0.191817338209478	0.0973396499511299	M1	-0.279554024	0.37037037037037	Peripheral nodes	Actinobacteriota	MB-A2-108	MB-A2-108	MB-A2-108	MB-A2-108	b
BASV29	12	74	0.00296691670404164	0.202480167471343	0.0996095732010191	M1	-0.057838763	0.486111111111111	Peripheral nodes	Chloroflexi	P2-11E	P2-11E	P2-11E	P2-11E	b
BASV30	7	79	0.00283238712974795	0.152296584739405	0.12110708162644	M3	-0.222573966	0.571428571428571	Peripheral nodes	Actinobacteriota	Thermoleophilia	Gaiellales			b
BASV31	39	489	0.00376156999084353	0.82227525491143	0.130453824420101	M2	1.45828144806391	0.51939513477975	Peripheral nodes	NB1-j	NB1-j	NB1-j	NB1-j	NB1-j	b
BASV32	31	374	0.00361463586850114	0.620080559603687	0.104817044186059	M3	2.00316569735504	0.645161290322581	Connectors	Methylomirabilota	Methylomirabilia	Rokubacteriales	Rokubacteriales	Rokubacteriales	b
BASV33	18	154	0.00325750399314054	0.313311818548804	0.146877386757535	M3	1.55801776460948	0.648148148148148	Connectors	Gemmatimonadota	Gemmatimonadetes	Gemmatimonadales	Gemmatimonadaceae	uncultured	b
BASV35	12	16	0.00300800284906104	0.286680535453899	0.137397119066821	M3	-0.667721899	0.625	Connectors	Acidobacteriota	Vicinamibacteria	Vicinamibacterales			b
BASV36	37	92	0.00353518483599747	0.953575430339947	0.162099225021498	M2	2.39493811688257	0.242512783053324	Peripheral nodes	RCP2-54	RCP2-54	RCP2-54	RCP2-54	RCP2-54	b
BASV38	19	65	0.00326130664282876	0.5665212622877	0.149013785110372	M2	-0.281223794	0.520775623268698	Peripheral nodes	Gemmatimonadota	Gemmatimonadetes	Gemmatimonadales	Gemmatimonadaceae	uncultured	b
BASV39	8	24	0.00282815643620195	0.155566843219084	0.1332578472582	M3	-0.222573966	0.625	Connectors	Acidobacteriota	Blastocatellia				b
BASV40	11	56	0.00298335045718475	0.290403588744486	0.119504782861812	M2	-0.950264272	0.512396694214876	Peripheral nodes	Gemmatimonadota	Gemmatimonadetes	Gemmatimonadales	Gemmatimonadaceae	uncultured	b
BASV41	31	146	0.00343569205684988	0.779934578223922	0.0940015275248223	M2	1.59208954360943	0.270551508844953	Peripheral nodes	Proteobacteria	Alphaproteobacteria	Rhizobiales	Xanthobacteraceae	Bradyrhizobium	b
BASV42	28	187	0.00346693005689768	0.708004622831253	0.123109955082225	M2	0.655432874790778	0.487244897959184	Peripheral nodes	Proteobacteria	Gammaproteobacteria	Burkholderiales	Sutterellaceae	uncultured	b
BASV43	16	92	0.00317849297061363	0.403210371649825	0.122976430185172	M2	-0.548839985	0.5390625	Peripheral nodes	Acidobacteriota	Vicinamibacteria	Vicinamibacterales	Vicinamibacteraceae	Vicinamibacteraceae	b
BASV44	16	69	0.00311144795977212	0.431878140752695	0.122308805699911	M2	-0.281223794	0.40625	Peripheral nodes	Acidobacteriota	Blastocatellia				b
BASV45	21	62	0.00326458454356412	0.565650736535827	0.0941350524218746	M2	0.254008588154212	0.390022675736961	Peripheral nodes	Actinobacteriota	Thermoleophilia	Gaiellales	uncultured	uncultured	b
BASV46	37	99	0.00344148442097894	1	0.1245787289498	M2	2.52874621242809	0.192841490138787	Module hubs	Acidobacteriota	Vicinamibacteria	Vicinamibacterales			b
BASV47	23	141	0.00338526228088006	0.532440536999742	0.0873252826722071	M3	1.55801776460948	0.620037807183365	Connectors	Chloroflexi	P2-11E	P2-11E	P2-11E	P2-11E	b
BASV49	19	108	0.00325420617009469	0.529367306285926	0.142738114948913	M2	-0.147415698	0.481994459833795	Peripheral nodes	Gemmatimonadota	Gemmatimonadetes	Gemmatimonadales	Gemmatimonadaceae		b
BASV50	12	26	0.0031818524515658	0.327284637916636	0.0906634050985147	M2	-0.682648081	0.402777777777778	Peripheral nodes	Gemmatimonadota	Gemmatimonadetes	Gemmatimonadales	Gemmatimonadaceae	uncultured	b
BASV51	12	18	0.00291939535703868	0.387714853775352	0.0727710688935059	M2	-0.682648081	0.402777777777778	Peripheral nodes	Acidobacteriota	Holophagae	Subgroup_7	Subgroup_7	Subgroup_7	b
BASV52	39	405	0.00363218614580721	0.967581311829687	0.0958708760835545	M2	2.12732192579152	0.381328073635766	Peripheral nodes	Acidobacteriota	Vicinamibacteria	Vicinamibacterales	Vicinamibacteraceae	Vicinamibacteraceae	b
BASV54	38	369	0.00358266449593834	0.951313014137157	0.0936009528336654	M2	2.12732192579152	0.354570637119114	Peripheral nodes	Chloroflexi	P2-11E	P2-11E	P2-11E	P2-11E	b
BASV56	22	195	0.0033112886345322	0.537060920094627	0.0825183863783241	M2	0.120200492608689	0.475206611570248	Peripheral nodes	Actinobacteriota	MB-A2-108	MB-A2-108	MB-A2-108	MB-A2-108	b
BASV57	22	190	0.00334027566843401	0.60989818221845	0.0711687701288782	M2	0.387816683699734	0.367768595041322	Peripheral nodes	Methylomirabilota	Methylomirabilia	Rokubacteriales	Rokubacteriales	Rokubacteriales	b
BASV58	17	62	0.00319851076144936	0.494106787341322	0.0806490378195918	M2	-0.147415698	0.387543252595156	Peripheral nodes	Acidobacteriota	Vicinamibacteria	Vicinamibacterales	Vicinamibacteraceae	Vicinamibacteraceae	b
BASV59	7	3	0.0028271689212294	0.232398484680091	0.0750409921433951	M2	-1.217880463	0.408163265306122	Peripheral nodes	Gemmatimonadota	Gemmatimonadetes	Gemmatimonadales	Gemmatimonadaceae	Roseisolibacter	b
BASV61	16	46	0.00312563558633946	0.497706754954088	0.0966720254658684	M2	-0.548839985	0.5390625	Peripheral nodes	Proteobacteria	Gammaproteobacteria	Burkholderiales	Nitrosomonadaceae	MND1	b
BASV64	17	21	0.00307275700521852	0.527318419742623	0.090796929995567	M2	-0.013607603	0.304498269896194	Peripheral nodes	Actinobacteriota	Acidimicrobiia	IMCC26256	IMCC26256	IMCC26256	b
BASV65	13	9	0.00288164346356945	0.41636623103719	0.0949362018041884	M2	-0.281223794	0.142011834319527	Peripheral nodes	Acidobacteriota	Blastocatellia	Pyrinomonadales	Pyrinomonadaceae	RB41	b
BASV67	15	38	0.00312100499287125	0.458999303055332	0.0803819880254872	M2	-0.281223794	0.337777777777778	Peripheral nodes	Actinobacteriota	Actinobacteria	Frankiales	Geodermatophilaceae	Blastococcus	b
BASV68	16	120	0.00305341595949843	0.347435528543759	0.0775779651873888	M3	0.667721899118347	0.59375	Peripheral nodes	Actinobacteriota	Thermoleophilia	Solirubrobacterales	67-14	67-14	b
BASV73	16	203	0.00323604309671882	0.412263272200918	0.0822513365842195	M2	-0.41503189	0.4765625	Peripheral nodes	Actinobacteriota	Thermoleophilia	Solirubrobacterales	67-14	67-14	b
BASV74	17	50	0.00315493422806522	0.526067888819142	0.0786461643638073	M2	0.120200492608689	0.214532871972318	Peripheral nodes	Acidobacteriota	Vicinamibacteria	Vicinamibacterales	Vicinamibacteraceae	Vicinamibacteraceae	b
BASV75	14	116	0.00308277281833405	0.31613916469482	0.140067617007867	M2	-0.816456176	0.540816326530612	Peripheral nodes	Acidobacteriota	Blastocatellia	Pyrinomonadales	Pyrinomonadaceae	RB41	b
BASV77	16	67	0.00302460102507956	0.468823921513514	0.0833195357606379	M2	-0.013607603	0.2265625	Peripheral nodes	Gemmatimonadota	Gemmatimonadetes	Gemmatimonadales	Gemmatimonadaceae	Gemmatimonas	b
BASV80	16	20	0.00313362752648671	0.511790269882262	0.0726375439964536	M2	-0.147415698	0.3046875	Peripheral nodes	Acidobacteriota	Blastocatellia	Pyrinomonadales	Pyrinomonadaceae	RB41	b
BASV86	18	151	0.00331440794939587	0.490414981991977	0.0865241332898932	M2	-0.147415698	0.438271604938272	Peripheral nodes	Proteobacteria	Gammaproteobacteria	Burkholderiales	TRA3-20	TRA3-20	b
BASV87	16	55	0.00309489241288885	0.495502944429473	0.108822791097628	M2	0.120200492608689	0.1171875	Peripheral nodes	Proteobacteria	Alphaproteobacteria	Rhizobiales	Xanthobacteraceae		b
BASV88	11	59	0.00293831386683778	0.278219396593711	0.0759756664227612	M2	-0.548839985	0.165289256198347	Peripheral nodes	Acidobacteriota	Blastocatellia	Pyrinomonadales	Pyrinomonadaceae	RB41	b
BASV93	19	106	0.00322208940256802	0.466976182469342	0.0821178116871672	M2	-0.281223794	0.520775623268698	Peripheral nodes	Acidobacteriota	Blastocatellia	Pyrinomonadales	Pyrinomonadaceae	RB41	b
BASV95	13	14	0.00302807115485654	0.362643002154719	0.105751718465425	M2	-0.548839985	0.378698224852071	Peripheral nodes	Acidobacteriota	Vicinamibacteria	Vicinamibacterales	Vicinamibacteraceae	Vicinamibacteraceae	b
BASV96	7	9	0.00286427574438551	0.203357982409652	0.0774444402903365	M2	-1.084072367	0.244897959183674	Peripheral nodes	Proteobacteria	Gammaproteobacteria	Burkholderiales	Nitrosomonadaceae	Ellin6067	b
BASV98	18	88	0.00318163000391643	0.473826732526933	0.126448077508532	M2	0.120200492608689	0.277777777777778	Peripheral nodes	Acidobacteriota	Blastocatellia	Elev-16S-573	Elev-16S-573	Elev-16S-573	b
BASV99	17	137	0.0031679741080813	0.401665248935057	0.0721034444082444	M2	-0.682648081	0.581314878892734	Peripheral nodes	Proteobacteria	Alphaproteobacteria	Rhizobiales	Hyphomicrobiaceae	Pedomicrobium	b
BASV111	19	60	0.00319900495325572	0.535576433758001	0.0703676207465644	M2	0.120200492608689	0.354570637119114	Peripheral nodes	Acidobacteriota	Vicinamibacteria	Vicinamibacterales	uncultured	uncultured	b
BASV116	14	28	0.00295492855417865	0.358597812388684	0.0721034444082444	M2	-0.548839985	0.448979591836735	Peripheral nodes	Proteobacteria	Alphaproteobacteria	Rhizobiales	uncultured	uncultured	b
BASV122	17	80	0.00309599002574609	0.502717927112985	0.0702340958495121	M2	-0.147415698	0.387543252595156	Peripheral nodes	Actinobacteriota	Thermoleophilia	Gaiellales	uncultured	uncultured	b
BASV157	20	186	0.00327029126674712	0.41223521011281	0.0794473137461211	M3	1.11286983186391	0.565	Peripheral nodes	Acidobacteriota	Blastocatellia	Pyrinomonadales	Pyrinomonadaceae	RB41	b
BASV285	18	165	0.00311328792863098	0.398425539735355	0.30884308688198	M2	-0.41503189	0.537037037037037	Peripheral nodes	Gemmatimonadota	Longimicrobia	Longimicrobiales	Longimicrobiaceae	Longimicrobium	b
