# Supplementary material for: Microbial interactions mediate the fairy ring type effects on alpine meadow plant communities on the Tibetan plateau
Source: Environ Microbiome. 2026 Mar 10;21:55. doi: 10.1186/s40793-026-00873-z (PMC13088534; doi:10.1186/s40793-026-00873-z)
Supplement: Supplementary file 2 — Supplementary Material 2 [file 40793_2026_873_MOESM2_ESM.zip › co-occurrence network/cross-K/T3/Clitocybe_20in_edge.csv]

Source	Target	Interaction	weight
FASV4	FASV7	+	0.971238311746812
FASV4	FASV27	+	0.893332372698202
FASV4	FASV30	+	0.807960136367605
FASV4	FASV28	+	0.912176371956992
FASV4	FASV81	+	0.887850978955113
FASV4	FASV453	+	0.956308132354995
FASV4	FASV487	+	0.807026960365608
FASV4	BASV17	+	0.94179321256625
FASV4	BASV76	+	0.880472228964508
FASV4	BASV102	+	0.894900682314723
FASV4	BASV114	+	0.948234849080009
FASV4	BASV118	+	0.908111828441331
FASV4	BASV131	+	0.950684444243355
FASV4	BASV147	+	0.896938250510984
FASV4	BASV168	+	0.840953573681849
FASV7	FASV10	+	0.972523235253791
FASV7	FASV21	+	0.960615293943133
FASV7	FASV30	+	0.956716504751167
FASV7	FASV47	+	0.92585387284417
FASV7	FASV140	+	0.577983910985371
FASV7	FASV399	+	0.950556691711495
FASV7	FASV1270	+	0.945052957094105
FASV7	FASV1908	+	0.974518459236658
FASV7	BASV32	+	0.885794744632209
FASV7	BASV35	+	0.745802306352908
FASV7	BASV44	+	0.928744002720415
FASV7	BASV61	+	0.896617755805281
FASV7	BASV95	+	0.832672120316467
FASV7	BASV101	+	0.977315601311885
FASV7	BASV102	+	0.977871944376293
FASV7	BASV129	+	0.967994797256641
FASV7	BASV181	+	0.957851764854827
FASV7	BASV189	+	0.964012653831199
FASV10	FASV30	+	0.896424700350148
FASV10	BASV23	+	0.942761734298226
FASV10	BASV30	+	0.860075101106267
FASV10	BASV77	-	0.663723217444569
FASV10	BASV83	+	0.951094726991325
FASV10	BASV84	+	0.963822813571147
FASV10	BASV89	+	0.933120132966739
FASV10	BASV95	+	0.953459643740985
FASV10	BASV98	+	0.919423431407095
FASV10	BASV104	+	0.924957821312537
FASV10	BASV108	+	0.835594509369018
FASV10	BASV112	+	0.953320590330882
FASV10	BASV114	+	0.961531891413803
FASV10	BASV118	+	0.893633455609323
FASV10	BASV122	+	0.812566785414523
FASV10	BASV251	+	0.751170314946136
FASV13	FASV112	+	0.738959309223937
FASV13	FASV139	+	0.871693358859828
FASV13	BASV28	+	0.851004396269404
FASV13	BASV116	+	0.898324286465603
FASV13	BASV251	+	0.828913609267848
FASV16	FASV47	+	0.958992569473196
FASV16	BASV11	+	0.911703216510466
FASV16	BASV22	+	0.887066434548188
FASV16	BASV28	+	0.764651880996412
FASV16	BASV40	-	0.749425484185093
FASV16	BASV43	+	0.935076728427889
FASV16	BASV68	+	0.916206683185431
FASV16	BASV92	+	0.870707945766258
FASV16	BASV94	+	0.971497597019404
FASV16	BASV151	+	0.660202979600993
FASV16	BASV276	+	0.682294850819078
FASV17	FASV487	+	0.919540452958633
FASV17	BASV13	+	0.918082610256734
FASV17	BASV39	+	0.923576088356597
FASV17	BASV96	+	0.849319531417885
FASV17	BASV100	+	0.925229560874481
FASV17	BASV122	+	0.974189994546808
FASV17	BASV233	+	0.90633490964453
FASV18	FASV30	+	0.927204723315709
FASV18	FASV57	+	0.841363435160882
FASV18	FASV66	+	0.764985908704396
FASV18	FASV81	+	0.910435312664517
FASV18	FASV96	+	0.86243841288081
FASV18	FASV2	+	0.919411725958112
FASV18	FASV139	+	0.961881862299812
FASV18	FASV243	+	0.882006634499868
FASV18	FASV487	+	0.871765287320145
FASV18	BASV28	+	0.890598102602149
FASV18	BASV47	+	0.81475078250108
FASV18	BASV53	+	0.883339338583713
FASV18	BASV57	+	0.866447644075057
FASV18	BASV58	+	0.80996695207613
FASV18	BASV63	+	0.835604797864661
FASV18	BASV181	+	0.893739552137939
FASV18	BASV251	+	0.815531639098556
FASV18	BASV284	+	0.912194765732425
FASV21	FASV33	+	0.847307599993566
FASV21	FASV37	+	0.887799774034742
FASV21	FASV47	+	0.847307679458466
FASV21	FASV53	+	0.855123329234878
FASV21	FASV56	+	0.816180783827865
FASV21	FASV77	+	0.750216179851822
FASV21	FASV165	+	0.874275245113138
FASV21	FASV399	+	0.963702437569838
FASV21	BASV21	-	0.766855499245473
FASV21	BASV24	+	0.938994525948964
FASV21	BASV32	+	0.912036697899543
FASV21	BASV63	-	0.607124854492444
FASV21	BASV84	-	0.754567065045002
FASV21	BASV96	-	0.714350552408236
FASV21	BASV131	+	0.763308278385815
FASV21	BASV149	+	0.822658033855723
FASV21	BASV151	+	0.670455223727185
FASV21	BASV181	+	0.900106821828647
FASV22	FASV33	+	0.917710463686177
FASV22	FASV48	+	0.645440805796222
FASV22	BASV16	+	0.671231317085065
FASV22	BASV19	+	0.816014632970734
FASV22	BASV74	-	0.869374640536471
FASV27	FASV34	+	0.892752877015162
FASV27	FASV1	+	0.88115419568549
FASV27	FASV127	+	0.900189839428637
FASV27	FASV243	+	0.901550609972426
FASV27	BASV6	+	0.616648307879137
FASV27	BASV24	+	0.862833015083069
FASV27	BASV81	+	0.87640892572654
FASV30	BASV101	+	0.870387459987586
FASV30	BASV135	+	0.898635679016861
FASV30	BASV142	+	0.867513645696561
FASV30	BASV143	+	0.891876911821601
FASV33	FASV1269	-	0.931428090537012
FASV33	FASV1270	-	0.881124505035038
FASV33	BASV8	-	0.914839635406731
FASV33	BASV10	-	0.891086601944459
FASV33	BASV11	-	0.879961371780354
FASV33	BASV21	-	0.823886611029632
FASV33	BASV24	-	0.857011262563713
FASV33	BASV26	-	0.786605856789089
FASV33	BASV29	-	0.855072647511908
FASV33	BASV39	-	0.89542284109775
FASV33	BASV52	-	0.787950620817869
FASV33	BASV74	-	0.923517520218336
FASV33	BASV98	-	0.818543278441566
FASV33	BASV112	-	0.890944173542491
FASV33	BASV135	-	0.880694619070949
FASV33	BASV168	-	0.786157506624579
FASV34	FASV48	+	0.964539221504811
FASV34	FASV1	-	0.932547765072374
FASV34	FASV81	-	0.953451166104432
FASV34	FASV96	-	0.946297715771265
FASV34	FASV98	-	0.929520191394389
FASV34	FASV165	-	0.907383933873794
FASV34	FASV201	-	0.844090158783107
FASV34	FASV243	-	0.953000190556006
FASV34	FASV249	-	0.91545882693648
FASV34	FASV487	-	0.936131456889211
FASV34	FASV790	-	0.925677715775229
FASV34	BASV16	-	0.872316431103346
FASV34	BASV30	+	0.962224896739102
FASV34	BASV143	-	0.913910344572984
FASV37	FASV1	-	0.86507606824124
FASV37	BASV76	+	0.93367431407314
FASV40	FASV96	+	0.955248977326659
FASV40	FASV98	+	0.983428208838584
FASV40	FASV112	-	0.913271768007305
FASV40	FASV153	-	0.955565811076528
FASV40	FASV165	-	0.933415175525355
FASV40	FASV290	-	0.914538092328872
FASV40	BASV6	-	0.925011801048937
FASV40	BASV10	-	0.933274335548558
FASV40	BASV27	-	0.849746036277352
FASV40	BASV43	+	0.887688201291212
FASV40	BASV44	+	0.964391604156587
FASV40	BASV58	-	0.854401287370584
FASV40	BASV160	+	0.958517017779076
FASV40	BASV187	+	0.981778649571803
FASV40	BASV190	+	0.916981177011444
FASV40	BASV284	-	0.951684285736741
FASV42	FASV48	-	0.966324928748441
FASV42	FASV56	-	0.937589701089241
FASV42	FASV96	-	0.956720731959713
FASV42	FASV112	-	0.968554933007605
FASV42	FASV127	-	0.958709327498377
FASV42	FASV139	-	0.972999907950635
FASV42	FASV249	-	0.948865030186387
FASV42	FASV1908	-	0.844124561674884
FASV42	BASV22	+	0.852339651242024
FASV42	BASV23	+	0.952908656367556
FASV42	BASV28	+	0.980463934975512
FASV42	BASV113	+	0.955466938650689
FASV42	BASV129	+	0.987862589746187
FASV42	BASV132	+	0.928283025837809
FASV42	BASV136	+	0.98881586612961
FASV28	FASV1270	+	0.984034152714527
FASV28	BASV8	+	0.990510868911178
FASV28	BASV9	+	0.949004782785402
FASV28	BASV11	+	0.987699711294973
FASV28	BASV13	+	0.93149711872564
FASV28	BASV17	+	0.942201905842675
FASV28	BASV99	+	0.955880562383368
FASV28	BASV100	+	0.984791209959881
FASV28	BASV101	+	0.991757288046932
FASV28	BASV104	+	0.939538971339688
FASV28	BASV112	+	0.937637074287552
FASV28	BASV113	+	0.996443226081478
FASV28	BASV118	-	0.912440581813171
FASV28	BASV129	-	0.854184713550865
FASV28	BASV135	-	0.857289074642227
FASV28	BASV140	-	0.87465693613344
FASV28	BASV146	-	0.864086368769262
FASV28	BASV167	-	0.808109213155376
FASV28	BASV233	-	0.866724009779163
FASV28	BASV251	-	0.887106893888175
FASV28	BASV448	-	0.732923106308708
FASV47	FASV53	-	0.883840691686921
FASV47	FASV1	-	0.813107329371729
FASV47	FASV521	+	0.86107129478858
FASV47	BASV11	-	0.919882035285078
FASV47	BASV12	-	0.832895186192652
FASV47	BASV23	-	0.941835752575117
FASV47	BASV30	-	0.935865550322648
FASV47	BASV32	-	0.839453610179221
FASV47	BASV39	-	0.883330774675233
FASV47	BASV63	-	0.804735182079368
FASV47	BASV83	+	0.96028549871173
FASV47	BASV85	+	0.958309627480455
FASV47	BASV96	+	0.8705973805782
FASV47	BASV112	-	0.796959930483657
FASV47	BASV113	-	0.963633505661427
FASV47	BASV131	-	0.797502429858138
FASV47	BASV147	-	0.777291444022765
FASV47	BASV149	-	0.89489918386735
FASV47	BASV160	-	0.797861693402794
FASV47	BASV187	-	0.815212488584254
FASV47	BASV448	-	0.844350741754422
FASV48	FASV290	+	0.978720496891489
FASV48	FASV399	+	0.948599733465366
FASV48	FASV1908	+	0.976505646405353
FASV48	BASV9	-	0.874981832869915
FASV48	BASV10	-	0.796572033455161
FASV48	BASV11	-	0.962280030007099
FASV48	BASV16	-	0.909527373477779
FASV48	BASV26	-	0.798576379250625
FASV48	BASV28	-	0.90421293845347
FASV48	BASV30	-	0.809318130291416
FASV48	BASV32	-	0.767113397482989
FASV48	BASV33	-	0.754284810039958
FASV48	BASV35	-	0.839300037403156
FASV48	BASV42	-	0.81963370972268
FASV48	BASV45	-	0.880840526567045
FASV48	BASV82	+	0.978059651245231
FASV48	BASV83	+	0.956290804131424
FASV48	BASV100	+	0.976807258091238
FASV48	BASV101	+	0.991632005185931
FASV48	BASV118	-	0.939794949577046
FASV48	BASV146	-	0.855464679089629
FASV48	BASV149	-	0.932847595486845
FASV48	BASV160	-	0.864112191855698
FASV48	BASV167	-	0.823044443143202
FASV48	BASV168	-	0.774369779325025
FASV48	BASV255	-	0.864786276373966
FASV48	BASV448	-	0.908742757932136
FASV53	FASV127	-	0.92610462670521
FASV53	FASV290	+	0.985801291800599
FASV53	FASV453	+	0.974403954246704
FASV53	FASV880	+	0.946398967475073
FASV53	BASV6	+	0.983242348837252
FASV53	BASV9	+	0.99233308508382
FASV53	BASV13	-	0.90315794904712
FASV53	BASV19	-	0.980108362221346
FASV53	BASV24	-	0.971895789110244
FASV53	BASV29	-	0.929633156310773
FASV53	BASV31	-	0.972898130469841
FASV53	BASV36	-	0.909627933819933
FASV53	BASV38	-	0.81760958192271
FASV53	BASV39	-	0.954267504015393
FASV53	BASV40	-	0.952312727043156
FASV53	BASV45	-	0.951099279386129
FASV53	BASV49	-	0.934741789413409
FASV53	BASV67	-	0.910133745216308
FASV53	BASV112	+	0.947112464239845
FASV53	BASV113	+	0.973758716930535
FASV53	BASV118	-	0.906393073756162
FASV53	BASV129	-	0.962315254212702
FASV53	BASV165	-	0.817288724796333
FASV53	BASV251	-	0.874084633015338
FASV56	FASV1	-	0.845532556823612
FASV56	FASV790	+	0.992703810874644
FASV56	FASV880	+	0.985761957722727
FASV56	FASV968	+	0.977243499751059
FASV56	FASV1908	+	0.920055480299961
FASV56	BASV13	+	0.981735152310547
FASV56	BASV17	+	0.99227509142122
FASV56	BASV18	+	0.991281575049496
FASV56	BASV19	+	0.967079550051621
FASV56	BASV22	-	0.866754587598024
FASV56	BASV23	-	0.7917583994319
FASV56	BASV24	-	0.960569560284375
FASV56	BASV29	-	0.850766431786301
FASV56	BASV30	-	0.800590899097094
FASV56	BASV32	-	0.893829574234831
FASV56	BASV40	-	0.759160864961127
FASV56	BASV41	-	0.887801147654664
FASV56	BASV43	-	0.791838751490777
FASV56	BASV49	-	0.811877580285278
FASV56	BASV54	-	0.795949096480969
FASV56	BASV58	-	0.864262060178505
FASV56	BASV96	+	0.970006049329337
FASV56	BASV108	+	0.881098551507393
FASV56	BASV122	+	0.863776126602283
FASV56	BASV131	+	0.996302893932341
FASV56	BASV135	+	0.985058409272418
FASV56	BASV165	-	0.949800350426089
FASV56	BASV276	-	0.901110912110776
FASV57	FASV118	-	0.9131507315865
FASV57	FASV139	-	0.903055174448012
FASV57	FASV521	-	0.895961426452402
FASV57	BASV9	+	0.959759905730554
FASV57	BASV13	+	0.884091859415643
FASV57	BASV20	+	0.953851895560565
FASV57	BASV23	+	0.934268078114626
FASV57	BASV24	+	0.935756339795704
FASV57	BASV39	-	0.802525439456733
FASV57	BASV42	-	0.901047511862522
FASV57	BASV44	-	0.935024101377699
FASV57	BASV47	-	0.911011701928965
FASV57	BASV56	-	0.920296487718659
FASV57	BASV63	-	0.876842408365268
FASV57	BASV64	-	0.942245604688642
FASV57	BASV68	-	0.789216509955977
FASV57	BASV74	-	0.853519120208954
FASV57	BASV96	-	0.752582193481172
FASV57	BASV129	+	0.854077998736866
FASV57	BASV131	+	0.959514667887498
FASV57	BASV165	+	0.84647843653627
FASV57	BASV168	+	0.838733647361862
FASV57	BASV181	+	0.885258568477881
FASV57	BASV189	+	0.878307424557801
FASV57	BASV190	+	0.8205796034112
FASV1	FASV84	-	0.91647150740476
FASV1	FASV153	-	0.940123028022551
FASV1	FASV160	-	0.861928698504155
FASV1	FASV174	-	0.832774783421885
FASV1	FASV719	-	0.934411371735094
FASV1	BASV30	+	0.977100466244019
FASV1	BASV39	+	0.897781110529714
FASV1	BASV45	+	0.983964203767646
FASV1	BASV46	+	0.993385845475095
FASV1	BASV47	+	0.996562855864484
FASV1	BASV50	+	0.995135434815336
FASV1	BASV51	+	0.988274646786292
FASV1	BASV53	+	0.885131591749199
FASV1	BASV181	+	0.995035982868835
FASV1	BASV255	+	0.98399046960995
FASV1	BASV276	+	0.991519163066397
FASV1	BASV448	+	0.948567006423721
FASV66	FASV77	+	0.954963544732936
FASV66	FASV84	+	0.996693013731443
FASV66	FASV139	+	0.952296375210558
FASV66	BASV33	-	0.703172456761753
FASV66	BASV57	+	0.976569133771848
FASV66	BASV58	+	0.982798521084976
FASV66	BASV59	+	0.989102600476413
FASV66	BASV63	+	0.954043388608098
FASV66	BASV67	+	0.994376304129495
FASV66	BASV80	+	0.963538766889402
FASV66	BASV100	-	0.873495451013356
FASV66	BASV114	-	0.93104561419127
FASV66	BASV116	-	0.920587744913405
FASV66	BASV143	-	0.795499756702603
FASV69	BASV9	+	0.955148069034966
FASV69	BASV10	+	0.959149807048636
FASV69	BASV84	+	0.988641306506165
FASV69	BASV95	+	0.983749780407932
FASV69	BASV100	+	0.950319698405786
FASV69	BASV101	+	0.959079743724174
FASV69	BASV102	+	0.96842242698161
FASV69	BASV135	+	0.980635207639274
FASV77	FASV719	-	0.783817767420293
FASV77	BASV13	+	0.981772834067466
FASV77	BASV19	+	0.940112155761566
FASV77	BASV20	+	0.985018722477543
FASV77	BASV22	+	0.981036002109569
FASV77	BASV24	+	0.946182858406246
FASV77	BASV26	+	0.967732245559216
FASV77	BASV27	+	0.970064542432584
FASV77	BASV28	+	0.973177307013641
FASV77	BASV39	+	0.989869690768422
FASV77	BASV43	+	0.986814354521922
FASV77	BASV44	+	0.966333469265498
FASV77	BASV45	+	0.991327943785899
FASV77	BASV147	+	0.970276748979277
FASV77	BASV167	+	0.940518927951536
FASV77	BASV168	+	0.997657038806147
FASV77	BASV181	+	0.985705508478385
FASV77	BASV251	+	0.996924164060936
FASV81	FASV139	+	0.98688225053836
FASV81	FASV153	+	0.924849768114979
FASV81	FASV160	+	0.970302528996913
FASV81	BASV35	-	0.800920161218664
FASV81	BASV52	+	0.944527122626898
FASV81	BASV57	+	0.928807879174423
FASV81	BASV58	+	0.943638212435974
FASV81	BASV59	+	0.975239479215948
FASV81	BASV64	+	0.903231868941102
FASV81	BASV66	+	0.945568607759022
FASV81	BASV67	+	0.957708276207219
FASV81	BASV81	+	0.973913015481933
FASV81	BASV84	+	0.955248236171587
FASV81	BASV85	+	0.966405243779246
FASV81	BASV87	+	0.927505749340458
FASV81	BASV88	+	0.957765285771152
FASV81	BASV92	+	0.969263908751263
FASV84	FASV290	+	0.978486375900392
FASV84	FASV521	+	0.949752383540622
FASV84	FASV719	+	0.975481989384537
FASV84	FASV790	+	0.983695535086082
FASV84	FASV1745	+	0.978962038695654
FASV84	FASV1908	+	0.974536179324628
FASV84	BASV17	+	0.9815166024432
FASV84	BASV20	+	0.980145090859751
FASV84	BASV21	+	0.987885773184842
FASV84	BASV22	+	0.946679349616991
FASV84	BASV23	+	0.975675591838759
FASV84	BASV24	+	0.995941616651388
FASV84	BASV25	+	0.982198661782172
FASV84	BASV26	+	0.989927918881382
FASV84	BASV104	+	0.971346797452991
FASV84	BASV118	+	0.983883266486301
FASV84	BASV122	+	0.966155889223913
FASV84	BASV131	+	0.956813656820198
FASV84	BASV135	+	0.966288246175205
FASV84	BASV136	+	0.991300762788979
FASV84	BASV140	+	0.981755640912273
FASV84	BASV167	+	0.939933781191551
FASV84	BASV187	+	0.985267204802278
FASV84	BASV190	+	0.899267306109697
FASV84	BASV233	+	0.942402762855535
FASV84	BASV255	+	0.986063984185066
FASV84	BASV276	+	0.955640995982436
FASV96	FASV2	-	0.912067149445868
FASV96	FASV140	-	0.960623612630743
FASV96	FASV153	-	0.960296454202205
FASV96	FASV165	-	0.947399449856246
FASV96	FASV249	-	0.903291554397157
FASV96	FASV290	-	0.963757835225355
FASV96	FASV453	-	0.919450104546635
FASV96	BASV39	+	0.962978285648513
FASV96	BASV45	+	0.937834082432681
FASV96	BASV46	+	0.961755433929261
FASV96	BASV52	+	0.928754728032208
FASV96	BASV68	+	0.949804535738322
FASV96	BASV69	+	0.960782556725456
FASV96	BASV73	+	0.991669049801694
FASV96	BASV74	+	0.929390406113321
FASV96	BASV76	+	0.97763233031158
FASV96	BASV77	+	0.982540698090906
FASV96	BASV80	+	0.930037461306095
FASV98	FASV165	+	0.985004837309273
FASV98	FASV243	+	0.989177967046961
FASV98	FASV249	+	0.944001395828898
FASV98	FASV255	+	0.991531044585594
FASV98	FASV290	+	0.997049148412547
FASV98	FASV453	+	0.913052585451867
FASV98	FASV521	+	0.924205246883642
FASV98	FASV719	+	0.991579058391109
FASV98	BASV8	+	0.937572174543268
FASV98	BASV11	+	0.990998015668706
FASV98	BASV12	+	0.991383948927198
FASV98	BASV13	+	0.956870391712208
FASV98	BASV16	+	0.96885536340452
FASV98	BASV17	+	0.977276115705212
FASV98	BASV18	+	0.990069379504282
FASV98	BASV19	+	0.965462866822895
FASV98	BASV20	+	0.980603411916942
FASV98	BASV21	+	0.972411547874184
FASV98	BASV22	+	0.944916961245947
FASV98	BASV99	+	0.948201663510416
FASV98	BASV108	+	0.946314181961814
FASV98	BASV113	+	0.95146633404733
FASV98	BASV116	+	0.93511781530196
FASV98	BASV122	+	0.961957690095929
FASV98	BASV129	+	0.977527436655938
FASV98	BASV131	+	0.964055125197258
FASV98	BASV149	+	0.947473348191673
FASV98	BASV165	+	0.967282462800849
FASV98	BASV167	+	0.971235572765824
FASV98	BASV168	+	0.873626044066854
FASV98	BASV181	+	0.931082249420999
FASV98	BASV189	+	0.98702747849458
FASV98	BASV190	+	0.97416544060192
FASV98	BASV233	+	0.979412406082156
FASV98	BASV251	+	0.989326280622117
FASV98	BASV255	+	0.936047288483684
FASV98	BASV276	+	0.964218106324659
FASV106	FASV139	-	0.857902711944121
FASV106	BASV40	+	0.984573830998398
FASV106	BASV45	+	0.986785581199355
FASV106	BASV46	+	0.933375147067093
FASV106	BASV50	+	0.985778375991288
FASV106	BASV54	+	0.965712465769878
FASV106	BASV66	+	0.952635172241419
FASV106	BASV69	+	0.973471688394974
FASV106	BASV70	+	0.976162733697596
FASV106	BASV73	+	0.962284287078942
FASV106	BASV74	+	0.959419548001216
FASV106	BASV76	+	0.937651142678199
FASV106	BASV77	+	0.905131744976658
FASV106	BASV80	+	0.954049138972809
FASV106	BASV81	+	0.962501443484084
FASV106	BASV83	+	0.942411190495877
FASV106	BASV99	-	0.790430983417303
FASV2	FASV127	-	0.858815475969546
FASV2	FASV719	+	0.862299712118374
FASV2	FASV790	+	0.870765067289571
FASV2	FASV1269	+	0.969951910801688
FASV2	FASV1270	+	0.893362672931481
FASV2	FASV1745	+	0.89761568657814
FASV2	BASV19	+	0.91391566281827
FASV2	BASV25	+	0.848408677853409
FASV2	BASV26	+	0.897106599846921
FASV2	BASV29	+	0.865808999263931
FASV2	BASV30	+	0.889426855839302
FASV2	BASV35	-	0.950029154094879
FASV2	BASV38	-	0.884001172413943
FASV2	BASV41	-	0.959879747762509
FASV2	BASV52	-	0.915403573675842
FASV2	BASV61	-	0.836975239913306
FASV2	BASV63	-	0.961615175239507
FASV2	BASV64	-	0.932596591350136
FASV2	BASV69	-	0.956932264507565
FASV2	BASV73	-	0.939629142452243
FASV2	BASV122	+	0.910002336868367
FASV2	BASV129	+	0.987945981333362
FASV2	BASV140	+	0.986731504571477
FASV2	BASV151	+	0.968485856632955
FASV2	BASV160	+	0.913096538771345
FASV2	BASV165	+	0.889568910503869
FASV2	BASV167	+	0.909121413769879
FASV2	BASV181	+	0.95902880204818
FASV2	BASV187	+	0.932185164231292
FASV2	BASV189	+	0.887579611426718
FASV2	BASV251	+	0.943817392420034
FASV112	BASV63	+	0.962468012205577
FASV112	BASV65	+	0.995618111722387
FASV112	BASV70	+	0.980472839640479
FASV112	BASV71	+	0.984007928210889
FASV112	BASV84	+	0.967704203438964
FASV112	BASV88	+	0.986802660919014
FASV112	BASV89	+	0.989073144042011
FASV112	BASV95	+	0.992234039454834
FASV112	BASV96	+	0.983098262622581
FASV112	BASV98	+	0.981486772027004
FASV112	BASV99	+	0.991979847725878
FASV112	BASV102	+	0.990928235743571
FASV112	BASV104	+	0.961201175729874
FASV112	BASV108	+	0.94840434303125
FASV112	BASV112	+	0.874377469486158
FASV118	BASV190	+	0.993789095750684
FASV118	BASV276	+	0.97944508931397
FASV118	BASV284	+	0.968548526202085
FASV127	FASV140	+	0.987360493053254
FASV127	FASV160	+	0.954900884496641
FASV127	FASV174	+	0.997145830673034
FASV127	FASV487	+	0.948780290636927
FASV127	FASV1090	+	0.972664512902448
FASV127	FASV1269	+	0.978296471553958
FASV127	FASV1270	+	0.984517863879613
FASV127	BASV8	+	0.943222394358396
FASV127	BASV9	+	0.987809480482538
FASV127	BASV11	+	0.976315725657238
FASV127	BASV16	+	0.980183627346527
FASV127	BASV43	-	0.713161504683051
FASV127	BASV70	-	0.671242013505942
FASV127	BASV92	+	0.984272492358446
FASV127	BASV99	+	0.988140443665143
FASV127	BASV101	+	0.958148146181365
FASV127	BASV104	+	0.989419080779518
FASV127	BASV112	+	0.983068540252109
FASV127	BASV146	+	0.979537351048162
FASV127	BASV149	+	0.928533040343984
FASV127	BASV160	+	0.967328055197876
FASV127	BASV165	+	0.955520883172601
FASV127	BASV168	+	0.966324594640659
FASV127	BASV187	+	0.939703388664573
FASV127	BASV189	+	0.950864268815044
FASV127	BASV233	+	0.99443193507036
FASV127	BASV276	+	0.957425936683306
FASV140	FASV79	-	0.755459833438914
FASV140	FASV249	-	0.739929012483183
FASV140	FASV399	-	0.77959117894608
FASV140	FASV1269	-	0.861598898447278
FASV140	FASV1745	-	0.76666928836238
FASV140	BASV18	-	0.811584933994939
FASV140	BASV66	+	0.651714034359652
FASV140	BASV113	-	0.963907674932108
FASV140	BASV114	-	0.931029253878358
FASV140	BASV116	-	0.9203333350416
FASV140	BASV135	-	0.932841928320392
FASV140	BASV140	-	0.962126724132689
FASV140	BASV149	-	0.895972588882571
FASV140	BASV151	-	0.847668399032594
FASV140	BASV160	-	0.974552610036379
FASV140	BASV181	-	0.870924656250801
FASV140	BASV187	-	0.870130314877688
FASV140	BASV189	-	0.96151455481041
FASV139	FASV487	-	0.874932775898023
FASV139	FASV790	-	0.867962737532709
FASV139	BASV12	+	0.981899611671262
FASV139	BASV13	+	0.964354228405001
FASV139	BASV21	+	0.959827994976412
FASV139	BASV28	+	0.961546429852875
FASV139	BASV32	+	0.987450473864172
FASV139	BASV39	+	0.977716161643119
FASV139	BASV276	+	0.99741040133818
FASV153	FASV165	+	0.98827744567014
FASV153	FASV174	+	0.965204485775369
FASV153	FASV201	+	0.985184775639002
FASV153	FASV243	+	0.963170350641393
FASV153	FASV290	+	0.975514412866275
FASV153	FASV399	+	0.983554710746915
FASV153	FASV1269	+	0.975658095909617
FASV153	BASV6	+	0.993315007452448
FASV153	BASV9	+	0.987904668124556
FASV153	BASV10	+	0.989265068931752
FASV153	BASV11	+	0.966097987628195
FASV153	BASV12	+	0.959417581201745
FASV153	BASV13	+	0.985680004836814
FASV153	BASV16	+	0.965560082035377
FASV153	BASV17	+	0.972731568586471
FASV153	BASV18	+	0.981179335447472
FASV153	BASV19	+	0.954397324915126
FASV153	BASV20	+	0.982096480052778
FASV153	BASV21	+	0.930107410333645
FASV153	BASV23	+	0.987581823978892
FASV153	BASV25	+	0.985743342226326
FASV153	BASV32	-	0.913696643413656
FASV153	BASV38	-	0.967615327657909
FASV153	BASV40	-	0.955126778081728
FASV153	BASV41	-	0.943625553726992
FASV153	BASV50	-	0.82514184339964
FASV153	BASV51	-	0.966469958072892
FASV153	BASV53	-	0.935521170813146
FASV153	BASV56	-	0.897186442833607
FASV153	BASV58	-	0.959999641722699
FASV153	BASV59	-	0.934698235649697
FASV153	BASV66	-	0.954385925716235
FASV153	BASV85	-	0.890532019904025
FASV153	BASV89	-	0.900413961329513
FASV153	BASV116	+	0.97155709238925
FASV153	BASV132	+	0.922315834323741
FASV153	BASV149	+	0.919203722192535
FASV153	BASV151	+	0.935554594904396
FASV153	BASV189	+	0.972394843193809
FASV157	FASV1090	-	0.954313484802399
FASV157	FASV1270	-	0.839896075615049
FASV157	BASV9	-	0.969363728436265
FASV157	BASV12	-	0.958713642444308
FASV157	BASV19	-	0.952209129920344
FASV157	BASV21	-	0.964169436442269
FASV157	BASV23	-	0.969973556112204
FASV157	BASV25	-	0.948164105177474
FASV157	BASV28	-	0.970602836348507
FASV157	BASV33	-	0.973890517600589
FASV157	BASV54	-	0.828293290820725
FASV157	BASV71	+	0.893661325750469
FASV157	BASV88	+	0.909011744266387
FASV157	BASV94	+	0.864598668460169
FASV157	BASV95	+	0.91865490207795
FASV157	BASV96	+	0.961779952031259
FASV157	BASV142	+	0.976522157976692
FASV157	BASV160	+	0.976094169447923
FASV160	BASV40	+	0.975831446666554
FASV160	BASV50	+	0.92533635496423
FASV160	BASV52	+	0.953645145897287
FASV160	BASV53	+	0.981210534662587
FASV160	BASV66	+	0.968977693699242
FASV160	BASV69	+	0.982873081284523
FASV160	BASV71	+	0.951285922422686
FASV160	BASV73	+	0.97584862755421
FASV160	BASV74	+	0.991373123990645
FASV160	BASV76	+	0.986933575190017
FASV160	BASV77	+	0.988925297124178
FASV160	BASV80	+	0.996794346064782
FASV160	BASV81	+	0.973974747211656
FASV160	BASV82	+	0.969676088226104
FASV160	BASV83	+	0.98537622556546
FASV160	BASV84	+	0.977561693793366
FASV160	BASV87	+	0.888183625330807
FASV160	BASV89	+	0.993060784930131
FASV160	BASV94	+	0.980328909774056
FASV160	BASV99	+	0.979591315397768
FASV160	BASV118	-	0.85008164303665
FASV165	BASV19	+	0.973606303561841
FASV165	BASV24	+	0.929299004332709
FASV165	BASV27	+	0.989616296993712
FASV165	BASV39	+	0.939073167438202
FASV165	BASV42	+	0.980637840725168
FASV165	BASV43	+	0.984870495571851
FASV165	BASV44	+	0.910177935289241
FASV165	BASV45	+	0.950995848244237
FASV165	BASV46	+	0.972985311824596
FASV165	BASV47	+	0.994861838260921
FASV165	BASV50	+	0.981902929202346
FASV165	BASV51	+	0.990908779162244
FASV165	BASV52	+	0.940794465705937
FASV165	BASV53	+	0.982289811149786
FASV165	BASV54	+	0.99148924111296
FASV165	BASV57	+	0.880754743218071
FASV165	BASV59	+	0.975371208503156
FASV165	BASV63	+	0.981407037970138
FASV165	BASV67	+	0.960418607571548
FASV165	BASV70	+	0.988708859127543
FASV165	BASV168	-	0.647630334096837
FASV174	FASV255	+	0.978435131038146
FASV174	FASV521	+	0.965545823458877
FASV174	FASV719	+	0.96981283840731
FASV174	FASV790	+	0.957679081745771
FASV174	FASV968	+	0.976936184967213
FASV174	FASV1270	+	0.985171182833377
FASV174	FASV1745	+	0.983586303388037
FASV174	BASV16	+	0.944692634213151
FASV174	BASV20	+	0.982761867130353
FASV174	BASV23	+	0.964862092743406
FASV174	BASV24	+	0.976027888455191
FASV174	BASV27	+	0.99446411705021
FASV174	BASV29	+	0.967234284017444
FASV174	BASV31	+	0.979782307390159
FASV174	BASV39	+	0.985444995159895
FASV174	BASV45	+	0.960982943909255
FASV174	BASV46	+	0.978207149393976
FASV174	BASV149	+	0.951903391637417
FASV174	BASV181	+	0.990566541373392
FASV174	BASV187	+	0.976875678701421
FASV174	BASV190	+	0.858521949457744
FASV174	BASV251	+	0.884437400078002
FASV174	BASV255	+	0.986219020624164
FASV174	BASV276	+	0.977546890285047
FASV201	FASV719	+	0.968429571113852
FASV201	FASV790	+	0.969121949852619
FASV201	FASV1090	+	0.948421710601836
FASV201	FASV1745	+	0.961026711644524
FASV201	FASV1908	+	0.959206699790128
FASV201	BASV8	+	0.988337937224533
FASV201	BASV9	+	0.95979050531701
FASV201	BASV10	+	0.905004480911553
FASV201	BASV13	+	0.97105247328709
FASV201	BASV17	+	0.966582358526143
FASV201	BASV18	+	0.916570560400631
FASV201	BASV21	+	0.945409901274781
FASV201	BASV24	+	0.973878427150489
FASV201	BASV25	+	0.98034415678337
FASV201	BASV26	+	0.942637816179439
FASV201	BASV116	+	0.950164273748758
FASV201	BASV118	+	0.955785571208175
FASV201	BASV122	+	0.926529670418915
FASV201	BASV131	+	0.973738672083726
FASV201	BASV136	+	0.962773227084937
FASV201	BASV140	+	0.955700586271691
FASV201	BASV167	+	0.929811921327928
FASV201	BASV187	+	0.963438520412048
FASV201	BASV233	+	0.916970352750254
FASV201	BASV251	+	0.948407690913642
FASV201	BASV255	+	0.960773988379361
FASV201	BASV276	+	0.927299246003892
FASV201	BASV284	+	0.957133740459859
FASV201	BASV448	+	0.990031813792743
FASV79	FASV243	+	0.902150362376774
FASV79	FASV249	+	0.938484735111522
FASV79	FASV255	+	0.979595217349691
FASV79	FASV290	+	0.956952648947316
FASV79	FASV399	+	0.943709334022723
FASV79	FASV487	+	0.931438661516134
FASV79	FASV719	+	0.969857838777463
FASV79	FASV790	+	0.977137851402879
FASV79	FASV1090	+	0.946399528355066
FASV79	FASV1745	+	0.946988556779484
FASV79	BASV6	+	0.990377857666481
FASV79	BASV8	+	0.923346560063193
FASV79	BASV13	-	0.826984714387874
FASV79	BASV18	-	0.8238984012832
FASV79	BASV20	-	0.840716146377792
FASV79	BASV21	-	0.885166111026255
FASV79	BASV30	-	0.902689519505396
FASV79	BASV32	-	0.863417831276468
FASV79	BASV47	-	0.798383647261496
FASV79	BASV85	+	0.949691230234685
FASV79	BASV101	+	0.99145993299528
FASV79	BASV102	+	0.812235012223381
FASV79	BASV108	+	0.858648959875513
FASV79	BASV112	+	0.887414267023455
FASV79	BASV113	+	0.864947978275497
FASV79	BASV114	+	0.894996409928296
FASV79	BASV116	+	0.836831708418517
FASV79	BASV122	+	0.968043674331201
FASV79	BASV129	+	0.882915877242339
FASV79	BASV168	+	0.958238125348694
FASV243	FASV790	-	0.939375847641208
FASV243	FASV1270	-	0.836295606113667
FASV243	BASV16	-	0.919903630031525
FASV243	BASV18	-	0.855858096625418
FASV243	BASV20	-	0.824561609823149
FASV243	BASV22	-	0.862476744974264
FASV243	BASV28	-	0.853042726832644
FASV243	BASV31	-	0.915405709690561
FASV243	BASV65	+	0.968285768676117
FASV243	BASV67	+	0.953059258222106
FASV243	BASV85	+	0.976262571147908
FASV243	BASV89	+	0.960444844628923
FASV243	BASV131	+	0.937474026936219
FASV243	BASV147	+	0.920289614179645
FASV243	BASV181	+	0.887174395089416
FASV243	BASV284	-	0.950086293783631
FASV249	FASV880	-	0.957581888443103
FASV249	FASV1908	-	0.939168541926836
FASV249	BASV16	-	0.970774598439987
FASV249	BASV52	+	0.946706162903081
FASV249	BASV58	+	0.921473103534172
FASV249	BASV61	+	0.950286784091086
FASV249	BASV66	+	0.843957382313457
FASV249	BASV68	+	0.86616421731862
FASV249	BASV69	+	0.891926450444072
FASV249	BASV70	+	0.923830192743237
FASV249	BASV71	+	0.983317746042702
FASV249	BASV73	+	0.916515497609497
FASV249	BASV80	+	0.939875773471832
FASV249	BASV118	+	0.985769278106367
FASV249	BASV136	+	0.825183411715109
FASV255	BASV38	+	0.943035604749936
FASV255	BASV42	+	0.958019723612509
FASV255	BASV43	+	0.933766814493186
FASV255	BASV47	+	0.912504572231105
FASV255	BASV50	+	0.947514693591866
FASV255	BASV51	+	0.981597072576151
FASV255	BASV64	+	0.943124417578052
FASV255	BASV68	+	0.97051726362593
FASV255	BASV69	+	0.895006755671638
FASV255	BASV70	+	0.933278859971911
FASV255	BASV71	+	0.962807641863652
FASV255	BASV73	+	0.986587610094306
FASV255	BASV74	+	0.977692918563391
FASV255	BASV76	+	0.982868233718131
FASV255	BASV80	+	0.935481424746639
FASV255	BASV81	+	0.971986715272741
FASV255	BASV82	+	0.993949537598097
FASV255	BASV83	+	0.916309967521709
FASV255	BASV84	+	0.866856686741322
FASV255	BASV87	+	0.970113123361547
FASV255	BASV89	+	0.967020930892003
FASV255	BASV92	+	0.93977776081013
FASV255	BASV96	+	0.949761850872477
FASV255	BASV100	+	0.981164558608251
FASV255	BASV101	+	0.993906045905345
FASV255	BASV102	+	0.962890289447347
FASV255	BASV104	+	0.977534028246476
FASV255	BASV108	+	0.962706205170976
FASV290	BASV28	+	0.974644358019849
FASV290	BASV33	+	0.960086191221133
FASV290	BASV35	+	0.992207144124555
FASV290	BASV36	+	0.976650606357533
FASV290	BASV41	+	0.964847711791881
FASV290	BASV42	+	0.992391386070022
FASV290	BASV53	+	0.956191936560869
FASV290	BASV57	+	0.988301061021843
FASV290	BASV59	+	0.916024758128071
FASV290	BASV61	+	0.95954513149023
FASV290	BASV63	+	0.978230044852535
FASV290	BASV66	+	0.987679849575316
FASV290	BASV67	+	0.995432640155368
FASV290	BASV68	+	0.94267965689304
FASV290	BASV69	+	0.981353374686776
FASV290	BASV70	+	0.988948943860026
FASV290	BASV71	+	0.957639381046201
FASV290	BASV73	+	0.911793814695295
FASV290	BASV76	+	0.977856856809664
FASV290	BASV81	+	0.970983765243518
FASV290	BASV84	+	0.972750235209074
FASV290	BASV88	+	0.984784056580261
FASV290	BASV89	+	0.994962009675265
FASV290	BASV94	+	0.970239991549054
FASV290	BASV95	+	0.978938604818024
FASV290	BASV116	-	0.904944908919056
FASV290	BASV122	-	0.847241829198126
FASV290	BASV129	-	0.839051894401211
FASV290	BASV143	-	0.803189961700664
FASV290	BASV146	-	0.697238612722915
FASV290	BASV151	-	0.834404911896801
FASV290	BASV167	-	0.718258466005046
FASV290	BASV181	-	0.835308185387761
FASV290	BASV251	-	0.828857239010447
FASV290	BASV284	-	0.896865003652413
FASV399	BASV23	+	0.977117682992206
FASV399	BASV24	+	0.944053089076865
FASV399	BASV38	+	0.901586194137908
FASV399	BASV49	+	0.978625637660684
FASV399	BASV89	+	0.872138948359885
FASV453	BASV18	+	0.996933202366079
FASV453	BASV24	+	0.977236161738451
FASV453	BASV30	+	0.98819349317228
FASV453	BASV42	+	0.957713961811592
FASV453	BASV45	+	0.996230650895122
FASV453	BASV46	+	0.995850290710333
FASV453	BASV49	+	0.981187074762278
FASV453	BASV50	+	0.982915261707686
FASV453	BASV51	+	0.979936509235108
FASV453	BASV52	+	0.954487296140923
FASV453	BASV54	+	0.981243529837607
FASV453	BASV56	+	0.953055511227432
FASV453	BASV57	+	0.987059007817157
FASV453	BASV58	+	0.961064110962051
FASV453	BASV59	+	0.984022303998071
FASV453	BASV64	+	0.987761351697851
FASV453	BASV66	+	0.995535994973195
FASV453	BASV70	+	0.994932982145702
FASV453	BASV74	+	0.980272341878644
FASV453	BASV76	+	0.973591540308688
FASV453	BASV77	+	0.986307562715333
FASV453	BASV80	+	0.957223509840685
FASV453	BASV81	+	0.961802758042076
FASV453	BASV87	+	0.983108110447554
FASV453	BASV100	-	0.831198207908194
FASV487	BASV16	+	0.981956555952924
FASV487	BASV20	+	0.988009023344332
FASV487	BASV23	+	0.991897032795948
FASV487	BASV25	+	0.914749874176853
FASV487	BASV27	+	0.926261170574671
FASV487	BASV28	+	0.992691551841597
FASV487	BASV29	+	0.992964645950266
FASV487	BASV43	+	0.989756707746668
FASV487	BASV45	+	0.945298759976703
FASV487	BASV49	+	0.991328829965031
FASV487	BASV50	+	0.959837979982577
FASV487	BASV51	+	0.97756290128469
FASV487	BASV52	+	0.974128960064052
FASV487	BASV53	+	0.93768193288051
FASV487	BASV54	+	0.995280168994111
FASV487	BASV56	+	0.963256592180057
FASV487	BASV58	+	0.869990579770164
FASV487	BASV61	+	0.985279256965948
FASV487	BASV64	+	0.989159402742792
FASV487	BASV65	+	0.954580756128974
FASV487	BASV71	+	0.982577360219945
FASV487	BASV76	+	0.985188043407214
FASV487	BASV83	+	0.969589212346556
FASV487	BASV84	+	0.979406208731612
FASV487	BASV87	+	0.986871000299464
FASV487	BASV108	-	0.922552756404153
FASV487	BASV129	-	0.919370525848954
FASV487	BASV132	-	0.865322521086104
FASV487	BASV142	-	0.891018133432915
FASV487	BASV168	-	0.926179788974837
FASV521	BASV18	+	0.933708883896916
FASV521	BASV33	+	0.973598234532068
FASV521	BASV38	+	0.960951749384112
FASV521	BASV41	+	0.8606000103083
FASV521	BASV67	+	0.952858576970181
FASV521	BASV69	+	0.930716153387362
FASV521	BASV70	+	0.900845560981848
FASV521	BASV82	+	0.905288945707162
FASV521	BASV129	-	0.86862617625583
FASV521	BASV131	-	0.961068313757237
FASV521	BASV135	-	0.893810712688897
FASV719	BASV21	+	0.977821621930944
FASV719	BASV28	+	0.919262435133807
FASV719	BASV32	+	0.897276741231345
FASV719	BASV35	+	0.951339407478769
FASV719	BASV36	+	0.951333159221539
FASV719	BASV38	+	0.969271240775116
FASV719	BASV40	+	0.976137368980182
FASV719	BASV43	+	0.923193011821775
FASV719	BASV44	+	0.976716129832292
FASV719	BASV63	+	0.9547779632199
FASV719	BASV73	+	0.952435940414079
FASV719	BASV82	+	0.874762576016678
FASV719	BASV83	+	0.923551779917778
FASV719	BASV88	+	0.923862054239113
FASV790	BASV22	+	0.947245796181169
FASV790	BASV27	+	0.975104100186855
FASV790	BASV28	+	0.912742272636878
FASV790	BASV31	+	0.99723115316465
FASV790	BASV35	+	0.928344657732689
FASV790	BASV36	+	0.935748039203274
FASV790	BASV51	+	0.950383495290167
FASV790	BASV53	+	0.918397324705054
FASV790	BASV54	+	0.937311389061606
FASV790	BASV58	+	0.938174921875639
FASV790	BASV64	+	0.946057035820908
FASV790	BASV65	+	0.981606405871957
FASV790	BASV66	+	0.985709597152133
FASV790	BASV68	+	0.918065687295562
FASV790	BASV76	+	0.953872861082652
FASV790	BASV84	+	0.853714829043919
FASV790	BASV85	+	0.976483219619169
FASV790	BASV92	+	0.921764162181148
FASV790	BASV181	-	0.911402654807344
FASV880	BASV35	+	0.948074642212905
FASV880	BASV36	+	0.964153863402778
FASV880	BASV39	+	0.941255400940016
FASV880	BASV41	+	0.974744348440838
FASV880	BASV42	+	0.944034559140257
FASV880	BASV43	+	0.950442101283252
FASV880	BASV57	+	0.957166444815328
FASV880	BASV58	+	0.971636389605707
FASV880	BASV63	+	0.993461599910926
FASV880	BASV66	+	0.986807181951413
FASV880	BASV67	+	0.942683941018982
FASV880	BASV69	+	0.953288487939248
FASV880	BASV71	+	0.952133306163145
FASV880	BASV73	+	0.904551964758581
FASV880	BASV76	+	0.980017947891102
FASV880	BASV80	+	0.954455390560159
FASV880	BASV84	+	0.981021203624296
FASV880	BASV88	+	0.977990915610317
FASV880	BASV89	+	0.950529445007913
FASV880	BASV92	+	0.939156991870761
FASV880	BASV94	+	0.918176620442825
FASV880	BASV95	+	0.92188707631805
FASV880	BASV101	+	0.956337345366997
FASV880	BASV104	+	0.964084723752982
FASV880	BASV108	+	0.944811947744281
FASV880	BASV114	+	0.933397519671523
FASV880	BASV136	-	0.922824584877029
FASV968	BASV42	+	0.929567388972825
FASV968	BASV52	+	0.969555906091039
FASV968	BASV64	+	0.985430480485927
FASV968	BASV68	+	0.98053215239101
FASV968	BASV70	+	0.990392450508952
FASV968	BASV71	+	0.989314160350215
FASV968	BASV74	+	0.957051577298927
FASV968	BASV76	+	0.982813519965859
FASV968	BASV81	+	0.966005835865623
FASV968	BASV82	+	0.944069012148761
FASV968	BASV83	+	0.98329248515785
FASV968	BASV87	+	0.979899924976048
FASV968	BASV92	+	0.986916381715355
FASV968	BASV100	+	0.9765783237496
FASV968	BASV101	+	0.953720544836326
FASV968	BASV102	+	0.970867459986965
FASV968	BASV108	+	0.94952201450587
FASV968	BASV118	+	0.972025139100292
FASV968	BASV129	+	0.987872595698523
FASV968	BASV131	+	0.955062660229803
FASV968	BASV140	+	0.986410505303811
FASV1090	FASV1270	-	0.78067926743526
FASV1090	BASV49	+	0.990516285392041
FASV1090	BASV56	+	0.938482777216244
FASV1090	BASV81	+	0.976784765325366
FASV1090	BASV82	+	0.978048154295521
FASV1090	BASV84	+	0.986477339588185
FASV1090	BASV85	+	0.97950935662554
FASV1090	BASV87	+	0.938756760881897
FASV1090	BASV92	+	0.950081051290018
FASV1090	BASV98	+	0.987158001028373
FASV1090	BASV101	+	0.973283803838451
FASV1090	BASV122	+	0.962431017131274
FASV1090	BASV131	+	0.958133429672409
FASV1090	BASV132	+	0.913002484883782
FASV1090	BASV143	+	0.923758047072988
FASV1090	BASV146	+	0.949232220398015
FASV1090	BASV149	+	0.984347225405293
FASV1090	BASV167	+	0.953777352376967
FASV1090	BASV284	-	0.920886319687248
FASV1269	BASV70	+	0.955538707917658
FASV1269	BASV81	+	0.963766096834183
FASV1269	BASV94	+	0.991800286062019
FASV1269	BASV99	+	0.980889754621529
FASV1269	BASV104	+	0.953666098665792
FASV1269	BASV108	+	0.968561661937569
FASV1269	BASV112	+	0.988532568903773
FASV1269	BASV113	+	0.965586593976111
FASV1269	BASV116	+	0.956294958109347
FASV1269	BASV118	+	0.958220493478695
FASV1269	BASV122	+	0.974708946958351
FASV1269	BASV129	+	0.951992258642008
FASV1269	BASV132	+	0.978900004711186
FASV1269	BASV136	+	0.973017894881469
FASV1269	BASV140	+	0.98563507674897
FASV1269	BASV146	+	0.98948790733172
FASV1269	BASV151	+	0.980760687361294
FASV1269	BASV160	+	0.963116145961577
FASV1269	BASV165	+	0.968774736163684
FASV1269	BASV167	+	0.922839530711733
FASV1269	BASV168	+	0.956247718751562
FASV1269	BASV190	+	0.952999150544793
FASV1269	BASV255	+	0.983047329967493
FASV1270	FASV1745	+	0.969284289334611
FASV1270	FASV1908	+	0.992274682779504
FASV1270	BASV82	+	0.971449854415562
FASV1270	BASV87	+	0.931877468673774
FASV1270	BASV88	+	0.982846400170429
FASV1270	BASV89	+	0.956426680147205
FASV1270	BASV92	+	0.948135508161828
FASV1270	BASV99	+	0.969280666290813
FASV1270	BASV100	+	0.967292214501002
FASV1270	BASV131	+	0.975128327201588
FASV1270	BASV132	+	0.980766756533639
FASV1270	BASV135	+	0.907257995284428
FASV1270	BASV136	+	0.953253514328048
FASV1270	BASV140	+	0.972032691500611
FASV1270	BASV142	+	0.959126360870471
FASV1270	BASV143	+	0.943075233582597
FASV1270	BASV146	+	0.974333929634762
FASV1270	BASV147	+	0.984925581647255
FASV1270	BASV151	+	0.949276330973087
FASV1270	BASV160	+	0.969481751591675
FASV1270	BASV165	+	0.982866043612458
FASV1270	BASV167	+	0.967147785340265
FASV1270	BASV181	+	0.953030436761713
FASV1270	BASV189	+	0.980359377456165
FASV1270	BASV190	+	0.992842389982811
FASV1270	BASV255	+	0.973667527481924
FASV1270	BASV448	+	0.962015124016542
FASV1745	BASV6	+	0.990598902878933
FASV1745	BASV9	+	0.988342425950415
FASV1745	BASV16	+	0.983708941289224
FASV1745	BASV18	+	0.979335953767075
FASV1745	BASV19	+	0.952900188515573
FASV1745	BASV22	+	0.990830846305697
FASV1745	BASV23	+	0.961522944406626
FASV1745	BASV24	+	0.979186880063538
FASV1745	BASV25	+	0.971106362932568
FASV1745	BASV30	-	0.85893674908874
FASV1745	BASV38	-	0.888089125931953
FASV1745	BASV39	-	0.821341828654746
FASV1745	BASV41	-	0.850542077277044
FASV1745	BASV47	-	0.886337454199355
FASV1745	BASV49	-	0.88972418732199
FASV1745	BASV67	-	0.811003023366387
FASV1745	BASV108	+	0.960618286069237
FASV1745	BASV113	+	0.949586041829929
FASV1745	BASV132	+	0.819487257940403
FASV1745	BASV142	+	0.891721945791715
FASV1745	BASV160	+	0.970697863473538
FASV1745	BASV165	+	0.954361330276458
FASV1745	BASV168	+	0.868365358609425
FASV1745	BASV181	+	0.957306505387789
FASV1908	BASV20	+	0.946632439150565
FASV1908	BASV23	+	0.867391033204236
FASV1908	BASV29	+	0.857153526753853
FASV1908	BASV168	+	0.956816305391244
FASV1908	BASV181	+	0.994515304224131
FASV1908	BASV187	+	0.981814109330162
FASV1908	BASV190	+	0.937015083451322
FASV1908	BASV251	+	0.958489141694038
FASV1908	BASV276	+	0.983440891571314
BASV6	BASV16	+	0.960907763494636
BASV6	BASV19	+	0.983845532416111
BASV6	BASV20	+	0.98960807537961
BASV6	BASV21	+	0.926992399889507
BASV6	BASV24	+	0.993753782167408
BASV6	BASV25	+	0.982989832304149
BASV6	BASV26	+	0.99194288595005
BASV6	BASV27	+	0.986327569307981
BASV6	BASV29	+	0.98805762938464
BASV6	BASV30	+	0.98954659631597
BASV6	BASV31	+	0.948477562656181
BASV6	BASV39	+	0.964221578008172
BASV6	BASV42	+	0.976100019749087
BASV6	BASV45	+	0.992314306352734
BASV6	BASV46	+	0.995355562997484
BASV6	BASV47	+	0.977166532127213
BASV6	BASV49	+	0.974687376040194
BASV6	BASV54	+	0.990074966194002
BASV6	BASV58	+	0.979998389457163
BASV6	BASV59	+	0.984330565606681
BASV6	BASV65	+	0.966072010512563
BASV6	BASV66	+	0.971795816760439
BASV6	BASV67	+	0.953311916683374
BASV6	BASV69	+	0.975130377668146
BASV8	BASV13	+	0.994010435991486
BASV8	BASV20	+	0.964166071844955
BASV8	BASV22	+	0.991710103241769
BASV8	BASV26	+	0.940609152904407
BASV8	BASV27	+	0.992727265741504
BASV8	BASV28	+	0.998046281674914
BASV8	BASV39	+	0.937867732959653
BASV8	BASV42	+	0.997824581615262
BASV8	BASV43	+	0.995262247185727
BASV8	BASV44	+	0.956562329068237
BASV8	BASV45	+	0.971190216556051
BASV8	BASV46	+	0.973666734658492
BASV8	BASV49	+	0.942051201213779
BASV8	BASV50	+	0.972874181098143
BASV8	BASV51	+	0.981298693207589
BASV8	BASV56	+	0.970845011769138
BASV8	BASV57	+	0.909038142705006
BASV8	BASV59	+	0.982897710349048
BASV8	BASV63	+	0.995963855340384
BASV8	BASV64	+	0.971871588084079
BASV8	BASV70	+	0.974147895596825
BASV8	BASV71	+	0.975123042828194
BASV8	BASV73	+	0.977401606376694
BASV8	BASV74	+	0.973208980770216
BASV8	BASV76	+	0.949710928357269
BASV8	BASV82	+	0.957147965850081
BASV8	BASV83	+	0.982460851413318
BASV8	BASV85	+	0.994576041274153
BASV8	BASV87	+	0.990967001525959
BASV8	BASV95	+	0.971824221161492
BASV8	BASV99	+	0.967263860205358
BASV9	BASV40	+	0.974031309571488
BASV9	BASV45	+	0.934914732676016
BASV9	BASV46	+	0.989186787619304
BASV9	BASV50	+	0.886378456838407
BASV9	BASV52	+	0.910022497524954
BASV9	BASV53	+	0.985614367829501
BASV9	BASV54	+	0.985958025187228
BASV9	BASV66	+	0.934267216151957
BASV9	BASV69	+	0.983188569080791
BASV9	BASV70	+	0.984021630635744
BASV9	BASV71	+	0.954816622309035
BASV9	BASV74	+	0.972747994690809
BASV9	BASV76	+	0.986546494448411
BASV9	BASV77	+	0.971081831810158
BASV9	BASV80	+	0.979242172287933
BASV9	BASV81	+	0.963381030045139
BASV9	BASV82	+	0.950259372508779
BASV9	BASV83	+	0.995209384797844
BASV9	BASV84	+	0.957957934001212
BASV9	BASV85	+	0.926121860203357
BASV9	BASV87	+	0.846018100095119
BASV9	BASV94	+	0.976084847569451
BASV9	BASV95	+	0.934644520977579
BASV9	BASV102	+	0.984176112635456
BASV9	BASV108	+	0.948099399699475
BASV9	BASV112	+	0.988908998028413
BASV9	BASV113	+	0.921193183435916
BASV9	BASV122	+	0.967376682803788
BASV9	BASV129	+	0.971612392530885
BASV9	BASV132	+	0.97311352049242
BASV9	BASV135	+	0.992972727396827
BASV9	BASV142	+	0.87692421152455
BASV9	BASV143	+	0.947232477408147
BASV9	BASV146	+	0.953027466995017
BASV9	BASV147	+	0.94945769969969
BASV9	BASV149	+	0.949943996966105
BASV9	BASV151	+	0.932313504353099
BASV9	BASV165	+	0.983686997720897
BASV11	BASV112	+	0.977930505509963
BASV11	BASV122	+	0.970431970276788
BASV11	BASV129	+	0.987340936320003
BASV11	BASV131	+	0.985128950508724
BASV11	BASV135	+	0.937940264292847
BASV11	BASV140	+	0.963623395642518
BASV11	BASV142	+	0.984261083830544
BASV11	BASV143	+	0.981418722424672
BASV11	BASV181	+	0.972721135705801
BASV11	BASV251	+	0.947509171564682
BASV11	BASV255	+	0.977500117263215
BASV11	BASV276	+	0.991955729871772
BASV11	BASV284	+	0.986048285669092
BASV11	BASV448	+	0.984664296941656
BASV12	BASV13	+	0.995677522937908
BASV12	BASV16	+	0.980033784163781
BASV12	BASV17	+	0.975664369140195
BASV12	BASV18	+	0.984622320413211
BASV12	BASV19	+	0.980698888643122
BASV12	BASV23	+	0.992158614345224
BASV12	BASV26	+	0.965649769455168
BASV12	BASV29	+	0.986269128185132
BASV12	BASV32	+	0.99389951798024
BASV12	BASV33	+	0.985690549450855
BASV12	BASV36	+	0.962604756277693
BASV12	BASV38	+	0.954236698857009
BASV12	BASV43	+	0.987682498707502
BASV12	BASV45	+	0.983472808838424
BASV12	BASV46	+	0.984420937701078
BASV12	BASV50	+	0.943869144967654
BASV12	BASV51	+	0.979694906505422
BASV12	BASV52	+	0.981715951310758
BASV12	BASV53	+	0.963365124213022
BASV12	BASV54	+	0.978248525269361
BASV12	BASV56	+	0.968708744520567
BASV12	BASV58	+	0.993575335107617
BASV12	BASV61	+	0.983508362204577
BASV13	BASV17	+	0.976021635227061
BASV13	BASV18	+	0.970336951221257
BASV13	BASV19	+	0.988317154852512
BASV13	BASV20	+	0.991076195952174
BASV13	BASV24	+	0.962474084506174
BASV13	BASV25	+	0.992834281859861
BASV13	BASV36	+	0.966275839828414
BASV13	BASV40	+	0.995357370545916
BASV13	BASV43	+	0.979900318136415
BASV13	BASV44	+	0.987383980885266
BASV13	BASV45	+	0.988828579452196
BASV13	BASV46	+	0.969179197887412
BASV13	BASV47	+	0.989324211825486
BASV13	BASV49	+	0.986473891875294
BASV13	BASV50	+	0.961841680119998
BASV13	BASV51	+	0.992534941628501
BASV13	BASV52	+	0.973733342330191
BASV13	BASV53	+	0.971392478439812
BASV13	BASV57	+	0.989161272816195
BASV13	BASV59	+	0.993963261621721
BASV13	BASV61	+	0.97725264224238
BASV13	BASV65	+	0.989363858132277
BASV13	BASV68	+	0.988688529308374
BASV13	BASV69	+	0.98753142983682
BASV13	BASV71	+	0.967149263126762
BASV13	BASV73	+	0.969008569259159
BASV13	BASV80	+	0.977895113292102
BASV13	BASV81	+	0.991995316719567
BASV13	BASV83	+	0.993692451179623
BASV13	BASV84	+	0.990576043203555
BASV13	BASV88	+	0.948168857667746
BASV13	BASV89	+	0.967964302285519
BASV13	BASV92	+	0.979264357375299
BASV13	BASV94	+	0.975994573333294
BASV13	BASV95	+	0.98267082811559
BASV13	BASV96	+	0.98164005026665
BASV13	BASV99	+	0.992657416317846
BASV13	BASV100	+	0.990616025812584
BASV13	BASV104	+	0.993703033072049
BASV13	BASV113	-	0.950927754572974
BASV13	BASV114	-	0.896491399598629
BASV13	BASV116	-	0.895186049736961
BASV13	BASV132	-	0.945184400521618
BASV13	BASV135	-	0.947620297
BASV13	BASV149	-	0.948952892364566
BASV13	BASV160	-	0.957510229778169
BASV13	BASV167	-	0.941995975392986
BASV13	BASV181	-	0.93135984461417
BASV16	BASV33	-	0.899734193091584
BASV16	BASV51	+	0.958409571842994
BASV16	BASV59	+	0.944617913525672
BASV16	BASV67	+	0.899173779386482
BASV16	BASV68	+	0.924945843747912
BASV16	BASV71	+	0.936347494506716
BASV16	BASV73	+	0.912626981654698
BASV16	BASV77	+	0.967328878875756
BASV16	BASV99	+	0.952889549484669
BASV16	BASV112	+	0.974330766988859
BASV16	BASV116	+	0.973375421207193
BASV16	BASV140	+	0.991096842160838
BASV16	BASV146	+	0.90604272713996
BASV16	BASV151	+	0.941802527241566
BASV17	BASV25	-	0.953957387260784
BASV17	BASV28	-	0.953569388137956
BASV17	BASV30	-	0.997010318798915
BASV17	BASV39	-	0.977690872961632
BASV17	BASV41	-	0.983937611038338
BASV17	BASV43	-	0.907485772783456
BASV17	BASV45	-	0.968926995504446
BASV17	BASV46	-	0.986892366965983
BASV17	BASV52	-	1
BASV17	BASV56	-	0.996461275843721
BASV17	BASV70	-	0.934755584227293
BASV17	BASV74	-	1
BASV18	BASV24	+	0.927343184592506
BASV18	BASV190	+	0.970109063292544
BASV19	BASV24	+	0.870331093500183
BASV19	BASV41	+	0.943564977849384
BASV19	BASV43	+	0.960151074323174
BASV19	BASV44	+	0.927485592607974
BASV19	BASV45	+	0.907412031168515
BASV19	BASV47	+	0.909493476800542
BASV19	BASV49	+	0.891785437625406
BASV19	BASV51	+	0.94242502728222
BASV19	BASV52	+	0.850587121976492
BASV19	BASV57	+	0.941449672601596
BASV19	BASV59	+	0.937650266433283
BASV19	BASV65	+	0.958634213232382
BASV19	BASV69	+	0.881722030021711
BASV19	BASV71	+	0.900115208710959
BASV19	BASV84	+	0.94033357182627
BASV19	BASV92	+	0.940803313904233
BASV19	BASV94	+	0.965097924532688
BASV19	BASV96	+	0.895535044488673
BASV19	BASV99	+	0.899758883317907
BASV19	BASV100	+	0.955313614269652
BASV19	BASV101	+	0.929034326207007
BASV19	BASV104	+	0.9155893944149
BASV19	BASV108	+	0.934047895666205
BASV19	BASV118	-	0.916837944393185
BASV19	BASV122	-	0.882313160653818
BASV19	BASV140	-	0.923905321342329
BASV19	BASV142	-	0.875498076686479
BASV19	BASV146	-	0.911537394623748
BASV19	BASV165	-	0.826266044493755
BASV19	BASV167	-	0.825605780572187
BASV19	BASV168	-	0.941402733732786
BASV19	BASV233	-	0.836367276378742
BASV20	BASV39	-	0.798457638016544
BASV20	BASV58	+	0.980993953128987
BASV20	BASV59	+	0.988912122974126
BASV20	BASV66	+	0.921727674171215
BASV20	BASV76	+	0.982383547786112
BASV20	BASV81	+	0.973665499477684
BASV20	BASV82	+	0.993490424014665
BASV20	BASV85	+	0.908558682657357
BASV20	BASV113	+	0.954609530161653
BASV20	BASV131	+	0.98176448699145
BASV20	BASV168	+	0.967253250070233
BASV20	BASV189	+	0.957187952455046
BASV20	BASV190	+	0.97860887159579
BASV21	BASV29	+	0.943131786741031
BASV23	BASV40	+	0.985064954567215
BASV23	BASV44	+	0.973986881727226
BASV23	BASV45	+	0.963235795627679
BASV23	BASV47	+	0.97482014623196
BASV23	BASV50	+	0.964218674559806
BASV23	BASV52	+	0.965578472558538
BASV23	BASV66	+	0.940219320979912
BASV23	BASV69	+	0.988720521527413
BASV23	BASV70	+	0.991305063569401
BASV23	BASV71	+	0.916081119896957
BASV23	BASV73	+	0.954201929432984
BASV23	BASV74	+	0.969094911710394
BASV23	BASV77	+	0.947951360649193
BASV23	BASV80	+	0.975156370731155
BASV23	BASV81	+	0.995690226481932
BASV23	BASV82	+	0.933945983295575
BASV23	BASV83	+	0.978077690569837
BASV23	BASV85	+	0.975628420885024
BASV23	BASV87	+	0.937334800972383
BASV23	BASV89	+	0.970751148556981
BASV23	BASV94	+	0.995407176289139
BASV23	BASV95	+	0.984005685195922
BASV23	BASV99	+	0.977856440949315
BASV23	BASV102	+	0.972570073529658
BASV23	BASV112	+	0.961015257683294
BASV23	BASV113	+	0.981378197329786
BASV23	BASV122	+	0.973190552506278
BASV23	BASV129	+	0.991718755024493
BASV23	BASV135	+	0.977831856437071
BASV23	BASV142	+	0.959203351043535
BASV23	BASV143	+	0.945384158966457
BASV23	BASV146	+	0.969852718701208
BASV23	BASV147	+	0.966223773895843
BASV23	BASV149	+	0.967720884350484
BASV23	BASV151	+	0.986752791378405
BASV23	BASV165	+	0.984618532261127
BASV23	BASV167	+	0.988324518696598
BASV23	BASV168	+	0.963225795384448
BASV23	BASV187	+	0.981113723992535
BASV23	BASV189	+	0.990865148152944
BASV23	BASV251	+	0.916336692779818
BASV24	BASV25	-	0.8696919165051
BASV24	BASV30	-	0.938242462881144
BASV24	BASV32	-	0.868335889717446
BASV24	BASV33	-	0.910047950002599
BASV24	BASV36	-	0.941643042101713
BASV24	BASV46	-	0.939493996571082
BASV24	BASV49	-	0.94023865142496
BASV24	BASV51	-	0.912155792292437
BASV24	BASV101	+	0.833498940469666
BASV24	BASV114	+	0.962036065401156
BASV24	BASV146	+	0.856504987054701
BASV24	BASV160	+	0.892513954728681
BASV25	BASV33	+	0.911189420667336
BASV25	BASV45	+	0.924298906234612
BASV25	BASV46	+	0.919095368124197
BASV25	BASV50	+	0.897143540244381
BASV25	BASV53	+	0.931418211352535
BASV25	BASV71	+	0.928371099400865
BASV26	BASV39	+	0.989966003003401
BASV26	BASV43	+	0.951106828899543
BASV26	BASV44	+	0.979646092510488
BASV26	BASV46	+	0.991653046424194
BASV26	BASV49	+	0.935683132772183
BASV26	BASV51	+	0.955664184663523
BASV26	BASV52	+	0.973159967963257
BASV26	BASV53	+	0.980853577931761
BASV26	BASV65	+	0.974831365767357
BASV26	BASV69	+	0.98990311730991
BASV26	BASV70	+	0.980945360269003
BASV26	BASV71	+	0.995016252014622
BASV26	BASV73	+	0.99078790883794
BASV26	BASV74	+	0.96684600279196
BASV26	BASV76	+	0.965522938592022
BASV26	BASV77	+	0.98613328481952
BASV26	BASV80	+	0.954859030738237
BASV26	BASV81	+	0.984295134582436
BASV26	BASV82	+	0.985118601425407
BASV26	BASV83	+	0.946437983848939
BASV26	BASV84	+	0.967510448277217
BASV26	BASV85	+	0.904188778818337
BASV26	BASV92	+	0.981533919248792
BASV26	BASV94	+	0.964554964357803
BASV26	BASV98	+	0.991209672047207
BASV26	BASV101	+	0.986802155791837
BASV26	BASV102	+	0.964341650905132
BASV26	BASV104	+	0.956984103627839
BASV26	BASV108	+	0.949824008222117
BASV26	BASV112	+	0.923963456520023
BASV26	BASV118	+	0.952568988106735
BASV26	BASV131	+	0.989303800664992
BASV26	BASV132	+	0.982106968422914
BASV26	BASV140	+	0.924040782037075
BASV26	BASV142	+	0.984507373341665
BASV26	BASV147	+	0.981911384279275
BASV26	BASV160	+	0.975601770393941
BASV26	BASV165	+	0.980372206298785
BASV26	BASV181	+	0.986236948112056
BASV26	BASV187	+	0.987399744479972
BASV26	BASV233	+	0.958492422637446
BASV26	BASV276	+	0.973670288332096
BASV27	BASV30	-	0.880913703741771
BASV27	BASV41	-	0.932941843375045
BASV27	BASV46	-	0.855571853860131
BASV27	BASV47	-	0.856279596933704
BASV27	BASV56	-	0.926425327363711
BASV27	BASV57	-	0.904285362653445
BASV27	BASV87	-	0.871491395287961
BASV27	BASV114	+	0.890230827313392
BASV27	BASV122	+	0.952852951117185
BASV27	BASV129	+	0.900793987332249
BASV27	BASV132	+	0.893738815670805
BASV27	BASV136	+	0.934771893782621
BASV27	BASV140	+	0.943833025838211
BASV27	BASV168	+	0.887904594668714
BASV27	BASV187	+	0.951207664487025
BASV27	BASV189	+	0.966348638363645
BASV27	BASV284	+	0.973223445586556
BASV28	BASV30	+	0.93556039959484
BASV28	BASV31	+	0.931950245855179
BASV28	BASV42	+	0.979346376568084
BASV28	BASV46	+	0.964717145227048
BASV28	BASV47	+	0.930018966885968
BASV28	BASV49	+	0.938792713980024
BASV28	BASV50	+	0.886977258985206
BASV28	BASV51	+	0.918377242403552
BASV28	BASV57	+	0.942008546578952
BASV28	BASV58	+	0.921974013046143
BASV28	BASV59	+	0.96539665280809
BASV28	BASV73	+	0.952136459474584
BASV28	BASV76	+	0.928055223251083
BASV28	BASV81	+	0.964272569530566
BASV28	BASV88	+	0.94191137014932
BASV30	BASV49	-	0.947305519093309
BASV30	BASV51	-	0.849193603813169
BASV30	BASV57	-	0.945159727064681
BASV30	BASV58	-	0.926871626044688
BASV30	BASV61	-	0.880032337336056
BASV30	BASV69	-	0.914450435580588
BASV30	BASV76	-	0.936940942662459
BASV30	BASV77	-	0.938575297857743
BASV30	BASV83	-	0.829021241374567
BASV30	BASV85	-	0.92135300065721
BASV30	BASV149	+	0.913790130954797
BASV30	BASV187	+	0.867302218485741
BASV31	BASV32	+	0.856995952052813
BASV31	BASV33	+	0.886348050852553
BASV31	BASV36	+	0.907002912822613
BASV31	BASV38	+	0.850229755782529
BASV31	BASV58	+	0.933325612839328
BASV31	BASV68	+	0.947372913207002
BASV31	BASV69	+	0.951717521667669
BASV31	BASV81	+	0.942634664763754
BASV31	BASV84	+	0.828910497746051
BASV31	BASV100	+	0.939975770447383
BASV31	BASV146	-	0.875962802847375
BASV31	BASV149	-	0.688123131587958
BASV31	BASV168	-	0.848481256776681
BASV31	BASV181	-	0.913748722368655
BASV31	BASV448	-	0.882948512554645
BASV32	BASV39	-	0.752734910667118
BASV32	BASV85	+	0.850517559395193
BASV32	BASV118	+	0.777754715878035
BASV33	BASV52	+	0.834028860659608
BASV33	BASV61	+	0.735663612891777
BASV33	BASV98	-	0.843147369142431
BASV33	BASV132	-	0.893956515394463
BASV33	BASV143	-	0.846506752620531
BASV33	BASV147	-	0.84910845802587
BASV35	BASV68	+	0.952785779216705
BASV35	BASV69	+	0.726896376643885
BASV35	BASV73	+	0.777494840698562
BASV35	BASV76	+	0.800849469140904
BASV35	BASV81	+	0.954912721205236
BASV35	BASV82	+	0.790538210656575
BASV36	BASV52	+	0.907844874668372
BASV36	BASV181	+	0.971232280299273
BASV36	BASV251	+	0.963909323457818
BASV36	BASV448	+	0.927286415943694
BASV38	BASV40	+	0.957699625902096
BASV38	BASV41	+	0.976558509317933
BASV38	BASV42	+	0.971951923646772
BASV38	BASV52	+	0.971310585863098
BASV38	BASV56	+	0.97867857237999
BASV38	BASV57	+	0.982477222460162
BASV38	BASV58	+	0.949106860173369
BASV38	BASV59	+	0.977570839308444
BASV38	BASV61	+	0.9928504435688
BASV38	BASV63	+	0.982865991447726
BASV38	BASV65	+	0.996543716374354
BASV38	BASV66	+	0.972468777154173
BASV38	BASV67	+	0.980608781594293
BASV38	BASV68	+	0.976935425101334
BASV38	BASV69	+	0.979629771214984
BASV38	BASV70	+	0.941765339136809
BASV38	BASV74	+	0.989949094599663
BASV38	BASV77	+	0.974805363040383
BASV38	BASV80	+	0.951746656825254
BASV38	BASV83	+	0.975450862889232
BASV38	BASV87	+	0.996105313719949
BASV38	BASV88	+	0.987781945859124
BASV38	BASV89	+	0.962976525010666
BASV38	BASV94	+	0.949673973227337
BASV38	BASV99	+	0.981961932764924
BASV38	BASV100	+	0.985192867403761
BASV38	BASV102	+	0.97548179950276
BASV38	BASV104	+	0.980842514117284
BASV38	BASV113	+	0.923008580180096
BASV38	BASV114	+	0.978992591706615
BASV38	BASV116	+	0.975401231910918
BASV38	BASV118	+	0.953192759458463
BASV38	BASV132	+	0.98987438741708
BASV38	BASV136	+	0.981732139315022
BASV38	BASV142	+	0.995886159670126
BASV38	BASV143	+	0.986045359732156
BASV38	BASV149	+	0.890150630367445
BASV38	BASV165	+	0.966256642682635
BASV38	BASV168	+	0.983358395878521
BASV38	BASV181	+	0.962614508608591
BASV38	BASV448	-	0.915120686452269
BASV39	BASV42	-	0.968810726501963
BASV39	BASV44	-	0.936705549136041
BASV39	BASV45	-	0.924111260007668
BASV39	BASV47	-	0.96614202632368
BASV39	BASV54	-	0.783135329780156
BASV39	BASV58	-	0.917182780751406
BASV39	BASV65	-	0.931421948712534
BASV39	BASV70	-	0.931462887582797
BASV39	BASV131	+	0.954714269286927
BASV39	BASV142	+	0.913508282542321
BASV39	BASV160	+	0.859828677244478
BASV39	BASV167	+	0.92375079975313
BASV39	BASV189	+	0.95276749997997
BASV39	BASV251	+	0.876603903922725
BASV40	BASV53	+	0.938410480548212
BASV40	BASV59	+	0.709669253532447
BASV40	BASV64	+	0.992767904198479
BASV40	BASV73	+	0.922651481466292
BASV40	BASV104	+	0.989878991182678
BASV40	BASV108	+	0.922025907790559
BASV40	BASV113	+	0.953388776676481
BASV40	BASV118	+	0.916632158217018
BASV42	BASV135	-	0.921905571006627
BASV42	BASV140	-	0.937528470652671
BASV43	BASV45	-	0.893901463463074
BASV43	BASV49	-	0.875059996996314
BASV43	BASV64	-	0.799963284551222
BASV43	BASV87	+	0.976457836174063
BASV43	BASV116	+	0.974780901881728
BASV44	BASV51	+	0.862667475916372
BASV44	BASV53	+	0.954798398999889
BASV44	BASV57	+	0.912328980787417
BASV44	BASV61	+	0.924802605229822
BASV44	BASV84	+	0.984592037436611
BASV44	BASV95	+	0.962108312789966
BASV46	BASV100	+	0.962733209121431
BASV46	BASV112	-	0.880118824475349
BASV46	BASV113	-	0.931910371991381
BASV46	BASV118	-	0.952773480628236
BASV46	BASV129	-	0.915648631221436
BASV46	BASV135	-	0.956960001630466
BASV46	BASV146	-	0.898883603528573
BASV46	BASV149	-	0.952251796838873
BASV46	BASV160	-	0.910029774207369
BASV46	BASV255	-	0.908861685818011
BASV46	BASV448	-	0.936074436455498
BASV47	BASV66	-	0.901513515661427
BASV47	BASV96	+	0.944937045970987
BASV47	BASV102	+	0.969126526560151
BASV47	BASV104	+	0.956163572216999
BASV47	BASV116	+	0.962438740695772
BASV47	BASV129	+	0.991596211121362
BASV47	BASV251	+	0.988248389593717
BASV47	BASV276	+	0.972934567635915
BASV49	BASV54	+	0.914047363735396
BASV49	BASV57	+	0.955211732703968
BASV49	BASV74	+	0.927950608901208
BASV49	BASV84	+	0.972871744214682
BASV49	BASV96	+	0.965118933241197
BASV49	BASV99	+	0.910240095061143
BASV49	BASV112	+	0.958286285568124
BASV49	BASV118	-	0.942979724023063
BASV49	BASV122	-	0.882173768114077
BASV49	BASV142	-	0.891442659919086
BASV49	BASV146	-	0.931208442379341
BASV49	BASV165	-	0.857662886063242
BASV49	BASV167	-	0.829180227685687
BASV49	BASV168	-	0.94095810275189
BASV49	BASV251	-	0.912108864345863
BASV50	BASV52	-	0.895825758807596
BASV50	BASV56	-	0.894492677989511
BASV50	BASV96	+	0.983441255878548
BASV50	BASV108	+	0.899246116929174
BASV50	BASV116	+	0.907013298919861
BASV50	BASV118	+	0.988179845175114
BASV50	BASV129	+	0.97234181460179
BASV50	BASV135	+	0.990571131485483
BASV50	BASV136	+	0.973361475399827
BASV50	BASV143	+	0.991998902719759
BASV51	BASV54	+	0.984877183425146
BASV51	BASV58	+	0.92834347903486
BASV51	BASV67	+	0.938191433877075
BASV51	BASV68	+	0.950700084237772
BASV51	BASV71	+	0.960264557843748
BASV51	BASV77	+	0.99214995783677
BASV51	BASV87	+	0.968841243551987
BASV51	BASV98	+	0.960748752196585
BASV51	BASV118	+	0.802300133630853
BASV51	BASV131	+	0.970210320421396
BASV51	BASV135	+	0.990297375346252
BASV51	BASV140	+	0.97893583052738
BASV51	BASV165	-	0.843626417663145
BASV51	BASV276	-	0.740368307522453
BASV52	BASV54	-	0.730336315594192
BASV52	BASV113	+	0.958842031073762
BASV52	BASV131	+	0.914015500412003
BASV52	BASV143	+	0.931449013673734
BASV52	BASV233	+	0.955800330260091
BASV52	BASV251	+	0.954390392952789
BASV52	BASV284	+	0.942784006657968
BASV52	BASV448	+	0.919128352962967
BASV53	BASV54	+	0.883660007797824
BASV53	BASV56	+	0.939323495795604
BASV53	BASV57	+	0.955033354985259
BASV53	BASV61	+	0.927755648442343
BASV53	BASV68	+	0.957423831289255
BASV53	BASV69	+	0.990544305756575
BASV53	BASV73	+	0.961461147243596
BASV53	BASV77	+	0.91563453358803
BASV53	BASV80	+	0.9328732691115
BASV53	BASV81	+	0.975338558270327
BASV53	BASV82	+	0.861655884040871
BASV53	BASV83	+	0.969833838585361
BASV53	BASV88	+	0.902140021319763
BASV53	BASV89	+	0.944416925816493
BASV53	BASV94	+	0.962020861860592
BASV53	BASV108	+	0.989971999616976
BASV53	BASV113	+	0.929122689907506
BASV53	BASV116	+	0.88190314358541
BASV53	BASV129	+	0.949224333574004
BASV53	BASV142	+	0.96280189597757
BASV53	BASV146	+	0.93254722857023
BASV57	BASV129	-	0.807709507719417
BASV57	BASV147	-	0.927484578095229
BASV57	BASV189	-	0.82967314380567
BASV59	BASV135	-	0.857864597048315
BASV59	BASV136	-	0.92975506083415
BASV59	BASV143	-	0.948043074781512
BASV59	BASV187	-	0.891693532317934
BASV59	BASV189	-	0.742065438124993
BASV59	BASV190	-	0.948058580289213
BASV59	BASV276	-	0.866665952488649
BASV61	BASV63	-	0.911366914379362
BASV61	BASV68	-	0.890945584572921
BASV61	BASV71	-	0.936407655816617
BASV61	BASV88	-	0.88798366272308
BASV61	BASV116	+	0.973169420372676
BASV61	BASV122	+	0.977226633923606
BASV61	BASV136	+	0.974255658571351
BASV61	BASV151	+	0.965316479111084
BASV61	BASV160	+	0.953564127170001
BASV61	BASV181	+	0.973740798561835
BASV61	BASV187	+	0.956417752094721
BASV63	BASV74	+	0.969178671588243
BASV63	BASV82	+	0.822220490604008
BASV63	BASV96	+	0.9066073899844
BASV63	BASV98	+	0.978395541474863
BASV63	BASV99	+	0.930571407685873
BASV63	BASV113	+	0.956127930935224
BASV63	BASV132	+	0.897305666854439
BASV63	BASV147	+	0.956842776748303
BASV63	BASV168	+	0.934651076962366
BASV63	BASV190	+	0.882176285807999
BASV64	BASV74	-	0.956235772445445
BASV64	BASV88	-	0.955207349634162
BASV64	BASV96	-	0.944050764601561
BASV64	BASV104	-	0.920975933072449
BASV64	BASV112	-	0.973362165797498
BASV64	BASV129	-	0.96872156067765
BASV65	BASV73	+	0.908908763532641
BASV65	BASV82	+	0.935552627260363
BASV65	BASV84	+	0.97819849104477
BASV65	BASV95	+	0.878372676769927
BASV65	BASV96	+	0.911178139284192
BASV65	BASV98	+	0.980380908721449
BASV65	BASV99	+	0.901075157297937
BASV65	BASV102	+	0.947460277218211
BASV65	BASV104	+	0.93216655507097
BASV65	BASV143	+	0.963397206019509
BASV65	BASV165	+	0.971700900645892
BASV65	BASV168	+	0.979144425751516
BASV65	BASV181	+	0.994849460818294
BASV65	BASV276	+	0.861324337603205
BASV66	BASV71	+	0.894580545621105
BASV66	BASV73	+	0.965925527886366
BASV66	BASV83	+	0.865321921051118
BASV66	BASV94	+	0.979225348965069
BASV66	BASV112	+	0.94650296230866
BASV66	BASV129	+	0.941784246751318
BASV66	BASV132	+	0.949655358798775
BASV66	BASV135	+	0.941067631281915
BASV69	BASV94	+	0.953067131313696
BASV69	BASV116	-	0.81374097876581
BASV69	BASV131	-	0.95601980442698
BASV69	BASV135	-	0.848032567279272
BASV69	BASV142	-	0.943520836546728
BASV69	BASV151	-	0.902132167685681
BASV69	BASV165	-	0.943633922291517
BASV69	BASV233	-	0.895013377726946
BASV69	BASV448	-	0.894940138738773
BASV70	BASV74	-	0.933407975824313
BASV70	BASV92	-	0.908464425013481
BASV70	BASV96	-	0.97082166658853
BASV70	BASV165	+	0.941678083682872
BASV70	BASV187	+	0.955083426168629
BASV71	BASV88	+	0.943101070994663
BASV71	BASV118	+	0.922675665321579
BASV71	BASV140	+	0.927061155698812
BASV71	BASV448	+	0.959768280470642
BASV73	BASV87	+	0.913705598452229
BASV73	BASV89	+	0.981189803081982
BASV73	BASV98	+	0.983168926120443
BASV73	BASV99	+	0.9142814807211
BASV77	BASV112	+	0.957982828484791
BASV77	BASV135	-	0.900331807138869
BASV77	BASV165	-	0.815246105148876
BASV77	BASV168	-	0.916307095976165
BASV77	BASV187	-	0.877059719655574
BASV77	BASV251	-	0.897683032807937
BASV80	BASV85	-	0.890016034591877
BASV80	BASV146	+	0.869646029435818
BASV80	BASV233	+	0.975284500037936
BASV80	BASV276	+	0.911713868380662
BASV80	BASV284	+	0.932682326269594
BASV80	BASV448	+	0.893747620649189
BASV81	BASV82	+	0.924046067405093
BASV81	BASV87	+	0.92827124183855
BASV81	BASV113	+	0.965695335807357
BASV81	BASV136	+	0.913466662753493
BASV81	BASV149	+	0.983490515503215
BASV81	BASV151	+	0.941130293573623
BASV81	BASV160	+	0.856828166247823
BASV81	BASV168	+	0.946282042695415
BASV81	BASV190	+	0.897484395149828
BASV82	BASV83	+	0.86944684323602
BASV82	BASV94	+	0.890229649931694
BASV82	BASV112	+	0.871548123828763
BASV82	BASV118	+	0.869529887068359
BASV82	BASV129	+	0.884023694836098
BASV82	BASV135	+	0.905898844232749
BASV82	BASV143	+	0.950952272171472
BASV82	BASV146	+	0.879211440403786
BASV85	BASV284	+	0.916066321052073
BASV87	BASV88	+	0.961333088974804
BASV92	BASV190	+	0.947847209878492
BASV94	BASV96	+	0.957594787404631
BASV94	BASV101	+	0.981128808458107
BASV108	BASV113	+	0.946673775407959
BASV118	BASV181	+	0.970785738212177
BASV122	BASV129	+	0.952749678084383
BASV122	BASV142	-	0.88183223851439
BASV122	BASV143	-	0.804377984017284
BASV122	BASV181	-	0.905606745989823
BASV122	BASV276	-	0.852376448915971
BASV129	BASV135	-	0.80352777597459
BASV129	BASV136	-	0.864834695863532
BASV129	BASV142	-	0.88222792054152
BASV129	BASV187	-	0.837914357336973
BASV131	BASV132	-	0.789709871640634
