# Supplementary material for: Microbial interactions mediate the fairy ring type effects on alpine meadow plant communities on the Tibetan plateau
Source: Environ Microbiome. 2026 Mar 10;21:55. doi: 10.1186/s40793-026-00873-z (PMC13088534; doi:10.1186/s40793-026-00873-z)
Supplement: Supplementary file 2 — Supplementary Material 2 [file 40793_2026_873_MOESM2_ESM.zip › co-occurrence network/cross-K/T3/Clitocybe_20in_node.csv]

ID	degree	betweenness_centrality	closeness_centrality	eigenvector_centrality	Abundance	module	z	p	taxa_roles	phylum	class	order	family	genus	bf
FASV4	15	107	0.00312686332394127	0.170799960079379	10.0466256790256	M4	2.05421036405238	0.773333333333333	Connectors	Ascomycota	Sordariomycetes	Coniochaetales	Coniochaetaceae	Coniochaeta	f
FASV7	19	131	0.00328013357250394	0.202846609153125	0.832102809174788	M1	-0.359912542	0.581717451523546	Peripheral nodes	Ascomycota	Sordariomycetes	Coniochaetales	Coniochaetaceae	Coniochaeta	f
FASV10	17	121	0.00313744855621603	0.213317145992059	0.639335606447052	M2	-0.509945323	0.588235294117647	Peripheral nodes	Ascomycota	Archaeorhizomycetes	Archaeorhizomycetales	Archaeorhizomycetaceae	Archaeorhizomyces	f
FASV13	5	24	0.00267784640210413	0.0552787120765517	0.323784465863023	M3	-1.962487307	0.64	Connectors	Ascomycota	Archaeorhizomycetes	Archaeorhizomycetales	Archaeorhizomycetaceae	Archaeorhizomyces	f
FASV16	11	80	0.00309671767786105	0.124143734156389	13.3286797146974	M1	-1.450032259	0.628099173553719	Connectors	Basidiomycota	Agaricomycetes	Agaricales	Hygrophoraceae	Hygrocybe	f
FASV17	7	7	0.00286856653736851	0.12444755042568	0.135849867103391	M4	-0.641940739	0.73469387755102	Connectors	Ascomycota	Archaeorhizomycetes	Archaeorhizomycetales	Archaeorhizomycetaceae	Archaeorhizomyces	f
FASV18	18	148	0.00334079794330034	0.231447639553991	3.73757170599869	M5	-0.645497224	0.722222222222222	Connectors	Ascomycota	Sordariomycetes	Coniochaetales	Coniochaetaceae	Coniochaeta	f
FASV21	19	281	0.00341521056665971	0.204878672832826	0.216393266571804	M1	0.512183232435001	0.421052631578947	Peripheral nodes	Ascomycota	Archaeorhizomycetes	Archaeorhizomycetales	Archaeorhizomycetaceae	Archaeorhizomyces	f
FASV22	5	15	0.00299364167889989	0.0690997294508429	0.390724980087882	M3	-1.687739084	0.56	Peripheral nodes	Ascomycota	Sordariomycetes	Coniochaetales	Coniochaetaceae	Coniochaeta	f
FASV27	8	40	0.00300931631048219	0.103997137483294	0.305348976651363	M4	-0.641940739	0.6875	Connectors	Ascomycota	Pezizomycetes	Pezizales	Pezizales_fam_Incertae_sedis	Pezizales_gen_Incertae_sedis	f
FASV30	8	18	0.00277730916329375	0.078834517149007	0.155359268307962	M5	-0.645497224	0.71875	Connectors	Ascomycota	Archaeorhizomycetes	Archaeorhizomycetales	Archaeorhizomycetaceae	Archaeorhizomyces	f
FASV33	18	181	0.00338451184871866	0.234057776336072	0.147662899025425	M1	-0.359912542	0.58641975308642	Peripheral nodes	Ascomycota	Pezizomycetes	Pezizales	Pulvinulaceae	Pulvinulaceae_gen_Incertae_sedis	f
FASV34	15	36	0.00312381138069416	0.220741717853784	0.238766433090808	M3	-0.588746192	0.693333333333333	Connectors	Ascomycota	Pezizomycotina_cls_Incertae_sedis	Pezizomycotina_ord_Incertae_sedis	Pezizomycotina_fam_Incertae_sedis	Pezizomycotina_gen_Incertae_sedis	f
FASV37	3	2	0.00249571314625215	0.0329199582201604	0.349379368360763	M1	-2.10410409	0.444444444444444	Peripheral nodes	Ascomycota	Archaeorhizomycetes	Archaeorhizomycetales	Archaeorhizomycetaceae	Archaeorhizomyces	f
FASV40	16	73	0.00315552704375125	0.236435875723104	0.122604952524141	M3	-0.863494415	0.6953125	Connectors	Basidiomycota	Agaricomycetes	Agaricales	Agaricales_fam_Incertae_sedis	Agaricales_gen_Incertae_sedis	f
FASV42	15	28	0.00312284474713254	0.224304162048794	0.186681701434567	M1	-0.577936485	0.551111111111111	Peripheral nodes	Ascomycota	Archaeorhizomycetes	Archaeorhizomycetales	Archaeorhizomycetaceae	Archaeorhizomyces	f
FASV28	22	123	0.00325620316852285	0.338377678339261	0.101484683330201	M4	0.256776295506548	0.694214876033058	Connectors	Basidiomycota					f
FASV47	24	216	0.00342104007161837	0.304440168089742	0.151063620336313	M1	0.512183232435001	0.600694444444444	Peripheral nodes	Mortierellomycota	Mortierellomycetes	Mortierellales	Mortierellaceae	Mortierellaceae_gen_Incertae_sedis	f
FASV48	30	495	0.00355589394102721	0.377986019561205	0.312687375269597	M3	0.784994922678833	0.657777777777778	Connectors						f
FASV53	26	89	0.00341803674308881	0.466581016701995	0.379448904162304	M3	-0.313997969	0.662721893491124	Connectors						f
FASV56	30	292	0.00356315768332886	0.436339854930213	0.0986209180157686	M1	0.948231119508042	0.604444444444444	Peripheral nodes						f
FASV57	26	352	0.00347863135886061	0.383305109592851	0.0911035340653833	M1	0.730207175971521	0.56508875739645	Peripheral nodes	Ascomycota	Geoglossomycetes	Geoglossales	Geoglossales_fam_Incertae_sedis	Geoglossales_gen_Incertae_sedis	f
FASV1	22	126	0.00330410687409897	0.332082225438178	0.188113584091784	M1	-0.141888598	0.607438016528926	Peripheral nodes						f
FASV66	15	73	0.00306271835714731	0.177556559310793	0.345262705721266	M3	-1.138242638	0.755555555555556	Connectors	Ascomycota	Eurotiomycetes	Onygenales	Onygenales_fam_Incertae_sedis	Onygenales_gen_Incertae_sedis	f
FASV69	8	6	0.0026155352487282	0.105062791472243	0.257380907634619	M2	-1.515471312	0.53125	Peripheral nodes	Ascomycota	Sordariomycetes	Sordariomycetes_ord_Incertae_sedis	Sordariomycetes_fam_Incertae_sedis	Sordariomycetes_gen_Incertae_sedis	f
FASV77	20	33	0.00325676680146239	0.343922294869328	0.218183119893325	M1	-0.141888598	0.61	Peripheral nodes	Mortierellomycota	Mortierellomycetes	Mortierellales	Mortierellaceae	Mortierella	f
FASV81	20	61	0.00317498546396681	0.269191011831702	0.185786774773807	M2	-0.509945323	0.665	Connectors	Ascomycota	Leotiomycetes	Helotiales			f
FASV84	29	50	0.00332640198357903	0.429712213967574	0.535345128466722	M1	1.82032689365412	0.485136741973841	Peripheral nodes	Ascomycota	Sordariomycetes	Coniochaetales	Coniochaetaceae	Coniochaeta	f
FASV96	22	49	0.00326362124858095	0.353735589513892	0.320562729884286	M2	-0.711050521	0.665289256198347	Connectors	Ascomycota	Pezizomycotina_cls_Incertae_sedis	Pezizomycotina_ord_Incertae_sedis	Pezizomycotina_fam_Incertae_sedis	Pezizomycotina_gen_Incertae_sedis	f
FASV98	39	102	0.00348190342596766	0.606032341536768	0.21245558926446	M1	2.03835083719064	0.611439842209073	Peripheral nodes						f
FASV106	17	47	0.00300698645701192	0.271910777354992	3.64628918660116	M2	-0.107734927	0.442906574394464	Peripheral nodes	Ascomycota	Sordariomycetes	Coniochaetales	Coniochaetaceae	Coniochaeta	f
FASV2	33	211	0.00352315157317967	0.507883037757854	0.0717731181929641	M1	1.38427900658108	0.604224058769513	Peripheral nodes	Ascomycota	Leotiomycetes	Erysiphales	Erysiphaceae	Blumeria	f
FASV112	18	66	0.00293214733791697	0.222037314352606	3.86536723315524	M2	0.49558066607663	0.290123456790123	Peripheral nodes	Ascomycota	Archaeorhizomycetes	Archaeorhizomycetales			f
FASV118	4	0	0.00243378486272029	0.0422747890340001	0.78288184283298	M1	-1.886080146	0.375	Peripheral nodes	Ascomycota					f
FASV127	31	157	0.00347935748334884	0.45958052020347	0.0898506367403191	M1	0.512183232435001	0.68054110301769	Connectors	Ascomycota	Sordariomycetes	Sordariales	Chaetomiaceae	Chaetomium	f
FASV140	21	215	0.00338333309528141	0.260268186039781	0.0705202208678999	M1	0.948231119508042	0.394557823129252	Peripheral nodes	Mortierellomycota	Mortierellomycetes	Mortierellales	Mortierellaceae	Mortierella	f
FASV139	16	48	0.00308610182170807	0.227890690185231	0.204759219981923	M1	-1.232008316	0.6796875	Connectors	Ascomycota	Dothideomycetes	Pleosporales	Melanommataceae	Melanommataceae_gen_Incertae_sedis	f
FASV153	43	231	0.00358373044036143	0.714737236295277	0.102737580655265	M3	1.60923959149161	0.673877771768524	Connectors						f
FASV157	18	53	0.00318500241178124	0.295291680412415	0.339177204428097	M3	-0.863494415	0.697530864197531	Connectors	Basidiomycota	Agaricomycetes	Gomphales	Gomphaceae	Phaeoclavulina	f
FASV160	24	27	0.00318314979295869	0.401171645054288	0.147483913693273	M2	1.50110665521762	0.291666666666667	Peripheral nodes	Mortierellomycota	Mortierellomycetes	Mortierellales	Mortierellaceae	Mortierellaceae_gen_Incertae_sedis	f
FASV165	27	71	0.00339985947687928	0.455033407239658	0.425269149193224	M3	1.05974314561642	0.631001371742112	Connectors						f
FASV174	27	60	0.00333650274463797	0.441532268864277	0.109181052612738	M1	1.6023029501176	0.449931412894376	Peripheral nodes	Ascomycota	Leotiomycetes	Helotiales	Helotiaceae	Tetracladium	f
FASV201	31	121	0.00338564754849952	0.474459922992616	0.123857849849205	M1	0.730207175971521	0.668054110301769	Connectors						f
FASV79	31	251	0.00350449186611208	0.464801704581183	0.089313680743863	M1	0.29415928889848	0.697190426638918	Connectors	Ascomycota					f
FASV243	22	114	0.00331741925256843	0.296483032988481	0.163055637590499	M3	-0.588746192	0.731404958677686	Connectors	Ascomycota	Leotiomycetes	Helotiales	Helotiaceae	Tetracladium	f
FASV249	21	95	0.00328978340249553	0.313478896052313	0.178627361487726	M2	-0.308840125	0.607709750566893	Peripheral nodes	Ascomycota	Sordariomycetes	Coniochaetales	Coniochaetaceae	Coniochaeta	f
FASV255	31	84	0.00333373826031016	0.490641268072643	0.108107140619826	M2	1.90331705087401	0.45369406867846	Peripheral nodes						f
FASV290	43	333	0.00368935580843669	0.63467578321754	0.08287020878639	M2	1.30000145738942	0.671714440237966	Connectors	Ascomycota	Leotiomycetes	Leotiales	Leotiales_fam_Incertae_sedis	Leotiales_gen_Incertae_sedis	f
FASV399	11	14	0.00310050425777636	0.203525712906399	0.264003364924244	M1	-1.232008316	0.59504132231405	Peripheral nodes	Ascomycota	Archaeorhizomycetes	Archaeorhizomycetales	Archaeorhizomycetaceae	Archaeorhizomyces	f
FASV453	29	61	0.00330878154416312	0.462295079591329	0.174152728183925	M3	1.05974314561642	0.634958382877527	Connectors	Ascomycota	Sordariomycetes	Sordariales	Sordariales_fam_Incertae_sedis	Sordariales_gen_Incertae_sedis	f
FASV487	37	185	0.00352675753369801	0.574656952551214	0.11813031922034	M3	1.05974314561642	0.711468224981739	Connectors						f
FASV521	16	45	0.00319605256155523	0.252724941759265	0.0936093287155118	M1	-0.359912542	0.53125	Peripheral nodes						f
FASV719	22	59	0.00330782974572579	0.343628007281684	0.19133532007052	M1	-0.359912542	0.607438016528926	Peripheral nodes						f
FASV790	28	124	0.00339699225992847	0.403546356776022	0.342756911071138	M3	-0.313997969	0.686224489795918	Connectors	Basidiomycota	Agaricomycetes	Agaricales	Agaricaceae	Melanophyllum	f
FASV880	30	109	0.00328961968554501	0.406086983907476	0.0875238274223427	M2	1.30000145738942	0.54	Peripheral nodes						f
FASV968	23	19	0.00310676642781668	0.344105339573742	0.238229477094352	M2	0.49558066607663	0.510396975425331	Peripheral nodes	Ascomycota	Eurotiomycetes	Onygenales	Onygenales_fam_Incertae_sedis	Onygenales_gen_Incertae_sedis	f
FASV1090	23	56	0.00322389473834301	0.323851714734366	0.108286125951978	M5	1.29099444873581	0.710775047258979	Connectors						f
FASV1269	28	22	0.00326536294872308	0.417855128886908	0.15697013629733	M1	0.948231119508042	0.558673469387755	Peripheral nodes	Basidiomycota	Agaricomycetes	Agaricales	Agaricaceae	Melanophyllum	f
FASV1270	36	165	0.00348549893544671	0.464073903118972	0.145873045703905	M1	1.82032689365412	0.628086419753086	Connectors						f
FASV1745	31	160	0.00351680006830849	0.534238626382365	0.0817962967934778	M1	1.82032689365412	0.516129032258065	Peripheral nodes	Mortierellomycota	Mortierellomycetes	Mortierellales	Mortierellaceae	Mortierella	f
FASV1908	17	30	0.00317827749062769	0.254166608972718	0.0760687661646128	M1	0.730207175971521	0.214532871972318	Peripheral nodes	Basidiomycota	Agaricomycetes	Agaricales	Hygrophoraceae	Hygrocybe	f
BASV6	30	102	0.00333105170068936	0.512085486421803	0.628954457182234	M3	1.60923959149161	0.62	Peripheral nodes	Verrucomicrobiota	Verrucomicrobiae	Chthoniobacterales	Chthoniobacteraceae	Candidatus_Udaeobacter	b
BASV8	37	59	0.00346610500091062	0.636109652071951	0.502590812682901	M2	0.696685863904828	0.679327976625274	Connectors	Gemmatimonadota	Gemmatimonadetes	Gemmatimonadales	Gemmatimonadaceae	uncultured	b
BASV9	48	250	0.00366214717939443	0.761369006029272	0.425448134525376	M2	1.90331705087401	0.680555555555556	Connectors	Actinobacteriota	Thermoleophilia	Solirubrobacterales	67-14	67-14	b
BASV10	6	26	0.00278396006693344	0.0827572420082722	0.483260396810481	M3	-1.687739084	0.611111111111111	Peripheral nodes	Gemmatimonadota	Gemmatimonadetes	Gemmatimonadales	Gemmatimonadaceae		b
BASV11	22	21	0.00321917853399002	0.315035911243153	0.339893145756705	M1	0.730207175971521	0.504132231404959	Peripheral nodes	Proteobacteria	Alphaproteobacteria	Rhizobiales	uncultured	uncultured	b
BASV12	28	22	0.00332819899367884	0.529598231673742	0.332017791142016	M3	1.8839878144292	0.579081632653061	Peripheral nodes	Acidobacteriota	Blastocatellia	Pyrinomonadales	Pyrinomonadaceae	RB41	b
BASV13	61	270	0.003820141913893	1	0.283512766128816	M2	2.30552744653041	0.686912120397743	Connectors	Acidobacteriota	Blastocatellia	Pyrinomonadales	Pyrinomonadaceae	RB41	b
BASV16	27	109	0.00335742549222224	0.422441401528435	0.310718536615924	M3	1.05974314561642	0.633744855967078	Connectors	Acidobacteriota	Blastocatellia	Pyrinomonadales	Pyrinomonadaceae	RB41	b
BASV17	21	27	0.00322450191049917	0.38692135546301	0.419541618564359	M3	0.23549847680365	0.662131519274376	Connectors	Proteobacteria	Gammaproteobacteria	Burkholderiales	Nitrosomonadaceae	MND1	b
BASV18	14	18	0.00318841269708147	0.267774331367863	0.318414905898462	M1	-0.577936485	0.5	Peripheral nodes	Actinobacteriota	Thermoleophilia	Gaiellales	uncultured	uncultured	b
BASV19	45	443	0.0036697489610557	0.724973640414677	0.386429332116233	M3	1.33449136855402	0.680493827160494	Connectors	Gemmatimonadota	Gemmatimonadetes	Gemmatimonadales	Gemmatimonadaceae	uncultured	b
BASV20	26	54	0.00334907791842627	0.465702986804018	0.284586678121728	M1	0.512183232435001	0.618343195266272	Peripheral nodes	Chloroflexi	Gitt-GS-136	Gitt-GS-136	Gitt-GS-136	Gitt-GS-136	b
BASV21	12	28	0.00310938877955312	0.183213323197431	0.256843951638163	M1	-0.577936485	0.375	Peripheral nodes	Acidobacteriota	Blastocatellia	Pyrinomonadales	Pyrinomonadaceae	RB41	b
BASV22	10	12	0.00296261523519978	0.159601346981446	0.214782398582436	M1	-1.013984372	0.46	Peripheral nodes	Acidobacteriota	Vicinamibacteria	Vicinamibacterales	Vicinamibacteraceae	Vicinamibacteraceae	b
BASV23	55	178	0.00374977740383191	0.851429831236914	0.350453280353675	M1	2.47439872426369	0.656528925619835	Connectors	Gemmatimonadota	Gemmatimonadetes	Gemmatimonadales	Gemmatimonadaceae	uncultured	b
BASV24	30	152	0.00347417813543868	0.462749192957792	0.29443087139009	M1	0.29415928889848	0.615555555555556	Peripheral nodes	Actinobacteriota	Thermoleophilia	Solirubrobacterales	67-14	67-14	b
BASV25	17	30	0.00323027139696804	0.341035307685111	0.247357729034106	M3	-0.039249746	0.602076124567474	Peripheral nodes	Gemmatimonadota	Gemmatimonadetes	Gemmatimonadales	Gemmatimonadaceae	uncultured	b
BASV26	51	243	0.00371107219850083	0.80871221764907	0.264719306252853	M2	2.70773784218681	0.638216070742022	Network hubs	Actinobacteriota	Thermoleophilia	Gaiellales	uncultured	uncultured	b
BASV27	25	124	0.00328686423215619	0.359583101878042	0.269551910220957	M1	-0.141888598	0.6752	Connectors	Actinobacteriota	Thermoleophilia	Solirubrobacterales	Solirubrobacteraceae	Solirubrobacter	b
BASV28	30	185	0.0034495435561447	0.447277664177356	0.22749035716523	M3	1.60923959149161	0.64	Connectors	Actinobacteriota	MB-A2-108	MB-A2-108	MB-A2-108	MB-A2-108	b
BASV29	10	11	0.00292868915227131	0.162418092551328	0.159475930947459	M1	-1.232008316	0.48	Peripheral nodes	Chloroflexi	P2-11E	P2-11E	P2-11E	P2-11E	b
BASV30	27	159	0.00350440795325204	0.413834444718935	0.242704110398153	M3	-0.039249746	0.683127572016461	Connectors	Actinobacteriota	Thermoleophilia	Gaiellales			b
BASV31	21	92	0.00334945004868015	0.307530914754173	0.187934598759632	M3	0.510246699741242	0.612244897959184	Peripheral nodes	NB1-j	NB1-j	NB1-j	NB1-j	NB1-j	b
BASV32	15	86	0.00333110153483054	0.210584112680415	0.356896752311148	M1	-0.577936485	0.56	Peripheral nodes	Methylomirabilota	Methylomirabilia	Rokubacteriales	Rokubacteriales	Rokubacteriales	b
BASV33	16	140	0.00322328649059393	0.210337124352233	0.249326567687778	M3	-0.313997969	0.6640625	Connectors	Gemmatimonadota	Gemmatimonadetes	Gemmatimonadales	Gemmatimonadaceae	uncultured	b
BASV35	14	102	0.00324551484652642	0.210351950213559	0.176121566837598	M2	-0.711050521	0.520408163265306	Peripheral nodes	Acidobacteriota	Vicinamibacteria	Vicinamibacterales			b
BASV36	13	7	0.00303342166717478	0.242029400832572	0.165024476244172	M3	-0.863494415	0.63905325443787	Connectors	RCP2-54	RCP2-54	RCP2-54	RCP2-54	RCP2-54	b
BASV38	51	238	0.00366816692050202	0.749795476299702	0.235544697112072	M2	2.10442224870221	0.665128796616686	Connectors	Gemmatimonadota	Gemmatimonadetes	Gemmatimonadales	Gemmatimonadaceae	uncultured	b
BASV39	33	259	0.00356918458464135	0.484045355833162	0.218183119893325	M1	1.16625506304456	0.629935720844812	Connectors	Acidobacteriota	Blastocatellia				b
BASV40	19	59	0.00327046406518361	0.370374854918607	0.173615772187469	M2	-0.308840125	0.554016620498615	Peripheral nodes	Gemmatimonadota	Gemmatimonadetes	Gemmatimonadales	Gemmatimonadaceae	uncultured	b
BASV41	11	7	0.00307871963966383	0.225526976713518	0.100589756669441	M1	-1.450032259	0.644628099173554	Connectors	Proteobacteria	Alphaproteobacteria	Rhizobiales	Xanthobacteraceae	Bradyrhizobium	b
BASV42	15	27	0.00318772202782071	0.283910547229692	0.16484549091202	M3	-1.138242638	0.657777777777778	Connectors	Proteobacteria	Gammaproteobacteria	Burkholderiales	Sutterellaceae	uncultured	b
BASV43	21	92	0.00334296183648276	0.387983476437083	0.16842519755506	M3	-0.039249746	0.648526077097506	Connectors	Acidobacteriota	Vicinamibacteria	Vicinamibacterales	Vicinamibacteraceae	Vicinamibacteraceae	b
BASV44	18	22	0.0032202483148122	0.360917972727464	0.112223803259323	M2	-0.912155719	0.641975308641975	Connectors	Acidobacteriota	Blastocatellia				b
BASV45	21	17	0.00325889349382572	0.429652599901896	0.152853473657834	M3	0.510246699741242	0.612244897959184	Peripheral nodes	Actinobacteriota	Thermoleophilia	Gaiellales	uncultured	uncultured	b
BASV46	28	75	0.00334799569123574	0.49512313743147	0.142651309725168	M3	0.23549847680365	0.663265306122449	Connectors	Acidobacteriota	Vicinamibacteria	Vicinamibacterales			b
BASV47	22	57	0.00338470335239806	0.39615752283284	0.0701622502035958	M1	-0.359912542	0.665289256198347	Connectors	Chloroflexi	P2-11E	P2-11E	P2-11E	P2-11E	b
BASV49	31	73	0.00345491769696489	0.54034620243868	0.171467948201645	M3	0.23549847680365	0.68678459937565	Connectors	Gemmatimonadota	Gemmatimonadetes	Gemmatimonadales	Gemmatimonadaceae		b
BASV50	25	69	0.0033642023085011	0.468762597201073	0.10757018462337	M3	0.23549847680365	0.6688	Connectors	Gemmatimonadota	Gemmatimonadetes	Gemmatimonadales	Gemmatimonadaceae	uncultured	b
BASV51	31	139	0.00347604896028828	0.552460931344549	0.193304158724193	M3	1.05974314561642	0.647242455775234	Connectors	Acidobacteriota	Holophagae	Subgroup_7	Subgroup_7	Subgroup_7	b
BASV52	29	167	0.00346711780737825	0.508987448931228	0.144441163046688	M3	0.510246699741242	0.711058263971463	Connectors	Acidobacteriota	Vicinamibacteria	Vicinamibacterales	Vicinamibacteraceae	Vicinamibacteraceae	b
BASV53	36	185	0.00351187383688327	0.633769440976768	0.262392496934876	M2	1.70221185304582	0.569444444444444	Peripheral nodes	Proteobacteria	Gammaproteobacteria	Burkholderiales	Nitrosomonadaceae	MND1	b
BASV54	15	52	0.00323605471750906	0.28744926996527	0.103811492648177	M3	0.23549847680365	0.497777777777778	Peripheral nodes	Chloroflexi	P2-11E	P2-11E	P2-11E	P2-11E	b
BASV56	12	6	0.00302841704426566	0.247730889705828	0.10846511128413	M3	-0.863494415	0.652777777777778	Connectors	Actinobacteriota	MB-A2-108	MB-A2-108	MB-A2-108	MB-A2-108	b
BASV57	20	53	0.00324963624596555	0.373289927949439	0.224626591850798	M2	-0.912155719	0.69	Connectors	Methylomirabilota	Methylomirabilia	Rokubacteriales	Rokubacteriales	Rokubacteriales	b
BASV58	20	56	0.00329041482163221	0.341699554365537	0.135670881771239	M3	0.784994922678833	0.575	Peripheral nodes	Acidobacteriota	Vicinamibacteria	Vicinamibacterales	Vicinamibacteraceae	Vicinamibacteraceae	b
BASV59	22	93	0.00336203280430471	0.39696601985403	0.106317287298306	M1	-1.013984372	0.690082644628099	Connectors	Gemmatimonadota	Gemmatimonadetes	Gemmatimonadales	Gemmatimonadaceae	Roseisolibacter	b
BASV61	23	70	0.00332046825633534	0.390022585314173	0.137818705757063	M2	-0.509945323	0.642722117202268	Connectors	Proteobacteria	Gammaproteobacteria	Burkholderiales	Nitrosomonadaceae	MND1	b
BASV63	24	162	0.00345275285595253	0.346624907754959	0.166098388237084	M2	-0.107734927	0.628472222222222	Connectors	Methylomirabilota	Methylomirabilia	Rokubacteriales	Rokubacteriales	Rokubacteriales	b
BASV64	17	27	0.00309006049844237	0.27682730363986	0.0982629473514646	M2	-0.509945323	0.567474048442907	Peripheral nodes	Actinobacteriota	Acidimicrobiia	IMCC26256	IMCC26256	IMCC26256	b
BASV65	24	85	0.00333328563940006	0.424567019479809	0.0819752821256298	M2	0.0933702704202345	0.618055555555556	Peripheral nodes	Acidobacteriota	Blastocatellia	Pyrinomonadales	Pyrinomonadaceae	RB41	b
BASV66	24	100	0.00337507734924226	0.441778422071748	0.0957571527013361	M2	0.294475468248432	0.569444444444444	Peripheral nodes	Proteobacteria	Alphaproteobacteria	Rhizobiales	KF-JG30-B3	KF-JG30-B3	b
BASV67	13	16	0.00305939758590213	0.226662424676312	0.08287020878639	M3	-0.588746192	0.591715976331361	Peripheral nodes	Actinobacteriota	Actinobacteria	Frankiales	Geodermatophilaceae	Blastococcus	b
BASV68	16	34	0.00317959998004998	0.289772753027925	0.106138301966154	M2	-0.509945323	0.53125	Peripheral nodes	Actinobacteriota	Thermoleophilia	Solirubrobacterales	67-14	67-14	b
BASV69	29	141	0.00345410533417229	0.541022186310659	0.142472324393016	M2	0.294475468248432	0.646848989298454	Connectors	RCP2-54	RCP2-54	RCP2-54	RCP2-54	RCP2-54	b
BASV70	23	74	0.00333005774936518	0.425714549862172	0.128153497820854	M2	0.0933702704202345	0.570888468809074	Peripheral nodes	Actinobacteriota	Thermoleophilia	Gaiellales	uncultured	uncultured	b
BASV71	24	47	0.00329187732922854	0.47234410907983	0.142472324393016	M2	0.49558066607663	0.517361111111111	Peripheral nodes	Acidobacteriota	Blastocatellia	Pyrinomonadales	Pyrinomonadaceae	RB41	b
BASV73	24	66	0.00328623446861698	0.44531634648366	0.0787535461468933	M2	1.30000145738942	0.350694444444444	Peripheral nodes	Actinobacteriota	Thermoleophilia	Solirubrobacterales	67-14	67-14	b
BASV74	19	26	0.00320934124658588	0.355343791588677	0.07141514752866	M2	-0.107734927	0.53185595567867	Peripheral nodes	Acidobacteriota	Vicinamibacteria	Vicinamibacterales	Vicinamibacteraceae	Vicinamibacteraceae	b
BASV76	19	45	0.0031839050930855	0.335770126199522	0.109718008609194	M2	-0.308840125	0.581717451523546	Peripheral nodes	Actinobacteriota	Thermoleophilia	Gaiellales	Gaiellaceae	Gaiella	b
BASV77	19	64	0.00322236037232582	0.360415847553746	0.0860919447651265	M2	-0.711050521	0.631578947368421	Connectors	Gemmatimonadota	Gemmatimonadetes	Gemmatimonadales	Gemmatimonadaceae	Gemmatimonas	b
BASV80	20	49	0.00319621752491619	0.369036750967325	0.0787535461468933	M2	-0.308840125	0.635	Connectors	Acidobacteriota	Blastocatellia	Pyrinomonadales	Pyrinomonadaceae	RB41	b
BASV81	28	71	0.00333435042721625	0.495427670789161	0.121889011195533	M2	0.0933702704202345	0.642857142857143	Connectors	Actinobacteriota	Thermoleophilia	Solirubrobacterales	Solirubrobacteraceae	Solirubrobacter	b
BASV82	26	125	0.00339644091820589	0.456156589123936	0.0962941086977922	M2	0.49558066607663	0.582840236686391	Peripheral nodes	Proteobacteria	Alphaproteobacteria	Rhizobiales	Rhizobiales_Incertae_Sedis	Nordella	b
BASV83	19	26	0.00324962138609152	0.404345501278442	0.108823081948434	M2	0.0933702704202345	0.481994459833795	Peripheral nodes	Actinobacteriota	Thermoleophilia	Gaiellales	Gaiellaceae	Gaiella	b
BASV84	20	77	0.00329282524463424	0.367257220298153	0.0873448420901907	M2	0.0933702704202345	0.51	Peripheral nodes	Proteobacteria	Gammaproteobacteria	Burkholderiales	Comamonadaceae		b
BASV85	16	28	0.00321079551844835	0.294004394477607	0.0851970181043663	M5	-0.645497224	0.7265625	Connectors	Proteobacteria	Alphaproteobacteria	Rhizobiales	Methyloligellaceae		b
BASV87	18	43	0.00319839452503212	0.351568406249817	0.0989788886800727	M2	-0.509945323	0.611111111111111	Peripheral nodes	Proteobacteria	Alphaproteobacteria	Rhizobiales	Xanthobacteraceae		b
BASV88	15	15	0.0030958511870912	0.278325463433618	0.0767847074932209	M2	-0.308840125	0.426666666666667	Peripheral nodes	Acidobacteriota	Blastocatellia	Pyrinomonadales	Pyrinomonadaceae	RB41	b
BASV89	15	18	0.00313884850350916	0.311701655483053	0.0740999275109405	M2	-0.509945323	0.497777777777778	Peripheral nodes	Chloroflexi	KD4-96	KD4-96	KD4-96	KD4-96	b
BASV92	14	15	0.0031019154462808	0.259469661746935	0.100231786005137	M2	-1.113260917	0.642857142857143	Connectors	Acidobacteriota	Holophagae	Subgroup_7	Subgroup_7	Subgroup_7	b
BASV94	18	20	0.00319127747330263	0.395850881151135	0.0760687661646128	M2	0.0933702704202345	0.438271604938272	Peripheral nodes	Acidobacteriota	Vicinamibacteria	Vicinamibacterales	Vicinamibacteraceae	Vicinamibacteraceae	b
BASV95	13	29	0.00304095506877638	0.245358178730205	0.106496272630458	M2	-0.509945323	0.378698224852071	Peripheral nodes	Acidobacteriota	Vicinamibacteria	Vicinamibacterales	Vicinamibacteraceae	Vicinamibacteraceae	b
BASV96	18	93	0.00329078487574754	0.291889217248717	0.0792905021433494	M2	-0.912155719	0.672839506172839	Connectors	Proteobacteria	Gammaproteobacteria	Burkholderiales	Nitrosomonadaceae	Ellin6067	b
BASV98	10	7	0.0029355157490553	0.152608826621565	0.106317287298306	M2	-1.314366114	0.58	Peripheral nodes	Acidobacteriota	Blastocatellia	Elev-16S-573	Elev-16S-573	Elev-16S-573	b
BASV99	18	42	0.0032328842618398	0.373327947580076	0.0955781673691841	M2	-0.711050521	0.641975308641975	Connectors	Proteobacteria	Alphaproteobacteria	Rhizobiales	Hyphomicrobiaceae	Pedomicrobium	b
BASV100	14	35	0.00305244191121753	0.24861383948114	0.0703412355357478	M3	-0.863494415	0.663265306122449	Connectors	Actinobacteriota	Thermoleophilia	Solirubrobacterales	67-14	67-14	b
BASV101	15	30	0.00311330539255728	0.241610154091383	0.105243375305394	M2	-1.314366114	0.728888888888889	Connectors	Methylomirabilota	Methylomirabilia	Rokubacteriales	Rokubacteriales	Rokubacteriales	b
BASV102	13	24	0.00305996423747939	0.241090244450473	0.112402788591475	M2	-0.912155719	0.520710059171598	Peripheral nodes	Actinobacteriota	Thermoleophilia	Gaiellales	uncultured	uncultured	b
BASV104	16	14	0.00314919954298064	0.31265610155179	0.121173069866924	M2	-0.509945323	0.5390625	Peripheral nodes	Acidobacteriota	Blastocatellia	Pyrinomonadales	Pyrinomonadaceae	RB41	b
BASV108	18	47	0.00326452460139013	0.35063718282662	0.110791920602107	M2	-0.711050521	0.611111111111111	Peripheral nodes	Gemmatimonadota	Gemmatimonadetes	Gemmatimonadales	Gemmatimonadaceae	Gemmatimonas	b
BASV112	20	72	0.00330013200522113	0.349412983246006	0.110075979273499	M2	-0.912155719	0.675	Connectors	Actinobacteriota	Thermoleophilia	Gaiellales			b
BASV113	21	19	0.00330103692578711	0.424700650839571	0.071236162196508	M1	-0.577936485	0.648526077097506	Connectors						b
BASV114	10	10	0.00300273762413452	0.166796558881838	0.114192641912995	M4	-0.641940739	0.66	Connectors	Actinobacteriota	Thermoleophilia	Gaiellales	Gaiellaceae	Gaiella	b
BASV116	18	62	0.00326132404773602	0.341898794739077	0.0898506367403191	M3	-0.863494415	0.666666666666667	Connectors	Proteobacteria	Alphaproteobacteria	Rhizobiales	uncultured	uncultured	b
BASV118	23	90	0.0033939139509979	0.399418499450341	0.0812593407970217	M2	-0.711050521	0.699432892249527	Connectors	Acidobacteriota	Holophagae	Subgroup_7	Subgroup_7	Subgroup_7	b
BASV122	23	74	0.00339738599810978	0.406792317193835	0.088955710079559	M1	0.512183232435001	0.582230623818526	Peripheral nodes	Actinobacteriota	Thermoleophilia	Gaiellales	uncultured	uncultured	b
BASV129	30	170	0.00350373421010633	0.505153690813967	0.0961151233656402	M1	1.16625506304456	0.588888888888889	Peripheral nodes	Planctomycetota	Phycisphaerae	Tepidisphaerales	WD2101_soil_group	WD2101_soil_group	b
BASV131	21	57	0.00333849435769992	0.346487153127207	0.124931761842117	M1	0.0761353453619597	0.612244897959184	Peripheral nodes	Methylomirabilota	Methylomirabilia	Rokubacteriales	Rokubacteriales	Rokubacteriales	b
BASV132	16	47	0.0032634433489114	0.323807701152048	0.0823332527899339	M2	-1.314366114	0.6796875	Connectors	Nitrospirota	Nitrospiria	Nitrospirales	Nitrospiraceae	Nitrospira	b
BASV135	23	117	0.00338524831881275	0.392946350190258	0.0753528248360047	M1	-0.359912542	0.684310018903592	Connectors	Actinobacteriota	Thermoleophilia	Solirubrobacterales	67-14	67-14	b
BASV136	14	19	0.00310448520068456	0.242018114131211	0.0724890595215722	M1	-0.795960429	0.540816326530612	Peripheral nodes	Bacteroidota	Bacteroidia	Cytophagales	Microscillaceae		b
BASV140	16	9	0.00313518971054098	0.28807032206829	0.0732050008501803	M1	-0.795960429	0.6484375	Connectors	Actinobacteriota	Thermoleophilia	Gaiellales	Gaiellaceae	Gaiella	b
BASV142	17	30	0.00325922865399974	0.362198854446685	0.0775006488218291	M1	-1.013984372	0.685121107266436	Connectors	Chloroflexi	TK10	TK10	TK10	TK10	b
BASV143	17	62	0.00325362204035771	0.290139976688235	0.0912825193975354	M5	-0.645497224	0.726643598615917	Connectors	Actinobacteriota	Thermoleophilia	Gaiellales	Gaiellaceae	Gaiella	b
BASV146	18	56	0.00335501312192119	0.345045350536102	0.0755318101681567	M3	-0.863494415	0.728395061728395	Connectors	Acidobacteriota	Blastocatellia	Pyrinomonadales	Pyrinomonadaceae	RB41	b
BASV147	11	18	0.00308432693896039	0.195567563085474	0.0914615047296874	M4	-0.641940739	0.694214876033058	Connectors	Actinobacteriota	Thermoleophilia	Gaiellales	Gaiellaceae	Gaiella	b
BASV149	17	37	0.00333905795744577	0.342205230339469	0.0943252700441199	M1	-1.013984372	0.685121107266436	Connectors	Acidobacteriota	Holophagae	Subgroup_7	Subgroup_7	Subgroup_7	b
BASV151	14	79	0.00332753271406738	0.263265246307382	0.108107140619826	M1	-1.013984372	0.602040816326531	Peripheral nodes	Acidobacteriota	Holophagae	Subgroup_7	Subgroup_7	Subgroup_7	b
BASV160	17	23	0.00331153151908142	0.312933884247923	0.089313680743863	M1	-0.577936485	0.608996539792388	Peripheral nodes	Planctomycetota	Phycisphaerae	Tepidisphaerales	WD2101_soil_group	WD2101_soil_group	b
BASV165	20	42	0.00332650483090498	0.429827425738007	0.0780376048182851	M1	-0.577936485	0.635	Connectors	Acidobacteriota	Holophagae	Subgroup_7	Subgroup_7	Subgroup_7	b
BASV167	16	70	0.00335182646534725	0.323021469950342	0.0787535461468933	M1	-0.577936485	0.625	Connectors	Actinobacteriota	Thermoleophilia	Gaiellales	Gaiellaceae	Gaiella	b
BASV168	24	159	0.00352439978526917	0.418731427147853	0.0748158688395486	M1	0.0761353453619597	0.642361111111111	Connectors	RCP2-54	RCP2-54	RCP2-54	RCP2-54	RCP2-54	b
BASV181	26	34	0.0034329964919967	0.442008351343587	0.0733839861823324	M1	0.512183232435001	0.612426035502959	Peripheral nodes	Gemmatimonadota	Gemmatimonadetes	Gemmatimonadales	Gemmatimonadaceae	uncultured	b
BASV187	18	26	0.00326429554623218	0.310464442890996	0.0705202208678999	M1	0.0761353453619597	0.493827160493827	Peripheral nodes	Acidobacteriota	Vicinamibacteria	Vicinamibacterales	Vicinamibacteraceae	Vicinamibacteraceae	b
BASV189	14	22	0.00319136898975022	0.257446092116276	0.0767847074932209	M1	0.0761353453619597	0.255102040816326	Peripheral nodes	Chloroflexi	Anaerolineae	Anaerolineales	Anaerolineaceae	UTCFX1	b
BASV190	15	57	0.00306410932970091	0.215124818218435	0.0782165901504372	M1	-0.141888598	0.417777777777778	Peripheral nodes	Methylomirabilota	Methylomirabilia	Rokubacteriales	Rokubacteriales	Rokubacteriales	b
BASV233	11	15	0.00300066830266113	0.210675982230407	0.0783955754825892	M4	0.256776295506548	0.727272727272727	Connectors	NB1-j	NB1-j	NB1-j	NB1-j	NB1-j	b
BASV251	20	140	0.00336995362621627	0.318181933144164	0.0701622502035958	M1	-0.359912542	0.66	Connectors	Acidobacteriota	Vicinamibacteria	Vicinamibacterales			b
BASV255	10	3	0.00285178013910753	0.174827866753388	0.0807223848005656	M1	-0.795960429	0.32	Peripheral nodes	Gemmatimonadota	Gemmatimonadetes	Gemmatimonadales	Gemmatimonadaceae		b
BASV276	19	129	0.0032673276322113	0.291052083763452	0.0778586194861331	M1	0.730207175971521	0.349030470914127	Peripheral nodes						b
BASV284	12	18	0.00299726805823651	0.161276209258987	0.083228179450694	M5	1.29099444873581	0.736111111111111	Connectors	Proteobacteria	Gammaproteobacteria	Burkholderiales	Nitrosomonadaceae	MND1	b
BASV448	15	48	0.00316964156039684	0.242722656417478	0.0739209421787884	M3	-1.138242638	0.702222222222222	Connectors	Proteobacteria	Gammaproteobacteria	Burkholderiales	Nitrosomonadaceae	MND1	b
