# Supplementary material for: Microbial interactions mediate the fairy ring type effects on alpine meadow plant communities on the Tibetan plateau
Source: Environ Microbiome. 2026 Mar 10;21:55. doi: 10.1186/s40793-026-00873-z (PMC13088534; doi:10.1186/s40793-026-00873-z)
Supplement: Supplementary file 2 — Supplementary Material 2 [file 40793_2026_873_MOESM2_ESM.zip › co-occurrence network/cross-K/T3/Clitocybe_20on_edge.csv]

Source	Target	Interaction	weight
FASV4	FASV73	-	0.753467482292422
FASV4	FASV129	-	0.942520565302692
FASV4	FASV26	+	0.905300603206995
FASV4	FASV745	+	0.922536234638759
FASV4	BASV3	+	0.950490159055242
FASV4	BASV22	-	0.881038614444782
FASV4	BASV53	+	0.744198028565831
FASV4	BASV72	+	0.885605620442883
FASV4	BASV245	-	1
FASV7	FASV59	+	0.986313604194985
FASV7	FASV79	+	0.762893421700582
FASV7	FASV240	-	0.990000063934007
FASV7	FASV243	-	0.880732536380615
FASV7	FASV613	+	0.932958815750262
FASV7	BASV16	-	0.816481414083416
FASV7	BASV245	+	0.802943912629406
FASV9	FASV22	+	0.971949534467609
FASV9	FASV109	+	0.989670114065663
FASV9	FASV26	+	0.964370188641356
FASV9	FASV935	+	0.588683135339683
FASV9	BASV45	+	0.602652170525049
FASV9	BASV52	+	0.912891183691695
FASV10	FASV18	-	0.932828714170272
FASV10	FASV42	-	0.97018057291145
FASV10	FASV53	-	0.84650228999099
FASV10	FASV77	-	0.961424281548013
FASV10	FASV129	-	0.884681491805071
FASV10	BASV10	+	0.653665075262236
FASV10	BASV12	+	0.551903110687564
FASV13	FASV29	-	0.679352692090071
FASV13	FASV170	-	0.860021375969397
FASV13	FASV176	-	0.629126520338478
FASV13	BASV40	-	0.988864271724634
FASV16	BASV38	+	0.90707701742194
FASV16	BASV53	+	0.88040014354512
FASV17	FASV22	-	0.874575119413075
FASV17	FASV26	+	0.923303192534992
FASV17	FASV290	-	0.938384765038162
FASV17	FASV386	+	0.802072191463681
FASV17	BASV10	+	0.96799064242131
FASV17	BASV30	-	0.958676105661007
FASV18	FASV73	-	0.913223445181119
FASV18	FASV71	+	0.840113263640346
FASV18	FASV29	+	0.944500722026967
FASV18	FASV142	-	0.673187620654178
FASV18	FASV831	-	0.487172914395446
FASV21	FASV71	+	0.865256188535711
FASV21	FASV343	-	0.868591754460292
FASV21	FASV386	+	0.782326216859555
FASV21	FASV611	-	0.88268699304333
FASV21	FASV636	-	0.839226850930823
FASV22	BASV21	+	0.743605763600992
FASV27	FASV137	-	0.83766231382884
FASV27	FASV140	-	0.635451041764763
FASV27	FASV187	-	0.689550465027981
FASV27	BASV34	-	0.954610036661182
FASV27	BASV53	+	0.944286731986876
FASV33	FASV85	+	0.963967939249977
FASV3	FASV109	-	0.62438901512952
FASV3	FASV160	-	0.676827721046227
FASV3	BASV17	+	0.897945077385247
FASV3	BASV21	+	0.901470574696031
FASV3	BASV26	+	0.690692761929078
FASV3	BASV29	-	0.458055009531545
FASV34	FASV38	+	0.961294225672843
FASV34	FASV611	-	0.93521997759983
FASV34	BASV1	+	0.881824292161447
FASV40	FASV343	+	0.653248447847295
FASV40	FASV831	+	0.918568169293042
FASV40	BASV16	+	0.84498314957458
FASV40	BASV20	-	0.828130583629706
FASV38	FASV71	+	0.891684128507093
FASV38	FASV140	+	0.842395045640864
FASV38	FASV142	-	0.406274460861283
FASV38	FASV316	+	0.989593633174428
FASV38	FASV400	+	0.990920067818753
FASV38	FASV613	+	0.860198116230177
FASV38	BASV3	-	0.623352456129537
FASV38	BASV109	-	0.782384623165064
FASV42	FASV57	-	0.849105250876718
FASV42	FASV77	+	0.897756844133448
FASV47	FASV230	+	0.792796276423259
FASV47	FASV249	-	0.872294219295862
FASV47	FASV745	-	0.898144695432806
FASV47	BASV17	-	0.827363665927081
FASV47	BASV32	-	0.846640389513829
FASV48	FASV129	+	0.903017835329654
FASV50	FASV69	+	0.745256216943885
FASV50	FASV139	+	0.921040553197507
FASV50	FASV400	+	0.99397451236151
FASV50	FASV427	-	0.77752933155061
FASV50	FASV483	-	0.960428974469225
FASV50	FASV935	+	0.779978392077397
FASV53	FASV57	-	0.873229627242974
FASV53	FASV137	+	0.532205589769302
FASV53	FASV79	+	0.92095249296893
FASV53	BASV21	+	0.941982909943578
FASV57	FASV362	+	0.610858615885972
FASV57	FASV407	+	0.96787617474064
FASV57	FASV587	+	1
FASV57	FASV745	-	0.8247812157163
FASV57	BASV9	+	0.637001566171713
FASV57	BASV18	-	0.826761612989698
FASV59	FASV243	-	0.893397879214722
FASV59	BASV10	-	0.943309925077923
FASV59	BASV16	-	0.854353797832844
FASV59	BASV21	-	0.938203312743575
FASV59	BASV245	-	0.80013835396419
FASV1	FASV6	-	0.658947952732361
FASV1	BASV8	-	0.713721055698166
FASV66	FASV26	-	0.84404499947317
FASV66	FASV29	-	0.612478659171562
FASV66	FASV142	+	0.948973633509881
FASV66	FASV224	-	0.619706208928749
FASV66	FASV302	+	0.941067235167969
FASV66	FASV745	-	0.801381141898328
FASV66	BASV16	+	0.916343712537678
FASV69	FASV178	+	0.970505147795567
FASV77	FASV831	+	0.912379738318229
FASV81	FASV249	+	0.882283684538274
FASV81	BASV19	-	0.626294462989336
FASV81	BASV103	-	0.697426603558077
FASV84	FASV118	-	0.861572129423972
FASV84	FASV129	-	0.580217390411988
FASV84	FASV6	+	0.942387584605396
FASV84	FASV11	+	0.949806906260077
FASV84	FASV602	-	0.857963777909778
FASV84	FASV1207	-	0.720114414079187
FASV96	FASV11	+	0.873228308856285
FASV104	FASV213	+	0.951226233078495
FASV85	BASV8	+	0.6552588361503
FASV106	FASV178	-	0.618590515677967
FASV106	FASV230	-	0.812882076630473
FASV106	FASV11	-	0.551436123322504
FASV106	FASV290	+	0.930470569697254
FASV106	FASV400	-	0.558672799379354
FASV106	FASV407	-	0.490202736844333
FASV106	BASV10	-	0.478558061492805
FASV106	BASV17	-	0.789805939427635
FASV106	BASV27	-	0.73237038737973
FASV109	FASV341	-	0.806907999804094
FASV109	BASV109	+	0.833548114059226
FASV111	FASV449	-	0.901563841953703
FASV111	FASV516	-	0.844710782903636
FASV111	BASV48	-	0.82797067584632
FASV111	BASV51	-	0.567480732473719
FASV71	FASV6	-	0.530238067636713
FASV71	FASV362	-	0.822007351874511
FASV71	FASV407	+	0.939958636053939
FASV71	FASV587	-	0.926007912984096
FASV71	FASV611	+	0.916544628337484
FASV71	BASV28	-	0.69702164125326
FASV71	BASV35	-	0.859844062314322
FASV71	BASV40	-	0.629090770704474
FASV118	FASV26	-	0.514908915219107
FASV118	FASV302	-	0.51740536555453
FASV118	FASV341	-	0.864132410325012
FASV118	FASV636	+	0.910119912944823
FASV118	BASV11	+	0.905629915947481
FASV118	BASV26	-	0.75219521880749
FASV118	BASV33	-	0.843508240439864
FASV118	BASV35	-	0.78543228272153
FASV137	FASV129	-	0.755927841046504
FASV137	FASV290	-	0.654019582133518
FASV137	FASV745	-	0.659233311321929
FASV137	BASV26	-	0.586778985126006
FASV137	BASV33	-	0.781083058615583
FASV137	BASV35	-	0.582335477742305
FASV129	FASV142	+	0.973128421062108
FASV129	FASV341	-	0.783113697380051
FASV129	FASV636	+	0.954117433162693
FASV129	BASV28	-	0.600666044216548
FASV129	BASV35	-	0.823910063244229
FASV129	BASV51	+	0.954407560205345
FASV140	FASV6	-	0.601444288509555
FASV140	FASV362	-	0.838442464945858
FASV140	BASV1	+	0.93850661921101
FASV140	BASV5	+	0.950004363826778
FASV141	FASV249	-	1
FASV141	FASV516	-	0.890612661419922
FASV141	BASV20	+	0.756916412602728
FASV141	BASV23	-	0.863749267893616
FASV141	BASV25	-	0.813935333376655
FASV141	BASV35	+	0.647344713809719
FASV141	BASV40	+	0.884034692914453
FASV26	FASV587	+	0.748301935087484
FASV6	FASV195	-	0.958161613228931
FASV6	FASV449	-	1
FASV6	FASV613	-	0.94955731555264
FASV6	BASV5	-	0.916782832117548
FASV6	BASV48	+	0.802242700363168
FASV6	BASV52	-	0.932971299763112
FASV6	BASV57	-	0.873479387537952
FASV29	FASV173	+	0.938718206632916
FASV29	FASV449	-	0.721999505386603
FASV29	BASV8	-	0.654287704320983
FASV29	BASV11	+	0.81345096973665
FASV29	BASV72	+	0.988952322088525
FASV139	FASV902	-	1
FASV139	BASV3	-	0.787943370702386
FASV139	BASV12	-	0.928759038760462
FASV139	BASV34	-	0.848125041217723
FASV149	BASV20	+	0.839789681507495
FASV149	BASV109	-	0.920064052906307
FASV160	FASV142	-	0.867242797555876
FASV160	BASV45	+	0.932839071190045
FASV142	FASV252	-	0.997388536223966
FASV142	FASV302	-	0.913167061583794
FASV142	BASV1	+	0.954937141298285
FASV142	BASV8	+	0.756327107494915
FASV142	BASV11	-	0.934724301119202
FASV142	BASV16	-	0.847261877625327
FASV142	BASV25	+	0.650986615623773
FASV142	BASV27	+	0.950072332650341
FASV5	FASV79	-	0.7155722517718
FASV5	FASV407	-	0.624474042490492
FASV5	FASV483	+	0.76326424790251
FASV5	BASV22	+	0.983977097524602
FASV5	BASV24	+	0.996373138895638
FASV170	FASV902	-	1
FASV170	BASV20	-	0.924929178693717
FASV173	FASV230	+	0.830753452761771
FASV173	FASV243	-	0.946347823498982
FASV173	FASV252	-	0.879467444470277
FASV173	FASV362	+	0.732162603445741
FASV173	FASV400	+	0.969687292607006
FASV173	BASV12	-	0.808789337434806
FASV173	BASV38	-	0.717787663255164
FASV173	BASV48	+	0.821057879551105
FASV176	FASV362	+	0.960348980135195
FASV176	FASV400	+	0.988064742029727
FASV176	FASV449	+	0.987066138932981
FASV178	FASV224	-	1
FASV178	FASV386	-	0.950404419281146
FASV178	FASV401	-	0.932649580218098
FASV187	FASV407	+	0.897407405269806
FASV187	FASV636	-	1
FASV187	BASV12	-	0.964542914078444
FASV187	BASV17	-	0.91557480452326
FASV187	BASV109	+	0.984936201544679
FASV195	BASV17	-	0.938842328701492
FASV195	BASV20	+	0.951981704057759
FASV195	BASV30	-	1
FASV195	BASV109	-	0.973037386069524
FASV213	FASV79	-	0.941343601457878
FASV213	FASV613	+	0.97255872383406
FASV213	BASV4	+	0.761848179995895
FASV213	BASV8	-	0.887502682499095
FASV213	BASV10	-	0.809851573716135
FASV213	BASV22	+	0.655351468024575
FASV213	BASV24	+	0.920314666805996
FASV79	FASV243	-	0.715556156191595
FASV79	FASV587	-	0.66806405676079
FASV79	FASV611	+	0.745892766649612
FASV79	BASV29	+	0.987124558641069
FASV79	BASV34	+	0.986437234409567
FASV79	BASV38	+	0.982832432880711
FASV224	BASV8	+	0.840445509764025
FASV224	BASV21	-	1
FASV224	BASV45	-	0.952103501193763
FASV224	BASV49	-	0.952420030824045
FASV230	FASV483	+	0.965262119304737
FASV240	FASV243	+	0.876944667233957
FASV240	FASV745	-	0.960905911522215
FASV240	FASV902	-	0.89536554956837
FASV240	BASV32	+	0.985398596898295
FASV240	BASV40	+	0.992256231896882
FASV240	BASV72	+	0.775221245334264
FASV240	BASV245	-	0.901858278518025
FASV11	FASV249	-	0.851977493563939
FASV11	FASV386	+	0.906566142291161
FASV243	FASV587	+	0.992362693910942
FASV243	FASV610	+	0.992527404634207
FASV243	FASV745	+	0.987738767808426
FASV243	FASV902	+	0.965100781594971
FASV243	BASV1	+	0.975414956631304
FASV249	FASV386	+	0.826894555109547
FASV249	BASV9	-	0.945960755659957
FASV249	BASV11	-	0.934788353646083
FASV249	BASV57	+	0.970056605002155
FASV252	BASV33	+	0.83683232959052
FASV290	FASV401	-	0.935871344467342
FASV290	FASV427	-	0.905825418895134
FASV290	BASV19	+	0.963578156203405
FASV302	BASV21	-	1
FASV302	BASV49	-	0.966980844671663
FASV312	BASV17	+	0.660661980477749
FASV316	FASV602	+	0.824029370093401
FASV316	BASV17	+	0.668996208893058
FASV316	BASV21	-	0.929643457378029
FASV316	BASV23	-	0.908143941951604
FASV332	FASV980	+	0.842851114429479
FASV332	BASV3	-	0.901685633723001
FASV332	BASV5	-	0.873934202405074
FASV332	BASV18	+	0.775513973342606
FASV332	BASV20	+	0.937643190692906
FASV341	FASV343	-	0.875459678616151
FASV341	FASV483	-	0.685529455766135
FASV341	FASV935	-	0.818296413393239
FASV341	BASV1	+	0.823830883638412
FASV341	BASV40	+	0.935751237601777
FASV341	BASV48	+	0.960872260392541
FASV341	BASV53	+	0.952754356664436
FASV341	BASV72	+	0.986998457865323
FASV343	FASV356	+	0.971895929739553
FASV343	FASV400	+	0.926714795587432
FASV343	FASV610	+	0.727674850859371
FASV343	FASV636	-	0.897431424616169
FASV343	FASV831	-	0.818746647955307
FASV343	BASV9	+	0.893841833834823
FASV343	BASV27	-	0.965448803252039
FASV356	FASV401	-	1
FASV356	FASV602	-	0.961485021798969
FASV356	BASV48	+	0.94972061528525
FASV362	FASV401	+	0.898700438237088
FASV362	BASV8	-	0.669801737852325
FASV362	BASV17	-	0.791259235490221
FASV362	BASV19	-	0.53455604946223
FASV362	BASV23	+	0.952506384967819
FASV362	BASV34	-	0.558594163817486
FASV386	FASV902	-	0.791628199667725
FASV386	BASV1	+	0.922433147672763
FASV386	BASV19	+	0.918238487458977
FASV386	BASV26	+	0.942333366927903
FASV400	BASV51	+	0.924017866347512
FASV401	FASV449	-	1
FASV401	BASV3	-	0.973815520590111
FASV401	BASV5	-	0.940248350198086
FASV407	FASV902	+	0.772445642055464
FASV407	FASV1207	-	0.800573811325459
FASV407	BASV3	-	0.788111422688793
FASV407	BASV18	+	0.817132404640545
FASV427	FASV745	-	0.998451113487938
FASV427	BASV18	-	0.77107105822357
FASV427	BASV72	+	0.961420415142099
FASV449	FASV587	+	0.922281389397305
FASV449	BASV1	+	0.895218274557667
FASV449	BASV11	+	0.650518053822975
FASV449	BASV17	-	0.939995258248649
FASV449	BASV19	-	0.781274385434008
FASV449	BASV103	-	0.993011786859199
FASV483	BASV11	-	1
FASV483	BASV33	-	0.992598502408223
FASV587	BASV23	+	0.861723452901549
FASV602	FASV611	-	0.943491761026369
FASV602	FASV636	-	0.866910722044106
FASV602	BASV28	+	0.974407212784081
FASV602	BASV34	+	0.989399564158595
FASV610	BASV20	-	0.713225792363366
FASV610	BASV26	-	0.854659812541668
FASV610	BASV28	-	0.565900968514712
FASV610	BASV33	+	0.957782260260721
FASV610	BASV53	-	0.594947207254396
FASV610	BASV72	-	0.539741198470691
FASV611	FASV745	+	0.948795140189528
FASV611	BASV22	-	0.837879287508032
FASV611	BASV26	+	0.946556112401193
FASV611	BASV35	+	0.954663006668868
FASV611	BASV49	+	0.92451277417884
FASV611	BASV57	+	0.964391486214685
FASV611	BASV72	+	0.96276282133036
FASV611	BASV109	+	0.952282854279028
FASV613	BASV22	+	0.970313909148704
FASV636	BASV48	-	1
FASV745	BASV5	-	0.852165707946598
FASV745	BASV33	+	0.995654157785356
FASV831	FASV1207	+	0.972242324414683
FASV831	BASV19	+	0.821945228583076
FASV831	BASV22	-	0.90476257788314
FASV831	BASV24	-	0.870556531334467
FASV831	BASV34	+	0.71509615847597
FASV831	BASV38	+	0.910313303999539
FASV902	BASV18	-	0.722920208038567
FASV902	BASV48	-	0.661284002999497
FASV902	BASV52	+	0.807076545719084
FASV935	BASV27	+	0.992910578027247
FASV935	BASV29	+	0.99351048818113
FASV935	BASV34	+	0.986417722928132
FASV935	BASV38	+	0.978347199833348
FASV935	BASV49	+	0.987923623308804
FASV935	BASV53	+	0.991964207942226
FASV935	BASV245	+	0.957874135224046
FASV980	BASV4	+	0.973566874555086
FASV1207	BASV20	+	0.868353420044104
FASV1207	BASV30	-	1
FASV1207	BASV109	-	0.96448189825106
BASV1	BASV3	-	0.950529142522286
BASV1	BASV40	+	0.973227720609168
BASV3	BASV25	+	0.867978272101257
BASV3	BASV28	-	0.938325468174856
BASV3	BASV30	-	0.913213780844553
BASV3	BASV52	+	0.96049297573766
BASV4	BASV30	-	0.844771259912287
BASV5	BASV9	-	0.773396707101436
BASV5	BASV12	+	0.861331494829712
BASV5	BASV103	+	0.953891382066523
BASV5	BASV245	+	0.981921523828893
BASV6	BASV11	+	0.976243073963831
BASV6	BASV16	+	0.996070786126558
BASV6	BASV20	+	0.972237396992219
BASV6	BASV23	+	0.958458916130051
BASV6	BASV28	+	0.989353732354084
BASV6	BASV29	+	0.934413633378486
BASV6	BASV33	+	0.921912921671546
BASV6	BASV45	+	0.974606185348547
BASV6	BASV57	+	0.907953865848755
BASV6	BASV109	-	0.911461969638961
BASV8	BASV9	-	0.920009263696584
BASV8	BASV21	+	0.852074669007685
BASV8	BASV23	+	0.938268762168799
BASV9	BASV16	-	0.961407690767217
BASV9	BASV25	-	0.680638166778569
BASV9	BASV40	-	0.869852661571683
BASV9	BASV49	+	0.890665542366017
BASV10	BASV38	+	0.887717385478064
BASV10	BASV45	+	0.934310179169837
BASV10	BASV52	+	0.922586513888479
BASV10	BASV57	+	0.972218878067618
BASV10	BASV245	+	0.927007034030565
BASV11	BASV17	+	0.893870483343042
BASV11	BASV22	+	0.983831595731475
BASV11	BASV23	+	0.85630715361437
BASV11	BASV26	+	0.842243780596083
BASV11	BASV27	+	0.829710634366763
BASV11	BASV32	+	0.919642782937757
BASV11	BASV34	+	0.982421351754885
BASV12	BASV24	-	0.64691118549047
BASV12	BASV30	-	0.850297997094623
BASV12	BASV33	-	0.645813534522843
BASV12	BASV109	-	0.618734004363481
BASV16	BASV103	-	0.820104461327043
BASV17	BASV19	+	0.923602903514404
BASV17	BASV27	+	0.943104432203389
BASV17	BASV49	+	0.942267125736639
BASV19	BASV51	-	0.675513679447938
BASV19	BASV109	-	0.841498743412106
BASV20	BASV21	-	0.606458478025276
BASV20	BASV38	-	0.566684160366999
BASV20	BASV57	+	0.942669988618104
BASV21	BASV38	-	0.532775945694245
BASV21	BASV49	-	0.853848825857456
BASV22	BASV26	+	0.954149571689928
BASV22	BASV32	+	0.930185140323088
BASV23	BASV49	+	0.943132113626744
BASV23	BASV72	+	0.95459250370146
BASV24	BASV27	+	0.936533057049156
BASV25	BASV28	-	0.628986738883907
BASV25	BASV35	-	0.815250219075007
BASV25	BASV40	-	0.562426493121144
BASV26	BASV29	-	0.56219793053127
BASV26	BASV32	-	0.56268351567029
BASV26	BASV45	+	0.911183657876041
BASV27	BASV49	-	0.795692484446694
BASV28	BASV45	+	0.927858400118545
BASV28	BASV53	+	0.917348381208776
BASV33	BASV48	-	0.680994584939325
BASV33	BASV49	-	0.712079205520892
BASV33	BASV109	-	0.620378068302845
BASV34	BASV40	+	0.949076647823529
BASV34	BASV109	-	0.591036593023942
BASV38	BASV245	-	0.547494375425168
BASV40	BASV51	-	0.832986979563605
BASV45	BASV49	-	0.912393889762672
BASV48	BASV53	+	0.908718165412225
BASV48	BASV109	+	0.940717043334404
