# Supplementary material for: Microbial interactions mediate the fairy ring type effects on alpine meadow plant communities on the Tibetan plateau
Source: Environ Microbiome. 2026 Mar 10;21:55. doi: 10.1186/s40793-026-00873-z (PMC13088534; doi:10.1186/s40793-026-00873-z)
Supplement: Supplementary file 2 — Supplementary Material 2 [file 40793_2026_873_MOESM2_ESM.zip › co-occurrence network/cross-K/T3/Clitocybe_20on_network.gexf]

<?xml version="1.0" encoding="UTF-8"?>
<gexf xmlns="http://www.gexf.net/1.3" xmlns:viz="http://www.gexf.net/1.3/viz" xmlns:xsi="http://www.w3.org/2001/XMLSchema-instance" xsi:schemaLocation="http://www.gexf.net/1.3 http://www.gexf.net/1.3/gexf.xsd" version="1.3">
  <meta lastmodifieddate="2026-01-14">
    <creator>trans_network class</creator>
    <description>igraph -&gt; gexf converted file</description>
    <keywords>igraph, gexf, R, rgexf</keywords>
  </meta>
  <graph mode="static" defaultedgetype="undirected">
    <attributes class="node" mode="static">
      <attribute id="att1" title="taxa" type="string"/>
      <attribute id="att2" title="RelativeAbundance" type="float"/>
    </attributes>
    <attributes class="edge" mode="static">
      <attribute id="att1" title="label" type="string"/>
    </attributes>
    <nodes>
      <node id="1" label="FASV4">
        <attvalues>
          <attvalue for="att1" value="FASV4"/>
          <attvalue for="att2" value="20.2190783065387"/>
        </attvalues>
        <viz:color r="255" g="99" b="71" a="1"/>
        <viz:position x="61.3076291006886" y="-166.85203544297" z="0"/>
        <viz:size value="5"/>
      </node>
      <node id="2" label="FASV7">
        <attvalues>
          <attvalue for="att1" value="FASV7"/>
          <attvalue for="att2" value="1.854323749053"/>
        </attvalues>
        <viz:color r="255" g="99" b="71" a="1"/>
        <viz:position x="-73.9261726595613" y="66.9218647652223" z="0"/>
        <viz:size value="5"/>
      </node>
      <node id="3" label="FASV9">
        <attvalues>
          <attvalue for="att1" value="FASV9"/>
          <attvalue for="att2" value="0.318231272108624"/>
        </attvalues>
        <viz:color r="255" g="99" b="71" a="1"/>
        <viz:position x="12.8915349225522" y="-196.488512605192" z="0"/>
        <viz:size value="5"/>
      </node>
      <node id="4" label="FASV10">
        <attvalues>
          <attvalue for="att1" value="FASV10"/>
          <attvalue for="att2" value="0.357535492470489"/>
        </attvalues>
        <viz:color r="255" g="99" b="71" a="1"/>
        <viz:position x="-127.244702773498" y="10.7871363364055" z="0"/>
        <viz:size value="5"/>
      </node>
      <node id="5" label="FASV13">
        <attvalues>
          <attvalue for="att1" value="FASV13"/>
          <attvalue for="att2" value="0.162533394346648"/>
        </attvalues>
        <viz:color r="255" g="99" b="71" a="1"/>
        <viz:position x="39.2671558575644" y="26.160995023639" z="0"/>
        <viz:size value="5"/>
      </node>
      <node id="6" label="FASV16">
        <attvalues>
          <attvalue for="att1" value="FASV16"/>
          <attvalue for="att2" value="0.0769944993079039"/>
        </attvalues>
        <viz:color r="255" g="99" b="71" a="1"/>
        <viz:position x="167.806421475877" y="161.438281797428" z="0"/>
        <viz:size value="5"/>
      </node>
      <node id="7" label="FASV17">
        <attvalues>
          <attvalue for="att1" value="FASV17"/>
          <attvalue for="att2" value="0.118767100658678"/>
        </attvalues>
        <viz:color r="255" g="99" b="71" a="1"/>
        <viz:position x="-208.523176907589" y="-4.48300600456739" z="0"/>
        <viz:size value="5"/>
      </node>
      <node id="8" label="FASV18">
        <attvalues>
          <attvalue for="att1" value="FASV18"/>
          <attvalue for="att2" value="1.47476270314301"/>
        </attvalues>
        <viz:color r="255" g="99" b="71" a="1"/>
        <viz:position x="42.6394874456852" y="-136.034042741216" z="0"/>
        <viz:size value="5"/>
      </node>
      <node id="9" label="FASV21">
        <attvalues>
          <attvalue for="att1" value="FASV21"/>
          <attvalue for="att2" value="1.33520423953929"/>
        </attvalues>
        <viz:color r="255" g="99" b="71" a="1"/>
        <viz:position x="192.241101701197" y="19.3101014853074" z="0"/>
        <viz:size value="5"/>
      </node>
      <node id="10" label="FASV22">
        <attvalues>
          <attvalue for="att1" value="FASV22"/>
          <attvalue for="att2" value="9.83849193314105"/>
        </attvalues>
        <viz:color r="255" g="99" b="71" a="1"/>
        <viz:position x="97.6630573402488" y="-229.425997291255" z="0"/>
        <viz:size value="5"/>
      </node>
      <node id="11" label="FASV27">
        <attvalues>
          <attvalue for="att1" value="FASV27"/>
          <attvalue for="att2" value="0.373295155707372"/>
        </attvalues>
        <viz:color r="255" g="99" b="71" a="1"/>
        <viz:position x="179.245807482373" y="-103.448357409461" z="0"/>
        <viz:size value="5"/>
      </node>
      <node id="12" label="FASV33">
        <attvalues>
          <attvalue for="att1" value="FASV33"/>
          <attvalue for="att2" value="0.509435861018758"/>
        </attvalues>
        <viz:color r="255" g="99" b="71" a="1"/>
        <viz:position x="52.790800482003" y="204.214670118894" z="0"/>
        <viz:size value="5"/>
      </node>
      <node id="13" label="FASV3">
        <attvalues>
          <attvalue for="att1" value="FASV3"/>
          <attvalue for="att2" value="0.240477270957979"/>
        </attvalues>
        <viz:color r="255" g="99" b="71" a="1"/>
        <viz:position x="-216.010709200876" y="-76.16390376745" z="0"/>
        <viz:size value="5"/>
      </node>
      <node id="14" label="FASV34">
        <attvalues>
          <attvalue for="att1" value="FASV34"/>
          <attvalue for="att2" value="1.71998686061812"/>
        </attvalues>
        <viz:color r="255" g="99" b="71" a="1"/>
        <viz:position x="-38.227757894062" y="214.871426978599" z="0"/>
        <viz:size value="5"/>
      </node>
      <node id="15" label="FASV40">
        <attvalues>
          <attvalue for="att1" value="FASV40"/>
          <attvalue for="att2" value="0.989251150170603"/>
        </attvalues>
        <viz:color r="255" g="99" b="71" a="1"/>
        <viz:position x="-60.7252107756634" y="-107.571282107446" z="0"/>
        <viz:size value="5"/>
      </node>
      <node id="16" label="FASV38">
        <attvalues>
          <attvalue for="att1" value="FASV38"/>
          <attvalue for="att2" value="0.0895262797131361"/>
        </attvalues>
        <viz:color r="255" g="99" b="71" a="1"/>
        <viz:position x="-187.186319094503" y="235.788587876417" z="0"/>
        <viz:size value="5"/>
      </node>
      <node id="17" label="FASV42">
        <attvalues>
          <attvalue for="att1" value="FASV42"/>
          <attvalue for="att2" value="1.60985909342063"/>
        </attvalues>
        <viz:color r="255" g="99" b="71" a="1"/>
        <viz:position x="-4.70488155369645" y="106.639867756036" z="0"/>
        <viz:size value="5"/>
      </node>
      <node id="18" label="FASV47">
        <attvalues>
          <attvalue for="att1" value="FASV47"/>
          <attvalue for="att2" value="0.486176117084804"/>
        </attvalues>
        <viz:color r="255" g="99" b="71" a="1"/>
        <viz:position x="-250" y="166.511236598165" z="0"/>
        <viz:size value="5"/>
      </node>
      <node id="19" label="FASV48">
        <attvalues>
          <attvalue for="att1" value="FASV48"/>
          <attvalue for="att2" value="0.0754754956224213"/>
        </attvalues>
        <viz:color r="255" g="99" b="71" a="1"/>
        <viz:position x="-182.54952402168" y="214.419384784102" z="0"/>
        <viz:size value="5"/>
      </node>
      <node id="20" label="FASV50">
        <attvalues>
          <attvalue for="att1" value="FASV50"/>
          <attvalue for="att2" value="0.576177085449654"/>
        </attvalues>
        <viz:color r="255" g="99" b="71" a="1"/>
        <viz:position x="189.206604194907" y="-108.312990084266" z="0"/>
        <viz:size value="5"/>
      </node>
      <node id="21" label="FASV53">
        <attvalues>
          <attvalue for="att1" value="FASV53"/>
          <attvalue for="att2" value="0.251015359026015"/>
        </attvalues>
        <viz:color r="255" g="99" b="71" a="1"/>
        <viz:position x="250" y="225.101740869443" z="0"/>
        <viz:size value="5"/>
      </node>
      <node id="22" label="FASV57">
        <attvalues>
          <attvalue for="att1" value="FASV57"/>
          <attvalue for="att2" value="0.945674731943318"/>
        </attvalues>
        <viz:color r="255" g="99" b="71" a="1"/>
        <viz:position x="93.1763975275156" y="-190.04708768889" z="0"/>
        <viz:size value="5"/>
      </node>
      <node id="23" label="FASV59">
        <attvalues>
          <attvalue for="att1" value="FASV59"/>
          <attvalue for="att2" value="0.236205073092559"/>
        </attvalues>
        <viz:color r="255" g="99" b="71" a="1"/>
        <viz:position x="204.632241824138" y="-3.65822375611558" z="0"/>
        <viz:size value="5"/>
      </node>
      <node id="24" label="FASV1">
        <attvalues>
          <attvalue for="att1" value="FASV1"/>
          <attvalue for="att2" value="0.685925101725778"/>
        </attvalues>
        <viz:color r="255" g="99" b="71" a="1"/>
        <viz:position x="154.525635144117" y="44.7724048158804" z="0"/>
        <viz:size value="5"/>
      </node>
      <node id="25" label="FASV66">
        <attvalues>
          <attvalue for="att1" value="FASV66"/>
          <attvalue for="att2" value="0.397599214675095"/>
        </attvalues>
        <viz:color r="255" g="99" b="71" a="1"/>
        <viz:position x="120.642709246292" y="74.3845498122232" z="0"/>
        <viz:size value="5"/>
      </node>
      <node id="26" label="FASV69">
        <attvalues>
          <attvalue for="att1" value="FASV69"/>
          <attvalue for="att2" value="0.308642561344014"/>
        </attvalues>
        <viz:color r="255" g="99" b="71" a="1"/>
        <viz:position x="181.387863125277" y="-98.2548922817418" z="0"/>
        <viz:size value="5"/>
      </node>
      <node id="27" label="FASV73">
        <attvalues>
          <attvalue for="att1" value="FASV73"/>
          <attvalue for="att2" value="1.41628106125192"/>
        </attvalues>
        <viz:color r="255" g="99" b="71" a="1"/>
        <viz:position x="22.3747984560458" y="40.5647182563602" z="0"/>
        <viz:size value="5"/>
      </node>
      <node id="28" label="FASV77">
        <attvalues>
          <attvalue for="att1" value="FASV77"/>
          <attvalue for="att2" value="0.522347392345361"/>
        </attvalues>
        <viz:color r="255" g="99" b="71" a="1"/>
        <viz:position x="-106.068795307866" y="167.397411264607" z="0"/>
        <viz:size value="5"/>
      </node>
      <node id="29" label="FASV81">
        <attvalues>
          <attvalue for="att1" value="FASV81"/>
          <attvalue for="att2" value="0.524151209221871"/>
        </attvalues>
        <viz:color r="255" g="99" b="71" a="1"/>
        <viz:position x="-232.931367774372" y="178.857443172825" z="0"/>
        <viz:size value="5"/>
      </node>
      <node id="30" label="FASV84">
        <attvalues>
          <attvalue for="att1" value="FASV84"/>
          <attvalue for="att2" value="0.140412903176806"/>
        </attvalues>
        <viz:color r="255" g="99" b="71" a="1"/>
        <viz:position x="-206.180115451388" y="61.5842358268179" z="0"/>
        <viz:size value="5"/>
      </node>
      <node id="31" label="FASV96">
        <attvalues>
          <attvalue for="att1" value="FASV96"/>
          <attvalue for="att2" value="0.289939828466509"/>
        </attvalues>
        <viz:color r="255" g="99" b="71" a="1"/>
        <viz:position x="23.711336173085" y="-147.661591860318" z="0"/>
        <viz:size value="5"/>
      </node>
      <node id="32" label="FASV104">
        <attvalues>
          <attvalue for="att1" value="FASV104"/>
          <attvalue for="att2" value="0.079842631218184"/>
        </attvalues>
        <viz:color r="255" g="99" b="71" a="1"/>
        <viz:position x="167.139957911793" y="-104.883940368391" z="0"/>
        <viz:size value="5"/>
      </node>
      <node id="33" label="FASV85">
        <attvalues>
          <attvalue for="att1" value="FASV85"/>
          <attvalue for="att2" value="0.107374573017558"/>
        </attvalues>
        <viz:color r="255" g="99" b="71" a="1"/>
        <viz:position x="221.514506866857" y="210.798690608755" z="0"/>
        <viz:size value="5"/>
      </node>
      <node id="34" label="FASV106">
        <attvalues>
          <attvalue for="att1" value="FASV106"/>
          <attvalue for="att2" value="1.06415701941097"/>
        </attvalues>
        <viz:color r="255" g="99" b="71" a="1"/>
        <viz:position x="-189.034177462865" y="190.643495329769" z="0"/>
        <viz:size value="5"/>
      </node>
      <node id="35" label="FASV109">
        <attvalues>
          <attvalue for="att1" value="FASV109"/>
          <attvalue for="att2" value="0.080127444409212"/>
        </attvalues>
        <viz:color r="255" g="99" b="71" a="1"/>
        <viz:position x="-148.12482643855" y="-13.6768556553276" z="0"/>
        <viz:size value="5"/>
      </node>
      <node id="36" label="FASV111">
        <attvalues>
          <attvalue for="att1" value="FASV111"/>
          <attvalue for="att2" value="0.29069933030925"/>
        </attvalues>
        <viz:color r="255" g="99" b="71" a="1"/>
        <viz:position x="94.046554379225" y="-204.763140361771" z="0"/>
        <viz:size value="5"/>
      </node>
      <node id="37" label="FASV71">
        <attvalues>
          <attvalue for="att1" value="FASV71"/>
          <attvalue for="att2" value="0.13803945991824"/>
        </attvalues>
        <viz:color r="255" g="99" b="71" a="1"/>
        <viz:position x="126.136250932331" y="112.985270204621" z="0"/>
        <viz:size value="5"/>
      </node>
      <node id="38" label="FASV118">
        <attvalues>
          <attvalue for="att1" value="FASV118"/>
          <attvalue for="att2" value="0.521777765963305"/>
        </attvalues>
        <viz:color r="255" g="99" b="71" a="1"/>
        <viz:position x="-223.191350366877" y="-31.0204098430543" z="0"/>
        <viz:size value="5"/>
      </node>
      <node id="39" label="FASV137">
        <attvalues>
          <attvalue for="att1" value="FASV137"/>
          <attvalue for="att2" value="0.146868668840108"/>
        </attvalues>
        <viz:color r="255" g="99" b="71" a="1"/>
        <viz:position x="-8.49788744526083" y="129.056098052123" z="0"/>
        <viz:size value="5"/>
      </node>
      <node id="40" label="FASV129">
        <attvalues>
          <attvalue for="att1" value="FASV129"/>
          <attvalue for="att2" value="0.0811717594429814"/>
        </attvalues>
        <viz:color r="255" g="99" b="71" a="1"/>
        <viz:position x="-72.464142107125" y="-23.0976271400133" z="0"/>
        <viz:size value="5"/>
      </node>
      <node id="41" label="FASV140">
        <attvalues>
          <attvalue for="att1" value="FASV140"/>
          <attvalue for="att2" value="0.424181779171042"/>
        </attvalues>
        <viz:color r="255" g="99" b="71" a="1"/>
        <viz:position x="-154.802977209246" y="-188.577575118159" z="0"/>
        <viz:size value="5"/>
      </node>
      <node id="42" label="FASV141">
        <attvalues>
          <attvalue for="att1" value="FASV141"/>
          <attvalue for="att2" value="1.37859078230589"/>
        </attvalues>
        <viz:color r="255" g="99" b="71" a="1"/>
        <viz:position x="-216.652493223051" y="182.849166962611" z="0"/>
        <viz:size value="5"/>
      </node>
      <node id="43" label="FASV26">
        <attvalues>
          <attvalue for="att1" value="FASV26"/>
          <attvalue for="att2" value="0.0806021330609253"/>
        </attvalues>
        <viz:color r="255" g="99" b="71" a="1"/>
        <viz:position x="-229.949132834326" y="-105.899680615547" z="0"/>
        <viz:size value="5"/>
      </node>
      <node id="44" label="FASV6">
        <attvalues>
          <attvalue for="att1" value="FASV6"/>
          <attvalue for="att2" value="0.187312141966084"/>
        </attvalues>
        <viz:color r="255" g="99" b="71" a="1"/>
        <viz:position x="159.724011806445" y="221.881051686299" z="0"/>
        <viz:size value="5"/>
      </node>
      <node id="45" label="FASV29">
        <attvalues>
          <attvalue for="att1" value="FASV29"/>
          <attvalue for="att2" value="0.0926592248144442"/>
        </attvalues>
        <viz:color r="255" g="99" b="71" a="1"/>
        <viz:position x="-74.1660069563215" y="191.018562884381" z="0"/>
        <viz:size value="5"/>
      </node>
      <node id="46" label="FASV139">
        <attvalues>
          <attvalue for="att1" value="FASV139"/>
          <attvalue for="att2" value="0.416396885282943"/>
        </attvalues>
        <viz:color r="255" g="99" b="71" a="1"/>
        <viz:position x="-48.2755672260726" y="77.0295339562884" z="0"/>
        <viz:size value="5"/>
      </node>
      <node id="47" label="FASV149">
        <attvalues>
          <attvalue for="att1" value="FASV149"/>
          <attvalue for="att2" value="0.0969314226798643"/>
        </attvalues>
        <viz:color r="255" g="99" b="71" a="1"/>
        <viz:position x="239.510455986058" y="186.354206718745" z="0"/>
        <viz:size value="5"/>
      </node>
      <node id="48" label="FASV160">
        <attvalues>
          <attvalue for="att1" value="FASV160"/>
          <attvalue for="att2" value="0.113070836838118"/>
        </attvalues>
        <viz:color r="255" g="99" b="71" a="1"/>
        <viz:position x="173.794204256101" y="199.218467417378" z="0"/>
        <viz:size value="5"/>
      </node>
      <node id="49" label="FASV142">
        <attvalues>
          <attvalue for="att1" value="FASV142"/>
          <attvalue for="att2" value="0.153799123155123"/>
        </attvalues>
        <viz:color r="255" g="99" b="71" a="1"/>
        <viz:position x="-206.018200996011" y="-217.052280874232" z="0"/>
        <viz:size value="5"/>
      </node>
      <node id="50" label="FASV5">
        <attvalues>
          <attvalue for="att1" value="FASV5"/>
          <attvalue for="att2" value="0.303800737096538"/>
        </attvalues>
        <viz:color r="255" g="99" b="71" a="1"/>
        <viz:position x="69.7573648287697" y="238.118567352283" z="0"/>
        <viz:size value="5"/>
      </node>
      <node id="51" label="FASV170">
        <attvalues>
          <attvalue for="att1" value="FASV170"/>
          <attvalue for="att2" value="1.97394528928476"/>
        </attvalues>
        <viz:color r="255" g="99" b="71" a="1"/>
        <viz:position x="-228.790506387741" y="-137.016458283661" z="0"/>
        <viz:size value="5"/>
      </node>
      <node id="52" label="FASV173">
        <attvalues>
          <attvalue for="att1" value="FASV173"/>
          <attvalue for="att2" value="0.116963283782167"/>
        </attvalues>
        <viz:color r="255" g="99" b="71" a="1"/>
        <viz:position x="-91.143616963534" y="-129.142642912856" z="0"/>
        <viz:size value="5"/>
      </node>
      <node id="53" label="FASV176">
        <attvalues>
          <attvalue for="att1" value="FASV176"/>
          <attvalue for="att2" value="0.182280442257923"/>
        </attvalues>
        <viz:color r="255" g="99" b="71" a="1"/>
        <viz:position x="-92.5910571614547" y="-75.6315749543279" z="0"/>
        <viz:size value="5"/>
      </node>
      <node id="54" label="FASV178">
        <attvalues>
          <attvalue for="att1" value="FASV178"/>
          <attvalue for="att2" value="0.0704437959142598"/>
        </attvalues>
        <viz:color r="255" g="99" b="71" a="1"/>
        <viz:position x="199.186928203982" y="53.3016464379646" z="0"/>
        <viz:size value="5"/>
      </node>
      <node id="55" label="FASV187">
        <attvalues>
          <attvalue for="att1" value="FASV187"/>
          <attvalue for="att2" value="0.212850391428262"/>
        </attvalues>
        <viz:color r="255" g="99" b="71" a="1"/>
        <viz:position x="-206.86666659403" y="-199.787517627685" z="0"/>
        <viz:size value="5"/>
      </node>
      <node id="56" label="FASV195">
        <attvalues>
          <attvalue for="att1" value="FASV195"/>
          <attvalue for="att2" value="0.079273004836128"/>
        </attvalues>
        <viz:color r="255" g="99" b="71" a="1"/>
        <viz:position x="194.592802424198" y="-142.721417265094" z="0"/>
        <viz:size value="5"/>
      </node>
      <node id="57" label="FASV213">
        <attvalues>
          <attvalue for="att1" value="FASV213"/>
          <attvalue for="att2" value="0.14088759182852"/>
        </attvalues>
        <viz:color r="255" g="99" b="71" a="1"/>
        <viz:position x="-65.0577953828771" y="220.357944736333" z="0"/>
        <viz:size value="5"/>
      </node>
      <node id="58" label="FASV79">
        <attvalues>
          <attvalue for="att1" value="FASV79"/>
          <attvalue for="att2" value="0.139273650412694"/>
        </attvalues>
        <viz:color r="255" g="99" b="71" a="1"/>
        <viz:position x="-63.7450113916328" y="-84.736657254694" z="0"/>
        <viz:size value="5"/>
      </node>
      <node id="59" label="FASV224">
        <attvalues>
          <attvalue for="att1" value="FASV224"/>
          <attvalue for="att2" value="0.55044896052679"/>
        </attvalues>
        <viz:color r="255" g="99" b="71" a="1"/>
        <viz:position x="-40.1860982381443" y="165.997961689902" z="0"/>
        <viz:size value="5"/>
      </node>
      <node id="60" label="FASV230">
        <attvalues>
          <attvalue for="att1" value="FASV230"/>
          <attvalue for="att2" value="0.0946529171516402"/>
        </attvalues>
        <viz:color r="255" g="99" b="71" a="1"/>
        <viz:position x="172.85762097923" y="25.0971908548159" z="0"/>
        <viz:size value="5"/>
      </node>
      <node id="61" label="FASV240">
        <attvalues>
          <attvalue for="att1" value="FASV240"/>
          <attvalue for="att2" value="0.118577225197993"/>
        </attvalues>
        <viz:color r="255" g="99" b="71" a="1"/>
        <viz:position x="49.3482304367328" y="15.7674030116201" z="0"/>
        <viz:size value="5"/>
      </node>
      <node id="62" label="FASV11">
        <attvalues>
          <attvalue for="att1" value="FASV11"/>
          <attvalue for="att2" value="0.140223027716121"/>
        </attvalues>
        <viz:color r="255" g="99" b="71" a="1"/>
        <viz:position x="-220.301082724725" y="-120.190547899165" z="0"/>
        <viz:size value="5"/>
      </node>
      <node id="63" label="FASV243">
        <attvalues>
          <attvalue for="att1" value="FASV243"/>
          <attvalue for="att2" value="0.186837453314371"/>
        </attvalues>
        <viz:color r="255" g="99" b="71" a="1"/>
        <viz:position x="235.786688970937" y="52.6987420925101" z="0"/>
        <viz:size value="5"/>
      </node>
      <node id="64" label="FASV249">
        <attvalues>
          <attvalue for="att1" value="FASV249"/>
          <attvalue for="att2" value="0.379750921370673"/>
        </attvalues>
        <viz:color r="255" g="99" b="71" a="1"/>
        <viz:position x="4.4185678112612" y="-77.7578822008756" z="0"/>
        <viz:size value="5"/>
      </node>
      <node id="65" label="FASV252">
        <attvalues>
          <attvalue for="att1" value="FASV252"/>
          <attvalue for="att2" value="0.11421008960223"/>
        </attvalues>
        <viz:color r="255" g="99" b="71" a="1"/>
        <viz:position x="-134.251295443556" y="-139.656077386786" z="0"/>
        <viz:size value="5"/>
      </node>
      <node id="66" label="FASV290">
        <attvalues>
          <attvalue for="att1" value="FASV290"/>
          <attvalue for="att2" value="0.105001129758991"/>
        </attvalues>
        <viz:color r="255" g="99" b="71" a="1"/>
        <viz:position x="-176.164965373963" y="133.493329168111" z="0"/>
        <viz:size value="5"/>
      </node>
      <node id="67" label="FASV302">
        <attvalues>
          <attvalue for="att1" value="FASV302"/>
          <attvalue for="att2" value="0.13414701297419"/>
        </attvalues>
        <viz:color r="255" g="99" b="71" a="1"/>
        <viz:position x="56.6888024013605" y="-12.7200042133134" z="0"/>
        <viz:size value="5"/>
      </node>
      <node id="68" label="FASV312">
        <attvalues>
          <attvalue for="att1" value="FASV312"/>
          <attvalue for="att2" value="0.351269602267872"/>
        </attvalues>
        <viz:color r="255" g="99" b="71" a="1"/>
        <viz:position x="102.930271637224" y="4.84370868697727" z="0"/>
        <viz:size value="5"/>
      </node>
      <node id="69" label="FASV316">
        <attvalues>
          <attvalue for="att1" value="FASV316"/>
          <attvalue for="att2" value="0.183134881831007"/>
        </attvalues>
        <viz:color r="255" g="99" b="71" a="1"/>
        <viz:position x="200.291540057789" y="69.2147249202924" z="0"/>
        <viz:size value="5"/>
      </node>
      <node id="70" label="FASV332">
        <attvalues>
          <attvalue for="att1" value="FASV332"/>
          <attvalue for="att2" value="0.0808869462519533"/>
        </attvalues>
        <viz:color r="255" g="99" b="71" a="1"/>
        <viz:position x="0.70119282697712" y="-86.8064722317636" z="0"/>
        <viz:size value="5"/>
      </node>
      <node id="71" label="FASV341">
        <attvalues>
          <attvalue for="att1" value="FASV341"/>
          <attvalue for="att2" value="0.631715657700115"/>
        </attvalues>
        <viz:color r="255" g="99" b="71" a="1"/>
        <viz:position x="169.335995611181" y="-20.6832149342986" z="0"/>
        <viz:size value="5"/>
      </node>
      <node id="72" label="FASV343">
        <attvalues>
          <attvalue for="att1" value="FASV343"/>
          <attvalue for="att2" value="0.524436022412899"/>
        </attvalues>
        <viz:color r="255" g="99" b="71" a="1"/>
        <viz:position x="161.625250720976" y="-76.4101800759013" z="0"/>
        <viz:size value="5"/>
      </node>
      <node id="73" label="FASV356">
        <attvalues>
          <attvalue for="att1" value="FASV356"/>
          <attvalue for="att2" value="0.230603747002341"/>
        </attvalues>
        <viz:color r="255" g="99" b="71" a="1"/>
        <viz:position x="-12.8975970095342" y="-244.756479874073" z="0"/>
        <viz:size value="5"/>
      </node>
      <node id="74" label="FASV362">
        <attvalues>
          <attvalue for="att1" value="FASV362"/>
          <attvalue for="att2" value="0.155602940031633"/>
        </attvalues>
        <viz:color r="255" g="99" b="71" a="1"/>
        <viz:position x="139.659870772806" y="-15.7024236902675" z="0"/>
        <viz:size value="5"/>
      </node>
      <node id="75" label="FASV386">
        <attvalues>
          <attvalue for="att1" value="FASV386"/>
          <attvalue for="att2" value="0.0825958253981214"/>
        </attvalues>
        <viz:color r="255" g="99" b="71" a="1"/>
        <viz:position x="-240.369538399733" y="116.30761853945" z="0"/>
        <viz:size value="5"/>
      </node>
      <node id="76" label="FASV400">
        <attvalues>
          <attvalue for="att1" value="FASV400"/>
          <attvalue for="att2" value="0.0800325066788693"/>
        </attvalues>
        <viz:color r="255" g="99" b="71" a="1"/>
        <viz:position x="-54.9949287946699" y="-184.908710794744" z="0"/>
        <viz:size value="5"/>
      </node>
      <node id="77" label="FASV401">
        <attvalues>
          <attvalue for="att1" value="FASV401"/>
          <attvalue for="att2" value="0.266205395880842"/>
        </attvalues>
        <viz:color r="255" g="99" b="71" a="1"/>
        <viz:position x="130.193310925915" y="173.025011659703" z="0"/>
        <viz:size value="5"/>
      </node>
      <node id="78" label="FASV407">
        <attvalues>
          <attvalue for="att1" value="FASV407"/>
          <attvalue for="att2" value="0.0851591441173734"/>
        </attvalues>
        <viz:color r="255" g="99" b="71" a="1"/>
        <viz:position x="211.795876727757" y="135.734897164179" z="0"/>
        <viz:size value="5"/>
      </node>
      <node id="79" label="FASV427">
        <attvalues>
          <attvalue for="att1" value="FASV427"/>
          <attvalue for="att2" value="0.165286588526585"/>
        </attvalues>
        <viz:color r="255" g="99" b="71" a="1"/>
        <viz:position x="-100.396153425885" y="62.9578204883442" z="0"/>
        <viz:size value="5"/>
      </node>
      <node id="80" label="FASV449">
        <attvalues>
          <attvalue for="att1" value="FASV449"/>
          <attvalue for="att2" value="0.0765198106561906"/>
        </attvalues>
        <viz:color r="255" g="99" b="71" a="1"/>
        <viz:position x="-4.52818270063912" y="-186.673562536998" z="0"/>
        <viz:size value="5"/>
      </node>
      <node id="81" label="FASV483">
        <attvalues>
          <attvalue for="att1" value="FASV483"/>
          <attvalue for="att2" value="0.301807044759342"/>
        </attvalues>
        <viz:color r="255" g="99" b="71" a="1"/>
        <viz:position x="241.101432449518" y="135.845126258363" z="0"/>
        <viz:size value="5"/>
      </node>
      <node id="82" label="FASV516">
        <attvalues>
          <attvalue for="att1" value="FASV516"/>
          <attvalue for="att2" value="0.212850391428262"/>
        </attvalues>
        <viz:color r="255" g="99" b="71" a="1"/>
        <viz:position x="201.31735030143" y="-250" z="0"/>
        <viz:size value="5"/>
      </node>
      <node id="83" label="FASV587">
        <attvalues>
          <attvalue for="att1" value="FASV587"/>
          <attvalue for="att2" value="0.0970263604102069"/>
        </attvalues>
        <viz:color r="255" g="99" b="71" a="1"/>
        <viz:position x="-179.810313697024" y="197.217112560164" z="0"/>
        <viz:size value="5"/>
      </node>
      <node id="84" label="FASV602">
        <attvalues>
          <attvalue for="att1" value="FASV602"/>
          <attvalue for="att2" value="0.0714881109480292"/>
        </attvalues>
        <viz:color r="255" g="99" b="71" a="1"/>
        <viz:position x="6.95530889418131" y="-212.167863957677" z="0"/>
        <viz:size value="5"/>
      </node>
      <node id="85" label="FASV610">
        <attvalues>
          <attvalue for="att1" value="FASV610"/>
          <attvalue for="att2" value="0.168229658167208"/>
        </attvalues>
        <viz:color r="255" g="99" b="71" a="1"/>
        <viz:position x="101.701256385275" y="-122.194507977089" z="0"/>
        <viz:size value="5"/>
      </node>
      <node id="86" label="FASV611">
        <attvalues>
          <attvalue for="att1" value="FASV611"/>
          <attvalue for="att2" value="0.262123073476107"/>
        </attvalues>
        <viz:color r="255" g="99" b="71" a="1"/>
        <viz:position x="-146.153913342511" y="-219.448758806213" z="0"/>
        <viz:size value="5"/>
      </node>
      <node id="87" label="FASV613">
        <attvalues>
          <attvalue for="att1" value="FASV613"/>
          <attvalue for="att2" value="0.162913145268019"/>
        </attvalues>
        <viz:color r="255" g="99" b="71" a="1"/>
        <viz:position x="104.609482064483" y="121.374486470191" z="0"/>
        <viz:size value="5"/>
      </node>
      <node id="88" label="FASV636">
        <attvalues>
          <attvalue for="att1" value="FASV636"/>
          <attvalue for="att2" value="0.0817413858250374"/>
        </attvalues>
        <viz:color r="255" g="99" b="71" a="1"/>
        <viz:position x="-160.311156703455" y="-223.3879571655" z="0"/>
        <viz:size value="5"/>
      </node>
      <node id="89" label="FASV745">
        <attvalues>
          <attvalue for="att1" value="FASV745"/>
          <attvalue for="att2" value="0.0962668585674656"/>
        </attvalues>
        <viz:color r="255" g="99" b="71" a="1"/>
        <viz:position x="-59.3083212174168" y="-247.818220330346" z="0"/>
        <viz:size value="5"/>
      </node>
      <node id="90" label="FASV831">
        <attvalues>
          <attvalue for="att1" value="FASV831"/>
          <attvalue for="att2" value="0.0960769831067803"/>
        </attvalues>
        <viz:color r="255" g="99" b="71" a="1"/>
        <viz:position x="113.547848784087" y="250" z="0"/>
        <viz:size value="5"/>
      </node>
      <node id="91" label="FASV902">
        <attvalues>
          <attvalue for="att1" value="FASV902"/>
          <attvalue for="att2" value="0.137279958075498"/>
        </attvalues>
        <viz:color r="255" g="99" b="71" a="1"/>
        <viz:position x="-6.35171578507354" y="-58.315356806044" z="0"/>
        <viz:size value="5"/>
      </node>
      <node id="92" label="FASV935">
        <attvalues>
          <attvalue for="att1" value="FASV935"/>
          <attvalue for="att2" value="0.108039137129956"/>
        </attvalues>
        <viz:color r="255" g="99" b="71" a="1"/>
        <viz:position x="203.604612014727" y="110.057973964904" z="0"/>
        <viz:size value="5"/>
      </node>
      <node id="93" label="FASV980">
        <attvalues>
          <attvalue for="att1" value="FASV980"/>
          <attvalue for="att2" value="0.07756412568996"/>
        </attvalues>
        <viz:color r="255" g="99" b="71" a="1"/>
        <viz:position x="-26.4435588295646" y="-247.074567583917" z="0"/>
        <viz:size value="5"/>
      </node>
      <node id="94" label="FASV1207">
        <attvalues>
          <attvalue for="att1" value="FASV1207"/>
          <attvalue for="att2" value="0.0917098475110175"/>
        </attvalues>
        <viz:color r="255" g="99" b="71" a="1"/>
        <viz:position x="32.3401545956359" y="-231.356697128648" z="0"/>
        <viz:size value="5"/>
      </node>
      <node id="95" label="BASV1">
        <attvalues>
          <attvalue for="att1" value="BASV1"/>
          <attvalue for="att2" value="0.219116281630878"/>
        </attvalues>
        <viz:color r="255" g="99" b="71" a="1"/>
        <viz:position x="-108.577322491248" y="-220.367578522866" z="0"/>
        <viz:size value="5"/>
      </node>
      <node id="96" label="BASV3">
        <attvalues>
          <attvalue for="att1" value="BASV3"/>
          <attvalue for="att2" value="1.83619064255755"/>
        </attvalues>
        <viz:color r="255" g="99" b="71" a="1"/>
        <viz:position x="183.978548325249" y="-193.14916026765" z="0"/>
        <viz:size value="5"/>
      </node>
      <node id="97" label="BASV4">
        <attvalues>
          <attvalue for="att1" value="BASV4"/>
          <attvalue for="att2" value="0.65611465439818"/>
        </attvalues>
        <viz:color r="255" g="99" b="71" a="1"/>
        <viz:position x="9.45984503723258" y="-89.7434804085569" z="0"/>
        <viz:size value="5"/>
      </node>
      <node id="98" label="BASV5">
        <attvalues>
          <attvalue for="att1" value="BASV5"/>
          <attvalue for="att2" value="0.566873187876072"/>
        </attvalues>
        <viz:color r="255" g="99" b="71" a="1"/>
        <viz:position x="-180.822770317671" y="152.54970530977" z="0"/>
        <viz:size value="5"/>
      </node>
      <node id="99" label="BASV6">
        <attvalues>
          <attvalue for="att1" value="BASV6"/>
          <attvalue for="att2" value="0.257850875610687"/>
        </attvalues>
        <viz:color r="255" g="99" b="71" a="1"/>
        <viz:position x="-183.223117497445" y="76.4380702185032" z="0"/>
        <viz:size value="5"/>
      </node>
      <node id="100" label="BASV8">
        <attvalues>
          <attvalue for="att1" value="BASV8"/>
          <attvalue for="att2" value="0.218926406170193"/>
        </attvalues>
        <viz:color r="255" g="99" b="71" a="1"/>
        <viz:position x="-174.001982199314" y="-156.049322293223" z="0"/>
        <viz:size value="5"/>
      </node>
      <node id="101" label="BASV9">
        <attvalues>
          <attvalue for="att1" value="BASV9"/>
          <attvalue for="att2" value="0.195381849045211"/>
        </attvalues>
        <viz:color r="255" g="99" b="71" a="1"/>
        <viz:position x="195.218516101624" y="-104.444379168281" z="0"/>
        <viz:size value="5"/>
      </node>
      <node id="102" label="BASV10">
        <attvalues>
          <attvalue for="att1" value="BASV10"/>
          <attvalue for="att2" value="0.224622669990753"/>
        </attvalues>
        <viz:color r="255" g="99" b="71" a="1"/>
        <viz:position x="73.7844176679819" y="165.92606561999" z="0"/>
        <viz:size value="5"/>
      </node>
      <node id="103" label="BASV11">
        <attvalues>
          <attvalue for="att1" value="BASV11"/>
          <attvalue for="att2" value="0.122659547602727"/>
        </attvalues>
        <viz:color r="255" g="99" b="71" a="1"/>
        <viz:position x="-129.570214834391" y="41.8143624747921" z="0"/>
        <viz:size value="5"/>
      </node>
      <node id="104" label="BASV12">
        <attvalues>
          <attvalue for="att1" value="BASV12"/>
          <attvalue for="att2" value="0.0919946607020455"/>
        </attvalues>
        <viz:color r="255" g="99" b="71" a="1"/>
        <viz:position x="69.8232792477856" y="-211.893399003146" z="0"/>
        <viz:size value="5"/>
      </node>
      <node id="105" label="BASV16">
        <attvalues>
          <attvalue for="att1" value="BASV16"/>
          <attvalue for="att2" value="0.0790831293754427"/>
        </attvalues>
        <viz:color r="255" g="99" b="71" a="1"/>
        <viz:position x="16.961282191146" y="-102.184216447379" z="0"/>
        <viz:size value="5"/>
      </node>
      <node id="106" label="BASV17">
        <attvalues>
          <attvalue for="att1" value="BASV17"/>
          <attvalue for="att2" value="0.163862522571445"/>
        </attvalues>
        <viz:color r="255" g="99" b="71" a="1"/>
        <viz:position x="235.20849590057" y="109.832603960138" z="0"/>
        <viz:size value="5"/>
      </node>
      <node id="107" label="BASV18">
        <attvalues>
          <attvalue for="att1" value="BASV18"/>
          <attvalue for="att2" value="0.133007760210078"/>
        </attvalues>
        <viz:color r="255" g="99" b="71" a="1"/>
        <viz:position x="65.7891845915484" y="194.855969126672" z="0"/>
        <viz:size value="5"/>
      </node>
      <node id="108" label="BASV19">
        <attvalues>
          <attvalue for="att1" value="BASV19"/>
          <attvalue for="att2" value="0.182280442257923"/>
        </attvalues>
        <viz:color r="255" g="99" b="71" a="1"/>
        <viz:position x="172.489579239589" y="-131.924084835012" z="0"/>
        <viz:size value="5"/>
      </node>
      <node id="109" label="BASV20">
        <attvalues>
          <attvalue for="att1" value="BASV20"/>
          <attvalue for="att2" value="0.132533071558365"/>
        </attvalues>
        <viz:color r="255" g="99" b="71" a="1"/>
        <viz:position x="200.643203238842" y="-69.3683618409637" z="0"/>
        <viz:size value="5"/>
      </node>
      <node id="110" label="BASV21">
        <attvalues>
          <attvalue for="att1" value="BASV21"/>
          <attvalue for="att2" value="0.0741463673976239"/>
        </attvalues>
        <viz:color r="255" g="99" b="71" a="1"/>
        <viz:position x="-0.760395607741742" y="98.8804348830672" z="0"/>
        <viz:size value="5"/>
      </node>
      <node id="111" label="BASV22">
        <attvalues>
          <attvalue for="att1" value="BASV22"/>
          <attvalue for="att2" value="0.0822160744767507"/>
        </attvalues>
        <viz:color r="255" g="99" b="71" a="1"/>
        <viz:position x="42.3221043622368" y="13.7053058565733" z="0"/>
        <viz:size value="5"/>
      </node>
      <node id="112" label="BASV23">
        <attvalues>
          <attvalue for="att1" value="BASV23"/>
          <attvalue for="att2" value="0.182850068639979"/>
        </attvalues>
        <viz:color r="255" g="99" b="71" a="1"/>
        <viz:position x="-152.996823203782" y="36.0654205372051" z="0"/>
        <viz:size value="5"/>
      </node>
      <node id="113" label="BASV24">
        <attvalues>
          <attvalue for="att1" value="BASV24"/>
          <attvalue for="att2" value="0.126457056816434"/>
        </attvalues>
        <viz:color r="255" g="99" b="71" a="1"/>
        <viz:position x="-111.911015997824" y="-188.209747731387" z="0"/>
        <viz:size value="5"/>
      </node>
      <node id="114" label="BASV25">
        <attvalues>
          <attvalue for="att1" value="BASV25"/>
          <attvalue for="att2" value="0.11848228746765"/>
        </attvalues>
        <viz:color r="255" g="99" b="71" a="1"/>
        <viz:position x="215.371816327877" y="-45.3107284928365" z="0"/>
        <viz:size value="5"/>
      </node>
      <node id="115" label="BASV26">
        <attvalues>
          <attvalue for="att1" value="BASV26"/>
          <attvalue for="att2" value="0.121900045759986"/>
        </attvalues>
        <viz:color r="255" g="99" b="71" a="1"/>
        <viz:position x="-138.024349069955" y="-85.4765868508546" z="0"/>
        <viz:size value="5"/>
      </node>
      <node id="116" label="BASV27">
        <attvalues>
          <attvalue for="att1" value="BASV27"/>
          <attvalue for="att2" value="0.127786185041231"/>
        </attvalues>
        <viz:color r="255" g="99" b="71" a="1"/>
        <viz:position x="-7.78596351449238" y="-38.8249327846311" z="0"/>
        <viz:size value="5"/>
      </node>
      <node id="117" label="BASV28">
        <attvalues>
          <attvalue for="att1" value="BASV28"/>
          <attvalue for="att2" value="0.0944630416909549"/>
        </attvalues>
        <viz:color r="255" g="99" b="71" a="1"/>
        <viz:position x="-119.904186954531" y="-249.101637616409" z="0"/>
        <viz:size value="5"/>
      </node>
      <node id="118" label="BASV29">
        <attvalues>
          <attvalue for="att1" value="BASV29"/>
          <attvalue for="att2" value="0.0788932539147573"/>
        </attvalues>
        <viz:color r="255" g="99" b="71" a="1"/>
        <viz:position x="-114.707802993339" y="147.462117640018" z="0"/>
        <viz:size value="5"/>
      </node>
      <node id="119" label="BASV30">
        <attvalues>
          <attvalue for="att1" value="BASV30"/>
          <attvalue for="att2" value="0.119526602501419"/>
        </attvalues>
        <viz:color r="255" g="99" b="71" a="1"/>
        <viz:position x="-44.0167051609542" y="210.223971627787" z="0"/>
        <viz:size value="5"/>
      </node>
      <node id="120" label="BASV32">
        <attvalues>
          <attvalue for="att1" value="BASV32"/>
          <attvalue for="att2" value="0.165001775335557"/>
        </attvalues>
        <viz:color r="255" g="99" b="71" a="1"/>
        <viz:position x="60.1394758629997" y="-238.051101069132" z="0"/>
        <viz:size value="5"/>
      </node>
      <node id="121" label="BASV33">
        <attvalues>
          <attvalue for="att1" value="BASV33"/>
          <attvalue for="att2" value="0.133292573401106"/>
        </attvalues>
        <viz:color r="255" g="99" b="71" a="1"/>
        <viz:position x="-83.8751429580709" y="150.158610285183" z="0"/>
        <viz:size value="5"/>
      </node>
      <node id="122" label="BASV34">
        <attvalues>
          <attvalue for="att1" value="BASV34"/>
          <attvalue for="att2" value="0.752191637504961"/>
        </attvalues>
        <viz:color r="255" g="99" b="71" a="1"/>
        <viz:position x="123.444629811107" y="166.013190958171" z="0"/>
        <viz:size value="5"/>
      </node>
      <node id="123" label="BASV35">
        <attvalues>
          <attvalue for="att1" value="BASV35"/>
          <attvalue for="att2" value="0.0749058692403652"/>
        </attvalues>
        <viz:color r="255" g="99" b="71" a="1"/>
        <viz:position x="9.89976344226068" y="183.955142283291" z="0"/>
        <viz:size value="5"/>
      </node>
      <node id="124" label="BASV38">
        <attvalues>
          <attvalue for="att1" value="BASV38"/>
          <attvalue for="att2" value="0.106330257983788"/>
        </attvalues>
        <viz:color r="255" g="99" b="71" a="1"/>
        <viz:position x="-42.4447308324213" y="-27.8804212454934" z="0"/>
        <viz:size value="5"/>
      </node>
      <node id="125" label="BASV40">
        <attvalues>
          <attvalue for="att1" value="BASV40"/>
          <attvalue for="att2" value="0.097595986792263"/>
        </attvalues>
        <viz:color r="255" g="99" b="71" a="1"/>
        <viz:position x="174.123731129257" y="-232.448535708651" z="0"/>
        <viz:size value="5"/>
      </node>
      <node id="126" label="BASV45">
        <attvalues>
          <attvalue for="att1" value="BASV45"/>
          <attvalue for="att2" value="0.0782286898023586"/>
        </attvalues>
        <viz:color r="255" g="99" b="71" a="1"/>
        <viz:position x="-45.4403370143928" y="-183.339552390781" z="0"/>
        <viz:size value="5"/>
      </node>
      <node id="127" label="BASV48">
        <attvalues>
          <attvalue for="att1" value="BASV48"/>
          <attvalue for="att2" value="0.266015520420156"/>
        </attvalues>
        <viz:color r="255" g="99" b="71" a="1"/>
        <viz:position x="135.486593958806" y="-60.0415077424606" z="0"/>
        <viz:size value="5"/>
      </node>
      <node id="128" label="BASV49">
        <attvalues>
          <attvalue for="att1" value="BASV49"/>
          <attvalue for="att2" value="0.0943681039606122"/>
        </attvalues>
        <viz:color r="255" g="99" b="71" a="1"/>
        <viz:position x="-114.97371236883" y="-63.203065160995" z="0"/>
        <viz:size value="5"/>
      </node>
      <node id="129" label="BASV51">
        <attvalues>
          <attvalue for="att1" value="BASV51"/>
          <attvalue for="att2" value="0.0872477741849121"/>
        </attvalues>
        <viz:color r="255" g="99" b="71" a="1"/>
        <viz:position x="31.079749807961" y="-197.477828731309" z="0"/>
        <viz:size value="5"/>
      </node>
      <node id="130" label="BASV52">
        <attvalues>
          <attvalue for="att1" value="BASV52"/>
          <attvalue for="att2" value="0.0708235468356305"/>
        </attvalues>
        <viz:color r="255" g="99" b="71" a="1"/>
        <viz:position x="-190.882738826589" y="158.686497946049" z="0"/>
        <viz:size value="5"/>
      </node>
      <node id="131" label="BASV53">
        <attvalues>
          <attvalue for="att1" value="BASV53"/>
          <attvalue for="att2" value="0.0773742502292746"/>
        </attvalues>
        <viz:color r="255" g="99" b="71" a="1"/>
        <viz:position x="-213.640009866733" y="247.773153597515" z="0"/>
        <viz:size value="5"/>
      </node>
      <node id="132" label="BASV57">
        <attvalues>
          <attvalue for="att1" value="BASV57"/>
          <attvalue for="att2" value="0.108323950320984"/>
        </attvalues>
        <viz:color r="255" g="99" b="71" a="1"/>
        <viz:position x="-147.331136688603" y="-170.414110754636" z="0"/>
        <viz:size value="5"/>
      </node>
      <node id="133" label="BASV72">
        <attvalues>
          <attvalue for="att1" value="BASV72"/>
          <attvalue for="att2" value="0.126836807737805"/>
        </attvalues>
        <viz:color r="255" g="99" b="71" a="1"/>
        <viz:position x="-84.6766720753356" y="-21.1555726240882" z="0"/>
        <viz:size value="5"/>
      </node>
      <node id="134" label="BASV103">
        <attvalues>
          <attvalue for="att1" value="BASV103"/>
          <attvalue for="att2" value="0.46253662222948"/>
        </attvalues>
        <viz:color r="255" g="99" b="71" a="1"/>
        <viz:position x="-87.9125295354427" y="-138.550535722625" z="0"/>
        <viz:size value="5"/>
      </node>
      <node id="135" label="BASV109">
        <attvalues>
          <attvalue for="att1" value="BASV109"/>
          <attvalue for="att2" value="0.0869629609938841"/>
        </attvalues>
        <viz:color r="255" g="99" b="71" a="1"/>
        <viz:position x="101.099692507221" y="-191.740582028748" z="0"/>
        <viz:size value="5"/>
      </node>
      <node id="136" label="BASV245">
        <attvalues>
          <attvalue for="att1" value="BASV245"/>
          <attvalue for="att2" value="0.0760451220044773"/>
        </attvalues>
        <viz:color r="255" g="99" b="71" a="1"/>
        <viz:position x="244.322252973929" y="-111.682132607114" z="0"/>
        <viz:size value="5"/>
      </node>
    </nodes>
    <edges>
      <edge id="0" label="-" source="1" target="27" weight="0.7534675">
        <attvalues>
          <attvalue for="att1" value="-"/>
        </attvalues>
      </edge>
      <edge id="1" label="-" source="1" target="40" weight="0.9425206">
        <attvalues>
          <attvalue for="att1" value="-"/>
        </attvalues>
      </edge>
      <edge id="2" label="+" source="1" target="43" weight="0.9053006">
        <attvalues>
          <attvalue for="att1" value="+"/>
        </attvalues>
      </edge>
      <edge id="3" label="+" source="1" target="89" weight="0.9225362">
        <attvalues>
          <attvalue for="att1" value="+"/>
        </attvalues>
      </edge>
      <edge id="4" label="+" source="1" target="96" weight="0.9504902">
        <attvalues>
          <attvalue for="att1" value="+"/>
        </attvalues>
      </edge>
      <edge id="5" label="-" source="1" target="111" weight="0.8810386">
        <attvalues>
          <attvalue for="att1" value="-"/>
        </attvalues>
      </edge>
      <edge id="6" label="+" source="1" target="131" weight="0.744198">
        <attvalues>
          <attvalue for="att1" value="+"/>
        </attvalues>
      </edge>
      <edge id="7" label="+" source="1" target="133" weight="0.8856056">
        <attvalues>
          <attvalue for="att1" value="+"/>
        </attvalues>
      </edge>
      <edge id="8" label="-" source="1" target="136" weight="1">
        <attvalues>
          <attvalue for="att1" value="-"/>
        </attvalues>
      </edge>
      <edge id="9" label="+" source="2" target="23" weight="0.9863136">
        <attvalues>
          <attvalue for="att1" value="+"/>
        </attvalues>
      </edge>
      <edge id="10" label="+" source="2" target="58" weight="0.7628934">
        <attvalues>
          <attvalue for="att1" value="+"/>
        </attvalues>
      </edge>
      <edge id="11" label="-" source="2" target="61" weight="0.9900001">
        <attvalues>
          <attvalue for="att1" value="-"/>
        </attvalues>
      </edge>
      <edge id="12" label="-" source="2" target="63" weight="0.8807325">
        <attvalues>
          <attvalue for="att1" value="-"/>
        </attvalues>
      </edge>
      <edge id="13" label="+" source="2" target="87" weight="0.9329588">
        <attvalues>
          <attvalue for="att1" value="+"/>
        </attvalues>
      </edge>
      <edge id="14" label="-" source="2" target="105" weight="0.8164814">
        <attvalues>
          <attvalue for="att1" value="-"/>
        </attvalues>
      </edge>
      <edge id="15" label="+" source="2" target="136" weight="0.8029439">
        <attvalues>
          <attvalue for="att1" value="+"/>
        </attvalues>
      </edge>
      <edge id="16" label="+" source="3" target="10" weight="0.9719495">
        <attvalues>
          <attvalue for="att1" value="+"/>
        </attvalues>
      </edge>
      <edge id="17" label="+" source="3" target="35" weight="0.9896701">
        <attvalues>
          <attvalue for="att1" value="+"/>
        </attvalues>
      </edge>
      <edge id="18" label="+" source="3" target="43" weight="0.9643702">
        <attvalues>
          <attvalue for="att1" value="+"/>
        </attvalues>
      </edge>
      <edge id="19" label="+" source="3" target="92" weight="0.5886831">
        <attvalues>
          <attvalue for="att1" value="+"/>
        </attvalues>
      </edge>
      <edge id="20" label="+" source="3" target="126" weight="0.6026522">
        <attvalues>
          <attvalue for="att1" value="+"/>
        </attvalues>
      </edge>
      <edge id="21" label="+" source="3" target="130" weight="0.9128912">
        <attvalues>
          <attvalue for="att1" value="+"/>
        </attvalues>
      </edge>
      <edge id="22" label="-" source="4" target="8" weight="0.9328287">
        <attvalues>
          <attvalue for="att1" value="-"/>
        </attvalues>
      </edge>
      <edge id="23" label="-" source="4" target="17" weight="0.9701806">
        <attvalues>
          <attvalue for="att1" value="-"/>
        </attvalues>
      </edge>
      <edge id="24" label="-" source="4" target="21" weight="0.8465023">
        <attvalues>
          <attvalue for="att1" value="-"/>
        </attvalues>
      </edge>
      <edge id="25" label="-" source="4" target="28" weight="0.9614243">
        <attvalues>
          <attvalue for="att1" value="-"/>
        </attvalues>
      </edge>
      <edge id="26" label="-" source="4" target="40" weight="0.8846815">
        <attvalues>
          <attvalue for="att1" value="-"/>
        </attvalues>
      </edge>
      <edge id="27" label="+" source="4" target="102" weight="0.6536651">
        <attvalues>
          <attvalue for="att1" value="+"/>
        </attvalues>
      </edge>
      <edge id="28" label="+" source="4" target="104" weight="0.5519031">
        <attvalues>
          <attvalue for="att1" value="+"/>
        </attvalues>
      </edge>
      <edge id="29" label="-" source="5" target="45" weight="0.6793527">
        <attvalues>
          <attvalue for="att1" value="-"/>
        </attvalues>
      </edge>
      <edge id="30" label="-" source="5" target="51" weight="0.8600214">
        <attvalues>
          <attvalue for="att1" value="-"/>
        </attvalues>
      </edge>
      <edge id="31" label="-" source="5" target="53" weight="0.6291265">
        <attvalues>
          <attvalue for="att1" value="-"/>
        </attvalues>
      </edge>
      <edge id="32" label="-" source="5" target="125" weight="0.9888643">
        <attvalues>
          <attvalue for="att1" value="-"/>
        </attvalues>
      </edge>
      <edge id="33" label="+" source="6" target="124" weight="0.907077">
        <attvalues>
          <attvalue for="att1" value="+"/>
        </attvalues>
      </edge>
      <edge id="34" label="+" source="6" target="131" weight="0.8804001">
        <attvalues>
          <attvalue for="att1" value="+"/>
        </attvalues>
      </edge>
      <edge id="35" label="-" source="7" target="10" weight="0.8745751">
        <attvalues>
          <attvalue for="att1" value="-"/>
        </attvalues>
      </edge>
      <edge id="36" label="+" source="7" target="43" weight="0.9233032">
        <attvalues>
          <attvalue for="att1" value="+"/>
        </attvalues>
      </edge>
      <edge id="37" label="-" source="7" target="66" weight="0.9383848">
        <attvalues>
          <attvalue for="att1" value="-"/>
        </attvalues>
      </edge>
      <edge id="38" label="+" source="7" target="75" weight="0.8020722">
        <attvalues>
          <attvalue for="att1" value="+"/>
        </attvalues>
      </edge>
      <edge id="39" label="+" source="7" target="102" weight="0.9679906">
        <attvalues>
          <attvalue for="att1" value="+"/>
        </attvalues>
      </edge>
      <edge id="40" label="-" source="7" target="119" weight="0.9586761">
        <attvalues>
          <attvalue for="att1" value="-"/>
        </attvalues>
      </edge>
      <edge id="41" label="-" source="8" target="27" weight="0.9132234">
        <attvalues>
          <attvalue for="att1" value="-"/>
        </attvalues>
      </edge>
      <edge id="42" label="+" source="8" target="37" weight="0.8401133">
        <attvalues>
          <attvalue for="att1" value="+"/>
        </attvalues>
      </edge>
      <edge id="43" label="+" source="8" target="45" weight="0.9445007">
        <attvalues>
          <attvalue for="att1" value="+"/>
        </attvalues>
      </edge>
      <edge id="44" label="-" source="8" target="49" weight="0.6731876">
        <attvalues>
          <attvalue for="att1" value="-"/>
        </attvalues>
      </edge>
      <edge id="45" label="-" source="8" target="90" weight="0.4871729">
        <attvalues>
          <attvalue for="att1" value="-"/>
        </attvalues>
      </edge>
      <edge id="46" label="+" source="9" target="37" weight="0.8652562">
        <attvalues>
          <attvalue for="att1" value="+"/>
        </attvalues>
      </edge>
      <edge id="47" label="-" source="9" target="72" weight="0.8685918">
        <attvalues>
          <attvalue for="att1" value="-"/>
        </attvalues>
      </edge>
      <edge id="48" label="+" source="9" target="75" weight="0.7823262">
        <attvalues>
          <attvalue for="att1" value="+"/>
        </attvalues>
      </edge>
      <edge id="49" label="-" source="9" target="86" weight="0.882687">
        <attvalues>
          <attvalue for="att1" value="-"/>
        </attvalues>
      </edge>
      <edge id="50" label="-" source="9" target="88" weight="0.8392269">
        <attvalues>
          <attvalue for="att1" value="-"/>
        </attvalues>
      </edge>
      <edge id="51" label="+" source="10" target="110" weight="0.7436058">
        <attvalues>
          <attvalue for="att1" value="+"/>
        </attvalues>
      </edge>
      <edge id="52" label="-" source="11" target="39" weight="0.8376623">
        <attvalues>
          <attvalue for="att1" value="-"/>
        </attvalues>
      </edge>
      <edge id="53" label="-" source="11" target="41" weight="0.635451">
        <attvalues>
          <attvalue for="att1" value="-"/>
        </attvalues>
      </edge>
      <edge id="54" label="-" source="11" target="55" weight="0.6895505">
        <attvalues>
          <attvalue for="att1" value="-"/>
        </attvalues>
      </edge>
      <edge id="55" label="-" source="11" target="122" weight="0.95461">
        <attvalues>
          <attvalue for="att1" value="-"/>
        </attvalues>
      </edge>
      <edge id="56" label="+" source="11" target="131" weight="0.9442867">
        <attvalues>
          <attvalue for="att1" value="+"/>
        </attvalues>
      </edge>
      <edge id="57" label="+" source="12" target="33" weight="0.9639679">
        <attvalues>
          <attvalue for="att1" value="+"/>
        </attvalues>
      </edge>
      <edge id="58" label="-" source="13" target="35" weight="0.624389">
        <attvalues>
          <attvalue for="att1" value="-"/>
        </attvalues>
      </edge>
      <edge id="59" label="-" source="13" target="48" weight="0.6768277">
        <attvalues>
          <attvalue for="att1" value="-"/>
        </attvalues>
      </edge>
      <edge id="60" label="+" source="13" target="106" weight="0.8979451">
        <attvalues>
          <attvalue for="att1" value="+"/>
        </attvalues>
      </edge>
      <edge id="61" label="+" source="13" target="110" weight="0.9014706">
        <attvalues>
          <attvalue for="att1" value="+"/>
        </attvalues>
      </edge>
      <edge id="62" label="+" source="13" target="115" weight="0.6906928">
        <attvalues>
          <attvalue for="att1" value="+"/>
        </attvalues>
      </edge>
      <edge id="63" label="-" source="13" target="118" weight="0.458055">
        <attvalues>
          <attvalue for="att1" value="-"/>
        </attvalues>
      </edge>
      <edge id="64" label="+" source="14" target="16" weight="0.9612942">
        <attvalues>
          <attvalue for="att1" value="+"/>
        </attvalues>
      </edge>
      <edge id="65" label="-" source="14" target="86" weight="0.93522">
        <attvalues>
          <attvalue for="att1" value="-"/>
        </attvalues>
      </edge>
      <edge id="66" label="+" source="14" target="95" weight="0.8818243">
        <attvalues>
          <attvalue for="att1" value="+"/>
        </attvalues>
      </edge>
      <edge id="67" label="+" source="15" target="72" weight="0.6532484">
        <attvalues>
          <attvalue for="att1" value="+"/>
        </attvalues>
      </edge>
      <edge id="68" label="+" source="15" target="90" weight="0.9185682">
        <attvalues>
          <attvalue for="att1" value="+"/>
        </attvalues>
      </edge>
      <edge id="69" label="+" source="15" target="105" weight="0.8449831">
        <attvalues>
          <attvalue for="att1" value="+"/>
        </attvalues>
      </edge>
      <edge id="70" label="-" source="15" target="109" weight="0.8281306">
        <attvalues>
          <attvalue for="att1" value="-"/>
        </attvalues>
      </edge>
      <edge id="71" label="+" source="16" target="37" weight="0.8916841">
        <attvalues>
          <attvalue for="att1" value="+"/>
        </attvalues>
      </edge>
      <edge id="72" label="+" source="16" target="41" weight="0.842395">
        <attvalues>
          <attvalue for="att1" value="+"/>
        </attvalues>
      </edge>
      <edge id="73" label="-" source="16" target="49" weight="0.4062745">
        <attvalues>
          <attvalue for="att1" value="-"/>
        </attvalues>
      </edge>
      <edge id="74" label="+" source="16" target="69" weight="0.9895936">
        <attvalues>
          <attvalue for="att1" value="+"/>
        </attvalues>
      </edge>
      <edge id="75" label="+" source="16" target="76" weight="0.9909201">
        <attvalues>
          <attvalue for="att1" value="+"/>
        </attvalues>
      </edge>
      <edge id="76" label="+" source="16" target="87" weight="0.8601981">
        <attvalues>
          <attvalue for="att1" value="+"/>
        </attvalues>
      </edge>
      <edge id="77" label="-" source="16" target="96" weight="0.6233525">
        <attvalues>
          <attvalue for="att1" value="-"/>
        </attvalues>
      </edge>
      <edge id="78" label="-" source="16" target="135" weight="0.7823846">
        <attvalues>
          <attvalue for="att1" value="-"/>
        </attvalues>
      </edge>
      <edge id="79" label="-" source="17" target="22" weight="0.8491053">
        <attvalues>
          <attvalue for="att1" value="-"/>
        </attvalues>
      </edge>
      <edge id="80" label="+" source="17" target="28" weight="0.8977568">
        <attvalues>
          <attvalue for="att1" value="+"/>
        </attvalues>
      </edge>
      <edge id="81" label="+" source="18" target="60" weight="0.7927963">
        <attvalues>
          <attvalue for="att1" value="+"/>
        </attvalues>
      </edge>
      <edge id="82" label="-" source="18" target="64" weight="0.8722942">
        <attvalues>
          <attvalue for="att1" value="-"/>
        </attvalues>
      </edge>
      <edge id="83" label="-" source="18" target="89" weight="0.8981447">
        <attvalues>
          <attvalue for="att1" value="-"/>
        </attvalues>
      </edge>
      <edge id="84" label="-" source="18" target="106" weight="0.8273637">
        <attvalues>
          <attvalue for="att1" value="-"/>
        </attvalues>
      </edge>
      <edge id="85" label="-" source="18" target="120" weight="0.8466404">
        <attvalues>
          <attvalue for="att1" value="-"/>
        </attvalues>
      </edge>
      <edge id="86" label="+" source="19" target="40" weight="0.9030178">
        <attvalues>
          <attvalue for="att1" value="+"/>
        </attvalues>
      </edge>
      <edge id="87" label="+" source="20" target="26" weight="0.7452562">
        <attvalues>
          <attvalue for="att1" value="+"/>
        </attvalues>
      </edge>
      <edge id="88" label="+" source="20" target="46" weight="0.9210406">
        <attvalues>
          <attvalue for="att1" value="+"/>
        </attvalues>
      </edge>
      <edge id="89" label="+" source="20" target="76" weight="0.9939745">
        <attvalues>
          <attvalue for="att1" value="+"/>
        </attvalues>
      </edge>
      <edge id="90" label="-" source="20" target="79" weight="0.7775293">
        <attvalues>
          <attvalue for="att1" value="-"/>
        </attvalues>
      </edge>
      <edge id="91" label="-" source="20" target="81" weight="0.960429">
        <attvalues>
          <attvalue for="att1" value="-"/>
        </attvalues>
      </edge>
      <edge id="92" label="+" source="20" target="92" weight="0.7799784">
        <attvalues>
          <attvalue for="att1" value="+"/>
        </attvalues>
      </edge>
      <edge id="93" label="-" source="21" target="22" weight="0.8732296">
        <attvalues>
          <attvalue for="att1" value="-"/>
        </attvalues>
      </edge>
      <edge id="94" label="+" source="21" target="39" weight="0.5322056">
        <attvalues>
          <attvalue for="att1" value="+"/>
        </attvalues>
      </edge>
      <edge id="95" label="+" source="21" target="58" weight="0.9209525">
        <attvalues>
          <attvalue for="att1" value="+"/>
        </attvalues>
      </edge>
      <edge id="96" label="+" source="21" target="110" weight="0.9419829">
        <attvalues>
          <attvalue for="att1" value="+"/>
        </attvalues>
      </edge>
      <edge id="97" label="+" source="22" target="74" weight="0.6108586">
        <attvalues>
          <attvalue for="att1" value="+"/>
        </attvalues>
      </edge>
      <edge id="98" label="+" source="22" target="78" weight="0.9678762">
        <attvalues>
          <attvalue for="att1" value="+"/>
        </attvalues>
      </edge>
      <edge id="99" label="+" source="22" target="83" weight="1">
        <attvalues>
          <attvalue for="att1" value="+"/>
        </attvalues>
      </edge>
      <edge id="100" label="-" source="22" target="89" weight="0.8247812">
        <attvalues>
          <attvalue for="att1" value="-"/>
        </attvalues>
      </edge>
      <edge id="101" label="+" source="22" target="101" weight="0.6370016">
        <attvalues>
          <attvalue for="att1" value="+"/>
        </attvalues>
      </edge>
      <edge id="102" label="-" source="22" target="107" weight="0.8267616">
        <attvalues>
          <attvalue for="att1" value="-"/>
        </attvalues>
      </edge>
      <edge id="103" label="-" source="23" target="63" weight="0.8933979">
        <attvalues>
          <attvalue for="att1" value="-"/>
        </attvalues>
      </edge>
      <edge id="104" label="-" source="23" target="102" weight="0.9433099">
        <attvalues>
          <attvalue for="att1" value="-"/>
        </attvalues>
      </edge>
      <edge id="105" label="-" source="23" target="105" weight="0.8543538">
        <attvalues>
          <attvalue for="att1" value="-"/>
        </attvalues>
      </edge>
      <edge id="106" label="-" source="23" target="110" weight="0.9382033">
        <attvalues>
          <attvalue for="att1" value="-"/>
        </attvalues>
      </edge>
      <edge id="107" label="-" source="23" target="136" weight="0.8001384">
        <attvalues>
          <attvalue for="att1" value="-"/>
        </attvalues>
      </edge>
      <edge id="108" label="-" source="24" target="44" weight="0.658948">
        <attvalues>
          <attvalue for="att1" value="-"/>
        </attvalues>
      </edge>
      <edge id="109" label="-" source="24" target="100" weight="0.7137211">
        <attvalues>
          <attvalue for="att1" value="-"/>
        </attvalues>
      </edge>
      <edge id="110" label="-" source="25" target="43" weight="0.844045">
        <attvalues>
          <attvalue for="att1" value="-"/>
        </attvalues>
      </edge>
      <edge id="111" label="-" source="25" target="45" weight="0.6124787">
        <attvalues>
          <attvalue for="att1" value="-"/>
        </attvalues>
      </edge>
      <edge id="112" label="+" source="25" target="49" weight="0.9489736">
        <attvalues>
          <attvalue for="att1" value="+"/>
        </attvalues>
      </edge>
      <edge id="113" label="-" source="25" target="59" weight="0.6197062">
        <attvalues>
          <attvalue for="att1" value="-"/>
        </attvalues>
      </edge>
      <edge id="114" label="+" source="25" target="67" weight="0.9410672">
        <attvalues>
          <attvalue for="att1" value="+"/>
        </attvalues>
      </edge>
      <edge id="115" label="-" source="25" target="89" weight="0.8013811">
        <attvalues>
          <attvalue for="att1" value="-"/>
        </attvalues>
      </edge>
      <edge id="116" label="+" source="25" target="105" weight="0.9163437">
        <attvalues>
          <attvalue for="att1" value="+"/>
        </attvalues>
      </edge>
      <edge id="117" label="+" source="26" target="54" weight="0.9705051">
        <attvalues>
          <attvalue for="att1" value="+"/>
        </attvalues>
      </edge>
      <edge id="118" label="+" source="28" target="90" weight="0.9123797">
        <attvalues>
          <attvalue for="att1" value="+"/>
        </attvalues>
      </edge>
      <edge id="119" label="+" source="29" target="64" weight="0.8822837">
        <attvalues>
          <attvalue for="att1" value="+"/>
        </attvalues>
      </edge>
      <edge id="120" label="-" source="29" target="108" weight="0.6262945">
        <attvalues>
          <attvalue for="att1" value="-"/>
        </attvalues>
      </edge>
      <edge id="121" label="-" source="29" target="134" weight="0.6974266">
        <attvalues>
          <attvalue for="att1" value="-"/>
        </attvalues>
      </edge>
      <edge id="122" label="-" source="30" target="38" weight="0.8615721">
        <attvalues>
          <attvalue for="att1" value="-"/>
        </attvalues>
      </edge>
      <edge id="123" label="-" source="30" target="40" weight="0.5802174">
        <attvalues>
          <attvalue for="att1" value="-"/>
        </attvalues>
      </edge>
      <edge id="124" label="+" source="30" target="44" weight="0.9423876">
        <attvalues>
          <attvalue for="att1" value="+"/>
        </attvalues>
      </edge>
      <edge id="125" label="+" source="30" target="62" weight="0.9498069">
        <attvalues>
          <attvalue for="att1" value="+"/>
        </attvalues>
      </edge>
      <edge id="126" label="-" source="30" target="84" weight="0.8579638">
        <attvalues>
          <attvalue for="att1" value="-"/>
        </attvalues>
      </edge>
      <edge id="127" label="-" source="30" target="94" weight="0.7201144">
        <attvalues>
          <attvalue for="att1" value="-"/>
        </attvalues>
      </edge>
      <edge id="128" label="+" source="31" target="62" weight="0.8732283">
        <attvalues>
          <attvalue for="att1" value="+"/>
        </attvalues>
      </edge>
      <edge id="129" label="+" source="32" target="57" weight="0.9512262">
        <attvalues>
          <attvalue for="att1" value="+"/>
        </attvalues>
      </edge>
      <edge id="130" label="+" source="33" target="100" weight="0.6552588">
        <attvalues>
          <attvalue for="att1" value="+"/>
        </attvalues>
      </edge>
      <edge id="131" label="-" source="34" target="54" weight="0.6185905">
        <attvalues>
          <attvalue for="att1" value="-"/>
        </attvalues>
      </edge>
      <edge id="132" label="-" source="34" target="60" weight="0.8128821">
        <attvalues>
          <attvalue for="att1" value="-"/>
        </attvalues>
      </edge>
      <edge id="133" label="-" source="34" target="62" weight="0.5514361">
        <attvalues>
          <attvalue for="att1" value="-"/>
        </attvalues>
      </edge>
      <edge id="134" label="+" source="34" target="66" weight="0.9304706">
        <attvalues>
          <attvalue for="att1" value="+"/>
        </attvalues>
      </edge>
      <edge id="135" label="-" source="34" target="76" weight="0.5586728">
        <attvalues>
          <attvalue for="att1" value="-"/>
        </attvalues>
      </edge>
      <edge id="136" label="-" source="34" target="78" weight="0.4902027">
        <attvalues>
          <attvalue for="att1" value="-"/>
        </attvalues>
      </edge>
      <edge id="137" label="-" source="34" target="102" weight="0.4785581">
        <attvalues>
          <attvalue for="att1" value="-"/>
        </attvalues>
      </edge>
      <edge id="138" label="-" source="34" target="106" weight="0.7898059">
        <attvalues>
          <attvalue for="att1" value="-"/>
        </attvalues>
      </edge>
      <edge id="139" label="-" source="34" target="116" weight="0.7323704">
        <attvalues>
          <attvalue for="att1" value="-"/>
        </attvalues>
      </edge>
      <edge id="140" label="-" source="35" target="71" weight="0.806908">
        <attvalues>
          <attvalue for="att1" value="-"/>
        </attvalues>
      </edge>
      <edge id="141" label="+" source="35" target="135" weight="0.8335481">
        <attvalues>
          <attvalue for="att1" value="+"/>
        </attvalues>
      </edge>
      <edge id="142" label="-" source="36" target="80" weight="0.9015638">
        <attvalues>
          <attvalue for="att1" value="-"/>
        </attvalues>
      </edge>
      <edge id="143" label="-" source="36" target="82" weight="0.8447108">
        <attvalues>
          <attvalue for="att1" value="-"/>
        </attvalues>
      </edge>
      <edge id="144" label="-" source="36" target="127" weight="0.8279707">
        <attvalues>
          <attvalue for="att1" value="-"/>
        </attvalues>
      </edge>
      <edge id="145" label="-" source="36" target="129" weight="0.5674807">
        <attvalues>
          <attvalue for="att1" value="-"/>
        </attvalues>
      </edge>
      <edge id="146" label="-" source="37" target="44" weight="0.5302381">
        <attvalues>
          <attvalue for="att1" value="-"/>
        </attvalues>
      </edge>
      <edge id="147" label="-" source="37" target="74" weight="0.8220074">
        <attvalues>
          <attvalue for="att1" value="-"/>
        </attvalues>
      </edge>
      <edge id="148" label="+" source="37" target="78" weight="0.9399586">
        <attvalues>
          <attvalue for="att1" value="+"/>
        </attvalues>
      </edge>
      <edge id="149" label="-" source="37" target="83" weight="0.9260079">
        <attvalues>
          <attvalue for="att1" value="-"/>
        </attvalues>
      </edge>
      <edge id="150" label="+" source="37" target="86" weight="0.9165446">
        <attvalues>
          <attvalue for="att1" value="+"/>
        </attvalues>
      </edge>
      <edge id="151" label="-" source="37" target="117" weight="0.6970216">
        <attvalues>
          <attvalue for="att1" value="-"/>
        </attvalues>
      </edge>
      <edge id="152" label="-" source="37" target="123" weight="0.8598441">
        <attvalues>
          <attvalue for="att1" value="-"/>
        </attvalues>
      </edge>
      <edge id="153" label="-" source="37" target="125" weight="0.6290908">
        <attvalues>
          <attvalue for="att1" value="-"/>
        </attvalues>
      </edge>
      <edge id="154" label="-" source="38" target="43" weight="0.5149089">
        <attvalues>
          <attvalue for="att1" value="-"/>
        </attvalues>
      </edge>
      <edge id="155" label="-" source="38" target="67" weight="0.5174054">
        <attvalues>
          <attvalue for="att1" value="-"/>
        </attvalues>
      </edge>
      <edge id="156" label="-" source="38" target="71" weight="0.8641324">
        <attvalues>
          <attvalue for="att1" value="-"/>
        </attvalues>
      </edge>
      <edge id="157" label="+" source="38" target="88" weight="0.9101199">
        <attvalues>
          <attvalue for="att1" value="+"/>
        </attvalues>
      </edge>
      <edge id="158" label="+" source="38" target="103" weight="0.9056299">
        <attvalues>
          <attvalue for="att1" value="+"/>
        </attvalues>
      </edge>
      <edge id="159" label="-" source="38" target="115" weight="0.7521952">
        <attvalues>
          <attvalue for="att1" value="-"/>
        </attvalues>
      </edge>
      <edge id="160" label="-" source="38" target="121" weight="0.8435082">
        <attvalues>
          <attvalue for="att1" value="-"/>
        </attvalues>
      </edge>
      <edge id="161" label="-" source="38" target="123" weight="0.7854323">
        <attvalues>
          <attvalue for="att1" value="-"/>
        </attvalues>
      </edge>
      <edge id="162" label="-" source="39" target="40" weight="0.7559278">
        <attvalues>
          <attvalue for="att1" value="-"/>
        </attvalues>
      </edge>
      <edge id="163" label="-" source="39" target="66" weight="0.6540196">
        <attvalues>
          <attvalue for="att1" value="-"/>
        </attvalues>
      </edge>
      <edge id="164" label="-" source="39" target="89" weight="0.6592333">
        <attvalues>
          <attvalue for="att1" value="-"/>
        </attvalues>
      </edge>
      <edge id="165" label="-" source="39" target="115" weight="0.586779">
        <attvalues>
          <attvalue for="att1" value="-"/>
        </attvalues>
      </edge>
      <edge id="166" label="-" source="39" target="121" weight="0.7810831">
        <attvalues>
          <attvalue for="att1" value="-"/>
        </attvalues>
      </edge>
      <edge id="167" label="-" source="39" target="123" weight="0.5823355">
        <attvalues>
          <attvalue for="att1" value="-"/>
        </attvalues>
      </edge>
      <edge id="168" label="+" source="40" target="49" weight="0.9731284">
        <attvalues>
          <attvalue for="att1" value="+"/>
        </attvalues>
      </edge>
      <edge id="169" label="-" source="40" target="71" weight="0.7831137">
        <attvalues>
          <attvalue for="att1" value="-"/>
        </attvalues>
      </edge>
      <edge id="170" label="+" source="40" target="88" weight="0.9541174">
        <attvalues>
          <attvalue for="att1" value="+"/>
        </attvalues>
      </edge>
      <edge id="171" label="-" source="40" target="117" weight="0.600666">
        <attvalues>
          <attvalue for="att1" value="-"/>
        </attvalues>
      </edge>
      <edge id="172" label="-" source="40" target="123" weight="0.8239101">
        <attvalues>
          <attvalue for="att1" value="-"/>
        </attvalues>
      </edge>
      <edge id="173" label="+" source="40" target="129" weight="0.9544076">
        <attvalues>
          <attvalue for="att1" value="+"/>
        </attvalues>
      </edge>
      <edge id="174" label="-" source="41" target="44" weight="0.6014443">
        <attvalues>
          <attvalue for="att1" value="-"/>
        </attvalues>
      </edge>
      <edge id="175" label="-" source="41" target="74" weight="0.8384425">
        <attvalues>
          <attvalue for="att1" value="-"/>
        </attvalues>
      </edge>
      <edge id="176" label="+" source="41" target="95" weight="0.9385066">
        <attvalues>
          <attvalue for="att1" value="+"/>
        </attvalues>
      </edge>
      <edge id="177" label="+" source="41" target="98" weight="0.9500044">
        <attvalues>
          <attvalue for="att1" value="+"/>
        </attvalues>
      </edge>
      <edge id="178" label="-" source="42" target="64" weight="1">
        <attvalues>
          <attvalue for="att1" value="-"/>
        </attvalues>
      </edge>
      <edge id="179" label="-" source="42" target="82" weight="0.8906127">
        <attvalues>
          <attvalue for="att1" value="-"/>
        </attvalues>
      </edge>
      <edge id="180" label="+" source="42" target="109" weight="0.7569164">
        <attvalues>
          <attvalue for="att1" value="+"/>
        </attvalues>
      </edge>
      <edge id="181" label="-" source="42" target="112" weight="0.8637493">
        <attvalues>
          <attvalue for="att1" value="-"/>
        </attvalues>
      </edge>
      <edge id="182" label="-" source="42" target="114" weight="0.8139353">
        <attvalues>
          <attvalue for="att1" value="-"/>
        </attvalues>
      </edge>
      <edge id="183" label="+" source="42" target="123" weight="0.6473447">
        <attvalues>
          <attvalue for="att1" value="+"/>
        </attvalues>
      </edge>
      <edge id="184" label="+" source="42" target="125" weight="0.8840347">
        <attvalues>
          <attvalue for="att1" value="+"/>
        </attvalues>
      </edge>
      <edge id="185" label="+" source="43" target="83" weight="0.7483019">
        <attvalues>
          <attvalue for="att1" value="+"/>
        </attvalues>
      </edge>
      <edge id="186" label="-" source="44" target="56" weight="0.9581616">
        <attvalues>
          <attvalue for="att1" value="-"/>
        </attvalues>
      </edge>
      <edge id="187" label="-" source="44" target="80" weight="1">
        <attvalues>
          <attvalue for="att1" value="-"/>
        </attvalues>
      </edge>
      <edge id="188" label="-" source="44" target="87" weight="0.9495573">
        <attvalues>
          <attvalue for="att1" value="-"/>
        </attvalues>
      </edge>
      <edge id="189" label="-" source="44" target="98" weight="0.9167828">
        <attvalues>
          <attvalue for="att1" value="-"/>
        </attvalues>
      </edge>
      <edge id="190" label="+" source="44" target="127" weight="0.8022427">
        <attvalues>
          <attvalue for="att1" value="+"/>
        </attvalues>
      </edge>
      <edge id="191" label="-" source="44" target="130" weight="0.9329713">
        <attvalues>
          <attvalue for="att1" value="-"/>
        </attvalues>
      </edge>
      <edge id="192" label="-" source="44" target="132" weight="0.8734794">
        <attvalues>
          <attvalue for="att1" value="-"/>
        </attvalues>
      </edge>
      <edge id="193" label="+" source="45" target="52" weight="0.9387182">
        <attvalues>
          <attvalue for="att1" value="+"/>
        </attvalues>
      </edge>
      <edge id="194" label="-" source="45" target="80" weight="0.7219995">
        <attvalues>
          <attvalue for="att1" value="-"/>
        </attvalues>
      </edge>
      <edge id="195" label="-" source="45" target="100" weight="0.6542877">
        <attvalues>
          <attvalue for="att1" value="-"/>
        </attvalues>
      </edge>
      <edge id="196" label="+" source="45" target="103" weight="0.813451">
        <attvalues>
          <attvalue for="att1" value="+"/>
        </attvalues>
      </edge>
      <edge id="197" label="+" source="45" target="133" weight="0.9889523">
        <attvalues>
          <attvalue for="att1" value="+"/>
        </attvalues>
      </edge>
      <edge id="198" label="-" source="46" target="91" weight="1">
        <attvalues>
          <attvalue for="att1" value="-"/>
        </attvalues>
      </edge>
      <edge id="199" label="-" source="46" target="96" weight="0.7879434">
        <attvalues>
          <attvalue for="att1" value="-"/>
        </attvalues>
      </edge>
      <edge id="200" label="-" source="46" target="104" weight="0.928759">
        <attvalues>
          <attvalue for="att1" value="-"/>
        </attvalues>
      </edge>
      <edge id="201" label="-" source="46" target="122" weight="0.848125">
        <attvalues>
          <attvalue for="att1" value="-"/>
        </attvalues>
      </edge>
      <edge id="202" label="+" source="47" target="109" weight="0.8397897">
        <attvalues>
          <attvalue for="att1" value="+"/>
        </attvalues>
      </edge>
      <edge id="203" label="-" source="47" target="135" weight="0.9200641">
        <attvalues>
          <attvalue for="att1" value="-"/>
        </attvalues>
      </edge>
      <edge id="204" label="-" source="48" target="49" weight="0.8672428">
        <attvalues>
          <attvalue for="att1" value="-"/>
        </attvalues>
      </edge>
      <edge id="205" label="+" source="48" target="126" weight="0.9328391">
        <attvalues>
          <attvalue for="att1" value="+"/>
        </attvalues>
      </edge>
      <edge id="206" label="-" source="49" target="65" weight="0.9973885">
        <attvalues>
          <attvalue for="att1" value="-"/>
        </attvalues>
      </edge>
      <edge id="207" label="-" source="49" target="67" weight="0.9131671">
        <attvalues>
          <attvalue for="att1" value="-"/>
        </attvalues>
      </edge>
      <edge id="208" label="+" source="49" target="95" weight="0.9549371">
        <attvalues>
          <attvalue for="att1" value="+"/>
        </attvalues>
      </edge>
      <edge id="209" label="+" source="49" target="100" weight="0.7563271">
        <attvalues>
          <attvalue for="att1" value="+"/>
        </attvalues>
      </edge>
      <edge id="210" label="-" source="49" target="103" weight="0.9347243">
        <attvalues>
          <attvalue for="att1" value="-"/>
        </attvalues>
      </edge>
      <edge id="211" label="-" source="49" target="105" weight="0.8472619">
        <attvalues>
          <attvalue for="att1" value="-"/>
        </attvalues>
      </edge>
      <edge id="212" label="+" source="49" target="114" weight="0.6509866">
        <attvalues>
          <attvalue for="att1" value="+"/>
        </attvalues>
      </edge>
      <edge id="213" label="+" source="49" target="116" weight="0.9500723">
        <attvalues>
          <attvalue for="att1" value="+"/>
        </attvalues>
      </edge>
      <edge id="214" label="-" source="50" target="58" weight="0.7155723">
        <attvalues>
          <attvalue for="att1" value="-"/>
        </attvalues>
      </edge>
      <edge id="215" label="-" source="50" target="78" weight="0.624474">
        <attvalues>
          <attvalue for="att1" value="-"/>
        </attvalues>
      </edge>
      <edge id="216" label="+" source="50" target="81" weight="0.7632642">
        <attvalues>
          <attvalue for="att1" value="+"/>
        </attvalues>
      </edge>
      <edge id="217" label="+" source="50" target="111" weight="0.9839771">
        <attvalues>
          <attvalue for="att1" value="+"/>
        </attvalues>
      </edge>
      <edge id="218" label="+" source="50" target="113" weight="0.9963731">
        <attvalues>
          <attvalue for="att1" value="+"/>
        </attvalues>
      </edge>
      <edge id="219" label="-" source="51" target="91" weight="1">
        <attvalues>
          <attvalue for="att1" value="-"/>
        </attvalues>
      </edge>
      <edge id="220" label="-" source="51" target="109" weight="0.9249292">
        <attvalues>
          <attvalue for="att1" value="-"/>
        </attvalues>
      </edge>
      <edge id="221" label="+" source="52" target="60" weight="0.8307535">
        <attvalues>
          <attvalue for="att1" value="+"/>
        </attvalues>
      </edge>
      <edge id="222" label="-" source="52" target="63" weight="0.9463478">
        <attvalues>
          <attvalue for="att1" value="-"/>
        </attvalues>
      </edge>
      <edge id="223" label="-" source="52" target="65" weight="0.8794674">
        <attvalues>
          <attvalue for="att1" value="-"/>
        </attvalues>
      </edge>
      <edge id="224" label="+" source="52" target="74" weight="0.7321626">
        <attvalues>
          <attvalue for="att1" value="+"/>
        </attvalues>
      </edge>
      <edge id="225" label="+" source="52" target="76" weight="0.9696873">
        <attvalues>
          <attvalue for="att1" value="+"/>
        </attvalues>
      </edge>
      <edge id="226" label="-" source="52" target="104" weight="0.8087893">
        <attvalues>
          <attvalue for="att1" value="-"/>
        </attvalues>
      </edge>
      <edge id="227" label="-" source="52" target="124" weight="0.7177877">
        <attvalues>
          <attvalue for="att1" value="-"/>
        </attvalues>
      </edge>
      <edge id="228" label="+" source="52" target="127" weight="0.8210579">
        <attvalues>
          <attvalue for="att1" value="+"/>
        </attvalues>
      </edge>
      <edge id="229" label="+" source="53" target="74" weight="0.960349">
        <attvalues>
          <attvalue for="att1" value="+"/>
        </attvalues>
      </edge>
      <edge id="230" label="+" source="53" target="76" weight="0.9880647">
        <attvalues>
          <attvalue for="att1" value="+"/>
        </attvalues>
      </edge>
      <edge id="231" label="+" source="53" target="80" weight="0.9870661">
        <attvalues>
          <attvalue for="att1" value="+"/>
        </attvalues>
      </edge>
      <edge id="232" label="-" source="54" target="59" weight="1">
        <attvalues>
          <attvalue for="att1" value="-"/>
        </attvalues>
      </edge>
      <edge id="233" label="-" source="54" target="75" weight="0.9504044">
        <attvalues>
          <attvalue for="att1" value="-"/>
        </attvalues>
      </edge>
      <edge id="234" label="-" source="54" target="77" weight="0.9326496">
        <attvalues>
          <attvalue for="att1" value="-"/>
        </attvalues>
      </edge>
      <edge id="235" label="+" source="55" target="78" weight="0.8974074">
        <attvalues>
          <attvalue for="att1" value="+"/>
        </attvalues>
      </edge>
      <edge id="236" label="-" source="55" target="88" weight="1">
        <attvalues>
          <attvalue for="att1" value="-"/>
        </attvalues>
      </edge>
      <edge id="237" label="-" source="55" target="104" weight="0.9645429">
        <attvalues>
          <attvalue for="att1" value="-"/>
        </attvalues>
      </edge>
      <edge id="238" label="-" source="55" target="106" weight="0.9155748">
        <attvalues>
          <attvalue for="att1" value="-"/>
        </attvalues>
      </edge>
      <edge id="239" label="+" source="55" target="135" weight="0.9849362">
        <attvalues>
          <attvalue for="att1" value="+"/>
        </attvalues>
      </edge>
      <edge id="240" label="-" source="56" target="106" weight="0.9388423">
        <attvalues>
          <attvalue for="att1" value="-"/>
        </attvalues>
      </edge>
      <edge id="241" label="+" source="56" target="109" weight="0.9519817">
        <attvalues>
          <attvalue for="att1" value="+"/>
        </attvalues>
      </edge>
      <edge id="242" label="-" source="56" target="119" weight="1">
        <attvalues>
          <attvalue for="att1" value="-"/>
        </attvalues>
      </edge>
      <edge id="243" label="-" source="56" target="135" weight="0.9730374">
        <attvalues>
          <attvalue for="att1" value="-"/>
        </attvalues>
      </edge>
      <edge id="244" label="-" source="57" target="58" weight="0.9413436">
        <attvalues>
          <attvalue for="att1" value="-"/>
        </attvalues>
      </edge>
      <edge id="245" label="+" source="57" target="87" weight="0.9725587">
        <attvalues>
          <attvalue for="att1" value="+"/>
        </attvalues>
      </edge>
      <edge id="246" label="+" source="57" target="97" weight="0.7618482">
        <attvalues>
          <attvalue for="att1" value="+"/>
        </attvalues>
      </edge>
      <edge id="247" label="-" source="57" target="100" weight="0.8875027">
        <attvalues>
          <attvalue for="att1" value="-"/>
        </attvalues>
      </edge>
      <edge id="248" label="-" source="57" target="102" weight="0.8098516">
        <attvalues>
          <attvalue for="att1" value="-"/>
        </attvalues>
      </edge>
      <edge id="249" label="+" source="57" target="111" weight="0.6553515">
        <attvalues>
          <attvalue for="att1" value="+"/>
        </attvalues>
      </edge>
      <edge id="250" label="+" source="57" target="113" weight="0.9203147">
        <attvalues>
          <attvalue for="att1" value="+"/>
        </attvalues>
      </edge>
      <edge id="251" label="-" source="58" target="63" weight="0.7155562">
        <attvalues>
          <attvalue for="att1" value="-"/>
        </attvalues>
      </edge>
      <edge id="252" label="-" source="58" target="83" weight="0.6680641">
        <attvalues>
          <attvalue for="att1" value="-"/>
        </attvalues>
      </edge>
      <edge id="253" label="+" source="58" target="86" weight="0.7458928">
        <attvalues>
          <attvalue for="att1" value="+"/>
        </attvalues>
      </edge>
      <edge id="254" label="+" source="58" target="118" weight="0.9871246">
        <attvalues>
          <attvalue for="att1" value="+"/>
        </attvalues>
      </edge>
      <edge id="255" label="+" source="58" target="122" weight="0.9864372">
        <attvalues>
          <attvalue for="att1" value="+"/>
        </attvalues>
      </edge>
      <edge id="256" label="+" source="58" target="124" weight="0.9828324">
        <attvalues>
          <attvalue for="att1" value="+"/>
        </attvalues>
      </edge>
      <edge id="257" label="+" source="59" target="100" weight="0.8404455">
        <attvalues>
          <attvalue for="att1" value="+"/>
        </attvalues>
      </edge>
      <edge id="258" label="-" source="59" target="110" weight="1">
        <attvalues>
          <attvalue for="att1" value="-"/>
        </attvalues>
      </edge>
      <edge id="259" label="-" source="59" target="126" weight="0.9521035">
        <attvalues>
          <attvalue for="att1" value="-"/>
        </attvalues>
      </edge>
      <edge id="260" label="-" source="59" target="128" weight="0.95242">
        <attvalues>
          <attvalue for="att1" value="-"/>
        </attvalues>
      </edge>
      <edge id="261" label="+" source="60" target="81" weight="0.9652621">
        <attvalues>
          <attvalue for="att1" value="+"/>
        </attvalues>
      </edge>
      <edge id="262" label="+" source="61" target="63" weight="0.8769447">
        <attvalues>
          <attvalue for="att1" value="+"/>
        </attvalues>
      </edge>
      <edge id="263" label="-" source="61" target="89" weight="0.9609059">
        <attvalues>
          <attvalue for="att1" value="-"/>
        </attvalues>
      </edge>
      <edge id="264" label="-" source="61" target="91" weight="0.8953655">
        <attvalues>
          <attvalue for="att1" value="-"/>
        </attvalues>
      </edge>
      <edge id="265" label="+" source="61" target="120" weight="0.9853986">
        <attvalues>
          <attvalue for="att1" value="+"/>
        </attvalues>
      </edge>
      <edge id="266" label="+" source="61" target="125" weight="0.9922562">
        <attvalues>
          <attvalue for="att1" value="+"/>
        </attvalues>
      </edge>
      <edge id="267" label="+" source="61" target="133" weight="0.7752212">
        <attvalues>
          <attvalue for="att1" value="+"/>
        </attvalues>
      </edge>
      <edge id="268" label="-" source="61" target="136" weight="0.9018583">
        <attvalues>
          <attvalue for="att1" value="-"/>
        </attvalues>
      </edge>
      <edge id="269" label="-" source="62" target="64" weight="0.8519775">
        <attvalues>
          <attvalue for="att1" value="-"/>
        </attvalues>
      </edge>
      <edge id="270" label="+" source="62" target="75" weight="0.9065661">
        <attvalues>
          <attvalue for="att1" value="+"/>
        </attvalues>
      </edge>
      <edge id="271" label="+" source="63" target="83" weight="0.9923627">
        <attvalues>
          <attvalue for="att1" value="+"/>
        </attvalues>
      </edge>
      <edge id="272" label="+" source="63" target="85" weight="0.9925274">
        <attvalues>
          <attvalue for="att1" value="+"/>
        </attvalues>
      </edge>
      <edge id="273" label="+" source="63" target="89" weight="0.9877388">
        <attvalues>
          <attvalue for="att1" value="+"/>
        </attvalues>
      </edge>
      <edge id="274" label="+" source="63" target="91" weight="0.9651008">
        <attvalues>
          <attvalue for="att1" value="+"/>
        </attvalues>
      </edge>
      <edge id="275" label="+" source="63" target="95" weight="0.975415">
        <attvalues>
          <attvalue for="att1" value="+"/>
        </attvalues>
      </edge>
      <edge id="276" label="+" source="64" target="75" weight="0.8268946">
        <attvalues>
          <attvalue for="att1" value="+"/>
        </attvalues>
      </edge>
      <edge id="277" label="-" source="64" target="101" weight="0.9459608">
        <attvalues>
          <attvalue for="att1" value="-"/>
        </attvalues>
      </edge>
      <edge id="278" label="-" source="64" target="103" weight="0.9347884">
        <attvalues>
          <attvalue for="att1" value="-"/>
        </attvalues>
      </edge>
      <edge id="279" label="+" source="64" target="132" weight="0.9700566">
        <attvalues>
          <attvalue for="att1" value="+"/>
        </attvalues>
      </edge>
      <edge id="280" label="+" source="65" target="121" weight="0.8368323">
        <attvalues>
          <attvalue for="att1" value="+"/>
        </attvalues>
      </edge>
      <edge id="281" label="-" source="66" target="77" weight="0.9358713">
        <attvalues>
          <attvalue for="att1" value="-"/>
        </attvalues>
      </edge>
      <edge id="282" label="-" source="66" target="79" weight="0.9058254">
        <attvalues>
          <attvalue for="att1" value="-"/>
        </attvalues>
      </edge>
      <edge id="283" label="+" source="66" target="108" weight="0.9635782">
        <attvalues>
          <attvalue for="att1" value="+"/>
        </attvalues>
      </edge>
      <edge id="284" label="-" source="67" target="110" weight="1">
        <attvalues>
          <attvalue for="att1" value="-"/>
        </attvalues>
      </edge>
      <edge id="285" label="-" source="67" target="128" weight="0.9669808">
        <attvalues>
          <attvalue for="att1" value="-"/>
        </attvalues>
      </edge>
      <edge id="286" label="+" source="68" target="106" weight="0.660662">
        <attvalues>
          <attvalue for="att1" value="+"/>
        </attvalues>
      </edge>
      <edge id="287" label="+" source="69" target="84" weight="0.8240294">
        <attvalues>
          <attvalue for="att1" value="+"/>
        </attvalues>
      </edge>
      <edge id="288" label="+" source="69" target="106" weight="0.6689962">
        <attvalues>
          <attvalue for="att1" value="+"/>
        </attvalues>
      </edge>
      <edge id="289" label="-" source="69" target="110" weight="0.9296435">
        <attvalues>
          <attvalue for="att1" value="-"/>
        </attvalues>
      </edge>
      <edge id="290" label="-" source="69" target="112" weight="0.9081439">
        <attvalues>
          <attvalue for="att1" value="-"/>
        </attvalues>
      </edge>
      <edge id="291" label="+" source="70" target="93" weight="0.8428511">
        <attvalues>
          <attvalue for="att1" value="+"/>
        </attvalues>
      </edge>
      <edge id="292" label="-" source="70" target="96" weight="0.9016856">
        <attvalues>
          <attvalue for="att1" value="-"/>
        </attvalues>
      </edge>
      <edge id="293" label="-" source="70" target="98" weight="0.8739342">
        <attvalues>
          <attvalue for="att1" value="-"/>
        </attvalues>
      </edge>
      <edge id="294" label="+" source="70" target="107" weight="0.775514">
        <attvalues>
          <attvalue for="att1" value="+"/>
        </attvalues>
      </edge>
      <edge id="295" label="+" source="70" target="109" weight="0.9376432">
        <attvalues>
          <attvalue for="att1" value="+"/>
        </attvalues>
      </edge>
      <edge id="296" label="-" source="71" target="72" weight="0.8754597">
        <attvalues>
          <attvalue for="att1" value="-"/>
        </attvalues>
      </edge>
      <edge id="297" label="-" source="71" target="81" weight="0.6855295">
        <attvalues>
          <attvalue for="att1" value="-"/>
        </attvalues>
      </edge>
      <edge id="298" label="-" source="71" target="92" weight="0.8182964">
        <attvalues>
          <attvalue for="att1" value="-"/>
        </attvalues>
      </edge>
      <edge id="299" label="+" source="71" target="95" weight="0.8238309">
        <attvalues>
          <attvalue for="att1" value="+"/>
        </attvalues>
      </edge>
      <edge id="300" label="+" source="71" target="125" weight="0.9357512">
        <attvalues>
          <attvalue for="att1" value="+"/>
        </attvalues>
      </edge>
      <edge id="301" label="+" source="71" target="127" weight="0.9608723">
        <attvalues>
          <attvalue for="att1" value="+"/>
        </attvalues>
      </edge>
      <edge id="302" label="+" source="71" target="131" weight="0.9527544">
        <attvalues>
          <attvalue for="att1" value="+"/>
        </attvalues>
      </edge>
      <edge id="303" label="+" source="71" target="133" weight="0.9869985">
        <attvalues>
          <attvalue for="att1" value="+"/>
        </attvalues>
      </edge>
      <edge id="304" label="+" source="72" target="73" weight="0.9718959">
        <attvalues>
          <attvalue for="att1" value="+"/>
        </attvalues>
      </edge>
      <edge id="305" label="+" source="72" target="76" weight="0.9267148">
        <attvalues>
          <attvalue for="att1" value="+"/>
        </attvalues>
      </edge>
      <edge id="306" label="+" source="72" target="85" weight="0.7276749">
        <attvalues>
          <attvalue for="att1" value="+"/>
        </attvalues>
      </edge>
      <edge id="307" label="-" source="72" target="88" weight="0.8974314">
        <attvalues>
          <attvalue for="att1" value="-"/>
        </attvalues>
      </edge>
      <edge id="308" label="-" source="72" target="90" weight="0.8187466">
        <attvalues>
          <attvalue for="att1" value="-"/>
        </attvalues>
      </edge>
      <edge id="309" label="+" source="72" target="101" weight="0.8938418">
        <attvalues>
          <attvalue for="att1" value="+"/>
        </attvalues>
      </edge>
      <edge id="310" label="-" source="72" target="116" weight="0.9654488">
        <attvalues>
          <attvalue for="att1" value="-"/>
        </attvalues>
      </edge>
      <edge id="311" label="-" source="73" target="77" weight="1">
        <attvalues>
          <attvalue for="att1" value="-"/>
        </attvalues>
      </edge>
      <edge id="312" label="-" source="73" target="84" weight="0.961485">
        <attvalues>
          <attvalue for="att1" value="-"/>
        </attvalues>
      </edge>
      <edge id="313" label="+" source="73" target="127" weight="0.9497206">
        <attvalues>
          <attvalue for="att1" value="+"/>
        </attvalues>
      </edge>
      <edge id="314" label="+" source="74" target="77" weight="0.8987004">
        <attvalues>
          <attvalue for="att1" value="+"/>
        </attvalues>
      </edge>
      <edge id="315" label="-" source="74" target="100" weight="0.6698017">
        <attvalues>
          <attvalue for="att1" value="-"/>
        </attvalues>
      </edge>
      <edge id="316" label="-" source="74" target="106" weight="0.7912592">
        <attvalues>
          <attvalue for="att1" value="-"/>
        </attvalues>
      </edge>
      <edge id="317" label="-" source="74" target="108" weight="0.534556">
        <attvalues>
          <attvalue for="att1" value="-"/>
        </attvalues>
      </edge>
      <edge id="318" label="+" source="74" target="112" weight="0.9525064">
        <attvalues>
          <attvalue for="att1" value="+"/>
        </attvalues>
      </edge>
      <edge id="319" label="-" source="74" target="122" weight="0.5585942">
        <attvalues>
          <attvalue for="att1" value="-"/>
        </attvalues>
      </edge>
      <edge id="320" label="-" source="75" target="91" weight="0.7916282">
        <attvalues>
          <attvalue for="att1" value="-"/>
        </attvalues>
      </edge>
      <edge id="321" label="+" source="75" target="95" weight="0.9224331">
        <attvalues>
          <attvalue for="att1" value="+"/>
        </attvalues>
      </edge>
      <edge id="322" label="+" source="75" target="108" weight="0.9182385">
        <attvalues>
          <attvalue for="att1" value="+"/>
        </attvalues>
      </edge>
      <edge id="323" label="+" source="75" target="115" weight="0.9423334">
        <attvalues>
          <attvalue for="att1" value="+"/>
        </attvalues>
      </edge>
      <edge id="324" label="+" source="76" target="129" weight="0.9240179">
        <attvalues>
          <attvalue for="att1" value="+"/>
        </attvalues>
      </edge>
      <edge id="325" label="-" source="77" target="80" weight="1">
        <attvalues>
          <attvalue for="att1" value="-"/>
        </attvalues>
      </edge>
      <edge id="326" label="-" source="77" target="96" weight="0.9738155">
        <attvalues>
          <attvalue for="att1" value="-"/>
        </attvalues>
      </edge>
      <edge id="327" label="-" source="77" target="98" weight="0.9402484">
        <attvalues>
          <attvalue for="att1" value="-"/>
        </attvalues>
      </edge>
      <edge id="328" label="+" source="78" target="91" weight="0.7724456">
        <attvalues>
          <attvalue for="att1" value="+"/>
        </attvalues>
      </edge>
      <edge id="329" label="-" source="78" target="94" weight="0.8005738">
        <attvalues>
          <attvalue for="att1" value="-"/>
        </attvalues>
      </edge>
      <edge id="330" label="-" source="78" target="96" weight="0.7881114">
        <attvalues>
          <attvalue for="att1" value="-"/>
        </attvalues>
      </edge>
      <edge id="331" label="+" source="78" target="107" weight="0.8171324">
        <attvalues>
          <attvalue for="att1" value="+"/>
        </attvalues>
      </edge>
      <edge id="332" label="-" source="79" target="89" weight="0.9984511">
        <attvalues>
          <attvalue for="att1" value="-"/>
        </attvalues>
      </edge>
      <edge id="333" label="-" source="79" target="107" weight="0.7710711">
        <attvalues>
          <attvalue for="att1" value="-"/>
        </attvalues>
      </edge>
      <edge id="334" label="+" source="79" target="133" weight="0.9614204">
        <attvalues>
          <attvalue for="att1" value="+"/>
        </attvalues>
      </edge>
      <edge id="335" label="+" source="80" target="83" weight="0.9222814">
        <attvalues>
          <attvalue for="att1" value="+"/>
        </attvalues>
      </edge>
      <edge id="336" label="+" source="80" target="95" weight="0.8952183">
        <attvalues>
          <attvalue for="att1" value="+"/>
        </attvalues>
      </edge>
      <edge id="337" label="+" source="80" target="103" weight="0.6505181">
        <attvalues>
          <attvalue for="att1" value="+"/>
        </attvalues>
      </edge>
      <edge id="338" label="-" source="80" target="106" weight="0.9399953">
        <attvalues>
          <attvalue for="att1" value="-"/>
        </attvalues>
      </edge>
      <edge id="339" label="-" source="80" target="108" weight="0.7812744">
        <attvalues>
          <attvalue for="att1" value="-"/>
        </attvalues>
      </edge>
      <edge id="340" label="-" source="80" target="134" weight="0.9930118">
        <attvalues>
          <attvalue for="att1" value="-"/>
        </attvalues>
      </edge>
      <edge id="341" label="-" source="81" target="103" weight="1">
        <attvalues>
          <attvalue for="att1" value="-"/>
        </attvalues>
      </edge>
      <edge id="342" label="-" source="81" target="121" weight="0.9925985">
        <attvalues>
          <attvalue for="att1" value="-"/>
        </attvalues>
      </edge>
      <edge id="343" label="+" source="83" target="112" weight="0.8617235">
        <attvalues>
          <attvalue for="att1" value="+"/>
        </attvalues>
      </edge>
      <edge id="344" label="-" source="84" target="86" weight="0.9434918">
        <attvalues>
          <attvalue for="att1" value="-"/>
        </attvalues>
      </edge>
      <edge id="345" label="-" source="84" target="88" weight="0.8669107">
        <attvalues>
          <attvalue for="att1" value="-"/>
        </attvalues>
      </edge>
      <edge id="346" label="+" source="84" target="117" weight="0.9744072">
        <attvalues>
          <attvalue for="att1" value="+"/>
        </attvalues>
      </edge>
      <edge id="347" label="+" source="84" target="122" weight="0.9893996">
        <attvalues>
          <attvalue for="att1" value="+"/>
        </attvalues>
      </edge>
      <edge id="348" label="-" source="85" target="109" weight="0.7132258">
        <attvalues>
          <attvalue for="att1" value="-"/>
        </attvalues>
      </edge>
      <edge id="349" label="-" source="85" target="115" weight="0.8546598">
        <attvalues>
          <attvalue for="att1" value="-"/>
        </attvalues>
      </edge>
      <edge id="350" label="-" source="85" target="117" weight="0.565901">
        <attvalues>
          <attvalue for="att1" value="-"/>
        </attvalues>
      </edge>
      <edge id="351" label="+" source="85" target="121" weight="0.9577823">
        <attvalues>
          <attvalue for="att1" value="+"/>
        </attvalues>
      </edge>
      <edge id="352" label="-" source="85" target="131" weight="0.5949472">
        <attvalues>
          <attvalue for="att1" value="-"/>
        </attvalues>
      </edge>
      <edge id="353" label="-" source="85" target="133" weight="0.5397412">
        <attvalues>
          <attvalue for="att1" value="-"/>
        </attvalues>
      </edge>
      <edge id="354" label="+" source="86" target="89" weight="0.9487951">
        <attvalues>
          <attvalue for="att1" value="+"/>
        </attvalues>
      </edge>
      <edge id="355" label="-" source="86" target="111" weight="0.8378793">
        <attvalues>
          <attvalue for="att1" value="-"/>
        </attvalues>
      </edge>
      <edge id="356" label="+" source="86" target="115" weight="0.9465561">
        <attvalues>
          <attvalue for="att1" value="+"/>
        </attvalues>
      </edge>
      <edge id="357" label="+" source="86" target="123" weight="0.954663">
        <attvalues>
          <attvalue for="att1" value="+"/>
        </attvalues>
      </edge>
      <edge id="358" label="+" source="86" target="128" weight="0.9245128">
        <attvalues>
          <attvalue for="att1" value="+"/>
        </attvalues>
      </edge>
      <edge id="359" label="+" source="86" target="132" weight="0.9643915">
        <attvalues>
          <attvalue for="att1" value="+"/>
        </attvalues>
      </edge>
      <edge id="360" label="+" source="86" target="133" weight="0.9627628">
        <attvalues>
          <attvalue for="att1" value="+"/>
        </attvalues>
      </edge>
      <edge id="361" label="+" source="86" target="135" weight="0.9522829">
        <attvalues>
          <attvalue for="att1" value="+"/>
        </attvalues>
      </edge>
      <edge id="362" label="+" source="87" target="111" weight="0.9703139">
        <attvalues>
          <attvalue for="att1" value="+"/>
        </attvalues>
      </edge>
      <edge id="363" label="-" source="88" target="127" weight="1">
        <attvalues>
          <attvalue for="att1" value="-"/>
        </attvalues>
      </edge>
      <edge id="364" label="-" source="89" target="98" weight="0.8521657">
        <attvalues>
          <attvalue for="att1" value="-"/>
        </attvalues>
      </edge>
      <edge id="365" label="+" source="89" target="121" weight="0.9956542">
        <attvalues>
          <attvalue for="att1" value="+"/>
        </attvalues>
      </edge>
      <edge id="366" label="+" source="90" target="94" weight="0.9722423">
        <attvalues>
          <attvalue for="att1" value="+"/>
        </attvalues>
      </edge>
      <edge id="367" label="+" source="90" target="108" weight="0.8219452">
        <attvalues>
          <attvalue for="att1" value="+"/>
        </attvalues>
      </edge>
      <edge id="368" label="-" source="90" target="111" weight="0.9047626">
        <attvalues>
          <attvalue for="att1" value="-"/>
        </attvalues>
      </edge>
      <edge id="369" label="-" source="90" target="113" weight="0.8705565">
        <attvalues>
          <attvalue for="att1" value="-"/>
        </attvalues>
      </edge>
      <edge id="370" label="+" source="90" target="122" weight="0.7150962">
        <attvalues>
          <attvalue for="att1" value="+"/>
        </attvalues>
      </edge>
      <edge id="371" label="+" source="90" target="124" weight="0.9103133">
        <attvalues>
          <attvalue for="att1" value="+"/>
        </attvalues>
      </edge>
      <edge id="372" label="-" source="91" target="107" weight="0.7229202">
        <attvalues>
          <attvalue for="att1" value="-"/>
        </attvalues>
      </edge>
      <edge id="373" label="-" source="91" target="127" weight="0.661284">
        <attvalues>
          <attvalue for="att1" value="-"/>
        </attvalues>
      </edge>
      <edge id="374" label="+" source="91" target="130" weight="0.8070765">
        <attvalues>
          <attvalue for="att1" value="+"/>
        </attvalues>
      </edge>
      <edge id="375" label="+" source="92" target="116" weight="0.9929106">
        <attvalues>
          <attvalue for="att1" value="+"/>
        </attvalues>
      </edge>
      <edge id="376" label="+" source="92" target="118" weight="0.9935105">
        <attvalues>
          <attvalue for="att1" value="+"/>
        </attvalues>
      </edge>
      <edge id="377" label="+" source="92" target="122" weight="0.9864177">
        <attvalues>
          <attvalue for="att1" value="+"/>
        </attvalues>
      </edge>
      <edge id="378" label="+" source="92" target="124" weight="0.9783472">
        <attvalues>
          <attvalue for="att1" value="+"/>
        </attvalues>
      </edge>
      <edge id="379" label="+" source="92" target="128" weight="0.9879236">
        <attvalues>
          <attvalue for="att1" value="+"/>
        </attvalues>
      </edge>
      <edge id="380" label="+" source="92" target="131" weight="0.9919642">
        <attvalues>
          <attvalue for="att1" value="+"/>
        </attvalues>
      </edge>
      <edge id="381" label="+" source="92" target="136" weight="0.9578741">
        <attvalues>
          <attvalue for="att1" value="+"/>
        </attvalues>
      </edge>
      <edge id="382" label="+" source="93" target="97" weight="0.9735669">
        <attvalues>
          <attvalue for="att1" value="+"/>
        </attvalues>
      </edge>
      <edge id="383" label="+" source="94" target="109" weight="0.8683534">
        <attvalues>
          <attvalue for="att1" value="+"/>
        </attvalues>
      </edge>
      <edge id="384" label="-" source="94" target="119" weight="1">
        <attvalues>
          <attvalue for="att1" value="-"/>
        </attvalues>
      </edge>
      <edge id="385" label="-" source="94" target="135" weight="0.9644819">
        <attvalues>
          <attvalue for="att1" value="-"/>
        </attvalues>
      </edge>
      <edge id="386" label="-" source="95" target="96" weight="0.9505291">
        <attvalues>
          <attvalue for="att1" value="-"/>
        </attvalues>
      </edge>
      <edge id="387" label="+" source="95" target="125" weight="0.9732277">
        <attvalues>
          <attvalue for="att1" value="+"/>
        </attvalues>
      </edge>
      <edge id="388" label="+" source="96" target="114" weight="0.8679783">
        <attvalues>
          <attvalue for="att1" value="+"/>
        </attvalues>
      </edge>
      <edge id="389" label="-" source="96" target="117" weight="0.9383255">
        <attvalues>
          <attvalue for="att1" value="-"/>
        </attvalues>
      </edge>
      <edge id="390" label="-" source="96" target="119" weight="0.9132138">
        <attvalues>
          <attvalue for="att1" value="-"/>
        </attvalues>
      </edge>
      <edge id="391" label="+" source="96" target="130" weight="0.960493">
        <attvalues>
          <attvalue for="att1" value="+"/>
        </attvalues>
      </edge>
      <edge id="392" label="-" source="97" target="119" weight="0.8447713">
        <attvalues>
          <attvalue for="att1" value="-"/>
        </attvalues>
      </edge>
      <edge id="393" label="-" source="98" target="101" weight="0.7733967">
        <attvalues>
          <attvalue for="att1" value="-"/>
        </attvalues>
      </edge>
      <edge id="394" label="+" source="98" target="104" weight="0.8613315">
        <attvalues>
          <attvalue for="att1" value="+"/>
        </attvalues>
      </edge>
      <edge id="395" label="+" source="98" target="134" weight="0.9538914">
        <attvalues>
          <attvalue for="att1" value="+"/>
        </attvalues>
      </edge>
      <edge id="396" label="+" source="98" target="136" weight="0.9819215">
        <attvalues>
          <attvalue for="att1" value="+"/>
        </attvalues>
      </edge>
      <edge id="397" label="+" source="99" target="103" weight="0.9762431">
        <attvalues>
          <attvalue for="att1" value="+"/>
        </attvalues>
      </edge>
      <edge id="398" label="+" source="99" target="105" weight="0.9960708">
        <attvalues>
          <attvalue for="att1" value="+"/>
        </attvalues>
      </edge>
      <edge id="399" label="+" source="99" target="109" weight="0.9722374">
        <attvalues>
          <attvalue for="att1" value="+"/>
        </attvalues>
      </edge>
      <edge id="400" label="+" source="99" target="112" weight="0.9584589">
        <attvalues>
          <attvalue for="att1" value="+"/>
        </attvalues>
      </edge>
      <edge id="401" label="+" source="99" target="117" weight="0.9893537">
        <attvalues>
          <attvalue for="att1" value="+"/>
        </attvalues>
      </edge>
      <edge id="402" label="+" source="99" target="118" weight="0.9344136">
        <attvalues>
          <attvalue for="att1" value="+"/>
        </attvalues>
      </edge>
      <edge id="403" label="+" source="99" target="121" weight="0.9219129">
        <attvalues>
          <attvalue for="att1" value="+"/>
        </attvalues>
      </edge>
      <edge id="404" label="+" source="99" target="126" weight="0.9746062">
        <attvalues>
          <attvalue for="att1" value="+"/>
        </attvalues>
      </edge>
      <edge id="405" label="+" source="99" target="132" weight="0.9079539">
        <attvalues>
          <attvalue for="att1" value="+"/>
        </attvalues>
      </edge>
      <edge id="406" label="-" source="99" target="135" weight="0.911462">
        <attvalues>
          <attvalue for="att1" value="-"/>
        </attvalues>
      </edge>
      <edge id="407" label="-" source="100" target="101" weight="0.9200093">
        <attvalues>
          <attvalue for="att1" value="-"/>
        </attvalues>
      </edge>
      <edge id="408" label="+" source="100" target="110" weight="0.8520747">
        <attvalues>
          <attvalue for="att1" value="+"/>
        </attvalues>
      </edge>
      <edge id="409" label="+" source="100" target="112" weight="0.9382688">
        <attvalues>
          <attvalue for="att1" value="+"/>
        </attvalues>
      </edge>
      <edge id="410" label="-" source="101" target="105" weight="0.9614077">
        <attvalues>
          <attvalue for="att1" value="-"/>
        </attvalues>
      </edge>
      <edge id="411" label="-" source="101" target="114" weight="0.6806382">
        <attvalues>
          <attvalue for="att1" value="-"/>
        </attvalues>
      </edge>
      <edge id="412" label="-" source="101" target="125" weight="0.8698527">
        <attvalues>
          <attvalue for="att1" value="-"/>
        </attvalues>
      </edge>
      <edge id="413" label="+" source="101" target="128" weight="0.8906655">
        <attvalues>
          <attvalue for="att1" value="+"/>
        </attvalues>
      </edge>
      <edge id="414" label="+" source="102" target="124" weight="0.8877174">
        <attvalues>
          <attvalue for="att1" value="+"/>
        </attvalues>
      </edge>
      <edge id="415" label="+" source="102" target="126" weight="0.9343102">
        <attvalues>
          <attvalue for="att1" value="+"/>
        </attvalues>
      </edge>
      <edge id="416" label="+" source="102" target="130" weight="0.9225865">
        <attvalues>
          <attvalue for="att1" value="+"/>
        </attvalues>
      </edge>
      <edge id="417" label="+" source="102" target="132" weight="0.9722189">
        <attvalues>
          <attvalue for="att1" value="+"/>
        </attvalues>
      </edge>
      <edge id="418" label="+" source="102" target="136" weight="0.927007">
        <attvalues>
          <attvalue for="att1" value="+"/>
        </attvalues>
      </edge>
      <edge id="419" label="+" source="103" target="106" weight="0.8938705">
        <attvalues>
          <attvalue for="att1" value="+"/>
        </attvalues>
      </edge>
      <edge id="420" label="+" source="103" target="111" weight="0.9838316">
        <attvalues>
          <attvalue for="att1" value="+"/>
        </attvalues>
      </edge>
      <edge id="421" label="+" source="103" target="112" weight="0.8563072">
        <attvalues>
          <attvalue for="att1" value="+"/>
        </attvalues>
      </edge>
      <edge id="422" label="+" source="103" target="115" weight="0.8422438">
        <attvalues>
          <attvalue for="att1" value="+"/>
        </attvalues>
      </edge>
      <edge id="423" label="+" source="103" target="116" weight="0.8297106">
        <attvalues>
          <attvalue for="att1" value="+"/>
        </attvalues>
      </edge>
      <edge id="424" label="+" source="103" target="120" weight="0.9196428">
        <attvalues>
          <attvalue for="att1" value="+"/>
        </attvalues>
      </edge>
      <edge id="425" label="+" source="103" target="122" weight="0.9824214">
        <attvalues>
          <attvalue for="att1" value="+"/>
        </attvalues>
      </edge>
      <edge id="426" label="-" source="104" target="113" weight="0.6469112">
        <attvalues>
          <attvalue for="att1" value="-"/>
        </attvalues>
      </edge>
      <edge id="427" label="-" source="104" target="119" weight="0.850298">
        <attvalues>
          <attvalue for="att1" value="-"/>
        </attvalues>
      </edge>
      <edge id="428" label="-" source="104" target="121" weight="0.6458135">
        <attvalues>
          <attvalue for="att1" value="-"/>
        </attvalues>
      </edge>
      <edge id="429" label="-" source="104" target="135" weight="0.618734">
        <attvalues>
          <attvalue for="att1" value="-"/>
        </attvalues>
      </edge>
      <edge id="430" label="-" source="105" target="134" weight="0.8201045">
        <attvalues>
          <attvalue for="att1" value="-"/>
        </attvalues>
      </edge>
      <edge id="431" label="+" source="106" target="108" weight="0.9236029">
        <attvalues>
          <attvalue for="att1" value="+"/>
        </attvalues>
      </edge>
      <edge id="432" label="+" source="106" target="116" weight="0.9431044">
        <attvalues>
          <attvalue for="att1" value="+"/>
        </attvalues>
      </edge>
      <edge id="433" label="+" source="106" target="128" weight="0.9422671">
        <attvalues>
          <attvalue for="att1" value="+"/>
        </attvalues>
      </edge>
      <edge id="434" label="-" source="108" target="129" weight="0.6755137">
        <attvalues>
          <attvalue for="att1" value="-"/>
        </attvalues>
      </edge>
      <edge id="435" label="-" source="108" target="135" weight="0.8414987">
        <attvalues>
          <attvalue for="att1" value="-"/>
        </attvalues>
      </edge>
      <edge id="436" label="-" source="109" target="110" weight="0.6064585">
        <attvalues>
          <attvalue for="att1" value="-"/>
        </attvalues>
      </edge>
      <edge id="437" label="-" source="109" target="124" weight="0.5666842">
        <attvalues>
          <attvalue for="att1" value="-"/>
        </attvalues>
      </edge>
      <edge id="438" label="+" source="109" target="132" weight="0.94267">
        <attvalues>
          <attvalue for="att1" value="+"/>
        </attvalues>
      </edge>
      <edge id="439" label="-" source="110" target="124" weight="0.5327759">
        <attvalues>
          <attvalue for="att1" value="-"/>
        </attvalues>
      </edge>
      <edge id="440" label="-" source="110" target="128" weight="0.8538488">
        <attvalues>
          <attvalue for="att1" value="-"/>
        </attvalues>
      </edge>
      <edge id="441" label="+" source="111" target="115" weight="0.9541496">
        <attvalues>
          <attvalue for="att1" value="+"/>
        </attvalues>
      </edge>
      <edge id="442" label="+" source="111" target="120" weight="0.9301851">
        <attvalues>
          <attvalue for="att1" value="+"/>
        </attvalues>
      </edge>
      <edge id="443" label="+" source="112" target="128" weight="0.9431321">
        <attvalues>
          <attvalue for="att1" value="+"/>
        </attvalues>
      </edge>
      <edge id="444" label="+" source="112" target="133" weight="0.9545925">
        <attvalues>
          <attvalue for="att1" value="+"/>
        </attvalues>
      </edge>
      <edge id="445" label="+" source="113" target="116" weight="0.9365331">
        <attvalues>
          <attvalue for="att1" value="+"/>
        </attvalues>
      </edge>
      <edge id="446" label="-" source="114" target="117" weight="0.6289867">
        <attvalues>
          <attvalue for="att1" value="-"/>
        </attvalues>
      </edge>
      <edge id="447" label="-" source="114" target="123" weight="0.8152502">
        <attvalues>
          <attvalue for="att1" value="-"/>
        </attvalues>
      </edge>
      <edge id="448" label="-" source="114" target="125" weight="0.5624265">
        <attvalues>
          <attvalue for="att1" value="-"/>
        </attvalues>
      </edge>
      <edge id="449" label="-" source="115" target="118" weight="0.5621979">
        <attvalues>
          <attvalue for="att1" value="-"/>
        </attvalues>
      </edge>
      <edge id="450" label="-" source="115" target="120" weight="0.5626835">
        <attvalues>
          <attvalue for="att1" value="-"/>
        </attvalues>
      </edge>
      <edge id="451" label="+" source="115" target="126" weight="0.9111837">
        <attvalues>
          <attvalue for="att1" value="+"/>
        </attvalues>
      </edge>
      <edge id="452" label="-" source="116" target="128" weight="0.7956925">
        <attvalues>
          <attvalue for="att1" value="-"/>
        </attvalues>
      </edge>
      <edge id="453" label="+" source="117" target="126" weight="0.9278584">
        <attvalues>
          <attvalue for="att1" value="+"/>
        </attvalues>
      </edge>
      <edge id="454" label="+" source="117" target="131" weight="0.9173484">
        <attvalues>
          <attvalue for="att1" value="+"/>
        </attvalues>
      </edge>
      <edge id="455" label="-" source="121" target="127" weight="0.6809946">
        <attvalues>
          <attvalue for="att1" value="-"/>
        </attvalues>
      </edge>
      <edge id="456" label="-" source="121" target="128" weight="0.7120792">
        <attvalues>
          <attvalue for="att1" value="-"/>
        </attvalues>
      </edge>
      <edge id="457" label="-" source="121" target="135" weight="0.6203781">
        <attvalues>
          <attvalue for="att1" value="-"/>
        </attvalues>
      </edge>
      <edge id="458" label="+" source="122" target="125" weight="0.9490766">
        <attvalues>
          <attvalue for="att1" value="+"/>
        </attvalues>
      </edge>
      <edge id="459" label="-" source="122" target="135" weight="0.5910366">
        <attvalues>
          <attvalue for="att1" value="-"/>
        </attvalues>
      </edge>
      <edge id="460" label="-" source="124" target="136" weight="0.5474944">
        <attvalues>
          <attvalue for="att1" value="-"/>
        </attvalues>
      </edge>
      <edge id="461" label="-" source="125" target="129" weight="0.832987">
        <attvalues>
          <attvalue for="att1" value="-"/>
        </attvalues>
      </edge>
      <edge id="462" label="-" source="126" target="128" weight="0.9123939">
        <attvalues>
          <attvalue for="att1" value="-"/>
        </attvalues>
      </edge>
      <edge id="463" label="+" source="127" target="131" weight="0.9087182">
        <attvalues>
          <attvalue for="att1" value="+"/>
        </attvalues>
      </edge>
      <edge id="464" label="+" source="127" target="135" weight="0.940717">
        <attvalues>
          <attvalue for="att1" value="+"/>
        </attvalues>
      </edge>
    </edges>
  </graph>
</gexf>
