# Supplementary material for: Microbial interactions mediate the fairy ring type effects on alpine meadow plant communities on the Tibetan plateau
Source: Environ Microbiome. 2026 Mar 10;21:55. doi: 10.1186/s40793-026-00873-z (PMC13088534; doi:10.1186/s40793-026-00873-z)
Supplement: Supplementary file 2 — Supplementary Material 2 [file 40793_2026_873_MOESM2_ESM.zip › co-occurrence network/cross-K/T3/Clitocybe_20on_node.csv]

ID	degree	betweenness_centrality	closeness_centrality	eigenvector_centrality	Abundance	module	z	p	taxa_roles	phylum	class	order	family	genus	bf
FASV4	9	141	0.00342710155208613	0.502234126799665	20.2190783065387	M1	-0.690118154	0.740740740740741	Connectors	Ascomycota	Sordariomycetes	Coniochaetales	Coniochaetaceae	Coniochaeta	f
FASV7	7	35	0.00311677023892603	0.383489484916423	1.854323749	M1	0.383398974332436	0.408163265306122	Peripheral nodes	Ascomycota	Sordariomycetes	Coniochaetales	Coniochaetaceae	Coniochaeta	f
FASV9	6	64	0.0031382815423345	0.199952668241346	0.318231272108624	M8	1.41421356237309	0.666666666666667	Connectors	Basidiomycota	Agaricomycetes	Agaricales	Hygrophoraceae	Hygrocybe	f
FASV10	7	179	0.00354893058742055	0.210135746661552	0.357535492470489	M4	1.54110350074224	0.448979591836735	Peripheral nodes	Ascomycota	Archaeorhizomycetes	Archaeorhizomycetales	Archaeorhizomycetaceae	Archaeorhizomyces	f
FASV13	4	40	0.00299535141351928	0.150622583873018	0.162533394346648	M4	-0.77055175	0.625	Connectors	Ascomycota	Archaeorhizomycetes	Archaeorhizomycetales	Archaeorhizomycetaceae	Archaeorhizomyces	f
FASV16	2	1	0.00282006980714845	0.108700491084387	0.0769944993079039	M1	-1.226876718	0	Peripheral nodes	Basidiomycota	Agaricomycetes	Agaricales	Hygrophoraceae	Hygrocybe	f
FASV17	6	66	0.00317085680489628	0.208873708130706	0.118767100658678	M8	0	0.777777777777778	Connectors	Ascomycota	Archaeorhizomycetes	Archaeorhizomycetales	Archaeorhizomycetaceae	Archaeorhizomyces	f
FASV18	6	136	0.00356026491515946	0.255868194491324	1.47476270314301	M4	0.770551750371122	0.5	Peripheral nodes	Ascomycota	Sordariomycetes	Coniochaetales	Coniochaetaceae	Coniochaeta	f
FASV21	5	34	0.00324037734480985	0.334161863049118	1.33520423953929	M2	-1.343373823	0.72	Connectors	Ascomycota	Archaeorhizomycetes	Archaeorhizomycetales	Archaeorhizomycetaceae	Archaeorhizomyces	f
FASV22	3	16	0.00292469075580804	0.10254540100389	9.83849193314105	M8	0	0.444444444444444	Peripheral nodes	Ascomycota	Sordariomycetes	Coniochaetales	Coniochaetaceae	Coniochaeta	f
FASV27	5	41	0.00328542720220631	0.2451935838981	0.373295155707372	M1	-1.226876718	0.72	Connectors	Ascomycota	Pezizomycetes	Pezizales	Pezizales_fam_Incertae_sedis	Pezizales_gen_Incertae_sedis	f
FASV33	1	0	0.00208699592999535	0.00581497040681288	0.509435861018758	M3	-1.368493163	0	Peripheral nodes	Ascomycota	Pezizomycetes	Pezizales	Pulvinulaceae	Pulvinulaceae_gen_Incertae_sedis	f
FASV3	6	114	0.00340861016931284	0.270231867764963	0.240477270957979	M3	-0.855308227	0.722222222222222	Connectors	Ascomycota	Leotiomycetes	Erysiphales	Erysiphaceae	Blumeria	f
FASV34	3	2	0.00292000586045976	0.244122869476717	1.71998686061812	M7	0	0.444444444444444	Peripheral nodes	Ascomycota	Pezizomycotina_cls_Incertae_sedis	Pezizomycotina_ord_Incertae_sedis	Pezizomycotina_fam_Incertae_sedis	Pezizomycotina_gen_Incertae_sedis	f
FASV40	4	29	0.00319391622714106	0.209012654140946	0.989251150170603	M2	-1.343373823	0.625	Connectors	Basidiomycota	Agaricomycetes	Agaricales	Agaricales_fam_Incertae_sedis	Agaricales_gen_Incertae_sedis	f
FASV38	9	286	0.00384420484046098	0.421103393283859	0.0895262797131361	M7	1.41421356237309	0.790123456790123	Connectors	Ascomycota	Leotiomycetes	Helotiales	Helotiales_fam_Incertae_sedis	Leohumicola	f
FASV42	3	9	0.00279125654471668	0.079386076260112	1.60985909342063	M4	0	0	Peripheral nodes	Ascomycota	Archaeorhizomycetes	Archaeorhizomycetales	Archaeorhizomycetaceae	Archaeorhizomyces	f
FASV47	5	50	0.00312475568037056	0.278431269914675	0.486176117084804	M5	-0.117459046	0.56	Peripheral nodes	Mortierellomycota	Mortierellomycetes	Mortierellales	Mortierellaceae	Mortierellaceae_gen_Incertae_sedis	f
FASV48	1	0	0.00257065468059225	0.0623911460785701	0.0754754956224213	M4	-1.541103501	0	Peripheral nodes						f
FASV50	6	112	0.00299124591777431	0.221386528125746	0.576177085449654	M5	-0.117459046	0.666666666666667	Connectors	Basidiomycota	Agaricomycetes	Agaricales	Tricholomataceae	Dermoloma	f
FASV53	5	62	0.00346817600556355	0.219822062205703	0.251015359026015	M4	0	0.56	Peripheral nodes						f
FASV57	8	196	0.00363608873556582	0.331720508241005	0.945674731943318	M4	0	0.71875	Connectors	Ascomycota	Geoglossomycetes	Geoglossales	Geoglossales_fam_Incertae_sedis	Geoglossales_gen_Incertae_sedis	f
FASV59	6	14	0.00318556858029219	0.347763757933916	0.236205073092559	M3	-0.855308227	0.444444444444444	Peripheral nodes	Basidiomycota	Agaricomycetes	Agaricales	Tricholomataceae	Dermoloma	f
FASV1	2	17	0.00311479563602983	0.0913122245271701	0.685925101725778	M3	-1.368493163	0.5	Peripheral nodes						f
FASV66	7	110	0.00341647596616302	0.359188334267159	0.397599214675095	M3	0.171061645362118	0.612244897959184	Peripheral nodes	Ascomycota	Eurotiomycetes	Onygenales	Onygenales_fam_Incertae_sedis	Onygenales_gen_Incertae_sedis	f
FASV69	2	4	0.00248765541072478	0.0479100005137666	0.308642561344014	M3	-1.368493163	0.5	Peripheral nodes	Ascomycota	Sordariomycetes	Sordariomycetes_ord_Incertae_sedis	Sordariomycetes_fam_Incertae_sedis	Sordariomycetes_gen_Incertae_sedis	f
FASV73	2	2	0.00278860610131275	0.0854342923475676	1.41628106125192	M4	-1.541103501	0.5	Peripheral nodes						f
FASV77	3	3	0.00275539562949984	0.0926922290425461	0.522347392345361	M4	-0.77055175	0.444444444444444	Peripheral nodes	Mortierellomycota	Mortierellomycetes	Mortierellales	Mortierellaceae	Mortierella	f
FASV81	3	34	0.00301792128791458	0.111096453733658	0.524151209221871	M5	-0.861366337	0.444444444444444	Peripheral nodes	Ascomycota	Leotiomycetes	Helotiales			f
FASV84	6	123	0.00344390565308427	0.271652456011187	0.140412903176806	M6	-0.763762616	0.722222222222222	Connectors	Ascomycota	Sordariomycetes	Coniochaetales	Coniochaetaceae	Coniochaeta	f
FASV96	1	0	0.00237649712205881	0.0199640421435883	0.289939828466509	M6	-0.763762616	0	Peripheral nodes	Ascomycota	Pezizomycotina_cls_Incertae_sedis	Pezizomycotina_ord_Incertae_sedis	Pezizomycotina_fam_Incertae_sedis	Pezizomycotina_gen_Incertae_sedis	f
FASV104	1	0	0.0023596340942889	0.0409016449021999	0.079842631218184	M1	-1.763635282	0	Peripheral nodes	Basidiomycota	Agaricomycetes	Agaricales	Agaricales_fam_Incertae_sedis	Agaricales_gen_Incertae_sedis	f
FASV85	2	134	0.00285725784287208	0.0432177588360767	0.107374573017558	M3	-0.855308227	0	Peripheral nodes	Fungi_phy_Incertae_sedis	Fungi_cls_Incertae_sedis	Fungi_ord_Incertae_sedis	Fungi_fam_Incertae_sedis	Fungi_gen_Incertae_sedis	f
FASV106	9	532	0.00386606721021327	0.295633085455424	1.06415701941097	M5	0.626448245420232	0.716049382716049	Connectors	Ascomycota	Sordariomycetes	Coniochaetales	Coniochaetaceae	Coniochaeta	f
FASV109	4	29	0.00319518331200767	0.207553293375666	0.080127444409212	M8	-1.414213562	0.75	Connectors	Ascomycota					f
FASV111	4	60	0.00305634376661469	0.164660574281811	0.29069933030925	M5	-1.605273629	0.75	Connectors	Basidiomycota	Agaricomycetes	Agaricales	Tricholomataceae	Floccularia	f
FASV71	11	255	0.00393036438745536	0.584094692957464	0.13803945991824	M4	0.770551750371122	0.760330578512397	Connectors	Ascomycota	Dothideomycetes	Pleosporales	Melanommataceae	Melanommataceae_gen_Incertae_sedis	f
FASV118	9	145	0.00360257038696295	0.521550760732716	0.521777765963305	M4	-0.77055175	0.814814814814815	Connectors	Ascomycota					f
FASV137	8	283	0.00377061136127008	0.335260576359911	0.146868668840108	M4	0	0.71875	Connectors	Basidiomycota	Agaricomycetes	Cantharellales	Ceratobasidiaceae	Ceratobasidium	f
FASV129	11	342	0.00373132137967669	0.494998585625837	0.0811717594429814	M4	2.31165525111337	0.644628099173554	Connectors	Basidiomycota	Agaricomycetes	Agaricales	Tricholomataceae	Floccularia	f
FASV140	6	54	0.00344751322929308	0.312121817762599	0.424181779171042	M7	0	0.722222222222222	Connectors	Mortierellomycota	Mortierellomycetes	Mortierellales	Mortierellaceae	Mortierella	f
FASV141	7	146	0.00341129370661234	0.341449271523323	1.37859078230589	M6	0	0.73469387755102	Connectors						f
FASV26	6	91	0.00335338754097516	0.242798510019533	0.0806021330609253	M8	0	0.722222222222222	Connectors	Ascomycota	Leotiomycetes	Erysiphales	Erysiphaceae	Blumeria	f
FASV6	11	253	0.00367768335417873	0.490245983613105	0.187312141966084	M2	0.107469905858445	0.793388429752066	Connectors						f
FASV29	8	218	0.00358252059091691	0.425911081080974	0.0926592248144442	M4	0	0.71875	Connectors	Ascomycota	Sordariomycetes	Hypocreales	Hypocreaceae	Kiflimonium	f
FASV139	5	32	0.00324040411003756	0.258994921604926	0.416396885282943	M2	-0.617951959	0.56	Peripheral nodes	Ascomycota	Dothideomycetes	Pleosporales	Melanommataceae	Melanommataceae_gen_Incertae_sedis	f
FASV149	2	1	0.00293152428412569	0.148847508560075	0.0969314226798643	M2	-1.343373823	0	Peripheral nodes	Fungi_phy_Incertae_sedis	Fungi_cls_Incertae_sedis	Fungi_ord_Incertae_sedis	Fungi_fam_Incertae_sedis	Fungi_gen_Incertae_sedis	f
FASV160	3	15	0.00301717549154149	0.172121259273042	0.113070836838118	M3	-0.342123291	0	Peripheral nodes	Mortierellomycota	Mortierellomycetes	Mortierellales	Mortierellaceae	Mortierellaceae_gen_Incertae_sedis	f
FASV142	13	436	0.00395256332140916	0.679528558329065	0.153799123155123	M3	1.71061645362118	0.63905325443787	Connectors	Ascomycota					f
FASV5	5	63	0.00331361347272269	0.235931716519137	0.303800737096538	M1	-0.690118154	0.56	Peripheral nodes						f
FASV170	3	17	0.00286794395732208	0.134460818324966	1.97394528928476	M2	-1.343373823	0.444444444444444	Peripheral nodes						f
FASV173	9	179	0.00373136429925646	0.424894610864819	0.116963283782167	M5	-0.117459046	0.765432098765432	Connectors	Ascomycota	Pezizomycetes	Pezizales	Pezizales_fam_Incertae_sedis	Pezizales_gen_Incertae_sedis	f
FASV176	4	20	0.00300253259311229	0.210344534496767	0.182280442257923	M5	-0.117459046	0.375	Peripheral nodes	Ascomycota	Dothideomycetes	Pleosporales	Melanommataceae	Melanommataceae_gen_Incertae_sedis	f
FASV178	5	83	0.00318657987102047	0.183672125585977	0.0704437959142598	M3	-0.855308227	0.72	Connectors	Ascomycota	Leotiomycetes	Helotiales	Helotiaceae	Tetracladium	f
FASV187	6	36	0.00327644105045441	0.367692564783126	0.212850391428262	M2	0.107469905858445	0.5	Peripheral nodes	Basidiomycota	Tremellomycetes	Filobasidiales	Piskurozymaceae	Solicoccozyma	f
FASV195	5	20	0.00322620684324354	0.356758561452748	0.079273004836128	M2	0.107469905858445	0.32	Peripheral nodes	Ascomycota	Eurotiomycetes	Chaetothyriales	Chaetothyriales_fam_Incertae_sedis	Chaetothyriales_gen_Incertae_sedis	f
FASV213	8	321	0.00337461379762515	0.308059267093454	0.14088759182852	M1	0.920157538397846	0.40625	Peripheral nodes	Ascomycota	Leotiomycetes	Helotiales	Helotiales_fam_Incertae_sedis	Leohumicola	f
FASV79	10	164	0.00358107883427955	0.516684696877399	0.139273650412694	M1	1.99367466652867	0.32	Peripheral nodes	Ascomycota					f
FASV224	6	48	0.0032917212962081	0.349330047880435	0.55044896052679	M3	1.19743151753482	0	Peripheral nodes	Ascomycota	Leotiomycetes	Thelebolales	Pseudeurotiaceae	Pseudogymnoascus	f
FASV230	4	29	0.00311499275973891	0.163398760395482	0.0946529171516402	M5	0.626448245420232	0	Peripheral nodes	Ascomycota	Sordariomycetes	Coniochaetales	Coniochaetaceae	Coniochaeta	f
FASV240	8	47	0.00327426261411226	0.501531253640996	0.118577225197993	M1	-0.15335959	0.65625	Connectors	Ascomycota	Leotiomycetes	Thelebolales	Pseudeurotiaceae	Pseudogymnoascus	f
FASV11	5	171	0.00329191243217051	0.16379400199356	0.140223027716121	M6	1.52752523165195	0.32	Peripheral nodes						f
FASV243	10	74	0.00340749882874826	0.606145230848276	0.186837453314371	M1	-0.15335959	0.76	Connectors	Ascomycota	Leotiomycetes	Helotiales	Helotiaceae	Tetracladium	f
FASV249	8	95	0.00327227747595079	0.421992036866785	0.379750921370673	M6	1.52752523165195	0.65625	Connectors	Ascomycota	Sordariomycetes	Coniochaetales	Coniochaetaceae	Coniochaeta	f
FASV252	3	3	0.00310483493741979	0.222976623543149	0.11421008960223	M3	-0.855308227	0.444444444444444	Peripheral nodes	Ascomycota	Dothideomycetes	Pleosporales	Phaeosphaeriaceae	Ophiosphaerella	f
FASV290	6	71	0.00339816215898984	0.234629214818264	0.105001129758991	M5	-0.117459046	0.666666666666667	Connectors	Ascomycota	Leotiomycetes	Leotiales	Leotiales_fam_Incertae_sedis	Leotiales_gen_Incertae_sedis	f
FASV302	5	22	0.00332568773936104	0.345602354012079	0.13414701297419	M3	0.171061645362118	0.32	Peripheral nodes	Ascomycota	Dothideomycetes	Pleosporales	Sporormiaceae	Sporormiaceae_gen_Incertae_sedis	f
FASV312	1	0	0.00280370983352138	0.0678177676966957	0.351269602267872	M5	-1.605273629	0	Peripheral nodes	Basidiomycota	Agaricomycetes	Agaricales	Hygrophoraceae	Hygrocybe	f
FASV316	5	63	0.00332544251142123	0.322781956566646	0.183134881831007	M7	-1.414213562	0.72	Connectors						f
FASV332	5	138	0.00313165868426961	0.202631232028463	0.0808869462519533	M2	0.832891770402946	0	Peripheral nodes	Fungi_phy_Incertae_sedis	Fungi_cls_Incertae_sedis	Fungi_ord_Incertae_sedis	Fungi_fam_Incertae_sedis	Fungi_gen_Incertae_sedis	f
FASV341	11	201	0.00359053641261031	0.654551479390006	0.631715657700115	M4	0.770551750371122	0.776859504132231	Connectors	Ascomycota	Pezizomycotina_cls_Incertae_sedis	Pezizomycotina_ord_Incertae_sedis	Pezizomycotina_fam_Incertae_sedis	Pezizomycotina_gen_Incertae_sedis	f
FASV343	10	178	0.00359282241640606	0.50502403831954	0.524436022412899	M2	0.107469905858445	0.72	Connectors						f
FASV356	4	6	0.0028818111612321	0.249866575875168	0.230603747002341	M2	-0.617951959	0.375	Peripheral nodes	Fungi_phy_Incertae_sedis	Fungi_cls_Incertae_sedis	Fungi_ord_Incertae_sedis	Fungi_fam_Incertae_sedis	Fungi_gen_Incertae_sedis	f
FASV362	11	470	0.00403552427512815	0.54567503248665	0.155602940031633	M5	0.626448245420232	0.776859504132231	Connectors	Ascomycota	Sordariomycetes	Sordariales	Chaetomiaceae	Chaetomiaceae_gen_Incertae_sedis	f
FASV386	9	190	0.00351374398133838	0.414176023640133	0.0825958253981214	M6	0	0.839506172839506	Connectors						f
FASV400	7	149	0.00354166217403132	0.292593995299167	0.0800325066788693	M5	0.626448245420232	0.612244897959184	Peripheral nodes	Ascomycota	Leotiomycetes	Helotiales	Helotiales_fam_Incertae_sedis		f
FASV401	7	43	0.00328972522052389	0.368365037964273	0.266205395880842	M2	-0.617951959	0.612244897959184	Peripheral nodes	Ascomycota	Sordariomycetes	Coniochaetales	Coniochaetaceae	Coniochaeta	f
FASV407	9	292	0.00376721628399812	0.357765953846611	0.0851591441173734	M2	0.832891770402946	0.617283950617284	Peripheral nodes						f
FASV427	5	46	0.0029929183291163	0.234697935922306	0.165286588526585	M5	-0.117459046	0.56	Peripheral nodes	Ascomycota	Archaeorhizomycetes	Archaeorhizomycetales	Archaeorhizomycetaceae	Archaeorhizomyces	f
FASV449	11	178	0.00361648712292759	0.606932749700572	0.0765198106561906	M5	1.37035553685676	0.710743801652893	Connectors	Mortierellomycota	Mortierellomycetes	Mortierellales	Mortierellaceae	Mortierellaceae_gen_Incertae_sedis	f
FASV483	6	57	0.00328287822617934	0.369444268862005	0.301807044759342	M5	-0.861366337	0.722222222222222	Connectors	Ascomycota	Leotiomycetes	Thelebolales	Pseudeurotiaceae	Pseudogymnoascus	f
FASV516	2	3	0.0025826481273738	0.0618603317563151	0.212850391428262	M6	-0.763762616	0.5	Peripheral nodes	Ascomycota	Ascomycota_cls_Incertae_sedis	Ascomycota_ord_Incertae_sedis	Ascomycota_fam_Incertae_sedis	Ascomycota_gen_Incertae_sedis	f
FASV587	7	69	0.00343231826893729	0.437548455629306	0.0970263604102069	M4	-0.77055175	0.775510204081633	Connectors						f
FASV602	7	46	0.00321286136120059	0.426851483689894	0.0714881109480292	M1	-1.226876718	0.775510204081633	Connectors						f
FASV610	8	216	0.00377886316653404	0.466927092173248	0.168229658167208	M1	-0.690118154	0.71875	Connectors						f
FASV611	13	168	0.00371580356180815	0.881962748373052	0.262123073476107	M1	-0.15335959	0.804733727810651	Connectors	Ascomycota	Leotiomycetes	Helotiales	Helotiales_fam_Incertae_sedis	Helotiales_gen_Incertae_sedis	f
FASV613	5	21	0.003113389381081	0.286985126809131	0.162913145268019	M1	-0.690118154	0.56	Peripheral nodes	Chytridiomycota	Rhizophlyctidomycetes	Rhizophlyctidales	Rhizophlyctidaceae	Rhizophlyctis	f
FASV636	7	28	0.00316873308777325	0.414055371100211	0.0817413858250374	M2	0.107469905858445	0.571428571428571	Peripheral nodes	Rozellomycota	Rozellomycota_cls_Incertae_sedis	Rozellomycota_ord_Incertae_sedis	Rozellomycota_fam_Incertae_sedis	Rozellomycota_gen_Incertae_sedis	f
FASV745	11	185	0.00366019634643243	0.652467759740112	0.0962668585674656	M5	-0.861366337	0.760330578512397	Connectors						f
FASV831	10	255	0.00369690151505434	0.428310011929262	0.0960769831067803	M1	-0.15335959	0.7	Connectors	Rozellomycota	Rozellomycota_cls_Incertae_sedis	Rozellomycota_ord_Incertae_sedis	Rozellomycota_fam_Incertae_sedis	Rozellomycota_gen_Incertae_sedis	f
FASV902	9	209	0.00347326406063544	0.379220137782015	0.137279958075498	M2	1.55831363494745	0.493827160493827	Peripheral nodes						f
FASV935	10	169	0.00347555831693956	0.620147907496987	0.108039137129956	M1	0.920157538397846	0.6	Peripheral nodes						f
FASV980	2	5	0.002393236493411	0.0326845923590172	0.07756412568996	M2	-1.343373823	0	Peripheral nodes	Mortierellomycota	Mortierellomycetes	Mortierellales	Mortierellaceae	Mortierella	f
FASV1207	6	54	0.00343228555459522	0.313641465169387	0.0917098475110175	M2	0.107469905858445	0.5	Peripheral nodes						f
BASV1	9	72	0.00353089285886442	0.588949942141063	0.219116281630878	M7	0	0.839506172839506	Connectors	Cyanobacteria	Cyanobacteriia	Chloroplast	Chloroplast	Chloroplast	b
BASV3	11	238	0.00366770817179213	0.497869288909578	1.83619064255755	M2	1.55831363494745	0.628099173553719	Connectors	Cyanobacteria	Cyanobacteriia	Chloroplast	Chloroplast	Chloroplast	b
BASV4	3	35	0.00268521999386326	0.0650968989474651	0.65611465439818	M2	-1.343373823	0.444444444444444	Peripheral nodes	Proteobacteria	Alphaproteobacteria	Rickettsiales	Mitochondria	Mitochondria	b
BASV5	9	150	0.0034904306597579	0.442632230130162	0.566873187876072	M2	0.107469905858445	0.716049382716049	Connectors	Firmicutes	Bacilli	Acholeplasmatales	Acholeplasmataceae	Candidatus_Phytoplasma	b
BASV6	10	65	0.00348390112625196	0.765100711475964	0.257850875610687	M3	0.684246581448471	0.66	Connectors	Verrucomicrobiota	Verrucomicrobiae	Chthoniobacterales	Chthoniobacteraceae	Candidatus_Udaeobacter	b
BASV8	10	517	0.00379518526067091	0.463972502836723	0.218926406170193	M3	1.71061645362118	0.48	Peripheral nodes	Gemmatimonadota	Gemmatimonadetes	Gemmatimonadales	Gemmatimonadaceae	uncultured	b
BASV9	9	150	0.00367036540662828	0.511566300456727	0.195381849045211	M3	0.171061645362118	0.691358024691358	Connectors	Actinobacteriota	Thermoleophilia	Solirubrobacterales	67-14	67-14	b
BASV10	10	372	0.00377291351988454	0.416743005295774	0.224622669990753	M1	-0.690118154	0.82	Connectors	Gemmatimonadota	Gemmatimonadetes	Gemmatimonadales	Gemmatimonadaceae		b
BASV11	14	210	0.00382669275491549	1	0.122659547602727	M1	0.383398974332436	0.755102040816326	Connectors	Proteobacteria	Alphaproteobacteria	Rhizobiales	uncultured	uncultured	b
BASV12	9	251	0.00373508066933961	0.370110192830699	0.0919946607020455	M2	0.832891770402946	0.641975308641975	Connectors	Acidobacteriota	Blastocatellia	Pyrinomonadales	Pyrinomonadaceae	RB41	b
BASV16	8	108	0.00328520401354994	0.434457788408431	0.0790831293754427	M3	0.684246581448471	0.5625	Peripheral nodes	Acidobacteriota	Blastocatellia	Pyrinomonadales	Pyrinomonadaceae	RB41	b
BASV17	13	344	0.00372937304980609	0.735430264696643	0.163862522571445	M5	2.11426282829328	0.710059171597633	Connectors	Proteobacteria	Gammaproteobacteria	Burkholderiales	Nitrosomonadaceae	MND1	b
BASV18	5	91	0.00320323537189996	0.164544242093687	0.133007760210078	M2	-0.617951959	0.56	Peripheral nodes	Actinobacteriota	Thermoleophilia	Gaiellales	uncultured	uncultured	b
BASV19	9	277	0.00377513742556513	0.449658852492708	0.182280442257923	M5	1.37035553685676	0.641975308641975	Connectors	Gemmatimonadota	Gemmatimonadetes	Gemmatimonadales	Gemmatimonadaceae	uncultured	b
BASV20	12	420	0.00373051624820358	0.491461148313599	0.132533071558365	M2	1.55831363494745	0.666666666666667	Connectors	Chloroflexi	Gitt-GS-136	Gitt-GS-136	Gitt-GS-136	Gitt-GS-136	b
BASV21	11	339	0.00376284492254735	0.480970433599041	0.0741463673976239	M3	1.19743151753482	0.661157024793388	Connectors	Acidobacteriota	Blastocatellia	Pyrinomonadales	Pyrinomonadaceae	RB41	b
BASV22	9	168	0.00350062542092528	0.588396971745937	0.0822160744767507	M1	2.53043323059408	0	Module hubs	Acidobacteriota	Vicinamibacteria	Vicinamibacterales	Vicinamibacteraceae	Vicinamibacteraceae	b
BASV23	9	59	0.00344952190017293	0.666122653499929	0.182850068639979	M3	-0.342123291	0.790123456790123	Connectors	Gemmatimonadota	Gemmatimonadetes	Gemmatimonadales	Gemmatimonadaceae	uncultured	b
BASV24	5	34	0.00324572664283531	0.237065724428761	0.126457056816434	M1	-0.15335959	0.32	Peripheral nodes	Actinobacteriota	Thermoleophilia	Solirubrobacterales	67-14	67-14	b
BASV25	7	120	0.00368108093932172	0.34308910573144	0.11848228746765	M3	-0.342123291	0.693877551020408	Connectors	Gemmatimonadota	Gemmatimonadetes	Gemmatimonadales	Gemmatimonadaceae	uncultured	b
BASV26	11	291	0.00378836343743375	0.64732085843593	0.121900045759986	M1	0.920157538397846	0.628099173553719	Connectors	Actinobacteriota	Thermoleophilia	Gaiellales	uncultured	uncultured	b
BASV27	8	72	0.00364928235826165	0.606000926985832	0.127786185041231	M1	-0.690118154	0.71875	Connectors	Actinobacteriota	Thermoleophilia	Solirubrobacterales	Solirubrobacteraceae	Solirubrobacter	b
BASV28	9	169	0.00374720078230743	0.515221606132731	0.0944630416909549	M3	-0.342123291	0.716049382716049	Connectors	Actinobacteriota	MB-A2-108	MB-A2-108	MB-A2-108	MB-A2-108	b
BASV29	5	35	0.00329678526259371	0.325050676423544	0.0788932539147573	M1	-0.690118154	0.48	Peripheral nodes	Chloroflexi	P2-11E	P2-11E	P2-11E	P2-11E	b
BASV30	6	62	0.00308330209407918	0.236587720871987	0.119526602501419	M2	0.832891770402946	0.277777777777778	Peripheral nodes	Actinobacteriota	Thermoleophilia	Gaiellales			b
BASV32	5	30	0.0032661721251988	0.35748308154467	0.165001775335557	M1	-0.15335959	0.32	Peripheral nodes	Methylomirabilota	Methylomirabilia	Rokubacteriales	Rokubacteriales	Rokubacteriales	b
BASV33	11	237	0.00385786641948185	0.652519657284335	0.133292573401106	M3	-0.342123291	0.776859504132231	Connectors	Gemmatimonadota	Gemmatimonadetes	Gemmatimonadales	Gemmatimonadaceae	uncultured	b
BASV34	10	226	0.00388061234079399	0.632419039081215	0.752191637504961	M1	0.920157538397846	0.58	Peripheral nodes	Cyanobacteria	Cyanobacteriia	Chloroplast	Chloroplast	Chloroplast	b
BASV35	7	84	0.0035224287636339	0.398871381727441	0.0749058692403652	M4	0.770551750371122	0.612244897959184	Peripheral nodes	Acidobacteriota	Vicinamibacteria	Vicinamibacterales			b
BASV38	9	316	0.0038367499081158	0.426617225179852	0.106330257983788	M1	0.920157538397846	0.518518518518519	Peripheral nodes	Gemmatimonadota	Gemmatimonadetes	Gemmatimonadales	Gemmatimonadaceae	uncultured	b
BASV40	10	113	0.00363036660577092	0.547899135092758	0.097595986792263	M4	0.770551750371122	0.74	Connectors	Gemmatimonadota	Gemmatimonadetes	Gemmatimonadales	Gemmatimonadaceae	uncultured	b
BASV45	8	96	0.00339610811491524	0.494106423458023	0.0782286898023586	M3	0.684246581448471	0.53125	Peripheral nodes	Actinobacteriota	Thermoleophilia	Gaiellales	uncultured	uncultured	b
BASV48	10	242	0.00367096314305885	0.548083951530932	0.266015520420156	M2	0.832891770402946	0.68	Connectors	Cyanobacteria	Cyanobacteriia	Chloroplast	Chloroplast	Chloroplast	b
BASV49	11	124	0.00368713167567528	0.792830775039552	0.0943681039606122	M3	1.71061645362118	0.512396694214876	Peripheral nodes	Gemmatimonadota	Gemmatimonadetes	Gemmatimonadales	Gemmatimonadaceae		b
BASV51	5	81	0.00329434417525598	0.222822137970127	0.0872477741849121	M4	-0.77055175	0.48	Peripheral nodes	Acidobacteriota	Holophagae	Subgroup_7	Subgroup_7	Subgroup_7	b
BASV52	5	28	0.00325667548156967	0.252452681680339	0.0708235468356305	M2	-0.617951959	0.56	Peripheral nodes	Acidobacteriota	Vicinamibacteria	Vicinamibacterales	Vicinamibacteraceae	Vicinamibacteraceae	b
BASV53	8	113	0.00336707727306256	0.445018817339087	0.0773742502292746	M1	0.383398974332436	0.5625	Peripheral nodes	Proteobacteria	Gammaproteobacteria	Burkholderiales	Nitrosomonadaceae	MND1	b
BASV57	6	30	0.00333856956000185	0.453810404957535	0.108323950320984	M6	-0.763762616	0.722222222222222	Connectors	Methylomirabilota	Methylomirabilia	Rokubacteriales	Rokubacteriales	Rokubacteriales	b
BASV72	8	101	0.00347035067874396	0.539264722108465	0.126836807737805	M4	-0.77055175	0.65625	Connectors	Cyanobacteria	Cyanobacteriia	Chloroplast	Chloroplast	Chloroplast	b
BASV103	4	17	0.00291124394901919	0.203604662264851	0.46253662222948	M5	-0.861366337	0.625	Connectors	Proteobacteria	Alphaproteobacteria	Rickettsiales	Mitochondria	Mitochondria	b
BASV109	13	296	0.0038813588205556	0.710464605375063	0.0869629609938841	M2	1.55831363494745	0.72189349112426	Connectors	Cyanobacteria	Cyanobacteriia	Chloroplast	Chloroplast	Chloroplast	b
BASV245	8	92	0.00347450378954445	0.445158040948185	0.0760451220044773	M1	0.920157538397846	0.40625	Peripheral nodes	Cyanobacteria	Cyanobacteriia	Chloroplast	Chloroplast	Chloroplast	b
