# Supplementary material for: Microbial interactions mediate the fairy ring type effects on alpine meadow plant communities on the Tibetan plateau
Source: Environ Microbiome. 2026 Mar 10;21:55. doi: 10.1186/s40793-026-00873-z (PMC13088534; doi:10.1186/s40793-026-00873-z)
Supplement: Supplementary file 2 — Supplementary Material 2 [file 40793_2026_873_MOESM2_ESM.zip › co-occurrence network/cross-K/T3/Clitocybe_20out_edge.csv]

Source	Target	Interaction	weight
FASV4	FASV21	-	0.918665716062713
FASV4	FASV38	-	0.675152622771525
FASV4	FASV53	+	0.902860436505418
FASV4	FASV59	-	0.756695510188785
FASV4	FASV1236	+	0.693616452659413
FASV4	BASV32	-	0.95151171382479
FASV4	BASV50	+	0.953889415447839
FASV4	BASV57	-	0.907261667754477
FASV7	FASV42	-	0.948668994484392
FASV7	FASV50	+	0.959518597631393
FASV7	FASV56	-	0.900296630566281
FASV7	FASV141	+	0.791771109236381
FASV7	FASV5	-	0.711068078506886
FASV7	FASV222	+	0.765314366135252
FASV7	FASV236	-	0.776179429539318
FASV7	FASV413	+	0.790790733282471
FASV9	FASV10	+	0.74645422578898
FASV9	FASV484	+	0.663871194358089
FASV9	BASV9	+	0.76430874261698
FASV9	BASV24	-	0.944743706113261
FASV9	BASV29	+	0.953040335359858
FASV9	BASV30	-	0.824365768137918
FASV9	BASV34	+	0.898537045975893
FASV9	BASV58	+	0.837635427314836
FASV9	BASV66	-	0.865083974757457
FASV9	BASV69	+	0.894025463521861
FASV9	BASV124	-	0.683447063195509
FASV10	FASV96	+	0.844678842862592
FASV10	FASV433	+	0.966522114766423
FASV10	FASV560	-	0.980074250753039
FASV10	FASV631	+	0.932722144495696
FASV10	FASV794	-	0.765972818362968
FASV10	BASV10	-	0.947582965594568
FASV10	BASV11	+	0.9457303138667
FASV10	BASV32	+	0.776065360700874
FASV13	FASV85	-	0.925449652060008
FASV13	BASV16	-	0.96808797858365
FASV13	BASV21	+	0.947689393691366
FASV13	BASV22	-	0.927450290273755
FASV13	BASV35	+	0.933154147869223
FASV13	BASV36	-	0.814433226280111
FASV13	BASV40	-	0.944466345570793
FASV13	BASV46	+	0.805432822236821
FASV13	BASV51	-	0.862694835112877
FASV13	BASV56	+	0.751740908664704
FASV13	BASV83	-	0.9416620951458
FASV16	FASV71	-	0.767743782944138
FASV16	BASV12	-	0.849282106074137
FASV16	BASV20	-	0.773717774493639
FASV16	BASV32	+	0.903363496523192
FASV16	BASV34	+	0.957076711
FASV16	BASV57	-	0.961969608212094
FASV17	FASV71	-	0.781354499674982
FASV17	FASV272	-	0.942444767880037
FASV17	FASV421	+	0.951372076778064
FASV17	FASV560	-	0.561466563123334
FASV17	BASV124	+	0.981826523058362
FASV18	FASV829	-	0.745628463329612
FASV18	BASV3	-	0.625459827666753
FASV21	FASV40	+	0.980668007018741
FASV21	FASV50	+	0.950339224902984
FASV21	FASV83	-	0.968374022577939
FASV21	FASV96	-	0.850344698430558
FASV21	FASV165	-	0.938013231519268
FASV21	FASV243	-	0.94095499094147
FASV21	FASV293	+	0.578375659270223
FASV21	BASV10	-	0.915933636713214
FASV21	BASV25	-	0.88779324738737
FASV21	BASV35	-	0.906795160883941
FASV21	BASV39	+	0.754732210458462
FASV21	BASV53	-	0.900564805525546
FASV22	FASV27	-	0.752283210195049
FASV22	FASV48	+	0.987314996934546
FASV22	FASV59	-	0.70915249336533
FASV22	FASV249	+	0.963746006280028
FASV22	FASV342	-	0.920573356195802
FASV22	BASV51	-	0.872104370823558
FASV27	FASV1236	+	0.887536704544355
FASV27	BASV3	-	0.814631306348984
FASV33	FASV449	+	0.780091120159116
FASV33	BASV19	-	0.813636266297896
FASV33	BASV124	+	0.716304443278844
FASV3	FASV106	-	0.752315736946736
FASV3	FASV132	+	0.960363038887919
FASV3	FASV6	-	0.935393693143254
FASV3	FASV29	+	0.869150019423157
FASV3	FASV5	-	0.79917730760939
FASV3	FASV255	-	0.916789269458722
FASV3	FASV256	+	0.835233972727054
FASV3	FASV293	+	0.994363770423871
FASV3	FASV413	-	0.913123955553756
FASV3	BASV26	+	0.961940291788587
FASV34	FASV57	+	0.688411714061171
FASV34	FASV129	+	0.892892645930247
FASV34	FASV272	-	0.801182356381306
FASV34	FASV1236	-	0.884129498468193
FASV34	BASV9	+	0.953495943069725
FASV34	BASV10	-	0.799247427295619
FASV34	BASV16	+	0.813141342993114
FASV34	BASV25	+	0.944839393065449
FASV34	BASV26	-	0.789932039379816
FASV34	BASV29	-	0.946872626833296
FASV34	BASV34	+	0.879583251932418
FASV34	BASV40	-	0.911196361358197
FASV34	BASV59	-	0.853441183311337
FASV34	BASV64	-	0.931769126704675
FASV34	BASV70	+	0.981501402721604
FASV34	BASV84	-	0.787214296021536
FASV37	FASV132	+	0.954114260369008
FASV37	FASV29	-	0.98163865008074
FASV37	FASV149	+	0.969715989698424
FASV37	BASV82	-	0.575094381618326
FASV40	FASV165	-	0.710267836149864
FASV40	FASV290	+	0.899557489227583
FASV40	FASV399	-	0.852923143935568
FASV40	FASV413	+	0.742156962409479
FASV40	FASV829	-	0.930860397206086
FASV40	FASV938	+	0.6210357112747
FASV40	BASV11	-	0.848111416776878
FASV40	BASV40	-	0.909344509279733
FASV40	BASV51	+	0.88261708617811
FASV38	FASV68	+	0.896610242236882
FASV38	FASV109	-	0.835452017774855
FASV41	BASV45	+	0.87594867363631
FASV42	BASV12	-	0.838318693496084
FASV42	BASV66	+	0.76916644192248
FASV42	BASV70	+	0.78639777133838
FASV47	FASV165	+	0.927493563152556
FASV47	FASV5	-	0.830435437270188
FASV47	FASV342	+	0.960031340203406
FASV50	FASV153	-	0.890882598632436
FASV51	FASV29	-	0.925777669175538
FASV51	FASV256	+	0.841883459911104
FASV51	BASV32	+	0.938171257603806
FASV51	BASV33	-	0.850596217071173
FASV51	BASV34	+	0.969065883814389
FASV51	BASV58	+	0.977315973756462
FASV51	BASV102	-	0.939362718068616
FASV53	FASV57	+	0.934336316856755
FASV53	FASV59	-	0.943325775680122
FASV53	FASV73	+	0.674186506635808
FASV53	FASV85	+	0.908362324075396
FASV53	FASV106	-	0.782718164650675
FASV53	FASV110	-	1
FASV53	FASV111	-	0.662472075508312
FASV53	FASV137	+	0.860751472067834
FASV53	FASV272	-	0.81314403485814
FASV53	FASV342	-	0.815143814358383
FASV53	FASV399	+	0.817895153480515
FASV53	FASV445	-	0.741348584129132
FASV53	FASV742	-	0.587978366563122
FASV53	BASV43	+	0.816758412182688
FASV53	BASV124	-	0.519754355152271
FASV56	FASV109	-	0.575309931107742
FASV56	BASV58	+	0.855958934451846
FASV56	BASV66	-	0.856359593460927
FASV56	BASV69	+	0.913757087713212
FASV56	BASV124	-	0.675507263093907
FASV57	FASV69	+	0.920569865372494
FASV57	FASV84	-	0.82141706066102
FASV57	FASV222	-	0.795670173488115
FASV57	FASV445	-	0.753173886469157
FASV59	BASV17	-	0.677519349993884
FASV1	BASV33	+	0.834753996143729
FASV66	FASV103	-	0.648329867637881
FASV66	FASV222	-	0.666795267333979
FASV69	FASV73	+	0.87159889056292
FASV69	BASV24	+	0.724886435567176
FASV69	BASV29	-	0.735663169597541
FASV69	BASV30	+	0.837961528838617
FASV69	BASV50	+	0.846460979345005
FASV69	BASV57	-	0.723374680424006
FASV73	FASV101	-	0.684589304740415
FASV73	FASV106	+	0.484589295123948
FASV73	FASV153	-	0.657656145629866
FASV73	FASV399	+	0.960218063053873
FASV73	FASV449	-	0.853246798886717
FASV73	FASV681	-	0.86999089277775
FASV73	BASV6	-	0.889386792446224
FASV73	BASV8	+	0.703782396158858
FASV73	BASV11	+	0.853630580569305
FASV73	BASV18	-	0.900916208556965
FASV73	BASV20	+	0.623813997110864
FASV73	BASV42	+	0.836106030848008
FASV73	BASV45	-	0.753783533379068
FASV73	BASV51	+	0.821180387343454
FASV73	BASV59	-	0.940445689429799
FASV73	BASV76	-	0.897862385767948
FASV73	BASV83	+	0.72429353790254
FASV73	BASV112	-	0.705102023046144
FASV77	FASV484	-	0.771701695482685
FASV77	BASV58	-	0.643842517904193
FASV77	BASV87	-	0.981474698021818
FASV77	BASV112	-	0.710417207150243
FASV81	BASV76	-	0.78783023543622
FASV83	FASV452	+	0.906890892116431
FASV83	FASV714	-	0.898880684710037
FASV83	FASV742	+	0.979239527052827
FASV83	BASV13	-	0.736666092705805
FASV83	BASV16	+	0.956251726203638
FASV83	BASV19	+	0.921903407137631
FASV83	BASV24	-	0.898281205805675
FASV83	BASV43	-	0.881445889499282
FASV83	BASV50	+	0.855702020170683
FASV83	BASV53	-	0.750675155759495
FASV83	BASV59	+	0.656830600211933
FASV83	BASV95	-	0.857857771935937
FASV83	BASV114	+	0.952928946292604
FASV84	FASV68	+	0.845109047027188
FASV84	FASV165	-	0.860709503817734
FASV84	FASV236	-	0.614155046403939
FASV84	FASV293	-	1
FASV84	FASV377	-	0.80624799925054
FASV84	BASV56	-	0.61767053643404
FASV84	BASV102	+	0.836604424538677
FASV96	FASV103	-	0.787702393373707
FASV96	FASV104	+	0.953169713469613
FASV96	FASV149	+	0.810785477452791
FASV96	FASV165	+	0.910283361166799
FASV96	FASV714	-	0.749095502347227
FASV96	BASV10	-	0.895138300718808
FASV96	BASV20	-	0.883986357872932
FASV96	BASV28	-	0.645592230128058
FASV96	BASV30	+	0.784919084363531
FASV96	BASV35	+	0.950697860282599
FASV96	BASV50	+	0.879104341979703
FASV96	BASV57	-	0.822076253923661
FASV96	BASV58	+	0.96407298795422
FASV96	BASV84	-	0.696245408804237
FASV96	BASV112	+	0.840890077142922
FASV101	FASV85	-	0.883158952451342
FASV101	FASV5	-	0.87532791172683
FASV101	FASV293	-	0.926011325411873
FASV101	FASV631	-	0.787962769344671
FASV101	FASV742	+	0.864982825843108
FASV101	BASV84	-	0.856031077884385
FASV103	FASV421	+	0.983328292593679
FASV103	FASV445	+	0.987011013127857
FASV103	BASV8	-	0.679401675830998
FASV103	BASV51	-	0.700738471878875
FASV104	FASV129	-	0.96931089652966
FASV104	FASV149	-	0.451299821455209
FASV104	BASV76	+	0.719082916076546
FASV104	BASV81	-	0.823278918002732
FASV85	FASV243	-	0.705232768723352
FASV85	FASV445	-	1
FASV85	FASV484	-	0.857521421622297
FASV106	FASV6	-	0.862642707988856
FASV106	FASV5	+	0.927003669177668
FASV106	FASV413	+	0.842791989179988
FASV106	BASV40	-	0.842397077745313
FASV106	BASV52	+	0.662353357015135
FASV106	BASV59	+	0.895264876518891
FASV106	BASV63	+	0.976816721520718
FASV106	BASV124	+	0.913026706653688
FASV68	FASV118	-	0.807239470044158
FASV68	FASV132	+	0.963601857545009
FASV68	FASV222	-	0.744697506725154
FASV68	FASV230	+	0.819566213510162
FASV68	FASV243	+	0.835962324043863
FASV68	FASV290	-	0.896594015664655
FASV68	FASV794	-	0.862403112595144
FASV68	BASV5	+	0.781899435068407
FASV68	BASV8	-	0.525529082705359
FASV68	BASV9	-	0.653246213094175
FASV68	BASV13	+	0.648075993292457
FASV68	BASV21	-	0.911713052378907
FASV68	BASV29	-	0.84375475725547
FASV68	BASV32	+	0.80045574049973
FASV68	BASV45	+	0.946531400381977
FASV68	BASV49	+	0.95142950515772
FASV68	BASV57	+	0.970219403195352
FASV109	FASV293	-	0.828660418793788
FASV109	BASV8	+	0.964967067813305
FASV109	BASV19	-	0.905714309709152
FASV109	BASV43	+	0.914260461413549
FASV109	BASV64	-	0.6715011705132
FASV109	BASV76	+	0.834894403030641
FASV109	BASV114	-	1
FASV110	FASV141	+	0.632359080824598
FASV110	BASV13	-	0.684457949067441
FASV110	BASV32	+	0.867702832084817
FASV111	FASV681	+	0.720511784706787
FASV111	BASV6	-	0.609307337298794
FASV111	BASV36	+	0.860304908313045
FASV71	FASV222	-	0.75576842106816
FASV71	BASV9	-	0.958253924317598
FASV71	BASV29	+	0.990585536848157
FASV118	FASV222	-	0.743571788077748
FASV118	BASV21	+	0.971610406171388
FASV118	BASV23	+	0.962679217571741
FASV118	BASV28	+	0.955920202642923
FASV132	FASV11	-	0.694643056626678
FASV132	BASV17	-	0.88708591805788
FASV132	BASV83	-	0.853529708549144
FASV129	FASV363	-	0.791109595656037
FASV129	BASV33	+	0.995072335357354
FASV129	BASV35	+	0.989099418895861
FASV129	BASV41	+	0.9829586567784
FASV129	BASV53	+	0.980226328779746
FASV129	BASV102	+	0.92360102603978
FASV129	BASV114	-	0.494471684857202
FASV140	FASV249	+	0.813018637825834
FASV140	BASV21	-	0.891261909708843
FASV140	BASV29	-	0.798481197053104
FASV140	BASV49	+	0.963419716165279
FASV140	BASV57	+	0.989429439115567
FASV140	BASV58	+	0.979054243618313
FASV141	FASV195	-	0.856759573661696
FASV141	FASV938	-	0.73627107863325
FASV6	BASV18	-	0.706472904714899
FASV6	BASV112	+	0.945318944642308
FASV29	FASV243	+	0.983433365162899
FASV29	BASV11	+	0.908128194164278
FASV29	BASV83	-	0.600446939812017
FASV153	BASV6	+	0.882114302846457
FASV153	BASV12	-	0.766189505631325
FASV153	BASV13	+	0.956407341302216
FASV153	BASV29	+	0.779272560627521
FASV153	BASV32	+	0.805689105978427
FASV153	BASV33	+	0.791429615645417
FASV153	BASV38	-	0.862093896504901
FASV153	BASV70	+	0.72922725271929
FASV153	BASV76	-	0.574600461717592
FASV153	BASV81	-	0.605883393087772
FASV149	FASV243	-	0.83870577563217
FASV149	FASV256	+	0.795759866315491
FASV149	FASV342	+	0.583470666640033
FASV149	FASV363	-	0.564370098822557
FASV149	FASV399	+	0.728071978249207
FASV149	FASV449	+	0.9282254045143
FASV149	FASV484	+	0.963576286113082
FASV149	FASV794	+	0.986052727287389
FASV149	FASV829	+	0.991696695218193
FASV149	FASV1236	+	0.955002886021958
FASV149	BASV11	+	0.99070877150973
FASV149	BASV27	+	0.925843504325645
FASV149	BASV32	-	0.823924864326504
FASV149	BASV33	+	0.96076075779227
FASV149	BASV49	-	0.773679338065398
FASV149	BASV50	+	0.797844277177644
FASV149	BASV53	+	0.83687175082449
FASV149	BASV56	+	0.715039309769406
FASV149	BASV61	-	0.897316522980477
FASV165	FASV5	-	0.883031549105459
FASV165	FASV11	+	0.79223530901125
FASV165	FASV249	-	0.683286206649936
FASV165	FASV290	+	0.699841561149136
FASV165	FASV631	-	0.853037664580143
FASV165	FASV742	+	0.799019847459779
FASV165	BASV6	+	0.695449732987765
FASV165	BASV12	+	0.932862801869342
FASV165	BASV16	+	0.94339109623569
FASV165	BASV17	+	0.96079057493884
FASV165	BASV22	+	0.965486566897639
FASV165	BASV23	+	0.993390405960361
FASV165	BASV32	+	0.971356760763527
FASV165	BASV36	+	0.989898896775313
FASV5	FASV211	-	0.882194386162317
FASV5	BASV76	-	0.68028148033296
FASV5	BASV82	-	0.914673579712281
FASV195	FASV249	-	0.834487208736325
FASV195	BASV13	-	0.885839245882862
FASV195	BASV16	+	0.918359662704328
FASV195	BASV17	-	0.958107767486845
FASV195	BASV30	-	0.987233531824958
FASV195	BASV36	-	0.980003014490717
FASV195	BASV43	-	0.990915176752447
FASV211	FASV484	-	0.682810236540476
FASV211	BASV20	+	0.687996870693593
FASV211	BASV95	-	0.683753103419418
FASV222	FASV236	+	0.461175978068626
FASV222	FASV243	-	0.42846191584804
FASV222	FASV377	+	0.907921833818183
FASV222	FASV938	+	0.981631042908784
FASV222	BASV23	+	0.831100747571393
FASV222	BASV29	+	0.939327695720614
FASV222	BASV50	+	0.855629389711991
FASV230	FASV421	-	0.9200170702986
FASV230	FASV681	-	0.835107200079215
FASV230	BASV13	+	0.908973040002346
FASV230	BASV17	+	0.984190871827076
FASV230	BASV23	+	0.995258765208907
FASV230	BASV24	+	0.972197258697652
FASV230	BASV26	+	0.935833450688001
FASV230	BASV33	+	0.989522778990095
FASV230	BASV38	+	0.98951602510393
FASV230	BASV39	+	0.967480453984767
FASV230	BASV42	+	0.95456692231352
FASV230	BASV58	-	0.875367375301472
FASV230	BASV87	-	1
FASV230	BASV112	-	0.945831398685524
FASV236	FASV399	+	0.866989148440029
FASV236	FASV449	-	0.751928667342013
FASV236	FASV452	+	0.928605154091042
FASV236	BASV6	-	0.707455831153306
FASV236	BASV11	+	0.727823456966059
FASV236	BASV12	+	0.716612431472351
FASV236	BASV18	-	0.864856711808504
FASV236	BASV36	-	0.856578213345629
FASV236	BASV42	+	0.704367862980507
FASV236	BASV76	-	0.798138667893272
FASV236	BASV83	+	0.765040313231889
FASV243	FASV290	+	0.908157181001197
FASV243	FASV342	+	0.9276030393247
FASV243	FASV433	+	0.981520161899067
FASV243	FASV445	+	0.993589382132061
FASV243	BASV3	+	0.990723822881309
FASV243	BASV5	+	0.992241984684717
FASV243	BASV10	+	0.975324404875794
FASV243	BASV24	+	0.90130045576186
FASV243	BASV25	-	0.923106467334775
FASV243	BASV29	-	0.807770203704335
FASV243	BASV30	+	0.958541247674295
FASV243	BASV45	+	0.778999682266665
FASV243	BASV50	+	0.826565158374244
FASV243	BASV51	+	0.817383022115265
FASV243	BASV57	-	0.853908636599275
FASV249	FASV272	+	0.75819663216838
FASV249	FASV293	-	0.667604105680152
FASV249	FASV342	-	0.649988830923816
FASV249	FASV484	-	0.946649109111356
FASV249	FASV938	-	0.938590894083932
FASV249	FASV1236	+	0.647180358425129
FASV249	BASV5	+	0.781981797133721
FASV249	BASV10	+	0.602523869826495
FASV249	BASV11	-	0.701687407552294
FASV249	BASV20	+	0.911956152544289
FASV249	BASV22	+	0.969051929308116
FASV249	BASV23	+	0.917848967763469
FASV249	BASV28	+	0.986514211932437
FASV249	BASV29	+	0.964661250365106
FASV249	BASV39	+	0.969299866958691
FASV249	BASV43	+	0.982082886205511
FASV249	BASV44	+	0.972093320924215
FASV249	BASV50	+	0.97688187804672
FASV255	BASV6	-	0.700521500427126
FASV255	BASV45	-	0.946881228515866
FASV255	BASV76	+	0.982707598468716
FASV255	BASV112	+	0.991758893828298
FASV256	BASV33	+	0.798413817251071
FASV272	FASV433	-	0.748739715130361
FASV272	BASV51	-	0.634344969967809
FASV290	BASV38	-	0.971745885149015
FASV290	BASV44	-	0.510326268161658
FASV290	BASV61	+	0.961974826943044
FASV293	FASV938	-	0.639821587244488
FASV293	BASV5	-	0.7112679759892
FASV293	BASV13	-	0.496999643400243
FASV293	BASV82	+	0.510378354421955
FASV342	FASV452	-	0.94442390836878
FASV342	BASV12	+	0.972715510402182
FASV342	BASV114	-	0.821332501177862
FASV377	BASV43	+	0.762938732546951
FASV399	BASV5	-	0.728892717378498
FASV399	BASV25	+	0.93854052066653
FASV399	BASV31	+	0.970698494561745
FASV399	BASV53	+	0.975097255769323
FASV399	BASV58	+	0.936465244459012
FASV413	BASV17	-	0.759063225434307
FASV413	BASV36	-	0.813377116222753
FASV413	BASV52	+	0.958220746286533
FASV421	BASV35	-	0.568334709301241
FASV421	BASV53	-	0.527144236558665
FASV421	BASV57	-	0.801274601230861
FASV421	BASV76	+	0.605798560367758
FASV421	BASV112	-	0.834195895475584
FASV433	BASV12	+	0.714262538935432
FASV433	BASV17	-	0.595972111608745
FASV433	BASV27	-	0.888590566506214
FASV433	BASV35	-	0.762219751744593
FASV433	BASV38	-	0.943876247707501
FASV433	BASV44	-	0.512011682868403
FASV449	FASV829	+	0.904128078988889
FASV449	BASV11	-	0.873452577469508
FASV449	BASV36	+	0.876500225792747
FASV449	BASV41	+	0.93924748873708
FASV449	BASV43	+	0.710835823897989
FASV452	BASV18	-	0.998701105366084
FASV452	BASV21	-	0.90139905733756
FASV484	BASV84	-	0.686826797785999
FASV560	FASV1236	-	0.997966722078322
FASV560	BASV6	-	0.745043083585531
FASV560	BASV81	-	0.678443902742532
FASV631	BASV64	-	0.781967324216228
FASV631	BASV76	+	0.885671085087895
FASV631	BASV114	-	1
FASV681	BASV5	+	0.789011870587988
FASV681	BASV63	-	0.758780183141929
FASV681	BASV82	-	0.513237680503466
FASV714	FASV742	+	0.940527571321798
FASV714	BASV6	+	0.958894087345697
FASV714	BASV18	+	0.992602174927825
FASV714	BASV22	+	0.978876155119124
FASV714	BASV27	+	0.983885671423771
FASV714	BASV30	+	0.95478963958577
FASV714	BASV36	+	0.983358391924892
FASV714	BASV112	-	0.800102219881381
FASV742	BASV21	-	0.663502831821982
FASV829	BASV6	+	0.741508860879134
FASV829	BASV64	-	0.746671464519195
FASV938	BASV3	+	0.930477673558991
FASV938	BASV11	+	0.974297856418451
FASV938	BASV32	+	0.971373832915441
FASV938	BASV35	+	0.947164124027891
FASV938	BASV50	+	0.989979553593361
FASV938	BASV69	+	0.935091135543494
FASV938	BASV82	-	0.863682640344461
FASV938	BASV83	+	0.988155258592137
FASV1236	BASV10	-	0.811688073522149
FASV1236	BASV11	+	0.849985061989049
FASV1236	BASV16	+	0.902930367854971
FASV1236	BASV17	+	0.798101879121194
FASV1236	BASV21	-	0.903585686906598
FASV1236	BASV45	+	0.813381413499897
FASV1236	BASV49	-	0.648128746834894
FASV1236	BASV50	-	0.708335001342949
FASV1236	BASV56	+	0.691468374190609
FASV1236	BASV83	-	0.938527879129927
FASV1236	BASV95	+	0.822898823586962
FASV1236	BASV124	+	0.689623406872457
BASV3	BASV5	-	0.702477273397607
BASV3	BASV13	+	0.948132538085947
BASV3	BASV17	+	0.971193224499817
BASV3	BASV18	+	0.94310910390066
BASV3	BASV23	+	0.964183171056631
BASV3	BASV24	+	0.975080740158527
BASV3	BASV26	+	0.887988792902611
BASV3	BASV33	+	0.946420673306861
BASV3	BASV38	+	0.975897330853434
BASV3	BASV39	+	0.982286224386426
BASV3	BASV42	+	0.885714652925749
BASV3	BASV43	+	0.962793301665283
BASV3	BASV45	+	0.958809487988053
BASV3	BASV46	+	0.98708204541677
BASV3	BASV56	+	0.91658548009268
BASV3	BASV64	+	0.931390280030872
BASV3	BASV69	+	0.933604170280287
BASV5	BASV20	-	0.852895862147676
BASV5	BASV44	-	0.961795716205071
BASV5	BASV87	+	0.930010206438649
BASV5	BASV102	-	0.696441116516567
BASV6	BASV11	-	0.80423123678373
BASV6	BASV41	+	0.947866227162511
BASV6	BASV102	+	0.85601899228029
BASV8	BASV81	-	0.822131622663372
BASV9	BASV50	+	0.953210919877391
BASV9	BASV52	+	0.961108948489192
BASV9	BASV59	+	0.967379590518011
BASV9	BASV82	+	0.854782523610225
BASV9	BASV87	+	0.947104364353256
BASV10	BASV76	-	0.953951321258552
BASV10	BASV83	-	1
BASV13	BASV64	-	0.848259128173996
BASV16	BASV49	+	0.973487068411197
BASV16	BASV51	+	0.972075556181907
BASV16	BASV58	+	0.987106821375177
BASV16	BASV81	+	0.978802347640903
BASV16	BASV84	+	0.982909293182453
BASV16	BASV102	+	0.945070819700085
BASV17	BASV38	+	0.910967981212518
BASV17	BASV42	+	0.91893294350142
BASV18	BASV39	-	0.762753040172903
BASV19	BASV38	+	0.981473721993559
BASV20	BASV30	+	0.976778288037703
BASV20	BASV40	-	0.643743022294275
BASV20	BASV43	-	0.778043583699987
BASV20	BASV52	-	0.502257874801192
BASV20	BASV63	-	0.998330533402055
BASV20	BASV69	-	0.806746003694997
BASV21	BASV82	-	0.948867804611375
BASV23	BASV40	+	0.854337128944362
BASV23	BASV45	-	0.760069658483967
BASV23	BASV46	+	0.94549590408739
BASV23	BASV76	+	0.759277026128024
BASV23	BASV81	+	0.764540205215501
BASV23	BASV87	-	0.844709828370695
BASV24	BASV38	-	0.827487452523371
BASV24	BASV43	+	0.702122282559351
BASV24	BASV46	-	0.580996224858214
BASV24	BASV53	-	0.881679000594014
BASV24	BASV81	-	0.769823705776926
BASV24	BASV84	+	0.80359053597996
BASV25	BASV26	+	0.750117186483347
BASV25	BASV31	+	0.937266705781976
BASV25	BASV33	+	0.955532628904262
BASV25	BASV40	+	0.968369001224761
BASV25	BASV41	+	0.991552592419692
BASV25	BASV58	+	0.988227640238828
BASV25	BASV59	+	0.975669409515249
BASV25	BASV66	+	0.973306944601021
BASV25	BASV71	+	0.954633216161473
BASV26	BASV27	+	0.970540121429725
BASV26	BASV30	+	0.952936740581539
BASV26	BASV40	-	0.688858106618578
BASV26	BASV51	-	0.735077264853405
BASV26	BASV76	-	0.962306686493469
BASV26	BASV83	-	0.992567217831489
BASV28	BASV57	+	0.902196221439264
BASV29	BASV43	+	0.901522595612594
BASV29	BASV81	-	0.725764292986886
BASV31	BASV49	-	0.887512506266076
BASV31	BASV63	-	0.969409058177285
BASV32	BASV34	+	0.944510980622945
BASV33	BASV59	+	0.947430377681457
BASV33	BASV69	-	0.910304767914409
BASV33	BASV70	+	0.992942600736545
BASV34	BASV35	-	0.794398685190419
BASV34	BASV40	+	0.921197851914306
BASV34	BASV45	-	0.921234521801549
BASV34	BASV76	-	0.900360332392134
BASV34	BASV87	+	0.865952547534047
BASV34	BASV112	-	0.791329652083177
BASV35	BASV38	+	0.73413166278749
BASV35	BASV44	-	0.88278347123822
BASV35	BASV56	-	0.91097579856647
BASV35	BASV59	+	0.915976449476646
BASV35	BASV71	+	0.843023426633368
BASV35	BASV76	+	0.915608525419401
BASV35	BASV84	+	0.986964467801295
BASV35	BASV95	+	0.948257266489381
BASV36	BASV39	+	0.923152767179872
BASV36	BASV40	+	0.972973100214267
BASV36	BASV57	+	0.958038230899445
BASV36	BASV58	+	0.9649674319718
BASV36	BASV64	+	0.938515855776226
BASV36	BASV69	+	0.945788073039381
BASV36	BASV70	+	0.948001617433317
BASV36	BASV124	+	0.883888738665431
BASV38	BASV41	+	0.980450653192406
BASV38	BASV50	+	0.952109962766642
BASV40	BASV59	+	0.760782330392879
BASV42	BASV59	+	0.816867894831554
BASV44	BASV124	-	0.868908685550888
BASV45	BASV64	+	0.81918263886922
BASV49	BASV87	+	0.89518925971617
BASV50	BASV71	+	0.979098235158046
BASV52	BASV82	-	0.795222612291097
BASV56	BASV84	+	0.814501475255285
BASV56	BASV95	+	0.849628162390203
BASV57	BASV58	+	0.87051079007384
BASV57	BASV81	+	0.718386874291198
BASV57	BASV84	+	0.794347189214361
BASV59	BASV69	+	0.914143463633673
BASV59	BASV70	+	0.768223695157795
BASV59	BASV71	+	0.805876243971413
BASV61	BASV81	+	0.866871984468639
BASV61	BASV95	-	0.846783609896721
BASV61	BASV102	+	0.963553989003255
BASV61	BASV114	-	0.720147808492042
BASV63	BASV87	+	0.908605793251833
BASV63	BASV112	+	0.888434851314733
BASV63	BASV114	+	0.892756149932618
BASV64	BASV70	-	0.824333037765227
BASV66	BASV102	+	0.779071242679284
BASV66	BASV114	-	0.74695586319833
BASV66	BASV124	-	0.6935173558125
BASV70	BASV83	-	0.951076928155523
BASV70	BASV95	+	0.91208071257787
BASV71	BASV102	+	0.960335276877483
BASV71	BASV114	+	0.973359064712185
BASV71	BASV124	+	0.905561596741885
BASV76	BASV87	+	0.910407924014949
BASV76	BASV95	+	0.909349853210418
BASV76	BASV112	+	0.756693733904297
BASV81	BASV95	+	0.898760501818157
BASV81	BASV124	+	0.91881147278141
BASV82	BASV83	+	0.89844296972032
BASV82	BASV95	+	0.794883453864411
BASV82	BASV102	+	0.925660809274263
BASV82	BASV114	+	0.861690718535475
BASV82	BASV124	+	0.932392260343333
BASV83	BASV114	+	0.840028754887923
BASV84	BASV114	+	0.855881085918146
BASV87	BASV95	+	0.841967714419653
BASV87	BASV102	+	0.962489744821521
BASV95	BASV124	+	0.888579776064426
BASV102	BASV124	+	0.951656572609975
