# Supplementary material for: Microbial interactions mediate the fairy ring type effects on alpine meadow plant communities on the Tibetan plateau
Source: Environ Microbiome. 2026 Mar 10;21:55. doi: 10.1186/s40793-026-00873-z (PMC13088534; doi:10.1186/s40793-026-00873-z)
Supplement: Supplementary file 2 — Supplementary Material 2 [file 40793_2026_873_MOESM2_ESM.zip › co-occurrence network/cross-K/T3/Clitocybe_20out_network.gexf]

<?xml version="1.0" encoding="UTF-8"?>
<gexf xmlns="http://www.gexf.net/1.3" xmlns:viz="http://www.gexf.net/1.3/viz" xmlns:xsi="http://www.w3.org/2001/XMLSchema-instance" xsi:schemaLocation="http://www.gexf.net/1.3 http://www.gexf.net/1.3/gexf.xsd" version="1.3">
  <meta lastmodifieddate="2026-01-15">
    <creator>trans_network class</creator>
    <description>igraph -&gt; gexf converted file</description>
    <keywords>igraph, gexf, R, rgexf</keywords>
  </meta>
  <graph mode="static" defaultedgetype="undirected">
    <attributes class="node" mode="static">
      <attribute id="att1" title="taxa" type="string"/>
      <attribute id="att2" title="RelativeAbundance" type="float"/>
    </attributes>
    <attributes class="edge" mode="static">
      <attribute id="att1" title="label" type="string"/>
    </attributes>
    <nodes>
      <node id="1" label="FASV4">
        <attvalues>
          <attvalue for="att1" value="FASV4"/>
          <attvalue for="att2" value="9.69406909405578"/>
        </attvalues>
        <viz:color r="255" g="99" b="71" a="1"/>
        <viz:position x="-124.051550421619" y="-26.7433885956407" z="0"/>
        <viz:size value="5"/>
      </node>
      <node id="2" label="FASV7">
        <attvalues>
          <attvalue for="att1" value="FASV7"/>
          <attvalue for="att2" value="3.89189908806497"/>
        </attvalues>
        <viz:color r="255" g="99" b="71" a="1"/>
        <viz:position x="-93.499741703679" y="78.5992905394569" z="0"/>
        <viz:size value="5"/>
      </node>
      <node id="3" label="FASV9">
        <attvalues>
          <attvalue for="att1" value="FASV9"/>
          <attvalue for="att2" value="0.291419822938161"/>
        </attvalues>
        <viz:color r="255" g="99" b="71" a="1"/>
        <viz:position x="34.7729546079619" y="-189.430980560996" z="0"/>
        <viz:size value="5"/>
      </node>
      <node id="4" label="FASV10">
        <attvalues>
          <attvalue for="att1" value="FASV10"/>
          <attvalue for="att2" value="0.289822272515476"/>
        </attvalues>
        <viz:color r="255" g="99" b="71" a="1"/>
        <viz:position x="172.4662699179" y="181.137677365772" z="0"/>
        <viz:size value="5"/>
      </node>
      <node id="5" label="FASV13">
        <attvalues>
          <attvalue for="att1" value="FASV13"/>
          <attvalue for="att2" value="5.02043533249018"/>
        </attvalues>
        <viz:color r="255" g="99" b="71" a="1"/>
        <viz:position x="-193.030171631878" y="-142.593957588357" z="0"/>
        <viz:size value="5"/>
      </node>
      <node id="6" label="FASV16">
        <attvalues>
          <attvalue for="att1" value="FASV16"/>
          <attvalue for="att2" value="2.91659455501564"/>
        </attvalues>
        <viz:color r="255" g="99" b="71" a="1"/>
        <viz:position x="-53.6952688587328" y="237.083099462828" z="0"/>
        <viz:size value="5"/>
      </node>
      <node id="7" label="FASV17">
        <attvalues>
          <attvalue for="att1" value="FASV17"/>
          <attvalue for="att2" value="0.160287559076083"/>
        </attvalues>
        <viz:color r="255" g="99" b="71" a="1"/>
        <viz:position x="-214.836209235235" y="226.024796073877" z="0"/>
        <viz:size value="5"/>
      </node>
      <node id="8" label="FASV18">
        <attvalues>
          <attvalue for="att1" value="FASV18"/>
          <attvalue for="att2" value="2.08360513878719"/>
        </attvalues>
        <viz:color r="255" g="99" b="71" a="1"/>
        <viz:position x="207.856696920223" y="-155.995747256031" z="0"/>
        <viz:size value="5"/>
      </node>
      <node id="9" label="FASV21">
        <attvalues>
          <attvalue for="att1" value="FASV21"/>
          <attvalue for="att2" value="1.87565732543433"/>
        </attvalues>
        <viz:color r="255" g="99" b="71" a="1"/>
        <viz:position x="104.149297029066" y="-97.7613859993634" z="0"/>
        <viz:size value="5"/>
      </node>
      <node id="10" label="FASV22">
        <attvalues>
          <attvalue for="att1" value="FASV22"/>
          <attvalue for="att2" value="4.63622445583439"/>
        </attvalues>
        <viz:color r="255" g="99" b="71" a="1"/>
        <viz:position x="173.633221798945" y="-60.4737115342463" z="0"/>
        <viz:size value="5"/>
      </node>
      <node id="11" label="FASV27">
        <attvalues>
          <attvalue for="att1" value="FASV27"/>
          <attvalue for="att2" value="0.302336417493177"/>
        </attvalues>
        <viz:color r="255" g="99" b="71" a="1"/>
        <viz:position x="65.5245904651558" y="217.346697781527" z="0"/>
        <viz:size value="5"/>
      </node>
      <node id="12" label="FASV33">
        <attvalues>
          <attvalue for="att1" value="FASV33"/>
          <attvalue for="att2" value="0.305797776742328"/>
        </attvalues>
        <viz:color r="255" g="99" b="71" a="1"/>
        <viz:position x="-220.517794006636" y="33.4785973043938" z="0"/>
        <viz:size value="5"/>
      </node>
      <node id="13" label="FASV3">
        <attvalues>
          <attvalue for="att1" value="FASV3"/>
          <attvalue for="att2" value="0.0862677228250017"/>
        </attvalues>
        <viz:color r="255" g="99" b="71" a="1"/>
        <viz:position x="15.0651254322981" y="250" z="0"/>
        <viz:size value="5"/>
      </node>
      <node id="14" label="FASV34">
        <attvalues>
          <attvalue for="att1" value="FASV34"/>
          <attvalue for="att2" value="1.05731212141383"/>
        </attvalues>
        <viz:color r="255" g="99" b="71" a="1"/>
        <viz:position x="153.071519407335" y="-190.429828492305" z="0"/>
        <viz:size value="5"/>
      </node>
      <node id="15" label="FASV37">
        <attvalues>
          <attvalue for="att1" value="FASV37"/>
          <attvalue for="att2" value="0.103175131465087"/>
        </attvalues>
        <viz:color r="255" g="99" b="71" a="1"/>
        <viz:position x="156.409474220108" y="60.5885049440934" z="0"/>
        <viz:size value="5"/>
      </node>
      <node id="16" label="FASV40">
        <attvalues>
          <attvalue for="att1" value="FASV40"/>
          <attvalue for="att2" value="1.71923051321307"/>
        </attvalues>
        <viz:color r="255" g="99" b="71" a="1"/>
        <viz:position x="-42.6110814622357" y="236.027362001014" z="0"/>
        <viz:size value="5"/>
      </node>
      <node id="17" label="FASV38">
        <attvalues>
          <attvalue for="att1" value="FASV38"/>
          <attvalue for="att2" value="0.0873327564401251"/>
        </attvalues>
        <viz:color r="255" g="99" b="71" a="1"/>
        <viz:position x="-162.579881794615" y="139.869953934843" z="0"/>
        <viz:size value="5"/>
      </node>
      <node id="18" label="FASV41">
        <attvalues>
          <attvalue for="att1" value="FASV41"/>
          <attvalue for="att2" value="1.20548492311789"/>
        </attvalues>
        <viz:color r="255" g="99" b="71" a="1"/>
        <viz:position x="-125.039054708027" y="232.577880126423" z="0"/>
        <viz:size value="5"/>
      </node>
      <node id="19" label="FASV42">
        <attvalues>
          <attvalue for="att1" value="FASV42"/>
          <attvalue for="att2" value="1.28123543899354"/>
        </attvalues>
        <viz:color r="255" g="99" b="71" a="1"/>
        <viz:position x="-74.2238644968371" y="-29.8937880845651" z="0"/>
        <viz:size value="5"/>
      </node>
      <node id="20" label="FASV47">
        <attvalues>
          <attvalue for="att1" value="FASV47"/>
          <attvalue for="att2" value="0.23590494574985"/>
        </attvalues>
        <viz:color r="255" g="99" b="71" a="1"/>
        <viz:position x="-228.79240313888" y="-250" z="0"/>
        <viz:size value="5"/>
      </node>
      <node id="21" label="FASV48">
        <attvalues>
          <attvalue for="att1" value="FASV48"/>
          <attvalue for="att2" value="1.0786127937163"/>
        </attvalues>
        <viz:color r="255" g="99" b="71" a="1"/>
        <viz:position x="-155.278342783912" y="-242.848715393518" z="0"/>
        <viz:size value="5"/>
      </node>
      <node id="22" label="FASV50">
        <attvalues>
          <attvalue for="att1" value="FASV50"/>
          <attvalue for="att2" value="0.699460826732344"/>
        </attvalues>
        <viz:color r="255" g="99" b="71" a="1"/>
        <viz:position x="22.0794804814821" y="68.6182726619097" z="0"/>
        <viz:size value="5"/>
      </node>
      <node id="23" label="FASV51">
        <attvalues>
          <attvalue for="att1" value="FASV51"/>
          <attvalue for="att2" value="0.146575251281369"/>
        </attvalues>
        <viz:color r="255" g="99" b="71" a="1"/>
        <viz:position x="-138.739023459673" y="-157.688419060892" z="0"/>
        <viz:size value="5"/>
      </node>
      <node id="24" label="FASV53">
        <attvalues>
          <attvalue for="att1" value="FASV53"/>
          <attvalue for="att2" value="0.293283631764628"/>
        </attvalues>
        <viz:color r="255" g="99" b="71" a="1"/>
        <viz:position x="-37.2195962291312" y="201.087009592467" z="0"/>
        <viz:size value="5"/>
      </node>
      <node id="25" label="FASV56">
        <attvalues>
          <attvalue for="att1" value="FASV56"/>
          <attvalue for="att2" value="1.76223124542368"/>
        </attvalues>
        <viz:color r="255" g="99" b="71" a="1"/>
        <viz:position x="-250" y="108.182679608498" z="0"/>
        <viz:size value="5"/>
      </node>
      <node id="26" label="FASV57">
        <attvalues>
          <attvalue for="att1" value="FASV57"/>
          <attvalue for="att2" value="0.265326499367636"/>
        </attvalues>
        <viz:color r="255" g="99" b="71" a="1"/>
        <viz:position x="-96.1900913458444" y="246.636337832723" z="0"/>
        <viz:size value="5"/>
      </node>
      <node id="27" label="FASV59">
        <attvalues>
          <attvalue for="att1" value="FASV59"/>
          <attvalue for="att2" value="0.211941689409572"/>
        </attvalues>
        <viz:color r="255" g="99" b="71" a="1"/>
        <viz:position x="-0.71295648052245" y="-174.747632349611" z="0"/>
        <viz:size value="5"/>
      </node>
      <node id="28" label="FASV1">
        <attvalues>
          <attvalue for="att1" value="FASV1"/>
          <attvalue for="att2" value="0.541569593290288"/>
        </attvalues>
        <viz:color r="255" g="99" b="71" a="1"/>
        <viz:position x="-91.6053633645232" y="-147.291468650672" z="0"/>
        <viz:size value="5"/>
      </node>
      <node id="29" label="FASV66">
        <attvalues>
          <attvalue for="att1" value="FASV66"/>
          <attvalue for="att2" value="0.255341809225854"/>
        </attvalues>
        <viz:color r="255" g="99" b="71" a="1"/>
        <viz:position x="177.313410927561" y="-102.197271906055" z="0"/>
        <viz:size value="5"/>
      </node>
      <node id="30" label="FASV69">
        <attvalues>
          <attvalue for="att1" value="FASV69"/>
          <attvalue for="att2" value="1.39492777740797"/>
        </attvalues>
        <viz:color r="255" g="99" b="71" a="1"/>
        <viz:position x="114.929197783356" y="-30.4566946721921" z="0"/>
        <viz:size value="5"/>
      </node>
      <node id="31" label="FASV73">
        <attvalues>
          <attvalue for="att1" value="FASV73"/>
          <attvalue for="att2" value="0.252146708380483"/>
        </attvalues>
        <viz:color r="255" g="99" b="71" a="1"/>
        <viz:position x="-38.6384313794334" y="43.5706525915506" z="0"/>
        <viz:size value="5"/>
      </node>
      <node id="32" label="FASV77">
        <attvalues>
          <attvalue for="att1" value="FASV77"/>
          <attvalue for="att2" value="0.215669307062504"/>
        </attvalues>
        <viz:color r="255" g="99" b="71" a="1"/>
        <viz:position x="246.390473582267" y="165.278924926679" z="0"/>
        <viz:size value="5"/>
      </node>
      <node id="33" label="FASV81">
        <attvalues>
          <attvalue for="att1" value="FASV81"/>
          <attvalue for="att2" value="0.218198761898422"/>
        </attvalues>
        <viz:color r="255" g="99" b="71" a="1"/>
        <viz:position x="-103.643458736373" y="-112.177869543313" z="0"/>
        <viz:size value="5"/>
      </node>
      <node id="34" label="FASV83">
        <attvalues>
          <attvalue for="att1" value="FASV83"/>
          <attvalue for="att2" value="0.123144511748652"/>
        </attvalues>
        <viz:color r="255" g="99" b="71" a="1"/>
        <viz:position x="-82.5654841446787" y="36.174081166506" z="0"/>
        <viz:size value="5"/>
      </node>
      <node id="35" label="FASV84">
        <attvalues>
          <attvalue for="att1" value="FASV84"/>
          <attvalue for="att2" value="0.118484989682487"/>
        </attvalues>
        <viz:color r="255" g="99" b="71" a="1"/>
        <viz:position x="228.09403718203" y="78.1462724465458" z="0"/>
        <viz:size value="5"/>
      </node>
      <node id="36" label="FASV96">
        <attvalues>
          <attvalue for="att1" value="FASV96"/>
          <attvalue for="att2" value="0.868934300738867"/>
        </attvalues>
        <viz:color r="255" g="99" b="71" a="1"/>
        <viz:position x="-94.147945625523" y="24.7762806416233" z="0"/>
        <viz:size value="5"/>
      </node>
      <node id="37" label="FASV101">
        <attvalues>
          <attvalue for="att1" value="FASV101"/>
          <attvalue for="att2" value="0.368634760034614"/>
        </attvalues>
        <viz:color r="255" g="99" b="71" a="1"/>
        <viz:position x="61.604098566906" y="87.8128661175603" z="0"/>
        <viz:size value="5"/>
      </node>
      <node id="38" label="FASV103">
        <attvalues>
          <attvalue for="att1" value="FASV103"/>
          <attvalue for="att2" value="0.502828995540172"/>
        </attvalues>
        <viz:color r="255" g="99" b="71" a="1"/>
        <viz:position x="9.5213529249981" y="79.1441258560996" z="0"/>
        <viz:size value="5"/>
      </node>
      <node id="39" label="FASV104">
        <attvalues>
          <attvalue for="att1" value="FASV104"/>
          <attvalue for="att2" value="1.75743859415563"/>
        </attvalues>
        <viz:color r="255" g="99" b="71" a="1"/>
        <viz:position x="21.5078972900537" y="142.292432482686" z="0"/>
        <viz:size value="5"/>
      </node>
      <node id="40" label="FASV85">
        <attvalues>
          <attvalue for="att1" value="FASV85"/>
          <attvalue for="att2" value="0.302336417493177"/>
        </attvalues>
        <viz:color r="255" g="99" b="71" a="1"/>
        <viz:position x="-85.9373835647701" y="109.177485865337" z="0"/>
        <viz:size value="5"/>
      </node>
      <node id="41" label="FASV106">
        <attvalues>
          <attvalue for="att1" value="FASV106"/>
          <attvalue for="att2" value="0.43493310257605"/>
        </attvalues>
        <viz:color r="255" g="99" b="71" a="1"/>
        <viz:position x="98.5916109287315" y="-61.9464805826211" z="0"/>
        <viz:size value="5"/>
      </node>
      <node id="42" label="FASV68">
        <attvalues>
          <attvalue for="att1" value="FASV68"/>
          <attvalue for="att2" value="0.337881914397923"/>
        </attvalues>
        <viz:color r="255" g="99" b="71" a="1"/>
        <viz:position x="-114.46703614627" y="-232.268522502" z="0"/>
        <viz:size value="5"/>
      </node>
      <node id="43" label="FASV109">
        <attvalues>
          <attvalue for="att1" value="FASV109"/>
          <attvalue for="att2" value="0.203022032882913"/>
        </attvalues>
        <viz:color r="255" g="99" b="71" a="1"/>
        <viz:position x="-42.8041787359046" y="-197.408672036508" z="0"/>
        <viz:size value="5"/>
      </node>
      <node id="44" label="FASV110">
        <attvalues>
          <attvalue for="att1" value="FASV110"/>
          <attvalue for="att2" value="0.0778805831059043"/>
        </attvalues>
        <viz:color r="255" g="99" b="71" a="1"/>
        <viz:position x="39.4439551989888" y="17.2559557253284" z="0"/>
        <viz:size value="5"/>
      </node>
      <node id="45" label="FASV111">
        <attvalues>
          <attvalue for="att1" value="FASV111"/>
          <attvalue for="att2" value="0.174399254476469"/>
        </attvalues>
        <viz:color r="255" g="99" b="71" a="1"/>
        <viz:position x="31.2048337809923" y="186.226363152918" z="0"/>
        <viz:size value="5"/>
      </node>
      <node id="46" label="FASV71">
        <attvalues>
          <attvalue for="att1" value="FASV71"/>
          <attvalue for="att2" value="0.514278106902749"/>
        </attvalues>
        <viz:color r="255" g="99" b="71" a="1"/>
        <viz:position x="142.456674449496" y="-57.8644637481757" z="0"/>
        <viz:size value="5"/>
      </node>
      <node id="47" label="FASV118">
        <attvalues>
          <attvalue for="att1" value="FASV118"/>
          <attvalue for="att2" value="0.720495240631032"/>
        </attvalues>
        <viz:color r="255" g="99" b="71" a="1"/>
        <viz:position x="37.2051807898695" y="86.7047343588853" z="0"/>
        <viz:size value="5"/>
      </node>
      <node id="48" label="FASV132">
        <attvalues>
          <attvalue for="att1" value="FASV132"/>
          <attvalue for="att2" value="0.121413832124076"/>
        </attvalues>
        <viz:color r="255" g="99" b="71" a="1"/>
        <viz:position x="-245.21034882292" y="-129.155456024687" z="0"/>
        <viz:size value="5"/>
      </node>
      <node id="49" label="FASV137">
        <attvalues>
          <attvalue for="att1" value="FASV137"/>
          <attvalue for="att2" value="0.183185781801238"/>
        </attvalues>
        <viz:color r="255" g="99" b="71" a="1"/>
        <viz:position x="-2.30380679856515" y="241.283401150726" z="0"/>
        <viz:size value="5"/>
      </node>
      <node id="50" label="FASV129">
        <attvalues>
          <attvalue for="att1" value="FASV129"/>
          <attvalue for="att2" value="0.0820075883645077"/>
        </attvalues>
        <viz:color r="255" g="99" b="71" a="1"/>
        <viz:position x="63.3595531602385" y="-46.9569658511857" z="0"/>
        <viz:size value="5"/>
      </node>
      <node id="51" label="FASV140">
        <attvalues>
          <attvalue for="att1" value="FASV140"/>
          <attvalue for="att2" value="0.122878253344871"/>
        </attvalues>
        <viz:color r="255" g="99" b="71" a="1"/>
        <viz:position x="-81.3504993299744" y="-150.39371953671" z="0"/>
        <viz:size value="5"/>
      </node>
      <node id="52" label="FASV141">
        <attvalues>
          <attvalue for="att1" value="FASV141"/>
          <attvalue for="att2" value="0.0994475138121547"/>
        </attvalues>
        <viz:color r="255" g="99" b="71" a="1"/>
        <viz:position x="171.601522391728" y="-191.928968029431" z="0"/>
        <viz:size value="5"/>
      </node>
      <node id="53" label="FASV6">
        <attvalues>
          <attvalue for="att1" value="FASV6"/>
          <attvalue for="att2" value="0.194901151567596"/>
        </attvalues>
        <viz:color r="255" g="99" b="71" a="1"/>
        <viz:position x="84.1396146036316" y="146.167439912826" z="0"/>
        <viz:size value="5"/>
      </node>
      <node id="54" label="FASV29">
        <attvalues>
          <attvalue for="att1" value="FASV29"/>
          <attvalue for="att2" value="0.121546961325967"/>
        </attvalues>
        <viz:color r="255" g="99" b="71" a="1"/>
        <viz:position x="24.587772413672" y="-143.030946482441" z="0"/>
        <viz:size value="5"/>
      </node>
      <node id="55" label="FASV153">
        <attvalues>
          <attvalue for="att1" value="FASV153"/>
          <attvalue for="att2" value="1.06410171071024"/>
        </attvalues>
        <viz:color r="255" g="99" b="71" a="1"/>
        <viz:position x="-50.1385926537109" y="216.808204902143" z="0"/>
        <viz:size value="5"/>
      </node>
      <node id="56" label="FASV149">
        <attvalues>
          <attvalue for="att1" value="FASV149"/>
          <attvalue for="att2" value="0.0854689476136591"/>
        </attvalues>
        <viz:color r="255" g="99" b="71" a="1"/>
        <viz:position x="-86.4708278473161" y="67.6821420154631" z="0"/>
        <viz:size value="5"/>
      </node>
      <node id="57" label="FASV165">
        <attvalues>
          <attvalue for="att1" value="FASV165"/>
          <attvalue for="att2" value="0.622778406443453"/>
        </attvalues>
        <viz:color r="255" g="99" b="71" a="1"/>
        <viz:position x="-232.51230319096" y="54.5061289653986" z="0"/>
        <viz:size value="5"/>
      </node>
      <node id="58" label="FASV5">
        <attvalues>
          <attvalue for="att1" value="FASV5"/>
          <attvalue for="att2" value="0.26332956133928"/>
        </attvalues>
        <viz:color r="255" g="99" b="71" a="1"/>
        <viz:position x="-10.4127887693181" y="-3.40805717498699" z="0"/>
        <viz:size value="5"/>
      </node>
      <node id="59" label="FASV195">
        <attvalues>
          <attvalue for="att1" value="FASV195"/>
          <attvalue for="att2" value="0.0905278572854956"/>
        </attvalues>
        <viz:color r="255" g="99" b="71" a="1"/>
        <viz:position x="-213.476314917871" y="-91.2399558250635" z="0"/>
        <viz:size value="5"/>
      </node>
      <node id="60" label="FASV211">
        <attvalues>
          <attvalue for="att1" value="FASV211"/>
          <attvalue for="att2" value="0.0844039139985356"/>
        </attvalues>
        <viz:color r="255" g="99" b="71" a="1"/>
        <viz:position x="207.615696621784" y="247.864223056782" z="0"/>
        <viz:size value="5"/>
      </node>
      <node id="61" label="FASV222">
        <attvalues>
          <attvalue for="att1" value="FASV222"/>
          <attvalue for="att2" value="0.100113159821607"/>
        </attvalues>
        <viz:color r="255" g="99" b="71" a="1"/>
        <viz:position x="-122.536369456197" y="-125.335240912487" z="0"/>
        <viz:size value="5"/>
      </node>
      <node id="62" label="FASV230">
        <attvalues>
          <attvalue for="att1" value="FASV230"/>
          <attvalue for="att2" value="0.161086334287426"/>
        </attvalues>
        <viz:color r="255" g="99" b="71" a="1"/>
        <viz:position x="-168.350156417324" y="230.396826926213" z="0"/>
        <viz:size value="5"/>
      </node>
      <node id="63" label="FASV11">
        <attvalues>
          <attvalue for="att1" value="FASV11"/>
          <attvalue for="att2" value="0.112361046395527"/>
        </attvalues>
        <viz:color r="255" g="99" b="71" a="1"/>
        <viz:position x="-45.1203743950751" y="-146.243626825778" z="0"/>
        <viz:size value="5"/>
      </node>
      <node id="64" label="FASV236">
        <attvalues>
          <attvalue for="att1" value="FASV236"/>
          <attvalue for="att2" value="0.0838713971909738"/>
        </attvalues>
        <viz:color r="255" g="99" b="71" a="1"/>
        <viz:position x="242.267309657146" y="22.8499717782366" z="0"/>
        <viz:size value="5"/>
      </node>
      <node id="65" label="FASV243">
        <attvalues>
          <attvalue for="att1" value="FASV243"/>
          <attvalue for="att2" value="0.123410770152433"/>
        </attvalues>
        <viz:color r="255" g="99" b="71" a="1"/>
        <viz:position x="102.934430653816" y="104.6505165716" z="0"/>
        <viz:size value="5"/>
      </node>
      <node id="66" label="FASV249">
        <attvalues>
          <attvalue for="att1" value="FASV249"/>
          <attvalue for="att2" value="0.138986886773614"/>
        </attvalues>
        <viz:color r="255" g="99" b="71" a="1"/>
        <viz:position x="-40.1226272024531" y="65.6311053181126" z="0"/>
        <viz:size value="5"/>
      </node>
      <node id="67" label="FASV255">
        <attvalues>
          <attvalue for="att1" value="FASV255"/>
          <attvalue for="att2" value="0.163349530719563"/>
        </attvalues>
        <viz:color r="255" g="99" b="71" a="1"/>
        <viz:position x="160.335568702491" y="-97.4753199172528" z="0"/>
        <viz:size value="5"/>
      </node>
      <node id="68" label="FASV256">
        <attvalues>
          <attvalue for="att1" value="FASV256"/>
          <attvalue for="att2" value="0.506290354789323"/>
        </attvalues>
        <viz:color r="255" g="99" b="71" a="1"/>
        <viz:position x="-60.2337344123964" y="-240.180446724254" z="0"/>
        <viz:size value="5"/>
      </node>
      <node id="69" label="FASV272">
        <attvalues>
          <attvalue for="att1" value="FASV272"/>
          <attvalue for="att2" value="0.0856020768155495"/>
        </attvalues>
        <viz:color r="255" g="99" b="71" a="1"/>
        <viz:position x="-171.376353890537" y="-3.40287374214341" z="0"/>
        <viz:size value="5"/>
      </node>
      <node id="70" label="FASV290">
        <attvalues>
          <attvalue for="att1" value="FASV290"/>
          <attvalue for="att2" value="0.693470012647274"/>
        </attvalues>
        <viz:color r="255" g="99" b="71" a="1"/>
        <viz:position x="127.611830018316" y="44.3163495091424" z="0"/>
        <viz:size value="5"/>
      </node>
      <node id="71" label="FASV293">
        <attvalues>
          <attvalue for="att1" value="FASV293"/>
          <attvalue for="att2" value="0.239632563402782"/>
        </attvalues>
        <viz:color r="255" g="99" b="71" a="1"/>
        <viz:position x="211.316331770916" y="216.371949258143" z="0"/>
        <viz:size value="5"/>
      </node>
      <node id="72" label="FASV342">
        <attvalues>
          <attvalue for="att1" value="FASV342"/>
          <attvalue for="att2" value="0.168142181987619"/>
        </attvalues>
        <viz:color r="255" g="99" b="71" a="1"/>
        <viz:position x="151.074129522673" y="87.7091747006061" z="0"/>
        <viz:size value="5"/>
      </node>
      <node id="73" label="FASV363">
        <attvalues>
          <attvalue for="att1" value="FASV363"/>
          <attvalue for="att2" value="0.672834986354257"/>
        </attvalues>
        <viz:color r="255" g="99" b="71" a="1"/>
        <viz:position x="207.323521818256" y="71.4133362264574" z="0"/>
        <viz:size value="5"/>
      </node>
      <node id="74" label="FASV377">
        <attvalues>
          <attvalue for="att1" value="FASV377"/>
          <attvalue for="att2" value="0.16241762630633"/>
        </attvalues>
        <viz:color r="255" g="99" b="71" a="1"/>
        <viz:position x="238.661763717969" y="-226.274222411801" z="0"/>
        <viz:size value="5"/>
      </node>
      <node id="75" label="FASV399">
        <attvalues>
          <attvalue for="att1" value="FASV399"/>
          <attvalue for="att2" value="0.0756173866737669"/>
        </attvalues>
        <viz:color r="255" g="99" b="71" a="1"/>
        <viz:position x="-107.264285237786" y="-177.160046600082" z="0"/>
        <viz:size value="5"/>
      </node>
      <node id="76" label="FASV413">
        <attvalues>
          <attvalue for="att1" value="FASV413"/>
          <attvalue for="att2" value="0.312720495240631"/>
        </attvalues>
        <viz:color r="255" g="99" b="71" a="1"/>
        <viz:position x="22.9173063216474" y="38.2638895473312" z="0"/>
        <viz:size value="5"/>
      </node>
      <node id="77" label="FASV421">
        <attvalues>
          <attvalue for="att1" value="FASV421"/>
          <attvalue for="att2" value="0.2449577314784"/>
        </attvalues>
        <viz:color r="255" g="99" b="71" a="1"/>
        <viz:position x="-83.3175295074581" y="-179.756197601068" z="0"/>
        <viz:size value="5"/>
      </node>
      <node id="78" label="FASV433">
        <attvalues>
          <attvalue for="att1" value="FASV433"/>
          <attvalue for="att2" value="0.123011382546762"/>
        </attvalues>
        <viz:color r="255" g="99" b="71" a="1"/>
        <viz:position x="162.787591009369" y="-214.657374041372" z="0"/>
        <viz:size value="5"/>
      </node>
      <node id="79" label="FASV445">
        <attvalues>
          <attvalue for="att1" value="FASV445"/>
          <attvalue for="att2" value="0.169473474006523"/>
        </attvalues>
        <viz:color r="255" g="99" b="71" a="1"/>
        <viz:position x="108.677421952261" y="-26.461916295985" z="0"/>
        <viz:size value="5"/>
      </node>
      <node id="80" label="FASV449">
        <attvalues>
          <attvalue for="att1" value="FASV449"/>
          <attvalue for="att2" value="0.0800106503361512"/>
        </attvalues>
        <viz:color r="255" g="99" b="71" a="1"/>
        <viz:position x="-127.563380205865" y="32.9661516971227" z="0"/>
        <viz:size value="5"/>
      </node>
      <node id="81" label="FASV452">
        <attvalues>
          <attvalue for="att1" value="FASV452"/>
          <attvalue for="att2" value="0.0895959528722625"/>
        </attvalues>
        <viz:color r="255" g="99" b="71" a="1"/>
        <viz:position x="-119.751676936491" y="-29.7679426601512" z="0"/>
        <viz:size value="5"/>
      </node>
      <node id="82" label="FASV484">
        <attvalues>
          <attvalue for="att1" value="FASV484"/>
          <attvalue for="att2" value="0.387139719097384"/>
        </attvalues>
        <viz:color r="255" g="99" b="71" a="1"/>
        <viz:position x="-155.621291481605" y="12.3185289893158" z="0"/>
        <viz:size value="5"/>
      </node>
      <node id="83" label="FASV560">
        <attvalues>
          <attvalue for="att1" value="FASV560"/>
          <attvalue for="att2" value="0.131931039073421"/>
        </attvalues>
        <viz:color r="255" g="99" b="71" a="1"/>
        <viz:position x="152.701417762407" y="228.453927487734" z="0"/>
        <viz:size value="5"/>
      </node>
      <node id="84" label="FASV631">
        <attvalues>
          <attvalue for="att1" value="FASV631"/>
          <attvalue for="att2" value="0.208080942554749"/>
        </attvalues>
        <viz:color r="255" g="99" b="71" a="1"/>
        <viz:position x="-147.019749545026" y="-175.254371863378" z="0"/>
        <viz:size value="5"/>
      </node>
      <node id="85" label="FASV681">
        <attvalues>
          <attvalue for="att1" value="FASV681"/>
          <attvalue for="att2" value="0.147773414098382"/>
        </attvalues>
        <viz:color r="255" g="99" b="71" a="1"/>
        <viz:position x="54.4097141419284" y="-22.0693863523023" z="0"/>
        <viz:size value="5"/>
      </node>
      <node id="86" label="FASV714">
        <attvalues>
          <attvalue for="att1" value="FASV714"/>
          <attvalue for="att2" value="0.171869799640551"/>
        </attvalues>
        <viz:color r="255" g="99" b="71" a="1"/>
        <viz:position x="-99.2334616037311" y="182.009612729824" z="0"/>
        <viz:size value="5"/>
      </node>
      <node id="87" label="FASV742">
        <attvalues>
          <attvalue for="att1" value="FASV742"/>
          <attvalue for="att2" value="0.236171204153631"/>
        </attvalues>
        <viz:color r="255" g="99" b="71" a="1"/>
        <viz:position x="-37.4006906237382" y="19.2389938600808" z="0"/>
        <viz:size value="5"/>
      </node>
      <node id="88" label="FASV794">
        <attvalues>
          <attvalue for="att1" value="FASV794"/>
          <attvalue for="att2" value="0.108500299540704"/>
        </attvalues>
        <viz:color r="255" g="99" b="71" a="1"/>
        <viz:position x="-238.401039622211" y="-234.019999086589" z="0"/>
        <viz:size value="5"/>
      </node>
      <node id="89" label="FASV829">
        <attvalues>
          <attvalue for="att1" value="FASV829"/>
          <attvalue for="att2" value="0.123677028556214"/>
        </attvalues>
        <viz:color r="255" g="99" b="71" a="1"/>
        <viz:position x="3.85372516662864" y="91.8629739027301" z="0"/>
        <viz:size value="5"/>
      </node>
      <node id="90" label="FASV938">
        <attvalues>
          <attvalue for="att1" value="FASV938"/>
          <attvalue for="att2" value="0.125807095786461"/>
        </attvalues>
        <viz:color r="255" g="99" b="71" a="1"/>
        <viz:position x="-166.447612543815" y="152.125570829413" z="0"/>
        <viz:size value="5"/>
      </node>
      <node id="91" label="FASV1236">
        <attvalues>
          <attvalue for="att1" value="FASV1236"/>
          <attvalue for="att2" value="0.0754842574718765"/>
        </attvalues>
        <viz:color r="255" g="99" b="71" a="1"/>
        <viz:position x="211.161682027515" y="27.5925299715579" z="0"/>
        <viz:size value="5"/>
      </node>
      <node id="92" label="BASV3">
        <attvalues>
          <attvalue for="att1" value="BASV3"/>
          <attvalue for="att2" value="0.0905278572854956"/>
        </attvalues>
        <viz:color r="255" g="99" b="71" a="1"/>
        <viz:position x="151.270120253498" y="-82.3866074773464" z="0"/>
        <viz:size value="5"/>
      </node>
      <node id="93" label="BASV5">
        <attvalues>
          <attvalue for="att1" value="BASV5"/>
          <attvalue for="att2" value="0.321373893363509"/>
        </attvalues>
        <viz:color r="255" g="99" b="71" a="1"/>
        <viz:position x="-108.336939650884" y="-23.5069801622212" z="0"/>
        <viz:size value="5"/>
      </node>
      <node id="94" label="BASV6">
        <attvalues>
          <attvalue for="att1" value="BASV6"/>
          <attvalue for="att2" value="0.497370698262664"/>
        </attvalues>
        <viz:color r="255" g="99" b="71" a="1"/>
        <viz:position x="-174.965110451814" y="8.95779841453975" z="0"/>
        <viz:size value="5"/>
      </node>
      <node id="95" label="BASV8">
        <attvalues>
          <attvalue for="att1" value="BASV8"/>
          <attvalue for="att2" value="0.29714437861945"/>
        </attvalues>
        <viz:color r="255" g="99" b="71" a="1"/>
        <viz:position x="-212.834677129599" y="-61.8618908583312" z="0"/>
        <viz:size value="5"/>
      </node>
      <node id="96" label="BASV9">
        <attvalues>
          <attvalue for="att1" value="BASV9"/>
          <attvalue for="att2" value="0.24815283232377"/>
        </attvalues>
        <viz:color r="255" g="99" b="71" a="1"/>
        <viz:position x="126.571957235398" y="-236.976478917092" z="0"/>
        <viz:size value="5"/>
      </node>
      <node id="97" label="BASV10">
        <attvalues>
          <attvalue for="att1" value="BASV10"/>
          <attvalue for="att2" value="0.329095387073154"/>
        </attvalues>
        <viz:color r="255" g="99" b="71" a="1"/>
        <viz:position x="-139.458508388486" y="74.8409525835019" z="0"/>
        <viz:size value="5"/>
      </node>
      <node id="98" label="BASV11">
        <attvalues>
          <attvalue for="att1" value="BASV11"/>
          <attvalue for="att2" value="0.309924782000932"/>
        </attvalues>
        <viz:color r="255" g="99" b="71" a="1"/>
        <viz:position x="19.839649831177" y="-79.7960741105749" z="0"/>
        <viz:size value="5"/>
      </node>
      <node id="99" label="BASV12">
        <attvalues>
          <attvalue for="att1" value="BASV12"/>
          <attvalue for="att2" value="0.206749650535845"/>
        </attvalues>
        <viz:color r="255" g="99" b="71" a="1"/>
        <viz:position x="216.378489896951" y="150.098959689627" z="0"/>
        <viz:size value="5"/>
      </node>
      <node id="100" label="BASV13">
        <attvalues>
          <attvalue for="att1" value="BASV13"/>
          <attvalue for="att2" value="0.15016973973241"/>
        </attvalues>
        <viz:color r="255" g="99" b="71" a="1"/>
        <viz:position x="96.7247653154972" y="-179.370600269687" z="0"/>
        <viz:size value="5"/>
      </node>
      <node id="101" label="BASV16">
        <attvalues>
          <attvalue for="att1" value="BASV16"/>
          <attvalue for="att2" value="0.187712174665513"/>
        </attvalues>
        <viz:color r="255" g="99" b="71" a="1"/>
        <viz:position x="192.320683484601" y="-127.972055734127" z="0"/>
        <viz:size value="5"/>
      </node>
      <node id="102" label="BASV17">
        <attvalues>
          <attvalue for="att1" value="BASV17"/>
          <attvalue for="att2" value="0.28795846368901"/>
        </attvalues>
        <viz:color r="255" g="99" b="71" a="1"/>
        <viz:position x="-56.8844097630626" y="160.883811948256" z="0"/>
        <viz:size value="5"/>
      </node>
      <node id="103" label="BASV18">
        <attvalues>
          <attvalue for="att1" value="BASV18"/>
          <attvalue for="att2" value="0.214071756639819"/>
        </attvalues>
        <viz:color r="255" g="99" b="71" a="1"/>
        <viz:position x="89.3715005646941" y="178.402544853083" z="0"/>
        <viz:size value="5"/>
      </node>
      <node id="104" label="BASV19">
        <attvalues>
          <attvalue for="att1" value="BASV19"/>
          <attvalue for="att2" value="0.249883511948346"/>
        </attvalues>
        <viz:color r="255" g="99" b="71" a="1"/>
        <viz:position x="108.708267471868" y="134.195754697358" z="0"/>
        <viz:size value="5"/>
      </node>
      <node id="105" label="BASV20">
        <attvalues>
          <attvalue for="att1" value="BASV20"/>
          <attvalue for="att2" value="0.191972309126007"/>
        </attvalues>
        <viz:color r="255" g="99" b="71" a="1"/>
        <viz:position x="127.352644933261" y="121.64576511175" z="0"/>
        <viz:size value="5"/>
      </node>
      <node id="106" label="BASV21">
        <attvalues>
          <attvalue for="att1" value="BASV21"/>
          <attvalue for="att2" value="0.163882047527125"/>
        </attvalues>
        <viz:color r="255" g="99" b="71" a="1"/>
        <viz:position x="-93.7746797043695" y="41.109665157064" z="0"/>
        <viz:size value="5"/>
      </node>
      <node id="107" label="BASV22">
        <attvalues>
          <attvalue for="att1" value="BASV22"/>
          <attvalue for="att2" value="0.141649470811422"/>
        </attvalues>
        <viz:color r="255" g="99" b="71" a="1"/>
        <viz:position x="95.2365900672366" y="-164.351887285212" z="0"/>
        <viz:size value="5"/>
      </node>
      <node id="108" label="BASV23">
        <attvalues>
          <attvalue for="att1" value="BASV23"/>
          <attvalue for="att2" value="0.215935565466285"/>
        </attvalues>
        <viz:color r="255" g="99" b="71" a="1"/>
        <viz:position x="157.14487837134" y="183.099533606698" z="0"/>
        <viz:size value="5"/>
      </node>
      <node id="109" label="BASV24">
        <attvalues>
          <attvalue for="att1" value="BASV24"/>
          <attvalue for="att2" value="0.188244691473075"/>
        </attvalues>
        <viz:color r="255" g="99" b="71" a="1"/>
        <viz:position x="-210.610458484747" y="217.416514687016" z="0"/>
        <viz:size value="5"/>
      </node>
      <node id="110" label="BASV25">
        <attvalues>
          <attvalue for="att1" value="BASV25"/>
          <attvalue for="att2" value="0.141915729215203"/>
        </attvalues>
        <viz:color r="255" g="99" b="71" a="1"/>
        <viz:position x="-48.0026096471979" y="-8.66313488718799" z="0"/>
        <viz:size value="5"/>
      </node>
      <node id="111" label="BASV26">
        <attvalues>
          <attvalue for="att1" value="BASV26"/>
          <attvalue for="att2" value="0.183585169406909"/>
        </attvalues>
        <viz:color r="255" g="99" b="71" a="1"/>
        <viz:position x="-71.7043221038218" y="-127.184713965926" z="0"/>
        <viz:size value="5"/>
      </node>
      <node id="112" label="BASV27">
        <attvalues>
          <attvalue for="att1" value="BASV27"/>
          <attvalue for="att2" value="0.177061838514278"/>
        </attvalues>
        <viz:color r="255" g="99" b="71" a="1"/>
        <viz:position x="-40.0820504538033" y="-240.448505474788" z="0"/>
        <viz:size value="5"/>
      </node>
      <node id="113" label="BASV28">
        <attvalues>
          <attvalue for="att1" value="BASV28"/>
          <attvalue for="att2" value="0.134194235505558"/>
        </attvalues>
        <viz:color r="255" g="99" b="71" a="1"/>
        <viz:position x="133.685781179596" y="158.526445890675" z="0"/>
        <viz:size value="5"/>
      </node>
      <node id="114" label="BASV29">
        <attvalues>
          <attvalue for="att1" value="BASV29"/>
          <attvalue for="att2" value="0.103175131465087"/>
        </attvalues>
        <viz:color r="255" g="99" b="71" a="1"/>
        <viz:position x="-40.6076671991761" y="-214.261231165923" z="0"/>
        <viz:size value="5"/>
      </node>
      <node id="115" label="BASV30">
        <attvalues>
          <attvalue for="att1" value="BASV30"/>
          <attvalue for="att2" value="0.184517073820142"/>
        </attvalues>
        <viz:color r="255" g="99" b="71" a="1"/>
        <viz:position x="161.019294278742" y="-2.53902008455304" z="0"/>
        <viz:size value="5"/>
      </node>
      <node id="116" label="BASV31">
        <attvalues>
          <attvalue for="att1" value="BASV31"/>
          <attvalue for="att2" value="0.136191173533915"/>
        </attvalues>
        <viz:color r="255" g="99" b="71" a="1"/>
        <viz:position x="-223.678877751055" y="-190.293901289837" z="0"/>
        <viz:size value="5"/>
      </node>
      <node id="117" label="BASV32">
        <attvalues>
          <attvalue for="att1" value="BASV32"/>
          <attvalue for="att2" value="0.190374758703322"/>
        </attvalues>
        <viz:color r="255" g="99" b="71" a="1"/>
        <viz:position x="-9.47917817998817" y="196.026360472906" z="0"/>
        <viz:size value="5"/>
      </node>
      <node id="118" label="BASV33">
        <attvalues>
          <attvalue for="att1" value="BASV33"/>
          <attvalue for="att2" value="0.152832323770219"/>
        </attvalues>
        <viz:color r="255" g="99" b="71" a="1"/>
        <viz:position x="5.63940791976074" y="-74.5821350131242" z="0"/>
        <viz:size value="5"/>
      </node>
      <node id="119" label="BASV34">
        <attvalues>
          <attvalue for="att1" value="BASV34"/>
          <attvalue for="att2" value="0.086667110430673"/>
        </attvalues>
        <viz:color r="255" g="99" b="71" a="1"/>
        <viz:position x="194.824043443405" y="-228.947130383685" z="0"/>
        <viz:size value="5"/>
      </node>
      <node id="120" label="BASV35">
        <attvalues>
          <attvalue for="att1" value="BASV35"/>
          <attvalue for="att2" value="0.109165945550156"/>
        </attvalues>
        <viz:color r="255" g="99" b="71" a="1"/>
        <viz:position x="-62.9142836578129" y="-208.313736247135" z="0"/>
        <viz:size value="5"/>
      </node>
      <node id="121" label="BASV36">
        <attvalues>
          <attvalue for="att1" value="BASV36"/>
          <attvalue for="att2" value="0.141116954003861"/>
        </attvalues>
        <viz:color r="255" g="99" b="71" a="1"/>
        <viz:position x="-216.940235708559" y="114.177797184552" z="0"/>
        <viz:size value="5"/>
      </node>
      <node id="122" label="BASV38">
        <attvalues>
          <attvalue for="att1" value="BASV38"/>
          <attvalue for="att2" value="0.13179790987153"/>
        </attvalues>
        <viz:color r="255" g="99" b="71" a="1"/>
        <viz:position x="-35.376458987998" y="0.0806734062539078" z="0"/>
        <viz:size value="5"/>
      </node>
      <node id="123" label="BASV39">
        <attvalues>
          <attvalue for="att1" value="BASV39"/>
          <attvalue for="att2" value="0.129401584237503"/>
        </attvalues>
        <viz:color r="255" g="99" b="71" a="1"/>
        <viz:position x="14.4044971882333" y="162.84367855907" z="0"/>
        <viz:size value="5"/>
      </node>
      <node id="124" label="BASV40">
        <attvalues>
          <attvalue for="att1" value="BASV40"/>
          <attvalue for="att2" value="0.115955534846569"/>
        </attvalues>
        <viz:color r="255" g="99" b="71" a="1"/>
        <viz:position x="60.1745424222741" y="243.531175181266" z="0"/>
        <viz:size value="5"/>
      </node>
      <node id="125" label="BASV41">
        <attvalues>
          <attvalue for="att1" value="BASV41"/>
          <attvalue for="att2" value="0.0790787459229182"/>
        </attvalues>
        <viz:color r="255" g="99" b="71" a="1"/>
        <viz:position x="-99.0738848024156" y="-41.2041984564318" z="0"/>
        <viz:size value="5"/>
      </node>
      <node id="126" label="BASV42">
        <attvalues>
          <attvalue for="att1" value="BASV42"/>
          <attvalue for="att2" value="0.111828529587965"/>
        </attvalues>
        <viz:color r="255" g="99" b="71" a="1"/>
        <viz:position x="105.055557116023" y="-21.1981001198865" z="0"/>
        <viz:size value="5"/>
      </node>
      <node id="127" label="BASV43">
        <attvalues>
          <attvalue for="att1" value="BASV43"/>
          <attvalue for="att2" value="0.106636490714238"/>
        </attvalues>
        <viz:color r="255" g="99" b="71" a="1"/>
        <viz:position x="134.607582816916" y="-98.1816413052595" z="0"/>
        <viz:size value="5"/>
      </node>
      <node id="128" label="BASV44">
        <attvalues>
          <attvalue for="att1" value="BASV44"/>
          <attvalue for="att2" value="0.0732210610397391"/>
        </attvalues>
        <viz:color r="255" g="99" b="71" a="1"/>
        <viz:position x="14.5932515258443" y="98.6380057169202" z="0"/>
        <viz:size value="5"/>
      </node>
      <node id="129" label="BASV45">
        <attvalues>
          <attvalue for="att1" value="BASV45"/>
          <attvalue for="att2" value="0.109831591559609"/>
        </attvalues>
        <viz:color r="255" g="99" b="71" a="1"/>
        <viz:position x="-161.69381352808" y="243.190944677928" z="0"/>
        <viz:size value="5"/>
      </node>
      <node id="130" label="BASV46">
        <attvalues>
          <attvalue for="att1" value="BASV46"/>
          <attvalue for="att2" value="0.093722958130866"/>
        </attvalues>
        <viz:color r="255" g="99" b="71" a="1"/>
        <viz:position x="-224.187343246201" y="-15.6070507381637" z="0"/>
        <viz:size value="5"/>
      </node>
      <node id="131" label="BASV49">
        <attvalues>
          <attvalue for="att1" value="BASV49"/>
          <attvalue for="att2" value="0.111695400386075"/>
        </attvalues>
        <viz:color r="255" g="99" b="71" a="1"/>
        <viz:position x="-188.233201551885" y="147.199374551709" z="0"/>
        <viz:size value="5"/>
      </node>
      <node id="132" label="BASV50">
        <attvalues>
          <attvalue for="att1" value="BASV50"/>
          <attvalue for="att2" value="0.071357252213273"/>
        </attvalues>
        <viz:color r="255" g="99" b="71" a="1"/>
        <viz:position x="20.3347330723452" y="221.828953485057" z="0"/>
        <viz:size value="5"/>
      </node>
      <node id="133" label="BASV51">
        <attvalues>
          <attvalue for="att1" value="BASV51"/>
          <attvalue for="att2" value="0.120348798508953"/>
        </attvalues>
        <viz:color r="255" g="99" b="71" a="1"/>
        <viz:position x="-39.5402029387497" y="-200.757211888665" z="0"/>
        <viz:size value="5"/>
      </node>
      <node id="134" label="BASV52">
        <attvalues>
          <attvalue for="att1" value="BASV52"/>
          <attvalue for="att2" value="0.109964720761499"/>
        </attvalues>
        <viz:color r="255" g="99" b="71" a="1"/>
        <viz:position x="-24.739269233245" y="-201.746312755919" z="0"/>
        <viz:size value="5"/>
      </node>
      <node id="135" label="BASV53">
        <attvalues>
          <attvalue for="att1" value="BASV53"/>
          <attvalue for="att2" value="0.14391266724356"/>
        </attvalues>
        <viz:color r="255" g="99" b="71" a="1"/>
        <viz:position x="-9.49466788383103" y="73.1031752222686" z="0"/>
        <viz:size value="5"/>
      </node>
      <node id="136" label="BASV56">
        <attvalues>
          <attvalue for="att1" value="BASV56"/>
          <attvalue for="att2" value="0.0758836450775478"/>
        </attvalues>
        <viz:color r="255" g="99" b="71" a="1"/>
        <viz:position x="-51.2234809730293" y="-57.2587530708845" z="0"/>
        <viz:size value="5"/>
      </node>
      <node id="137" label="BASV57">
        <attvalues>
          <attvalue for="att1" value="BASV57"/>
          <attvalue for="att2" value="0.119283764893829"/>
        </attvalues>
        <viz:color r="255" g="99" b="71" a="1"/>
        <viz:position x="-80.0458508154416" y="-117.385343252131" z="0"/>
        <viz:size value="5"/>
      </node>
      <node id="138" label="BASV58">
        <attvalues>
          <attvalue for="att1" value="BASV58"/>
          <attvalue for="att2" value="0.0833388803834121"/>
        </attvalues>
        <viz:color r="255" g="99" b="71" a="1"/>
        <viz:position x="226.927659123759" y="-133.896494102591" z="0"/>
        <viz:size value="5"/>
      </node>
      <node id="139" label="BASV59">
        <attvalues>
          <attvalue for="att1" value="BASV59"/>
          <attvalue for="att2" value="0.0758836450775478"/>
        </attvalues>
        <viz:color r="255" g="99" b="71" a="1"/>
        <viz:position x="250" y="97.0338598401275" z="0"/>
        <viz:size value="5"/>
      </node>
      <node id="140" label="BASV61">
        <attvalues>
          <attvalue for="att1" value="BASV61"/>
          <attvalue for="att2" value="0.100246289023497"/>
        </attvalues>
        <viz:color r="255" g="99" b="71" a="1"/>
        <viz:position x="-95.2561850089824" y="-153.166953366316" z="0"/>
        <viz:size value="5"/>
      </node>
      <node id="141" label="BASV63">
        <attvalues>
          <attvalue for="att1" value="BASV63"/>
          <attvalue for="att2" value="0.0939892165346469"/>
        </attvalues>
        <viz:color r="255" g="99" b="71" a="1"/>
        <viz:position x="-98.9452721942314" y="178.301457705792" z="0"/>
        <viz:size value="5"/>
      </node>
      <node id="142" label="BASV64">
        <attvalues>
          <attvalue for="att1" value="BASV64"/>
          <attvalue for="att2" value="0.0726885442321773"/>
        </attvalues>
        <viz:color r="255" g="99" b="71" a="1"/>
        <viz:position x="-223.926317902264" y="146.880409356727" z="0"/>
        <viz:size value="5"/>
      </node>
      <node id="143" label="BASV66">
        <attvalues>
          <attvalue for="att1" value="BASV66"/>
          <attvalue for="att2" value="0.0781468415096851"/>
        </attvalues>
        <viz:color r="255" g="99" b="71" a="1"/>
        <viz:position x="-85.1116929702907" y="246.833829064319" z="0"/>
        <viz:size value="5"/>
      </node>
      <node id="144" label="BASV69">
        <attvalues>
          <attvalue for="att1" value="BASV69"/>
          <attvalue for="att2" value="0.0826732343739599"/>
        </attvalues>
        <viz:color r="255" g="99" b="71" a="1"/>
        <viz:position x="-70.6011114817221" y="84.194482256222" z="0"/>
        <viz:size value="5"/>
      </node>
      <node id="145" label="BASV70">
        <attvalues>
          <attvalue for="att1" value="BASV70"/>
          <attvalue for="att2" value="0.107035878319909"/>
        </attvalues>
        <viz:color r="255" g="99" b="71" a="1"/>
        <viz:position x="53.7282732065844" y="83.3770983521228" z="0"/>
        <viz:size value="5"/>
      </node>
      <node id="146" label="BASV71">
        <attvalues>
          <attvalue for="att1" value="BASV71"/>
          <attvalue for="att2" value="0.0788124875191373"/>
        </attvalues>
        <viz:color r="255" g="99" b="71" a="1"/>
        <viz:position x="-78.637525879372" y="-198.185124513001" z="0"/>
        <viz:size value="5"/>
      </node>
      <node id="147" label="BASV76">
        <attvalues>
          <attvalue for="att1" value="BASV76"/>
          <attvalue for="att2" value="0.0730879318378486"/>
        </attvalues>
        <viz:color r="255" g="99" b="71" a="1"/>
        <viz:position x="-109.074599535371" y="-104.320583715141" z="0"/>
        <viz:size value="5"/>
      </node>
      <node id="148" label="BASV81">
        <attvalues>
          <attvalue for="att1" value="BASV81"/>
          <attvalue for="att2" value="0.080543167143713"/>
        </attvalues>
        <viz:color r="255" g="99" b="71" a="1"/>
        <viz:position x="160.640112938808" y="-229.575905237102" z="0"/>
        <viz:size value="5"/>
      </node>
      <node id="149" label="BASV82">
        <attvalues>
          <attvalue for="att1" value="BASV82"/>
          <attvalue for="att2" value="0.0732210610397391"/>
        </attvalues>
        <viz:color r="255" g="99" b="71" a="1"/>
        <viz:position x="178.764576772057" y="76.2000621199617" z="0"/>
        <viz:size value="5"/>
      </node>
      <node id="150" label="BASV83">
        <attvalues>
          <attvalue for="att1" value="BASV83"/>
          <attvalue for="att2" value="0.0939892165346469"/>
        </attvalues>
        <viz:color r="255" g="99" b="71" a="1"/>
        <viz:position x="111.717020405058" y="183.129752191897" z="0"/>
        <viz:size value="5"/>
      </node>
      <node id="151" label="BASV84">
        <attvalues>
          <attvalue for="att1" value="BASV84"/>
          <attvalue for="att2" value="0.0726885442321773"/>
        </attvalues>
        <viz:color r="255" g="99" b="71" a="1"/>
        <viz:position x="241.469049734038" y="-85.7303021302587" z="0"/>
        <viz:size value="5"/>
      </node>
      <node id="152" label="BASV87">
        <attvalues>
          <attvalue for="att1" value="BASV87"/>
          <attvalue for="att2" value="0.0879984024495773"/>
        </attvalues>
        <viz:color r="255" g="99" b="71" a="1"/>
        <viz:position x="79.6637812849276" y="159.404650366977" z="0"/>
        <viz:size value="5"/>
      </node>
      <node id="153" label="BASV95">
        <attvalues>
          <attvalue for="att1" value="BASV95"/>
          <attvalue for="att2" value="0.0871996272382347"/>
        </attvalues>
        <viz:color r="255" g="99" b="71" a="1"/>
        <viz:position x="-60.3739877932459" y="20.9893733852215" z="0"/>
        <viz:size value="5"/>
      </node>
      <node id="154" label="BASV102">
        <attvalues>
          <attvalue for="att1" value="BASV102"/>
          <attvalue for="att2" value="0.0760167742794382"/>
        </attvalues>
        <viz:color r="255" g="99" b="71" a="1"/>
        <viz:position x="123.120873783567" y="-6.46368497027578" z="0"/>
        <viz:size value="5"/>
      </node>
      <node id="155" label="BASV112">
        <attvalues>
          <attvalue for="att1" value="BASV112"/>
          <attvalue for="att2" value="0.0732210610397391"/>
        </attvalues>
        <viz:color r="255" g="99" b="71" a="1"/>
        <viz:position x="71.3909677041822" y="134.252628506981" z="0"/>
        <viz:size value="5"/>
      </node>
      <node id="156" label="BASV114">
        <attvalues>
          <attvalue for="att1" value="BASV114"/>
          <attvalue for="att2" value="0.0894628236703721"/>
        </attvalues>
        <viz:color r="255" g="99" b="71" a="1"/>
        <viz:position x="-81.4155981953198" y="149.347058772393" z="0"/>
        <viz:size value="5"/>
      </node>
      <node id="157" label="BASV124">
        <attvalues>
          <attvalue for="att1" value="BASV124"/>
          <attvalue for="att2" value="0.0716235106170539"/>
        </attvalues>
        <viz:color r="255" g="99" b="71" a="1"/>
        <viz:position x="-80.2885646238202" y="23.009983606309" z="0"/>
        <viz:size value="5"/>
      </node>
    </nodes>
    <edges>
      <edge id="0" label="-" source="1" target="9" weight="0.9186657">
        <attvalues>
          <attvalue for="att1" value="-"/>
        </attvalues>
      </edge>
      <edge id="1" label="-" source="1" target="17" weight="0.6751526">
        <attvalues>
          <attvalue for="att1" value="-"/>
        </attvalues>
      </edge>
      <edge id="2" label="+" source="1" target="24" weight="0.9028604">
        <attvalues>
          <attvalue for="att1" value="+"/>
        </attvalues>
      </edge>
      <edge id="3" label="-" source="1" target="27" weight="0.7566955">
        <attvalues>
          <attvalue for="att1" value="-"/>
        </attvalues>
      </edge>
      <edge id="4" label="+" source="1" target="91" weight="0.6936165">
        <attvalues>
          <attvalue for="att1" value="+"/>
        </attvalues>
      </edge>
      <edge id="5" label="-" source="1" target="117" weight="0.9515117">
        <attvalues>
          <attvalue for="att1" value="-"/>
        </attvalues>
      </edge>
      <edge id="6" label="+" source="1" target="132" weight="0.9538894">
        <attvalues>
          <attvalue for="att1" value="+"/>
        </attvalues>
      </edge>
      <edge id="7" label="-" source="1" target="137" weight="0.9072617">
        <attvalues>
          <attvalue for="att1" value="-"/>
        </attvalues>
      </edge>
      <edge id="8" label="-" source="2" target="19" weight="0.948669">
        <attvalues>
          <attvalue for="att1" value="-"/>
        </attvalues>
      </edge>
      <edge id="9" label="+" source="2" target="22" weight="0.9595186">
        <attvalues>
          <attvalue for="att1" value="+"/>
        </attvalues>
      </edge>
      <edge id="10" label="-" source="2" target="25" weight="0.9002966">
        <attvalues>
          <attvalue for="att1" value="-"/>
        </attvalues>
      </edge>
      <edge id="11" label="+" source="2" target="52" weight="0.7917711">
        <attvalues>
          <attvalue for="att1" value="+"/>
        </attvalues>
      </edge>
      <edge id="12" label="-" source="2" target="58" weight="0.7110681">
        <attvalues>
          <attvalue for="att1" value="-"/>
        </attvalues>
      </edge>
      <edge id="13" label="+" source="2" target="61" weight="0.7653144">
        <attvalues>
          <attvalue for="att1" value="+"/>
        </attvalues>
      </edge>
      <edge id="14" label="-" source="2" target="64" weight="0.7761794">
        <attvalues>
          <attvalue for="att1" value="-"/>
        </attvalues>
      </edge>
      <edge id="15" label="+" source="2" target="76" weight="0.7907907">
        <attvalues>
          <attvalue for="att1" value="+"/>
        </attvalues>
      </edge>
      <edge id="16" label="+" source="3" target="4" weight="0.7464542">
        <attvalues>
          <attvalue for="att1" value="+"/>
        </attvalues>
      </edge>
      <edge id="17" label="+" source="3" target="82" weight="0.6638712">
        <attvalues>
          <attvalue for="att1" value="+"/>
        </attvalues>
      </edge>
      <edge id="18" label="+" source="3" target="96" weight="0.7643087">
        <attvalues>
          <attvalue for="att1" value="+"/>
        </attvalues>
      </edge>
      <edge id="19" label="-" source="3" target="109" weight="0.9447437">
        <attvalues>
          <attvalue for="att1" value="-"/>
        </attvalues>
      </edge>
      <edge id="20" label="+" source="3" target="114" weight="0.9530403">
        <attvalues>
          <attvalue for="att1" value="+"/>
        </attvalues>
      </edge>
      <edge id="21" label="-" source="3" target="115" weight="0.8243658">
        <attvalues>
          <attvalue for="att1" value="-"/>
        </attvalues>
      </edge>
      <edge id="22" label="+" source="3" target="119" weight="0.898537">
        <attvalues>
          <attvalue for="att1" value="+"/>
        </attvalues>
      </edge>
      <edge id="23" label="+" source="3" target="138" weight="0.8376354">
        <attvalues>
          <attvalue for="att1" value="+"/>
        </attvalues>
      </edge>
      <edge id="24" label="-" source="3" target="143" weight="0.865084">
        <attvalues>
          <attvalue for="att1" value="-"/>
        </attvalues>
      </edge>
      <edge id="25" label="+" source="3" target="144" weight="0.8940255">
        <attvalues>
          <attvalue for="att1" value="+"/>
        </attvalues>
      </edge>
      <edge id="26" label="-" source="3" target="157" weight="0.6834471">
        <attvalues>
          <attvalue for="att1" value="-"/>
        </attvalues>
      </edge>
      <edge id="27" label="+" source="4" target="36" weight="0.8446788">
        <attvalues>
          <attvalue for="att1" value="+"/>
        </attvalues>
      </edge>
      <edge id="28" label="+" source="4" target="78" weight="0.9665221">
        <attvalues>
          <attvalue for="att1" value="+"/>
        </attvalues>
      </edge>
      <edge id="29" label="-" source="4" target="83" weight="0.9800743">
        <attvalues>
          <attvalue for="att1" value="-"/>
        </attvalues>
      </edge>
      <edge id="30" label="+" source="4" target="84" weight="0.9327221">
        <attvalues>
          <attvalue for="att1" value="+"/>
        </attvalues>
      </edge>
      <edge id="31" label="-" source="4" target="88" weight="0.7659728">
        <attvalues>
          <attvalue for="att1" value="-"/>
        </attvalues>
      </edge>
      <edge id="32" label="-" source="4" target="97" weight="0.947583">
        <attvalues>
          <attvalue for="att1" value="-"/>
        </attvalues>
      </edge>
      <edge id="33" label="+" source="4" target="98" weight="0.9457303">
        <attvalues>
          <attvalue for="att1" value="+"/>
        </attvalues>
      </edge>
      <edge id="34" label="+" source="4" target="117" weight="0.7760654">
        <attvalues>
          <attvalue for="att1" value="+"/>
        </attvalues>
      </edge>
      <edge id="35" label="-" source="5" target="40" weight="0.9254497">
        <attvalues>
          <attvalue for="att1" value="-"/>
        </attvalues>
      </edge>
      <edge id="36" label="-" source="5" target="101" weight="0.968088">
        <attvalues>
          <attvalue for="att1" value="-"/>
        </attvalues>
      </edge>
      <edge id="37" label="+" source="5" target="106" weight="0.9476894">
        <attvalues>
          <attvalue for="att1" value="+"/>
        </attvalues>
      </edge>
      <edge id="38" label="-" source="5" target="107" weight="0.9274503">
        <attvalues>
          <attvalue for="att1" value="-"/>
        </attvalues>
      </edge>
      <edge id="39" label="+" source="5" target="120" weight="0.9331541">
        <attvalues>
          <attvalue for="att1" value="+"/>
        </attvalues>
      </edge>
      <edge id="40" label="-" source="5" target="121" weight="0.8144332">
        <attvalues>
          <attvalue for="att1" value="-"/>
        </attvalues>
      </edge>
      <edge id="41" label="-" source="5" target="124" weight="0.9444663">
        <attvalues>
          <attvalue for="att1" value="-"/>
        </attvalues>
      </edge>
      <edge id="42" label="+" source="5" target="130" weight="0.8054328">
        <attvalues>
          <attvalue for="att1" value="+"/>
        </attvalues>
      </edge>
      <edge id="43" label="-" source="5" target="133" weight="0.8626948">
        <attvalues>
          <attvalue for="att1" value="-"/>
        </attvalues>
      </edge>
      <edge id="44" label="+" source="5" target="136" weight="0.7517409">
        <attvalues>
          <attvalue for="att1" value="+"/>
        </attvalues>
      </edge>
      <edge id="45" label="-" source="5" target="150" weight="0.9416621">
        <attvalues>
          <attvalue for="att1" value="-"/>
        </attvalues>
      </edge>
      <edge id="46" label="-" source="6" target="46" weight="0.7677438">
        <attvalues>
          <attvalue for="att1" value="-"/>
        </attvalues>
      </edge>
      <edge id="47" label="-" source="6" target="99" weight="0.8492821">
        <attvalues>
          <attvalue for="att1" value="-"/>
        </attvalues>
      </edge>
      <edge id="48" label="-" source="6" target="105" weight="0.7737178">
        <attvalues>
          <attvalue for="att1" value="-"/>
        </attvalues>
      </edge>
      <edge id="49" label="+" source="6" target="117" weight="0.9033635">
        <attvalues>
          <attvalue for="att1" value="+"/>
        </attvalues>
      </edge>
      <edge id="50" label="+" source="6" target="119" weight="0.9570767">
        <attvalues>
          <attvalue for="att1" value="+"/>
        </attvalues>
      </edge>
      <edge id="51" label="-" source="6" target="137" weight="0.9619696">
        <attvalues>
          <attvalue for="att1" value="-"/>
        </attvalues>
      </edge>
      <edge id="52" label="-" source="7" target="46" weight="0.7813545">
        <attvalues>
          <attvalue for="att1" value="-"/>
        </attvalues>
      </edge>
      <edge id="53" label="-" source="7" target="69" weight="0.9424448">
        <attvalues>
          <attvalue for="att1" value="-"/>
        </attvalues>
      </edge>
      <edge id="54" label="+" source="7" target="77" weight="0.9513721">
        <attvalues>
          <attvalue for="att1" value="+"/>
        </attvalues>
      </edge>
      <edge id="55" label="-" source="7" target="83" weight="0.5614666">
        <attvalues>
          <attvalue for="att1" value="-"/>
        </attvalues>
      </edge>
      <edge id="56" label="+" source="7" target="157" weight="0.9818265">
        <attvalues>
          <attvalue for="att1" value="+"/>
        </attvalues>
      </edge>
      <edge id="57" label="-" source="8" target="89" weight="0.7456285">
        <attvalues>
          <attvalue for="att1" value="-"/>
        </attvalues>
      </edge>
      <edge id="58" label="-" source="8" target="92" weight="0.6254598">
        <attvalues>
          <attvalue for="att1" value="-"/>
        </attvalues>
      </edge>
      <edge id="59" label="+" source="9" target="16" weight="0.980668">
        <attvalues>
          <attvalue for="att1" value="+"/>
        </attvalues>
      </edge>
      <edge id="60" label="+" source="9" target="22" weight="0.9503392">
        <attvalues>
          <attvalue for="att1" value="+"/>
        </attvalues>
      </edge>
      <edge id="61" label="-" source="9" target="34" weight="0.968374">
        <attvalues>
          <attvalue for="att1" value="-"/>
        </attvalues>
      </edge>
      <edge id="62" label="-" source="9" target="36" weight="0.8503447">
        <attvalues>
          <attvalue for="att1" value="-"/>
        </attvalues>
      </edge>
      <edge id="63" label="-" source="9" target="57" weight="0.9380132">
        <attvalues>
          <attvalue for="att1" value="-"/>
        </attvalues>
      </edge>
      <edge id="64" label="-" source="9" target="65" weight="0.940955">
        <attvalues>
          <attvalue for="att1" value="-"/>
        </attvalues>
      </edge>
      <edge id="65" label="+" source="9" target="71" weight="0.5783757">
        <attvalues>
          <attvalue for="att1" value="+"/>
        </attvalues>
      </edge>
      <edge id="66" label="-" source="9" target="97" weight="0.9159336">
        <attvalues>
          <attvalue for="att1" value="-"/>
        </attvalues>
      </edge>
      <edge id="67" label="-" source="9" target="110" weight="0.8877932">
        <attvalues>
          <attvalue for="att1" value="-"/>
        </attvalues>
      </edge>
      <edge id="68" label="-" source="9" target="120" weight="0.9067952">
        <attvalues>
          <attvalue for="att1" value="-"/>
        </attvalues>
      </edge>
      <edge id="69" label="+" source="9" target="123" weight="0.7547322">
        <attvalues>
          <attvalue for="att1" value="+"/>
        </attvalues>
      </edge>
      <edge id="70" label="-" source="9" target="135" weight="0.9005648">
        <attvalues>
          <attvalue for="att1" value="-"/>
        </attvalues>
      </edge>
      <edge id="71" label="-" source="10" target="11" weight="0.7522832">
        <attvalues>
          <attvalue for="att1" value="-"/>
        </attvalues>
      </edge>
      <edge id="72" label="+" source="10" target="21" weight="0.987315">
        <attvalues>
          <attvalue for="att1" value="+"/>
        </attvalues>
      </edge>
      <edge id="73" label="-" source="10" target="27" weight="0.7091525">
        <attvalues>
          <attvalue for="att1" value="-"/>
        </attvalues>
      </edge>
      <edge id="74" label="+" source="10" target="66" weight="0.963746">
        <attvalues>
          <attvalue for="att1" value="+"/>
        </attvalues>
      </edge>
      <edge id="75" label="-" source="10" target="72" weight="0.9205734">
        <attvalues>
          <attvalue for="att1" value="-"/>
        </attvalues>
      </edge>
      <edge id="76" label="-" source="10" target="133" weight="0.8721044">
        <attvalues>
          <attvalue for="att1" value="-"/>
        </attvalues>
      </edge>
      <edge id="77" label="+" source="11" target="91" weight="0.8875367">
        <attvalues>
          <attvalue for="att1" value="+"/>
        </attvalues>
      </edge>
      <edge id="78" label="-" source="11" target="92" weight="0.8146313">
        <attvalues>
          <attvalue for="att1" value="-"/>
        </attvalues>
      </edge>
      <edge id="79" label="+" source="12" target="80" weight="0.7800911">
        <attvalues>
          <attvalue for="att1" value="+"/>
        </attvalues>
      </edge>
      <edge id="80" label="-" source="12" target="104" weight="0.8136363">
        <attvalues>
          <attvalue for="att1" value="-"/>
        </attvalues>
      </edge>
      <edge id="81" label="+" source="12" target="157" weight="0.7163044">
        <attvalues>
          <attvalue for="att1" value="+"/>
        </attvalues>
      </edge>
      <edge id="82" label="-" source="13" target="41" weight="0.7523157">
        <attvalues>
          <attvalue for="att1" value="-"/>
        </attvalues>
      </edge>
      <edge id="83" label="+" source="13" target="48" weight="0.960363">
        <attvalues>
          <attvalue for="att1" value="+"/>
        </attvalues>
      </edge>
      <edge id="84" label="-" source="13" target="53" weight="0.9353937">
        <attvalues>
          <attvalue for="att1" value="-"/>
        </attvalues>
      </edge>
      <edge id="85" label="+" source="13" target="54" weight="0.86915">
        <attvalues>
          <attvalue for="att1" value="+"/>
        </attvalues>
      </edge>
      <edge id="86" label="-" source="13" target="58" weight="0.7991773">
        <attvalues>
          <attvalue for="att1" value="-"/>
        </attvalues>
      </edge>
      <edge id="87" label="-" source="13" target="67" weight="0.9167893">
        <attvalues>
          <attvalue for="att1" value="-"/>
        </attvalues>
      </edge>
      <edge id="88" label="+" source="13" target="68" weight="0.835234">
        <attvalues>
          <attvalue for="att1" value="+"/>
        </attvalues>
      </edge>
      <edge id="89" label="+" source="13" target="71" weight="0.9943638">
        <attvalues>
          <attvalue for="att1" value="+"/>
        </attvalues>
      </edge>
      <edge id="90" label="-" source="13" target="76" weight="0.913124">
        <attvalues>
          <attvalue for="att1" value="-"/>
        </attvalues>
      </edge>
      <edge id="91" label="+" source="13" target="111" weight="0.9619403">
        <attvalues>
          <attvalue for="att1" value="+"/>
        </attvalues>
      </edge>
      <edge id="92" label="+" source="14" target="26" weight="0.6884117">
        <attvalues>
          <attvalue for="att1" value="+"/>
        </attvalues>
      </edge>
      <edge id="93" label="+" source="14" target="50" weight="0.8928926">
        <attvalues>
          <attvalue for="att1" value="+"/>
        </attvalues>
      </edge>
      <edge id="94" label="-" source="14" target="69" weight="0.8011824">
        <attvalues>
          <attvalue for="att1" value="-"/>
        </attvalues>
      </edge>
      <edge id="95" label="-" source="14" target="91" weight="0.8841295">
        <attvalues>
          <attvalue for="att1" value="-"/>
        </attvalues>
      </edge>
      <edge id="96" label="+" source="14" target="96" weight="0.9534959">
        <attvalues>
          <attvalue for="att1" value="+"/>
        </attvalues>
      </edge>
      <edge id="97" label="-" source="14" target="97" weight="0.7992474">
        <attvalues>
          <attvalue for="att1" value="-"/>
        </attvalues>
      </edge>
      <edge id="98" label="+" source="14" target="101" weight="0.8131413">
        <attvalues>
          <attvalue for="att1" value="+"/>
        </attvalues>
      </edge>
      <edge id="99" label="+" source="14" target="110" weight="0.9448394">
        <attvalues>
          <attvalue for="att1" value="+"/>
        </attvalues>
      </edge>
      <edge id="100" label="-" source="14" target="111" weight="0.789932">
        <attvalues>
          <attvalue for="att1" value="-"/>
        </attvalues>
      </edge>
      <edge id="101" label="-" source="14" target="114" weight="0.9468726">
        <attvalues>
          <attvalue for="att1" value="-"/>
        </attvalues>
      </edge>
      <edge id="102" label="+" source="14" target="119" weight="0.8795833">
        <attvalues>
          <attvalue for="att1" value="+"/>
        </attvalues>
      </edge>
      <edge id="103" label="-" source="14" target="124" weight="0.9111964">
        <attvalues>
          <attvalue for="att1" value="-"/>
        </attvalues>
      </edge>
      <edge id="104" label="-" source="14" target="139" weight="0.8534412">
        <attvalues>
          <attvalue for="att1" value="-"/>
        </attvalues>
      </edge>
      <edge id="105" label="-" source="14" target="142" weight="0.9317691">
        <attvalues>
          <attvalue for="att1" value="-"/>
        </attvalues>
      </edge>
      <edge id="106" label="+" source="14" target="145" weight="0.9815014">
        <attvalues>
          <attvalue for="att1" value="+"/>
        </attvalues>
      </edge>
      <edge id="107" label="-" source="14" target="151" weight="0.7872143">
        <attvalues>
          <attvalue for="att1" value="-"/>
        </attvalues>
      </edge>
      <edge id="108" label="+" source="15" target="48" weight="0.9541143">
        <attvalues>
          <attvalue for="att1" value="+"/>
        </attvalues>
      </edge>
      <edge id="109" label="-" source="15" target="54" weight="0.9816387">
        <attvalues>
          <attvalue for="att1" value="-"/>
        </attvalues>
      </edge>
      <edge id="110" label="+" source="15" target="56" weight="0.969716">
        <attvalues>
          <attvalue for="att1" value="+"/>
        </attvalues>
      </edge>
      <edge id="111" label="-" source="15" target="149" weight="0.5750944">
        <attvalues>
          <attvalue for="att1" value="-"/>
        </attvalues>
      </edge>
      <edge id="112" label="-" source="16" target="57" weight="0.7102678">
        <attvalues>
          <attvalue for="att1" value="-"/>
        </attvalues>
      </edge>
      <edge id="113" label="+" source="16" target="70" weight="0.8995575">
        <attvalues>
          <attvalue for="att1" value="+"/>
        </attvalues>
      </edge>
      <edge id="114" label="-" source="16" target="75" weight="0.8529231">
        <attvalues>
          <attvalue for="att1" value="-"/>
        </attvalues>
      </edge>
      <edge id="115" label="+" source="16" target="76" weight="0.742157">
        <attvalues>
          <attvalue for="att1" value="+"/>
        </attvalues>
      </edge>
      <edge id="116" label="-" source="16" target="89" weight="0.9308604">
        <attvalues>
          <attvalue for="att1" value="-"/>
        </attvalues>
      </edge>
      <edge id="117" label="+" source="16" target="90" weight="0.6210357">
        <attvalues>
          <attvalue for="att1" value="+"/>
        </attvalues>
      </edge>
      <edge id="118" label="-" source="16" target="98" weight="0.8481114">
        <attvalues>
          <attvalue for="att1" value="-"/>
        </attvalues>
      </edge>
      <edge id="119" label="-" source="16" target="124" weight="0.9093445">
        <attvalues>
          <attvalue for="att1" value="-"/>
        </attvalues>
      </edge>
      <edge id="120" label="+" source="16" target="133" weight="0.8826171">
        <attvalues>
          <attvalue for="att1" value="+"/>
        </attvalues>
      </edge>
      <edge id="121" label="+" source="17" target="42" weight="0.8966102">
        <attvalues>
          <attvalue for="att1" value="+"/>
        </attvalues>
      </edge>
      <edge id="122" label="-" source="17" target="43" weight="0.835452">
        <attvalues>
          <attvalue for="att1" value="-"/>
        </attvalues>
      </edge>
      <edge id="123" label="+" source="18" target="129" weight="0.8759487">
        <attvalues>
          <attvalue for="att1" value="+"/>
        </attvalues>
      </edge>
      <edge id="124" label="-" source="19" target="99" weight="0.8383187">
        <attvalues>
          <attvalue for="att1" value="-"/>
        </attvalues>
      </edge>
      <edge id="125" label="+" source="19" target="143" weight="0.7691664">
        <attvalues>
          <attvalue for="att1" value="+"/>
        </attvalues>
      </edge>
      <edge id="126" label="+" source="19" target="145" weight="0.7863978">
        <attvalues>
          <attvalue for="att1" value="+"/>
        </attvalues>
      </edge>
      <edge id="127" label="+" source="20" target="57" weight="0.9274936">
        <attvalues>
          <attvalue for="att1" value="+"/>
        </attvalues>
      </edge>
      <edge id="128" label="-" source="20" target="58" weight="0.8304354">
        <attvalues>
          <attvalue for="att1" value="-"/>
        </attvalues>
      </edge>
      <edge id="129" label="+" source="20" target="72" weight="0.9600313">
        <attvalues>
          <attvalue for="att1" value="+"/>
        </attvalues>
      </edge>
      <edge id="130" label="-" source="22" target="55" weight="0.8908826">
        <attvalues>
          <attvalue for="att1" value="-"/>
        </attvalues>
      </edge>
      <edge id="131" label="-" source="23" target="54" weight="0.9257777">
        <attvalues>
          <attvalue for="att1" value="-"/>
        </attvalues>
      </edge>
      <edge id="132" label="+" source="23" target="68" weight="0.8418835">
        <attvalues>
          <attvalue for="att1" value="+"/>
        </attvalues>
      </edge>
      <edge id="133" label="+" source="23" target="117" weight="0.9381713">
        <attvalues>
          <attvalue for="att1" value="+"/>
        </attvalues>
      </edge>
      <edge id="134" label="-" source="23" target="118" weight="0.8505962">
        <attvalues>
          <attvalue for="att1" value="-"/>
        </attvalues>
      </edge>
      <edge id="135" label="+" source="23" target="119" weight="0.9690659">
        <attvalues>
          <attvalue for="att1" value="+"/>
        </attvalues>
      </edge>
      <edge id="136" label="+" source="23" target="138" weight="0.977316">
        <attvalues>
          <attvalue for="att1" value="+"/>
        </attvalues>
      </edge>
      <edge id="137" label="-" source="23" target="154" weight="0.9393627">
        <attvalues>
          <attvalue for="att1" value="-"/>
        </attvalues>
      </edge>
      <edge id="138" label="+" source="24" target="26" weight="0.9343363">
        <attvalues>
          <attvalue for="att1" value="+"/>
        </attvalues>
      </edge>
      <edge id="139" label="-" source="24" target="27" weight="0.9433258">
        <attvalues>
          <attvalue for="att1" value="-"/>
        </attvalues>
      </edge>
      <edge id="140" label="+" source="24" target="31" weight="0.6741865">
        <attvalues>
          <attvalue for="att1" value="+"/>
        </attvalues>
      </edge>
      <edge id="141" label="+" source="24" target="40" weight="0.9083623">
        <attvalues>
          <attvalue for="att1" value="+"/>
        </attvalues>
      </edge>
      <edge id="142" label="-" source="24" target="41" weight="0.7827182">
        <attvalues>
          <attvalue for="att1" value="-"/>
        </attvalues>
      </edge>
      <edge id="143" label="-" source="24" target="44" weight="1">
        <attvalues>
          <attvalue for="att1" value="-"/>
        </attvalues>
      </edge>
      <edge id="144" label="-" source="24" target="45" weight="0.6624721">
        <attvalues>
          <attvalue for="att1" value="-"/>
        </attvalues>
      </edge>
      <edge id="145" label="+" source="24" target="49" weight="0.8607515">
        <attvalues>
          <attvalue for="att1" value="+"/>
        </attvalues>
      </edge>
      <edge id="146" label="-" source="24" target="69" weight="0.813144">
        <attvalues>
          <attvalue for="att1" value="-"/>
        </attvalues>
      </edge>
      <edge id="147" label="-" source="24" target="72" weight="0.8151438">
        <attvalues>
          <attvalue for="att1" value="-"/>
        </attvalues>
      </edge>
      <edge id="148" label="+" source="24" target="75" weight="0.8178952">
        <attvalues>
          <attvalue for="att1" value="+"/>
        </attvalues>
      </edge>
      <edge id="149" label="-" source="24" target="79" weight="0.7413486">
        <attvalues>
          <attvalue for="att1" value="-"/>
        </attvalues>
      </edge>
      <edge id="150" label="-" source="24" target="87" weight="0.5879784">
        <attvalues>
          <attvalue for="att1" value="-"/>
        </attvalues>
      </edge>
      <edge id="151" label="+" source="24" target="127" weight="0.8167584">
        <attvalues>
          <attvalue for="att1" value="+"/>
        </attvalues>
      </edge>
      <edge id="152" label="-" source="24" target="157" weight="0.5197544">
        <attvalues>
          <attvalue for="att1" value="-"/>
        </attvalues>
      </edge>
      <edge id="153" label="-" source="25" target="43" weight="0.5753099">
        <attvalues>
          <attvalue for="att1" value="-"/>
        </attvalues>
      </edge>
      <edge id="154" label="+" source="25" target="138" weight="0.8559589">
        <attvalues>
          <attvalue for="att1" value="+"/>
        </attvalues>
      </edge>
      <edge id="155" label="-" source="25" target="143" weight="0.8563596">
        <attvalues>
          <attvalue for="att1" value="-"/>
        </attvalues>
      </edge>
      <edge id="156" label="+" source="25" target="144" weight="0.9137571">
        <attvalues>
          <attvalue for="att1" value="+"/>
        </attvalues>
      </edge>
      <edge id="157" label="-" source="25" target="157" weight="0.6755073">
        <attvalues>
          <attvalue for="att1" value="-"/>
        </attvalues>
      </edge>
      <edge id="158" label="+" source="26" target="30" weight="0.9205699">
        <attvalues>
          <attvalue for="att1" value="+"/>
        </attvalues>
      </edge>
      <edge id="159" label="-" source="26" target="35" weight="0.8214171">
        <attvalues>
          <attvalue for="att1" value="-"/>
        </attvalues>
      </edge>
      <edge id="160" label="-" source="26" target="61" weight="0.7956702">
        <attvalues>
          <attvalue for="att1" value="-"/>
        </attvalues>
      </edge>
      <edge id="161" label="-" source="26" target="79" weight="0.7531739">
        <attvalues>
          <attvalue for="att1" value="-"/>
        </attvalues>
      </edge>
      <edge id="162" label="-" source="27" target="102" weight="0.6775193">
        <attvalues>
          <attvalue for="att1" value="-"/>
        </attvalues>
      </edge>
      <edge id="163" label="+" source="28" target="118" weight="0.834754">
        <attvalues>
          <attvalue for="att1" value="+"/>
        </attvalues>
      </edge>
      <edge id="164" label="-" source="29" target="38" weight="0.6483299">
        <attvalues>
          <attvalue for="att1" value="-"/>
        </attvalues>
      </edge>
      <edge id="165" label="-" source="29" target="61" weight="0.6667953">
        <attvalues>
          <attvalue for="att1" value="-"/>
        </attvalues>
      </edge>
      <edge id="166" label="+" source="30" target="31" weight="0.8715989">
        <attvalues>
          <attvalue for="att1" value="+"/>
        </attvalues>
      </edge>
      <edge id="167" label="+" source="30" target="109" weight="0.7248864">
        <attvalues>
          <attvalue for="att1" value="+"/>
        </attvalues>
      </edge>
      <edge id="168" label="-" source="30" target="114" weight="0.7356632">
        <attvalues>
          <attvalue for="att1" value="-"/>
        </attvalues>
      </edge>
      <edge id="169" label="+" source="30" target="115" weight="0.8379615">
        <attvalues>
          <attvalue for="att1" value="+"/>
        </attvalues>
      </edge>
      <edge id="170" label="+" source="30" target="132" weight="0.846461">
        <attvalues>
          <attvalue for="att1" value="+"/>
        </attvalues>
      </edge>
      <edge id="171" label="-" source="30" target="137" weight="0.7233747">
        <attvalues>
          <attvalue for="att1" value="-"/>
        </attvalues>
      </edge>
      <edge id="172" label="-" source="31" target="37" weight="0.6845893">
        <attvalues>
          <attvalue for="att1" value="-"/>
        </attvalues>
      </edge>
      <edge id="173" label="+" source="31" target="41" weight="0.4845893">
        <attvalues>
          <attvalue for="att1" value="+"/>
        </attvalues>
      </edge>
      <edge id="174" label="-" source="31" target="55" weight="0.6576561">
        <attvalues>
          <attvalue for="att1" value="-"/>
        </attvalues>
      </edge>
      <edge id="175" label="+" source="31" target="75" weight="0.9602181">
        <attvalues>
          <attvalue for="att1" value="+"/>
        </attvalues>
      </edge>
      <edge id="176" label="-" source="31" target="80" weight="0.8532468">
        <attvalues>
          <attvalue for="att1" value="-"/>
        </attvalues>
      </edge>
      <edge id="177" label="-" source="31" target="85" weight="0.8699909">
        <attvalues>
          <attvalue for="att1" value="-"/>
        </attvalues>
      </edge>
      <edge id="178" label="-" source="31" target="94" weight="0.8893868">
        <attvalues>
          <attvalue for="att1" value="-"/>
        </attvalues>
      </edge>
      <edge id="179" label="+" source="31" target="95" weight="0.7037824">
        <attvalues>
          <attvalue for="att1" value="+"/>
        </attvalues>
      </edge>
      <edge id="180" label="+" source="31" target="98" weight="0.8536306">
        <attvalues>
          <attvalue for="att1" value="+"/>
        </attvalues>
      </edge>
      <edge id="181" label="-" source="31" target="103" weight="0.9009162">
        <attvalues>
          <attvalue for="att1" value="-"/>
        </attvalues>
      </edge>
      <edge id="182" label="+" source="31" target="105" weight="0.623814">
        <attvalues>
          <attvalue for="att1" value="+"/>
        </attvalues>
      </edge>
      <edge id="183" label="+" source="31" target="126" weight="0.836106">
        <attvalues>
          <attvalue for="att1" value="+"/>
        </attvalues>
      </edge>
      <edge id="184" label="-" source="31" target="129" weight="0.7537835">
        <attvalues>
          <attvalue for="att1" value="-"/>
        </attvalues>
      </edge>
      <edge id="185" label="+" source="31" target="133" weight="0.8211804">
        <attvalues>
          <attvalue for="att1" value="+"/>
        </attvalues>
      </edge>
      <edge id="186" label="-" source="31" target="139" weight="0.9404457">
        <attvalues>
          <attvalue for="att1" value="-"/>
        </attvalues>
      </edge>
      <edge id="187" label="-" source="31" target="147" weight="0.8978624">
        <attvalues>
          <attvalue for="att1" value="-"/>
        </attvalues>
      </edge>
      <edge id="188" label="+" source="31" target="150" weight="0.7242935">
        <attvalues>
          <attvalue for="att1" value="+"/>
        </attvalues>
      </edge>
      <edge id="189" label="-" source="31" target="155" weight="0.705102">
        <attvalues>
          <attvalue for="att1" value="-"/>
        </attvalues>
      </edge>
      <edge id="190" label="-" source="32" target="82" weight="0.7717017">
        <attvalues>
          <attvalue for="att1" value="-"/>
        </attvalues>
      </edge>
      <edge id="191" label="-" source="32" target="138" weight="0.6438425">
        <attvalues>
          <attvalue for="att1" value="-"/>
        </attvalues>
      </edge>
      <edge id="192" label="-" source="32" target="152" weight="0.9814747">
        <attvalues>
          <attvalue for="att1" value="-"/>
        </attvalues>
      </edge>
      <edge id="193" label="-" source="32" target="155" weight="0.7104172">
        <attvalues>
          <attvalue for="att1" value="-"/>
        </attvalues>
      </edge>
      <edge id="194" label="-" source="33" target="147" weight="0.7878302">
        <attvalues>
          <attvalue for="att1" value="-"/>
        </attvalues>
      </edge>
      <edge id="195" label="+" source="34" target="81" weight="0.9068909">
        <attvalues>
          <attvalue for="att1" value="+"/>
        </attvalues>
      </edge>
      <edge id="196" label="-" source="34" target="86" weight="0.8988807">
        <attvalues>
          <attvalue for="att1" value="-"/>
        </attvalues>
      </edge>
      <edge id="197" label="+" source="34" target="87" weight="0.9792395">
        <attvalues>
          <attvalue for="att1" value="+"/>
        </attvalues>
      </edge>
      <edge id="198" label="-" source="34" target="100" weight="0.7366661">
        <attvalues>
          <attvalue for="att1" value="-"/>
        </attvalues>
      </edge>
      <edge id="199" label="+" source="34" target="101" weight="0.9562517">
        <attvalues>
          <attvalue for="att1" value="+"/>
        </attvalues>
      </edge>
      <edge id="200" label="+" source="34" target="104" weight="0.9219034">
        <attvalues>
          <attvalue for="att1" value="+"/>
        </attvalues>
      </edge>
      <edge id="201" label="-" source="34" target="109" weight="0.8982812">
        <attvalues>
          <attvalue for="att1" value="-"/>
        </attvalues>
      </edge>
      <edge id="202" label="-" source="34" target="127" weight="0.8814459">
        <attvalues>
          <attvalue for="att1" value="-"/>
        </attvalues>
      </edge>
      <edge id="203" label="+" source="34" target="132" weight="0.855702">
        <attvalues>
          <attvalue for="att1" value="+"/>
        </attvalues>
      </edge>
      <edge id="204" label="-" source="34" target="135" weight="0.7506752">
        <attvalues>
          <attvalue for="att1" value="-"/>
        </attvalues>
      </edge>
      <edge id="205" label="+" source="34" target="139" weight="0.6568306">
        <attvalues>
          <attvalue for="att1" value="+"/>
        </attvalues>
      </edge>
      <edge id="206" label="-" source="34" target="153" weight="0.8578578">
        <attvalues>
          <attvalue for="att1" value="-"/>
        </attvalues>
      </edge>
      <edge id="207" label="+" source="34" target="156" weight="0.9529289">
        <attvalues>
          <attvalue for="att1" value="+"/>
        </attvalues>
      </edge>
      <edge id="208" label="+" source="35" target="42" weight="0.845109">
        <attvalues>
          <attvalue for="att1" value="+"/>
        </attvalues>
      </edge>
      <edge id="209" label="-" source="35" target="57" weight="0.8607095">
        <attvalues>
          <attvalue for="att1" value="-"/>
        </attvalues>
      </edge>
      <edge id="210" label="-" source="35" target="64" weight="0.614155">
        <attvalues>
          <attvalue for="att1" value="-"/>
        </attvalues>
      </edge>
      <edge id="211" label="-" source="35" target="71" weight="1">
        <attvalues>
          <attvalue for="att1" value="-"/>
        </attvalues>
      </edge>
      <edge id="212" label="-" source="35" target="74" weight="0.806248">
        <attvalues>
          <attvalue for="att1" value="-"/>
        </attvalues>
      </edge>
      <edge id="213" label="-" source="35" target="136" weight="0.6176705">
        <attvalues>
          <attvalue for="att1" value="-"/>
        </attvalues>
      </edge>
      <edge id="214" label="+" source="35" target="154" weight="0.8366044">
        <attvalues>
          <attvalue for="att1" value="+"/>
        </attvalues>
      </edge>
      <edge id="215" label="-" source="36" target="38" weight="0.7877024">
        <attvalues>
          <attvalue for="att1" value="-"/>
        </attvalues>
      </edge>
      <edge id="216" label="+" source="36" target="39" weight="0.9531697">
        <attvalues>
          <attvalue for="att1" value="+"/>
        </attvalues>
      </edge>
      <edge id="217" label="+" source="36" target="56" weight="0.8107855">
        <attvalues>
          <attvalue for="att1" value="+"/>
        </attvalues>
      </edge>
      <edge id="218" label="+" source="36" target="57" weight="0.9102834">
        <attvalues>
          <attvalue for="att1" value="+"/>
        </attvalues>
      </edge>
      <edge id="219" label="-" source="36" target="86" weight="0.7490955">
        <attvalues>
          <attvalue for="att1" value="-"/>
        </attvalues>
      </edge>
      <edge id="220" label="-" source="36" target="97" weight="0.8951383">
        <attvalues>
          <attvalue for="att1" value="-"/>
        </attvalues>
      </edge>
      <edge id="221" label="-" source="36" target="105" weight="0.8839864">
        <attvalues>
          <attvalue for="att1" value="-"/>
        </attvalues>
      </edge>
      <edge id="222" label="-" source="36" target="113" weight="0.6455922">
        <attvalues>
          <attvalue for="att1" value="-"/>
        </attvalues>
      </edge>
      <edge id="223" label="+" source="36" target="115" weight="0.7849191">
        <attvalues>
          <attvalue for="att1" value="+"/>
        </attvalues>
      </edge>
      <edge id="224" label="+" source="36" target="120" weight="0.9506979">
        <attvalues>
          <attvalue for="att1" value="+"/>
        </attvalues>
      </edge>
      <edge id="225" label="+" source="36" target="132" weight="0.8791043">
        <attvalues>
          <attvalue for="att1" value="+"/>
        </attvalues>
      </edge>
      <edge id="226" label="-" source="36" target="137" weight="0.8220763">
        <attvalues>
          <attvalue for="att1" value="-"/>
        </attvalues>
      </edge>
      <edge id="227" label="+" source="36" target="138" weight="0.964073">
        <attvalues>
          <attvalue for="att1" value="+"/>
        </attvalues>
      </edge>
      <edge id="228" label="-" source="36" target="151" weight="0.6962454">
        <attvalues>
          <attvalue for="att1" value="-"/>
        </attvalues>
      </edge>
      <edge id="229" label="+" source="36" target="155" weight="0.8408901">
        <attvalues>
          <attvalue for="att1" value="+"/>
        </attvalues>
      </edge>
      <edge id="230" label="-" source="37" target="40" weight="0.883159">
        <attvalues>
          <attvalue for="att1" value="-"/>
        </attvalues>
      </edge>
      <edge id="231" label="-" source="37" target="58" weight="0.8753279">
        <attvalues>
          <attvalue for="att1" value="-"/>
        </attvalues>
      </edge>
      <edge id="232" label="-" source="37" target="71" weight="0.9260113">
        <attvalues>
          <attvalue for="att1" value="-"/>
        </attvalues>
      </edge>
      <edge id="233" label="-" source="37" target="84" weight="0.7879628">
        <attvalues>
          <attvalue for="att1" value="-"/>
        </attvalues>
      </edge>
      <edge id="234" label="+" source="37" target="87" weight="0.8649828">
        <attvalues>
          <attvalue for="att1" value="+"/>
        </attvalues>
      </edge>
      <edge id="235" label="-" source="37" target="151" weight="0.8560311">
        <attvalues>
          <attvalue for="att1" value="-"/>
        </attvalues>
      </edge>
      <edge id="236" label="+" source="38" target="77" weight="0.9833283">
        <attvalues>
          <attvalue for="att1" value="+"/>
        </attvalues>
      </edge>
      <edge id="237" label="+" source="38" target="79" weight="0.987011">
        <attvalues>
          <attvalue for="att1" value="+"/>
        </attvalues>
      </edge>
      <edge id="238" label="-" source="38" target="95" weight="0.6794017">
        <attvalues>
          <attvalue for="att1" value="-"/>
        </attvalues>
      </edge>
      <edge id="239" label="-" source="38" target="133" weight="0.7007385">
        <attvalues>
          <attvalue for="att1" value="-"/>
        </attvalues>
      </edge>
      <edge id="240" label="-" source="39" target="50" weight="0.9693109">
        <attvalues>
          <attvalue for="att1" value="-"/>
        </attvalues>
      </edge>
      <edge id="241" label="-" source="39" target="56" weight="0.4512998">
        <attvalues>
          <attvalue for="att1" value="-"/>
        </attvalues>
      </edge>
      <edge id="242" label="+" source="39" target="147" weight="0.7190829">
        <attvalues>
          <attvalue for="att1" value="+"/>
        </attvalues>
      </edge>
      <edge id="243" label="-" source="39" target="148" weight="0.8232789">
        <attvalues>
          <attvalue for="att1" value="-"/>
        </attvalues>
      </edge>
      <edge id="244" label="-" source="40" target="65" weight="0.7052328">
        <attvalues>
          <attvalue for="att1" value="-"/>
        </attvalues>
      </edge>
      <edge id="245" label="-" source="40" target="79" weight="1">
        <attvalues>
          <attvalue for="att1" value="-"/>
        </attvalues>
      </edge>
      <edge id="246" label="-" source="40" target="82" weight="0.8575214">
        <attvalues>
          <attvalue for="att1" value="-"/>
        </attvalues>
      </edge>
      <edge id="247" label="-" source="41" target="53" weight="0.8626427">
        <attvalues>
          <attvalue for="att1" value="-"/>
        </attvalues>
      </edge>
      <edge id="248" label="+" source="41" target="58" weight="0.9270037">
        <attvalues>
          <attvalue for="att1" value="+"/>
        </attvalues>
      </edge>
      <edge id="249" label="+" source="41" target="76" weight="0.842792">
        <attvalues>
          <attvalue for="att1" value="+"/>
        </attvalues>
      </edge>
      <edge id="250" label="-" source="41" target="124" weight="0.8423971">
        <attvalues>
          <attvalue for="att1" value="-"/>
        </attvalues>
      </edge>
      <edge id="251" label="+" source="41" target="134" weight="0.6623534">
        <attvalues>
          <attvalue for="att1" value="+"/>
        </attvalues>
      </edge>
      <edge id="252" label="+" source="41" target="139" weight="0.8952649">
        <attvalues>
          <attvalue for="att1" value="+"/>
        </attvalues>
      </edge>
      <edge id="253" label="+" source="41" target="141" weight="0.9768167">
        <attvalues>
          <attvalue for="att1" value="+"/>
        </attvalues>
      </edge>
      <edge id="254" label="+" source="41" target="157" weight="0.9130267">
        <attvalues>
          <attvalue for="att1" value="+"/>
        </attvalues>
      </edge>
      <edge id="255" label="-" source="42" target="47" weight="0.8072395">
        <attvalues>
          <attvalue for="att1" value="-"/>
        </attvalues>
      </edge>
      <edge id="256" label="+" source="42" target="48" weight="0.9636019">
        <attvalues>
          <attvalue for="att1" value="+"/>
        </attvalues>
      </edge>
      <edge id="257" label="-" source="42" target="61" weight="0.7446975">
        <attvalues>
          <attvalue for="att1" value="-"/>
        </attvalues>
      </edge>
      <edge id="258" label="+" source="42" target="62" weight="0.8195662">
        <attvalues>
          <attvalue for="att1" value="+"/>
        </attvalues>
      </edge>
      <edge id="259" label="+" source="42" target="65" weight="0.8359623">
        <attvalues>
          <attvalue for="att1" value="+"/>
        </attvalues>
      </edge>
      <edge id="260" label="-" source="42" target="70" weight="0.896594">
        <attvalues>
          <attvalue for="att1" value="-"/>
        </attvalues>
      </edge>
      <edge id="261" label="-" source="42" target="88" weight="0.8624031">
        <attvalues>
          <attvalue for="att1" value="-"/>
        </attvalues>
      </edge>
      <edge id="262" label="+" source="42" target="93" weight="0.7818994">
        <attvalues>
          <attvalue for="att1" value="+"/>
        </attvalues>
      </edge>
      <edge id="263" label="-" source="42" target="95" weight="0.5255291">
        <attvalues>
          <attvalue for="att1" value="-"/>
        </attvalues>
      </edge>
      <edge id="264" label="-" source="42" target="96" weight="0.6532462">
        <attvalues>
          <attvalue for="att1" value="-"/>
        </attvalues>
      </edge>
      <edge id="265" label="+" source="42" target="100" weight="0.648076">
        <attvalues>
          <attvalue for="att1" value="+"/>
        </attvalues>
      </edge>
      <edge id="266" label="-" source="42" target="106" weight="0.9117131">
        <attvalues>
          <attvalue for="att1" value="-"/>
        </attvalues>
      </edge>
      <edge id="267" label="-" source="42" target="114" weight="0.8437548">
        <attvalues>
          <attvalue for="att1" value="-"/>
        </attvalues>
      </edge>
      <edge id="268" label="+" source="42" target="117" weight="0.8004557">
        <attvalues>
          <attvalue for="att1" value="+"/>
        </attvalues>
      </edge>
      <edge id="269" label="+" source="42" target="129" weight="0.9465314">
        <attvalues>
          <attvalue for="att1" value="+"/>
        </attvalues>
      </edge>
      <edge id="270" label="+" source="42" target="131" weight="0.9514295">
        <attvalues>
          <attvalue for="att1" value="+"/>
        </attvalues>
      </edge>
      <edge id="271" label="+" source="42" target="137" weight="0.9702194">
        <attvalues>
          <attvalue for="att1" value="+"/>
        </attvalues>
      </edge>
      <edge id="272" label="-" source="43" target="71" weight="0.8286604">
        <attvalues>
          <attvalue for="att1" value="-"/>
        </attvalues>
      </edge>
      <edge id="273" label="+" source="43" target="95" weight="0.9649671">
        <attvalues>
          <attvalue for="att1" value="+"/>
        </attvalues>
      </edge>
      <edge id="274" label="-" source="43" target="104" weight="0.9057143">
        <attvalues>
          <attvalue for="att1" value="-"/>
        </attvalues>
      </edge>
      <edge id="275" label="+" source="43" target="127" weight="0.9142605">
        <attvalues>
          <attvalue for="att1" value="+"/>
        </attvalues>
      </edge>
      <edge id="276" label="-" source="43" target="142" weight="0.6715012">
        <attvalues>
          <attvalue for="att1" value="-"/>
        </attvalues>
      </edge>
      <edge id="277" label="+" source="43" target="147" weight="0.8348944">
        <attvalues>
          <attvalue for="att1" value="+"/>
        </attvalues>
      </edge>
      <edge id="278" label="-" source="43" target="156" weight="1">
        <attvalues>
          <attvalue for="att1" value="-"/>
        </attvalues>
      </edge>
      <edge id="279" label="+" source="44" target="52" weight="0.6323591">
        <attvalues>
          <attvalue for="att1" value="+"/>
        </attvalues>
      </edge>
      <edge id="280" label="-" source="44" target="100" weight="0.6844579">
        <attvalues>
          <attvalue for="att1" value="-"/>
        </attvalues>
      </edge>
      <edge id="281" label="+" source="44" target="117" weight="0.8677028">
        <attvalues>
          <attvalue for="att1" value="+"/>
        </attvalues>
      </edge>
      <edge id="282" label="+" source="45" target="85" weight="0.7205118">
        <attvalues>
          <attvalue for="att1" value="+"/>
        </attvalues>
      </edge>
      <edge id="283" label="-" source="45" target="94" weight="0.6093073">
        <attvalues>
          <attvalue for="att1" value="-"/>
        </attvalues>
      </edge>
      <edge id="284" label="+" source="45" target="121" weight="0.8603049">
        <attvalues>
          <attvalue for="att1" value="+"/>
        </attvalues>
      </edge>
      <edge id="285" label="-" source="46" target="61" weight="0.7557684">
        <attvalues>
          <attvalue for="att1" value="-"/>
        </attvalues>
      </edge>
      <edge id="286" label="-" source="46" target="96" weight="0.9582539">
        <attvalues>
          <attvalue for="att1" value="-"/>
        </attvalues>
      </edge>
      <edge id="287" label="+" source="46" target="114" weight="0.9905855">
        <attvalues>
          <attvalue for="att1" value="+"/>
        </attvalues>
      </edge>
      <edge id="288" label="-" source="47" target="61" weight="0.7435718">
        <attvalues>
          <attvalue for="att1" value="-"/>
        </attvalues>
      </edge>
      <edge id="289" label="+" source="47" target="106" weight="0.9716104">
        <attvalues>
          <attvalue for="att1" value="+"/>
        </attvalues>
      </edge>
      <edge id="290" label="+" source="47" target="108" weight="0.9626792">
        <attvalues>
          <attvalue for="att1" value="+"/>
        </attvalues>
      </edge>
      <edge id="291" label="+" source="47" target="113" weight="0.9559202">
        <attvalues>
          <attvalue for="att1" value="+"/>
        </attvalues>
      </edge>
      <edge id="292" label="-" source="48" target="63" weight="0.6946431">
        <attvalues>
          <attvalue for="att1" value="-"/>
        </attvalues>
      </edge>
      <edge id="293" label="-" source="48" target="102" weight="0.8870859">
        <attvalues>
          <attvalue for="att1" value="-"/>
        </attvalues>
      </edge>
      <edge id="294" label="-" source="48" target="150" weight="0.8535297">
        <attvalues>
          <attvalue for="att1" value="-"/>
        </attvalues>
      </edge>
      <edge id="295" label="-" source="50" target="73" weight="0.7911096">
        <attvalues>
          <attvalue for="att1" value="-"/>
        </attvalues>
      </edge>
      <edge id="296" label="+" source="50" target="118" weight="0.9950723">
        <attvalues>
          <attvalue for="att1" value="+"/>
        </attvalues>
      </edge>
      <edge id="297" label="+" source="50" target="120" weight="0.9890994">
        <attvalues>
          <attvalue for="att1" value="+"/>
        </attvalues>
      </edge>
      <edge id="298" label="+" source="50" target="125" weight="0.9829587">
        <attvalues>
          <attvalue for="att1" value="+"/>
        </attvalues>
      </edge>
      <edge id="299" label="+" source="50" target="135" weight="0.9802263">
        <attvalues>
          <attvalue for="att1" value="+"/>
        </attvalues>
      </edge>
      <edge id="300" label="+" source="50" target="154" weight="0.923601">
        <attvalues>
          <attvalue for="att1" value="+"/>
        </attvalues>
      </edge>
      <edge id="301" label="-" source="50" target="156" weight="0.4944717">
        <attvalues>
          <attvalue for="att1" value="-"/>
        </attvalues>
      </edge>
      <edge id="302" label="+" source="51" target="66" weight="0.8130186">
        <attvalues>
          <attvalue for="att1" value="+"/>
        </attvalues>
      </edge>
      <edge id="303" label="-" source="51" target="106" weight="0.8912619">
        <attvalues>
          <attvalue for="att1" value="-"/>
        </attvalues>
      </edge>
      <edge id="304" label="-" source="51" target="114" weight="0.7984812">
        <attvalues>
          <attvalue for="att1" value="-"/>
        </attvalues>
      </edge>
      <edge id="305" label="+" source="51" target="131" weight="0.9634197">
        <attvalues>
          <attvalue for="att1" value="+"/>
        </attvalues>
      </edge>
      <edge id="306" label="+" source="51" target="137" weight="0.9894294">
        <attvalues>
          <attvalue for="att1" value="+"/>
        </attvalues>
      </edge>
      <edge id="307" label="+" source="51" target="138" weight="0.9790542">
        <attvalues>
          <attvalue for="att1" value="+"/>
        </attvalues>
      </edge>
      <edge id="308" label="-" source="52" target="59" weight="0.8567596">
        <attvalues>
          <attvalue for="att1" value="-"/>
        </attvalues>
      </edge>
      <edge id="309" label="-" source="52" target="90" weight="0.7362711">
        <attvalues>
          <attvalue for="att1" value="-"/>
        </attvalues>
      </edge>
      <edge id="310" label="-" source="53" target="103" weight="0.7064729">
        <attvalues>
          <attvalue for="att1" value="-"/>
        </attvalues>
      </edge>
      <edge id="311" label="+" source="53" target="155" weight="0.9453189">
        <attvalues>
          <attvalue for="att1" value="+"/>
        </attvalues>
      </edge>
      <edge id="312" label="+" source="54" target="65" weight="0.9834334">
        <attvalues>
          <attvalue for="att1" value="+"/>
        </attvalues>
      </edge>
      <edge id="313" label="+" source="54" target="98" weight="0.9081282">
        <attvalues>
          <attvalue for="att1" value="+"/>
        </attvalues>
      </edge>
      <edge id="314" label="-" source="54" target="150" weight="0.6004469">
        <attvalues>
          <attvalue for="att1" value="-"/>
        </attvalues>
      </edge>
      <edge id="315" label="+" source="55" target="94" weight="0.8821143">
        <attvalues>
          <attvalue for="att1" value="+"/>
        </attvalues>
      </edge>
      <edge id="316" label="-" source="55" target="99" weight="0.7661895">
        <attvalues>
          <attvalue for="att1" value="-"/>
        </attvalues>
      </edge>
      <edge id="317" label="+" source="55" target="100" weight="0.9564073">
        <attvalues>
          <attvalue for="att1" value="+"/>
        </attvalues>
      </edge>
      <edge id="318" label="+" source="55" target="114" weight="0.7792726">
        <attvalues>
          <attvalue for="att1" value="+"/>
        </attvalues>
      </edge>
      <edge id="319" label="+" source="55" target="117" weight="0.8056891">
        <attvalues>
          <attvalue for="att1" value="+"/>
        </attvalues>
      </edge>
      <edge id="320" label="+" source="55" target="118" weight="0.7914296">
        <attvalues>
          <attvalue for="att1" value="+"/>
        </attvalues>
      </edge>
      <edge id="321" label="-" source="55" target="122" weight="0.8620939">
        <attvalues>
          <attvalue for="att1" value="-"/>
        </attvalues>
      </edge>
      <edge id="322" label="+" source="55" target="145" weight="0.7292273">
        <attvalues>
          <attvalue for="att1" value="+"/>
        </attvalues>
      </edge>
      <edge id="323" label="-" source="55" target="147" weight="0.5746005">
        <attvalues>
          <attvalue for="att1" value="-"/>
        </attvalues>
      </edge>
      <edge id="324" label="-" source="55" target="148" weight="0.6058834">
        <attvalues>
          <attvalue for="att1" value="-"/>
        </attvalues>
      </edge>
      <edge id="325" label="-" source="56" target="65" weight="0.8387058">
        <attvalues>
          <attvalue for="att1" value="-"/>
        </attvalues>
      </edge>
      <edge id="326" label="+" source="56" target="68" weight="0.7957599">
        <attvalues>
          <attvalue for="att1" value="+"/>
        </attvalues>
      </edge>
      <edge id="327" label="+" source="56" target="72" weight="0.5834707">
        <attvalues>
          <attvalue for="att1" value="+"/>
        </attvalues>
      </edge>
      <edge id="328" label="-" source="56" target="73" weight="0.5643701">
        <attvalues>
          <attvalue for="att1" value="-"/>
        </attvalues>
      </edge>
      <edge id="329" label="+" source="56" target="75" weight="0.728072">
        <attvalues>
          <attvalue for="att1" value="+"/>
        </attvalues>
      </edge>
      <edge id="330" label="+" source="56" target="80" weight="0.9282254">
        <attvalues>
          <attvalue for="att1" value="+"/>
        </attvalues>
      </edge>
      <edge id="331" label="+" source="56" target="82" weight="0.9635763">
        <attvalues>
          <attvalue for="att1" value="+"/>
        </attvalues>
      </edge>
      <edge id="332" label="+" source="56" target="88" weight="0.9860527">
        <attvalues>
          <attvalue for="att1" value="+"/>
        </attvalues>
      </edge>
      <edge id="333" label="+" source="56" target="89" weight="0.9916967">
        <attvalues>
          <attvalue for="att1" value="+"/>
        </attvalues>
      </edge>
      <edge id="334" label="+" source="56" target="91" weight="0.9550029">
        <attvalues>
          <attvalue for="att1" value="+"/>
        </attvalues>
      </edge>
      <edge id="335" label="+" source="56" target="98" weight="0.9907088">
        <attvalues>
          <attvalue for="att1" value="+"/>
        </attvalues>
      </edge>
      <edge id="336" label="+" source="56" target="112" weight="0.9258435">
        <attvalues>
          <attvalue for="att1" value="+"/>
        </attvalues>
      </edge>
      <edge id="337" label="-" source="56" target="117" weight="0.8239249">
        <attvalues>
          <attvalue for="att1" value="-"/>
        </attvalues>
      </edge>
      <edge id="338" label="+" source="56" target="118" weight="0.9607608">
        <attvalues>
          <attvalue for="att1" value="+"/>
        </attvalues>
      </edge>
      <edge id="339" label="-" source="56" target="131" weight="0.7736793">
        <attvalues>
          <attvalue for="att1" value="-"/>
        </attvalues>
      </edge>
      <edge id="340" label="+" source="56" target="132" weight="0.7978443">
        <attvalues>
          <attvalue for="att1" value="+"/>
        </attvalues>
      </edge>
      <edge id="341" label="+" source="56" target="135" weight="0.8368718">
        <attvalues>
          <attvalue for="att1" value="+"/>
        </attvalues>
      </edge>
      <edge id="342" label="+" source="56" target="136" weight="0.7150393">
        <attvalues>
          <attvalue for="att1" value="+"/>
        </attvalues>
      </edge>
      <edge id="343" label="-" source="56" target="140" weight="0.8973165">
        <attvalues>
          <attvalue for="att1" value="-"/>
        </attvalues>
      </edge>
      <edge id="344" label="-" source="57" target="58" weight="0.8830315">
        <attvalues>
          <attvalue for="att1" value="-"/>
        </attvalues>
      </edge>
      <edge id="345" label="+" source="57" target="63" weight="0.7922353">
        <attvalues>
          <attvalue for="att1" value="+"/>
        </attvalues>
      </edge>
      <edge id="346" label="-" source="57" target="66" weight="0.6832862">
        <attvalues>
          <attvalue for="att1" value="-"/>
        </attvalues>
      </edge>
      <edge id="347" label="+" source="57" target="70" weight="0.6998416">
        <attvalues>
          <attvalue for="att1" value="+"/>
        </attvalues>
      </edge>
      <edge id="348" label="-" source="57" target="84" weight="0.8530377">
        <attvalues>
          <attvalue for="att1" value="-"/>
        </attvalues>
      </edge>
      <edge id="349" label="+" source="57" target="87" weight="0.7990198">
        <attvalues>
          <attvalue for="att1" value="+"/>
        </attvalues>
      </edge>
      <edge id="350" label="+" source="57" target="94" weight="0.6954497">
        <attvalues>
          <attvalue for="att1" value="+"/>
        </attvalues>
      </edge>
      <edge id="351" label="+" source="57" target="99" weight="0.9328628">
        <attvalues>
          <attvalue for="att1" value="+"/>
        </attvalues>
      </edge>
      <edge id="352" label="+" source="57" target="101" weight="0.9433911">
        <attvalues>
          <attvalue for="att1" value="+"/>
        </attvalues>
      </edge>
      <edge id="353" label="+" source="57" target="102" weight="0.9607906">
        <attvalues>
          <attvalue for="att1" value="+"/>
        </attvalues>
      </edge>
      <edge id="354" label="+" source="57" target="107" weight="0.9654866">
        <attvalues>
          <attvalue for="att1" value="+"/>
        </attvalues>
      </edge>
      <edge id="355" label="+" source="57" target="108" weight="0.9933904">
        <attvalues>
          <attvalue for="att1" value="+"/>
        </attvalues>
      </edge>
      <edge id="356" label="+" source="57" target="117" weight="0.9713568">
        <attvalues>
          <attvalue for="att1" value="+"/>
        </attvalues>
      </edge>
      <edge id="357" label="+" source="57" target="121" weight="0.9898989">
        <attvalues>
          <attvalue for="att1" value="+"/>
        </attvalues>
      </edge>
      <edge id="358" label="-" source="58" target="60" weight="0.8821944">
        <attvalues>
          <attvalue for="att1" value="-"/>
        </attvalues>
      </edge>
      <edge id="359" label="-" source="58" target="147" weight="0.6802815">
        <attvalues>
          <attvalue for="att1" value="-"/>
        </attvalues>
      </edge>
      <edge id="360" label="-" source="58" target="149" weight="0.9146736">
        <attvalues>
          <attvalue for="att1" value="-"/>
        </attvalues>
      </edge>
      <edge id="361" label="-" source="59" target="66" weight="0.8344872">
        <attvalues>
          <attvalue for="att1" value="-"/>
        </attvalues>
      </edge>
      <edge id="362" label="-" source="59" target="100" weight="0.8858392">
        <attvalues>
          <attvalue for="att1" value="-"/>
        </attvalues>
      </edge>
      <edge id="363" label="+" source="59" target="101" weight="0.9183597">
        <attvalues>
          <attvalue for="att1" value="+"/>
        </attvalues>
      </edge>
      <edge id="364" label="-" source="59" target="102" weight="0.9581078">
        <attvalues>
          <attvalue for="att1" value="-"/>
        </attvalues>
      </edge>
      <edge id="365" label="-" source="59" target="115" weight="0.9872335">
        <attvalues>
          <attvalue for="att1" value="-"/>
        </attvalues>
      </edge>
      <edge id="366" label="-" source="59" target="121" weight="0.980003">
        <attvalues>
          <attvalue for="att1" value="-"/>
        </attvalues>
      </edge>
      <edge id="367" label="-" source="59" target="127" weight="0.9909152">
        <attvalues>
          <attvalue for="att1" value="-"/>
        </attvalues>
      </edge>
      <edge id="368" label="-" source="60" target="82" weight="0.6828102">
        <attvalues>
          <attvalue for="att1" value="-"/>
        </attvalues>
      </edge>
      <edge id="369" label="+" source="60" target="105" weight="0.6879969">
        <attvalues>
          <attvalue for="att1" value="+"/>
        </attvalues>
      </edge>
      <edge id="370" label="-" source="60" target="153" weight="0.6837531">
        <attvalues>
          <attvalue for="att1" value="-"/>
        </attvalues>
      </edge>
      <edge id="371" label="+" source="61" target="64" weight="0.461176">
        <attvalues>
          <attvalue for="att1" value="+"/>
        </attvalues>
      </edge>
      <edge id="372" label="-" source="61" target="65" weight="0.4284619">
        <attvalues>
          <attvalue for="att1" value="-"/>
        </attvalues>
      </edge>
      <edge id="373" label="+" source="61" target="74" weight="0.9079218">
        <attvalues>
          <attvalue for="att1" value="+"/>
        </attvalues>
      </edge>
      <edge id="374" label="+" source="61" target="90" weight="0.981631">
        <attvalues>
          <attvalue for="att1" value="+"/>
        </attvalues>
      </edge>
      <edge id="375" label="+" source="61" target="108" weight="0.8311007">
        <attvalues>
          <attvalue for="att1" value="+"/>
        </attvalues>
      </edge>
      <edge id="376" label="+" source="61" target="114" weight="0.9393277">
        <attvalues>
          <attvalue for="att1" value="+"/>
        </attvalues>
      </edge>
      <edge id="377" label="+" source="61" target="132" weight="0.8556294">
        <attvalues>
          <attvalue for="att1" value="+"/>
        </attvalues>
      </edge>
      <edge id="378" label="-" source="62" target="77" weight="0.9200171">
        <attvalues>
          <attvalue for="att1" value="-"/>
        </attvalues>
      </edge>
      <edge id="379" label="-" source="62" target="85" weight="0.8351072">
        <attvalues>
          <attvalue for="att1" value="-"/>
        </attvalues>
      </edge>
      <edge id="380" label="+" source="62" target="100" weight="0.908973">
        <attvalues>
          <attvalue for="att1" value="+"/>
        </attvalues>
      </edge>
      <edge id="381" label="+" source="62" target="102" weight="0.9841909">
        <attvalues>
          <attvalue for="att1" value="+"/>
        </attvalues>
      </edge>
      <edge id="382" label="+" source="62" target="108" weight="0.9952588">
        <attvalues>
          <attvalue for="att1" value="+"/>
        </attvalues>
      </edge>
      <edge id="383" label="+" source="62" target="109" weight="0.9721973">
        <attvalues>
          <attvalue for="att1" value="+"/>
        </attvalues>
      </edge>
      <edge id="384" label="+" source="62" target="111" weight="0.9358335">
        <attvalues>
          <attvalue for="att1" value="+"/>
        </attvalues>
      </edge>
      <edge id="385" label="+" source="62" target="118" weight="0.9895228">
        <attvalues>
          <attvalue for="att1" value="+"/>
        </attvalues>
      </edge>
      <edge id="386" label="+" source="62" target="122" weight="0.989516">
        <attvalues>
          <attvalue for="att1" value="+"/>
        </attvalues>
      </edge>
      <edge id="387" label="+" source="62" target="123" weight="0.9674805">
        <attvalues>
          <attvalue for="att1" value="+"/>
        </attvalues>
      </edge>
      <edge id="388" label="+" source="62" target="126" weight="0.9545669">
        <attvalues>
          <attvalue for="att1" value="+"/>
        </attvalues>
      </edge>
      <edge id="389" label="-" source="62" target="138" weight="0.8753674">
        <attvalues>
          <attvalue for="att1" value="-"/>
        </attvalues>
      </edge>
      <edge id="390" label="-" source="62" target="152" weight="1">
        <attvalues>
          <attvalue for="att1" value="-"/>
        </attvalues>
      </edge>
      <edge id="391" label="-" source="62" target="155" weight="0.9458314">
        <attvalues>
          <attvalue for="att1" value="-"/>
        </attvalues>
      </edge>
      <edge id="392" label="+" source="64" target="75" weight="0.8669891">
        <attvalues>
          <attvalue for="att1" value="+"/>
        </attvalues>
      </edge>
      <edge id="393" label="-" source="64" target="80" weight="0.7519287">
        <attvalues>
          <attvalue for="att1" value="-"/>
        </attvalues>
      </edge>
      <edge id="394" label="+" source="64" target="81" weight="0.9286052">
        <attvalues>
          <attvalue for="att1" value="+"/>
        </attvalues>
      </edge>
      <edge id="395" label="-" source="64" target="94" weight="0.7074558">
        <attvalues>
          <attvalue for="att1" value="-"/>
        </attvalues>
      </edge>
      <edge id="396" label="+" source="64" target="98" weight="0.7278235">
        <attvalues>
          <attvalue for="att1" value="+"/>
        </attvalues>
      </edge>
      <edge id="397" label="+" source="64" target="99" weight="0.7166124">
        <attvalues>
          <attvalue for="att1" value="+"/>
        </attvalues>
      </edge>
      <edge id="398" label="-" source="64" target="103" weight="0.8648567">
        <attvalues>
          <attvalue for="att1" value="-"/>
        </attvalues>
      </edge>
      <edge id="399" label="-" source="64" target="121" weight="0.8565782">
        <attvalues>
          <attvalue for="att1" value="-"/>
        </attvalues>
      </edge>
      <edge id="400" label="+" source="64" target="126" weight="0.7043679">
        <attvalues>
          <attvalue for="att1" value="+"/>
        </attvalues>
      </edge>
      <edge id="401" label="-" source="64" target="147" weight="0.7981387">
        <attvalues>
          <attvalue for="att1" value="-"/>
        </attvalues>
      </edge>
      <edge id="402" label="+" source="64" target="150" weight="0.7650403">
        <attvalues>
          <attvalue for="att1" value="+"/>
        </attvalues>
      </edge>
      <edge id="403" label="+" source="65" target="70" weight="0.9081572">
        <attvalues>
          <attvalue for="att1" value="+"/>
        </attvalues>
      </edge>
      <edge id="404" label="+" source="65" target="72" weight="0.927603">
        <attvalues>
          <attvalue for="att1" value="+"/>
        </attvalues>
      </edge>
      <edge id="405" label="+" source="65" target="78" weight="0.9815202">
        <attvalues>
          <attvalue for="att1" value="+"/>
        </attvalues>
      </edge>
      <edge id="406" label="+" source="65" target="79" weight="0.9935894">
        <attvalues>
          <attvalue for="att1" value="+"/>
        </attvalues>
      </edge>
      <edge id="407" label="+" source="65" target="92" weight="0.9907238">
        <attvalues>
          <attvalue for="att1" value="+"/>
        </attvalues>
      </edge>
      <edge id="408" label="+" source="65" target="93" weight="0.992242">
        <attvalues>
          <attvalue for="att1" value="+"/>
        </attvalues>
      </edge>
      <edge id="409" label="+" source="65" target="97" weight="0.9753244">
        <attvalues>
          <attvalue for="att1" value="+"/>
        </attvalues>
      </edge>
      <edge id="410" label="+" source="65" target="109" weight="0.9013005">
        <attvalues>
          <attvalue for="att1" value="+"/>
        </attvalues>
      </edge>
      <edge id="411" label="-" source="65" target="110" weight="0.9231065">
        <attvalues>
          <attvalue for="att1" value="-"/>
        </attvalues>
      </edge>
      <edge id="412" label="-" source="65" target="114" weight="0.8077702">
        <attvalues>
          <attvalue for="att1" value="-"/>
        </attvalues>
      </edge>
      <edge id="413" label="+" source="65" target="115" weight="0.9585412">
        <attvalues>
          <attvalue for="att1" value="+"/>
        </attvalues>
      </edge>
      <edge id="414" label="+" source="65" target="129" weight="0.7789997">
        <attvalues>
          <attvalue for="att1" value="+"/>
        </attvalues>
      </edge>
      <edge id="415" label="+" source="65" target="132" weight="0.8265652">
        <attvalues>
          <attvalue for="att1" value="+"/>
        </attvalues>
      </edge>
      <edge id="416" label="+" source="65" target="133" weight="0.817383">
        <attvalues>
          <attvalue for="att1" value="+"/>
        </attvalues>
      </edge>
      <edge id="417" label="-" source="65" target="137" weight="0.8539086">
        <attvalues>
          <attvalue for="att1" value="-"/>
        </attvalues>
      </edge>
      <edge id="418" label="+" source="66" target="69" weight="0.7581966">
        <attvalues>
          <attvalue for="att1" value="+"/>
        </attvalues>
      </edge>
      <edge id="419" label="-" source="66" target="71" weight="0.6676041">
        <attvalues>
          <attvalue for="att1" value="-"/>
        </attvalues>
      </edge>
      <edge id="420" label="-" source="66" target="72" weight="0.6499888">
        <attvalues>
          <attvalue for="att1" value="-"/>
        </attvalues>
      </edge>
      <edge id="421" label="-" source="66" target="82" weight="0.9466491">
        <attvalues>
          <attvalue for="att1" value="-"/>
        </attvalues>
      </edge>
      <edge id="422" label="-" source="66" target="90" weight="0.9385909">
        <attvalues>
          <attvalue for="att1" value="-"/>
        </attvalues>
      </edge>
      <edge id="423" label="+" source="66" target="91" weight="0.6471804">
        <attvalues>
          <attvalue for="att1" value="+"/>
        </attvalues>
      </edge>
      <edge id="424" label="+" source="66" target="93" weight="0.7819818">
        <attvalues>
          <attvalue for="att1" value="+"/>
        </attvalues>
      </edge>
      <edge id="425" label="+" source="66" target="97" weight="0.6025239">
        <attvalues>
          <attvalue for="att1" value="+"/>
        </attvalues>
      </edge>
      <edge id="426" label="-" source="66" target="98" weight="0.7016874">
        <attvalues>
          <attvalue for="att1" value="-"/>
        </attvalues>
      </edge>
      <edge id="427" label="+" source="66" target="105" weight="0.9119562">
        <attvalues>
          <attvalue for="att1" value="+"/>
        </attvalues>
      </edge>
      <edge id="428" label="+" source="66" target="107" weight="0.9690519">
        <attvalues>
          <attvalue for="att1" value="+"/>
        </attvalues>
      </edge>
      <edge id="429" label="+" source="66" target="108" weight="0.917849">
        <attvalues>
          <attvalue for="att1" value="+"/>
        </attvalues>
      </edge>
      <edge id="430" label="+" source="66" target="113" weight="0.9865142">
        <attvalues>
          <attvalue for="att1" value="+"/>
        </attvalues>
      </edge>
      <edge id="431" label="+" source="66" target="114" weight="0.9646613">
        <attvalues>
          <attvalue for="att1" value="+"/>
        </attvalues>
      </edge>
      <edge id="432" label="+" source="66" target="123" weight="0.9692999">
        <attvalues>
          <attvalue for="att1" value="+"/>
        </attvalues>
      </edge>
      <edge id="433" label="+" source="66" target="127" weight="0.9820829">
        <attvalues>
          <attvalue for="att1" value="+"/>
        </attvalues>
      </edge>
      <edge id="434" label="+" source="66" target="128" weight="0.9720933">
        <attvalues>
          <attvalue for="att1" value="+"/>
        </attvalues>
      </edge>
      <edge id="435" label="+" source="66" target="132" weight="0.9768819">
        <attvalues>
          <attvalue for="att1" value="+"/>
        </attvalues>
      </edge>
      <edge id="436" label="-" source="67" target="94" weight="0.7005215">
        <attvalues>
          <attvalue for="att1" value="-"/>
        </attvalues>
      </edge>
      <edge id="437" label="-" source="67" target="129" weight="0.9468812">
        <attvalues>
          <attvalue for="att1" value="-"/>
        </attvalues>
      </edge>
      <edge id="438" label="+" source="67" target="147" weight="0.9827076">
        <attvalues>
          <attvalue for="att1" value="+"/>
        </attvalues>
      </edge>
      <edge id="439" label="+" source="67" target="155" weight="0.9917589">
        <attvalues>
          <attvalue for="att1" value="+"/>
        </attvalues>
      </edge>
      <edge id="440" label="+" source="68" target="118" weight="0.7984138">
        <attvalues>
          <attvalue for="att1" value="+"/>
        </attvalues>
      </edge>
      <edge id="441" label="-" source="69" target="78" weight="0.7487397">
        <attvalues>
          <attvalue for="att1" value="-"/>
        </attvalues>
      </edge>
      <edge id="442" label="-" source="69" target="133" weight="0.634345">
        <attvalues>
          <attvalue for="att1" value="-"/>
        </attvalues>
      </edge>
      <edge id="443" label="-" source="70" target="122" weight="0.9717459">
        <attvalues>
          <attvalue for="att1" value="-"/>
        </attvalues>
      </edge>
      <edge id="444" label="-" source="70" target="128" weight="0.5103263">
        <attvalues>
          <attvalue for="att1" value="-"/>
        </attvalues>
      </edge>
      <edge id="445" label="+" source="70" target="140" weight="0.9619748">
        <attvalues>
          <attvalue for="att1" value="+"/>
        </attvalues>
      </edge>
      <edge id="446" label="-" source="71" target="90" weight="0.6398216">
        <attvalues>
          <attvalue for="att1" value="-"/>
        </attvalues>
      </edge>
      <edge id="447" label="-" source="71" target="93" weight="0.711268">
        <attvalues>
          <attvalue for="att1" value="-"/>
        </attvalues>
      </edge>
      <edge id="448" label="-" source="71" target="100" weight="0.4969996">
        <attvalues>
          <attvalue for="att1" value="-"/>
        </attvalues>
      </edge>
      <edge id="449" label="+" source="71" target="149" weight="0.5103784">
        <attvalues>
          <attvalue for="att1" value="+"/>
        </attvalues>
      </edge>
      <edge id="450" label="-" source="72" target="81" weight="0.9444239">
        <attvalues>
          <attvalue for="att1" value="-"/>
        </attvalues>
      </edge>
      <edge id="451" label="+" source="72" target="99" weight="0.9727155">
        <attvalues>
          <attvalue for="att1" value="+"/>
        </attvalues>
      </edge>
      <edge id="452" label="-" source="72" target="156" weight="0.8213325">
        <attvalues>
          <attvalue for="att1" value="-"/>
        </attvalues>
      </edge>
      <edge id="453" label="+" source="74" target="127" weight="0.7629387">
        <attvalues>
          <attvalue for="att1" value="+"/>
        </attvalues>
      </edge>
      <edge id="454" label="-" source="75" target="93" weight="0.7288927">
        <attvalues>
          <attvalue for="att1" value="-"/>
        </attvalues>
      </edge>
      <edge id="455" label="+" source="75" target="110" weight="0.9385405">
        <attvalues>
          <attvalue for="att1" value="+"/>
        </attvalues>
      </edge>
      <edge id="456" label="+" source="75" target="116" weight="0.9706985">
        <attvalues>
          <attvalue for="att1" value="+"/>
        </attvalues>
      </edge>
      <edge id="457" label="+" source="75" target="135" weight="0.9750973">
        <attvalues>
          <attvalue for="att1" value="+"/>
        </attvalues>
      </edge>
      <edge id="458" label="+" source="75" target="138" weight="0.9364652">
        <attvalues>
          <attvalue for="att1" value="+"/>
        </attvalues>
      </edge>
      <edge id="459" label="-" source="76" target="102" weight="0.7590632">
        <attvalues>
          <attvalue for="att1" value="-"/>
        </attvalues>
      </edge>
      <edge id="460" label="-" source="76" target="121" weight="0.8133771">
        <attvalues>
          <attvalue for="att1" value="-"/>
        </attvalues>
      </edge>
      <edge id="461" label="+" source="76" target="134" weight="0.9582207">
        <attvalues>
          <attvalue for="att1" value="+"/>
        </attvalues>
      </edge>
      <edge id="462" label="-" source="77" target="120" weight="0.5683347">
        <attvalues>
          <attvalue for="att1" value="-"/>
        </attvalues>
      </edge>
      <edge id="463" label="-" source="77" target="135" weight="0.5271442">
        <attvalues>
          <attvalue for="att1" value="-"/>
        </attvalues>
      </edge>
      <edge id="464" label="-" source="77" target="137" weight="0.8012746">
        <attvalues>
          <attvalue for="att1" value="-"/>
        </attvalues>
      </edge>
      <edge id="465" label="+" source="77" target="147" weight="0.6057986">
        <attvalues>
          <attvalue for="att1" value="+"/>
        </attvalues>
      </edge>
      <edge id="466" label="-" source="77" target="155" weight="0.8341959">
        <attvalues>
          <attvalue for="att1" value="-"/>
        </attvalues>
      </edge>
      <edge id="467" label="+" source="78" target="99" weight="0.7142625">
        <attvalues>
          <attvalue for="att1" value="+"/>
        </attvalues>
      </edge>
      <edge id="468" label="-" source="78" target="102" weight="0.5959721">
        <attvalues>
          <attvalue for="att1" value="-"/>
        </attvalues>
      </edge>
      <edge id="469" label="-" source="78" target="112" weight="0.8885906">
        <attvalues>
          <attvalue for="att1" value="-"/>
        </attvalues>
      </edge>
      <edge id="470" label="-" source="78" target="120" weight="0.7622198">
        <attvalues>
          <attvalue for="att1" value="-"/>
        </attvalues>
      </edge>
      <edge id="471" label="-" source="78" target="122" weight="0.9438762">
        <attvalues>
          <attvalue for="att1" value="-"/>
        </attvalues>
      </edge>
      <edge id="472" label="-" source="78" target="128" weight="0.5120117">
        <attvalues>
          <attvalue for="att1" value="-"/>
        </attvalues>
      </edge>
      <edge id="473" label="+" source="80" target="89" weight="0.9041281">
        <attvalues>
          <attvalue for="att1" value="+"/>
        </attvalues>
      </edge>
      <edge id="474" label="-" source="80" target="98" weight="0.8734526">
        <attvalues>
          <attvalue for="att1" value="-"/>
        </attvalues>
      </edge>
      <edge id="475" label="+" source="80" target="121" weight="0.8765002">
        <attvalues>
          <attvalue for="att1" value="+"/>
        </attvalues>
      </edge>
      <edge id="476" label="+" source="80" target="125" weight="0.9392475">
        <attvalues>
          <attvalue for="att1" value="+"/>
        </attvalues>
      </edge>
      <edge id="477" label="+" source="80" target="127" weight="0.7108358">
        <attvalues>
          <attvalue for="att1" value="+"/>
        </attvalues>
      </edge>
      <edge id="478" label="-" source="81" target="103" weight="0.9987011">
        <attvalues>
          <attvalue for="att1" value="-"/>
        </attvalues>
      </edge>
      <edge id="479" label="-" source="81" target="106" weight="0.9013991">
        <attvalues>
          <attvalue for="att1" value="-"/>
        </attvalues>
      </edge>
      <edge id="480" label="-" source="82" target="151" weight="0.6868268">
        <attvalues>
          <attvalue for="att1" value="-"/>
        </attvalues>
      </edge>
      <edge id="481" label="-" source="83" target="91" weight="0.9979667">
        <attvalues>
          <attvalue for="att1" value="-"/>
        </attvalues>
      </edge>
      <edge id="482" label="-" source="83" target="94" weight="0.7450431">
        <attvalues>
          <attvalue for="att1" value="-"/>
        </attvalues>
      </edge>
      <edge id="483" label="-" source="83" target="148" weight="0.6784439">
        <attvalues>
          <attvalue for="att1" value="-"/>
        </attvalues>
      </edge>
      <edge id="484" label="-" source="84" target="142" weight="0.7819673">
        <attvalues>
          <attvalue for="att1" value="-"/>
        </attvalues>
      </edge>
      <edge id="485" label="+" source="84" target="147" weight="0.8856711">
        <attvalues>
          <attvalue for="att1" value="+"/>
        </attvalues>
      </edge>
      <edge id="486" label="-" source="84" target="156" weight="1">
        <attvalues>
          <attvalue for="att1" value="-"/>
        </attvalues>
      </edge>
      <edge id="487" label="+" source="85" target="93" weight="0.7890119">
        <attvalues>
          <attvalue for="att1" value="+"/>
        </attvalues>
      </edge>
      <edge id="488" label="-" source="85" target="141" weight="0.7587802">
        <attvalues>
          <attvalue for="att1" value="-"/>
        </attvalues>
      </edge>
      <edge id="489" label="-" source="85" target="149" weight="0.5132377">
        <attvalues>
          <attvalue for="att1" value="-"/>
        </attvalues>
      </edge>
      <edge id="490" label="+" source="86" target="87" weight="0.9405276">
        <attvalues>
          <attvalue for="att1" value="+"/>
        </attvalues>
      </edge>
      <edge id="491" label="+" source="86" target="94" weight="0.9588941">
        <attvalues>
          <attvalue for="att1" value="+"/>
        </attvalues>
      </edge>
      <edge id="492" label="+" source="86" target="103" weight="0.9926022">
        <attvalues>
          <attvalue for="att1" value="+"/>
        </attvalues>
      </edge>
      <edge id="493" label="+" source="86" target="107" weight="0.9788762">
        <attvalues>
          <attvalue for="att1" value="+"/>
        </attvalues>
      </edge>
      <edge id="494" label="+" source="86" target="112" weight="0.9838857">
        <attvalues>
          <attvalue for="att1" value="+"/>
        </attvalues>
      </edge>
      <edge id="495" label="+" source="86" target="115" weight="0.9547896">
        <attvalues>
          <attvalue for="att1" value="+"/>
        </attvalues>
      </edge>
      <edge id="496" label="+" source="86" target="121" weight="0.9833584">
        <attvalues>
          <attvalue for="att1" value="+"/>
        </attvalues>
      </edge>
      <edge id="497" label="-" source="86" target="155" weight="0.8001022">
        <attvalues>
          <attvalue for="att1" value="-"/>
        </attvalues>
      </edge>
      <edge id="498" label="-" source="87" target="106" weight="0.6635028">
        <attvalues>
          <attvalue for="att1" value="-"/>
        </attvalues>
      </edge>
      <edge id="499" label="+" source="89" target="94" weight="0.7415089">
        <attvalues>
          <attvalue for="att1" value="+"/>
        </attvalues>
      </edge>
      <edge id="500" label="-" source="89" target="142" weight="0.7466715">
        <attvalues>
          <attvalue for="att1" value="-"/>
        </attvalues>
      </edge>
      <edge id="501" label="+" source="90" target="92" weight="0.9304777">
        <attvalues>
          <attvalue for="att1" value="+"/>
        </attvalues>
      </edge>
      <edge id="502" label="+" source="90" target="98" weight="0.9742979">
        <attvalues>
          <attvalue for="att1" value="+"/>
        </attvalues>
      </edge>
      <edge id="503" label="+" source="90" target="117" weight="0.9713738">
        <attvalues>
          <attvalue for="att1" value="+"/>
        </attvalues>
      </edge>
      <edge id="504" label="+" source="90" target="120" weight="0.9471641">
        <attvalues>
          <attvalue for="att1" value="+"/>
        </attvalues>
      </edge>
      <edge id="505" label="+" source="90" target="132" weight="0.9899796">
        <attvalues>
          <attvalue for="att1" value="+"/>
        </attvalues>
      </edge>
      <edge id="506" label="+" source="90" target="144" weight="0.9350911">
        <attvalues>
          <attvalue for="att1" value="+"/>
        </attvalues>
      </edge>
      <edge id="507" label="-" source="90" target="149" weight="0.8636826">
        <attvalues>
          <attvalue for="att1" value="-"/>
        </attvalues>
      </edge>
      <edge id="508" label="+" source="90" target="150" weight="0.9881553">
        <attvalues>
          <attvalue for="att1" value="+"/>
        </attvalues>
      </edge>
      <edge id="509" label="-" source="91" target="97" weight="0.8116881">
        <attvalues>
          <attvalue for="att1" value="-"/>
        </attvalues>
      </edge>
      <edge id="510" label="+" source="91" target="98" weight="0.8499851">
        <attvalues>
          <attvalue for="att1" value="+"/>
        </attvalues>
      </edge>
      <edge id="511" label="+" source="91" target="101" weight="0.9029304">
        <attvalues>
          <attvalue for="att1" value="+"/>
        </attvalues>
      </edge>
      <edge id="512" label="+" source="91" target="102" weight="0.7981019">
        <attvalues>
          <attvalue for="att1" value="+"/>
        </attvalues>
      </edge>
      <edge id="513" label="-" source="91" target="106" weight="0.9035857">
        <attvalues>
          <attvalue for="att1" value="-"/>
        </attvalues>
      </edge>
      <edge id="514" label="+" source="91" target="129" weight="0.8133814">
        <attvalues>
          <attvalue for="att1" value="+"/>
        </attvalues>
      </edge>
      <edge id="515" label="-" source="91" target="131" weight="0.6481287">
        <attvalues>
          <attvalue for="att1" value="-"/>
        </attvalues>
      </edge>
      <edge id="516" label="-" source="91" target="132" weight="0.708335">
        <attvalues>
          <attvalue for="att1" value="-"/>
        </attvalues>
      </edge>
      <edge id="517" label="+" source="91" target="136" weight="0.6914684">
        <attvalues>
          <attvalue for="att1" value="+"/>
        </attvalues>
      </edge>
      <edge id="518" label="-" source="91" target="150" weight="0.9385279">
        <attvalues>
          <attvalue for="att1" value="-"/>
        </attvalues>
      </edge>
      <edge id="519" label="+" source="91" target="153" weight="0.8228988">
        <attvalues>
          <attvalue for="att1" value="+"/>
        </attvalues>
      </edge>
      <edge id="520" label="+" source="91" target="157" weight="0.6896234">
        <attvalues>
          <attvalue for="att1" value="+"/>
        </attvalues>
      </edge>
      <edge id="521" label="-" source="92" target="93" weight="0.7024773">
        <attvalues>
          <attvalue for="att1" value="-"/>
        </attvalues>
      </edge>
      <edge id="522" label="+" source="92" target="100" weight="0.9481325">
        <attvalues>
          <attvalue for="att1" value="+"/>
        </attvalues>
      </edge>
      <edge id="523" label="+" source="92" target="102" weight="0.9711932">
        <attvalues>
          <attvalue for="att1" value="+"/>
        </attvalues>
      </edge>
      <edge id="524" label="+" source="92" target="103" weight="0.9431091">
        <attvalues>
          <attvalue for="att1" value="+"/>
        </attvalues>
      </edge>
      <edge id="525" label="+" source="92" target="108" weight="0.9641832">
        <attvalues>
          <attvalue for="att1" value="+"/>
        </attvalues>
      </edge>
      <edge id="526" label="+" source="92" target="109" weight="0.9750807">
        <attvalues>
          <attvalue for="att1" value="+"/>
        </attvalues>
      </edge>
      <edge id="527" label="+" source="92" target="111" weight="0.8879888">
        <attvalues>
          <attvalue for="att1" value="+"/>
        </attvalues>
      </edge>
      <edge id="528" label="+" source="92" target="118" weight="0.9464207">
        <attvalues>
          <attvalue for="att1" value="+"/>
        </attvalues>
      </edge>
      <edge id="529" label="+" source="92" target="122" weight="0.9758973">
        <attvalues>
          <attvalue for="att1" value="+"/>
        </attvalues>
      </edge>
      <edge id="530" label="+" source="92" target="123" weight="0.9822862">
        <attvalues>
          <attvalue for="att1" value="+"/>
        </attvalues>
      </edge>
      <edge id="531" label="+" source="92" target="126" weight="0.8857147">
        <attvalues>
          <attvalue for="att1" value="+"/>
        </attvalues>
      </edge>
      <edge id="532" label="+" source="92" target="127" weight="0.9627933">
        <attvalues>
          <attvalue for="att1" value="+"/>
        </attvalues>
      </edge>
      <edge id="533" label="+" source="92" target="129" weight="0.9588095">
        <attvalues>
          <attvalue for="att1" value="+"/>
        </attvalues>
      </edge>
      <edge id="534" label="+" source="92" target="130" weight="0.987082">
        <attvalues>
          <attvalue for="att1" value="+"/>
        </attvalues>
      </edge>
      <edge id="535" label="+" source="92" target="136" weight="0.9165855">
        <attvalues>
          <attvalue for="att1" value="+"/>
        </attvalues>
      </edge>
      <edge id="536" label="+" source="92" target="142" weight="0.9313903">
        <attvalues>
          <attvalue for="att1" value="+"/>
        </attvalues>
      </edge>
      <edge id="537" label="+" source="92" target="144" weight="0.9336042">
        <attvalues>
          <attvalue for="att1" value="+"/>
        </attvalues>
      </edge>
      <edge id="538" label="-" source="93" target="105" weight="0.8528959">
        <attvalues>
          <attvalue for="att1" value="-"/>
        </attvalues>
      </edge>
      <edge id="539" label="-" source="93" target="128" weight="0.9617957">
        <attvalues>
          <attvalue for="att1" value="-"/>
        </attvalues>
      </edge>
      <edge id="540" label="+" source="93" target="152" weight="0.9300102">
        <attvalues>
          <attvalue for="att1" value="+"/>
        </attvalues>
      </edge>
      <edge id="541" label="-" source="93" target="154" weight="0.6964411">
        <attvalues>
          <attvalue for="att1" value="-"/>
        </attvalues>
      </edge>
      <edge id="542" label="-" source="94" target="98" weight="0.8042312">
        <attvalues>
          <attvalue for="att1" value="-"/>
        </attvalues>
      </edge>
      <edge id="543" label="+" source="94" target="125" weight="0.9478662">
        <attvalues>
          <attvalue for="att1" value="+"/>
        </attvalues>
      </edge>
      <edge id="544" label="+" source="94" target="154" weight="0.856019">
        <attvalues>
          <attvalue for="att1" value="+"/>
        </attvalues>
      </edge>
      <edge id="545" label="-" source="95" target="148" weight="0.8221316">
        <attvalues>
          <attvalue for="att1" value="-"/>
        </attvalues>
      </edge>
      <edge id="546" label="+" source="96" target="132" weight="0.9532109">
        <attvalues>
          <attvalue for="att1" value="+"/>
        </attvalues>
      </edge>
      <edge id="547" label="+" source="96" target="134" weight="0.9611089">
        <attvalues>
          <attvalue for="att1" value="+"/>
        </attvalues>
      </edge>
      <edge id="548" label="+" source="96" target="139" weight="0.9673796">
        <attvalues>
          <attvalue for="att1" value="+"/>
        </attvalues>
      </edge>
      <edge id="549" label="+" source="96" target="149" weight="0.8547825">
        <attvalues>
          <attvalue for="att1" value="+"/>
        </attvalues>
      </edge>
      <edge id="550" label="+" source="96" target="152" weight="0.9471044">
        <attvalues>
          <attvalue for="att1" value="+"/>
        </attvalues>
      </edge>
      <edge id="551" label="-" source="97" target="147" weight="0.9539513">
        <attvalues>
          <attvalue for="att1" value="-"/>
        </attvalues>
      </edge>
      <edge id="552" label="-" source="97" target="150" weight="1">
        <attvalues>
          <attvalue for="att1" value="-"/>
        </attvalues>
      </edge>
      <edge id="553" label="-" source="100" target="142" weight="0.8482591">
        <attvalues>
          <attvalue for="att1" value="-"/>
        </attvalues>
      </edge>
      <edge id="554" label="+" source="101" target="131" weight="0.9734871">
        <attvalues>
          <attvalue for="att1" value="+"/>
        </attvalues>
      </edge>
      <edge id="555" label="+" source="101" target="133" weight="0.9720756">
        <attvalues>
          <attvalue for="att1" value="+"/>
        </attvalues>
      </edge>
      <edge id="556" label="+" source="101" target="138" weight="0.9871068">
        <attvalues>
          <attvalue for="att1" value="+"/>
        </attvalues>
      </edge>
      <edge id="557" label="+" source="101" target="148" weight="0.9788023">
        <attvalues>
          <attvalue for="att1" value="+"/>
        </attvalues>
      </edge>
      <edge id="558" label="+" source="101" target="151" weight="0.9829093">
        <attvalues>
          <attvalue for="att1" value="+"/>
        </attvalues>
      </edge>
      <edge id="559" label="+" source="101" target="154" weight="0.9450708">
        <attvalues>
          <attvalue for="att1" value="+"/>
        </attvalues>
      </edge>
      <edge id="560" label="+" source="102" target="122" weight="0.910968">
        <attvalues>
          <attvalue for="att1" value="+"/>
        </attvalues>
      </edge>
      <edge id="561" label="+" source="102" target="126" weight="0.9189329">
        <attvalues>
          <attvalue for="att1" value="+"/>
        </attvalues>
      </edge>
      <edge id="562" label="-" source="103" target="123" weight="0.762753">
        <attvalues>
          <attvalue for="att1" value="-"/>
        </attvalues>
      </edge>
      <edge id="563" label="+" source="104" target="122" weight="0.9814737">
        <attvalues>
          <attvalue for="att1" value="+"/>
        </attvalues>
      </edge>
      <edge id="564" label="+" source="105" target="115" weight="0.9767783">
        <attvalues>
          <attvalue for="att1" value="+"/>
        </attvalues>
      </edge>
      <edge id="565" label="-" source="105" target="124" weight="0.643743">
        <attvalues>
          <attvalue for="att1" value="-"/>
        </attvalues>
      </edge>
      <edge id="566" label="-" source="105" target="127" weight="0.7780436">
        <attvalues>
          <attvalue for="att1" value="-"/>
        </attvalues>
      </edge>
      <edge id="567" label="-" source="105" target="134" weight="0.5022579">
        <attvalues>
          <attvalue for="att1" value="-"/>
        </attvalues>
      </edge>
      <edge id="568" label="-" source="105" target="141" weight="0.9983305">
        <attvalues>
          <attvalue for="att1" value="-"/>
        </attvalues>
      </edge>
      <edge id="569" label="-" source="105" target="144" weight="0.806746">
        <attvalues>
          <attvalue for="att1" value="-"/>
        </attvalues>
      </edge>
      <edge id="570" label="-" source="106" target="149" weight="0.9488678">
        <attvalues>
          <attvalue for="att1" value="-"/>
        </attvalues>
      </edge>
      <edge id="571" label="+" source="108" target="124" weight="0.8543371">
        <attvalues>
          <attvalue for="att1" value="+"/>
        </attvalues>
      </edge>
      <edge id="572" label="-" source="108" target="129" weight="0.7600697">
        <attvalues>
          <attvalue for="att1" value="-"/>
        </attvalues>
      </edge>
      <edge id="573" label="+" source="108" target="130" weight="0.9454959">
        <attvalues>
          <attvalue for="att1" value="+"/>
        </attvalues>
      </edge>
      <edge id="574" label="+" source="108" target="147" weight="0.759277">
        <attvalues>
          <attvalue for="att1" value="+"/>
        </attvalues>
      </edge>
      <edge id="575" label="+" source="108" target="148" weight="0.7645402">
        <attvalues>
          <attvalue for="att1" value="+"/>
        </attvalues>
      </edge>
      <edge id="576" label="-" source="108" target="152" weight="0.8447098">
        <attvalues>
          <attvalue for="att1" value="-"/>
        </attvalues>
      </edge>
      <edge id="577" label="-" source="109" target="122" weight="0.8274875">
        <attvalues>
          <attvalue for="att1" value="-"/>
        </attvalues>
      </edge>
      <edge id="578" label="+" source="109" target="127" weight="0.7021223">
        <attvalues>
          <attvalue for="att1" value="+"/>
        </attvalues>
      </edge>
      <edge id="579" label="-" source="109" target="130" weight="0.5809962">
        <attvalues>
          <attvalue for="att1" value="-"/>
        </attvalues>
      </edge>
      <edge id="580" label="-" source="109" target="135" weight="0.881679">
        <attvalues>
          <attvalue for="att1" value="-"/>
        </attvalues>
      </edge>
      <edge id="581" label="-" source="109" target="148" weight="0.7698237">
        <attvalues>
          <attvalue for="att1" value="-"/>
        </attvalues>
      </edge>
      <edge id="582" label="+" source="109" target="151" weight="0.8035905">
        <attvalues>
          <attvalue for="att1" value="+"/>
        </attvalues>
      </edge>
      <edge id="583" label="+" source="110" target="111" weight="0.7501172">
        <attvalues>
          <attvalue for="att1" value="+"/>
        </attvalues>
      </edge>
      <edge id="584" label="+" source="110" target="116" weight="0.9372667">
        <attvalues>
          <attvalue for="att1" value="+"/>
        </attvalues>
      </edge>
      <edge id="585" label="+" source="110" target="118" weight="0.9555326">
        <attvalues>
          <attvalue for="att1" value="+"/>
        </attvalues>
      </edge>
      <edge id="586" label="+" source="110" target="124" weight="0.968369">
        <attvalues>
          <attvalue for="att1" value="+"/>
        </attvalues>
      </edge>
      <edge id="587" label="+" source="110" target="125" weight="0.9915526">
        <attvalues>
          <attvalue for="att1" value="+"/>
        </attvalues>
      </edge>
      <edge id="588" label="+" source="110" target="138" weight="0.9882276">
        <attvalues>
          <attvalue for="att1" value="+"/>
        </attvalues>
      </edge>
      <edge id="589" label="+" source="110" target="139" weight="0.9756694">
        <attvalues>
          <attvalue for="att1" value="+"/>
        </attvalues>
      </edge>
      <edge id="590" label="+" source="110" target="143" weight="0.9733069">
        <attvalues>
          <attvalue for="att1" value="+"/>
        </attvalues>
      </edge>
      <edge id="591" label="+" source="110" target="146" weight="0.9546332">
        <attvalues>
          <attvalue for="att1" value="+"/>
        </attvalues>
      </edge>
      <edge id="592" label="+" source="111" target="112" weight="0.9705401">
        <attvalues>
          <attvalue for="att1" value="+"/>
        </attvalues>
      </edge>
      <edge id="593" label="+" source="111" target="115" weight="0.9529367">
        <attvalues>
          <attvalue for="att1" value="+"/>
        </attvalues>
      </edge>
      <edge id="594" label="-" source="111" target="124" weight="0.6888581">
        <attvalues>
          <attvalue for="att1" value="-"/>
        </attvalues>
      </edge>
      <edge id="595" label="-" source="111" target="133" weight="0.7350773">
        <attvalues>
          <attvalue for="att1" value="-"/>
        </attvalues>
      </edge>
      <edge id="596" label="-" source="111" target="147" weight="0.9623067">
        <attvalues>
          <attvalue for="att1" value="-"/>
        </attvalues>
      </edge>
      <edge id="597" label="-" source="111" target="150" weight="0.9925672">
        <attvalues>
          <attvalue for="att1" value="-"/>
        </attvalues>
      </edge>
      <edge id="598" label="+" source="113" target="137" weight="0.9021962">
        <attvalues>
          <attvalue for="att1" value="+"/>
        </attvalues>
      </edge>
      <edge id="599" label="+" source="114" target="127" weight="0.9015226">
        <attvalues>
          <attvalue for="att1" value="+"/>
        </attvalues>
      </edge>
      <edge id="600" label="-" source="114" target="148" weight="0.7257643">
        <attvalues>
          <attvalue for="att1" value="-"/>
        </attvalues>
      </edge>
      <edge id="601" label="-" source="116" target="131" weight="0.8875125">
        <attvalues>
          <attvalue for="att1" value="-"/>
        </attvalues>
      </edge>
      <edge id="602" label="-" source="116" target="141" weight="0.9694091">
        <attvalues>
          <attvalue for="att1" value="-"/>
        </attvalues>
      </edge>
      <edge id="603" label="+" source="117" target="119" weight="0.944511">
        <attvalues>
          <attvalue for="att1" value="+"/>
        </attvalues>
      </edge>
      <edge id="604" label="+" source="118" target="139" weight="0.9474304">
        <attvalues>
          <attvalue for="att1" value="+"/>
        </attvalues>
      </edge>
      <edge id="605" label="-" source="118" target="144" weight="0.9103048">
        <attvalues>
          <attvalue for="att1" value="-"/>
        </attvalues>
      </edge>
      <edge id="606" label="+" source="118" target="145" weight="0.9929426">
        <attvalues>
          <attvalue for="att1" value="+"/>
        </attvalues>
      </edge>
      <edge id="607" label="-" source="119" target="120" weight="0.7943987">
        <attvalues>
          <attvalue for="att1" value="-"/>
        </attvalues>
      </edge>
      <edge id="608" label="+" source="119" target="124" weight="0.9211979">
        <attvalues>
          <attvalue for="att1" value="+"/>
        </attvalues>
      </edge>
      <edge id="609" label="-" source="119" target="129" weight="0.9212345">
        <attvalues>
          <attvalue for="att1" value="-"/>
        </attvalues>
      </edge>
      <edge id="610" label="-" source="119" target="147" weight="0.9003603">
        <attvalues>
          <attvalue for="att1" value="-"/>
        </attvalues>
      </edge>
      <edge id="611" label="+" source="119" target="152" weight="0.8659525">
        <attvalues>
          <attvalue for="att1" value="+"/>
        </attvalues>
      </edge>
      <edge id="612" label="-" source="119" target="155" weight="0.7913297">
        <attvalues>
          <attvalue for="att1" value="-"/>
        </attvalues>
      </edge>
      <edge id="613" label="+" source="120" target="122" weight="0.7341317">
        <attvalues>
          <attvalue for="att1" value="+"/>
        </attvalues>
      </edge>
      <edge id="614" label="-" source="120" target="128" weight="0.8827835">
        <attvalues>
          <attvalue for="att1" value="-"/>
        </attvalues>
      </edge>
      <edge id="615" label="-" source="120" target="136" weight="0.9109758">
        <attvalues>
          <attvalue for="att1" value="-"/>
        </attvalues>
      </edge>
      <edge id="616" label="+" source="120" target="139" weight="0.9159764">
        <attvalues>
          <attvalue for="att1" value="+"/>
        </attvalues>
      </edge>
      <edge id="617" label="+" source="120" target="146" weight="0.8430234">
        <attvalues>
          <attvalue for="att1" value="+"/>
        </attvalues>
      </edge>
      <edge id="618" label="+" source="120" target="147" weight="0.9156085">
        <attvalues>
          <attvalue for="att1" value="+"/>
        </attvalues>
      </edge>
      <edge id="619" label="+" source="120" target="151" weight="0.9869645">
        <attvalues>
          <attvalue for="att1" value="+"/>
        </attvalues>
      </edge>
      <edge id="620" label="+" source="120" target="153" weight="0.9482573">
        <attvalues>
          <attvalue for="att1" value="+"/>
        </attvalues>
      </edge>
      <edge id="621" label="+" source="121" target="123" weight="0.9231528">
        <attvalues>
          <attvalue for="att1" value="+"/>
        </attvalues>
      </edge>
      <edge id="622" label="+" source="121" target="124" weight="0.9729731">
        <attvalues>
          <attvalue for="att1" value="+"/>
        </attvalues>
      </edge>
      <edge id="623" label="+" source="121" target="137" weight="0.9580382">
        <attvalues>
          <attvalue for="att1" value="+"/>
        </attvalues>
      </edge>
      <edge id="624" label="+" source="121" target="138" weight="0.9649674">
        <attvalues>
          <attvalue for="att1" value="+"/>
        </attvalues>
      </edge>
      <edge id="625" label="+" source="121" target="142" weight="0.9385159">
        <attvalues>
          <attvalue for="att1" value="+"/>
        </attvalues>
      </edge>
      <edge id="626" label="+" source="121" target="144" weight="0.9457881">
        <attvalues>
          <attvalue for="att1" value="+"/>
        </attvalues>
      </edge>
      <edge id="627" label="+" source="121" target="145" weight="0.9480016">
        <attvalues>
          <attvalue for="att1" value="+"/>
        </attvalues>
      </edge>
      <edge id="628" label="+" source="121" target="157" weight="0.8838887">
        <attvalues>
          <attvalue for="att1" value="+"/>
        </attvalues>
      </edge>
      <edge id="629" label="+" source="122" target="125" weight="0.9804507">
        <attvalues>
          <attvalue for="att1" value="+"/>
        </attvalues>
      </edge>
      <edge id="630" label="+" source="122" target="132" weight="0.95211">
        <attvalues>
          <attvalue for="att1" value="+"/>
        </attvalues>
      </edge>
      <edge id="631" label="+" source="124" target="139" weight="0.7607823">
        <attvalues>
          <attvalue for="att1" value="+"/>
        </attvalues>
      </edge>
      <edge id="632" label="+" source="126" target="139" weight="0.8168679">
        <attvalues>
          <attvalue for="att1" value="+"/>
        </attvalues>
      </edge>
      <edge id="633" label="-" source="128" target="157" weight="0.8689087">
        <attvalues>
          <attvalue for="att1" value="-"/>
        </attvalues>
      </edge>
      <edge id="634" label="+" source="129" target="142" weight="0.8191826">
        <attvalues>
          <attvalue for="att1" value="+"/>
        </attvalues>
      </edge>
      <edge id="635" label="+" source="131" target="152" weight="0.8951893">
        <attvalues>
          <attvalue for="att1" value="+"/>
        </attvalues>
      </edge>
      <edge id="636" label="+" source="132" target="146" weight="0.9790982">
        <attvalues>
          <attvalue for="att1" value="+"/>
        </attvalues>
      </edge>
      <edge id="637" label="-" source="134" target="149" weight="0.7952226">
        <attvalues>
          <attvalue for="att1" value="-"/>
        </attvalues>
      </edge>
      <edge id="638" label="+" source="136" target="151" weight="0.8145015">
        <attvalues>
          <attvalue for="att1" value="+"/>
        </attvalues>
      </edge>
      <edge id="639" label="+" source="136" target="153" weight="0.8496282">
        <attvalues>
          <attvalue for="att1" value="+"/>
        </attvalues>
      </edge>
      <edge id="640" label="+" source="137" target="138" weight="0.8705108">
        <attvalues>
          <attvalue for="att1" value="+"/>
        </attvalues>
      </edge>
      <edge id="641" label="+" source="137" target="148" weight="0.7183869">
        <attvalues>
          <attvalue for="att1" value="+"/>
        </attvalues>
      </edge>
      <edge id="642" label="+" source="137" target="151" weight="0.7943472">
        <attvalues>
          <attvalue for="att1" value="+"/>
        </attvalues>
      </edge>
      <edge id="643" label="+" source="139" target="144" weight="0.9141435">
        <attvalues>
          <attvalue for="att1" value="+"/>
        </attvalues>
      </edge>
      <edge id="644" label="+" source="139" target="145" weight="0.7682237">
        <attvalues>
          <attvalue for="att1" value="+"/>
        </attvalues>
      </edge>
      <edge id="645" label="+" source="139" target="146" weight="0.8058762">
        <attvalues>
          <attvalue for="att1" value="+"/>
        </attvalues>
      </edge>
      <edge id="646" label="+" source="140" target="148" weight="0.866872">
        <attvalues>
          <attvalue for="att1" value="+"/>
        </attvalues>
      </edge>
      <edge id="647" label="-" source="140" target="153" weight="0.8467836">
        <attvalues>
          <attvalue for="att1" value="-"/>
        </attvalues>
      </edge>
      <edge id="648" label="+" source="140" target="154" weight="0.963554">
        <attvalues>
          <attvalue for="att1" value="+"/>
        </attvalues>
      </edge>
      <edge id="649" label="-" source="140" target="156" weight="0.7201478">
        <attvalues>
          <attvalue for="att1" value="-"/>
        </attvalues>
      </edge>
      <edge id="650" label="+" source="141" target="152" weight="0.9086058">
        <attvalues>
          <attvalue for="att1" value="+"/>
        </attvalues>
      </edge>
      <edge id="651" label="+" source="141" target="155" weight="0.8884349">
        <attvalues>
          <attvalue for="att1" value="+"/>
        </attvalues>
      </edge>
      <edge id="652" label="+" source="141" target="156" weight="0.8927561">
        <attvalues>
          <attvalue for="att1" value="+"/>
        </attvalues>
      </edge>
      <edge id="653" label="-" source="142" target="145" weight="0.824333">
        <attvalues>
          <attvalue for="att1" value="-"/>
        </attvalues>
      </edge>
      <edge id="654" label="+" source="143" target="154" weight="0.7790712">
        <attvalues>
          <attvalue for="att1" value="+"/>
        </attvalues>
      </edge>
      <edge id="655" label="-" source="143" target="156" weight="0.7469559">
        <attvalues>
          <attvalue for="att1" value="-"/>
        </attvalues>
      </edge>
      <edge id="656" label="-" source="143" target="157" weight="0.6935174">
        <attvalues>
          <attvalue for="att1" value="-"/>
        </attvalues>
      </edge>
      <edge id="657" label="-" source="145" target="150" weight="0.9510769">
        <attvalues>
          <attvalue for="att1" value="-"/>
        </attvalues>
      </edge>
      <edge id="658" label="+" source="145" target="153" weight="0.9120807">
        <attvalues>
          <attvalue for="att1" value="+"/>
        </attvalues>
      </edge>
      <edge id="659" label="+" source="146" target="154" weight="0.9603353">
        <attvalues>
          <attvalue for="att1" value="+"/>
        </attvalues>
      </edge>
      <edge id="660" label="+" source="146" target="156" weight="0.9733591">
        <attvalues>
          <attvalue for="att1" value="+"/>
        </attvalues>
      </edge>
      <edge id="661" label="+" source="146" target="157" weight="0.9055616">
        <attvalues>
          <attvalue for="att1" value="+"/>
        </attvalues>
      </edge>
      <edge id="662" label="+" source="147" target="152" weight="0.9104079">
        <attvalues>
          <attvalue for="att1" value="+"/>
        </attvalues>
      </edge>
      <edge id="663" label="+" source="147" target="153" weight="0.9093499">
        <attvalues>
          <attvalue for="att1" value="+"/>
        </attvalues>
      </edge>
      <edge id="664" label="+" source="147" target="155" weight="0.7566937">
        <attvalues>
          <attvalue for="att1" value="+"/>
        </attvalues>
      </edge>
      <edge id="665" label="+" source="148" target="153" weight="0.8987605">
        <attvalues>
          <attvalue for="att1" value="+"/>
        </attvalues>
      </edge>
      <edge id="666" label="+" source="148" target="157" weight="0.9188115">
        <attvalues>
          <attvalue for="att1" value="+"/>
        </attvalues>
      </edge>
      <edge id="667" label="+" source="149" target="150" weight="0.898443">
        <attvalues>
          <attvalue for="att1" value="+"/>
        </attvalues>
      </edge>
      <edge id="668" label="+" source="149" target="153" weight="0.7948835">
        <attvalues>
          <attvalue for="att1" value="+"/>
        </attvalues>
      </edge>
      <edge id="669" label="+" source="149" target="154" weight="0.9256608">
        <attvalues>
          <attvalue for="att1" value="+"/>
        </attvalues>
      </edge>
      <edge id="670" label="+" source="149" target="156" weight="0.8616907">
        <attvalues>
          <attvalue for="att1" value="+"/>
        </attvalues>
      </edge>
      <edge id="671" label="+" source="149" target="157" weight="0.9323923">
        <attvalues>
          <attvalue for="att1" value="+"/>
        </attvalues>
      </edge>
      <edge id="672" label="+" source="150" target="156" weight="0.8400288">
        <attvalues>
          <attvalue for="att1" value="+"/>
        </attvalues>
      </edge>
      <edge id="673" label="+" source="151" target="156" weight="0.8558811">
        <attvalues>
          <attvalue for="att1" value="+"/>
        </attvalues>
      </edge>
      <edge id="674" label="+" source="152" target="153" weight="0.8419677">
        <attvalues>
          <attvalue for="att1" value="+"/>
        </attvalues>
      </edge>
      <edge id="675" label="+" source="152" target="154" weight="0.9624897">
        <attvalues>
          <attvalue for="att1" value="+"/>
        </attvalues>
      </edge>
      <edge id="676" label="+" source="153" target="157" weight="0.8885798">
        <attvalues>
          <attvalue for="att1" value="+"/>
        </attvalues>
      </edge>
      <edge id="677" label="+" source="154" target="157" weight="0.9516566">
        <attvalues>
          <attvalue for="att1" value="+"/>
        </attvalues>
      </edge>
    </edges>
  </graph>
</gexf>
