# Supplementary material for: Microbial interactions mediate the fairy ring type effects on alpine meadow plant communities on the Tibetan plateau
Source: Environ Microbiome. 2026 Mar 10;21:55. doi: 10.1186/s40793-026-00873-z (PMC13088534; doi:10.1186/s40793-026-00873-z)
Supplement: Supplementary file 2 — Supplementary Material 2 [file 40793_2026_873_MOESM2_ESM.zip › co-occurrence network/cross-K/T3/Clitocybe_20out_node.csv]

ID	degree	betweenness_centrality	closeness_centrality	eigenvector_centrality	Abundance	module	z	p	taxa_roles	phylum	class	order	family	genus	bf
FASV4	8	115	0.00313874204712324	0.350210369777675	9.69406909405578	M1	-0.361496372	0.625	Connectors	Ascomycota	Sordariomycetes	Coniochaetales	Coniochaetaceae	Coniochaeta	f
FASV7	8	141	0.00309170663925899	0.157038255223438	3.89189908806497	M3	-0.522232968	0.71875	Connectors	Ascomycota	Sordariomycetes	Coniochaetales	Coniochaetaceae	Coniochaeta	f
FASV9	11	172	0.0032754000743525	0.429755988948975	0.291419822938161	M3	0	0.776859504132231	Connectors	Basidiomycota	Agaricomycetes	Agaricales	Hygrophoraceae	Hygrocybe	f
FASV10	9	98	0.00304520816126885	0.347316503534265	0.289822272515476	M4	0.598715758767412	0.641975308641975	Connectors	Ascomycota	Archaeorhizomycetes	Archaeorhizomycetales	Archaeorhizomycetaceae	Archaeorhizomyces	f
FASV13	11	94	0.00314682304638384	0.471355291102016	5.02043533249018	M5	0.391737188977968	0.776859504132231	Connectors	Ascomycota	Archaeorhizomycetes	Archaeorhizomycetales	Archaeorhizomycetaceae	Archaeorhizomyces	f
FASV16	6	35	0.00291454509533676	0.228293285974621	2.91659455501564	M1	-0.361496372	0.5	Peripheral nodes	Basidiomycota	Agaricomycetes	Agaricales	Hygrophoraceae	Hygrocybe	f
FASV17	5	35	0.00282863498173885	0.127587471241876	0.160287559076083	M3	-1.044465936	0.72	Connectors	Ascomycota	Archaeorhizomycetes	Archaeorhizomycetales	Archaeorhizomycetaceae	Archaeorhizomyces	f
FASV18	2	10	0.00269415386133595	0.0818888535073585	2.08360513878719	M4	-1.454023986	0.5	Peripheral nodes	Ascomycota	Sordariomycetes	Coniochaetales	Coniochaetaceae	Coniochaeta	f
FASV21	13	156	0.00344680885811349	0.661432706574932	1.87565732543433	M4	0.0855308226810588	0.816568047337278	Connectors	Ascomycota	Archaeorhizomycetes	Archaeorhizomycetales	Archaeorhizomycetaceae	Archaeorhizomyces	f
FASV22	6	186	0.00280168914499272	0.180507896494004	4.63622445583439	M6	0.740958573634948	0.5	Peripheral nodes	Ascomycota	Sordariomycetes	Coniochaetales	Coniochaetaceae	Coniochaeta	f
FASV27	3	12	0.00275618988145478	0.171183709529083	0.302336417493177	M6	-0.926198217	0.666666666666667	Connectors	Ascomycota	Pezizomycetes	Pezizales	Pezizales_fam_Incertae_sedis	Pezizales_gen_Incertae_sedis	f
FASV33	3	35	0.00279336659389487	0.0807590006668069	0.305797776742328	M4	-1.454023986	0.666666666666667	Connectors	Ascomycota	Pezizomycetes	Pezizales	Pulvinulaceae	Pulvinulaceae_gen_Incertae_sedis	f
FASV3	10	85	0.00301621278181479	0.251296604253649	0.0862677228250017	M8	1.25988157669742	0.74	Connectors	Ascomycota	Leotiomycetes	Erysiphales	Erysiphaceae	Blumeria	f
FASV34	16	196	0.00343054511526221	0.735348515369163	1.05731212141383	M3	0.522232967867094	0.8125	Connectors	Ascomycota	Pezizomycotina_cls_Incertae_sedis	Pezizomycotina_ord_Incertae_sedis	Pezizomycotina_fam_Incertae_sedis	Pezizomycotina_gen_Incertae_sedis	f
FASV37	4	20	0.00288707526162253	0.154539523056974	0.103175131465087	M4	-0.427654113	0.375	Peripheral nodes	Ascomycota	Archaeorhizomycetes	Archaeorhizomycetales	Archaeorhizomycetaceae	Archaeorhizomyces	f
FASV40	10	89	0.00323391569465311	0.417126093675397	1.71923051321307	M4	-0.427654113	0.82	Connectors	Basidiomycota	Agaricomycetes	Agaricales	Agaricales_fam_Incertae_sedis	Agaricales_gen_Incertae_sedis	f
FASV38	3	12	0.0027522517350785	0.111778476609805	0.0873327564401251	M1	-0.838014316	0	Peripheral nodes	Ascomycota	Leotiomycetes	Helotiales	Helotiales_fam_Incertae_sedis	Leohumicola	f
FASV41	1	0	0.0023349522311145	0.0488807181068891	1.20548492311789	M2	-1.246129036	0	Peripheral nodes	Ascomycota	Archaeorhizomycetes	Archaeorhizomycetales	Archaeorhizomycetaceae	Archaeorhizomyces	f
FASV42	4	11	0.0026782640988986	0.0913609623845445	1.28123543899354	M3	-0.522232968	0.375	Peripheral nodes	Ascomycota	Archaeorhizomycetes	Archaeorhizomycetales	Archaeorhizomycetaceae	Archaeorhizomyces	f
FASV47	3	1	0.00268905799816092	0.13068720749532	0.23590494574985	M6	-0.926198217	0.666666666666667	Connectors	Mortierellomycota	Mortierellomycetes	Mortierellales	Mortierellaceae	Mortierellaceae_gen_Incertae_sedis	f
FASV48	1	0	0.00196093288554774	0.0186827842865532	1.0786127937163	M6	-0.926198217	0	Peripheral nodes						f
FASV50	3	5	0.00266959288425545	0.123291691053975	0.699460826732344	M3	-1.044465936	0.444444444444444	Peripheral nodes	Basidiomycota	Agaricomycetes	Agaricales	Tricholomataceae	Dermoloma	f
FASV51	7	29	0.00279368508289861	0.295833411495114	0.146575251281369	M3	0	0.612244897959184	Peripheral nodes	Basidiomycota	Agaricomycetes	Agaricales	Agaricales_fam_Incertae_sedis	Agaricales_gen_Incertae_sedis	f
FASV53	16	617	0.00371361702473555	0.371829217934651	0.293283631764628	M6	2.40811536431358	0.734375	Connectors						f
FASV56	6	49	0.00307956426694627	0.180557249005862	1.76223124542368	M3	0.522232967867094	0.277777777777778	Peripheral nodes						f
FASV57	6	35	0.00305776520175016	0.196224015081905	0.265326499367636	M6	-0.370479287	0.611111111111111	Peripheral nodes	Ascomycota	Geoglossomycetes	Geoglossales	Geoglossales_fam_Incertae_sedis	Geoglossales_gen_Incertae_sedis	f
FASV59	4	55	0.00281528910514547	0.114268941972543	0.211941689409572	M6	-0.370479287	0.625	Connectors	Basidiomycota	Agaricomycetes	Agaricales	Tricholomataceae	Dermoloma	f
FASV1	1	0	0.00224205918400724	0.0514949294858474	0.541569593290288	M3	-1.566698904	0	Peripheral nodes						f
FASV66	2	10	0.00277804868392198	0.041351511176847	0.255341809225854	M2	-1.246129036	0.5	Peripheral nodes	Ascomycota	Eurotiomycetes	Onygenales	Onygenales_fam_Incertae_sedis	Onygenales_gen_Incertae_sedis	f
FASV69	7	44	0.00308812873757815	0.316524901382631	1.39492777740797	M1	-0.838014316	0.693877551020408	Connectors	Ascomycota	Sordariomycetes	Sordariomycetes_ord_Incertae_sedis	Sordariomycetes_fam_Incertae_sedis	Sordariomycetes_gen_Incertae_sedis	f
FASV73	20	729	0.00393213129092443	0.679497656937502	0.252146708380483	M2	1.02941094245885	0.795	Connectors						f
FASV77	4	23	0.00276055453509185	0.142720117391655	0.215669307062504	M2	-0.866872373	0.625	Connectors	Mortierellomycota	Mortierellomycetes	Mortierellales	Mortierellaceae	Mortierella	f
FASV81	1	0	0.00254035418965485	0.0559371096021111	0.218198761898422	M2	-1.246129036	0	Peripheral nodes	Ascomycota	Leotiomycetes	Helotiales			f
FASV83	14	211	0.0033651386516258	0.582506087288256	0.123144511748652	M5	0.923380516876639	0.785714285714286	Connectors	Ascomycota	Leotiomycetes	Thelebolales	Pseudeurotiaceae	Pseudeurotium	f
FASV84	8	93	0.00336981626740848	0.285360494111497	0.118484989682487	M1	-0.838014316	0.75	Connectors	Ascomycota	Sordariomycetes	Coniochaetales	Coniochaetaceae	Coniochaeta	f
FASV96	17	335	0.00352143303378637	0.764651606383857	0.868934300738867	M4	0.598715758767412	0.795847750865052	Connectors	Ascomycota	Pezizomycotina_cls_Incertae_sedis	Pezizomycotina_ord_Incertae_sedis	Pezizomycotina_fam_Incertae_sedis	Pezizomycotina_gen_Incertae_sedis	f
FASV101	7	49	0.00314209270021817	0.209012979772958	0.368634760034614	M7	-0.774596669	0.816326530612245	Connectors						f
FASV103	6	68	0.00299777823802483	0.15441971734234	0.502828995540172	M2	-0.108359047	0.5	Peripheral nodes						f
FASV104	5	46	0.00330791975271784	0.240955735231513	1.75743859415563	M4	-0.427654113	0.56	Peripheral nodes	Basidiomycota	Agaricomycetes	Agaricales	Agaricales_fam_Incertae_sedis	Agaricales_gen_Incertae_sedis	f
FASV85	6	39	0.00304866617435748	0.218389535625484	0.302336417493177	M6	0.185239643408737	0.666666666666667	Connectors	Fungi_phy_Incertae_sedis	Fungi_cls_Incertae_sedis	Fungi_ord_Incertae_sedis	Fungi_fam_Incertae_sedis	Fungi_gen_Incertae_sedis	f
FASV106	11	200	0.00343909830050635	0.330904803428174	0.43493310257605	M8	1.25988157669742	0.776859504132231	Connectors	Ascomycota	Sordariomycetes	Coniochaetales	Coniochaetaceae	Coniochaeta	f
FASV68	19	471	0.00360263527893242	0.684597196701836	0.337881914397923	M1	2.97412923850003	0.620498614958449	Network hubs	Basidiomycota	Agaricomycetes	Agaricales	Tricholomataceae	Clitocybe	f
FASV109	9	157	0.0032129865782317	0.258555808309727	0.203022032882913	M1	-0.838014316	0.716049382716049	Connectors	Ascomycota					f
FASV110	4	36	0.00286312112335072	0.119270598505895	0.0778805831059043	M6	-0.926198217	0.625	Connectors						f
FASV111	4	58	0.0031003138384894	0.130621027307763	0.174399254476469	M5	-1.203192795	0.75	Connectors	Basidiomycota	Agaricomycetes	Agaricales	Tricholomataceae	Floccularia	f
FASV71	5	33	0.00282547788442268	0.165487717369263	0.514278106902749	M1	-0.361496372	0.32	Peripheral nodes	Ascomycota	Dothideomycetes	Pleosporales	Melanommataceae	Melanommataceae_gen_Incertae_sedis	f
FASV118	5	12	0.00289394473987917	0.211594147900312	0.720495240631032	M1	-0.361496372	0.32	Peripheral nodes	Ascomycota					f
FASV132	6	46	0.00284347554118647	0.212871173830529	0.121413832124076	M4	-0.940839049	0.777777777777778	Connectors						f
FASV137	1	0	0.00248326449690202	0.0335514232441027	0.183185781801238	M6	-0.926198217	0	Peripheral nodes	Basidiomycota	Agaricomycetes	Cantharellales	Ceratobasidiaceae	Ceratobasidium	f
FASV129	9	70	0.00302829478228799	0.362680786306342	0.0820075883645077	M4	0.0855308226810588	0.641975308641975	Connectors	Basidiomycota	Agaricomycetes	Agaricales	Tricholomataceae	Floccularia	f
FASV140	6	16	0.00293829840128939	0.306045570911744	0.122878253344871	M1	0.11502157275967	0.277777777777778	Peripheral nodes	Mortierellomycota	Mortierellomycetes	Mortierellales	Mortierellaceae	Mortierella	f
FASV141	4	25	0.00272042971014352	0.109819695564216	0.0994475138121547	M5	-1.203192795	0.75	Connectors						f
FASV6	4	5	0.00265504280294422	0.118076618654896	0.194901151567596	M8	-0.503952631	0.625	Connectors						f
FASV29	6	33	0.00297079167374846	0.257668360258387	0.121546961325967	M4	-0.427654113	0.666666666666667	Connectors	Ascomycota	Sordariomycetes	Hypocreales	Hypocreaceae	Kiflimonium	f
FASV153	12	401	0.00362953037876227	0.445438215093876	1.06410171071024	M3	-0.522232968	0.819444444444444	Connectors						f
FASV149	22	779	0.00376696686619798	0.793317670553787	0.0854689476136591	M4	3.16464043919918	0.735537190082645	Network hubs	Fungi_phy_Incertae_sedis	Fungi_cls_Incertae_sedis	Fungi_ord_Incertae_sedis	Fungi_fam_Incertae_sedis	Fungi_gen_Incertae_sedis	f
FASV165	19	476	0.00361684238942951	0.749404895335498	0.622778406443453	M5	0.923380516876639	0.825484764542936	Connectors						f
FASV5	9	144	0.00322397180998443	0.265405405680663	0.26332956133928	M8	0.377964473009227	0.814814814814815	Connectors						f
FASV195	8	22	0.00300873998655046	0.40356473602654	0.0905278572854956	M5	0.923380516876639	0.53125	Peripheral nodes	Ascomycota	Eurotiomycetes	Chaetothyriales	Chaetothyriales_fam_Incertae_sedis	Chaetothyriales_gen_Incertae_sedis	f
FASV211	4	35	0.00295331319659946	0.116457273549569	0.0844039139985356	M8	-0.503952631	0.625	Connectors	Mortierellomycota	Mortierellomycetes	Mortierellales	Mortierellales_fam_Incertae_sedis	Mortierellales_gen_Incertae_sedis	f
FASV222	13	557	0.00366970477338672	0.441430778507783	0.100113159821607	M1	1.06805746133979	0.650887573964497	Connectors	Mortierellomycota	Mortierellomycetes	Mortierellales	Mortierellaceae	Linnemannia	f
FASV230	15	107	0.00332146504795896	0.72218111723347	0.161086334287426	M2	2.54643759450346	0.435555555555556	Module hubs	Ascomycota	Sordariomycetes	Coniochaetales	Coniochaetaceae	Coniochaeta	f
FASV11	2	12	0.00261132392826692	0.0777399843559855	0.112361046395527	M5	-1.203192795	0.5	Peripheral nodes						f
FASV236	14	483	0.00367573186340438	0.448864708767463	0.0838713971909738	M5	-0.139906139	0.806122448979592	Connectors	Ascomycota	Sordariomycetes	Sordariales	Lasiosphaeriaceae	Schizothecium	f
FASV243	21	506	0.0038317183763106	1	0.123410770152433	M6	0.740958573634948	0.802721088435374	Connectors	Ascomycota	Leotiomycetes	Helotiales	Helotiaceae	Tetracladium	f
FASV249	22	653	0.00383906559499237	0.880469860465653	0.138986886773614	M1	2.49761129420997	0.735537190082645	Connectors	Ascomycota	Sordariomycetes	Coniochaetales	Coniochaetaceae	Coniochaeta	f
FASV255	5	8	0.00285337760475628	0.219137258374631	0.163349530719563	M2	-0.48761571	0.56	Peripheral nodes						f
FASV256	4	42	0.00282656020416304	0.163543984399913	0.506290354789323	M3	-1.044465936	0.625	Connectors	Ascomycota	Sordariomycetes	Coniochaetales	Coniochaetaceae	Coniochaeta	f
FASV272	6	69	0.00320048071075277	0.22897959287538	0.0856020768155495	M3	-1.044465936	0.722222222222222	Connectors	Chytridiomycota	Spizellomycetes	Spizellomycetales	Spizellomycetales_fam_Incertae_sedis	Spizellomycetales_gen_Incertae_sedis	f
FASV290	7	60	0.00315157954996672	0.354378193999143	0.693470012647274	M7	-1.742842506	0.816326530612245	Connectors	Ascomycota	Leotiomycetes	Leotiales	Leotiales_fam_Incertae_sedis	Leotiales_gen_Incertae_sedis	f
FASV293	10	264	0.00354098391274249	0.330346412906967	0.239632563402782	M1	0.59153951704973	0.6	Peripheral nodes						f
FASV342	9	248	0.00350821153425238	0.344964263410913	0.168142181987619	M6	1.29667750386116	0.641975308641975	Connectors	Ascomycota					f
FASV363	2	9	0.00289594162075216	0.0770135602202303	0.672834986354257	M4	-0.940839049	0	Peripheral nodes						f
FASV377	3	5	0.00276962897074788	0.107330842278637	0.16241762630633	M1	-0.838014316	0	Peripheral nodes	Ascomycota	Eurotiomycetes	Onygenales	Onygenales_fam_Incertae_sedis	Onygenales_gen_Incertae_sedis	f
FASV399	10	128	0.00346660164233719	0.452068002838035	0.0756173866737669	M3	-0.522232968	0.78	Connectors	Ascomycota	Archaeorhizomycetes	Archaeorhizomycetales	Archaeorhizomycetaceae	Archaeorhizomyces	f
FASV413	7	51	0.00303694243067459	0.213179590918305	0.312720495240631	M8	-0.503952631	0.816326530612245	Connectors						f
FASV421	8	131	0.00327753276587532	0.289116995465152	0.2449577314784	M2	-0.108359047	0.6875	Connectors	Ascomycota	Sordariomycetes	Coniochaetales	Coniochaetaceae	Coniochaeta	f
FASV433	9	135	0.00321276443508898	0.356240215597737	0.123011382546762	M6	-0.370479287	0.839506172839506	Connectors						f
FASV445	5	13	0.00290694494682878	0.18742089427723	0.169473474006523	M6	0.740958573634948	0.32	Peripheral nodes	Ascomycota	Pezizomycetes	Pezizales	Pezizales_fam_Incertae_sedis	Pezizales_gen_Incertae_sedis	f
FASV449	9	101	0.00329556897525757	0.377394544186617	0.0800106503361512	M4	0.598715758767412	0.617283950617284	Peripheral nodes	Mortierellomycota	Mortierellomycetes	Mortierellales	Mortierellaceae	Mortierellaceae_gen_Incertae_sedis	f
FASV452	5	9	0.00284713790868159	0.194892311586575	0.0895959528722625	M5	-0.139906139	0.56	Peripheral nodes	Basidiomycota	Agaricomycetes	Cantharellales	Ceratobasidiaceae	Ceratobasidium	f
FASV484	7	102	0.00312137361984476	0.270590468223905	0.387139719097384	M8	-1.385869734	0.857142857142857	Connectors	Basidiomycota	Agaricomycetes	Agaricales	Clavariaceae	Clavaria	f
FASV560	5	58	0.00299168101720106	0.189481789546135	0.131931039073421	M4	-0.427654113	0.56	Peripheral nodes	Ascomycota	Geoglossomycetes	Geoglossales	Geoglossaceae	Geoglossum	f
FASV631	6	23	0.00302744260279748	0.256049286884161	0.208080942554749	M7	-0.774596669	0.777777777777778	Connectors	Ascomycota	Dothideomycetes	Pleosporales	Sporormiaceae	Sparticola	f
FASV681	6	73	0.00316927075563749	0.221763204130416	0.147773414098382	M2	-0.48761571	0.611111111111111	Peripheral nodes	Fungi_phy_Incertae_sedis	Fungi_cls_Incertae_sedis	Fungi_ord_Incertae_sedis	Fungi_fam_Incertae_sedis	Fungi_gen_Incertae_sedis	f
FASV714	10	76	0.00309072695702302	0.404172948389471	0.171869799640551	M5	1.98666717267398	0.46	Peripheral nodes	Ascomycota	Dothideomycetes	Dothideomycetes_ord_Incertae_sedis	Dothideomycetes_fam_Incertae_sedis	Dothideomycetes_gen_Incertae_sedis	f
FASV742	6	68	0.00316407201435765	0.226165914994115	0.236171204153631	M5	-0.139906139	0.666666666666667	Connectors						f
FASV794	3	0	0.00276987351168178	0.171785149642707	0.108500299540704	M4	-0.940839049	0.444444444444444	Peripheral nodes	Ascomycota	Dothideomycetes	Pleosporales			f
FASV829	6	50	0.00297399487813741	0.228764275704543	0.123677028556214	M4	0.598715758767412	0.277777777777778	Peripheral nodes	Ascomycota	Pezizomycetes	Pezizales	Pezizales_fam_Incertae_sedis	Pezizales_gen_Incertae_sedis	f
FASV938	13	142	0.0034196479721192	0.681909162183827	0.125807095786461	M1	0.59153951704973	0.710059171597633	Connectors						f
FASV1236	18	506	0.00375444289409242	0.79084948869402	0.0754842574718765	M4	0.598715758767412	0.802469135802469	Connectors	Ascomycota	Leotiomycetes	Helotiales	Helotiales_fam_Incertae_sedis	Helotiales_gen_Incertae_sedis	f
BASV3	21	375	0.00348465277449411	0.976206727896295	0.0905278572854956	M2	1.78792426848116	0.752834467120181	Connectors	Cyanobacteria	Cyanobacteriia	Chloroplast	Chloroplast	Chloroplast	b
BASV5	11	212	0.00357665123416228	0.535592700368492	0.321373893363509	M1	0.11502157275967	0.677685950413223	Connectors	Firmicutes	Bacilli	Acholeplasmatales	Acholeplasmataceae	Candidatus_Phytoplasma	b
BASV6	12	335	0.00344267988345859	0.401034895514368	0.497370698262664	M4	0.0855308226810588	0.722222222222222	Connectors	Verrucomicrobiota	Verrucomicrobiae	Chthoniobacterales	Chthoniobacteraceae	Candidatus_Udaeobacter	b
BASV8	5	86	0.00330229943291886	0.164055581279185	0.29714437861945	M2	-0.866872373	0.64	Connectors	Gemmatimonadota	Gemmatimonadetes	Gemmatimonadales	Gemmatimonadaceae	uncultured	b
BASV9	9	75	0.00322755419398072	0.41228159482834	0.24815283232377	M1	0.11502157275967	0.567901234567901	Peripheral nodes	Actinobacteriota	Thermoleophilia	Solirubrobacterales	67-14	67-14	b
BASV10	9	43	0.00338728840629228	0.582571606171257	0.329095387073154	M4	0.598715758767412	0.641975308641975	Connectors	Gemmatimonadota	Gemmatimonadetes	Gemmatimonadales	Gemmatimonadaceae		b
BASV11	11	71	0.00350654501943784	0.546744170104316	0.309924782000932	M4	1.62508563094012	0.545454545454545	Peripheral nodes	Proteobacteria	Alphaproteobacteria	Rhizobiales	uncultured	uncultured	b
BASV12	7	86	0.0031806075701437	0.232988978674042	0.206749650535845	M6	-0.370479287	0.73469387755102	Connectors	Acidobacteriota	Blastocatellia	Pyrinomonadales	Pyrinomonadaceae	RB41	b
BASV13	9	189	0.00343106832585175	0.40187348811206	0.15016973973241	M5	-0.671549467	0.790123456790123	Connectors	Acidobacteriota	Blastocatellia	Pyrinomonadales	Pyrinomonadaceae	RB41	b
BASV16	12	53	0.00322771743920118	0.628902259746481	0.187712174665513	M5	0.391737188977968	0.777777777777778	Connectors	Acidobacteriota	Blastocatellia	Pyrinomonadales	Pyrinomonadaceae	RB41	b
BASV17	11	177	0.00326969834913161	0.511076051098083	0.28795846368901	M2	-0.108359047	0.760330578512397	Connectors	Proteobacteria	Gammaproteobacteria	Burkholderiales	Nitrosomonadaceae	MND1	b
BASV18	7	60	0.00297791357838607	0.305130828286685	0.214071756639819	M5	-0.139906139	0.612244897959184	Peripheral nodes	Actinobacteriota	Thermoleophilia	Gaiellales	uncultured	uncultured	b
BASV19	4	12	0.002578009388766	0.145151744801356	0.249883511948346	M2	-1.246129036	0.75	Connectors	Gemmatimonadota	Gemmatimonadetes	Gemmatimonadales	Gemmatimonadaceae	uncultured	b
BASV20	12	348	0.00353691597012209	0.466563569107741	0.191972309126007	M1	0.11502157275967	0.75	Connectors	Chloroflexi	Gitt-GS-136	Gitt-GS-136	Gitt-GS-136	Gitt-GS-136	b
BASV21	8	55	0.00304607028350625	0.314505860460281	0.163882047527125	M1	-0.361496372	0.59375	Peripheral nodes	Acidobacteriota	Blastocatellia	Pyrinomonadales	Pyrinomonadaceae	RB41	b
BASV22	4	4	0.0027255876473575	0.252596045611357	0.141649470811422	M5	-0.139906139	0.375	Peripheral nodes	Acidobacteriota	Vicinamibacteria	Vicinamibacterales	Vicinamibacteraceae	Vicinamibacteraceae	b
BASV23	12	116	0.00341856767554862	0.647226414164193	0.215935565466285	M2	0.650154279447693	0.652777777777778	Connectors	Gemmatimonadota	Gemmatimonadetes	Gemmatimonadales	Gemmatimonadaceae	uncultured	b
BASV24	12	143	0.00331692559356662	0.597045733383216	0.188244691473075	M2	-0.108359047	0.805555555555556	Connectors	Actinobacteriota	Thermoleophilia	Solirubrobacterales	67-14	67-14	b
BASV25	13	98	0.00318949836011146	0.663205187145163	0.141915729215203	M3	2.08893187146837	0.579881656804734	Peripheral nodes	Gemmatimonadota	Gemmatimonadetes	Gemmatimonadales	Gemmatimonadaceae	uncultured	b
BASV26	11	124	0.00326547561563551	0.55786260751406	0.183585169406909	M2	-0.108359047	0.743801652892562	Connectors	Actinobacteriota	Thermoleophilia	Gaiellales	uncultured	uncultured	b
BASV27	4	13	0.00275812325537172	0.208627046473374	0.177061838514278	M5	-1.203192795	0.75	Connectors	Actinobacteriota	Thermoleophilia	Solirubrobacterales	Solirubrobacteraceae	Solirubrobacter	b
BASV28	4	5	0.00287277401283024	0.218546960769321	0.134194235505558	M1	-0.838014316	0.375	Peripheral nodes	Actinobacteriota	MB-A2-108	MB-A2-108	MB-A2-108	MB-A2-108	b
BASV29	12	113	0.00339279406693328	0.580427281286938	0.103175131465087	M1	1.06805746133979	0.583333333333333	Peripheral nodes	Chloroflexi	P2-11E	P2-11E	P2-11E	P2-11E	b
BASV30	8	22	0.00304983602954379	0.41407110768386	0.184517073820142	M5	-0.671549467	0.8125	Connectors	Actinobacteriota	Thermoleophilia	Gaiellales			b
BASV31	4	3	0.00258199712127077	0.167611931995175	0.136191173533915	M3	-1.044465936	0.625	Connectors	NB1-j	NB1-j	NB1-j	NB1-j	NB1-j	b
BASV32	11	136	0.00333269036393336	0.485652051103874	0.190374758703322	M1	-0.361496372	0.776859504132231	Connectors	Methylomirabilota	Methylomirabilia	Rokubacteriales	Rokubacteriales	Rokubacteriales	b
BASV33	12	246	0.00315824360583493	0.588459123684033	0.152832323770219	M3	2.08893187146837	0.5	Peripheral nodes	Gemmatimonadota	Gemmatimonadetes	Gemmatimonadales	Gemmatimonadaceae	uncultured	b
BASV34	11	69	0.00317185488707447	0.52073796803652	0.086667110430673	M2	-0.108359047	0.743801652892562	Connectors	Cyanobacteria	Cyanobacteriia	Chloroplast	Chloroplast	Chloroplast	b
BASV35	16	210	0.00342748532890354	0.753530623134003	0.109165945550156	M7	0.193649167310371	0.828125	Connectors	Acidobacteriota	Vicinamibacteria	Vicinamibacterales			b
BASV36	16	147	0.00342814950955915	0.692257460501476	0.141116954003861	M5	1.98666717267398	0.6953125	Connectors	RCP2-54	RCP2-54	RCP2-54	RCP2-54	RCP2-54	b
BASV38	11	79	0.00316204381363204	0.558064744987347	0.13179790987153	M2	0.270897616436539	0.727272727272727	Connectors	Gemmatimonadota	Gemmatimonadetes	Gemmatimonadales	Gemmatimonadaceae	uncultured	b
BASV39	6	27	0.00296142733584757	0.406959463436521	0.129401584237503	M2	-0.866872373	0.722222222222222	Connectors	Acidobacteriota	Blastocatellia				b
BASV40	11	79	0.00329156302520053	0.554165587375319	0.115955534846569	M5	-0.671549467	0.793388429752066	Connectors	Gemmatimonadota	Gemmatimonadetes	Gemmatimonadales	Gemmatimonadaceae	uncultured	b
BASV41	5	7	0.00268138821112332	0.240676454195872	0.0790787459229182	M4	-0.427654113	0.56	Peripheral nodes	Proteobacteria	Alphaproteobacteria	Rhizobiales	Xanthobacteraceae	Bradyrhizobium	b
BASV42	6	22	0.00316353040202575	0.358863411275892	0.111828529587965	M2	-0.108359047	0.5	Peripheral nodes	Proteobacteria	Gammaproteobacteria	Burkholderiales	Sutterellaceae	uncultured	b
BASV43	11	150	0.00337858186777396	0.515101118868009	0.106636490714238	M1	0.11502157275967	0.710743801652893	Connectors	Acidobacteriota	Vicinamibacteria	Vicinamibacterales	Vicinamibacteraceae	Vicinamibacteraceae	b
BASV44	6	55	0.00313989627998909	0.297048479124583	0.0732210610397391	M1	-1.31453226	0.722222222222222	Connectors	Acidobacteriota	Blastocatellia				b
BASV45	10	225	0.00341877721697789	0.53231567855996	0.109831591559609	M2	0.650154279447693	0.6	Peripheral nodes	Actinobacteriota	Thermoleophilia	Gaiellales	uncultured	uncultured	b
BASV46	4	10	0.00285685179034432	0.241328513470529	0.093722958130866	M2	-0.48761571	0.375	Peripheral nodes	Acidobacteriota	Vicinamibacteria	Vicinamibacterales			b
BASV49	7	83	0.00314655464626213	0.34413696651471	0.111695400386075	M1	-1.31453226	0.775510204081633	Connectors	Gemmatimonadota	Gemmatimonadetes	Gemmatimonadales	Gemmatimonadaceae		b
BASV50	13	100	0.00350782116842523	0.735540909240235	0.071357252213273	M1	0.59153951704973	0.710059171597633	Connectors	Gemmatimonadota	Gemmatimonadetes	Gemmatimonadales	Gemmatimonadaceae	uncultured	b
BASV51	9	166	0.00331264409193697	0.375553414515653	0.120348798508953	M2	-0.48761571	0.765432098765432	Connectors	Acidobacteriota	Holophagae	Subgroup_7	Subgroup_7	Subgroup_7	b
BASV52	5	31	0.00306344866353299	0.146566939409076	0.109964720761499	M1	-0.838014316	0.48	Peripheral nodes	Acidobacteriota	Vicinamibacteria	Vicinamibacterales	Vicinamibacteraceae	Vicinamibacteraceae	b
BASV53	7	60	0.00319125334620819	0.332520690782036	0.14391266724356	M4	-0.427654113	0.693877551020408	Connectors	Proteobacteria	Gammaproteobacteria	Burkholderiales	Nitrosomonadaceae	MND1	b
BASV56	8	105	0.0034070702441925	0.426418362259639	0.0758836450775478	M7	0.193649167310371	0.75	Connectors	Actinobacteriota	MB-A2-108	MB-A2-108	MB-A2-108	MB-A2-108	b
BASV57	13	127	0.00335594134712101	0.576636343455151	0.119283764893829	M1	0.59153951704973	0.733727810650888	Connectors	Methylomirabilota	Methylomirabilia	Rokubacteriales	Rokubacteriales	Rokubacteriales	b
BASV58	12	92	0.00312119094971338	0.56965584531093	0.0833388803834121	M3	0.522232967867094	0.736111111111111	Connectors	Acidobacteriota	Vicinamibacteria	Vicinamibacterales	Vicinamibacteraceae	Vicinamibacteraceae	b
BASV59	13	151	0.00333861877718229	0.63082872355308	0.0758836450775478	M3	1.04446593573419	0.72189349112426	Connectors	Gemmatimonadota	Gemmatimonadetes	Gemmatimonadales	Gemmatimonadaceae	Roseisolibacter	b
BASV61	6	17	0.00296384121542925	0.275398697655687	0.100246289023497	M7	1.16189500386223	0.5	Peripheral nodes	Proteobacteria	Gammaproteobacteria	Burkholderiales	Nitrosomonadaceae	MND1	b
BASV63	7	39	0.00285485336415321	0.240383626332598	0.0939892165346469	M2	-0.48761571	0.73469387755102	Connectors	Methylomirabilota	Methylomirabilia	Rokubacteriales	Rokubacteriales	Rokubacteriales	b
BASV64	9	98	0.00315939704706027	0.411909138087736	0.0726885442321773	M3	-1.044465936	0.814814814814815	Connectors	Actinobacteriota	Acidimicrobiia	IMCC26256	IMCC26256	IMCC26256	b
BASV66	7	66	0.00306151616173721	0.234517243003819	0.0781468415096851	M3	1.04446593573419	0.244897959183674	Peripheral nodes	Proteobacteria	Alphaproteobacteria	Rhizobiales	KF-JG30-B3	KF-JG30-B3	b
BASV69	8	39	0.00307416845308132	0.444662462594628	0.0826732343739599	M3	0	0.65625	Connectors	RCP2-54	RCP2-54	RCP2-54	RCP2-54	RCP2-54	b
BASV70	9	77	0.00310617655861069	0.441033954590228	0.107035878319909	M3	1.04446593573419	0.518518518518519	Peripheral nodes	Actinobacteriota	Thermoleophilia	Gaiellales	uncultured	uncultured	b
BASV71	7	9	0.00300273879016153	0.395138579264368	0.0788124875191373	M3	0	0.571428571428571	Peripheral nodes	Acidobacteriota	Blastocatellia	Pyrinomonadales	Pyrinomonadaceae	RB41	b
BASV76	18	526	0.0036828043474943	0.677294762352383	0.0730879318378486	M2	1.78792426848116	0.697530864197531	Connectors	Actinobacteriota	Thermoleophilia	Gaiellales	Gaiellaceae	Gaiella	b
BASV81	12	169	0.00340006495875132	0.453148974478074	0.080543167143713	M7	-0.774596669	0.819444444444444	Connectors	Actinobacteriota	Thermoleophilia	Solirubrobacterales	Solirubrobacteraceae	Solirubrobacter	b
BASV82	13	268	0.0034328892608607	0.432701955607416	0.0732210610397391	M1	0.11502157275967	0.769230769230769	Connectors	Proteobacteria	Alphaproteobacteria	Rhizobiales	Rhizobiales_Incertae_Sedis	Nordella	b
BASV83	12	181	0.00345216900388238	0.556254545177857	0.0939892165346469	M4	0.0855308226810588	0.791666666666667	Connectors	Actinobacteriota	Thermoleophilia	Gaiellales	Gaiellaceae	Gaiella	b
BASV84	10	100	0.0032667205775311	0.46744971717991	0.0726885442321773	M7	1.16189500386223	0.78	Connectors	Proteobacteria	Gammaproteobacteria	Burkholderiales	Comamonadaceae		b
BASV87	11	51	0.0030856237386043	0.501850475432944	0.0879984024495773	M2	0.650154279447693	0.611570247933884	Peripheral nodes	Proteobacteria	Alphaproteobacteria	Rhizobiales	Xanthobacteraceae		b
BASV95	12	116	0.0033671992808442	0.542607727402585	0.0871996272382347	M7	1.16189500386223	0.805555555555556	Connectors	Acidobacteriota	Vicinamibacteria	Vicinamibacterales	Vicinamibacteraceae	Vicinamibacteraceae	b
BASV102	12	104	0.00324785548986589	0.455889863396353	0.0760167742794382	M3	0	0.777777777777778	Connectors	Actinobacteriota	Thermoleophilia	Gaiellales	uncultured	uncultured	b
BASV112	11	174	0.00330233927570411	0.412846646338759	0.0732210610397391	M2	1.408667605	0.446280991735537	Peripheral nodes	Actinobacteriota	Thermoleophilia	Gaiellales			b
BASV114	12	218	0.0032687740251529	0.392621560816142	0.0894628236703721	M7	0.193649167310371	0.833333333333333	Connectors	Actinobacteriota	Thermoleophilia	Gaiellales	Gaiellaceae	Gaiella	b
BASV124	15	497	0.00364354559738944	0.499606755150268	0.0716235106170539	M3	1.04446593573419	0.773333333333333	Connectors						b
