# Supplementary material for: Microbial interactions mediate the fairy ring type effects on alpine meadow plant communities on the Tibetan plateau
Source: Environ Microbiome. 2026 Mar 10;21:55. doi: 10.1186/s40793-026-00873-z (PMC13088534; doi:10.1186/s40793-026-00873-z)
Supplement: Supplementary file 2 — Supplementary Material 2 [file 40793_2026_873_MOESM2_ESM.zip › co-occurrence network/fungi/T1/Agrocybe_10in_edge.csv]

Source	Target	Interaction	weight
ASV4	ASV3	-	0.701699688141921
ASV4	ASV38	+	0.83824839798242
ASV4	ASV110	+	0.962092687710296
ASV4	ASV321	+	0.899846211080368
ASV4	ASV338	-	0.916782085462842
ASV4	ASV490	+	0.9303662742086
ASV4	ASV593	+	0.85228951507573
ASV7	ASV10	+	0.861939714070122
ASV7	ASV214	-	0.681202314577653
ASV7	ASV80	-	0.663769128153096
ASV7	ASV467	-	0.873423805817228
ASV7	ASV593	-	0.839490793830966
ASV7	ASV949	+	0.738476318976914
ASV7	ASV1189	+	0.882106851875668
ASV9	ASV321	-	1
ASV9	ASV241	-	1
ASV9	ASV643	+	1
ASV9	ASV1631	+	0.920464981010733
ASV10	ASV83	+	0.889747163188864
ASV10	ASV91	+	0.850519574153619
ASV10	ASV85	-	0.641579506708518
ASV10	ASV137	-	0.968821802442398
ASV10	ASV150	+	1
ASV10	ASV762	-	0.944976381072372
ASV10	ASV1553	+	0.931741502773895
ASV13	ASV195	-	1
ASV13	ASV215	+	0.822732859410026
ASV13	ASV35	+	0.969967950656311
ASV13	ASV300	+	0.878193147038507
ASV13	ASV1152	+	0.727895839767681
ASV13	ASV1561	+	0.850526319782311
ASV16	ASV33	+	0.817454926307548
ASV16	ASV104	-	0.750817811630805
ASV16	ASV118	-	0.716746417552641
ASV16	ASV179	+	0.940381554721798
ASV16	ASV178	-	0.905117729324317
ASV16	ASV191	-	0.681769279905564
ASV16	ASV240	+	0.574326761800176
ASV16	ASV369	+	0.802033474400274
ASV16	ASV380	+	0.733443910697311
ASV21	ASV66	-	0.675231802799244
ASV21	ASV321	+	0.845074727015521
ASV22	ASV40	+	0.820973432900843
ASV22	ASV309	-	0.703992661430101
ASV22	ASV338	-	0.607619155162831
ASV22	ASV425	-	0.934638068035219
ASV22	ASV971	+	0.909143697884404
ASV27	ASV50	-	0.862298453227222
ASV27	ASV149	-	0.719855053385896
ASV27	ASV179	-	0.932255047093516
ASV27	ASV215	+	0.906629953701142
ASV27	ASV80	-	0.586498503069785
ASV27	ASV490	-	0.887144253223528
ASV27	ASV774	+	1
ASV30	ASV48	+	0.741329038671487
ASV30	ASV91	+	0.936301314795767
ASV30	ASV182	-	0.627259185157199
ASV30	ASV215	+	0.864313904131678
ASV30	ASV616	+	0.856228692107954
ASV30	ASV133	+	0.910997193343251
ASV33	ASV85	-	0.996588925378411
ASV33	ASV112	-	0.889636460875046
ASV33	ASV190	+	0.837315223910381
ASV33	ASV361	-	0.774692918117779
ASV33	ASV451	-	1
ASV3	ASV91	-	0.864035244140283
ASV3	ASV140	-	0.963667616290514
ASV3	ASV271	-	0.950223101603584
ASV34	ASV53	-	0.941378934897881
ASV34	ASV214	-	0.918249077826213
ASV34	ASV208	-	0.858924513674379
ASV34	ASV485	-	0.855280565760896
ASV34	ASV593	+	0.71321262743703
ASV34	ASV1553	+	0.83750097203126
ASV40	ASV81	+	1
ASV40	ASV171	+	0.971788879133916
ASV40	ASV192	+	0.974604984667373
ASV40	ASV221	+	0.786826883486474
ASV40	ASV338	+	0.984453615410568
ASV40	ASV329	+	0.980309848309862
ASV40	ASV616	+	0.95212512089501
ASV40	ASV716	+	0.980618627540484
ASV38	ASV116	-	0.858220366007652
ASV41	ASV48	+	1
ASV41	ASV118	+	0.981575654715901
ASV41	ASV149	-	0.963576315749792
ASV41	ASV211	+	0.977821665826845
ASV41	ASV117	-	0.894395119549049
ASV41	ASV317	+	0.975264785304962
ASV41	ASV321	+	0.907544773382919
ASV41	ASV457	+	0.909395995024013
ASV42	ASV288	+	0.963594643380957
ASV47	ASV716	-	0.885044053620357
ASV47	ASV815	-	0.915787141182043
ASV47	ASV116	-	0.899331299858231
ASV48	ASV187	+	0.988526331570108
ASV48	ASV188	-	0.724978395783953
ASV48	ASV325	+	0.879609453280946
ASV48	ASV616	+	0.881382977278895
ASV48	ASV949	+	0.87145414381363
ASV48	ASV263	+	0.749551659979059
ASV50	ASV140	+	0.807628036003224
ASV50	ASV150	-	0.6358605041323
ASV50	ASV207	+	0.96948623089176
ASV50	ASV214	-	0.67178769316127
ASV51	ASV66	+	0.920162707553811
ASV51	ASV70	+	0.995247886231546
ASV51	ASV130	+	0.92670377377395
ASV51	ASV160	-	0.747182045330649
ASV51	ASV187	-	0.866971525913334
ASV51	ASV220	+	0.91055921177631
ASV51	ASV430	+	0.969740287126195
ASV51	ASV716	-	0.859651217017607
ASV51	ASV116	+	0.639250574287225
ASV53	ASV102	-	0.920997781301895
ASV57	ASV188	+	0.925393425514982
ASV57	ASV451	-	0.554230372414059
ASV57	ASV497	-	0.522490380487299
ASV57	ASV553	+	0.936664881118213
ASV57	ASV1413	-	0.659502887509444
ASV57	ASV1561	+	0.945724723184429
ASV66	ASV110	+	0.778286455471689
ASV66	ASV182	+	0.964701512274764
ASV66	ASV240	-	0.86080468599094
ASV66	ASV444	+	0.62909090507451
ASV70	ASV140	-	1
ASV70	ASV422	-	0.682983033418568
ASV70	ASV649	-	0.894664060168009
ASV70	ASV716	-	0.72591874334901
ASV70	ASV915	-	0.666898873912603
ASV74	ASV160	-	0.502032349522232
ASV74	ASV171	+	0.825262996025744
ASV77	ASV96	+	0.912277942399445
ASV77	ASV149	+	1
ASV77	ASV288	+	0.950972547013204
ASV77	ASV300	+	0.930949321009063
ASV77	ASV309	+	0.903157616386999
ASV77	ASV321	+	0.907442501584078
ASV77	ASV322	-	0.944705657082624
ASV81	ASV380	-	1
ASV81	ASV725	-	0.941051461613481
ASV83	ASV325	-	0.806661901450041
ASV90	ASV915	+	1
ASV91	ASV192	+	0.777508294472593
ASV91	ASV211	+	0.756695322611437
ASV91	ASV235	+	0.970041257595512
ASV91	ASV288	+	0.998438377134009
ASV91	ASV380	+	0.866397506823397
ASV91	ASV162	-	0.898414090132031
ASV91	ASV485	-	0.881440492446794
ASV91	ASV1152	-	0.81766552472667
ASV91	ASV1413	-	0.840283555458494
ASV96	ASV140	-	0.879371847634143
ASV101	ASV288	+	0.87328690868307
ASV101	ASV162	-	0.780482959142198
ASV101	ASV497	-	0.960176906559974
ASV101	ASV621	-	0.935367097925575
ASV101	ASV949	+	0.936427112065939
ASV102	ASV104	+	0.885921475297714
ASV102	ASV191	+	0.896553224899042
ASV102	ASV200	+	0.874951456852453
ASV102	ASV621	-	0.948193888733139
ASV102	ASV116	-	0.87906821514423
ASV110	ASV79	-	0.723401081190874
ASV110	ASV971	+	0.942826800045646
ASV112	ASV121	+	0.719732111797369
ASV112	ASV451	+	0.807139551990894
ASV112	ASV485	-	0.699609620712341
ASV112	ASV649	+	0.797490731599003
ASV71	ASV118	-	0.866592234280967
ASV71	ASV1413	-	0.911636099780543
ASV118	ASV207	+	0.600756614190218
ASV118	ASV427	-	0.666962550990183
ASV118	ASV329	-	0.558944533181003
ASV121	ASV322	-	0.795812551520477
ASV121	ASV361	-	0.77536839367054
ASV121	ASV444	-	0.801227449961786
ASV12	ASV179	-	0.652241117609542
ASV12	ASV280	-	1
ASV127	ASV150	+	0.924176910437771
ASV127	ASV422	+	0.962278564125684
ASV127	ASV427	+	0.866318578765467
ASV127	ASV430	+	0.888051218404379
ASV127	ASV1631	-	0.872936448169071
ASV130	ASV26	-	0.750330026392144
ASV130	ASV143	+	0.722442245514086
ASV130	ASV142	+	0.934392756066744
ASV130	ASV195	+	0.880840849671838
ASV130	ASV220	+	0.530718274542372
ASV130	ASV300	+	0.803302258391915
ASV130	ASV309	-	0.842725410514491
ASV130	ASV621	-	0.667320578789228
ASV130	ASV650	-	0.969107769500675
ASV130	ASV133	-	0.71677978981016
ASV130	ASV949	+	0.857583777061564
ASV130	ASV1050	-	0.78862230372293
ASV130	ASV1645	+	0.945482382519797
ASV137	ASV621	+	0.52793302794052
ASV140	ASV190	-	0.940295247840042
ASV140	ASV321	-	0.865247173707702
ASV26	ASV217	+	0.930122395640873
ASV26	ASV467	+	0.963846906087634
ASV157	ASV191	-	0.934938148770773
ASV149	ASV300	-	0.637586623527164
ASV149	ASV162	-	0.882041436780993
ASV149	ASV497	-	0.848363965306312
ASV158	ASV221	-	0.902014933030881
ASV158	ASV241	-	0.896650887272656
ASV160	ASV485	-	0.906613720868472
ASV142	ASV236	-	1
ASV171	ASV178	-	0.69069132046922
ASV171	ASV188	+	0.977863228598337
ASV171	ASV221	-	0.693395716277858
ASV171	ASV44	-	0.754468031697566
ASV171	ASV451	-	0.850171842616207
ASV171	ASV525	-	0.794618044916999
ASV171	ASV574	-	0.756755797872362
ASV179	ASV426	+	0.717946937271568
ASV179	ASV557	+	0.92691850290416
ASV179	ASV643	+	0.973186823002346
ASV179	ASV774	+	0.895863187287409
ASV179	ASV808	-	0.950468911585296
ASV179	ASV1189	+	0.925691398888982
ASV178	ASV235	+	1
ASV178	ASV250	+	1
ASV178	ASV481	+	1
ASV178	ASV497	-	1
ASV182	ASV191	-	1
ASV182	ASV221	+	1
ASV182	ASV235	-	1
ASV182	ASV1553	+	0.764809113004414
ASV187	ASV774	-	0.7217734608389
ASV187	ASV1553	+	0.914846121214312
ASV187	ASV1564	-	0.941534739725147
ASV190	ASV214	-	0.796660214758018
ASV190	ASV218	+	0.95470755684429
ASV190	ASV300	+	0.931162363433206
ASV190	ASV457	-	0.683569397576801
ASV190	ASV467	+	0.917537184970018
ASV190	ASV490	+	0.89701935340628
ASV190	ASV557	+	0.919620160510801
ASV190	ASV971	-	0.819324953547214
ASV191	ASV195	-	0.839500000319457
ASV191	ASV338	-	0.946070618658216
ASV188	ASV649	+	0.905251479801967
ASV192	ASV553	+	0.951172055328835
ASV192	ASV1553	-	0.83340933521187
ASV195	ASV201	+	0.859143060249663
ASV195	ASV159	+	0.835589268316955
ASV195	ASV300	+	0.933433589343684
ASV195	ASV241	+	0.911980698194718
ASV200	ASV79	-	0.818039955627824
ASV200	ASV217	-	0.872115610076943
ASV200	ASV235	-	0.916814598752515
ASV200	ASV236	-	0.891865837202776
ASV200	ASV86	-	0.89024500917333
ASV201	ASV241	+	0.958745239058783
ASV201	ASV430	-	0.82479641996002
ASV201	ASV696	+	0.871558589533857
ASV207	ASV217	+	0.883913410420185
ASV207	ASV218	-	0.871776472624965
ASV207	ASV457	+	0.780478297457847
ASV207	ASV451	+	0.955564253581869
ASV207	ASV574	-	0.952484869091499
ASV207	ASV116	+	0.907980122209622
ASV211	ASV422	-	0.76236298987709
ASV211	ASV325	-	0.914068543060359
ASV211	ASV971	-	0.973616561019775
ASV79	ASV348	-	0.864717684066152
ASV79	ASV621	-	0.880843468686858
ASV79	ASV616	-	0.88072226057186
ASV79	ASV116	-	1
ASV214	ASV271	+	0.858873228576305
ASV214	ASV422	+	0.858277658548277
ASV214	ASV915	+	0.897649248568954
ASV214	ASV1564	+	0.832094103094733
ASV215	ASV322	-	0.650802253273068
ASV215	ASV422	+	0.7884927430243
ASV217	ASV971	+	0.932493985590764
ASV220	ASV774	+	0.707271163320925
ASV220	ASV1152	+	0.841759541418633
ASV221	ASV457	+	0.80624082320653
ASV80	ASV35	-	0.670168262841519
ASV80	ASV808	-	1
ASV80	ASV1152	-	0.797333544321474
ASV35	ASV236	-	0.856269974450498
ASV35	ASV393	-	0.923167075650097
ASV35	ASV444	-	0.927513741890914
ASV35	ASV574	-	0.912709332970976
ASV35	ASV1564	-	0.898501744920233
ASV235	ASV117	-	0.940819483774376
ASV235	ASV321	+	0.947676397503946
ASV235	ASV338	-	0.687587691765746
ASV235	ASV467	-	0.93146580506233
ASV235	ASV1152	+	0.765099354167815
ASV240	ASV1189	+	0.777047431137283
ASV236	ASV345	+	0.951645845919369
ASV257	ASV808	+	0.787711723807093
ASV257	ASV971	+	0.947718175128248
ASV257	ASV1631	+	0.914506903137901
ASV280	ASV86	+	0.976142396613404
ASV280	ASV422	-	0.80996910914412
ASV280	ASV497	-	0.73871472786549
ASV280	ASV263	-	0.9212930523171
ASV280	ASV1564	-	0.623082694502109
ASV117	ASV300	+	0.845880076440924
ASV117	ASV369	+	0.882032447755397
ASV117	ASV162	+	0.969002656730411
ASV117	ASV485	-	0.800334506172528
ASV117	ASV593	-	0.827175429601803
ASV117	ASV595	-	0.594602026499689
ASV250	ASV133	+	0.770425248670292
ASV250	ASV1631	+	0.962962792079835
ASV271	ASV361	+	0.849833442122047
ASV271	ASV325	+	0.952710941187709
ASV300	ASV369	-	0.945040908636075
ASV300	ASV649	-	0.897851205862114
ASV300	ASV1561	+	0.941446793960849
ASV317	ASV426	-	0.899046894521827
ASV321	ASV774	+	0.937606489323925
ASV321	ASV1645	+	0.865692642049625
ASV208	ASV616	-	0.78316546836903
ASV208	ASV949	+	0.81928675537164
ASV345	ASV369	+	0.972884992707832
ASV345	ASV430	-	0.952924660230666
ASV345	ASV497	+	0.93219865816788
ASV322	ASV595	-	0.905706013010576
ASV322	ASV616	+	0.951052809897471
ASV322	ASV1413	+	0.853505363651177
ASV322	ASV1631	+	0.921899811344467
ASV348	ASV444	+	0.847130319351328
ASV348	ASV497	-	0.662331727736229
ASV348	ASV808	-	1
ASV361	ASV1645	+	0.836391134876175
ASV369	ASV86	+	0.967777244684578
ASV369	ASV574	+	0.516414552152645
ASV369	ASV643	+	0.920010764734365
ASV380	ASV1564	+	0.509311420512689
ASV162	ASV444	+	0.902114418150885
ASV241	ASV325	+	0.838808330511222
ASV241	ASV649	+	0.917362970125516
ASV325	ASV490	-	0.899716149573689
ASV325	ASV595	+	0.883601961935365
ASV451	ASV133	-	0.843029486355812
ASV451	ASV774	-	0.889496885756648
ASV485	ASV263	+	0.925814057543356
ASV485	ASV1631	+	0.855619524084795
ASV490	ASV815	+	0.789579842911407
ASV329	ASV595	-	0.719403675138866
ASV329	ASV819	+	0.864685846852841
ASV329	ASV116	-	0.996921317313537
ASV574	ASV621	+	0.894265792117558
ASV593	ASV696	+	0.727341855270257
ASV593	ASV725	+	0.846794329410886
ASV593	ASV819	+	0.842041368887823
ASV595	ASV1050	+	0.924209829943149
ASV696	ASV815	-	0.885824378869965
ASV716	ASV815	-	0.807808933534766
ASV716	ASV263	-	0.863826654007352
ASV716	ASV1152	-	0.869626818876483
ASV133	ASV263	-	0.950748374073208
ASV133	ASV1050	-	0.962085241626164
ASV815	ASV915	+	0.69746917647209
ASV819	ASV116	-	0.825584034746275
ASV1189	ASV1674	-	0.849475344194251
ASV1553	ASV1561	-	0.680867222213742
