# Supplementary material for: Microbial interactions mediate the fairy ring type effects on alpine meadow plant communities on the Tibetan plateau
Source: Environ Microbiome. 2026 Mar 10;21:55. doi: 10.1186/s40793-026-00873-z (PMC13088534; doi:10.1186/s40793-026-00873-z)
Supplement: Supplementary file 2 — Supplementary Material 2 [file 40793_2026_873_MOESM2_ESM.zip › co-occurrence network/fungi/T1/Agrocybe_10in_node.csv]

ID	degree	betweenness_centrality	closeness_centrality	eigenvector_centrality	Abundance	module	z	p	taxa_roles	phylum	class	order	family	genus
ASV4	7	252	0.00251631506015018	0.445908082472885	0.261970160812168	M2	0.230446501518491	0.73469387755102	Connectors	Ascomycota	Sordariomycetes	Coniochaetales	Coniochaetaceae	Coniochaeta
ASV7	7	535	0.00271848673011083	0.345040021581524	0.0947852006017852	M4	-0.59914469	0.816326530612245	Connectors	Ascomycota	Sordariomycetes	Coniochaetales	Coniochaetaceae	Coniochaeta
ASV9	4	57	0.00220329985132843	0.322715465753951	16.5224721593682	M5	0.630597004559667	0.375	Peripheral nodes	Basidiomycota	Agaricomycetes	Agaricales	Hygrophoraceae	Hygrocybe
ASV10	8	441	0.00253853766567812	0.360826649972339	3.27513118675105	M11	1.78885438199983	0.6875	Connectors	Ascomycota	Archaeorhizomycetes	Archaeorhizomycetales	Archaeorhizomycetaceae	Archaeorhizomyces
ASV13	6	119	0.00257139742383843	0.528355532499858	0.319647963731552	M1	0.529957590368633	0.5	Peripheral nodes	Ascomycota	Archaeorhizomycetes	Archaeorhizomycetales	Archaeorhizomycetaceae	Archaeorhizomyces
ASV16	9	887	0.00284059121611366	0.449855954680636	1.27980187876368	M4	-0.59914469	0.839506172839506	Connectors	Basidiomycota	Agaricomycetes	Agaricales	Hygrophoraceae	Hygrocybe
ASV21	2	23	0.00223013603361249	0.166789334861617	1.45344029944057	M5	-1.089213008	0.5	Peripheral nodes	Ascomycota	Archaeorhizomycetes	Archaeorhizomycetales	Archaeorhizomycetaceae	Archaeorhizomyces
ASV22	5	253	0.00241517888610514	0.239695688085703	0.317227916056613	M3	0.303547230936496	0.56	Peripheral nodes	Ascomycota	Sordariomycetes	Coniochaetales	Coniochaetaceae	Coniochaeta
ASV27	7	286	0.00267560602994386	0.4477204371341	3.18901782365113	M4	0.299572344757639	0.693877551020408	Connectors	Ascomycota	Pezizomycetes	Pezizales	Pezizales_fam_Incertae_sedis	Pezizales_gen_Incertae_sedis
ASV30	6	175	0.00261061208255928	0.507174424581341	3.70952974440263	M1	0.529957590368633	0.5	Peripheral nodes	Ascomycota	Archaeorhizomycetes	Archaeorhizomycetales	Archaeorhizomycetaceae	Archaeorhizomyces
ASV33	6	231	0.00260094876983774	0.358664024563061	2.17663121296823	M5	1.49050201077739	0.5	Peripheral nodes	Ascomycota	Pezizomycetes	Pezizales	Pulvinulaceae	Pulvinulaceae_gen_Incertae_sedis
ASV3	4	102	0.00238597236524373	0.34090090512932	1.05453577435475	M2	0.230446501518491	0.375	Peripheral nodes	Ascomycota	Leotiomycetes	Erysiphales	Erysiphaceae	Blumeria
ASV34	6	261	0.00252817191664888	0.310499644724655	0.153471356719061	M10	1.70084012854152	0.666666666666667	Connectors	Ascomycota	Pezizomycotina_cls_Incertae_sedis	Pezizomycotina_ord_Incertae_sedis	Pezizomycotina_fam_Incertae_sedis	Pezizomycotina_gen_Incertae_sedis
ASV40	9	346	0.00257895299017494	0.548829448915898	0.55257755244445	M3	1.66950977015073	0.641975308641975	Connectors	Basidiomycota	Agaricomycetes	Agaricales	Agaricales_fam_Incertae_sedis	Agaricales_gen_Incertae_sedis
ASV38	2	14	0.00214315136645411	0.137230743854283	0.333764908502031	M6	-1.089430573	0.5	Peripheral nodes	Ascomycota	Leotiomycetes	Helotiales	Helotiales_fam_Incertae_sedis	Leohumicola
ASV41	8	248	0.00262592094763135	0.728228100796096	5.14038293221043	M9	2.17370651192842	0.65625	Connectors	Ascomycota	Archaeorhizomycetes	Archaeorhizomycetales	Archaeorhizomycetaceae	Archaeorhizomyces
ASV42	1	0	0.00167847193420409	0.0671219447293399	1.33909304679969	M1	-1.192404578	0	Peripheral nodes	Ascomycota	Archaeorhizomycetes	Archaeorhizomycetales	Archaeorhizomycetaceae	Archaeorhizomyces
ASV47	3	10	0.00215027380276596	0.184661407724523	0.655026237350209	M8	-0.301511345	0.444444444444444	Peripheral nodes	Mortierellomycota	Mortierellomycetes	Mortierellales	Mortierellaceae	Mortierellaceae_gen_Incertae_sedis
ASV48	8	232	0.00264527834677582	0.585882310561371	0.147824578810869	M9	0.241522945769824	0.8125	Connectors
ASV50	5	205	0.00252602141345234	0.294327450675589	0.218610973302841	M6	-1.089430573	0.72	Connectors	Basidiomycota	Agaricomycetes	Agaricales	Tricholomataceae	Dermoloma
ASV51	9	578	0.00274725963951617	0.589609646646903	0.0750214779231151	M8	1.35680105059994	0.740740740740741	Connectors	Basidiomycota	Agaricomycetes	Agaricales	Agaricales_fam_Incertae_sedis	Agaricales_gen_Incertae_sedis
ASV53	2	10	0.00206313192621978	0.108669943440082	0.897232675483707	M10	-0.944911183	0.5	Peripheral nodes
ASV57	6	304	0.00258730081360918	0.248183497215924	0.395879465492137	M3	-0.379434039	0.722222222222222	Connectors	Ascomycota	Geoglossomycetes	Geoglossales	Geoglossales_fam_Incertae_sedis	Geoglossales_gen_Incertae_sedis
ASV66	6	295	0.00258130238977988	0.297420455002389	0.339008345131066	M4	-0.59914469	0.777777777777778	Connectors	Ascomycota	Eurotiomycetes	Onygenales	Onygenales_fam_Incertae_sedis	Onygenales_gen_Incertae_sedis
ASV70	6	287	0.00251098535055432	0.399304505129599	1.71258707129864	M2	0.230446501518491	0.611111111111111	Peripheral nodes	Basidiomycota	Agaricomycetes	Agaricales	Agaricales_fam_Incertae_sedis	Agaricales_gen_Incertae_sedis
ASV74	2	37	0.00221195375149555	0.0804224966721491	0.194813837832605	M3	-1.062415308	0.5	Peripheral nodes	Basidiomycota	Agaricomycetes	Agaricales	Clavariaceae	Clavaria
ASV77	7	172	0.00245825741700604	0.657055788427649	0.267616938720359	M1	1.67819903616734	0.244897959183674	Peripheral nodes	Mortierellomycota	Mortierellomycetes	Mortierellales	Mortierellaceae	Mortierella
ASV81	3	46	0.00213273053669026	0.174367879107177	0.304320995123604	M10	0.377964473009227	0.444444444444444	Peripheral nodes	Ascomycota	Leotiomycetes	Helotiales
ASV83	2	22	0.00210711059946352	0.127352682927771	0.24543316836675	M11	-0.447213595	0.5	Peripheral nodes	Ascomycota	Leotiomycetes	Thelebolales	Pseudeurotiaceae	Pseudeurotium
ASV90	1	0	0.0016730595577315	0.0295773818315758	5.83493661491798	M2	-1.305863509	0	Peripheral nodes	Ascomycota	Pezizomycetes	Pezizales	Pyronemataceae	Pulvinula
ASV91	12	783	0.00288723291916555	0.900922092031486	0.226476128246393	M1	0.529957590368633	0.791666666666667	Connectors	Basidiomycota	Agaricomycetes	Agaricales	Clavariaceae	Clavaria
ASV96	2	0	0.00200727941304053	0.195825143094061	0.158109781429361	M1	-1.192404578	0.5	Peripheral nodes	Ascomycota	Pezizomycotina_cls_Incertae_sedis	Pezizomycotina_ord_Incertae_sedis	Pezizomycotina_fam_Incertae_sedis	Pezizomycotina_gen_Incertae_sedis
ASV101	5	119	0.0023747817194289	0.330363442342203	0.158311452068939	M7	0	0.64	Connectors
ASV102	6	172	0.00238965359733363	0.29520535473939	1.32376607819174	M6	1.04206402677448	0.5	Peripheral nodes	Ascomycota	Pezizomycetes	Pezizales	Pyronemataceae	Pulvinula
ASV104	2	0	0.00226178901893875	0.115432150975836	0.416853212008277	M6	-1.089430573	0.5	Peripheral nodes	Basidiomycota	Agaricomycetes	Agaricales	Agaricales_fam_Incertae_sedis	Agaricales_gen_Incertae_sedis
ASV85	2	12	0.0022061144239577	0.113438766138193	0.284557272444934	M5	-1.089213008	0.5	Peripheral nodes	Fungi_phy_Incertae_sedis	Fungi_cls_Incertae_sedis	Fungi_ord_Incertae_sedis	Fungi_fam_Incertae_sedis	Fungi_gen_Incertae_sedis
ASV110	4	100	0.00235588627449458	0.235955648108347	0.169201666606165	M2	-0.537708504	0.625	Connectors
ASV112	5	130	0.00256175437599573	0.281607644294009	0.240593073016872	M5	1.49050201077739	0.32	Peripheral nodes	Ascomycota	Archaeorhizomycetes	Archaeorhizomycetales
ASV71	2	4	0.00212984749832844	0.0970981462176479	0.429760132941286	M1	-1.192404578	0.5	Peripheral nodes	Ascomycota	Dothideomycetes	Pleosporales	Melanommataceae	Melanommataceae_gen_Incertae_sedis
ASV118	6	417	0.00261632822834624	0.303707975960734	0.30008591169246	M9	-0.724568837	0.777777777777778	Connectors	Ascomycota
ASV121	4	101	0.00232841243784281	0.164588420035848	0.562661084423363	M5	-0.229308002	0.625	Connectors	Ascomycota	Sordariomycetes	Sordariomycetes_ord_Incertae_sedis	Sordariomycetes_fam_Incertae_sedis	Sordariomycetes_gen_Incertae_sedis
ASV12	2	22	0.00213699403630643	0.100390462694401	0.211955842196758	M7	-1.040833	0.5	Peripheral nodes
ASV127	5	109	0.0022488754600021	0.184592511922231	0.159924817185565	M2	-0.537708504	0.72	Connectors	Ascomycota	Sordariomycetes	Sordariales	Chaetomiaceae	Chaetomium
ASV130	14	1192	0.00291761457286773	0.806102122490145	0.106885438976481	M1	2.25231975906669	0.683673469387755	Connectors	Mortierellomycota	Mortierellomycetes	Mortierellales	Mortierellales_fam_Incertae_sedis	Mortierellales_gen_Incertae_sedis
ASV137	2	80	0.00232853211069698	0.101368187023423	0.561451060585894	M11	-0.447213595	0.5	Peripheral nodes	Basidiomycota	Agaricomycetes	Cantharellales	Ceratobasidiaceae	Ceratobasidium
ASV140	6	148	0.0024186661475037	0.47448311441961	0.139354411948582	M2	0.230446501518491	0.666666666666667	Connectors	Mortierellomycota	Mortierellomycetes	Mortierellales	Mortierellaceae	Mortierella
ASV26	3	44	0.00233069934651367	0.229849354093275	0.185536988412005	M6	-0.378932373	0.444444444444444	Peripheral nodes	Ascomycota	Leotiomycetes	Erysiphales	Erysiphaceae	Blumeria
ASV143	1	0	0.0022096665383186	0.112171867704936	0.0865167043790763	M1	-1.192404578	0	Peripheral nodes	Ascomycota	Sordariomycetes	Sordariales	Lasiosphaeriaceae	Schizothecium
ASV157	1	0	0.00190313947516989	0.0688771075346396	0.0853066805416067	M3	-1.062415308	0	Peripheral nodes	Basidiomycota	Agaricomycetes	Gomphales	Gomphaceae	Phaeoclavulina
ASV149	6	213	0.00270392785477908	0.591267426448541	0.216795937546636	M1	-0.044163133	0.666666666666667	Connectors	Fungi_phy_Incertae_sedis	Fungi_cls_Incertae_sedis	Fungi_ord_Incertae_sedis	Fungi_fam_Incertae_sedis	Fungi_gen_Incertae_sedis
ASV158	2	24	0.0020140397307491	0.114881070862758	0.0978102601954592	M5	-1.089213008	0.5	Peripheral nodes	Basidiomycota	Agaricomycetes
ASV150	3	49	0.00220508693899944	0.138408335173011	0.142984483460991	M11	-0.447213595	0.666666666666667	Connectors	Ascomycota	Sordariomycetes	Sordariales	Lasiosphaeriaceae	Lasiosphaeriaceae_gen_Incertae_sedis
ASV160	3	108	0.00238773206200621	0.183030483739659	0.209132453242662	M8	-0.301511345	0.444444444444444	Peripheral nodes	Mortierellomycota	Mortierellomycetes	Mortierellales	Mortierellaceae	Mortierellaceae_gen_Incertae_sedis
ASV142	2	16	0.0021200185824101	0.182530855798145	0.0875250575769676	M7	-1.040833	0.5	Peripheral nodes	Ascomycota
ASV171	9	582	0.00257804541045994	0.394591694201974	0.40011454892328	M3	2.35249103975784	0.518518518518519	Peripheral nodes	Ascomycota	Pezizomycetes	Pezizales	Pulvinulaceae	Pulvinulaceae_gen_Incertae_sedis
ASV179	9	459	0.00250156700396109	0.405512748778806	0.520511920751505	M4	2.09700641330347	0.641975308641975	Connectors
ASV178	6	353	0.00256222272572932	0.429214205065315	0.403139608516954	M7	1.04083299973307	0.611111111111111	Peripheral nodes	Ascomycota	Leotiomycetes	Helotiales	Helotiaceae	Tetracladium
ASV182	6	202	0.00260587247474581	0.471344198723357	0.544712397500897	M3	0.98652850054361	0.5	Peripheral nodes
ASV187	5	128	0.00257132981311575	0.381086668239639	0.102247014266181	M9	0.241522945769824	0.72	Connectors	Basidiomycota	Tremellomycetes	Filobasidiales	Piskurozymaceae	Solicoccozyma
ASV190	10	500	0.0028041885157615	0.685608333888957	1.27012168806392	M2	2.5349115167034	0.6	Module hubs	Ascomycota	Archaeorhizomycetes	Archaeorhizomycetales	Archaeorhizomycetaceae	Archaeorhizomyces
ASV191	6	393	0.00260867093944008	0.382473427127835	0.205300711090675	M3	0.303547230936496	0.666666666666667	Connectors
ASV188	4	60	0.00237124148137951	0.269542306177895	0.133909304679969	M3	-0.379434039	0.625	Connectors	Ascomycota	Sordariomycetes	Hypocreales	Hypocreales_fam_Incertae_sedis	Hypocreales_gen_Incertae_sedis
ASV192	4	94	0.00238534283246625	0.31261938455265	0.202275651497001	M3	0.303547230936496	0.375	Peripheral nodes	Ascomycota	Orbiliomycetes	Orbiliales	Orbiliaceae	Orbiliaceae_gen_Incertae_sedis
ASV195	7	352	0.00258442877282147	0.596710122439147	0.0760298311210064	M1	0.529957590368633	0.571428571428571	Peripheral nodes	Ascomycota	Eurotiomycetes	Chaetothyriales	Chaetothyriales_fam_Incertae_sedis	Chaetothyriales_gen_Incertae_sedis
ASV200	6	156	0.00239490399932333	0.369276964011258	0.166579948291648	M6	0.33156582670097	0.611111111111111	Peripheral nodes
ASV201	4	77	0.00221176200771343	0.222211459059437	0.0705847238523932	M5	-1.089213008	0.625	Connectors
ASV159	1	0	0.00194574383742262	0.0960388633399219	0.147421237531713	M1	-1.192404578	0	Peripheral nodes	Basidiomycota	Agaricomycetes	Agaricales	Psathyrellaceae	Psathyrella
ASV207	8	414	0.00266897741138228	0.415226134659293	0.868797115303171	M6	1.04206402677448	0.65625	Connectors	Ascomycota	Pezizomycetes	Pezizales	Pyronemataceae	Pulvinula
ASV211	5	155	0.00257652895287794	0.453619268	0.532410488486623	M2	0.230446501518491	0.56	Peripheral nodes	Mortierellomycota	Mortierellomycetes	Mortierellales	Mortierellales_fam_Incertae_sedis	Mortierellales_gen_Incertae_sedis
ASV79	6	193	0.0025157245804095	0.328067208715735	0.254105005868616	M6	0.33156582670097	0.666666666666667	Connectors	Ascomycota
ASV214	8	436	0.00271568841718586	0.399262603617862	0.133505963400812	M2	0.998601506580127	0.6875	Connectors	Mortierellomycota	Mortierellomycetes	Mortierellales	Mortierellaceae	Mortierella
ASV215	5	152	0.00252939404547858	0.347029661056784	0.652807860314848	M1	-0.044163133	0.56	Peripheral nodes	Basidiomycota	Basidiomycota_cls_Incertae_sedis	Basidiomycota_ord_Incertae_sedis	Basidiomycota_fam_Incertae_sedis	Basidiomycota_gen_Incertae_sedis
ASV217	4	47	0.00229515923257291	0.23623895653811	0.268221950639094	M6	0.33156582670097	0.375	Peripheral nodes	Ascomycota	Archaeorhizomycetes	Archaeorhizomycetales	Archaeorhizomycetaceae	Archaeorhizomyces
ASV218	2	0	0.00219797988119346	0.195801111776623	0.1419761302631	M2	-1.305863509	0.5	Peripheral nodes	Basidiomycota	Agaricomycetes	Agaricales	Hygrophoraceae	Hygrocybe
ASV220	4	99	0.00269623223443564	0.334030576881867	0.164764912535444	M8	-0.301511345	0.625	Connectors	Basidiomycota	Agaricomycetes	Agaricales	Clavariaceae	Ramariopsis
ASV221	5	195	0.00245263781853261	0.297318434485622	0.124229113980212	M3	0.303547230936496	0.56	Peripheral nodes
ASV80	5	246	0.00264630064285379	0.248484813142553	0.116565629676238	M4	1.19828937903056	0.32	Peripheral nodes	Ascomycota	Leotiomycetes	Erysiphales	Erysiphaceae	Blumeria
ASV35	7	319	0.00254874478665637	0.308935393149978	0.474329344288082	M4	0.299572344757639	0.73469387755102	Connectors	Ascomycota	Sordariomycetes	Coniochaetales	Coniochaetaceae	Coniochaeta
ASV235	9	400	0.00282645022264013	0.895561309912237	2.82096890642079	M3	-0.379434039	0.814814814814815	Connectors	Ascomycota	Sordariomycetes	Coniochaetales	Coniochaetaceae	Coniochaeta
ASV240	3	160	0.0024576209557444	0.122022454957327	0.222442715454828	M4	0.299572344757639	0	Peripheral nodes	Ascomycota	Leotiomycetes	Thelebolales	Pseudeurotiaceae	Pseudogymnoascus
ASV236	4	45	0.00217793169438282	0.194428714737885	0.103255367464072	M7	0	0.625	Connectors	Ascomycota	Sordariomycetes	Sordariales	Lasiosphaeriaceae	Schizothecium
ASV257	3	46	0.00213039687907449	0.145281830762307	0.22445942185061	M2	-1.305863509	0.666666666666667	Connectors	Ascomycota	Pezizomycetes	Pezizales	Pezizales_fam_Incertae_sedis	Pezizales_gen_Incertae_sedis
ASV280	6	224	0.00251965424945181	0.256704666735785	0.0901467758914851	M7	1.04083299973307	0.666666666666667	Connectors	Mortierellomycota	Mortierellomycetes	Mortierellales	Mortierellaceae	Mortierellaceae_gen_Incertae_sedis
ASV117	8	340	0.00284179080705924	0.810655051718656	0.148429590729604	M1	-0.044163133	0.78125	Connectors	Ascomycota	Leotiomycetes	Erysiphales	Erysiphaceae	Blumeria
ASV250	3	59	0.00222849801406395	0.202404278252372	0.0935751767643156	M7	0	0.444444444444444	Peripheral nodes	Ascomycota	Sordariomycetes	Sordariomycetes_ord_Incertae_sedis	Sordariomycetes_fam_Incertae_sedis	Sordariomycetes_gen_Incertae_sedis
ASV288	4	165	0.00222561698613972	0.361642448656138	0.0816766090291979	M1	-0.044163133	0.375	Peripheral nodes	Ascomycota	Pezizomycotina_cls_Incertae_sedis	Pezizomycotina_ord_Incertae_sedis	Pezizomycotina_fam_Incertae_sedis	Pezizomycotina_gen_Incertae_sedis
ASV271	4	52	0.00230741936634651	0.232879860160723	0.0721980889690194	M2	0.230446501518491	0.375	Peripheral nodes	Ascomycota	Sordariomycetes	Coniochaetales	Coniochaetaceae	Coniochaeta
ASV300	10	541	0.00293120468319371	1	0.107087109616059	M1	2.25231975906669	0.48	Peripheral nodes	Ascomycota	Eurotiomycetes	Chaetothyriales	Chaetothyriales_fam_Incertae_sedis	Chaetothyriales_gen_Incertae_sedis
ASV309	3	95	0.00237094500395046	0.277653335333008	0.104263720661964	M1	-0.618283855	0.444444444444444	Peripheral nodes	Ascomycota	Dothideomycetes	Dothideales	Saccotheciaceae
ASV44	1	0	0.00198977295181342	0.0573428844156894	0.0786515494355239	M3	-1.062415308	0	Peripheral nodes	Ascomycota	Leotiomycetes	Erysiphales	Erysiphaceae	Blumeria
ASV317	2	13	0.00194982585038024	0.151038567430735	0.0820799503083544	M9	0.241522945769824	0	Peripheral nodes
ASV321	9	292	0.00266400776267191	0.787021238948509	0.0701813825732367	M5	0.630597004559667	0.790123456790123	Connectors	Chytridiomycota	Rhizophlyctidomycetes	Rhizophlyctidales	Rhizophlyctidaceae	Rhizophlyctis
ASV208	3	40	0.00228578442129911	0.176402640380762	0.203889016613627	M10	-0.944911183	0.666666666666667	Connectors	Ascomycota	Sordariomycetes	Hypocreales	Hypocreales_fam_Incertae_sedis	Hypocreales_gen_Incertae_sedis
ASV338	5	182	0.00251423995190519	0.399169213230534	0.304119324484026	M3	0.98652850054361	0.32	Peripheral nodes
ASV345	4	67	0.00226094187032287	0.244845600542103	0.0760298311210064	M7	1.04083299973307	0.375	Peripheral nodes	Ascomycota	Pezizomycetes	Pezizales	Pezizales_fam_Incertae_sedis	Pezizales_gen_Incertae_sedis
ASV322	7	235	0.00255173746695232	0.425017948786962	0.0806682558313065	M1	1.10407831326798	0.448979591836735	Peripheral nodes	Ascomycota	Eurotiomycetes	Chaetothyriales	Trichomeriaceae	Knufia
ASV348	4	103	0.00236000667669849	0.173550696969977	0.0855083511811849	M4	-0.59914469	0.625	Connectors	Basidiomycota	Agaricomycetes	Cantharellales	Ceratobasidiaceae	Ceratobasidium
ASV361	4	99	0.00232201997949038	0.165302413798526	0.106482097697325	M5	0.630597004559667	0.375	Peripheral nodes	Ascomycota	Pezizomycetes	Pezizales	Pezizales_fam_Incertae_sedis	Pezizales_gen_Incertae_sedis
ASV369	7	347	0.00273051941063968	0.546404746021724	0.0752231485626934	M7	0	0.775510204081633	Connectors	Glomeromycota	Glomeromycetes	Glomerales	Glomeraceae	Rhizophagus
ASV380	4	302	0.00262712884032155	0.271422450008193	0.306741042798543	M10	-0.944911183	0.75	Connectors
ASV393	1	0	0.00187733004063064	0.0549336841097805	0.0855083511811849	M4	-1.497861724	0	Peripheral nodes	Ascomycota	Sordariomycetes	Sordariales	Lasiosphaeriaceae	Schizothecium
ASV86	3	15	0.00222184312793821	0.21344188494076	0.0794582319938369	M7	0	0.444444444444444	Peripheral nodes	Ascomycota	Leotiomycetes	Erysiphales	Erysiphaceae	Blumeria
ASV162	5	83	0.00247822507920737	0.497533952277024	0.0782482081563673	M1	-0.044163133	0.56	Peripheral nodes	Ascomycota	Leotiomycetes	Helotiales
ASV425	1	0	0.00179819571778593	0.0431513552491006	1.07349281447511	M3	-1.062415308	0	Peripheral nodes	Ascomycota	Sordariomycetes	Coniochaetales	Coniochaetaceae	Coniochaeta
ASV422	6	235	0.00260134369588994	0.312114110558573	0.138346058750691	M2	0.998601506580127	0.5	Peripheral nodes	Ascomycota	Sordariomycetes	Hypocreales	Nectriaceae	Thelonectria
ASV426	2	36	0.0019941921350478	0.0822327420358008	0.19541884975134	M9	-0.724568837	0.5	Peripheral nodes	Ascomycota	Sordariomycetes	Coniochaetales	Coniochaetaceae	Coniochaeta
ASV241	6	162	0.00231944199464702	0.366075496432414	0.212560854115493	M5	1.49050201077739	0.5	Peripheral nodes	Ascomycota	Dothideomycetes	Pleosporales	Pleosporales_fam_Incertae_sedis	Pleosporales_gen_Incertae_sedis
ASV427	2	32	0.00216190866243962	0.0698187595782053	0.208930782603084	M2	-1.305863509	0.5	Peripheral nodes	Ascomycota	Archaeorhizomycetes	Archaeorhizomycetales	Archaeorhizomycetaceae	Archaeorhizomyces
ASV430	4	96	0.00225651409841897	0.221949528313219	0.199452262542905	M8	-1.130667542	0.75	Connectors	Ascomycota	Dothideomycetes	Capnodiales	Capnodiaceae	Chaetocapnodium
ASV444	5	146	0.0024348969403089	0.231402554077862	0.14419450729846	M4	0.299572344757639	0.56	Peripheral nodes
ASV325	7	223	0.00249972844397822	0.421653625957084	0.282540566049151	M2	0.230446501518491	0.73469387755102	Connectors	Ascomycota	Ascomycota_cls_Incertae_sedis	Ascomycota_ord_Incertae_sedis	Ascomycota_fam_Incertae_sedis	Ascomycota_gen_Incertae_sedis
ASV457	4	134	0.00254414098188431	0.326423940738942	0.20005727446164	M9	-0.724568837	0.75	Connectors
ASV451	7	348	0.00273956553899652	0.428628434369331	0.131287586365451	M5	-0.229308002	0.775510204081633	Connectors	Ascomycota	Sordariomycetes	Sordariales	Sordariales_fam_Incertae_sedis	Sordariales_gen_Incertae_sedis
ASV467	4	51	0.00246587480324064	0.382565093725465	0.0834916447854023	M6	-1.089430573	0.75	Connectors	Ascomycota	Eurotiomycetes	Verrucariales	Verrucariaceae	Endocarpon
ASV481	1	0	0.00184404494010373	0.0826732173814767	0.175453456433092	M7	-1.040833	0	Peripheral nodes	Basidiomycota	Agaricomycetes	Sebacinales
ASV485	7	309	0.00266325759859099	0.51766057307149	0.13612768171533	M8	-0.301511345	0.775510204081633	Connectors	Basidiomycota	Agaricomycetes	Auriculariales	Auriculariales_fam_Incertae_sedis	Oliveonia
ASV490	5	160	0.00246864067662801	0.379115158905512	0.108902145372264	M2	0.230446501518491	0.56	Peripheral nodes
ASV497	7	362	0.00263053338777647	0.367997171563667	0.589684950126851	M7	2.08166599946613	0.612244897959184	Peripheral nodes	Basidiomycota	Agaricomycetes	Agaricales	Clavariaceae	Clavulinopsis
ASV525	1	0	0.00196590064602323	0.0603944617796105	0.203082334055314	M3	-1.062415308	0	Peripheral nodes	Basidiomycota	Agaricomycetes	Agaricales	Entolomataceae	Entoloma
ASV557	2	11	0.00216056099685519	0.193843501679081	0.106683768336903	M2	-1.305863509	0.5	Peripheral nodes	Ascomycota	Orbiliomycetes	Orbiliales	Orbiliaceae	Orbiliaceae_gen_Incertae_sedis
ASV329	5	170	0.002543552521348	0.285099837412264	0.0740131247252238	M6	-0.378932373	0.72	Connectors	Ascomycota	Eurotiomycetes	Chaetothyriales	Herpotrichiellaceae	Cladophialophora
ASV574	5	345	0.00268113256333201	0.300008179236069	0.0873233869373893	M6	-0.378932373	0.72	Connectors	Fungi_phy_Incertae_sedis	Fungi_cls_Incertae_sedis	Fungi_ord_Incertae_sedis	Fungi_fam_Incertae_sedis	Fungi_gen_Incertae_sedis
ASV593	7	454	0.00260059397444025	0.360088010183382	0.144396177938039	M10	0.377964473009227	0.816326530612245	Connectors	Ascomycota	Sordariomycetes	Sordariales	Lasiosphaeriaceae	Schizothecium
ASV595	5	186	0.00261049377702977	0.324070953581189	0.536645571917767	M1	-0.044163133	0.56	Peripheral nodes	Ascomycota	Sordariomycetes	Sordariales	Lasiosphaeriaceae	Apiosordaria
ASV621	6	417	0.00263466778467862	0.33469411433542	0.0709880651315498	M6	0.33156582670097	0.666666666666667	Connectors	Ascomycota	Eurotiomycetes	Chaetothyriales	Herpotrichiellaceae
ASV643	3	30	0.00215913590523309	0.235000931745746	0.100633649149555	M5	-1.089213008	0.666666666666667	Connectors	Ascomycota	Ascomycota_cls_Incertae_sedis	Ascomycota_ord_Incertae_sedis	Ascomycota_fam_Incertae_sedis	Ascomycota_gen_Incertae_sedis
ASV649	5	117	0.00248220563902327	0.396691522650981	0.073408112806489	M5	-0.229308002	0.72	Connectors	Ascomycota	Dothideomycetes	Mycosphaerellales	Teratosphaeriaceae	Lapidomyces
ASV650	1	0	0.00204060754871658	0.15047102960445	0.0994236253120853	M1	-1.192404578	0	Peripheral nodes	Basidiomycota	Agaricomycetes	Agaricales	Clavariaceae	Clavaria
ASV616	6	136	0.00248875699949582	0.443882191217251	0.124027443340634	M1	-0.618283855	0.777777777777778	Connectors
ASV696	3	79	0.0021769558830956	0.122721122199755	0.313597844544204	M8	-1.130667542	0.666666666666667	Connectors	Ascomycota	Orbiliomycetes	Orbiliales	Orbiliales_fam_Incertae_sedis	Orbiliales_gen_Incertae_sedis
ASV716	7	244	0.00259608834735367	0.470156713657137	0.0857100218207632	M8	2.18595724818879	0.448979591836735	Peripheral nodes	Basidiomycota	Agaricomycetes	Agaricales	Clavariaceae	Clavulinopsis
ASV133	6	225	0.00260590073826151	0.416650100682261	0.106683768336903	M1	-0.044163133	0.666666666666667	Connectors	Ascomycota	Dothideomycetes	Mycosphaerellales	Teratosphaeriaceae	Teratosphaeriaceae_gen_Incertae_sedis
ASV725	2	17	0.00202337649746133	0.0903384250863942	0.0730047715273324	M10	0.377964473009227	0	Peripheral nodes
ASV553	2	6	0.00203411198949898	0.102051352197694	0.163756559337552	M3	-0.379434039	0	Peripheral nodes	Ascomycota	Dothideomycetes	Pleosporales	Phaeosphaeriaceae	Paraphoma
ASV774	6	211	0.00269321928196301	0.470268817090544	0.103658708743229	M4	-0.59914469	0.722222222222222	Connectors	Rozellomycota	Rozellomycota_cls_Incertae_sedis	Rozellomycota_ord_Incertae_sedis	Rozellomycota_fam_Incertae_sedis	Rozellomycota_gen_Incertae_sedis
ASV762	1	0	0.00186024365152972	0.0656765471983782	0.298674217215412	M11	-0.447213595	0	Peripheral nodes	Basidiomycota	Agaricomycetes	Agaricales	Strophariaceae
ASV808	4	71	0.00222636526543168	0.177572605809723	0.0873233869373893	M4	0.299572344757639	0.375	Peripheral nodes	Basidiomycota	Agaricomycetes	Sebacinales
ASV815	5	99	0.00227419492371722	0.204954126430988	0.366032210834553	M8	0.527644853011086	0.48	Peripheral nodes
ASV819	3	36	0.00227558683412468	0.168640484100449	0.0871217162978111	M6	-0.378932373	0.444444444444444	Peripheral nodes	Basidiomycota	Agaricomycetes	Sebacinales	Sebacinales_fam_Incertae_sedis	Sebacinales_gen_Incertae_sedis
ASV116	8	357	0.00256838449482411	0.394628897298051	0.274675411105599	M6	2.46306042692149	0.375	Peripheral nodes	Basidiomycota	Agaricomycetes	Polyporales	Polyporaceae	Polyporus
ASV915	4	183	0.00224362464028753	0.153556772469309	0.0937768474038939	M2	0.230446501518491	0.375	Peripheral nodes	Ascomycota	Dothideomycetes	Tubeufiales	Tubeufiaceae	Tubeufiaceae_gen_Incertae_sedis
ASV949	5	221	0.00261193033213036	0.368002906409608	0.0818782796687761	M7	-1.040833	0.8	Connectors
ASV971	6	186	0.00245593757228274	0.347044212104551	0.126245820375995	M2	0.998601506580127	0.5	Peripheral nodes
ASV263	5	96	0.00252269555570622	0.376980866780126	0.0990202840329288	M8	-0.301511345	0.72	Connectors	Ascomycota	Ascomycota_cls_Incertae_sedis	Ascomycota_ord_Incertae_sedis	Ascomycota_fam_Incertae_sedis	Ascomycota_gen_Incertae_sedis
ASV1050	3	36	0.00235845386217335	0.257348004988351	0.0748198072835368	M1	-0.044163133	0	Peripheral nodes
ASV1152	6	232	0.00274469274078426	0.51901993908858	0.127052502934308	M8	-0.301511345	0.722222222222222	Connectors	Ascomycota	Leotiomycetes	Erysiphales	Erysiphaceae	Blumeria
ASV1189	4	210	0.00231290194704802	0.153295978108387	0.0968019069975679	M4	1.19828937903056	0	Peripheral nodes	Basidiomycota	Agaricomycetes	Auriculariales
ASV1413	4	110	0.00245231174011498	0.264264519360255	0.0808699264708848	M1	-0.044163133	0.375	Peripheral nodes	Basidiomycota	Agaricomycetes	Agaricales
ASV1553	6	178	0.0025218323782178	0.348676286144565	0.108902145372264	M3	-0.379434039	0.777777777777778	Connectors	Ascomycota	Pezizomycetes	Pezizales	Pulvinulaceae	Pulvinulaceae_gen_Incertae_sedis
ASV1564	5	249	0.00261011142971448	0.244004308862559	0.107893792174373	M9	-0.724568837	0.8	Connectors	Ascomycota	Pezizomycetes	Pezizales	Pezizales_fam_Incertae_sedis	Pezizales_gen_Incertae_sedis
ASV1561	4	69	0.00245835367962826	0.358831224747693	0.100431978509977	M1	-0.618283855	0.5	Peripheral nodes	Basidiomycota	Agaricomycetes	Sebacinales	Serendipitaceae	Serendipita
ASV1631	6	190	0.00237330495838524	0.312171461681977	0.0818782796687761	M7	-1.040833	0.777777777777778	Connectors	Ascomycota	Eurotiomycetes	Verrucariales	Verrucariaceae	Endocarpon
ASV1645	3	72	0.00233986900516678	0.30466563335015	0.0885334107748589	M5	-0.229308002	0.444444444444444	Peripheral nodes	Ascomycota	Leotiomycetes	Helotiales
ASV1674	1	0	0.00178101515801746	0.0250825849331466	0.112128875605516	M4	-1.497861724	0	Peripheral nodes
