# Supplementary material for: Microbial interactions mediate the fairy ring type effects on alpine meadow plant communities on the Tibetan plateau
Source: Environ Microbiome. 2026 Mar 10;21:55. doi: 10.1186/s40793-026-00873-z (PMC13088534; doi:10.1186/s40793-026-00873-z)
Supplement: Supplementary file 2 — Supplementary Material 2 [file 40793_2026_873_MOESM2_ESM.zip › co-occurrence network/fungi/T1/Agrocybe_10on_edge.csv]

Source	Target	Interaction	weight
ASV4	ASV7	+	0.958240517049032
ASV4	ASV47	+	0.962758106734649
ASV4	ASV48	+	0.969184200781206
ASV4	ASV74	+	0.993195761207193
ASV4	ASV77	+	0.927284861695974
ASV4	ASV83	+	0.933574399571988
ASV4	ASV91	+	0.947011417069565
ASV4	ASV171	-	0.964186384275551
ASV4	ASV257	-	0.995306403611649
ASV4	ASV361	+	0.936632112176531
ASV4	ASV1316	-	1
ASV4	ASV1327	+	0.940543855154158
ASV4	ASV1343	+	0.988228671239451
ASV7	ASV10	+	0.929682672767241
ASV7	ASV13	+	0.902154826886613
ASV7	ASV48	+	0.972893580602236
ASV7	ASV51	+	0.99725925489047
ASV7	ASV77	+	0.976991515540114
ASV7	ASV81	+	0.947700971411081
ASV7	ASV110	+	0.986017122735769
ASV7	ASV26	-	0.75738479841162
ASV7	ASV309	-	0.960165448493363
ASV7	ASV609	+	1
ASV7	ASV663	+	0.865070914016258
ASV7	ASV1168	+	0.857982021787402
ASV7	ASV1183	+	0.920692753691606
ASV7	ASV1343	+	0.845860642642982
ASV9	ASV149	-	0.930645871780252
ASV9	ASV221	-	0.81608257955915
ASV9	ASV65	-	0.855932961859192
ASV10	ASV40	-	0.88707712536018
ASV10	ASV174	-	0.892557929827155
ASV10	ASV192	-	0.935071674483561
ASV10	ASV215	-	0.866046479503988
ASV10	ASV257	+	0.904998899144665
ASV10	ASV296	+	0.924639363641821
ASV10	ASV92	+	0.795573476907887
ASV13	ASV208	-	0.792133993383232
ASV13	ASV417	-	0.738694474892463
ASV13	ASV1226	-	0.925077874159833
ASV13	ASV1316	+	0.887935189280535
ASV17	ASV12	+	0.747912471875504
ASV17	ASV285	-	0.928322428967978
ASV17	ASV320	-	0.849478875871768
ASV18	ASV352	-	0.655898319103781
ASV18	ASV541	-	0.837229792468146
ASV18	ASV839	+	0.957427165581303
ASV21	ASV30	-	1
ASV21	ASV40	-	0.943599979290221
ASV21	ASV47	-	0.89701732572617
ASV21	ASV101	-	0.693863584383733
ASV21	ASV118	+	0.952005492374869
ASV21	ASV121	+	0.988360584846622
ASV21	ASV137	+	0.930341857586033
ASV21	ASV140	+	0.925274271286669
ASV21	ASV178	+	0.988915275512394
ASV21	ASV182	+	0.984123085073402
ASV21	ASV1095	+	0.888061081177591
ASV27	ASV83	-	0.893876612026981
ASV27	ASV104	-	0.878629115174484
ASV27	ASV114	-	0.642479596984394
ASV27	ASV6	+	0.831567611810532
ASV27	ASV214	-	0.783035004430448
ASV27	ASV272	+	0.915677449394629
ASV27	ASV378	-	0.786761177454562
ASV27	ASV194	-	0.840928794877879
ASV27	ASV422	-	0.798904571129001
ASV27	ASV561	+	0.919427319018226
ASV30	ASV96	+	0.942824227001152
ASV30	ASV107	-	0.96410455003533
ASV30	ASV79	-	0.960805461222342
ASV30	ASV317	-	0.793327503124038
ASV30	ASV495	+	1
ASV30	ASV541	+	1
ASV30	ASV566	+	0.847778125214054
ASV30	ASV759	+	0.783575250373087
ASV30	ASV929	-	0.938837503520984
ASV33	ASV71	-	0.970937828105455
ASV33	ASV187	+	0.823254371036083
ASV33	ASV258	-	0.772503240051534
ASV33	ASV285	+	0.971440360599758
ASV3	ASV121	-	0.975185528830715
ASV3	ASV200	+	0.761725156899453
ASV3	ASV46	-	0.683489389235839
ASV3	ASV92	+	0.964520581269185
ASV3	ASV451	-	0.947472703202254
ASV3	ASV450	+	0.862111360359201
ASV3	ASV541	-	0.798557873755109
ASV3	ASV563	-	0.776382685710463
ASV3	ASV930	+	0.875385719713941
ASV3	ASV943	+	0.852571738124327
ASV3	ASV1096	+	0.952390872467306
ASV3	ASV1316	-	0.862813494615919
ASV34	ASV42	-	0.838914481807156
ASV34	ASV47	+	0.926123412896848
ASV34	ASV140	-	0.927394559938856
ASV34	ASV244	-	0.97566442906952
ASV34	ASV65	-	0.870154335353472
ASV34	ASV257	-	0.979885268247265
ASV34	ASV279	-	0.915967468203652
ASV34	ASV280	-	0.988336500775935
ASV34	ASV317	-	0.836848353877629
ASV34	ASV320	-	0.899129424557953
ASV34	ASV348	-	0.93099417266507
ASV34	ASV417	-	0.88964661244905
ASV34	ASV482	-	0.859574928846159
ASV34	ASV894	+	0.821782850836172
ASV40	ASV110	-	0.767104594598665
ASV40	ASV171	-	1
ASV40	ASV309	-	1
ASV40	ASV430	-	0.838830711953496
ASV40	ASV451	-	1
ASV40	ASV467	-	0.671491402636418
ASV40	ASV716	-	0.790997463454908
ASV38	ASV12	-	0.969841926337209
ASV38	ASV150	-	0.825948805663824
ASV38	ASV179	+	0.56606525615469
ASV38	ASV201	-	0.961550506526548
ASV38	ASV159	-	0.919030664612279
ASV38	ASV79	-	0.870893523449106
ASV38	ASV218	+	0.948564151837809
ASV38	ASV46	+	0.882575681186534
ASV38	ASV240	+	0.94043104043152
ASV38	ASV236	+	0.972632888313832
ASV38	ASV288	+	0.824389582792043
ASV38	ASV271	+	0.897685063585983
ASV38	ASV317	+	0.797055555571072
ASV38	ASV92	-	0.797248168378825
ASV38	ASV448	+	0.871938705619356
ASV38	ASV561	-	0.959637399255274
ASV42	ASV48	-	0.900633115370266
ASV42	ASV84	-	1
ASV42	ASV121	-	1
ASV42	ASV178	+	0.972422353084675
ASV42	ASV44	+	0.997849625896835
ASV42	ASV393	-	0.990794044771154
ASV42	ASV495	+	0.708456368945203
ASV42	ASV1258	-	0.980147088441726
ASV42	ASV961	-	0.963995497671984
ASV47	ASV2	-	0.772487673440902
ASV47	ASV272	-	0.927826653551157
ASV47	ASV288	-	0.905335666925214
ASV47	ASV835	-	0.63167081965009
ASV47	ASV943	-	0.907959156488224
ASV47	ASV978	+	0.804152235659397
ASV47	ASV961	-	0.947901598653074
ASV48	ASV215	-	0.646052625117332
ASV48	ASV218	+	0.725744904830309
ASV48	ASV46	+	0.751420457177003
ASV48	ASV221	+	0.954507092851246
ASV48	ASV65	+	0.950983839528865
ASV48	ASV303	+	0.863926948627066
ASV48	ASV574	-	0.942148712720365
ASV51	ASV943	-	0.952594764275808
ASV53	ASV102	-	0.993342878142258
ASV53	ASV250	-	1
ASV53	ASV782	-	0.844458992694523
ASV1	ASV201	+	0.9384911896011
ASV1	ASV417	+	0.930972183330122
ASV1	ASV442	+	0.772262959042961
ASV1	ASV448	-	0.889700459455218
ASV1	ASV457	-	0.754622966198812
ASV1	ASV451	-	0.85056285246664
ASV1	ASV930	-	0.946674379241244
ASV66	ASV244	+	0.972191017791082
ASV66	ASV414	-	0.966698158130346
ASV66	ASV1095	-	0.957819030108993
ASV74	ASV96	-	0.910802634003179
ASV74	ASV107	-	1
ASV74	ASV109	-	0.93009993442666
ASV74	ASV118	+	0.974733084263346
ASV74	ASV179	-	0.801669797169938
ASV74	ASV309	-	0.874548912411397
ASV74	ASV422	+	0.925496162929366
ASV74	ASV426	-	0.969600348780863
ASV74	ASV241	-	0.909873163443058
ASV74	ASV451	+	0.928372516378329
ASV74	ASV563	-	0.745464574537564
ASV74	ASV683	-	0.808464213457893
ASV77	ASV144	-	0.75688724586207
ASV77	ASV204	-	0.71056329474551
ASV77	ASV255	+	0.881700580750058
ASV77	ASV322	-	0.908917174722767
ASV77	ASV352	-	0.933352661384093
ASV77	ASV414	-	0.927777829770811
ASV77	ASV430	+	0.940052616653355
ASV77	ASV75	-	0.913902683497284
ASV81	ASV71	-	1
ASV81	ASV407	-	0.879014616189162
ASV81	ASV437	-	1
ASV81	ASV451	-	0.991640895229019
ASV81	ASV75	-	0.975329916450171
ASV81	ASV508	-	1
ASV81	ASV643	-	0.953373009531962
ASV83	ASV90	-	0.983227842567395
ASV83	ASV200	-	0.918440370145047
ASV83	ASV97	+	0.975391018941212
ASV83	ASV255	-	0.925380137151908
ASV83	ASV390	-	1
ASV83	ASV423	-	1
ASV83	ASV609	-	0.878234920558501
ASV84	ASV6	+	0.948814963783627
ASV84	ASV149	-	1
ASV84	ASV348	-	0.691714743558605
ASV84	ASV378	-	0.908353428486905
ASV84	ASV417	+	0.923621359603433
ASV84	ASV545	+	0.80237129523012
ASV90	ASV143	+	0.924886911262421
ASV90	ASV214	-	1
ASV90	ASV297	-	0.814997488158117
ASV90	ASV495	-	0.876716632606988
ASV90	ASV643	-	0.898322206511603
ASV90	ASV1442	+	0.837091700749788
ASV91	ASV102	-	0.88791731936316
ASV91	ASV121	-	0.915716773481943
ASV91	ASV144	-	1
ASV91	ASV174	-	0.91353343952746
ASV91	ASV344	+	0.842337295975036
ASV91	ASV32	+	0.949752386631582
ASV91	ASV716	-	0.78581350515236
ASV91	ASV961	-	0.957031735031703
ASV96	ASV35	-	0.909384335310157
ASV96	ASV599	+	0.845326489059765
ASV96	ASV723	-	0.884157356614159
ASV101	ASV159	+	0.921219047430877
ASV101	ASV250	+	0.855184829482685
ASV101	ASV650	-	0.908459491718394
ASV101	ASV284	-	0.706044343438464
ASV101	ASV782	+	0.94486783785673
ASV102	ASV107	-	0.958293677132172
ASV102	ASV121	+	0.653657802112928
ASV102	ASV200	-	0.909800983417649
ASV102	ASV46	+	0.899648982897293
ASV102	ASV489	+	0.879871964170772
ASV102	ASV1442	-	0.771077742302369
ASV104	ASV109	+	0.740529174176307
ASV104	ASV160	-	0.794347297601116
ASV104	ASV165	-	0.916623639502228
ASV104	ASV943	-	0.813450990900993
ASV104	ASV1053	-	0.866404510812698
ASV85	ASV97	+	0.884468887036693
ASV85	ASV255	-	0.831155964845599
ASV85	ASV650	+	0.965110818879858
ASV85	ASV1316	-	0.888520478477496
ASV68	ASV26	+	0.946511559347433
ASV68	ASV179	-	0.769289722852822
ASV68	ASV257	-	0.959524780550704
ASV68	ASV348	+	0.826753367019937
ASV68	ASV417	+	0.923265462192541
ASV68	ASV437	-	0.897503033193666
ASV68	ASV482	+	0.897291043061331
ASV68	ASV541	-	0.701794397585166
ASV68	ASV598	-	0.886289590735611
ASV68	ASV805	-	0.901655982233527
ASV107	ASV71	-	0.897030721040933
ASV107	ASV79	-	0.889670769063344
ASV107	ASV240	+	0.864373444975701
ASV107	ASV280	-	0.938341545121774
ASV107	ASV250	-	0.913542251168566
ASV107	ASV208	-	0.955361216954565
ASV107	ASV407	-	0.898088554186582
ASV107	ASV430	-	0.962149148360195
ASV107	ASV461	-	0.968253000719782
ASV107	ASV450	-	0.915223649363273
ASV107	ASV495	-	0.918108650236827
ASV107	ASV508	-	0.970066538580667
ASV107	ASV650	-	0.92831513958569
ASV107	ASV663	-	0.932442720028067
ASV107	ASV741	-	0.83557266828532
ASV107	ASV806	+	0.826430301766542
ASV107	ASV845	-	0.85006635603098
ASV107	ASV1258	-	0.917667139696836
ASV109	ASV123	+	0.967215568317135
ASV109	ASV140	-	0.910595845318084
ASV109	ASV160	-	0.914401694583192
ASV109	ASV236	+	0.807185908137167
ASV109	ASV272	+	0.749401899485297
ASV109	ASV303	-	0.674220239529323
ASV109	ASV314	-	0.732739571650871
ASV109	ASV643	-	0.974369597297061
ASV109	ASV759	-	0.872269821557228
ASV109	ASV1016	-	0.989613023243964
ASV109	ASV1034	-	0.838215443297428
ASV110	ASV174	+	1
ASV110	ASV313	+	0.966855155187696
ASV110	ASV378	-	0.972337753565848
ASV110	ASV407	+	0.969632013919498
ASV110	ASV495	-	0.892542590120142
ASV110	ASV609	+	0.810624266454193
ASV110	ASV598	+	0.964285437481643
ASV110	ASV1302	-	0.787675840023371
ASV110	ASV1364	+	0.798838697096736
ASV2	ASV390	-	0.959215986977214
ASV2	ASV194	-	0.960140645764284
ASV2	ASV422	-	0.972638509405002
ASV2	ASV426	-	0.944468948657741
ASV2	ASV482	-	0.933812387780883
ASV2	ASV489	-	0.96004510457744
ASV2	ASV663	-	0.900874688020489
ASV2	ASV845	-	0.930969742653754
ASV2	ASV1258	+	0.927799211239781
ASV2	ASV1343	-	0.92116935509627
ASV111	ASV121	-	0.967759450369805
ASV111	ASV214	+	0.932585237453434
ASV111	ASV35	+	0.755017261732155
ASV111	ASV467	-	0.918761214113629
ASV71	ASV563	-	0.847882445548835
ASV71	ASV894	-	1
ASV114	ASV143	-	0.634860180047096
ASV114	ASV208	-	0.679511312483786
ASV114	ASV741	-	0.962196480891155
ASV118	ASV508	+	0.888862936900634
ASV118	ASV563	+	0.928148527577705
ASV118	ASV843	-	1
ASV121	ASV123	-	0.950253483007201
ASV121	ASV191	-	0.953330078961569
ASV121	ASV188	-	0.927634505543328
ASV121	ASV195	-	0.873801929273944
ASV121	ASV159	-	0.940335747021967
ASV121	ASV204	-	0.933777873145364
ASV121	ASV244	-	0.932605041251748
ASV121	ASV65	-	0.93689624247295
ASV121	ASV285	-	0.888823485088387
ASV121	ASV297	+	0.747476157598269
ASV121	ASV313	-	0.791229371604321
ASV121	ASV390	-	0.906542542626884
ASV121	ASV461	+	0.947915932297066
ASV121	ASV489	-	0.874049377709821
ASV121	ASV561	-	0.922752074972793
ASV121	ASV930	+	0.746251317361671
ASV121	ASV1016	+	0.930444957544601
ASV121	ASV1053	+	0.92372884438695
ASV123	ASV173	-	0.980641339478386
ASV123	ASV393	-	0.922616957480356
ASV123	ASV423	+	0.833913941158721
ASV123	ASV467	+	0.905482849204054
ASV123	ASV508	+	0.919354154849159
ASV12	ASV663	-	1
ASV12	ASV723	-	1
ASV12	ASV741	-	0.663870999665561
ASV12	ASV978	-	0.9229195680915
ASV12	ASV1183	+	0.852927920548693
ASV127	ASV137	-	0.872949986205145
ASV127	ASV192	-	1
ASV127	ASV285	-	1
ASV127	ASV303	-	0.819081652142985
ASV127	ASV348	-	0.857040349711315
ASV127	ASV352	-	0.938161192127225
ASV127	ASV407	-	0.858391801005394
ASV127	ASV508	-	1
ASV127	ASV1053	+	0.92269649101598
ASV127	ASV1258	-	0.830294775433172
ASV130	ASV46	+	0.876224155359142
ASV130	ASV257	+	0.898007314141609
ASV130	ASV334	+	0.735579918136291
ASV130	ASV361	-	0.82731749546274
ASV130	ASV741	+	0.819703424818183
ASV130	ASV843	-	0.895996726563051
ASV130	ASV845	-	0.946450686089745
ASV130	ASV894	-	0.701577746928394
ASV130	ASV1034	+	0.823392184774698
ASV137	ASV26	+	0.837070443944375
ASV137	ASV258	-	0.833984873378057
ASV137	ASV839	+	0.712541326941315
ASV137	ASV1035	-	0.910759913549512
ASV137	ASV1183	-	0.745197734893647
ASV140	ASV204	-	0.783200177163386
ASV140	ASV782	-	0.897088924273572
ASV140	ASV845	-	0.713051429345382
ASV140	ASV1168	+	0.931463454389229
ASV140	ASV1183	+	0.806828772227062
ASV26	ASV144	-	0.804973969412835
ASV26	ASV97	+	0.811912345276858
ASV26	ASV320	-	0.831275746120003
ASV26	ASV327	+	0.945871433942361
ASV26	ASV361	-	0.835900097942176
ASV26	ASV451	-	0.934939412611025
ASV26	ASV978	-	0.943839137055094
ASV143	ASV344	+	0.695709741010933
ASV143	ASV741	-	0.790294618134118
ASV143	ASV1001	+	0.900496847895741
ASV144	ASV173	-	0.762822526509835
ASV144	ASV182	-	0.862817321804323
ASV144	ASV195	-	0.846688652386511
ASV144	ASV79	+	0.990398501979604
ASV144	ASV236	-	0.888525859768121
ASV144	ASV334	+	0.954865980089074
ASV144	ASV437	-	0.889888587170391
ASV144	ASV450	-	0.906896965745628
ASV144	ASV835	+	0.795279265430635
ASV6	ASV65	-	0.932921575246802
ASV6	ASV255	-	0.646548383865393
ASV6	ASV257	-	0.671399336919009
ASV6	ASV296	+	0.914892835681303
ASV6	ASV348	+	0.959842316236188
ASV6	ASV407	-	0.93267284750026
ASV6	ASV467	+	0.813450775989149
ASV6	ASV561	-	0.833877109394658
ASV6	ASV759	-	1
ASV6	ASV806	-	1
ASV6	ASV1053	-	0.705323786352898
ASV149	ASV327	-	0.844819564319288
ASV149	ASV459	+	0.693779812117742
ASV149	ASV467	+	0.945787970304364
ASV149	ASV75	+	0.924241267899037
ASV149	ASV489	+	0.786983229251427
ASV149	ASV32	+	0.882887668905214
ASV149	ASV511	+	0.91588235477799
ASV149	ASV284	+	0.951579878312307
ASV149	ASV683	+	0.940634639638301
ASV149	ASV598	+	0.850204379646056
ASV149	ASV929	+	0.730023518769411
ASV149	ASV1302	+	0.938093804157234
ASV150	ASV191	-	0.86960409135955
ASV150	ASV201	+	0.793958633671807
ASV150	ASV218	+	0.843584053962752
ASV150	ASV317	-	0.724289503501431
ASV150	ASV208	-	0.924947075087357
ASV150	ASV348	-	0.875309478835388
ASV150	ASV194	-	0.923815607962328
ASV150	ASV423	-	0.785318325745535
ASV150	ASV451	+	0.909921452022395
ASV150	ASV608	+	0.864741632835434
ASV150	ASV1168	+	0.914576874147248
ASV160	ASV178	-	0.862205217716517
ASV160	ASV334	-	0.880854939969671
ASV160	ASV442	+	0.762356698222009
ASV160	ASV599	-	1
ASV160	ASV643	-	1
ASV160	ASV284	-	0.838062981586033
ASV160	ASV843	-	0.783039677037491
ASV160	ASV1053	+	0.941608002339754
ASV160	ASV1327	-	0.90178259660039
ASV165	ASV204	-	0.927849522288791
ASV165	ASV271	-	0.98959224802549
ASV165	ASV44	-	0.925552349949797
ASV165	ASV741	-	0.831431876450976
ASV171	ASV97	-	0.869032493502009
ASV171	ASV318	-	0.79664394028048
ASV173	ASV296	+	0.908858988732552
ASV173	ASV309	+	0.954614792927255
ASV173	ASV407	+	0.870964902894382
ASV173	ASV467	-	0.9180188453289
ASV173	ASV75	-	0.894992274316509
ASV173	ASV32	-	0.960485267688167
ASV173	ASV511	-	0.915894681482782
ASV173	ASV284	-	0.858889549343521
ASV173	ASV683	-	0.916881027328013
ASV173	ASV929	-	0.88356839940772
ASV173	ASV978	-	0.819949802220696
ASV173	ASV1302	-	0.84526388615644
ASV174	ASV201	+	0.929003270941394
ASV174	ASV214	-	0.943360678519366
ASV174	ASV97	-	0.973164403305219
ASV174	ASV361	+	0.92438024018417
ASV174	ASV390	+	0.958939104800991
ASV174	ASV422	+	0.919392307960939
ASV174	ASV241	-	0.84112318326767
ASV174	ASV75	-	0.814923151819942
ASV174	ASV495	-	0.871946439310261
ASV174	ASV284	-	0.885946616039646
ASV174	ASV759	-	1
ASV174	ASV1258	-	0.973164049611398
ASV179	ASV805	-	0.935991953669555
ASV178	ASV214	-	0.97914318421744
ASV178	ASV257	+	0.952625094110315
ASV178	ASV285	-	0.966609774118025
ASV178	ASV451	-	0.92853725955418
ASV182	ASV200	-	0.938995916202209
ASV182	ASV285	+	0.96353974000513
ASV182	ASV250	-	0.93148445369803
ASV182	ASV296	-	0.820487653942398
ASV182	ASV314	+	0.969793351809037
ASV182	ASV194	+	0.89694353073475
ASV182	ASV32	-	0.745902289953093
ASV182	ASV723	-	0.818818168216286
ASV182	ASV1442	-	0.903418492144826
ASV187	ASV430	+	0.927768970696015
ASV187	ASV495	+	0.942537121851791
ASV187	ASV806	+	0.921201215955409
ASV187	ASV1051	+	0.909586901621798
ASV191	ASV204	-	0.938348120560925
ASV191	ASV361	-	0.917037082017551
ASV191	ASV430	+	0.949415903068646
ASV191	ASV451	-	0.913587922863619
ASV191	ASV608	+	0.959834476561879
ASV191	ASV845	-	0.84830880929397
ASV188	ASV258	+	0.99985086607342
ASV188	ASV457	+	0.977859263205927
ASV188	ASV541	-	0.962037039610272
ASV188	ASV599	+	0.971284507748747
ASV188	ASV839	-	0.907024872385687
ASV188	ASV1183	+	0.951552249821185
ASV192	ASV79	-	0.59135699753167
ASV192	ASV257	-	0.954727638839701
ASV192	ASV1226	-	0.976539634289788
ASV195	ASV561	-	0.947748418218658
ASV200	ASV159	-	0.812630421543921
ASV200	ASV650	+	0.960657104399836
ASV201	ASV35	+	0.902948179865811
ASV201	ASV258	-	0.857634825951473
ASV201	ASV279	-	0.917110401774248
ASV201	ASV271	+	0.966911465230778
ASV201	ASV208	+	0.937095359239869
ASV201	ASV352	+	0.923510621522954
ASV201	ASV423	-	0.939712455315117
ASV201	ASV489	+	0.812852681813232
ASV201	ASV545	+	0.881972200324955
ASV159	ASV215	-	0.75053651024224
ASV159	ASV255	+	0.89398726799375
ASV204	ASV35	+	1
ASV204	ASV423	+	0.777951268149545
ASV204	ASV467	-	0.844048090387026
ASV204	ASV508	+	0.802298045635096
ASV204	ASV1035	+	0.896388885927242
ASV204	ASV1442	-	0.869403117741177
ASV204	ASV961	-	0.819161172926075
ASV207	ASV65	-	0.758256908576292
ASV207	ASV272	+	0.821233069274586
ASV207	ASV467	-	0.948498316917011
ASV207	ASV759	-	0.909742611097448
ASV207	ASV741	-	0.78426778445996
ASV207	ASV806	-	0.813129972578472
ASV207	ASV894	-	0.968834486645143
ASV79	ASV221	-	0.775043361696329
ASV79	ASV257	-	0.817529646381862
ASV79	ASV313	-	0.927322824971083
ASV79	ASV92	-	0.82378284052675
ASV79	ASV442	+	0.936199028251365
ASV79	ASV835	+	0.700507238592389
ASV79	ASV1364	+	0.848297234136127
ASV79	ASV1442	+	0.840743224689886
ASV214	ASV222	-	0.728921647887434
ASV214	ASV271	-	0.908085879341341
ASV214	ASV482	+	0.907992394055002
ASV215	ASV563	-	0.942897697773414
ASV215	ASV759	+	0.961061854805162
ASV218	ASV609	-	0.881092364324631
ASV218	ASV598	-	1
ASV46	ASV44	-	0.909355007908543
ASV46	ASV643	-	0.948421497224916
ASV222	ASV461	-	0.960270217049893
ASV35	ASV442	-	0.9657509608563
ASV35	ASV650	-	0.927353096207319
ASV35	ASV663	-	0.805175798228295
ASV35	ASV716	-	0.845035271535274
ASV35	ASV806	-	0.949046995315057
ASV35	ASV1034	+	0.886398800519348
ASV35	ASV1364	-	0.839378388354142
ASV97	ASV258	-	0.798659097608356
ASV97	ASV320	-	0.790594611020057
ASV97	ASV194	+	0.993074358415433
ASV97	ASV541	-	0.911767107245592
ASV236	ASV1034	-	0.899299116382759
ASV236	ASV1316	+	0.98110603168423
ASV244	ASV352	+	0.963826875379577
ASV244	ASV609	-	0.919581449070456
ASV255	ASV303	-	0.933355645533497
ASV255	ASV450	+	0.920366711141897
ASV255	ASV284	-	0.934060821102915
ASV255	ASV1001	-	0.921773133675242
ASV257	ASV1183	-	0.928423042462315
ASV258	ASV272	-	0.932742203200051
ASV258	ASV327	-	0.958853709878698
ASV258	ASV92	-	0.88494112757642
ASV258	ASV978	-	0.931043416303723
ASV258	ASV1168	-	0.66023092054263
ASV272	ASV296	-	1
ASV272	ASV303	-	1
ASV272	ASV352	-	0.573423983054192
ASV272	ASV414	-	0.988477427283834
ASV272	ASV75	-	0.812460487388666
ASV272	ASV1053	-	0.731471050225377
ASV279	ASV663	+	0.895763067958567
ASV280	ASV322	-	0.677587100568784
ASV280	ASV361	-	0.759745415560536
ASV280	ASV414	+	0.912133387886875
ASV280	ASV451	+	0.959051184009418
ASV280	ASV561	-	0.942403499816244
ASV280	ASV741	+	0.671693519658403
ASV280	ASV1096	+	0.885160599239826
ASV285	ASV378	-	0.696289795118941
ASV285	ASV437	-	0.665523778902628
ASV285	ASV663	-	0.64666714251936
ASV285	ASV929	-	0.98449494470753
ASV285	ASV1327	-	0.845448011246474
ASV285	ASV1364	-	0.972716116586227
ASV250	ASV271	-	0.896778810481702
ASV250	ASV448	-	0.718915834267344
ASV250	ASV598	-	0.792716760516374
ASV250	ASV806	-	0.728080155978042
ASV250	ASV845	-	0.810078969180527
ASV250	ASV1096	-	0.737325656452388
ASV250	ASV1168	-	0.751338383888062
ASV296	ASV314	-	0.699121271559437
ASV296	ASV393	-	0.79213390162935
ASV296	ASV459	+	0.741307295689442
ASV296	ASV482	-	0.712013692316858
ASV296	ASV843	-	0.636458703047041
ASV296	ASV1001	+	0.775300419887094
ASV296	ASV1258	+	0.69798123714233
ASV297	ASV314	-	0.79789129903588
ASV297	ASV313	-	0.720448912174435
ASV271	ASV737	-	0.91762074893797
ASV309	ASV313	+	0.939485336461578
ASV309	ASV683	-	0.808644590377665
ASV309	ASV1053	-	0.774038584509885
ASV309	ASV1364	+	0.923565192234577
ASV314	ASV327	+	0.86745508279814
ASV314	ASV414	-	0.857699761650442
ASV314	ASV417	-	0.883405282990502
ASV314	ASV450	-	0.687829705991073
ASV314	ASV489	+	0.753870697151201
ASV314	ASV541	+	0.870172970169886
ASV313	ASV489	-	0.862252680256882
ASV313	ASV1258	-	0.901132105713628
ASV313	ASV1364	-	0.833566408244584
ASV318	ASV194	-	0.887619120025589
ASV318	ASV643	-	0.973551206622674
ASV318	ASV683	-	0.879302167409969
ASV318	ASV1016	-	1
ASV44	ASV737	-	0.953138401118772
ASV317	ASV1001	-	0.952478983869724
ASV320	ASV930	+	0.917696468554905
ASV327	ASV663	+	0.843084821488063
ASV92	ASV423	-	0.812992192082344
ASV92	ASV437	+	0.802810692897253
ASV92	ASV574	-	0.672288113775057
ASV92	ASV723	+	0.712731267525325
ASV92	ASV737	+	0.908797264773056
ASV92	ASV1051	-	0.796419227194519
ASV92	ASV961	-	0.808914712338947
ASV208	ASV348	+	0.828270655838414
ASV208	ASV390	+	0.881491159363505
ASV208	ASV75	+	0.84701067475744
ASV208	ASV683	+	0.908047979929313
ASV334	ASV361	+	0.745825656657252
ASV334	ASV430	-	0.789326630584703
ASV334	ASV451	+	0.768446861989711
ASV334	ASV608	-	0.718135707656285
ASV334	ASV782	+	0.916067425304943
ASV334	ASV845	+	0.871841354050686
ASV334	ASV1168	-	0.907392427841419
ASV334	ASV1226	-	0.921210239970311
ASV344	ASV378	-	0.680612266620632
ASV344	ASV194	+	0.666264608949428
ASV344	ASV422	+	0.885501776406334
ASV344	ASV511	+	0.924660644210212
ASV344	ASV566	+	0.868844008833703
ASV344	ASV1302	-	0.955957930728435
ASV322	ASV451	-	0.805804863562985
ASV322	ASV450	-	0.815942430616966
ASV322	ASV32	-	0.961938596635554
ASV322	ASV608	-	0.75866050159565
ASV322	ASV843	-	0.787075765404823
ASV322	ASV1034	-	0.814946925238814
ASV322	ASV1364	-	0.957847948416414
ASV348	ASV393	-	0.832176193968218
ASV361	ASV423	+	0.854460125287205
ASV361	ASV978	-	0.961836273239856
ASV361	ASV1034	-	0.751650385915531
ASV378	ASV194	-	0.848640436566761
ASV194	ASV650	+	0.861761442711702
ASV194	ASV806	-	0.962199840613906
ASV407	ASV241	-	0.919219089362455
ASV407	ASV451	-	0.959960338928004
ASV407	ASV541	-	0.808798107843482
ASV407	ASV839	-	0.802612354213724
ASV407	ASV929	+	0.884459326922136
ASV407	ASV978	-	0.832359217380621
ASV414	ASV284	+	0.943522870537997
ASV414	ASV683	+	0.810823224963651
ASV414	ASV598	-	0.829189847491432
ASV414	ASV943	-	0.777129820263187
ASV417	ASV451	-	0.900893360868163
ASV417	ASV650	-	0.83515588091689
ASV417	ASV843	-	0.768164865659077
ASV423	ASV442	-	0.964548575070651
ASV423	ASV845	-	0.973307486534006
ASV423	ASV1096	+	0.981093950264119
ASV423	ASV1302	-	0.978118422034093
ASV422	ASV482	+	0.927335383392915
ASV422	ASV599	-	0.641773350642064
ASV422	ASV683	-	0.926601940746265
ASV422	ASV1168	+	0.981582989495637
ASV422	ASV1183	+	0.918610923496529
ASV422	ASV1302	-	0.962603040988903
ASV422	ASV1442	-	0.780148577237058
ASV426	ASV511	-	0.712836224725831
ASV426	ASV566	-	0.766782088363953
ASV426	ASV574	-	0.653299429055852
ASV426	ASV1327	-	0.765433209279528
ASV430	ASV1226	+	0.899858876957373
ASV442	ASV843	+	0.981131407762014
ASV457	ASV482	+	0.999303652670961
ASV457	ASV1035	+	0.821431958299492
ASV457	ASV1364	-	0.857044788226626
ASV451	ASV450	+	0.833430890687889
ASV451	ASV930	+	0.916557485836683
ASV459	ASV541	+	0.868755261877146
ASV459	ASV599	+	0.959321030242795
ASV459	ASV835	+	0.846128584401437
ASV459	ASV894	+	0.898342833480049
ASV459	ASV929	+	0.876231251828499
ASV459	ASV1034	-	0.77901506045626
ASV459	ASV1095	-	0.94059332240981
ASV459	ASV1183	-	0.924495256694545
ASV461	ASV32	-	0.940028380095629
ASV461	ASV716	-	0.946809972587773
ASV461	ASV1302	-	0.945111587705053
ASV461	ASV961	-	0.919577223145036
ASV450	ASV32	-	0.90563314024018
ASV450	ASV759	-	0.920304611749698
ASV450	ASV1226	-	0.933405970343452
ASV467	ASV508	-	0.922176987587766
ASV467	ASV930	-	0.93727749133168
ASV482	ASV608	+	0.967153727839096
ASV482	ASV643	+	0.664579666891363
ASV482	ASV744	-	0.61366015130604
ASV495	ASV511	+	0.904234522013471
ASV495	ASV806	+	0.983848008677795
ASV508	ASV643	+	0.724253158496761
ASV508	ASV805	-	0.808958009024892
ASV508	ASV845	+	0.770061396751655
ASV508	ASV1327	-	0.821971929362445
ASV32	ASV599	+	0.899072696331517
ASV32	ASV683	+	0.859301945520384
ASV32	ASV845	-	0.89320698334078
ASV32	ASV894	-	0.837282146444361
ASV32	ASV1168	-	0.691964286739285
ASV32	ASV1183	-	0.736033547884082
ASV32	ASV1302	+	0.760686377649743
ASV32	ASV1442	+	0.96398831807067
ASV511	ASV759	+	0.891385065955424
ASV511	ASV806	+	0.789260590044053
ASV511	ASV805	+	0.893549905777253
ASV511	ASV894	-	0.744256294067922
ASV511	ASV943	+	0.931735183748893
ASV541	ASV545	-	0.846918135484052
ASV541	ASV599	+	0.666724653499689
ASV545	ASV284	+	0.750914229510472
ASV545	ASV683	+	0.735871853959276
ASV545	ASV598	-	0.893508505160708
ASV545	ASV943	-	0.876885599711362
ASV545	ASV1302	+	0.881372665617561
ASV561	ASV284	-	0.760802818999462
ASV561	ASV1016	-	0.867850990957006
ASV561	ASV1442	-	0.928275134256201
ASV566	ASV759	+	0.90374005247455
ASV566	ASV737	+	0.741721166319489
ASV566	ASV1226	+	0.85292408643159
ASV574	ASV782	-	0.802650295250326
ASV574	ASV598	-	0.951790717867594
ASV574	ASV929	-	0.970011942940051
ASV574	ASV1034	+	0.819793144131864
ASV574	ASV1183	-	0.863764618502972
ASV574	ASV1302	-	0.931019905393314
ASV574	ASV961	+	0.864519435122904
ASV599	ASV839	+	0.943206482032147
ASV599	ASV845	+	0.989301590450589
ASV599	ASV1258	-	0.919121980849229
ASV563	ASV598	+	0.82056376876628
ASV563	ASV943	+	0.850322174547826
ASV563	ASV1316	+	0.832311633776552
ASV608	ASV723	-	0.759066099783264
ASV643	ASV845	+	0.968974849323608
ASV643	ASV894	+	0.731119830574414
ASV643	ASV1034	-	0.685106270676623
ASV663	ASV759	-	0.655404004902064
ASV284	ASV1168	+	0.888099002314064
ASV284	ASV1183	-	0.754668222796267
ASV716	ASV737	+	0.95877644087524
ASV716	ASV835	+	0.627717686548622
ASV759	ASV894	+	0.700046960541526
ASV759	ASV930	+	0.941929447293812
ASV759	ASV1168	-	0.952705908087559
ASV737	ASV1258	-	0.84864837525164
ASV839	ASV929	-	0.861888656478121
ASV839	ASV1095	-	0.81417303395797
ASV843	ASV894	+	0.889606974841609
ASV843	ASV929	-	0.966901391835004
ASV843	ASV930	-	0.953420879295761
ASV843	ASV1035	+	0.905433335051401
ASV845	ASV929	+	0.901517345432073
ASV845	ASV930	+	0.985413160454578
ASV845	ASV1442	-	0.686536438313226
ASV894	ASV930	-	0.808133674191503
ASV894	ASV1327	-	0.935667189874607
ASV929	ASV1053	+	0.848563873520254
ASV929	ASV1343	-	0.908306648368826
ASV930	ASV978	+	0.855869697643538
ASV930	ASV1051	-	0.845157518105141
ASV943	ASV1258	+	0.84843866856342
ASV978	ASV1183	+	0.930943069646661
ASV1016	ASV961	+	0.821733963407305
ASV1034	ASV1343	-	0.8043368574616
ASV1035	ASV1053	+	0.812580368441623
ASV1051	ASV1183	-	0.777814329560495
ASV1051	ASV1343	-	0.47138719864169
ASV1053	ASV1226	+	0.852443541717822
ASV1053	ASV1442	+	0.849454494485043
ASV1096	ASV1168	-	0.882976082566378
ASV1096	ASV1226	-	0.871711397594839
ASV1168	ASV1302	-	0.708895580862421
ASV1168	ASV1343	-	0.677705056544855
ASV1168	ASV1364	+	0.736516741486093
ASV1226	ASV1302	+	0.877615860971019
ASV1183	ASV1364	+	0.934346446255989
ASV1302	ASV1327	+	0.858340486479488
ASV1302	ASV1343	+	0.9135928117825
ASV1316	ASV1364	-	0.732261423034791
ASV1327	ASV1343	+	0.852172513722845
ASV1327	ASV961	+	0.874298766866719
