# Supplementary material for: Microbial interactions mediate the fairy ring type effects on alpine meadow plant communities on the Tibetan plateau
Source: Environ Microbiome. 2026 Mar 10;21:55. doi: 10.1186/s40793-026-00873-z (PMC13088534; doi:10.1186/s40793-026-00873-z)
Supplement: Supplementary file 2 — Supplementary Material 2 [file 40793_2026_873_MOESM2_ESM.zip › co-occurrence network/fungi/T1/Agrocybe_10on_node.csv]

ID	degree	betweenness_centrality	closeness_centrality	eigenvector_centrality	Abundance	module	z	p	taxa_roles	phylum	class	order	family	genus
ASV4	13	157	0.00235831930699064	0.614470443138978	0.96304484308589	M2	0.698678391317905	0.662721893491124	Connectors	Ascomycota	Sordariomycetes	Coniochaetales	Coniochaetaceae	Coniochaeta
ASV7	15	335	0.00243110986023517	0.664847265583636	2.61226496079914	M2	2.02079288565794	0.524444444444444	Peripheral nodes	Ascomycota	Sordariomycetes	Coniochaetales	Coniochaetaceae	Coniochaeta
ASV9	3	26	0.00186707562120591	0.105411972657599	4.75605310025194	M2	-1.504845766	0.444444444444444	Peripheral nodes	Basidiomycota	Agaricomycetes	Agaricales	Hygrophoraceae	Hygrocybe
ASV10	8	118	0.00230412743361251	0.35356220457406	3.95945613824609	M5	-0.290232967	0.75	Connectors	Ascomycota	Archaeorhizomycetes	Archaeorhizomycetales	Archaeorhizomycetaceae	Archaeorhizomyces
ASV13	5	75	0.00209994734952649	0.196756480965419	0.45647952830837	M1	-0.862370778	0.56	Peripheral nodes	Ascomycota	Archaeorhizomycetes	Archaeorhizomycetales	Archaeorhizomycetaceae	Archaeorhizomyces
ASV17	3	18	0.00191582111030259	0.09291973751106	3.1024067967577	M3	-0.80976187	0.444444444444444	Peripheral nodes	Ascomycota	Archaeorhizomycetes	Archaeorhizomycetales	Archaeorhizomycetaceae	Archaeorhizomyces
ASV18	3	16	0.00192273280333164	0.0838426306885933	5.71770020045962	M7	-0.134534559	0.444444444444444	Peripheral nodes	Ascomycota	Sordariomycetes	Coniochaetales	Coniochaetaceae	Coniochaeta
ASV21	11	250	0.00233194150259589	0.473372884548916	0.633177523828604	M7	2.48888933778636	0.694214876033058	Connectors	Ascomycota	Archaeorhizomycetes	Archaeorhizomycetales	Archaeorhizomycetaceae	Archaeorhizomyces
ASV27	10	282	0.00231996179646791	0.339514210802337	2.72827761969047	M6	0.690849279707757	0.74	Connectors	Ascomycota	Pezizomycetes	Pezizales	Pezizales_fam_Incertae_sedis	Pezizales_gen_Incertae_sedis
ASV30	10	144	0.00236183687680604	0.514630603147276	0.754664675659589	M1	0.163151228346373	0.7	Connectors	Ascomycota	Archaeorhizomycetes	Archaeorhizomycetales	Archaeorhizomycetaceae	Archaeorhizomyces
ASV33	4	41	0.00198060662995446	0.130545941737458	2.49520399474915	M3	-0.80976187	0.625	Connectors	Ascomycota	Pezizomycetes	Pezizales	Pulvinulaceae	Pulvinulaceae_gen_Incertae_sedis
ASV3	12	364	0.00247977904478496	0.551707088303871	1.36501239914412	M1	1.188673235	0.611111111111111	Peripheral nodes	Ascomycota	Leotiomycetes	Erysiphales	Erysiphaceae	Blumeria
ASV34	14	383	0.00241245751344683	0.488632970331576	0.580296251603036	M5	1.53031927923107	0.744897959183674	Connectors	Ascomycota	Pezizomycotina_cls_Incertae_sedis	Pezizomycotina_ord_Incertae_sedis	Pezizomycotina_fam_Incertae_sedis	Pezizomycotina_gen_Incertae_sedis
ASV40	9	205	0.00228618890846948	0.385428390955733	1.23770131865393	M7	-0.134534559	0.814814814814815	Connectors	Basidiomycota	Agaricomycetes	Agaricales	Agaricales_fam_Incertae_sedis	Agaricales_gen_Incertae_sedis
ASV38	16	617	0.00244114180952513	0.445210979834129	0.438891263757575	M3	1.85768899532762	0.7421875	Connectors	Ascomycota	Leotiomycetes	Helotiales	Helotiales_fam_Incertae_sedis	Leohumicola
ASV42	10	164	0.00227832920232856	0.432824477309881	0.534636650914881	M5	0.923468530570474	0.7	Connectors	Ascomycota	Archaeorhizomycetes	Archaeorhizomycetales	Archaeorhizomycetaceae	Archaeorhizomyces
ASV47	10	267	0.00238559712716737	0.392849088719707	1.39017177095187	M3	0.523963562784713	0.76	Connectors	Mortierellomycota	Mortierellomycetes	Mortierellales	Mortierellaceae	Mortierellaceae_gen_Incertae_sedis
ASV48	10	250	0.00223584415444095	0.3418036491877	0.159575645262176	M2	-0.182731272	0.66	Connectors
ASV51	2	2	0.00180365191649512	0.109227584405447	0.322762126293058	M2	-1.504845766	0	Peripheral nodes	Basidiomycota	Agaricomycetes	Agaricales	Agaricales_fam_Incertae_sedis	Agaricales_gen_Incertae_sedis
ASV53	3	4	0.00181328774600983	0.110472610914631	1.03992070138738	M1	-0.862370778	0	Peripheral nodes
ASV1	7	115	0.00214303400263726	0.290580839799996	0.250312453772566	M5	-0.290232967	0.693877551020408	Connectors
ASV66	3	9	0.00173262608984034	0.0752681410806787	0.345358969490767	M7	-0.134534559	0.444444444444444	Peripheral nodes	Ascomycota	Eurotiomycetes	Onygenales	Onygenales_fam_Incertae_sedis	Onygenales_gen_Incertae_sedis
ASV74	13	316	0.002445424120622	0.619254507273727	0.227599132001673	M2	0.257973559871226	0.698224852071006	Connectors	Basidiomycota	Agaricomycetes	Agaricales	Clavariaceae	Clavaria
ASV77	10	200	0.0023651666381986	0.439372227394917	0.18916120285093	M2	-0.182731272	0.68	Connectors	Mortierellomycota	Mortierellomycetes	Mortierellales	Mortierellaceae	Mortierella
ASV81	8	42	0.00218761872213203	0.437938907344841	0.105063673012031	M4	0.138028327469848	0.59375	Peripheral nodes	Ascomycota	Leotiomycetes	Helotiales
ASV83	9	94	0.00215735153122438	0.336341662684932	0.336972512221514	M6	0.690849279707757	0.641975308641975	Connectors	Ascomycota	Leotiomycetes	Thelebolales	Pseudeurotiaceae	Pseudeurotium
ASV84	7	63	0.00218134635716632	0.298819006554467	0.255903425285402	M5	0.316617781909877	0.489795918367347	Peripheral nodes	Ascomycota	Sordariomycetes	Coniochaetales	Coniochaetaceae	Coniochaeta
ASV90	7	77	0.00215805418672967	0.237307969346844	0.165050138201827	M6	0.690849279707757	0.571428571428571	Peripheral nodes	Ascomycota	Pezizomycetes	Pezizales	Pyronemataceae	Pulvinula
ASV91	9	120	0.00231646901144886	0.524067898023165	0.23726685357595	M2	-0.623436103	0.691358024691358	Connectors	Basidiomycota	Agaricomycetes	Agaricales	Clavariaceae	Clavaria
ASV96	5	27	0.00206841966681252	0.226054240946441	0.148160745090137	M3	-0.80976187	0.72	Connectors	Ascomycota	Pezizomycotina_cls_Incertae_sedis	Pezizomycotina_ord_Incertae_sedis	Pezizomycotina_fam_Incertae_sedis	Pezizomycotina_gen_Incertae_sedis
ASV101	6	133	0.00216579943238319	0.1966602895369	0.2003431458766	M1	-0.862370778	0.666666666666667	Connectors
ASV102	8	174	0.00233643228649969	0.379261969746117	0.843071912706298	M1	0.163151228346373	0.53125	Peripheral nodes	Ascomycota	Pezizomycetes	Pezizales	Pyronemataceae	Pulvinula
ASV104	6	108	0.00219550772208889	0.213934453470819	0.596603251848806	M4	-0.437089704	0.666666666666667	Connectors	Basidiomycota	Agaricomycetes	Agaricales	Agaricales_fam_Incertae_sedis	Agaricales_gen_Incertae_sedis
ASV85	4	27	0.00192851866144949	0.115782427507205	0.407442048997877	M1	-0.862370778	0.375	Peripheral nodes	Fungi_phy_Incertae_sedis	Fungi_cls_Incertae_sedis	Fungi_ord_Incertae_sedis	Fungi_fam_Incertae_sedis	Fungi_gen_Incertae_sedis
ASV68	10	230	0.00232893964437684	0.313357635442537	0.156197766639838	M5	1.53031927923107	0.58	Peripheral nodes	Basidiomycota	Agaricomycetes	Agaricales	Tricholomataceae	Clitocybe
ASV107	21	654	0.00265999537888083	1	0.0809526083629286	M1	3.75247825196658	0.630385487528345	Network hubs	Ascomycota	Dothideomycetes	Pleosporales	Pleosporales_fam_Incertae_sedis	Pleosporales_gen_Incertae_sedis
ASV109	13	408	0.00247342042003902	0.506558792565517	0.120089408952776	M4	2.43850045196731	0.579881656804734	Peripheral nodes	Ascomycota
ASV110	11	203	0.00236372340367443	0.548070771107357	0.261261439651869	M2	1.58008805421126	0.314049586776859	Peripheral nodes
ASV2	11	149	0.0023483314877704	0.524468760145234	0.275821261299878	M6	-0.69084928	0.793388429752066	Connectors	Ascomycota	Leotiomycetes	Erysiphales	Erysiphaceae	Blumeria
ASV111	4	37	0.00209259322710053	0.222373669951851	0.131853744844367	M6	-0.69084928	0.625	Connectors	Basidiomycota	Agaricomycetes	Agaricales	Tricholomataceae	Floccularia
ASV71	5	41	0.00206593555632328	0.254357416016327	0.402433470350962	M4	-0.437089704	0.56	Peripheral nodes	Ascomycota	Dothideomycetes	Pleosporales	Melanommataceae	Melanommataceae_gen_Incertae_sedis
ASV114	4	69	0.00204423214658504	0.0883483767758945	1.19937986807637	M6	0	0.375	Peripheral nodes	Ascomycota	Pezizomycotina_cls_Incertae_sedis	Pezizomycotina_ord_Incertae_sedis	Pezizomycotina_fam_Incertae_sedis	Pezizomycotina_gen_Incertae_sedis
ASV118	5	28	0.00205275402409048	0.256481364728435	0.120555323245512	M4	-0.437089704	0.56	Peripheral nodes	Ascomycota
ASV121	24	989	0.00266180526695349	0.965204963184287	1.03654282276504	M6	3.45424639853879	0.809027777777778	Network hubs	Ascomycota	Sordariomycetes	Sordariomycetes_ord_Incertae_sedis	Sordariomycetes_fam_Incertae_sedis	Sordariomycetes_gen_Incertae_sedis
ASV123	7	42	0.00222742812466141	0.427893260275795	0.381933241470565	M4	-0.437089704	0.73469387755102	Connectors	Ascomycota	Archaeorhizomycetes	Archaeorhizomycetales	Archaeorhizomycetaceae	Archaeorhizomyces
ASV12	7	157	0.0022056921972181	0.25088952959897	0.234704324965901	M3	1.19082627905617	0.448979591836735	Peripheral nodes
ASV127	10	150	0.00230088430600066	0.402764953963377	0.347805019527633	M5	-0.290232967	0.76	Connectors	Ascomycota	Sordariomycetes	Sordariales	Chaetomiaceae	Chaetomium
ASV130	9	149	0.00235555582408111	0.407941054194265	0.903407813615646	M1	-0.349609775	0.666666666666667	Connectors	Mortierellomycota	Mortierellomycetes	Mortierellales	Mortierellales_fam_Incertae_sedis	Mortierellales_gen_Incertae_sedis
ASV137	7	139	0.0022087967331153	0.260113392077715	0.127544037636557	M7	0.739940073395944	0.73469387755102	Connectors	Basidiomycota	Agaricomycetes	Cantharellales	Ceratobasidiaceae	Ceratobasidium
ASV140	8	129	0.00235522850788581	0.425727225263826	0.206283553108988	M7	-1.009009191	0.8125	Connectors	Mortierellomycota	Mortierellomycetes	Mortierellales	Mortierellaceae	Mortierella
ASV26	10	186	0.00228769737950033	0.416305854873882	0.50027547182558	M1	0.163151228346373	0.68	Connectors	Ascomycota	Leotiomycetes	Erysiphales	Erysiphaceae	Blumeria
ASV143	5	77	0.00202154143950313	0.0891440303329727	2.46422069428218	M6	0.690849279707757	0.32	Peripheral nodes	Ascomycota	Sordariomycetes	Sordariales	Lasiosphaeriaceae	Schizothecium
ASV144	12	265	0.00239070058879669	0.507292854227429	2.82192639253046	M1	0.675912231720688	0.666666666666667	Connectors	Basidiomycota	Agaricomycetes	Agaricales	Strophariaceae	Agrocybe
ASV6	13	445	0.00249853530811081	0.553253932522256	0.0895720227785498	M5	0.923468530570474	0.733727810650888	Connectors
ASV149	14	318	0.00246011650578503	0.652468968456305	0.252874982382616	M2	1.58008805421126	0.551020408163265	Peripheral nodes	Fungi_phy_Incertae_sedis	Fungi_cls_Incertae_sedis	Fungi_ord_Incertae_sedis	Fungi_fam_Incertae_sedis	Fungi_gen_Incertae_sedis
ASV150	12	347	0.00244103550556162	0.512123132311117	0.477678628627871	M1	0.675912231720688	0.680555555555556	Connectors	Ascomycota	Sordariomycetes	Sordariales	Lasiosphaeriaceae	Lasiosphaeriaceae_gen_Incertae_sedis
ASV160	11	190	0.00237591414318782	0.492600541931072	0.312279054706491	M4	1.28826438971858	0.628099173553719	Connectors	Mortierellomycota	Mortierellomycetes	Mortierellales	Mortierellaceae	Mortierellaceae_gen_Incertae_sedis
ASV165	5	52	0.00200136469084447	0.137888277543332	0.150490316553818	M3	-0.80976187	0.72	Connectors
ASV171	4	32	0.00192117767801896	0.159495642281564	0.382399155763302	M7	-1.009009191	0.75	Connectors	Ascomycota	Pezizomycetes	Pezizales	Pulvinulaceae	Pulvinulaceae_gen_Incertae_sedis
ASV173	14	220	0.00244036630561339	0.782417011085419	0.11018873023213	M2	1.58008805421126	0.551020408163265	Peripheral nodes	Ascomycota	Pezizomycetes	Pezizales	Pezizales_fam_Incertae_sedis	Pezizales_gen_Incertae_sedis
ASV174	15	329	0.00245927751912514	0.708993267050706	0.166913795372772	M2	0.257973559871226	0.755555555555556	Connectors	Ascomycota	Leotiomycetes	Helotiales	Helotiaceae	Tetracladium
ASV179	4	116	0.0021970899656915	0.127580408969673	0.200925538742521	M5	-0.897083715	0.625	Connectors
ASV178	7	57	0.00219924765631852	0.367993250112378	0.445996456721804	M7	-1.009009191	0.816326530612245	Connectors	Ascomycota	Leotiomycetes	Helotiales	Helotiaceae	Tetracladium
ASV182	11	205	0.00244944849365831	0.493389992400934	0.537082700951746	M1	0.163151228346373	0.727272727272727	Connectors
ASV187	5	29	0.00196139122488648	0.162025587854653	0.301679504546741	M1	-0.862370778	0.56	Peripheral nodes	Basidiomycota	Tremellomycetes	Filobasidiales	Piskurozymaceae	Solicoccozyma
ASV191	8	42	0.00227292305063214	0.495661499367773	0.639583845353728	M1	0.675912231720688	0.40625	Peripheral nodes
ASV188	7	43	0.00216813823696417	0.362912214120078	0.255204553846297	M3	-1.476624586	0.857142857142857	Connectors	Ascomycota	Sordariomycetes	Hypocreales	Hypocreales_fam_Incertae_sedis	Hypocreales_gen_Incertae_sedis
ASV192	5	45	0.00214690681610212	0.211642414318961	0.381117891458277	M5	-0.290232967	0.48	Peripheral nodes	Ascomycota	Orbiliomycetes	Orbiliales	Orbiliaceae	Orbiliaceae_gen_Incertae_sedis
ASV195	3	10	0.00204165315624865	0.191784552753954	0.259397782480924	M6	-0.69084928	0.444444444444444	Peripheral nodes	Ascomycota	Eurotiomycetes	Chaetothyriales	Chaetothyriales_fam_Incertae_sedis	Chaetothyriales_gen_Incertae_sedis
ASV200	6	52	0.00211213888152756	0.226743925587293	0.834336019717493	M1	-0.349609775	0.444444444444444	Peripheral nodes
ASV201	13	287	0.00242719865306099	0.507853672090882	0.906552735091616	M3	1.19082627905617	0.757396449704142	Connectors
ASV159	6	79	0.00216335572060446	0.237462255435257	0.262309746810525	M6	-0.69084928	0.722222222222222	Connectors	Basidiomycota	Agaricomycetes	Agaricales	Psathyrellaceae	Psathyrella
ASV204	12	300	0.00245033880328167	0.547723684749581	0.456828964027922	M3	-0.142899153	0.805555555555556	Connectors	Ascomycota	Pezizomycetes	Pezizales	Pyronemataceae	Marcelleina
ASV207	7	103	0.00222353985686414	0.304191627251307	0.859262434378884	M4	0.138028327469848	0.612244897959184	Peripheral nodes	Ascomycota	Pezizomycetes	Pezizales	Pyronemataceae	Pulvinula
ASV79	13	511	0.00249719238929987	0.547664147522402	0.238198682161423	M1	0.163151228346373	0.72189349112426	Connectors	Ascomycota
ASV214	8	188	0.00213570391428213	0.26161411783712	0.123117851855562	M6	0	0.75	Connectors	Mortierellomycota	Mortierellomycetes	Mortierellales	Mortierellaceae	Mortierella
ASV215	5	63	0.00209904949896499	0.178249489749169	0.851924284268287	M4	-1.012207735	0.72	Connectors	Basidiomycota	Basidiomycota_cls_Incertae_sedis	Basidiomycota_ord_Incertae_sedis	Basidiomycota_fam_Incertae_sedis	Basidiomycota_gen_Incertae_sedis
ASV218	5	57	0.00206917487283671	0.185888641620199	0.242857825088786	M2	-1.064140934	0.56	Peripheral nodes	Basidiomycota	Agaricomycetes	Agaricales	Hygrophoraceae	Hygrocybe
ASV46	7	207	0.00228237909374919	0.258754839295058	0.116012658891334	M1	-0.862370778	0.73469387755102	Connectors	Ascomycota	Leotiomycetes	Erysiphales	Erysiphaceae	Blumeria
ASV221	3	49	0.0019295662106384	0.0951201604609091	0.116245616037702	M2	-1.504845766	0.444444444444444	Peripheral nodes
ASV222	2	10	0.00176898051289281	0.0721130162690912	0.101336358670141	M3	-1.476624586	0.5	Peripheral nodes	Mortierellomycota	Mortierellomycetes	Mortierellales	Mortierellaceae	Linnemannia
ASV35	11	268	0.00236794096811943	0.406177247589841	0.373313827054944	M3	1.19082627905617	0.694214876033058	Connectors	Ascomycota	Sordariomycetes	Coniochaetales	Coniochaetaceae	Coniochaeta
ASV97	9	191	0.0022138054905319	0.31814374330995	0.116711530330438	M1	0.163151228346373	0.641975308641975	Connectors	Basidiomycota	Agaricomycetes	Agaricomycetes_ord_Incertae_sedis	Agaricomycetes_fam_Incertae_sedis	Agaricomycetes_gen_Incertae_sedis
ASV240	2	0	0.00196752743588018	0.145857590493812	0.220843374756997	M3	-1.476624586	0.5	Peripheral nodes	Ascomycota	Leotiomycetes	Thelebolales	Pseudeurotiaceae	Pseudogymnoascus
ASV236	5	45	0.00214979713553158	0.214720519947346	0.23237475350222	M1	-1.375131782	0.64	Connectors	Ascomycota	Sordariomycetes	Sordariales	Lasiosphaeriaceae	Schizothecium
ASV244	5	79	0.00203310567993568	0.207360567997152	0.749073704146754	M7	-0.134534559	0.72	Connectors
ASV65	6	111	0.00218920273391551	0.283238004117037	0.0837480941193463	M5	-0.897083715	0.722222222222222	Connectors	Ascomycota	Leotiomycetes	Erysiphales	Erysiphaceae	Blumeria
ASV255	9	215	0.00226982597189398	0.305253853654237	0.404530084668275	M6	0	0.765432098765432	Connectors
ASV257	10	156	0.00240588281239796	0.460032588946552	0.0817679583752171	M5	0.923468530570474	0.66	Connectors	Ascomycota	Pezizomycetes	Pezizales	Pezizales_fam_Incertae_sedis	Pezizales_gen_Incertae_sedis
ASV258	10	349	0.00241481566833961	0.36632493638746	0.152586930871132	M3	1.85768899532762	0.6	Peripheral nodes	Ascomycota	Sordariomycetes	Sordariales	Lasiosphaeriaceae	Lasiosphaeriaceae_gen_Incertae_sedis
ASV272	11	342	0.00242396923384835	0.389803778079703	0.155032980907997	M4	0.138028327469848	0.776859504132231	Connectors	Chytridiomycota	Spizellomycetes	Spizellomycetales	Spizellomycetales_fam_Incertae_sedis	Spizellomycetales_gen_Incertae_sedis
ASV279	3	4	0.00197444152543799	0.145741264125414	1.08441551634369	M3	-0.80976187	0.444444444444444	Peripheral nodes	Ascomycota	Leotiomycetes	Thelebolales	Pseudeurotiaceae	Pseudogymnoascus
ASV280	9	176	0.00235931607120745	0.460806727422303	0.356074998223702	M1	-0.349609775	0.691358024691358	Connectors	Mortierellomycota	Mortierellomycetes	Mortierellales	Mortierellaceae	Mortierellaceae_gen_Incertae_sedis
ASV285	12	444	0.00246692921259467	0.499290730365624	1.14044171004523	M3	-0.142899153	0.791666666666667	Connectors	Basidiomycota	Agaricomycetes	Agaricales	Omphalotaceae	Gymnopus
ASV250	11	402	0.0024144016908186	0.452568661794812	0.362481319748826	M1	1.188673235	0.545454545454545	Peripheral nodes	Ascomycota	Sordariomycetes	Sordariomycetes_ord_Incertae_sedis	Sordariomycetes_fam_Incertae_sedis	Sordariomycetes_gen_Incertae_sedis
ASV296	12	577	0.00252581952558523	0.458225975346572	0.0825833083875056	M5	0.923468530570474	0.722222222222222	Connectors	Basidiomycota	Agaricomycetes	Agaricales	Hygrophoraceae	Hygrocybe
ASV297	4	60	0.00217503547216701	0.169429878061671	0.153052845163868	M6	0	0.375	Peripheral nodes
ASV288	2	6	0.00191181780416107	0.0821545121978223	0.0761769868623817	M3	-0.80976187	0	Peripheral nodes	Ascomycota	Pezizomycotina_cls_Incertae_sedis	Pezizomycotina_ord_Incertae_sedis	Pezizomycotina_fam_Incertae_sedis	Pezizomycotina_gen_Incertae_sedis
ASV271	6	74	0.00210487202670748	0.207050878868575	0.267784239750177	M3	0.523963562784713	0.5	Peripheral nodes	Ascomycota	Sordariomycetes	Coniochaetales	Coniochaetaceae	Coniochaeta
ASV303	5	59	0.00214855649995006	0.186597183243764	0.165865488214116	M4	-1.012207735	0.72	Connectors
ASV309	8	68	0.00225588852746752	0.450921267009948	0.105413108731583	M2	0.257973559871226	0.40625	Peripheral nodes	Ascomycota	Dothideomycetes	Dothideales	Saccotheciaceae
ASV314	10	315	0.00242085826948384	0.358932257758508	0.121137716111433	M6	-0.69084928	0.8	Connectors	Ascomycota	Sordariomycetes	Sordariales	Lasiosphaeriaceae	Schizothecium
ASV313	8	93	0.0023024127130264	0.401360450799703	0.129058259087949	M2	-1.064140934	0.6875	Connectors
ASV318	5	67	0.00201589771823984	0.186612447950226	0.233888974953612	M6	-1.381698559	0.8	Connectors	Basidiomycota	Agaricomycetes	Phallales	Gastrosporiaceae	Gastrosporium
ASV44	4	15	0.0018559818943857	0.10815781337822	0.204186938791675	M5	-1.503934464	0.625	Connectors	Ascomycota	Leotiomycetes	Erysiphales	Erysiphaceae	Blumeria
ASV317	5	97	0.00219930140816293	0.186412856992027	0.167845623958245	M6	-1.381698559	0.72	Connectors
ASV320	5	63	0.0020895120490424	0.195696118509463	0.189277681424114	M1	-1.375131782	0.72	Connectors	Ascomycota	Sordariomycetes	Magnaporthales	Magnaporthaceae	Pseudophialophora
ASV327	5	26	0.00214214923522592	0.222200383236391	0.0779241654601428	M3	-0.80976187	0.72	Connectors
ASV92	12	510	0.00248087231969674	0.408587157270372	0.0741968511182525	M3	1.19082627905617	0.722222222222222	Connectors	Ascomycota	Sordariomycetes	Hypocreales	Niessliaceae	Niesslia
ASV208	9	213	0.00227639107748309	0.392579114344471	0.15340228088342	M1	-0.862370778	0.765432098765432	Connectors	Ascomycota	Sordariomycetes	Hypocreales	Hypocreales_fam_Incertae_sedis	Hypocreales_gen_Incertae_sedis
ASV334	11	254	0.00235758212291328	0.518592249472594	0.183104317045358	M1	2.21419524184363	0.314049586776859	Peripheral nodes	Chytridiomycota	Spizellomycetes	Spizellomycetales	Spizellomycetales_fam_Incertae_sedis	Spizellomycetales_gen_Incertae_sedis
ASV344	8	195	0.00223567264551962	0.321191936659337	0.120788280391881	M2	-0.182731272	0.53125	Peripheral nodes
ASV322	9	128	0.00237152579357594	0.460046225066674	0.1001715729383	M2	-1.064140934	0.641975308641975	Connectors	Ascomycota	Eurotiomycetes	Chaetothyriales	Trichomeriaceae	Knufia
ASV348	8	136	0.00222932118810721	0.307707804383839	0.194402738644213	M5	1.53031927923107	0.375	Peripheral nodes	Basidiomycota	Agaricomycetes	Cantharellales	Ceratobasidiaceae	Ceratobasidium
ASV361	10	183	0.00236473979220654	0.492602041842563	0.0780406440333268	M1	0.675912231720688	0.58	Peripheral nodes	Ascomycota	Pezizomycetes	Pezizales	Pezizales_fam_Incertae_sedis	Pezizales_gen_Incertae_sedis
ASV378	6	107	0.00218082104748549	0.221533306246442	0.589614537457762	M2	-1.504845766	0.777777777777778	Connectors	Ascomycota	Sordariomycetes	Hypocreales	Cordycipitaceae	Beauveria
ASV352	6	149	0.00218097836816715	0.197270924429743	0.187763459972721	M7	-0.134534559	0.777777777777778	Connectors	Ascomycota	Sordariomycetes	Sordariales	Lasiosphaeriaceae	Lasiosphaeriaceae_gen_Incertae_sedis
ASV393	4	23	0.00201847024932221	0.164000926648671	0.26242622538371	M5	-0.290232967	0.375	Peripheral nodes	Ascomycota	Sordariomycetes	Sordariales	Lasiosphaeriaceae	Schizothecium
ASV390	5	22	0.00212278958688984	0.311521373656591	0.0771088154478543	M6	0	0.56	Peripheral nodes	Ascomycota	Sordariomycetes	Sordariomycetes_ord_Incertae_sedis	Sordariomycetes_fam_Incertae_sedis	Sordariomycetes_gen_Incertae_sedis
ASV194	10	199	0.00228140182059817	0.366517207052696	0.254505682407193	M1	0.163151228346373	0.62	Peripheral nodes	Ascomycota	Sordariomycetes	Sordariales	Chaetomiaceae	Chaetomiaceae_gen_Incertae_sedis
ASV407	12	221	0.00242951040282052	0.664959023804739	0.100055094365116	M2	-0.623436103	0.777777777777778	Connectors
ASV414	9	207	0.00228428358512402	0.34983379430604	0.163885352469986	M2	-0.182731272	0.641975308641975	Connectors
ASV417	9	165	0.00227492590164919	0.346648232223786	0.593807766092389	M5	0.316617781909877	0.666666666666667	Connectors
ASV423	11	190	0.00236922224285307	0.560052859993701	0.116245616037702	M1	0.163151228346373	0.694214876033058	Connectors
ASV422	12	255	0.00246976345616783	0.669768771024384	0.270579725506594	M2	0.698678391317905	0.611111111111111	Peripheral nodes	Ascomycota	Sordariomycetes	Hypocreales	Nectriaceae	Thelonectria
ASV426	6	106	0.00219811732700358	0.251996791484413	0.0935322942668081	M2	-0.623436103	0.5	Peripheral nodes	Ascomycota	Sordariomycetes	Coniochaetales	Coniochaetaceae	Coniochaeta
ASV241	3	7	0.0019791922636956	0.20132995771815	0.267900718323361	M2	-1.064140934	0	Peripheral nodes	Ascomycota	Dothideomycetes	Pleosporales	Pleosporales_fam_Incertae_sedis	Pleosporales_gen_Incertae_sedis
ASV430	7	75	0.0021780430685797	0.348468253297345	0.262309746810525	M1	0.163151228346373	0.448979591836735	Peripheral nodes	Ascomycota	Dothideomycetes	Capnodiales	Capnodiaceae	Chaetocapnodium
ASV437	5	77	0.00221432436011273	0.208137484830382	0.428175235024641	M4	-1.587325766	0.72	Connectors
ASV442	6	57	0.00214064094950972	0.285139720125615	0.187414024253168	M1	-1.375131782	0.722222222222222	Connectors	Basidiomycota	Agaricomycetes	Cantharellales	Ceratobasidiaceae	Ceratobasidium
ASV448	3	34	0.00201839376786348	0.110505840847339	0.104248322999743	M5	-1.503934464	0.666666666666667	Connectors	Chytridiomycota	Spizellomycetes	Spizellomycetales	Spizellomycetales_fam_Incertae_sedis	Spizellomycetales_gen_Incertae_sedis
ASV457	5	56	0.00203931375585574	0.172091993887919	0.101103401523773	M5	-0.897083715	0.72	Connectors
ASV451	16	249	0.00247491188168108	0.80381210761016	0.113683087427652	M1	1.188673235	0.7265625	Connectors	Ascomycota	Sordariomycetes	Sordariales	Sordariales_fam_Incertae_sedis	Sordariales_gen_Incertae_sedis
ASV459	10	244	0.00240811389255602	0.445089746025234	0.211408610329087	M4	-0.437089704	0.78	Connectors
ASV461	7	93	0.00221073935208944	0.462015253964294	0.0744298082646207	M3	-0.142899153	0.693877551020408	Connectors
ASV450	10	138	0.00243617130649293	0.587945895137711	0.223172946220678	M1	0.163151228346373	0.66	Connectors	Ascomycota	Dothideomycetes	Pleosporales	Pleosporales_fam_Incertae_sedis	Shiraia
ASV467	10	170	0.00232299679766518	0.513100895427835	0.0714013653618349	M4	0.138028327469848	0.76	Connectors	Ascomycota	Eurotiomycetes	Verrucariales	Verrucariaceae	Endocarpon
ASV75	7	76	0.00221939132309267	0.381844657773081	0.0823503512411374	M2	-0.623436103	0.571428571428571	Peripheral nodes	Ascomycota	Sordariomycetes	Coniochaetales	Coniochaetaceae	Coniochaeta
ASV482	10	433	0.0023835319900003	0.353589564836893	0.302727811705398	M5	0.923468530570474	0.68	Connectors	Ascomycota	Sordariomycetes	Sordariales	Chaetomiaceae	Chaetomiaceae_gen_Incertae_sedis
ASV489	7	86	0.00234666570153369	0.366479695998166	0.109140423073474	M6	0	0.693877551020408	Connectors	Ascomycota	Sordariomycetes	Coniochaetales	Coniochaetaceae	Coniochaeta
ASV495	9	164	0.002287315423756	0.457008051285145	0.201158495888889	M1	-0.349609775	0.666666666666667	Connectors	Fungi_phy_Incertae_sedis	Fungi_cls_Incertae_sedis	Fungi_ord_Incertae_sedis	Fungi_fam_Incertae_sedis	Fungi_gen_Incertae_sedis
ASV508	11	229	0.00236715121770075	0.551128193034629	0.0779241654601428	M4	0.713146358594213	0.710743801652893	Connectors	Basidiomycota	Agaricomycetes	Hymenochaetales	Schizoporaceae	Xylodon
ASV32	15	290	0.00256128483990708	0.890040889188253	0.0856117512902914	M2	1.13938322276458	0.622222222222222	Connectors	Ascomycota	Sordariomycetes	Magnaporthales	Magnaporthaceae	Pseudophialophora
ASV511	10	203	0.00233314354140404	0.447624251212961	0.182987838472174	M2	-0.182731272	0.66	Connectors	Basidiomycota	Agaricomycetes	Corticiales	Corticiaceae	Marchandiomyces
ASV541	11	365	0.00241634150783494	0.428068642955397	0.183104317045358	M1	-0.862370778	0.826446280991736	Connectors	Ascomycota	Pezizomycetes	Pezizales	Pulvinulaceae	Pulvinulaceae_gen_Incertae_sedis
ASV545	8	156	0.0022958133920972	0.35412551015966	0.08328217982661	M2	-0.182731272	0.5625	Peripheral nodes	Ascomycota	Sordariomycetes	Sordariales	Lasiosphaeriaceae	Schizothecium
ASV561	9	150	0.00237970273544601	0.43698490358228	0.101219880096957	M6	0.690849279707757	0.716049382716049	Connectors	Basidiomycota	Agaricomycetes	Russulales	Russulales_fam_Incertae_sedis	Russulales_gen_Incertae_sedis
ASV566	6	89	0.00212727335216122	0.219579099163385	0.287818554337837	M1	-1.375131782	0.722222222222222	Connectors	Ascomycota	Sordariomycetes	Sordariales	Lasiosphaeriaceae	Schizothecium
ASV574	10	286	0.00238545456826685	0.433805484890709	0.0726826296668596	M2	0.257973559871226	0.58	Peripheral nodes	Fungi_phy_Incertae_sedis	Fungi_cls_Incertae_sedis	Fungi_ord_Incertae_sedis	Fungi_fam_Incertae_sedis	Fungi_gen_Incertae_sedis
ASV599	10	186	0.00233698443222223	0.516448906645529	0.108907465927105	M4	-1.012207735	0.82	Connectors
ASV563	8	164	0.00219927710638776	0.25856250017018	0.0864271013025799	M4	-0.437089704	0.65625	Connectors	Ascomycota	Sordariomycetes	Magnaporthales	Magnaporthaceae	Pseudophialophora
ASV609	5	48	0.00200961271206815	0.199959778415093	0.1001715729383	M2	-1.064140934	0.56	Peripheral nodes	Ascomycota	Sordariomycetes	Xylariales	Amphisphaeriaceae	Microdochium
ASV608	6	92	0.0021707694523717	0.238330298489846	0.0704695367763623	M1	-0.862370778	0.666666666666667	Connectors	Ascomycota	Leotiomycetes	Thelebolales	Thelebolaceae	Thelebolus
ASV643	11	300	0.00241348650579731	0.476923635971331	0.160623952420832	M4	1.28826438971858	0.628099173553719	Connectors	Ascomycota	Ascomycota_cls_Incertae_sedis	Ascomycota_ord_Incertae_sedis	Ascomycota_fam_Incertae_sedis	Ascomycota_gen_Incertae_sedis
ASV650	7	85	0.00217921104203534	0.274940364433603	0.119390537513672	M1	0.163151228346373	0.448979591836735	Peripheral nodes	Basidiomycota	Agaricomycetes	Agaricales	Clavariaceae	Clavaria
ASV663	9	284	0.0024084066957198	0.411616203480517	0.268716068335649	M3	1.19082627905617	0.641975308641975	Connectors	Mortierellomycota	Mortierellomycetes	Mortierellales	Mortierellaceae	Mortierella
ASV284	11	320	0.00246163440464273	0.547439768417627	0.0746627654109888	M2	0.698678391317905	0.545454545454545	Peripheral nodes	Ascomycota	Eurotiomycetes	Chaetothyriales	Herpotrichiellaceae	Cladophialophora
ASV683	10	199	0.00231317878979654	0.528225534152539	0.137211759210834	M2	1.13938322276458	0.34	Peripheral nodes	Ascomycota	Sordariomycetes	Sordariales	Lasiosphaeriaceae	Lasiosphaeriaceae_gen_Incertae_sedis
ASV716	6	100	0.00214587974241312	0.200602735829048	0.123583766148298	M3	0.523963562784713	0.5	Peripheral nodes	Basidiomycota	Agaricomycetes	Agaricales	Clavariaceae	Clavulinopsis
ASV723	5	65	0.0021519014102822	0.15083802901456	0.247866403735701	M3	-0.142899153	0.48	Peripheral nodes	Ascomycota	Sordariomycetes	Chaetosphaeriales	Chaetosphaeriaceae	Chaetosphaeria
ASV744	1	0	0.0018566808766619	0.0246665374111568	0.0709354510690986	M5	-1.503934464	0	Peripheral nodes	Rozellomycota	Rozellomycota_cls_Incertae_sedis	Rozellomycota_ord_Incertae_sedis	Rozellomycota_fam_Incertae_sedis	Rozellomycota_gen_Incertae_sedis
ASV759	13	306	0.00252613657873613	0.644036137807636	0.145015823614167	M4	0.713146358594213	0.733727810650888	Connectors
ASV741	8	260	0.00227647259214153	0.244946001023114	0.145714695053271	M6	-0.69084928	0.71875	Connectors	Ascomycota	Sordariomycetes	Hypocreales	Hypocreaceae	Trichoderma
ASV782	5	62	0.00198961332319926	0.16873195586884	0.154101152322525	M1	-0.862370778	0.56	Peripheral nodes	Basidiomycota	Agaricomycetes	Corticiales	Corticiaceae	Marchandiomyces
ASV598	9	157	0.00230880786985561	0.356628950041777	0.118342230355015	M2	0.257973559871226	0.518518518518519	Peripheral nodes	Ascomycota	Sordariomycetes	Amphisphaeriales
ASV806	9	163	0.00232770345701177	0.414571809477067	0.11391604457402	M1	0.163151228346373	0.641975308641975	Connectors	Glomeromycota	Glomeromycetes	Glomerales	Glomeraceae
ASV805	4	24	0.00201473518282422	0.141845344617529	0.0709354510690986	M5	-0.897083715	0.625	Connectors	Glomeromycota	Glomeromycetes	Glomerales	Glomerales_fam_Incertae_sedis	Glomerales_gen_Incertae_sedis
ASV737	6	94	0.00210072998606512	0.164313948226013	0.0817679583752171	M3	-0.142899153	0.611111111111111	Peripheral nodes	Ascomycota	Sordariomycetes	Magnaporthales	Magnaporthaceae	Magnaporthaceae_gen_Incertae_sedis
ASV835	5	136	0.00228137793010016	0.174811086988237	0.0893390656321816	M3	-0.80976187	0.64	Connectors
ASV839	7	88	0.00205951408303672	0.260861564124748	0.112285344549443	M7	0.739940073395944	0.693877551020408	Connectors
ASV843	11	233	0.0023830696233529	0.47206319240857	0.202672717340282	M4	0.138028327469848	0.760330578512397	Connectors	Ascomycota	Sordariomycetes	Sordariomycetes_ord_Incertae_sedis	Sordariomycetes_fam_Incertae_sedis	Sordariomycetes_gen_Incertae_sedis
ASV845	15	295	0.00251524080482986	0.86647020803638	0.20605059596262	M1	1.188673235	0.684444444444444	Connectors	Fungi_phy_Incertae_sedis	Fungi_cls_Incertae_sedis	Fungi_ord_Incertae_sedis	Fungi_fam_Incertae_sedis	Fungi_gen_Incertae_sedis
ASV894	12	271	0.00248608618395902	0.556550522375002	0.110771123098051	M4	1.86338242084294	0.583333333333333	Peripheral nodes	Basidiomycota	Agaricomycetes	Russulales	Russulales_fam_Incertae_sedis	Russulales_gen_Incertae_sedis
ASV929	12	173	0.00242240418076103	0.667283589858591	0.130688959112526	M2	-0.182731272	0.722222222222222	Connectors	Ascomycota	Dothideomycetes	Pleosporales	Pseudolophiotremataceae	Pseudolophiotrema
ASV930	12	268	0.00249523955249168	0.65992660055315	0.163535916750434	M4	0.713146358594213	0.694444444444444	Connectors	Basidiomycota	Agaricomycetes	Phallales	Gastrosporiaceae	Gastrosporium
ASV943	9	224	0.00228388390947308	0.312636463056029	0.0935322942668081	M2	-0.623436103	0.716049382716049	Connectors	Ascomycota	Sordariomycetes	Hypocreales	Bionectriaceae	Lasionectriopsis
ASV978	9	99	0.00231726432509256	0.46770999217488	0.164467745335907	M3	-0.142899153	0.716049382716049	Connectors	Ascomycota	Sordariomycetes	Sordariales	Lasiosphaeriaceae	Schizothecium
ASV1001	4	40	0.00202888565925333	0.101682118471798	0.143618080735958	M6	0	0.375	Peripheral nodes	Ascomycota	Sordariomycetes	Chaetosphaeriales	Chaetosphaeriaceae	Chaetosphaeria
ASV1016	5	38	0.0021126895814721	0.26040306656175	0.081651479802033	M6	0	0.56	Peripheral nodes	Basidiomycota	Agaricomycetes	Agaricales	Entolomataceae	Clitopilus
ASV1034	10	270	0.00243007026727666	0.395195528719045	0.07326502253278	M4	-0.437089704	0.72	Connectors	Ascomycota	Dothideomycetes	Pleosporales	Melanommataceae	Melanommataceae_gen_Incertae_sedis
ASV1035	5	49	0.00206850204877128	0.193939576030051	0.117759837489095	M7	-1.009009191	0.72	Connectors	Basidiomycota	Agaricomycetes	Agaricales	Strophariaceae	Agrocybe
ASV1051	5	102	0.0022680857995066	0.199944430533047	0.129873609100238	M4	-1.587325766	0.72	Connectors	Ascomycota	Sordariomycetes	Sordariomycetes_ord_Incertae_sedis	Sordariomycetes_fam_Incertae_sedis	Sordariomycetes_gen_Incertae_sedis
ASV1053	11	316	0.00245141218717506	0.503787696082512	0.136279930625362	M4	-0.437089704	0.809917355371901	Connectors	Ascomycota	Lecanoromycetes	Lecanorales	Psoraceae	Psora
ASV1095	4	35	0.00190177724177664	0.127719913217102	0.0842140084120826	M7	0.739940073395944	0.375	Peripheral nodes
ASV1096	6	40	0.00217586936697315	0.316312324184156	0.11647857318407	M1	0.163151228346373	0.277777777777778	Peripheral nodes
ASV1168	14	468	0.00260842943671891	0.724732478785738	0.0746627654109888	M2	0.698678391317905	0.653061224489796	Connectors	Fungi_phy_Incertae_sedis	Fungi_cls_Incertae_sedis	Fungi_ord_Incertae_sedis	Fungi_fam_Incertae_sedis	Fungi_gen_Incertae_sedis
ASV1226	9	117	0.00221869867213466	0.374086618383693	0.0778076868869587	M1	0.675912231720688	0.518518518518519	Peripheral nodes	Glomeromycota	Glomeromycetes	Glomerales	Glomeraceae	Dominikia
ASV1258	10	242	0.00243048409145909	0.501753630495651	0.0997056586455638	M5	-0.290232967	0.78	Connectors	Ascomycota	Sordariomycetes	Sordariomycetes_ord_Incertae_sedis	Sordariomycetes_fam_Incertae_sedis	Sordariomycetes_gen_Incertae_sedis
ASV1183	14	334	0.00251069518193453	0.643654913857755	0.0795548654847198	M2	0.257973559871226	0.724489795918367	Connectors	Ascomycota	Eurotiomycetes	Chaetothyriales	Herpotrichiellaceae	Herpotrichiellaceae_gen_Incertae_sedis
ASV1302	14	216	0.00246487930669757	0.762823493122864	0.0944641228522807	M2	2.46149771710462	0.357142857142857	Peripheral nodes	Ascomycota	Sordariomycetes	Chaetosphaeriales	Chaetosphaeriaceae	Chaetosphaeria
ASV1316	7	102	0.00216653070040513	0.245410359475793	0.0835151369729781	M1	-0.349609775	0.571428571428571	Peripheral nodes	Ascomycota	Sordariomycetes	Hypocreales	Hypocreales_fam_Incertae_sedis	Hypocreales_gen_Incertae_sedis
ASV1327	9	121	0.00231984089173636	0.457396211708738	0.0725661510936756	M2	-0.623436103	0.641975308641975	Connectors	Ascomycota	Sordariomycetes	Hypocreales	Nectriaceae	Fusarium
ASV1343	9	156	0.00239222177855805	0.482999425189453	0.084912879851187	M2	0.257973559871226	0.493827160493827	Peripheral nodes	Ascomycota	Sordariomycetes	Sordariomycetes_ord_Incertae_sedis	Sordariomycetes_fam_Incertae_sedis	Sordariomycetes_gen_Incertae_sedis
ASV1364	11	283	0.00243845353456535	0.498260970819035	0.0765264225819339	M2	0.257973559871226	0.628099173553719	Connectors
ASV1442	10	198	0.00243478790766914	0.532293846677566	0.074895722557357	M1	-0.349609775	0.74	Connectors	Ascomycota	Eurotiomycetes	Eurotiales	Aspergillaceae	Penicillium
ASV961	9	128	0.00225994728347704	0.39607338183611	0.0734979796791481	M3	0.523963562784713	0.666666666666667	Connectors	Basidiomycota	Agaricomycetes	Agaricales	Agaricales_fam_Incertae_sedis	Agaricales_gen_Incertae_sedis
