# Supplementary material for: Microbial interactions mediate the fairy ring type effects on alpine meadow plant communities on the Tibetan plateau
Source: Environ Microbiome. 2026 Mar 10;21:55. doi: 10.1186/s40793-026-00873-z (PMC13088534; doi:10.1186/s40793-026-00873-z)
Supplement: Supplementary file 2 — Supplementary Material 2 [file 40793_2026_873_MOESM2_ESM.zip › co-occurrence network/fungi/T1/Agrocybe_10out_edge.csv]

Source	Target	Interaction	weight
ASV4	ASV7	+	0.88502345084958
ASV4	ASV42	+	0.930793583380169
ASV4	ASV84	+	0.840344543315178
ASV4	ASV192	-	0.97871357450908
ASV4	ASV258	-	0.679672453594363
ASV4	ASV208	+	0.845563068256013
ASV4	ASV334	+	0.886722257275552
ASV4	ASV712	+	0.989923257402918
ASV4	ASV1065	-	0.998103557413021
ASV4	ASV1461	+	0.737817772444665
ASV7	ASV1	-	0.95097627116708
ASV7	ASV121	+	0.934580176292585
ASV7	ASV143	-	0.931765614206326
ASV7	ASV215	+	0.880601991155363
ASV7	ASV258	-	0.898485851687851
ASV7	ASV250	+	0.952709465814503
ASV7	ASV406	+	0.796420983389874
ASV7	ASV1384	+	0.991021579735288
ASV7	ASV1160	+	0.908078634292483
ASV7	ASV1436	+	0.94080127340366
ASV9	ASV3	+	0.984223004364227
ASV9	ASV72	+	0.952436899262813
ASV9	ASV74	+	0.734009034462992
ASV9	ASV26	+	0.799839638449146
ASV9	ASV143	+	0.919292193153511
ASV9	ASV187	+	0.980946097567074
ASV9	ASV215	+	0.968625086471084
ASV9	ASV240	+	0.913133789094317
ASV9	ASV278	-	0.943617901134089
ASV9	ASV314	+	0.948748520028747
ASV9	ASV321	+	0.8659192722982
ASV9	ASV506	+	0.935351344445402
ASV9	ASV536	-	0.936667244681831
ASV9	ASV545	+	0.970172978600223
ASV9	ASV687	+	0.991042760091982
ASV9	ASV811	-	0.913619734031462
ASV9	ASV827	+	0.987104877638414
ASV9	ASV1036	+	0.819100826416056
ASV9	ASV1357	+	0.889998334663065
ASV10	ASV16	+	0.866499345623417
ASV10	ASV77	+	0.957326792920846
ASV10	ASV318	+	0.851167187027849
ASV10	ASV44	+	0.920022636934021
ASV10	ASV406	+	0.788022380928199
ASV10	ASV509	+	0.832472087773234
ASV10	ASV367	+	0.845835520903236
ASV10	ASV687	+	0.733883365099553
ASV13	ASV102	-	0.993432991888304
ASV13	ASV12	+	0.932460705546717
ASV13	ASV146	-	0.987181681972864
ASV13	ASV165	-	0.821553952137182
ASV13	ASV191	-	0.948621093912939
ASV13	ASV159	-	0.923451175196847
ASV13	ASV272	+	0.97563099797204
ASV13	ASV288	-	0.96082121537046
ASV13	ASV271	+	0.910459872386595
ASV13	ASV208	+	0.91469392495049
ASV13	ASV866	+	0.871073617279667
ASV16	ASV41	+	0.767620728834939
ASV16	ASV165	-	0.997819336555271
ASV16	ASV887	-	0.980153656894047
ASV16	ASV1046	+	1
ASV16	ASV1160	-	0.968833043909722
ASV16	ASV1620	-	0.842904582778099
ASV17	ASV34	-	0.896239519760116
ASV17	ASV38	-	0.957842294028836
ASV17	ASV53	+	0.965638344527066
ASV17	ASV71	+	0.916246615154218
ASV17	ASV143	+	0.944563415363616
ASV17	ASV211	-	0.781583222122641
ASV17	ASV213	-	0.737079896046132
ASV17	ASV270	-	0.899255150419234
ASV17	ASV320	-	0.848742850474338
ASV17	ASV327	-	0.866377784115646
ASV17	ASV373	-	0.797959395986435
ASV17	ASV499	-	0.881565343056151
ASV17	ASV593	-	0.881983862627616
ASV17	ASV745	-	0.846167054202224
ASV17	ASV799	-	0.850519674095762
ASV18	ASV143	+	0.922460477247159
ASV18	ASV236	+	0.993235260036554
ASV18	ASV278	+	0.708428767613032
ASV18	ASV348	-	0.915067635262166
ASV18	ASV361	-	0.840780219962193
ASV18	ASV504	-	0.875666164833397
ASV18	ASV574	-	0.959711592524488
ASV18	ASV1353	-	0.904671261685557
ASV21	ASV50	-	0.880008775245258
ASV21	ASV66	-	0.867296932057351
ASV21	ASV130	-	0.874785892038551
ASV21	ASV150	+	0.955178760678503
ASV21	ASV160	-	0.949973573707805
ASV21	ASV187	-	0.965052593651052
ASV21	ASV211	-	0.865436094914382
ASV27	ASV104	-	0.636634533961736
ASV27	ASV2	+	0.993920593505588
ASV27	ASV799	+	0.732372321112355
ASV27	ASV1036	+	0.99770913872843
ASV30	ASV102	-	0.960773887769753
ASV30	ASV12	+	0.941792485590301
ASV30	ASV146	-	0.97875383710574
ASV30	ASV165	-	0.901418898159962
ASV30	ASV182	-	0.813698156076655
ASV30	ASV191	-	0.891513345509778
ASV30	ASV159	-	0.897256300821172
ASV30	ASV221	+	0.943835170359828
ASV30	ASV536	-	1
ASV30	ASV593	+	0.841658629723565
ASV33	ASV1	-	0.980635638444459
ASV33	ASV272	-	0.823063332357635
ASV33	ASV369	+	0.811537295590226
ASV33	ASV439	+	0.849588058092001
ASV33	ASV552	+	0.808768254927586
ASV3	ASV159	-	1
ASV3	ASV361	+	0.822434517700741
ASV3	ASV430	+	0.92989502451447
ASV3	ASV509	+	0.759233330714789
ASV34	ASV74	-	0.922316623809071
ASV34	ASV143	+	0.892092334208654
ASV34	ASV146	-	0.889666759445008
ASV34	ASV44	-	0.846079158630129
ASV34	ASV422	-	0.690672111023414
ASV34	ASV779	-	0.93962107577854
ASV34	ASV1459	-	1
ASV40	ASV143	-	0.761030023719726
ASV40	ASV214	+	0.933327377440301
ASV40	ASV217	-	1
ASV40	ASV641	-	0.999192086868547
ASV38	ASV308	-	0.987427268106962
ASV38	ASV574	+	0.903229114444536
ASV38	ASV683	-	0.997222390623998
ASV41	ASV241	-	0.986882634881741
ASV42	ASV278	+	0.917902826966324
ASV42	ASV321	-	0.709418795015219
ASV42	ASV345	-	0.977262461012846
ASV42	ASV361	-	0.991285323047109
ASV42	ASV506	+	0.915621886279094
ASV47	ASV91	-	1
ASV47	ASV102	-	0.853328043311721
ASV47	ASV179	-	0.741554946369324
ASV47	ASV211	-	0.912957788736772
ASV47	ASV574	+	0.873635491894157
ASV48	ASV26	-	0.647448260610419
ASV48	ASV195	-	0.607475618383547
ASV50	ASV66	-	0.892061368420332
ASV50	ASV83	+	0.93406787848822
ASV50	ASV85	+	0.953249828954143
ASV50	ASV173	+	0.936630253619335
ASV50	ASV187	+	0.693357734746356
ASV50	ASV256	-	0.849246005933607
ASV50	ASV369	-	0.582838643207476
ASV51	ASV345	-	1
ASV51	ASV593	+	0.943502361014255
ASV53	ASV127	+	0.992126531501367
ASV53	ASV369	+	0.87762557772277
ASV53	ASV499	-	0.647198691415046
ASV53	ASV524	-	0.981253581339506
ASV53	ASV504	-	0.962962227199955
ASV53	ASV566	+	0.952036611285257
ASV54	ASV143	-	1
ASV54	ASV214	+	0.897394219269659
ASV54	ASV430	+	0.87518351991408
ASV57	ASV182	-	0.846141555756027
ASV57	ASV213	+	0.634922869762182
ASV57	ASV220	+	0.901092995764966
ASV57	ASV257	-	0.930413604642104
ASV57	ASV302	-	0.928766599103616
ASV57	ASV508	-	0.878070755066608
ASV55	ASV60	-	0.602755726160962
ASV55	ASV114	-	0.956876382989909
ASV55	ASV536	-	0.94506110822804
ASV55	ASV934	-	0.943750321065929
ASV55	ASV1353	-	0.889702943660598
ASV60	ASV1	-	0.935035328509098
ASV60	ASV107	-	0.868632033590752
ASV60	ASV178	-	0.792755069456461
ASV60	ASV187	-	0.896816560084749
ASV60	ASV321	-	1
ASV1	ASV146	-	1
ASV1	ASV215	-	1
ASV1	ASV348	-	0.95005313993843
ASV1	ASV308	+	0.957269366965993
ASV1	ASV499	-	0.913044176476925
ASV1	ASV508	-	0.956319528134786
ASV1	ASV589	-	0.945122472735723
ASV1	ASV827	-	0.941333420064003
ASV66	ASV143	+	0.948015771507276
ASV66	ASV236	+	0.876393382565457
ASV66	ASV278	+	0.950003113215665
ASV66	ASV317	+	0.832051126756445
ASV66	ASV241	+	0.921167998405605
ASV66	ASV670	-	0.917018853659537
ASV69	ASV171	+	0.888663149689385
ASV69	ASV574	-	0.866040983628825
ASV69	ASV779	-	0.804165681113471
ASV69	ASV841	-	0.782870113274085
ASV69	ASV1353	-	1
ASV70	ASV130	+	0.969826614056056
ASV70	ASV836	-	0.833524587559724
ASV70	ASV934	-	0.771730785572194
ASV72	ASV83	-	0.873106365560104
ASV72	ASV140	+	0.880699583843132
ASV72	ASV302	-	0.788315391892969
ASV74	ASV171	+	0.957531948112739
ASV74	ASV221	+	0.904718585231907
ASV74	ASV208	-	0.917716846869159
ASV74	ASV574	-	0.708175113659403
ASV74	ASV581	+	0.814313361871781
ASV77	ASV84	-	0.966091611616843
ASV77	ASV91	-	0.969241224299915
ASV77	ASV270	-	0.894424682260741
ASV77	ASV506	+	0.939197967112431
ASV81	ASV96	+	0.956150004556813
ASV81	ASV1020	-	0.955380179366652
ASV83	ASV121	+	0.958070834632115
ASV83	ASV288	-	0.82538156834195
ASV83	ASV327	+	0.937839470022399
ASV83	ASV642	+	0.943847137983635
ASV83	ASV866	+	0.925216316809663
ASV83	ASV1020	-	0.932459832252674
ASV83	ASV1436	+	0.885176431325292
ASV84	ASV85	+	0.945205967939863
ASV84	ASV149	-	0.824885441373106
ASV84	ASV508	-	0.877900039721539
ASV84	ASV683	-	0.894706686801425
ASV84	ASV918	+	0.927231668193139
ASV91	ASV182	-	0.779749419813995
ASV91	ASV191	+	0.947647242298753
ASV91	ASV217	-	0.93176605341311
ASV91	ASV827	-	0.98963289523277
ASV91	ASV1459	-	0.827428577780506
ASV96	ASV12	+	0.96331049903959
ASV96	ASV160	-	0.914474087944348
ASV96	ASV176	+	0.944336496620509
ASV96	ASV191	+	0.807034859580585
ASV96	ASV213	+	0.908450695419943
ASV96	ASV240	-	0.964767055004209
ASV96	ASV270	-	0.925515227798799
ASV96	ASV327	-	0.942451789036367
ASV96	ASV641	-	0.943149658246553
ASV96	ASV1104	-	0.933577294024368
ASV96	ASV1459	+	0.986691521481462
ASV96	ASV1461	-	0.953644052356721
ASV102	ASV121	-	0.967400531154446
ASV102	ASV150	-	0.925384751296346
ASV102	ASV192	+	0.982718462875357
ASV102	ASV373	-	0.963907039663075
ASV102	ASV499	-	0.881773803026295
ASV102	ASV670	+	0.836416623292227
ASV104	ASV373	+	0.923263171555952
ASV104	ASV827	-	0.805451036531042
ASV85	ASV188	+	0.856572391556166
ASV85	ASV195	+	0.871146872811311
ASV85	ASV345	+	0.619018226113054
ASV85	ASV1620	-	0.684368301009421
ASV107	ASV173	-	0.945536980921555
ASV107	ASV176	-	0.941180791276243
ASV107	ASV179	-	0.840692897382666
ASV107	ASV240	-	0.90311643171431
ASV107	ASV272	-	0.939322945417192
ASV107	ASV44	-	0.697237218293819
ASV107	ASV345	+	0.984635407237165
ASV107	ASV574	+	0.723623569638228
ASV107	ASV593	-	0.878266150378435
ASV107	ASV887	-	0.927799956523573
ASV110	ASV150	-	0.96396827532439
ASV110	ASV187	+	0.861389544345662
ASV110	ASV215	-	0.896357159872459
ASV110	ASV302	-	0.807765128843754
ASV110	ASV504	-	0.780679712055695
ASV110	ASV803	-	0.948477577534259
ASV110	ASV811	-	0.8181190444292
ASV110	ASV1046	-	0.89021452383596
ASV2	ASV71	-	0.899853829868549
ASV2	ASV121	-	0.842368061548938
ASV2	ASV146	-	0.833701289942992
ASV2	ASV182	+	0.907234965889044
ASV2	ASV187	+	0.84624428547211
ASV71	ASV280	+	0.900597716969327
ASV71	ASV887	-	0.861636224550298
ASV114	ASV130	+	0.827536406621854
ASV114	ASV140	+	0.98712057492842
ASV114	ASV143	-	1
ASV114	ASV142	+	0.946093481561468
ASV114	ASV256	+	0.878010318969344
ASV114	ASV504	-	0.782877751758457
ASV114	ASV934	-	0.865377724665502
ASV114	ASV1436	-	0.903192171520288
ASV114	ASV1620	-	1
ASV121	ASV127	-	0.998199084861681
ASV121	ASV143	+	0.947842012789044
ASV121	ASV176	+	0.926815714791115
ASV121	ASV182	-	0.890497396588259
ASV121	ASV1065	-	0.836541438990011
ASV12	ASV466	-	0.66308888828108
ASV12	ASV593	-	0.573029163276189
ASV12	ASV799	-	0.769734649390809
ASV12	ASV866	-	0.75516331663275
ASV127	ASV150	-	0.683181347390841
ASV127	ASV214	-	0.778318769042291
ASV127	ASV236	+	0.952066030430594
ASV127	ASV593	-	0.79753122849653
ASV130	ASV26	+	0.973557776716154
ASV130	ASV173	-	0.88572868806098
ASV130	ASV214	+	0.97013261093652
ASV130	ASV430	+	0.772706536542592
ASV130	ASV1036	+	0.814175938666626
ASV130	ASV1123	-	0.883607567564399
ASV130	ASV1384	+	0.827073659702474
ASV140	ASV240	-	0.80458773696208
ASV140	ASV524	-	0.936899755093718
ASV140	ASV799	-	0.913975400330144
ASV140	ASV887	-	0.883909392013979
ASV140	ASV1046	-	0.970455353435227
ASV143	ASV288	-	0.879078090628916
ASV143	ASV380	-	0.833856905990175
ASV143	ASV524	-	0.780555396427577
ASV143	ASV934	-	0.779965089127065
ASV146	ASV187	-	0.959299064813932
ASV146	ASV257	-	0.871134756491367
ASV146	ASV309	-	0.839483247084514
ASV146	ASV536	-	0.891656953069825
ASV146	ASV668	-	0.887449406659242
ASV146	ASV745	-	1
ASV146	ASV934	+	0.828339959080735
ASV146	ASV1065	-	0.906739721539478
ASV149	ASV195	-	0.800742034575666
ASV149	ASV803	-	0.932268839281449
ASV149	ASV1036	-	0.780372132480244
ASV150	ASV44	+	0.767163152820786
ASV150	ASV687	+	0.717390532907529
ASV150	ASV918	+	0.780862450425218
ASV160	ASV142	+	0.835993690927196
ASV142	ASV450	-	0.97888279400287
ASV142	ASV1036	-	0.974806705337283
ASV165	ASV173	-	0.809395813008726
ASV165	ASV200	-	0.773858359761056
ASV165	ASV217	-	0.970091607713665
ASV165	ASV439	-	0.724981769371486
ASV165	ASV524	-	0.956938518328336
ASV165	ASV779	-	0.921707423532953
ASV165	ASV811	-	0.779953339097173
ASV165	ASV1065	-	0.607149723327568
ASV165	ASV1384	+	0.872675763890871
ASV168	ASV236	-	0.954283115892643
ASV168	ASV430	+	0.921087017845853
ASV171	ASV173	+	0.84188563310032
ASV173	ASV589	+	0.907161293504616
ASV173	ASV1160	-	0.869661136492455
ASV176	ASV276	-	0.72922399332732
ASV176	ASV334	-	0.699646093816349
ASV176	ASV687	-	0.819816058990409
ASV176	ASV803	-	0.747926269647758
ASV179	ASV182	-	0.925203054946723
ASV179	ASV320	-	0.846925170457891
ASV179	ASV321	-	0.862984807539701
ASV179	ASV866	-	0.83602056836674
ASV179	ASV1123	+	0.720610139244424
ASV178	ASV191	+	0.882443554909682
ASV178	ASV422	+	0.960005463154826
ASV178	ASV466	-	0.966289609517476
ASV178	ASV481	+	0.857108954040085
ASV178	ASV552	+	0.889160567464209
ASV178	ASV642	+	0.969333107831811
ASV178	ASV841	-	0.835874037207158
ASV182	ASV302	+	0.974790754491322
ASV182	ASV44	-	0.89805323148983
ASV187	ASV258	-	0.891551117190784
ASV187	ASV318	-	0.929241316260987
ASV187	ASV683	+	0.902879824953916
ASV187	ASV887	+	0.997435018543043
ASV187	ASV1046	-	0.934132614485614
ASV187	ASV1160	+	0.982886511195777
ASV187	ASV1620	+	0.833986602381455
ASV191	ASV213	+	0.991213222985304
ASV191	ASV240	-	0.966250715838988
ASV191	ASV270	-	0.963017488757641
ASV191	ASV327	-	0.916836648154858
ASV191	ASV641	-	0.946410107193495
ASV191	ASV841	+	0.938586281862272
ASV188	ASV257	+	0.946690769845252
ASV188	ASV811	+	0.982817690521926
ASV188	ASV918	+	0.976131612898938
ASV192	ASV278	-	0.892731086044376
ASV192	ASV308	+	0.970381013970785
ASV195	ASV215	+	0.967377681158971
ASV195	ASV257	+	0.966534071937909
ASV195	ASV509	-	0.85289216568975
ASV195	ASV668	+	0.961160084841411
ASV195	ASV670	-	0.855103364376706
ASV195	ASV841	+	0.98793267347717
ASV195	ASV887	-	0.835332225884147
ASV195	ASV1353	-	0.823560060153704
ASV195	ASV1384	-	0.778481000030242
ASV200	ASV236	+	0.952640279409256
ASV200	ASV836	+	0.93296453696255
ASV159	ASV745	-	0.886664374295615
ASV159	ASV887	-	0.934996860873216
ASV204	ASV318	+	0.868320370559952
ASV204	ASV361	+	0.950745338907939
ASV204	ASV545	-	0.913418467500972
ASV204	ASV598	-	0.89502350817409
ASV204	ASV1046	+	0.928247420051776
ASV95	ASV361	-	0.810129157109487
ASV95	ASV373	+	0.877501796507907
ASV95	ASV308	+	0.949535365340334
ASV213	ASV506	-	0.9572611366828
ASV213	ASV1620	-	0.811597687383356
ASV214	ASV270	-	0.955393958761825
ASV214	ASV583	+	0.805818622418651
ASV217	ASV1046	+	0.957811813755031
ASV220	ASV524	-	0.894196035570109
ASV220	ASV589	-	0.939821209035273
ASV220	ASV668	-	0.943229789459032
ASV220	ASV811	-	1
ASV221	ASV240	-	0.937101440778117
ASV221	ASV504	+	0.834975010182052
ASV222	ASV369	-	0.974161912521996
ASV222	ASV380	-	0.849111395553206
ASV222	ASV481	-	0.731472979230876
ASV222	ASV566	-	0.917726441834528
ASV222	ASV593	-	0.852948595621313
ASV222	ASV799	-	0.651640153560071
ASV222	ASV866	+	0.905334851296517
ASV240	ASV250	-	0.94233426410671
ASV240	ASV380	-	0.947138805778394
ASV240	ASV509	+	0.932313685765236
ASV240	ASV1384	+	0.919903171233163
ASV236	ASV1459	+	0.868732828392863
ASV256	ASV589	+	0.901281704674575
ASV256	ASV683	+	0.687906485459296
ASV256	ASV1065	+	0.888612769905494
ASV256	ASV1160	+	0.610670536138929
ASV257	ASV276	-	0.830501268228001
ASV257	ASV583	+	0.831227573085635
ASV257	ASV589	-	0.913647781078183
ASV257	ASV683	-	0.877835014008482
ASV257	ASV598	+	0.757049232765762
ASV258	ASV280	-	0.813632728320917
ASV258	ASV308	-	0.904496768438542
ASV258	ASV811	-	0.93442673400562
ASV272	ASV1160	-	0.932529955980253
ASV272	ASV618	+	0.933600206905642
ASV270	ASV439	+	0.813757139222153
ASV270	ASV450	-	0.94941744141689
ASV280	ASV369	+	0.961860751152722
ASV280	ASV499	-	0.896742803942539
ASV280	ASV524	-	0.988894433521127
ASV280	ASV504	-	0.880625005786731
ASV280	ASV566	+	0.89222509703252
ASV280	ASV670	+	0.857869324341396
ASV280	ASV745	-	0.801085321193277
ASV280	ASV618	+	0.978931549145286
ASV278	ASV803	-	0.894829316303208
ASV278	ASV811	-	0.924455612479154
ASV250	ASV481	-	0.912862065734597
ASV250	ASV745	+	0.90910323062453
ASV288	ASV334	+	0.897854761613352
ASV288	ASV308	+	0.919567921984678
ASV288	ASV367	-	0.879873254703293
ASV288	ASV574	+	0.941233554947887
ASV288	ASV626	+	0.826233983089623
ASV288	ASV745	+	0.934108995773548
ASV288	ASV1461	-	0.776326021495469
ASV271	ASV779	+	0.691562407200116
ASV302	ASV670	+	0.854189556528407
ASV302	ASV934	-	0.739859043069359
ASV309	ASV348	-	0.931128743218597
ASV309	ASV683	-	0.722126363467891
ASV314	ASV44	-	0.872900017950588
ASV314	ASV574	-	0.965002135212142
ASV314	ASV583	-	0.959472471339285
ASV318	ASV323	-	0.873581399477398
ASV318	ASV574	+	0.97524756895669
ASV318	ASV1123	+	0.906337964802367
ASV44	ASV323	+	0.919837750002269
ASV44	ASV430	-	0.989777230683507
ASV317	ASV581	-	0.792687070782873
ASV317	ASV745	+	0.784927762885266
ASV317	ASV888	-	0.802482954746774
ASV320	ASV361	-	0.738954674220026
ASV321	ASV668	-	0.85781636950576
ASV327	ASV1357	-	0.865570002655944
ASV348	ASV308	+	0.827313071511651
ASV348	ASV466	+	0.738794207541124
ASV361	ASV509	+	0.956143237784289
ASV361	ASV574	+	0.786852095158336
ASV323	ASV841	+	0.779593087754288
ASV406	ASV504	+	0.960834107812908
ASV406	ASV589	+	0.815549793203585
ASV422	ASV1020	+	0.796224271642554
ASV241	ASV836	+	0.917368808042102
ASV241	ASV1033	+	0.71279788547216
ASV430	ASV1020	+	0.912344743377995
ASV439	ASV641	+	0.853396740341718
ASV439	ASV668	+	0.74002577423288
ASV308	ASV626	+	0.937546801163236
ASV308	ASV827	-	0.822479834922955
ASV308	ASV1065	+	0.939068949331397
ASV308	ASV1033	-	0.774245557039069
ASV308	ASV1461	-	0.852165630087045
ASV450	ASV524	-	0.894982109075377
ASV450	ASV642	+	0.846733276806349
ASV466	ASV508	-	0.847149622032097
ASV466	ASV509	-	0.858294203766119
ASV466	ASV593	-	0.884830351752042
ASV466	ASV668	+	0.903847216740613
ASV466	ASV766	-	0.914340256435487
ASV466	ASV1104	-	0.860726703327373
ASV481	ASV841	+	0.969308703886608
ASV499	ASV1046	+	0.93592409454261
ASV499	ASV1459	+	0.918830135198427
ASV506	ASV918	-	0.838758133311423
ASV506	ASV618	+	0.933946118124433
ASV506	ASV1620	+	0.947226442681153
ASV509	ASV1160	-	0.853664911291889
ASV524	ASV574	-	0.863474802195366
ASV367	ASV683	+	0.963468557784257
ASV367	ASV799	-	0.932329802121183
ASV504	ASV1046	-	0.8012075987606
ASV545	ASV1020	-	0.886691676548487
ASV574	ASV642	-	0.866208020724311
ASV583	ASV683	-	0.933591095433295
ASV581	ASV1065	+	0.933981183117149
ASV589	ASV1384	-	0.799486576742565
ASV626	ASV641	+	0.896211169536529
ASV626	ASV768	+	0.934984877325057
ASV641	ASV799	+	0.933031599217475
ASV641	ASV1459	+	0.887021942003464
ASV642	ASV766	-	0.893450636001903
ASV642	ASV811	+	0.927206193517802
ASV642	ASV887	+	0.816653791069887
ASV642	ASV1065	+	0.912790724663705
ASV642	ASV1046	+	0.914024187097009
ASV642	ASV1436	-	0.778209501888071
ASV668	ASV683	-	0.867956198410862
ASV668	ASV827	-	0.75827287480032
ASV803	ASV712	-	0.936543844285588
ASV811	ASV827	-	0.860532825650059
ASV811	ASV1459	+	0.770967682400813
ASV841	ASV1461	+	0.89447164396016
ASV712	ASV934	+	0.818579043681091
ASV866	ASV1620	+	0.788071169859047
ASV887	ASV1033	-	0.871083722462981
ASV1065	ASV1384	-	0.916268155066319
