# Supplementary material for: Microbial interactions mediate the fairy ring type effects on alpine meadow plant communities on the Tibetan plateau
Source: Environ Microbiome. 2026 Mar 10;21:55. doi: 10.1186/s40793-026-00873-z (PMC13088534; doi:10.1186/s40793-026-00873-z)
Supplement: Supplementary file 2 — Supplementary Material 2 [file 40793_2026_873_MOESM2_ESM.zip › co-occurrence network/fungi/T1/Agrocybe_10out_node.csv]

ID	degree	betweenness_centrality	closeness_centrality	eigenvector_centrality	Abundance	module	z	p	taxa_roles	phylum	class	order	family	genus
ASV4	10	383	0.00229331825370704	0.396265467731662	0.76428140211702	M1	1.59474478778638	0.7	Connectors	Ascomycota	Sordariomycetes	Coniochaetales	Coniochaetaceae	Coniochaeta
ASV7	11	266	0.00237718196190803	0.671520547356031	1.47311059825676	M6	0.398526698493043	0.809917355371901	Connectors	Ascomycota	Sordariomycetes	Coniochaetales	Coniochaetaceae	Coniochaeta
ASV9	19	1127	0.00264709555661263	1	3.01765740864833	M2	1.95689753619765	0.803324099722992	Connectors	Basidiomycota	Agaricomycetes	Agaricales	Hygrophoraceae	Hygrocybe
ASV10	8	284	0.00225941155794358	0.262618456039283	3.18094017924219	M2	-0.15053058	0.75	Connectors	Ascomycota	Archaeorhizomycetes	Archaeorhizomycetales	Archaeorhizomycetaceae	Archaeorhizomyces
ASV13	11	334	0.00242824303431627	0.627985289196655	2.74519158060919	M1	1.59474478778638	0.694214876033058	Connectors	Ascomycota	Archaeorhizomycetes	Archaeorhizomycetales	Archaeorhizomycetaceae	Archaeorhizomyces
ASV16	7	216	0.0021859714779973	0.375730758681512	0.139306761357559	M5	1.3451854182691	0.448979591836735	Peripheral nodes	Basidiomycota	Agaricomycetes	Agaricales	Hygrophoraceae	Hygrocybe
ASV17	15	877	0.00253366104170991	0.675891183650696	0.502143701133512	M3	1.54303349962092	0.8	Connectors	Ascomycota	Archaeorhizomycetes	Archaeorhizomycetales	Archaeorhizomycetaceae	Archaeorhizomyces
ASV18	8	270	0.00233327791759914	0.401881519367648	4.17797330179156	M2	1.25442149756259	0.5625	Peripheral nodes	Ascomycota	Sordariomycetes	Coniochaetales	Coniochaetaceae	Coniochaeta
ASV21	7	188	0.00222494575433987	0.33037391614576	0.334803452053514	M5	0	0.73469387755102	Connectors	Ascomycota	Archaeorhizomycetes	Archaeorhizomycetales	Archaeorhizomycetaceae	Archaeorhizomyces
ASV27	4	92	0.00200797300072453	0.124618403205275	4.02895318284596	M3	0	0.375	Peripheral nodes	Ascomycota	Pezizomycetes	Pezizales	Pezizales_fam_Incertae_sedis	Pezizales_gen_Incertae_sedis
ASV30	10	235	0.00238625979000354	0.615407284431959	4.30510762769069	M6	1.15129935120212	0.76	Connectors	Ascomycota	Archaeorhizomycetes	Archaeorhizomycetales	Archaeorhizomycetaceae	Archaeorhizomyces
ASV33	5	123	0.00203278011991384	0.180646970927913	0.342549547345241	M6	-0.354245954	0.72	Connectors	Ascomycota	Pezizomycetes	Pezizales	Pulvinulaceae	Pulvinulaceae_gen_Incertae_sedis
ASV3	5	111	0.00217228527753292	0.283564654557263	0.355705613951824	M2	0.551945458927542	0.32	Peripheral nodes	Ascomycota	Leotiomycetes	Erysiphales	Erysiphaceae	Blumeria
ASV34	8	352	0.00241665455428855	0.480570642339884	0.447675126304387	M2	0.551945458927542	0.65625	Connectors	Ascomycota	Pezizomycotina_cls_Incertae_sedis	Pezizomycotina_ord_Incertae_sedis	Pezizomycotina_fam_Incertae_sedis	Pezizomycotina_gen_Incertae_sedis
ASV40	4	58	0.00210273917621062	0.205171464902849	2.59346647600616	M3	0.77151674981046	0	Peripheral nodes	Basidiomycota	Agaricomycetes	Agaricales	Agaricales_fam_Incertae_sedis	Agaricales_gen_Incertae_sedis
ASV38	4	29	0.00218562491632641	0.302588797342891	0.311073350604257	M7	-1.089430573	0.75	Connectors	Ascomycota	Leotiomycetes	Helotiales	Helotiales_fam_Incertae_sedis	Leohumicola
ASV41	2	15	0.00175074457921498	0.0523097675722217	0.38914907298912	M5	-0.672592709	0	Peripheral nodes	Ascomycota	Archaeorhizomycetes	Archaeorhizomycetales	Archaeorhizomycetaceae	Archaeorhizomyces
ASV42	6	115	0.0021012450844463	0.239272666840513	0.324967140571957	M2	-0.853006618	0.722222222222222	Connectors	Ascomycota	Archaeorhizomycetes	Archaeorhizomycetales	Archaeorhizomycetaceae	Archaeorhizomyces
ASV47	5	58	0.00210340505534353	0.220632253033947	1.8384066159031	M1	0.171741746376994	0.56	Peripheral nodes	Mortierellomycota	Mortierellomycetes	Mortierellales	Mortierellaceae	Mortierellaceae_gen_Incertae_sedis
ASV48	2	32	0.00202636436947189	0.0564738105246734	0.142257654802026	M3	-1.5430335	0.5	Peripheral nodes
ASV50	8	373	0.00239052637864436	0.362959243495343	0.314147197942244	M7	0.33156582670097	0.75	Connectors	Basidiomycota	Agaricomycetes	Agaricales	Tricholomataceae	Dermoloma
ASV51	2	0	0.00177366431638455	0.0686619047564226	1.04941148118867	M9	-0.203331427	0	Peripheral nodes	Basidiomycota	Agaricomycetes	Agaricales	Agaricales_fam_Incertae_sedis	Agaricales_gen_Incertae_sedis
ASV53	7	113	0.0021751690190162	0.331882729022646	1.81000426650011	M8	1.82433473532198	0.244897959183674	Peripheral nodes
ASV54	3	4	0.00194969772273702	0.172156721871693	0.262875424344625	M3	-0.77151675	0.444444444444444	Peripheral nodes	Ascomycota	Archaeorhizomycetes	Archaeorhizomycetales	Archaeorhizomycetaceae	Archaeorhizomyces
ASV57	6	187	0.00218026746370475	0.217196854029374	0.0950433596905496	M6	0.398526698493043	0.666666666666667	Connectors	Ascomycota	Geoglossomycetes	Geoglossales	Geoglossales_fam_Incertae_sedis	Geoglossales_gen_Incertae_sedis
ASV55	5	85	0.00209779572599586	0.217715919065013	0.392714735901184	M3	-0.77151675	0.72	Connectors	Basidiomycota	Agaricomycetes	Geastrales	Geastraceae	Geastrum
ASV60	6	211	0.00229572667837047	0.367365738563576	1.08826491154082	M9	-0.203331427	0.777777777777778	Connectors
ASV1	11	236	0.0023427523820239	0.671641458094088	0.0966417603063027	M6	2.65684465662029	0.644628099173554	Network hubs
ASV66	8	344	0.00224816533063934	0.343799125708603	0.0740182438987204	M2	-0.853006618	0.8125	Connectors	Ascomycota	Eurotiomycetes	Onygenales	Onygenales_fam_Incertae_sedis	Onygenales_gen_Incertae_sedis
ASV69	5	83	0.00203380942879721	0.156731016125498	0.110781458061042	M2	0.551945458927542	0.32	Peripheral nodes	Ascomycota	Sordariomycetes	Sordariomycetes_ord_Incertae_sedis	Sordariomycetes_fam_Incertae_sedis	Sordariomycetes_gen_Incertae_sedis
ASV70	3	83	0.00190180237179316	0.0872871137668734	1.42589630314528	M3	-0.77151675	0.444444444444444	Peripheral nodes	Basidiomycota	Agaricomycetes	Agaricales	Agaricales_fam_Incertae_sedis	Agaricales_gen_Incertae_sedis
ASV72	4	44	0.00212489068659825	0.274613931392911	0.742887424644633	M4	-1.218578648	0.75	Connectors
ASV74	7	382	0.0023256820906243	0.3132667347074	1.99111535165428	M2	0.551945458927542	0.571428571428571	Peripheral nodes	Basidiomycota	Agaricomycetes	Agaricales	Clavariaceae	Clavaria
ASV77	5	58	0.0020439147075083	0.206280837618703	0.581571916347089	M7	-1.089430573	0.72	Connectors	Mortierellomycota	Mortierellomycetes	Mortierellales	Mortierellaceae	Mortierella
ASV81	2	12	0.0017427891065534	0.100212178901256	0.135618144551974	M4	-0.643777399	0	Peripheral nodes	Ascomycota	Leotiomycetes	Helotiales
ASV83	9	275	0.00230505902816498	0.439376720161618	0.348697242021214	M4	0.505825099057969	0.716049382716049	Connectors	Ascomycota	Leotiomycetes	Thelebolales	Pseudeurotiaceae	Pseudeurotium
ASV84	7	178	0.00211025160552676	0.211624544858699	0.318573538108945	M7	1.04206402677448	0.571428571428571	Peripheral nodes	Ascomycota	Sordariomycetes	Coniochaetales	Coniochaetaceae	Coniochaeta
ASV91	7	100	0.00216374441711426	0.339238697050853	2.36083770946733	M1	-0.539759774	0.816326530612245	Connectors	Basidiomycota	Agaricomycetes	Agaricales	Clavariaceae	Clavaria
ASV96	13	484	0.00232696954128909	0.5899652483046	0.182709485769931	M4	2.2302288458465	0.63905325443787	Connectors	Ascomycota	Pezizomycotina_cls_Incertae_sedis	Pezizomycotina_ord_Incertae_sedis	Pezizomycotina_fam_Incertae_sedis	Pezizomycotina_gen_Incertae_sedis
ASV102	9	205	0.00227344920656091	0.467570718093394	2.56543298828372	M1	1.59474478778638	0.617283950617284	Peripheral nodes	Ascomycota	Pezizomycetes	Pezizales	Pyronemataceae	Pulvinula
ASV104	3	39	0.00190965938565342	0.091586308726258	0.232628766538836	M1	-0.539759774	0.444444444444444	Peripheral nodes	Basidiomycota	Agaricomycetes	Agaricales	Agaricales_fam_Incertae_sedis	Agaricales_gen_Incertae_sedis
ASV85	6	198	0.00217494297478258	0.208520238231624	0.526734479837406	M7	0.33156582670097	0.666666666666667	Connectors	Fungi_phy_Incertae_sedis	Fungi_cls_Incertae_sedis	Fungi_ord_Incertae_sedis	Fungi_fam_Incertae_sedis	Fungi_gen_Incertae_sedis
ASV107	11	695	0.00254602037074362	0.500388699874268	0.117912783885171	M9	1.62665141688112	0.776859504132231	Connectors	Ascomycota	Dothideomycetes	Pleosporales	Pleosporales_fam_Incertae_sedis	Pleosporales_gen_Incertae_sedis
ASV110	8	218	0.00230839568543491	0.441227299340131	0.413493943905975	M5	0.672592709134549	0.65625	Connectors
ASV2	6	103	0.00225193206311695	0.383149970313694	0.298163191784713	M3	-0.77151675	0.722222222222222	Connectors	Ascomycota	Leotiomycetes	Erysiphales	Erysiphaceae	Blumeria
ASV71	4	38	0.00210577147407967	0.25719387367276	0.356074475632383	M3	-0.77151675	0.625	Connectors	Ascomycota	Dothideomycetes	Pleosporales	Melanommataceae	Melanommataceae_gen_Incertae_sedis
ASV114	10	338	0.00236985393221017	0.487177731008259	0.396280398813249	M3	2.31455024943138	0.6	Peripheral nodes	Ascomycota	Pezizomycotina_cls_Incertae_sedis	Pezizomycotina_ord_Incertae_sedis	Pezizomycotina_fam_Incertae_sedis	Pezizomycotina_gen_Incertae_sedis
ASV121	9	218	0.00240248115148012	0.576373477841234	0.223038362844317	M1	0.171741746376994	0.765432098765432	Connectors	Ascomycota	Sordariomycetes	Sordariomycetes_ord_Incertae_sedis	Sordariomycetes_fam_Incertae_sedis	Sordariomycetes_gen_Incertae_sedis
ASV12	7	243	0.00230780433299611	0.37324370547275	0.255498190733457	M4	-0.06897615	0.73469387755102	Connectors
ASV127	6	206	0.00221117569244413	0.249969502203989	0.192914658932047	M8	-0.962843333	0.833333333333333	Connectors	Ascomycota	Sordariomycetes	Sordariales	Chaetomiaceae	Chaetomium
ASV130	10	412	0.00225935328709166	0.318401599408592	0.237301014492575	M3	1.54303349962092	0.7	Connectors	Mortierellomycota	Mortierellomycetes	Mortierellales	Mortierellales_fam_Incertae_sedis	Mortierellales_gen_Incertae_sedis
ASV140	7	126	0.00224590971382525	0.420685953426577	0.1528316896447	M5	-0.672592709	0.73469387755102	Connectors	Mortierellomycota	Mortierellomycetes	Mortierellales	Mortierellaceae	Mortierella
ASV26	3	44	0.00207619942875591	0.166699882198697	0.118773461139807	M3	-0.77151675	0.444444444444444	Peripheral nodes	Ascomycota	Leotiomycetes	Erysiphales	Erysiphaceae	Blumeria
ASV143	14	893	0.00266542049577902	0.869086137322726	0.104756717278588	M3	1.54303349962092	0.755102040816326	Connectors	Ascomycota	Sordariomycetes	Sordariales	Lasiosphaeriaceae	Schizothecium
ASV146	13	428	0.0025232254067932	0.851034111109312	3.09659380828783	M6	1.15129935120212	0.804733727810651	Connectors	Basidiomycota	Agaricomycetes
ASV149	4	120	0.00206753992759646	0.127126312368808	0.256604775775132	M1	-1.251261295	0.75	Connectors	Fungi_phy_Incertae_sedis	Fungi_cls_Incertae_sedis	Fungi_ord_Incertae_sedis	Fungi_fam_Incertae_sedis	Fungi_gen_Incertae_sedis
ASV150	7	272	0.00224713899811083	0.267075410458798	1.05543622197112	M5	-0.672592709	0.775510204081633	Connectors	Ascomycota	Sordariomycetes	Sordariales	Lasiosphaeriaceae	Lasiosphaeriaceae_gen_Incertae_sedis
ASV160	3	57	0.00190745036984516	0.141340467404897	0.59067050446753	M5	-1.345185418	0.666666666666667	Connectors	Mortierellomycota	Mortierellomycetes	Mortierellales	Mortierellaceae	Mortierellaceae_gen_Incertae_sedis
ASV142	4	37	0.0018936706970624	0.141910339116206	0.0859447715701089	M3	0	0.375	Peripheral nodes	Ascomycota
ASV165	12	743	0.00252208507820799	0.580752823714459	0.103404224449874	M5	0	0.847222222222222	Connectors
ASV168	2	6	0.00168222248593116	0.0504598771827002	2.48207024847752	M2	-0.853006618	0	Peripheral nodes	Ascomycota	Pezizomycetes	Pezizales	Pyronemataceae	Pulvinula
ASV171	3	16	0.00191754967643881	0.105183358507272	0.462921409100801	M2	-0.853006618	0.444444444444444	Peripheral nodes	Ascomycota	Pezizomycetes	Pezizales	Pulvinulaceae	Pulvinulaceae_gen_Incertae_sedis
ASV173	7	195	0.00230409389980424	0.337452187759172	0.14127402365387	M7	-0.378932373	0.775510204081633	Connectors	Ascomycota	Pezizomycetes	Pezizales	Pezizales_fam_Incertae_sedis	Pezizales_gen_Incertae_sedis
ASV176	7	315	0.00224709923836449	0.298323058029716	0.155905536982687	M1	0.171741746376994	0.73469387755102	Connectors	Ascomycota	Dothideomycetes	Pleosporales	Melanommataceae	Melanommataceae_gen_Incertae_sedis
ASV179	7	233	0.00220159460680249	0.23139669364618	0.108076472403613	M9	1.62665141688112	0.612244897959184	Peripheral nodes
ASV178	8	286	0.00221521538807122	0.315272044893102	0.238038737853692	M4	1.08062634798748	0.5625	Peripheral nodes	Ascomycota	Leotiomycetes	Helotiales	Helotiaceae	Tetracladium
ASV182	8	200	0.00224628448234415	0.365534200631519	0.196111460163553	M6	0.398526698493043	0.75	Connectors
ASV187	14	490	0.00258728967360054	0.88975631049578	0.160331877149388	M5	2.01777812740365	0.744897959183674	Connectors	Basidiomycota	Tremellomycetes	Filobasidiales	Piskurozymaceae	Solicoccozyma
ASV191	11	226	0.00230644025890616	0.641694461160717	0.246891418187094	M4	1.08062634798748	0.677685950413223	Connectors
ASV188	4	39	0.00198927425419807	0.179381204463305	0.190209673274619	M7	0.33156582670097	0.375	Peripheral nodes	Ascomycota	Sordariomycetes	Hypocreales	Hypocreales_fam_Incertae_sedis	Hypocreales_gen_Incertae_sedis
ASV192	4	17	0.00200364135064201	0.255047465262161	0.334434590372956	M1	0.171741746376994	0.375	Peripheral nodes	Ascomycota	Orbiliomycetes	Orbiliales	Orbiliaceae	Orbiliaceae_gen_Incertae_sedis
ASV195	12	659	0.00244041337178648	0.461644404420737	0.150741473454869	M4	0.505825099057969	0.805555555555556	Connectors	Ascomycota	Eurotiomycetes	Chaetothyriales	Chaetothyriales_fam_Incertae_sedis	Chaetothyriales_gen_Incertae_sedis
ASV200	3	93	0.00195654288791863	0.0985425638588048	0.380050484868679	M5	-0.672592709	0.444444444444444	Peripheral nodes
ASV159	5	58	0.00212587270286778	0.330006511874639	0.156151444769726	M2	-1.555482657	0.72	Connectors	Basidiomycota	Agaricomycetes	Agaricales	Psathyrellaceae	Psathyrella
ASV204	5	87	0.0019450527783052	0.176722489851323	0.318327630321906	M2	-0.15053058	0.56	Peripheral nodes	Ascomycota	Pezizomycetes	Pezizales	Pyronemataceae	Marcelleina
ASV95	3	37	0.00194850901217932	0.133948615832728	0.200168938649696	M1	-0.539759774	0.444444444444444	Peripheral nodes	Ascomycota	Ascomycota_cls_Incertae_sedis	Ascomycota_ord_Incertae_sedis	Ascomycota_fam_Incertae_sedis	Ascomycota_gen_Incertae_sedis
ASV211	3	35	0.00204497248526937	0.147683412820668	0.249965265525081	M1	-1.251261295	0.666666666666667	Connectors	Mortierellomycota	Mortierellomycetes	Mortierellales	Mortierellales_fam_Incertae_sedis	Mortierellales_gen_Incertae_sedis
ASV213	6	311	0.00232050781897885	0.351608186037913	0.07180507381537	M3	0	0.611111111111111	Peripheral nodes	Ascomycota	Leotiomycetes	Helotiales	Helotiales_fam_Incertae_sedis	Leohumicola
ASV214	6	124	0.00205211610881085	0.192261255153806	0.319188307576542	M3	0.77151674981046	0.5	Peripheral nodes	Mortierellomycota	Mortierellomycetes	Mortierellales	Mortierellaceae	Mortierella
ASV215	5	21	0.00218204250774976	0.446955846975929	0.307138826011634	M6	-0.354245954	0.72	Connectors	Basidiomycota	Basidiomycota_cls_Incertae_sedis	Basidiomycota_ord_Incertae_sedis	Basidiomycota_fam_Incertae_sedis	Basidiomycota_gen_Incertae_sedis
ASV217	4	29	0.00199699441643869	0.230423552703325	0.265703363895573	M3	-1.5430335	0.625	Connectors	Ascomycota	Archaeorhizomycetes	Archaeorhizomycetales	Archaeorhizomycetaceae	Archaeorhizomyces
ASV220	5	41	0.00210370775971497	0.281041915731421	0.0812725236163691	M5	-1.345185418	0.8	Connectors	Basidiomycota	Agaricomycetes	Agaricales	Clavariaceae	Ramariopsis
ASV221	4	26	0.0020975022346385	0.256430124717435	0.740920162348321	M6	-1.107018607	0.75	Connectors
ASV222	7	218	0.00212481351799425	0.189655997697996	0.0886497572275372	M8	-0.405407719	0.693877551020408	Connectors	Mortierellomycota	Mortierellomycetes	Mortierellales	Mortierellaceae	Linnemannia
ASV240	10	284	0.00242136078578743	0.626185043399345	0.214923405872032	M4	1.65542759691699	0.6	Peripheral nodes	Ascomycota	Leotiomycetes	Thelebolales	Pseudeurotiaceae	Pseudogymnoascus
ASV236	6	173	0.00206529203871398	0.206704462217064	0.270252657955793	M2	0.551945458927542	0.5	Peripheral nodes	Ascomycota	Sordariomycetes	Sordariales	Lasiosphaeriaceae	Schizothecium
ASV256	6	192	0.00227685078229429	0.29825353956019	0.322999878275645	M7	0.33156582670097	0.666666666666667	Connectors	Ascomycota	Sordariomycetes	Coniochaetales	Coniochaetaceae	Coniochaeta
ASV257	9	352	0.00221314515968481	0.355301366550319	0.243817570849107	M7	1.75256222684798	0.617283950617284	Peripheral nodes	Ascomycota	Pezizomycetes	Pezizales	Pezizales_fam_Incertae_sedis	Pezizales_gen_Incertae_sedis
ASV258	6	187	0.00230661439657978	0.446899835185712	0.866947903205777	M5	-0.672592709	0.722222222222222	Connectors	Ascomycota	Sordariomycetes	Sordariales	Lasiosphaeriaceae	Lasiosphaeriaceae_gen_Incertae_sedis
ASV272	5	96	0.00209543688321104	0.253596433658066	0.132175435533429	M1	-1.251261295	0.8	Connectors	Chytridiomycota	Spizellomycetes	Spizellomycetales	Spizellomycetales_fam_Incertae_sedis	Spizellomycetales_gen_Incertae_sedis
ASV276	2	25	0.00189651794038034	0.0745421976949351	0.524644263647575	M7	-1.089430573	0.5	Peripheral nodes	Mortierellomycota	Mortierellomycetes	Mortierellales	Mortierellaceae	Mortierella
ASV270	7	198	0.0022372109087436	0.363584362774099	0.0783216301719018	M3	0.77151674981046	0.571428571428571	Peripheral nodes	Ascomycota	Sordariomycetes	Hypocreales	Hypocreales_fam_Incertae_sedis	Hypocreales_gen_Incertae_sedis
ASV280	10	328	0.00225898935801742	0.398342482419958	0.509766842531719	M8	1.82433473532198	0.6	Peripheral nodes	Mortierellomycota	Mortierellomycetes	Mortierellales	Mortierellaceae	Mortierellaceae_gen_Incertae_sedis
ASV278	7	176	0.00226909873814456	0.396086286780993	1.17986556221283	M2	0.551945458927542	0.571428571428571	Peripheral nodes	Basidiomycota
ASV250	4	35	0.00203706599311959	0.251534556586228	0.176438837200438	M4	-0.643777399	0.625	Connectors	Ascomycota	Sordariomycetes	Sordariomycetes_ord_Incertae_sedis	Sordariomycetes_fam_Incertae_sedis	Sordariomycetes_gen_Incertae_sedis
ASV288	10	489	0.00243866852328262	0.560208617546399	0.106355117894341	M1	1.59474478778638	0.68	Connectors	Ascomycota	Pezizomycotina_cls_Incertae_sedis	Pezizomycotina_ord_Incertae_sedis	Pezizomycotina_fam_Incertae_sedis	Pezizomycotina_gen_Incertae_sedis
ASV271	2	15	0.00181749038358213	0.100430270136511	0.639114338514201	M1	-1.251261295	0.5	Peripheral nodes	Ascomycota	Sordariomycetes	Coniochaetales	Coniochaetaceae	Coniochaeta
ASV302	6	143	0.00218089827979179	0.230805274063986	0.13426565172326	M6	0.398526698493043	0.666666666666667	Connectors	Ascomycota	Dothideomycetes	Pleosporales	Sporormiaceae	Sporormiaceae_gen_Incertae_sedis
ASV309	3	33	0.00202736055745917	0.180944501874084	0.0809036619358107	M6	-0.354245954	0.444444444444444	Peripheral nodes	Ascomycota	Dothideomycetes	Dothideales	Saccotheciaceae
ASV314	4	33	0.00213041047721202	0.273002390556008	0.248366864909328	M2	0.551945458927542	0	Peripheral nodes	Ascomycota	Sordariomycetes	Sordariales	Lasiosphaeriaceae	Schizothecium
ASV318	6	136	0.00215681818706425	0.278719719211098	0.733174067056594	M2	0.551945458927542	0.5	Peripheral nodes	Basidiomycota	Agaricomycetes	Phallales	Gastrosporiaceae	Gastrosporium
ASV44	8	349	0.00234556564662885	0.294815845438503	0.0807807080422912	M2	1.25442149756259	0.5625	Peripheral nodes	Ascomycota	Leotiomycetes	Erysiphales	Erysiphaceae	Blumeria
ASV317	4	225	0.00196171229850754	0.105014504853367	0.180496315686581	M1	0.171741746376994	0.375	Peripheral nodes
ASV320	3	65	0.0020623773060599	0.14214235008899	0.169553419163348	M9	-1.118322849	0.666666666666667	Connectors	Ascomycota	Sordariomycetes	Magnaporthales	Magnaporthaceae	Pseudophialophora
ASV321	5	137	0.00220941929405022	0.284580480459156	0.420379361943065	M9	-0.203331427	0.64	Connectors	Chytridiomycota	Rhizophlyctidomycetes	Rhizophlyctidales	Rhizophlyctidaceae	Rhizophlyctis
ASV327	5	59	0.00212550494179458	0.333038573277035	0.108076472403613	M4	0.505825099057969	0.32	Peripheral nodes
ASV208	3	29	0.00203401511968778	0.174055775590507	0.152093966283583	M1	-0.539759774	0.444444444444444	Peripheral nodes	Ascomycota	Sordariomycetes	Hypocreales	Hypocreales_fam_Incertae_sedis	Hypocreales_gen_Incertae_sedis
ASV334	3	36	0.00202038332439334	0.154586666324073	0.112625766463834	M1	0.171741746376994	0	Peripheral nodes	Chytridiomycota	Spizellomycetes	Spizellomycetales	Spizellomycetales_fam_Incertae_sedis	Spizellomycetales_gen_Incertae_sedis
ASV345	4	67	0.00200611171025853	0.134401599415076	0.154061228579895	M9	-0.203331427	0.625	Connectors	Ascomycota	Pezizomycetes	Pezizales	Pezizales_fam_Incertae_sedis	Pezizales_gen_Incertae_sedis
ASV348	5	118	0.00213304305900863	0.271943103173557	0.0879120338664204	M6	-0.354245954	0.72	Connectors	Basidiomycota	Agaricomycetes	Cantharellales	Ceratobasidiaceae	Ceratobasidium
ASV361	8	280	0.00225362583186513	0.281304911344793	0.102543547195237	M2	1.25442149756259	0.5625	Peripheral nodes	Ascomycota	Pezizomycetes	Pezizales	Pezizales_fam_Incertae_sedis	Pezizales_gen_Incertae_sedis
ASV323	3	29	0.00193344575178145	0.106475622458373	0.500422346624239	M2	-0.853006618	0.444444444444444	Peripheral nodes	Ascomycota	Sordariomycetes	Sordariales	Sordariales_fam_Incertae_sedis	Sordariales_gen_Incertae_sedis
ASV373	4	84	0.00201894761091043	0.173351234589634	0.746698995343736	M1	0.171741746376994	0.375	Peripheral nodes	Ascomycota	Lecanoromycetes	Lecanorales	Squamarinaceae	Squamarina
ASV369	5	147	0.00214382542053015	0.177015071495106	0.0722968893894479	M8	0.152027894610165	0.56	Peripheral nodes	Glomeromycota	Glomeromycetes	Glomerales	Glomeraceae	Rhizophagus
ASV380	3	42	0.00209570008521347	0.215039785415047	0.0900022500562514	M4	-1.218578648	0.666666666666667	Connectors
ASV406	4	75	0.00206156897304054	0.200283878792504	0.312179935645932	M8	-0.962843333	0.75	Connectors	Basidiomycota	Agaricomycetes	Agaricales	Hygrophoraceae	Hygrocybe
ASV422	3	81	0.00200484088233894	0.107432100014357	0.100576284898926	M4	-0.643777399	0.444444444444444	Peripheral nodes	Ascomycota	Sordariomycetes	Hypocreales	Nectriaceae	Thelonectria
ASV241	4	93	0.00182904114848441	0.0722605248051324	0.0991008381766921	M5	0	0.375	Peripheral nodes	Ascomycota	Dothideomycetes	Pleosporales	Pleosporales_fam_Incertae_sedis	Pleosporales_gen_Incertae_sedis
ASV430	6	197	0.00204321345605425	0.162585294289319	0.156397352556765	M2	-0.15053058	0.611111111111111	Peripheral nodes	Ascomycota	Dothideomycetes	Capnodiales	Capnodiaceae	Chaetocapnodium
ASV439	5	232	0.00222263358506276	0.213200862256679	0.0729116588570452	M3	-0.77151675	0.72	Connectors	Ascomycota	Leotiomycetes	Thelebolales	Pseudeurotiaceae	Pseudeurotiaceae_gen_Incertae_sedis
ASV308	12	413	0.00234024921302052	0.569908089258182	0.153938274686375	M1	2.30624630849107	0.680555555555556	Connectors	Ascomycota	Sordariomycetes	Ophiostomatales	Ophiostomataceae	Sporothrix
ASV450	4	36	0.00200859406902875	0.196841191573009	0.110781458061042	M3	-0.77151675	0.625	Connectors	Ascomycota	Dothideomycetes	Pleosporales	Pleosporales_fam_Incertae_sedis	Shiraia
ASV466	9	428	0.00226085281836953	0.303628234234215	0.295458206127284	M4	1.65542759691699	0.493827160493827	Peripheral nodes	Ascomycota	Sordariomycetes	Coniochaetales	Coniochaetaceae	Coniochaeta
ASV481	4	67	0.00193503199133748	0.132191058024778	0.0900022500562514	M4	-0.06897615	0.375	Peripheral nodes	Basidiomycota	Agaricomycetes	Sebacinales
ASV499	7	147	0.00227165499112194	0.442433986169011	0.447675126304387	M8	-0.405407719	0.816326530612245	Connectors
ASV506	7	150	0.00218430113045478	0.328704460797246	0.0882808955469788	M3	-0.77151675	0.73469387755102	Connectors	Ascomycota	Dothideomycetes	Capnodiales	Cladosporiaceae	Rachicladosporium
ASV508	4	50	0.00202864791157695	0.185550684807248	0.0984860687090948	M6	-0.354245954	0.625	Connectors	Basidiomycota	Agaricomycetes	Hymenochaetales	Schizoporaceae	Xylodon
ASV509	7	254	0.00229221055406669	0.333608629434705	0.173242035968932	M4	-0.06897615	0.612244897959184	Peripheral nodes
ASV524	8	225	0.00238189923773805	0.471493965460112	0.171274773672621	M8	-0.405407719	0.71875	Connectors
ASV367	4	82	0.00212314262631293	0.196334993281129	0.0713132582412921	M7	-1.089430573	0.75	Connectors
ASV504	8	235	0.00227534000296355	0.37413765254518	0.0897563422692125	M8	0.152027894610165	0.75	Connectors	Basidiomycota	Tremellomycetes	Filobasidiales	Filobasidiaceae	Naganishia
ASV536	4	37	0.00213545824748388	0.365956102536892	0.0714362121348116	M6	-0.354245954	0.625	Connectors	Ascomycota	Dothideomycetes	Pleosporales
ASV545	3	43	0.00192738432048604	0.181426738649105	0.253899790117704	M2	-0.853006618	0.444444444444444	Peripheral nodes	Ascomycota	Sordariomycetes	Sordariales	Lasiosphaeriaceae	Schizothecium
ASV552	2	10	0.00174600564007791	0.0620084976459609	0.0769691373431877	M6	-1.107018607	0.5	Peripheral nodes	Fungi_phy_Incertae_sedis	Fungi_cls_Incertae_sedis	Fungi_ord_Incertae_sedis	Fungi_fam_Incertae_sedis	Fungi_gen_Incertae_sedis
ASV566	3	14	0.00184409843865144	0.122936570875482	0.0872972643988231	M8	0.152027894610165	0	Peripheral nodes	Ascomycota	Sordariomycetes	Sordariales	Lasiosphaeriaceae	Schizothecium
ASV574	12	643	0.00251409509050045	0.540985121865224	0.155536675302128	M2	1.95689753619765	0.694444444444444	Connectors	Fungi_phy_Incertae_sedis	Fungi_cls_Incertae_sedis	Fungi_ord_Incertae_sedis	Fungi_fam_Incertae_sedis	Fungi_gen_Incertae_sedis
ASV583	4	53	0.00197983118328693	0.155582632655822	0.203119832094163	M2	-1.555482657	0.625	Connectors
ASV581	3	90	0.00200058567597743	0.124658427377319	0.102174685514679	M1	-0.539759774	0.444444444444444	Peripheral nodes	Ascomycota	Sordariomycetes	Hypocreales	Ophiocordycipitaceae	Paraisaria
ASV589	7	107	0.00214208698849298	0.338538071610325	0.100576284898926	M7	0.33156582670097	0.73469387755102	Connectors
ASV593	8	404	0.00237428506605931	0.35800919289011	0.248612772696367	M9	-0.203331427	0.78125	Connectors	Ascomycota	Sordariomycetes	Sordariales	Lasiosphaeriaceae	Schizothecium
ASV626	4	188	0.0019688659575885	0.192872470599059	0.0959040369451859	M1	0.171741746376994	0.375	Peripheral nodes	Mortierellomycota	Mortierellomycetes	Mortierellales	Mortierellaceae	Mortierella
ASV641	7	134	0.00214300234352034	0.33996057584851	0.324475324997879	M3	0	0.693877551020408	Connectors
ASV642	10	385	0.00241201754345287	0.528596669194328	0.28955641923835	M5	0	0.78	Connectors	Chytridiomycota	Spizellomycetes	Spizellomycetales	Spizellomycetales_fam_Incertae_sedis	Spizellomycetales_gen_Incertae_sedis
ASV668	8	296	0.00235903962744558	0.413052087294011	0.177545422242113	M4	-0.643777399	0.84375	Connectors	Mortierellomycota	Mortierellomycetes	Mortierellales	Mortierellaceae	Mortierella
ASV670	5	176	0.00220433592258467	0.238475837817454	0.196111460163553	M6	-1.107018607	0.8	Connectors	Ascomycota	Dothideomycetes	Pleosporales	Cucurbitariaceae	Pyrenochaeta
ASV687	4	124	0.00216244969151114	0.23556122158133	0.0991008381766921	M2	-0.853006618	0.625	Connectors	Mortierellomycota	Mortierellomycetes	Mortierellales	Mortierellaceae	Mortierella
ASV683	9	334	0.00228973119822381	0.383177263967437	0.156274398663245	M7	1.75256222684798	0.641975308641975	Connectors	Ascomycota	Sordariomycetes	Sordariales	Lasiosphaeriaceae	Lasiosphaeriaceae_gen_Incertae_sedis
ASV745	7	331	0.00227280084457085	0.41719950236214	0.0872972643988231	M1	-0.539759774	0.816326530612245	Connectors
ASV766	2	12	0.0018763302790506	0.10904472649333	0.0834856936997195	M4	-1.218578648	0.5	Peripheral nodes
ASV779	4	107	0.00200270963994993	0.171926641507856	0.136478821806611	M2	-0.853006618	0.625	Connectors
ASV768	1	0	0.00148294487155443	0.0262228144319715	0.174717482691166	M1	-1.251261295	0	Peripheral nodes	Ascomycota	Eurotiomycetes	Eurotiales	Aspergillaceae	Aspergillus
ASV799	7	290	0.00223937188564441	0.285264973630426	0.0839775092737974	M3	0	0.73469387755102	Connectors
ASV598	2	32	0.00180444223818385	0.0621135448794117	0.0923383740331213	M7	-1.089430573	0.5	Peripheral nodes	Ascomycota	Sordariomycetes	Amphisphaeriales
ASV803	5	74	0.00204298298083312	0.178689301148784	0.179635638431944	M1	0.171741746376994	0.56	Peripheral nodes
ASV811	10	438	0.00249414138705262	0.607618805493435	0.135126328977897	M5	1.3451854182691	0.64	Connectors	Basidiomycota	Agaricomycetes	Cantharellales	Ceratobasidiaceae	Ceratobasidium
ASV836	3	22	0.00166669137899592	0.0335879138810534	0.167463202973517	M5	-0.672592709	0.444444444444444	Peripheral nodes
ASV841	7	225	0.00218303862577029	0.279068476505645	0.0908629273108877	M4	1.08062634798748	0.408163265306122	Peripheral nodes	Ascomycota	Arthoniomycetes	Lichenostigmatales	Phaeococcomycetaceae	Phaeococcomyces
ASV712	3	25	0.00190282802108695	0.12201570739617	0.0924613279266408	M1	-0.539759774	0.444444444444444	Peripheral nodes	Basidiomycota	Agaricomycetes	Agaricomycetes_ord_Incertae_sedis	Agaricomycetes_fam_Incertae_sedis	Agaricomycetes_gen_Incertae_sedis
ASV866	6	167	0.00223818774074674	0.274428678006789	0.106846933468419	M4	-0.643777399	0.777777777777778	Connectors
ASV887	9	326	0.00239746789481706	0.517503456428763	0.08569886378307	M5	1.3451854182691	0.641975308641975	Connectors	Basidiomycota	Tremellomycetes	Filobasidiales	Piskurozymaceae	Solicoccozyma
ASV827	7	225	0.00231315164352952	0.484757940427948	0.0713132582412921	M1	0.171741746376994	0.73469387755102	Connectors	Ascomycota	Dothideomycetes	Pleosporales	Pleosporaceae	Alternaria
ASV888	1	0	0.00153233053950427	0.0122543301577551	0.0732805205376036	M1	-1.251261295	0	Peripheral nodes	Ascomycota	Sordariomycetes	Hypocreales	Hypocreales_fam_Incertae_sedis	Acremonium
ASV918	4	51	0.00196694627022745	0.124412422649512	0.154430090260453	M7	-0.378932373	0.625	Connectors
ASV934	7	389	0.00230078121335297	0.341411742694374	0.140536300292753	M3	0.77151674981046	0.571428571428571	Peripheral nodes	Ascomycota	Dothideomycetes	Pleosporales	Pleosporales_fam_Incertae_sedis	Pleosporales_gen_Incertae_sedis
ASV1020	5	106	0.00193653956532934	0.130899023048106	0.0839775092737974	M4	-0.06897615	0.48	Peripheral nodes
ASV1036	5	173	0.00214947935124785	0.209425802205548	0.136355867913091	M3	0	0.56	Peripheral nodes
ASV1065	9	368	0.00247381765081194	0.555608812828955	0.123568662987066	M1	0.883243267081685	0.716049382716049	Connectors
ASV1033	3	138	0.0019975618716041	0.13720406973601	0.10414194781099	M5	-0.672592709	0.444444444444444	Peripheral nodes	Ascomycota	Dothideomycetes	Pleosporales	Melanommataceae	Melanommataceae_gen_Incertae_sedis
ASV1046	9	170	0.00227996028093175	0.521985636644376	0.0732805205376036	M5	1.3451854182691	0.617283950617284	Peripheral nodes	Ascomycota	Sordariomycetes	Sordariales	Chaetomiaceae	Chaetomiaceae_gen_Incertae_sedis
ASV1123	3	61	0.00199264677418431	0.101891634397177	0.131314758278793	M9	-1.118322849	0.666666666666667	Connectors	Basidiomycota	Agaricomycetes	Phallales	Gastrosporiaceae	Gastrosporium
ASV1104	2	0	0.00184610669493113	0.118093009496767	0.101068100473004	M4	-0.643777399	0	Peripheral nodes	Fungi_phy_Incertae_sedis	Fungi_cls_Incertae_sedis	Fungi_ord_Incertae_sedis	Fungi_fam_Incertae_sedis	Fungi_gen_Incertae_sedis
ASV1353	4	35	0.00203196813337954	0.159110785598555	0.0735264283246425	M2	-0.853006618	0.625	Connectors	Ascomycota	Sordariomycetes	Sordariales	Lasiosphaeriaceae	Schizothecium
ASV1357	2	19	0.00197551096081225	0.171335759467193	0.0786904918524602	M4	-1.218578648	0.5	Peripheral nodes	Ascomycota	Sordariomycetes	Sordariales	Chaetomiaceae	Chaetomium
ASV1384	7	228	0.00236210805223679	0.458168026282298	0.0797970768941355	M4	-0.643777399	0.816326530612245	Connectors	Chytridiomycota	Spizellomycetes	Spizellomycetales	Powellomycetaceae	Powellomyces
ASV1160	7	126	0.00225452405048662	0.413733629311752	0.0752477828339151	M5	-0.672592709	0.775510204081633	Connectors	Ascomycota	Sordariomycetes	Hypocreales	Hypocreales_fam_Incertae_sedis	Fusariella
ASV1436	4	37	0.0021231018376877	0.272223707404916	0.0781986762783824	M6	-1.107018607	0.75	Connectors	Ascomycota	Sordariomycetes	Sordariales	Lasiosphaeriaceae	Lasiosphaeriaceae_gen_Incertae_sedis
ASV1459	7	212	0.0022859997306696	0.392540563724931	0.0822561547645248	M2	-0.853006618	0.816326530612245	Connectors	Basidiomycota	Agaricomycetes	Agaricomycetes_ord_Incertae_sedis	Agaricomycetes_fam_Incertae_sedis	Agaricomycetes_gen_Incertae_sedis
ASV1461	5	156	0.00221933249547676	0.294486594241199	0.0847152326349142	M4	-0.643777399	0.48	Peripheral nodes	Ascomycota	Archaeorhizomycetes	Archaeorhizomycetales	Archaeorhizomycetaceae	Archaeorhizomyces
ASV618	3	23	0.00186910702733586	0.135772499245827	0.0708214426672142	M8	-0.962843333	0.666666666666667	Connectors	Basidiomycota	Agaricomycetes	Auriculariales	Auriculariaceae	Auricularia
ASV1620	7	274	0.00233271509435454	0.363769638903559	0.0727887049635257	M3	0	0.693877551020408	Connectors	Chytridiomycota	Chytridiomycota_cls_Incertae_sedis	Chytridiomycota_ord_Incertae_sedis	Chytridiomycota_fam_Incertae_sedis	Chytridiomycota_gen_Incertae_sedis
