# Supplementary material for: Microbial interactions mediate the fairy ring type effects on alpine meadow plant communities on the Tibetan plateau
Source: Environ Microbiome. 2026 Mar 10;21:55. doi: 10.1186/s40793-026-00873-z (PMC13088534; doi:10.1186/s40793-026-00873-z)
Supplement: Supplementary file 2 — Supplementary Material 2 [file 40793_2026_873_MOESM2_ESM.zip › co-occurrence network/fungi/T1/Agrocybe_20in_edge.csv]

Source	Target	Interaction	weight
ASV4	ASV7	+	0.945830841197353
ASV4	ASV38	+	0.984548599060966
ASV4	ASV41	+	0.898127037229065
ASV4	ASV95	+	0.91989187030434
ASV4	ASV555	+	0.940228821208928
ASV7	ASV17	+	0.988864033039286
ASV7	ASV34	+	0.949873863662446
ASV7	ASV56	+	0.986323619058635
ASV7	ASV66	+	0.90572231177023
ASV7	ASV111	+	0.695878021564755
ASV7	ASV118	+	0.920838568703328
ASV7	ASV140	+	0.748248624059324
ASV7	ASV160	+	0.840122997345252
ASV7	ASV243	-	0.972462970246296
ASV7	ASV383	-	0.968938888330405
ASV7	ASV1318	+	0.640789346838099
ASV9	ASV27	+	0.99564240856928
ASV9	ASV54	-	0.841438894278671
ASV9	ASV190	+	0.759958883336729
ASV9	ASV191	-	0.916888662700135
ASV9	ASV310	-	0.76030628919247
ASV9	ASV485	+	0.899396489899866
ASV10	ASV30	-	0.988072563337555
ASV10	ASV53	+	0.938540030190016
ASV10	ASV118	-	0.764199357947785
ASV10	ASV617	+	1
ASV13	ASV51	+	0.884605758300627
ASV13	ASV77	+	0.616271151016025
ASV13	ASV96	+	0.574014617350222
ASV13	ASV101	-	0.935425247089288
ASV13	ASV174	-	0.847494023469045
ASV13	ASV339	+	0.907374380804787
ASV13	ASV433	-	0.918551604959431
ASV13	ASV621	-	0.897545442942958
ASV13	ASV972	-	0.858375138192591
ASV16	ASV41	-	0.70036313581996
ASV16	ASV96	-	0.830939295728305
ASV16	ASV26	-	0.939374080378414
ASV16	ASV746	+	0.914482131843521
ASV17	ASV70	+	0.976231041337542
ASV17	ASV118	+	0.932975073743615
ASV17	ASV191	+	0.849229408245042
ASV17	ASV188	+	0.970782544061099
ASV17	ASV192	-	0.946721116091545
ASV17	ASV95	+	0.762910469958368
ASV17	ASV310	+	0.833778001203997
ASV17	ASV324	+	0.600453105495737
ASV18	ASV77	-	0.872994363076666
ASV18	ASV2	-	0.852617452626589
ASV18	ASV221	-	0.939361349032803
ASV18	ASV339	-	0.781128968086113
ASV18	ASV442	+	0.701194792767621
ASV18	ASV907	+	0.567713287317652
ASV21	ASV610	-	0.892639113091463
ASV21	ASV868	+	0.786018356910643
ASV22	ASV74	+	0.893703954845032
ASV22	ASV186	+	0.878537299955043
ASV22	ASV819	-	0.948279401610387
ASV27	ASV12	-	0.909104664875068
ASV27	ASV190	-	0.850691111418543
ASV27	ASV159	+	0.973125889395869
ASV27	ASV705	-	0.894949419376233
ASV30	ASV40	-	0.956691589109471
ASV30	ASV47	-	0.972139508647513
ASV30	ASV69	+	0.942021196253628
ASV33	ASV218	-	0.84551858605384
ASV33	ASV301	+	0.858787997474881
ASV33	ASV310	+	0.868961558077075
ASV33	ASV354	+	0.896003485391595
ASV33	ASV390	-	0.686040589675885
ASV33	ASV979	-	0.983131162329203
ASV33	ASV1318	-	0.988038996370973
ASV33	ASV1472	-	0.977341440231188
ASV3	ASV509	+	0.892829047622752
ASV34	ASV174	-	0.950245680821159
ASV34	ASV338	-	0.909601208537387
ASV40	ASV130	+	0.909276820751808
ASV40	ASV342	-	0.889524518066866
ASV40	ASV361	-	1
ASV40	ASV477	-	0.823450068186955
ASV40	ASV621	-	0.832550569564908
ASV40	ASV1031	+	0.899602377677344
ASV38	ASV12	+	0.802824669912348
ASV38	ASV173	-	0.926168504760736
ASV38	ASV182	-	0.877163564572597
ASV38	ASV95	+	0.840656608316953
ASV38	ASV291	+	0.906623935968185
ASV38	ASV409	-	0.907483610206934
ASV38	ASV1031	+	0.783796363083096
ASV38	ASV1129	-	0.662529631501114
ASV41	ASV129	-	0.885997215273038
ASV41	ASV142	-	0.69347317384919
ASV41	ASV165	-	0.977386140962375
ASV41	ASV182	-	0.982707795064706
ASV41	ASV310	-	0.982396759916801
ASV41	ASV344	-	0.979452340605653
ASV41	ASV509	+	0.91396608557878
ASV41	ASV679	-	0.840371455545983
ASV42	ASV252	-	0.741011927126715
ASV42	ASV571	-	0.768517639688186
ASV42	ASV610	-	0.810367625382771
ASV42	ASV779	-	0.633665490051966
ASV42	ASV808	-	0.534078391784893
ASV47	ASV71	-	0.814260162208864
ASV47	ASV129	-	0.568067669630617
ASV47	ASV190	-	0.943337110235319
ASV47	ASV303	+	0.960668863139152
ASV47	ASV361	+	0.558120013072378
ASV47	ASV528	+	0.800551865975771
ASV48	ASV610	-	0.917518612217566
ASV48	ASV731	-	0.699008981422729
ASV50	ASV141	+	0.877736237496995
ASV50	ASV246	+	0.656504758013144
ASV50	ASV291	+	0.795528464591715
ASV50	ASV293	+	0.701286915968906
ASV50	ASV342	-	0.812434664585745
ASV50	ASV461	+	0.974575543997223
ASV50	ASV589	-	0.945833288308864
ASV50	ASV972	-	0.883563735273675
ASV50	ASV1129	-	0.992539508838148
ASV51	ASV70	-	0.927854537087222
ASV51	ASV176	-	0.773543457743234
ASV51	ASV301	+	0.910781833321245
ASV51	ASV303	-	0.924445111147766
ASV51	ASV339	-	0.917365200115412
ASV51	ASV617	-	0.906545368962975
ASV53	ASV57	-	0.76745505445835
ASV53	ASV90	-	0.787282960974767
ASV53	ASV142	-	0.823692082666603
ASV53	ASV174	-	0.693749420950709
ASV53	ASV218	-	1
ASV53	ASV300	-	0.998576325849484
ASV53	ASV370	+	1
ASV53	ASV868	-	1
ASV54	ASV390	-	0.808289164207348
ASV54	ASV555	+	0.964796850492443
ASV54	ASV746	-	0.929147578482139
ASV54	ASV1472	-	0.865815822166652
ASV56	ASV69	-	0.981150097043396
ASV56	ASV110	-	0.913745526599737
ASV56	ASV130	+	0.989727665654269
ASV56	ASV243	-	0.873037039296082
ASV56	ASV293	-	0.98697096121158
ASV56	ASV300	+	0.831826428240911
ASV56	ASV617	-	1
ASV56	ASV1624	-	0.995957138747642
ASV57	ASV303	-	0.987878456505316
ASV57	ASV362	-	0.893830525010662
ASV57	ASV907	-	0.850975883748283
ASV1	ASV81	+	0.968890743559177
ASV1	ASV370	-	0.911789804822939
ASV66	ASV101	-	0.807578061501159
ASV66	ASV141	+	0.865627691136851
ASV66	ASV246	+	0.94773277304027
ASV66	ASV291	+	0.682210277546313
ASV69	ASV362	-	0.886852887802829
ASV69	ASV731	-	0.938438765969492
ASV69	ASV907	-	0.863072539422978
ASV69	ASV989	-	0.976972985974054
ASV70	ASV74	-	0.826270481313977
ASV70	ASV112	+	0.659031632516614
ASV70	ASV140	+	0.997001846643059
ASV70	ASV191	+	0.602510871117604
ASV70	ASV354	-	0.982601870096814
ASV70	ASV1031	-	0.977037548455705
ASV70	ASV1503	-	1
ASV72	ASV96	-	1
ASV72	ASV150	-	0.962077565721444
ASV72	ASV173	-	0.943438280364465
ASV72	ASV190	-	1
ASV72	ASV342	-	0.819228289539591
ASV72	ASV361	-	0.962472412530909
ASV72	ASV407	-	0.973033790032189
ASV72	ASV409	-	0.890631122993592
ASV72	ASV445	-	0.857440287719717
ASV72	ASV1624	-	0.795896890639037
ASV74	ASV174	-	0.877192038305765
ASV74	ASV310	-	1
ASV74	ASV324	-	1
ASV77	ASV118	-	0.998187836715968
ASV77	ASV186	-	0.86583949462262
ASV77	ASV159	-	0.936187095403577
ASV77	ASV236	-	0.925843329861137
ASV77	ASV409	-	0.939531914323233
ASV81	ASV91	+	0.981248456371506
ASV81	ASV118	-	0.939090559659744
ASV81	ASV174	-	0.896136038304881
ASV81	ASV221	-	0.874811297382691
ASV81	ASV270	+	0.96837764844517
ASV81	ASV300	+	0.976598636049218
ASV81	ASV433	+	0.803926617959611
ASV81	ASV461	+	0.944794179607827
ASV81	ASV548	+	0.896077018054542
ASV81	ASV555	+	0.956441918921004
ASV81	ASV617	+	0.936436664405131
ASV81	ASV907	+	0.80156035516649
ASV83	ASV218	+	0.944754211858675
ASV83	ASV224	-	0.946019201590557
ASV83	ASV300	+	0.871401102326531
ASV83	ASV362	-	0.822834579692443
ASV83	ASV428	-	0.824063222918065
ASV83	ASV610	+	0.816493042747746
ASV90	ASV173	-	0.87011733147958
ASV90	ASV204	-	0.990982641166297
ASV90	ASV252	+	0.945992398319764
ASV90	ASV300	+	0.968556146761651
ASV90	ASV390	-	0.835065510950605
ASV91	ASV71	-	0.883449425358663
ASV96	ASV868	+	0.881892649347025
ASV101	ASV129	-	0.907327453847464
ASV101	ASV240	-	0.973434351100841
ASV101	ASV266	-	0.820259042741731
ASV101	ASV293	-	0.680412318716492
ASV101	ASV342	-	0.929886572419419
ASV101	ASV442	-	0.727608420615133
ASV101	ASV485	-	0.663473671246778
ASV101	ASV600	+	0.883056220897074
ASV101	ASV907	-	0.678385937567807
ASV104	ASV110	+	0.869888275636851
ASV110	ASV348	+	0.853807490699131
ASV110	ASV410	+	0.945688657341151
ASV2	ASV129	-	0.937629799797293
ASV2	ASV95	-	0.999390830858263
ASV2	ASV218	+	1
ASV2	ASV472	+	0.924482825926894
ASV112	ASV191	-	1
ASV112	ASV270	-	0.756260459638817
ASV112	ASV362	+	0.970621825319414
ASV112	ASV433	-	0.908456191288036
ASV112	ASV617	-	0.895033631250901
ASV112	ASV779	-	0.960160603349661
ASV112	ASV989	-	0.930555016005876
ASV111	ASV12	+	0.984935454645465
ASV111	ASV140	+	0.971187573703992
ASV111	ASV186	+	0.971775833837101
ASV111	ASV339	-	0.90050756183268
ASV111	ASV461	-	0.754720376161258
ASV71	ASV979	+	0.926605524452684
ASV114	ASV288	-	0.972921585455152
ASV114	ASV380	-	1
ASV114	ASV433	-	1
ASV114	ASV808	-	0.946227889028435
ASV118	ASV127	-	0.944663870655397
ASV118	ASV153	-	1
ASV118	ASV159	-	0.718300834370046
ASV118	ASV344	+	0.80578642463456
ASV118	ASV610	-	0.799208449983471
ASV118	ASV621	+	0.663239018259222
ASV118	ASV808	-	0.779096534463083
ASV121	ASV174	-	1
ASV121	ASV291	-	0.974565812595007
ASV121	ASV342	+	0.810524183408031
ASV121	ASV354	-	0.930007199450603
ASV121	ASV555	-	0.89893144324515
ASV121	ASV979	+	0.945471069041725
ASV12	ASV173	+	0.973275992808206
ASV12	ASV339	+	0.962671682428865
ASV12	ASV383	-	0.921060010298172
ASV12	ASV705	+	0.751489783151611
ASV12	ASV1624	+	0.680771427992691
ASV127	ASV140	+	0.876495201745999
ASV127	ASV174	-	0.914408316539886
ASV130	ASV153	-	0.926865970209725
ASV130	ASV442	-	0.941037011817637
ASV130	ASV555	+	0.978837509067918
ASV130	ASV1472	-	0.666859976386486
ASV137	ASV191	-	0.730239257719407
ASV137	ASV159	-	0.843006558515419
ASV137	ASV240	+	0.935023059061703
ASV137	ASV410	-	0.931264732212914
ASV129	ASV243	-	0.929235621767939
ASV129	ASV490	-	0.892503704470884
ASV140	ASV982	+	0.733129255920781
ASV141	ASV370	-	0.940708289237588
ASV141	ASV407	+	0.957087165013805
ASV141	ASV779	-	0.814973226170157
ASV26	ASV191	-	0.760551729386642
ASV26	ASV354	+	0.783388273319364
ASV26	ASV362	-	0.738683640202305
ASV153	ASV339	-	0.897259541293913
ASV150	ASV472	+	0.876788411628678
ASV160	ASV142	+	0.752098391520813
ASV160	ASV236	+	0.967615282107365
ASV160	ASV293	-	0.818750769670642
ASV160	ASV338	-	0.695588130223785
ASV160	ASV509	+	0.859658072649828
ASV160	ASV548	-	0.775046132144007
ASV142	ASV176	-	0.859027977711333
ASV142	ASV383	-	0.998842289121513
ASV165	ASV252	-	0.887518132889309
ASV165	ASV300	-	0.813388606605395
ASV173	ASV186	-	0.884856710818888
ASV173	ASV188	-	0.871042473107258
ASV173	ASV362	-	0.873361888613704
ASV173	ASV617	-	0.7976898775254
ASV173	ASV904	-	0.823939340354545
ASV174	ASV159	-	0.768414745967246
ASV174	ASV211	-	0.734002601575322
ASV174	ASV240	+	0.915108739289325
ASV174	ASV410	-	0.914954143707659
ASV174	ASV433	+	0.917668752401958
ASV174	ASV485	-	0.81334827692639
ASV174	ASV779	+	0.821843699723744
ASV174	ASV1006	-	0.986621941064569
ASV176	ASV211	-	0.730189712342253
ASV176	ASV224	+	0.968220756680174
ASV176	ASV266	+	0.936389739972229
ASV176	ASV345	+	0.956254189495378
ASV176	ASV904	+	0.860153882177723
ASV176	ASV982	+	0.794911357736253
ASV176	ASV1031	-	0.796228639891888
ASV178	ASV224	-	0.873296187618942
ASV178	ASV362	-	0.72501491458569
ASV178	ASV433	-	0.86922907546394
ASV178	ASV819	-	0.832440002489841
ASV178	ASV1031	+	0.934098249564394
ASV182	ASV293	-	0.90009826142103
ASV182	ASV301	+	0.900285684811958
ASV182	ASV339	-	0.858164344172291
ASV182	ASV342	+	0.944744079238368
ASV182	ASV362	+	0.784781727406187
ASV182	ASV617	-	0.931756515482369
ASV182	ASV621	-	0.985474732074443
ASV182	ASV1031	-	0.628417499944788
ASV186	ASV211	-	0.949110247174574
ASV186	ASV236	-	0.646730536777035
ASV186	ASV555	-	0.840774255890425
ASV187	ASV354	+	0.918428225759992
ASV190	ASV191	+	0.919807861001746
ASV190	ASV159	+	0.831682536962311
ASV190	ASV461	-	0.814684488105662
ASV190	ASV808	-	0.744503041099625
ASV190	ASV910	+	0.977051573451271
ASV190	ASV1318	+	0.913599749775661
ASV191	ASV461	+	0.848088560971617
ASV192	ASV509	-	0.88126226920189
ASV192	ASV819	+	0.938685831854307
ASV192	ASV989	+	0.656017670024308
ASV201	ASV255	+	0.77140213450821
ASV201	ASV301	+	0.882666236007483
ASV201	ASV300	+	0.81291377749814
ASV201	ASV310	+	0.871247073452794
ASV201	ASV339	-	0.869819452795574
ASV201	ASV370	+	0.726482256062861
ASV201	ASV477	-	0.757859618295644
ASV201	ASV617	+	0.856036772825374
ASV201	ASV679	-	0.866561052315078
ASV201	ASV907	-	0.870072529193292
ASV201	ASV910	+	0.752406629142812
ASV201	ASV972	-	0.831951464263443
ASV201	ASV1624	-	0.954723657925694
ASV159	ASV380	+	0.96612912171257
ASV159	ASV390	-	0.867132243574746
ASV159	ASV779	+	0.875048632606974
ASV204	ASV362	+	0.777513046703929
ASV204	ASV600	-	0.892972511802634
ASV95	ASV214	+	0.953893328973113
ASV95	ASV370	+	0.983263890903283
ASV95	ASV410	+	0.875106612145174
ASV95	ASV442	+	0.70097353699724
ASV95	ASV571	+	0.909953006749336
ASV95	ASV600	-	0.964934968549277
ASV95	ASV904	-	0.971486425248559
ASV211	ASV243	-	0.591698740166171
ASV211	ASV293	+	0.7811986602486
ASV211	ASV433	+	0.850165705368131
ASV211	ASV617	-	0.845827762534558
ASV211	ASV731	+	0.650647147745512
ASV211	ASV868	-	0.831421508173094
ASV213	ASV246	-	0.957255796677655
ASV213	ASV291	-	0.782229277125535
ASV213	ASV354	-	0.867003886640547
ASV213	ASV445	+	0.965051973553984
ASV213	ASV509	-	0.943219114095364
ASV213	ASV610	+	0.666062768106104
ASV213	ASV868	-	0.889715513309013
ASV213	ASV982	-	0.730737242008258
ASV213	ASV1031	-	0.93432675000843
ASV214	ASV339	+	0.929229174736693
ASV214	ASV407	-	0.90544783162261
ASV214	ASV979	+	0.918312351621649
ASV214	ASV1624	-	1
ASV218	ASV461	-	0.91166151655402
ASV218	ASV868	+	0.894106725565719
ASV218	ASV910	+	1
ASV218	ASV1129	+	0.930581056950139
ASV218	ASV1318	+	0.934929139419172
ASV221	ASV240	+	0.901003450606527
ASV221	ASV288	+	0.773587865387348
ASV221	ASV445	+	0.961758419003279
ASV221	ASV610	-	0.713798918855777
ASV221	ASV1031	+	0.912736248932097
ASV221	ASV1129	-	0.916392380694822
ASV221	ASV1624	+	0.938611825755697
ASV224	ASV266	+	0.982976353927733
ASV224	ASV589	-	1
ASV224	ASV868	+	0.936920667089696
ASV224	ASV989	+	0.940657709821151
ASV240	ASV288	-	0.936484154019138
ASV240	ASV400	+	0.879891479987748
ASV240	ASV621	+	0.861365554515568
ASV240	ASV972	-	0.730582617884432
ASV240	ASV979	+	0.930168060871481
ASV236	ASV255	+	0.908534991023347
ASV236	ASV324	-	0.73607790442422
ASV236	ASV509	-	0.897362599240378
ASV236	ASV989	-	0.776220490375453
ASV246	ASV266	-	0.825886589976812
ASV246	ASV407	-	0.804740090351211
ASV246	ASV477	+	0.935843052101446
ASV246	ASV1503	-	0.93804960726811
ASV243	ASV252	+	0.914579041740232
ASV243	ASV293	-	0.821212784285611
ASV243	ASV300	+	0.977014043563857
ASV243	ASV310	+	0.951325325365397
ASV243	ASV344	+	0.733480725748861
ASV243	ASV345	-	0.864962225333205
ASV243	ASV477	-	0.788154079072561
ASV243	ASV610	+	0.946955914649204
ASV243	ASV982	-	0.741281974145751
ASV243	ASV1129	+	0.822544310612331
ASV252	ASV255	-	0.965668884492296
ASV252	ASV300	-	0.933764049238348
ASV252	ASV370	-	0.886427434198371
ASV252	ASV1006	-	0.85987618420171
ASV252	ASV1624	+	0.785356021759988
ASV255	ASV310	-	0.958364445060981
ASV255	ASV344	-	0.915733676393606
ASV255	ASV361	+	0.887371676760311
ASV255	ASV746	+	0.962271536282856
ASV257	ASV361	-	0.884625894885015
ASV257	ASV433	+	0.926510460980069
ASV257	ASV528	-	0.970058252656501
ASV266	ASV339	-	0.866875342880221
ASV266	ASV407	+	0.897679494590112
ASV266	ASV819	-	0.794404763600394
ASV270	ASV300	-	0.758330645427568
ASV270	ASV339	+	0.916125554762306
ASV270	ASV370	+	0.94140933464878
ASV291	ASV442	+	0.808261306220668
ASV291	ASV555	-	0.855625582691072
ASV293	ASV868	+	0.942127084614517
ASV293	ASV910	+	0.722710449480635
ASV301	ASV380	-	0.835198784127928
ASV301	ASV808	+	0.893102676669666
ASV301	ASV868	-	0.876027498725253
ASV301	ASV972	-	0.848860081635338
ASV301	ASV1318	-	0.820643953241448
ASV300	ASV354	+	0.969055422480985
ASV300	ASV731	-	0.840455923531263
ASV300	ASV907	-	0.694378154700761
ASV303	ASV528	+	0.797993418761042
ASV303	ASV610	-	0.846942711823513
ASV303	ASV982	+	0.916261849684004
ASV310	ASV338	+	0.751966015151684
ASV310	ASV445	+	0.713112880171077
ASV310	ASV528	+	0.893899908109502
ASV310	ASV548	+	0.821200424754339
ASV310	ASV571	+	0.896700661423854
ASV310	ASV610	-	0.860220969604382
ASV310	ASV808	+	0.690696745089928
ASV310	ASV1472	-	0.727538604880504
ASV324	ASV362	+	0.873878829994748
ASV324	ASV380	-	0.867573319874979
ASV324	ASV442	-	0.89469071468464
ASV324	ASV461	-	0.853486433232968
ASV324	ASV509	+	0.944514399544497
ASV324	ASV548	+	0.787125607091465
ASV324	ASV610	-	0.875042703377465
ASV324	ASV1318	-	0.787994952656581
ASV344	ASV982	+	0.836731329343441
ASV342	ASV390	+	0.766706757804793
ASV362	ASV445	+	0.917950613410366
ASV370	ASV904	+	0.855764410014254
ASV380	ASV410	+	0.959531917583492
ASV383	ASV548	-	0.845380894634346
ASV383	ASV731	+	0.993794078290556
ASV383	ASV1318	-	0.827227345123035
ASV390	ASV400	+	0.834452824460931
ASV390	ASV433	-	0.93927405923972
ASV390	ASV509	-	0.884306130502659
ASV390	ASV746	-	0.904271111274087
ASV400	ASV679	-	0.871927673511281
ASV400	ASV808	-	0.818314605717315
ASV400	ASV868	+	0.858984326391434
ASV400	ASV1129	-	0.963151647842512
ASV400	ASV1624	-	0.875020537853468
ASV407	ASV410	-	0.76067662799122
ASV407	ASV433	-	0.842561603149062
ASV407	ASV442	+	0.870232720391088
ASV407	ASV485	+	0.962724797025795
ASV407	ASV509	-	0.82253829515792
ASV407	ASV555	-	0.743841277953008
ASV407	ASV731	-	0.953502981801133
ASV407	ASV1031	-	0.864207245377663
ASV409	ASV589	-	0.784078186461789
ASV409	ASV808	-	0.741428281776296
ASV410	ASV528	-	0.892158588650446
ASV410	ASV548	-	0.898798724009782
ASV410	ASV571	-	0.797260323839873
ASV428	ASV1472	-	0.886104033766987
ASV428	ASV1624	-	0.885418123876885
ASV477	ASV972	+	0.957626429685521
ASV490	ASV617	+	0.889190778529894
ASV509	ASV589	+	0.93527683642442
ASV509	ASV1472	+	0.957761857867214
ASV555	ASV1031	-	0.923173233187044
ASV589	ASV746	-	0.804750645548215
ASV589	ASV989	+	0.879026717282322
ASV589	ASV1624	+	0.96092200622492
ASV610	ASV617	+	0.953651776549895
ASV610	ASV904	-	0.781411249204025
ASV617	ASV972	+	0.669395878818103
ASV621	ASV982	+	0.961673252261458
ASV679	ASV705	-	0.774372050667534
ASV705	ASV1006	+	0.86061130458489
ASV705	ASV989	-	0.842769308251349
ASV731	ASV819	-	0.770854595588162
ASV731	ASV868	+	0.680888473310007
ASV731	ASV904	-	0.784264913149215
ASV731	ASV1503	-	0.791143492884511
ASV808	ASV904	-	0.895723854904523
ASV819	ASV907	+	0.851766992927719
ASV819	ASV1472	+	0.780076664587509
ASV904	ASV979	+	0.67301443348101
ASV904	ASV1472	+	0.82232681485365
ASV907	ASV982	-	0.891014082841616
ASV972	ASV1006	-	0.661956027658484
ASV979	ASV989	+	0.915770873713909
ASV979	ASV1318	-	0.879666301948249
ASV982	ASV1472	-	0.933792491274253
ASV982	ASV1503	+	0.649959406421094
ASV982	ASV1624	-	0.900817374982973
ASV1006	ASV1472	+	0.95515690091453
ASV1006	ASV1624	+	0.672201076751983
ASV1031	ASV1503	-	0.941504881391619
ASV989	ASV1624	+	0.948709381930785
ASV1318	ASV1472	-	0.725100165951949
