# Supplementary material for: Microbial interactions mediate the fairy ring type effects on alpine meadow plant communities on the Tibetan plateau
Source: Environ Microbiome. 2026 Mar 10;21:55. doi: 10.1186/s40793-026-00873-z (PMC13088534; doi:10.1186/s40793-026-00873-z)
Supplement: Supplementary file 2 — Supplementary Material 2 [file 40793_2026_873_MOESM2_ESM.zip › co-occurrence network/fungi/T1/Agrocybe_20in_node.csv]

ID	degree	betweenness_centrality	closeness_centrality	eigenvector_centrality	Abundance	module	z	p	taxa_roles	phylum	class	order	family	genus
ASV4	5	24	0.002565965311764	0.360647072702646	2.72296289756117	M4	-0.027508942	0.56	Peripheral nodes	Ascomycota	Sordariomycetes	Coniochaetales	Coniochaetaceae	Coniochaeta
ASV7	12	318	0.0029550072228034	0.708566479417133	4.17377911197442	M5	0.80860754006264	0.777777777777778	Connectors	Ascomycota	Sordariomycetes	Coniochaetales	Coniochaetaceae	Coniochaeta
ASV9	6	70	0.0026947539553908	0.285904433712338	5.19416975690153	M2	-0.053651326	0.5	Peripheral nodes	Basidiomycota	Agaricomycetes	Agaricales	Hygrophoraceae	Hygrocybe
ASV10	4	42	0.0025217642864967	0.287971446168933	4.66024584535091	M1	-0.15804766	0.375	Peripheral nodes	Ascomycota	Archaeorhizomycetes	Archaeorhizomycetales	Archaeorhizomycetaceae	Archaeorhizomyces
ASV13	9	235	0.00292035756893513	0.528188154993679	2.66483705142543	M1	-0.15804766	0.790123456790123	Connectors	Ascomycota	Archaeorhizomycetes	Archaeorhizomycetales	Archaeorhizomycetaceae	Archaeorhizomyces
ASV16	4	65	0.00241054838099233	0.119980911986773	0.350103988855534	M6	-0.288675135	0.625	Connectors	Basidiomycota	Agaricomycetes	Agaricales	Hygrophoraceae	Hygrocybe
ASV17	9	270	0.0029632087842566	0.554000774107939	2.51547569996272	M5	0.80860754006264	0.716049382716049	Connectors	Ascomycota	Archaeorhizomycetes	Archaeorhizomycetales	Archaeorhizomycetaceae	Archaeorhizomyces
ASV18	6	178	0.00282565900679064	0.293543061808662	0.662070555457453	M4	-0.660214605	0.722222222222222	Connectors	Ascomycota	Sordariomycetes	Coniochaetales	Coniochaetaceae	Coniochaeta
ASV21	2	0	0.00241350324181375	0.171520039153896	2.22325230050817	M3	-1.408659438	0.5	Peripheral nodes	Ascomycota	Archaeorhizomycetes	Archaeorhizomycetales	Archaeorhizomycetaceae	Archaeorhizomyces
ASV22	3	7	0.00226224121714766	0.130315567734607	0.313315478643044	M5	-0.80860754	0.444444444444444	Peripheral nodes	Ascomycota	Sordariomycetes	Coniochaetales	Coniochaetaceae	Coniochaeta
ASV27	5	22	0.00244091079984197	0.227617650234754	3.24033197951616	M2	-0.804769895	0.56	Peripheral nodes	Ascomycota	Pezizomycetes	Pezizales	Pezizales_fam_Incertae_sedis	Pezizales_gen_Incertae_sedis
ASV30	4	19	0.00228666370497743	0.156510367922261	1.98829634861773	M1	-0.15804766	0.375	Peripheral nodes	Ascomycota	Archaeorhizomycetes	Archaeorhizomycetales	Archaeorhizomycetaceae	Archaeorhizomyces
ASV33	8	139	0.00284032940184114	0.560498464113957	0.298354817823297	M2	0.69746724250749	0.5625	Peripheral nodes	Ascomycota	Pezizomycetes	Pezizales	Pulvinulaceae	Pulvinulaceae_gen_Incertae_sedis
ASV3	1	0	0.00207147962365376	0.0763664028166104	0.431161339690388	M3	-1.408659438	0	Peripheral nodes	Ascomycota	Leotiomycetes	Erysiphales	Erysiphaceae	Blumeria
ASV34	3	8	0.00238622548975092	0.217981120171578	1.75174622795142	M1	-1.467585412	0.666666666666667	Connectors	Ascomycota	Pezizomycotina_cls_Incertae_sedis	Pezizomycotina_ord_Incertae_sedis	Pezizomycotina_fam_Incertae_sedis	Pezizomycotina_gen_Incertae_sedis
ASV40	7	79	0.00260671738818827	0.304383784014686	0.451640277042008	M1	-0.812816536	0.73469387755102	Connectors	Basidiomycota	Agaricomycetes	Agaricales	Agaricales_fam_Incertae_sedis	Agaricales_gen_Incertae_sedis
ASV38	9	177	0.00282505556395417	0.489635726834643	0.132683893499716	M4	-0.027508942	0.790123456790123	Connectors	Ascomycota	Leotiomycetes	Helotiales	Helotiales_fam_Incertae_sedis	Leohumicola
ASV41	10	298	0.00285150362894752	0.534094605476849	1.17563815802382	M3	1.64343601050578	0.48	Peripheral nodes	Ascomycota	Archaeorhizomycetes	Archaeorhizomycetales	Archaeorhizomycetaceae	Archaeorhizomyces
ASV42	5	146	0.00280787865653173	0.240686240681932	1.96426118861224	M3	-0.391294288	0.56	Peripheral nodes	Ascomycota	Archaeorhizomycetes	Archaeorhizomycetales	Archaeorhizomycetaceae	Archaeorhizomyces
ASV47	7	263	0.00262213737566796	0.200940009180387	0.324719916808916	M1	1.15149009215326	0.448979591836735	Peripheral nodes	Mortierellomycota	Mortierellomycetes	Mortierellales	Mortierellaceae	Mortierellaceae_gen_Incertae_sedis
ASV48	2	0	0.00246638217481889	0.159991230537876	0.941785861439755	M7	-1.132843031	0.5	Peripheral nodes
ASV50	9	193	0.00282132845403028	0.437023758044415	1.05460395942473	M2	-0.053651326	0.716049382716049	Connectors	Basidiomycota	Agaricomycetes	Agaricales	Tricholomataceae	Dermoloma
ASV51	7	63	0.00272691903236627	0.485031614782678	1.36154276296427	M1	-0.15804766	0.73469387755102	Connectors	Basidiomycota	Agaricomycetes	Agaricales	Agaricales_fam_Incertae_sedis	Agaricales_gen_Incertae_sedis
ASV53	9	198	0.00287765543944441	0.571129065551499	0.366904075185905	M1	0.496721216222976	0.691358024691358	Connectors
ASV54	5	26	0.00254304689071515	0.256759542126284	0.410069260501893	M2	-0.804769895	0.56	Peripheral nodes	Ascomycota	Archaeorhizomycetes	Archaeorhizomycetales	Archaeorhizomycetaceae	Archaeorhizomyces
ASV56	9	290	0.00288131389088701	0.763481174703504	0.252737065159809	M4	-0.660214605	0.839506172839506	Connectors
ASV57	4	27	0.00256842360281711	0.23258044645129	2.56783801283183	M1	-0.15804766	0.375	Peripheral nodes	Ascomycota	Geoglossomycetes	Geoglossales	Geoglossales_fam_Incertae_sedis	Geoglossales_gen_Incertae_sedis
ASV1	2	2	0.00223773181211113	0.183569667971911	0.118336374516844	M1	-0.812816536	0	Peripheral nodes
ASV66	5	48	0.00259813063384535	0.254837808484329	0.239615829850688	M8	-1.106797181	0.72	Connectors	Ascomycota	Eurotiomycetes	Onygenales	Onygenales_fam_Incertae_sedis	Onygenales_gen_Incertae_sedis
ASV69	6	76	0.00267746997966537	0.387208114600482	0.138079541664214	M7	-0.161834719	0.722222222222222	Connectors	Ascomycota	Sordariomycetes	Sordariomycetes_ord_Incertae_sedis	Sordariomycetes_fam_Incertae_sedis	Sordariomycetes_gen_Incertae_sedis
ASV70	9	148	0.00276299490695482	0.476241062719238	4.54571095022269	M8	0.474341649025257	0.765432098765432	Connectors	Basidiomycota	Agaricomycetes	Agaricales	Agaricales_fam_Incertae_sedis	Agaricales_gen_Incertae_sedis
ASV72	10	347	0.00288318245780534	0.498837074141671	0.232871269645064	M6	1.44337567297406	0.76	Connectors
ASV74	5	56	0.00267682641254778	0.384037867379486	0.114902780230345	M3	-0.899976863	0.72	Connectors	Basidiomycota	Agaricomycetes	Agaricales	Clavariaceae	Clavaria
ASV77	7	103	0.00274470278556114	0.350081761205642	0.898252791021641	M5	-0.80860754	0.816326530612245	Connectors	Mortierellomycota	Mortierellomycetes	Mortierellales	Mortierellaceae	Mortierella
ASV81	13	363	0.0030663059579374	0.909573742904108	1.1605548688367	M1	1.80625896808355	0.72189349112426	Connectors	Ascomycota	Leotiomycetes	Helotiales
ASV83	6	86	0.00274018007525692	0.412605790331807	0.500936880726745	M3	-0.899976863	0.777777777777778	Connectors	Ascomycota	Leotiomycetes	Thelebolales	Pseudeurotiaceae	Pseudeurotium
ASV90	6	80	0.0026776320210173	0.399394132652324	0.713697098122315	M4	-1.292920267	0.777777777777778	Connectors	Ascomycota	Pezizomycetes	Pezizales	Pyronemataceae	Pulvinula
ASV91	2	16	0.00216854764412598	0.134404154934985	0.102517315125473	M1	-0.812816536	0	Peripheral nodes	Basidiomycota	Agaricomycetes	Agaricales	Clavariaceae	Clavaria
ASV96	4	86	0.00262953340363654	0.201653895250029	0.759927992622677	M6	-0.288675135	0.625	Connectors	Ascomycota	Pezizomycotina_cls_Incertae_sedis	Pezizomycotina_ord_Incertae_sedis	Pezizomycotina_fam_Incertae_sedis	Pezizomycotina_gen_Incertae_sedis
ASV101	11	420	0.00302528618660397	0.486892780204141	2.79065375635215	M4	0.605196720906638	0.793388429752066	Connectors
ASV104	1	0	0.00173763972684908	0.0188713441704272	0.176339592285204	M4	-1.292920267	0	Peripheral nodes	Basidiomycota	Agaricomycetes	Agaricales	Agaricales_fam_Incertae_sedis	Agaricales_gen_Incertae_sedis
ASV110	4	316	0.00227380879367091	0.157439123780163	0.161746816567583	M4	0.605196720906638	0	Peripheral nodes
ASV2	5	140	0.00246940683973505	0.225787807359573	0.154879627994585	M4	-0.660214605	0.72	Connectors	Ascomycota	Leotiomycetes	Erysiphales	Erysiphaceae	Blumeria
ASV112	8	127	0.00276319772112039	0.482325582611545	0.32803088272804	M1	1.15149009215326	0.5625	Peripheral nodes	Ascomycota	Archaeorhizomycetes	Archaeorhizomycetales
ASV111	6	59	0.00264821312706906	0.332049493599849	0.362244197225656	M5	1.61721508012528	0.277777777777778	Peripheral nodes	Basidiomycota	Agaricomycetes	Agaricales	Tricholomataceae	Floccularia
ASV71	3	41	0.00224329460015668	0.0938248018141037	0.407616693154394	M1	-0.812816536	0.444444444444444	Peripheral nodes	Ascomycota	Dothideomycetes	Pleosporales	Melanommataceae	Melanommataceae_gen_Incertae_sedis
ASV114	4	10	0.00235634766329976	0.208617930803096	0.0896413365511017	M2	-0.804769895	0.375	Peripheral nodes	Ascomycota	Pezizomycotina_cls_Incertae_sedis	Pezizomycotina_ord_Incertae_sedis	Pezizomycotina_fam_Incertae_sedis	Pezizomycotina_gen_Incertae_sedis
ASV118	12	416	0.00305472384277315	0.68021029857267	0.418162732748641	M5	1.61721508012528	0.736111111111111	Connectors	Ascomycota
ASV121	6	57	0.00263067450775814	0.372996845449914	0.854719720603528	M4	-0.027508942	0.666666666666667	Connectors	Ascomycota	Sordariomycetes	Sordariomycetes_ord_Incertae_sedis	Sordariomycetes_fam_Incertae_sedis	Sordariomycetes_gen_Incertae_sedis
ASV12	8	176	0.00274728873006803	0.426000763969543	0.172905997998705	M5	0	0.75	Connectors
ASV127	3	7	0.00240725287399446	0.223059215388606	0.957114407361626	M5	-0.80860754	0.444444444444444	Peripheral nodes	Ascomycota	Sordariomycetes	Sordariales	Chaetomiaceae	Chaetomium
ASV130	6	91	0.00268562174579763	0.34854372306788	0.430670826220888	M4	-0.027508942	0.666666666666667	Connectors	Mortierellomycota	Mortierellomycetes	Mortierellales	Mortierellales_fam_Incertae_sedis	Mortierellales_gen_Incertae_sedis
ASV137	4	31	0.00250807563764656	0.204425903040447	0.680342182196323	M2	-0.804769895	0.375	Peripheral nodes	Basidiomycota	Agaricomycetes	Cantharellales	Ceratobasidiaceae	Ceratobasidium
ASV129	6	221	0.00271681178422573	0.317065843151193	0.170453430651206	M3	-0.899976863	0.666666666666667	Connectors	Basidiomycota	Agaricomycetes	Agaricales	Tricholomataceae	Floccularia
ASV140	5	57	0.00259491865136309	0.276731914017582	0.316013302725293	M5	0	0.56	Peripheral nodes	Mortierellomycota	Mortierellomycetes	Mortierellales	Mortierellaceae	Mortierella
ASV141	5	37	0.00253319366448466	0.271200626227544	0.142494162889713	M1	-0.812816536	0.72	Connectors
ASV26	4	90	0.00247353819772898	0.146506936801968	0.0739449055271058	M6	-1.154700538	0.75	Connectors	Ascomycota	Leotiomycetes	Erysiphales	Erysiphaceae	Blumeria
ASV153	3	9	0.00238123537929196	0.215687252778042	0.13501383247984	M5	-0.80860754	0.444444444444444	Peripheral nodes
ASV150	2	46	0.0020401939543981	0.0706354995789063	0.107667706555222	M6	-0.288675135	0	Peripheral nodes	Ascomycota	Sordariomycetes	Sordariales	Lasiosphaeriaceae	Lasiosphaeriaceae_gen_Incertae_sedis
ASV160	7	134	0.00272188417593619	0.36128344121625	0.412276571114643	M3	0.626070861145058	0.448979591836735	Peripheral nodes	Mortierellomycota	Mortierellomycetes	Mortierellales	Mortierellaceae	Mortierellaceae_gen_Incertae_sedis
ASV142	5	87	0.00262066893772433	0.262781508372926	0.49983322542037	M3	-0.391294288	0.56	Peripheral nodes	Ascomycota
ASV165	3	8	0.00243937115652145	0.253684082818362	0.152672317381835	M3	-0.391294288	0	Peripheral nodes
ASV173	9	230	0.00287266812383908	0.511489489307236	0.21226970392607	M5	0	0.765432098765432	Connectors	Ascomycota	Pezizomycetes	Pezizales	Pezizales_fam_Incertae_sedis	Pezizales_gen_Incertae_sedis
ASV174	15	544	0.00316661045814798	0.802351362055459	0.674210763827575	M1	2.46102784401384	0.702222222222222	Connectors	Ascomycota	Leotiomycetes	Helotiales	Helotiaceae	Tetracladium
ASV176	9	165	0.00289153121769292	0.488282030580355	0.476901720721251	M7	0.809173593712687	0.790123456790123	Connectors	Ascomycota	Dothideomycetes	Pleosporales	Melanommataceae	Melanommataceae_gen_Incertae_sedis
ASV178	5	64	0.00259842760624491	0.294527253941271	0.271376577000804	M1	-0.812816536	0.72	Connectors	Ascomycota	Leotiomycetes	Helotiales	Helotiaceae	Tetracladium
ASV182	10	208	0.00300757847043162	0.68482767102181	0.242436282300312	M7	-1.132843031	0.84	Connectors
ASV186	7	128	0.00274708217518739	0.339938949907246	1.57221829811447	M5	1.61721508012528	0.448979591836735	Peripheral nodes
ASV187	1	0	0.00192114190320987	0.05041419491046	0.092461789000726	M8	-1.106797181	0	Peripheral nodes	Basidiomycota	Tremellomycetes	Filobasidiales	Piskurozymaceae	Solicoccozyma
ASV190	10	215	0.00285227358473541	0.452511867728016	0.724488394451312	M2	2.95082294907015	0.34	Module hubs	Ascomycota	Archaeorhizomycetes	Archaeorhizomycetales	Archaeorhizomycetaceae	Archaeorhizomyces
ASV191	8	148	0.00272176002367509	0.351931730344795	0.0886603096121019	M2	-0.053651326	0.6875	Connectors
ASV188	2	3	0.00227361771751719	0.1354976862138	0.32704985578904	M5	-0.80860754	0	Peripheral nodes	Ascomycota	Sordariomycetes	Hypocreales	Hypocreales_fam_Incertae_sedis	Hypocreales_gen_Incertae_sedis
ASV192	4	37	0.00254534153692205	0.230998948977171	0.207119312496321	M5	-0.80860754	0.625	Connectors	Ascomycota	Orbiliomycetes	Orbiliales	Orbiliaceae	Orbiliaceae_gen_Incertae_sedis
ASV201	13	442	0.00315143901109354	0.901878123626747	0.90389369592089	M3	0.117388286464698	0.804733727810651	Connectors
ASV159	9	210	0.00286740981804758	0.426748070341041	0.366413561716405	M2	0.69746724250749	0.592592592592593	Peripheral nodes	Basidiomycota	Agaricomycetes	Agaricales	Psathyrellaceae	Psathyrella
ASV204	3	14	0.00229142694060592	0.12616764717995	0.222447858418192	M4	-0.660214605	0.444444444444444	Peripheral nodes	Ascomycota	Pezizomycetes	Pezizales	Pyronemataceae	Marcelleina
ASV95	11	282	0.00288333419257298	0.528805452153264	0.24930347087331	M4	2.50331370920473	0.56198347107438	Module hubs	Ascomycota	Ascomycota_cls_Incertae_sedis	Ascomycota_ord_Incertae_sedis	Ascomycota_fam_Incertae_sedis	Ascomycota_gen_Incertae_sedis
ASV211	9	356	0.0031298786803404	0.621379829263672	0.180141071673828	M5	-1.61721508	0.765432098765432	Connectors	Mortierellomycota	Mortierellomycetes	Mortierellales	Mortierellales_fam_Incertae_sedis	Mortierellales_gen_Incertae_sedis
ASV213	9	244	0.00294774426743306	0.567486538819169	0.136117487786215	M8	1.26491106406735	0.716049382716049	Connectors	Ascomycota	Leotiomycetes	Helotiales	Helotiales_fam_Incertae_sedis	Leohumicola
ASV214	5	13	0.00262128029723121	0.408675976929806	0.255312260874684	M4	-0.660214605	0.72	Connectors	Mortierellomycota	Mortierellomycetes	Mortierellales	Mortierellaceae	Mortierella
ASV218	9	108	0.00272422073509742	0.528069746378253	0.754900229560304	M2	1.44858581136171	0.518518518518519	Peripheral nodes	Basidiomycota	Agaricomycetes	Agaricales	Hygrophoraceae	Hygrocybe
ASV221	9	197	0.00292815555375263	0.598454518123147	0.40528675417427	M2	-0.804769895	0.790123456790123	Connectors
ASV224	7	44	0.00255009403857264	0.409345473841962	0.0811799792022289	M6	-0.288675135	0.816326530612245	Connectors	Ascomycota	Leotiomycetes	Thelebolales	Pseudeurotiaceae	Pseudogymnoascus
ASV240	9	149	0.0028534466927771	0.492397498121449	0.137221143092589	M2	1.44858581136171	0.518518518518519	Peripheral nodes	Ascomycota	Leotiomycetes	Thelebolales	Pseudeurotiaceae	Pseudogymnoascus
ASV236	7	130	0.00279355135650405	0.368378318767123	0.124590421252968	M3	0.117388286464698	0.571428571428571	Peripheral nodes	Ascomycota	Sordariomycetes	Sordariales	Lasiosphaeriaceae	Schizothecium
ASV246	7	65	0.00268639501575905	0.36075442926289	0.518472737261365	M8	1.26491106406735	0.612244897959184	Peripheral nodes
ASV243	14	476	0.00321422640525244	1	0.316258559460043	M3	1.13475343582542	0.744897959183674	Connectors	Ascomycota	Leotiomycetes	Helotiales	Helotiaceae	Tetracladium
ASV252	9	131	0.00281785148732091	0.61527550154736	0.227720878215316	M3	0.626070861145058	0.617283950617284	Peripheral nodes	Ascomycota	Dothideomycetes	Pleosporales	Phaeosphaeriaceae	Ophiosphaerella
ASV255	7	113	0.00276585306896888	0.449931182943775	0.426991975199639	M3	0.626070861145058	0.448979591836735	Peripheral nodes
ASV257	3	14	0.00228686395643423	0.136812916171459	0.168123491671081	M1	-0.15804766	0	Peripheral nodes	Ascomycota	Pezizomycetes	Pezizales	Pezizales_fam_Incertae_sedis	Pezizales_gen_Incertae_sedis
ASV266	7	78	0.0027358053507958	0.413453501555101	0.209694508211195	M5	-0.80860754	0.775510204081633	Connectors	Ascomycota	Dothideomycetes	Pleosporales	Melanommataceae	Melanommataceae_gen_Incertae_sedis
ASV270	5	34	0.00263939771552291	0.414158788234597	0.124590421252968	M1	-0.15804766	0.56	Peripheral nodes	Ascomycota	Sordariomycetes	Hypocreales	Hypocreales_fam_Incertae_sedis	Hypocreales_gen_Incertae_sedis
ASV291	7	84	0.00267705296081893	0.348574234730319	0.472364471128377	M4	0.605196720906638	0.571428571428571	Peripheral nodes	Ascomycota	Leotiomycetes	Helotiales	Helotiaceae	Helotiaceae_gen_Incertae_sedis
ASV293	9	249	0.00300975585997525	0.608804459075209	0.0832646614476033	M2	-0.804769895	0.765432098765432	Connectors
ASV288	3	7	0.00231145340945781	0.155299228204504	0.110856044106971	M2	-0.804769895	0	Peripheral nodes	Ascomycota	Pezizomycotina_cls_Incertae_sedis	Pezizomycotina_ord_Incertae_sedis	Pezizomycotina_fam_Incertae_sedis	Pezizomycotina_gen_Incertae_sedis
ASV301	9	118	0.00289498744724858	0.612610668436007	0.96091588675025	M2	1.44858581136171	0.518518518518519	Peripheral nodes
ASV300	13	390	0.00306213988502205	0.950307337986071	0.261198422508682	M3	0.626070861145058	0.745562130177515	Connectors	Ascomycota	Eurotiomycetes	Chaetothyriales	Chaetothyriales_fam_Incertae_sedis	Chaetothyriales_gen_Incertae_sedis
ASV303	6	76	0.00261069233292548	0.328171276542313	0.406513037848019	M1	0.496721216222976	0.5	Peripheral nodes
ASV310	16	720	0.00327282798989475	0.95618584602742	0.701802146486943	M3	2.6608011598665	0.6328125	Network hubs	Ascomycota	Dothideomycetes	Dothideomycetes_ord_Incertae_sedis	Dothideomycetes_fam_Incertae_sedis	Dothideomycetes_gen_Incertae_sedis
ASV324	11	301	0.00303242515764016	0.617097113378655	0.185781976573077	M3	0.626070861145058	0.694214876033058	Connectors
ASV338	3	44	0.00252158317765689	0.161024676753585	0.718970117919438	M3	-0.899976863	0.444444444444444	Peripheral nodes
ASV339	11	194	0.00286048413572693	0.626393011015867	0.0739449055271058	M5	0.80860754006264	0.743801652892562	Connectors
ASV344	5	48	0.00275923434768875	0.381773701516872	0.435575960915887	M3	-0.391294288	0.56	Peripheral nodes
ASV345	2	0	0.00232564443297085	0.18352409170083	0.598794317891969	M7	-1.132843031	0.5	Peripheral nodes	Ascomycota	Pezizomycetes	Pezizales	Pezizales_fam_Incertae_sedis	Pezizales_gen_Incertae_sedis
ASV342	7	132	0.00276397720626082	0.383345860122109	0.216561696784194	M4	-0.660214605	0.775510204081633	Connectors	Ascomycota
ASV348	1	0	0.0017452473425243	0.0185224878453225	0.200742637392823	M4	-1.292920267	0	Peripheral nodes	Basidiomycota	Agaricomycetes	Cantharellales	Ceratobasidiaceae	Ceratobasidium
ASV354	7	228	0.00265076944976718	0.398364766450818	0.247954558832186	M8	0.474341649025257	0.73469387755102	Connectors	Ascomycota	Dothideomycetes	Pleosporales	Melanommataceae	Melanommataceae_gen_Incertae_sedis
ASV361	5	106	0.00248771568626458	0.195243349178328	0.0788500402221045	M1	-0.15804766	0.56	Peripheral nodes	Ascomycota	Pezizomycetes	Pezizales	Pezizales_fam_Incertae_sedis	Pezizales_gen_Incertae_sedis
ASV362	11	380	0.00286381635531486	0.501969865844191	0.113185983087096	M1	-0.15804766	0.826446280991736	Connectors	Ascomycota	Sordariomycetes	Sordariales	Chaetomiaceae	Chaetomiaceae_gen_Incertae_sedis
ASV370	8	149	0.00278825815677041	0.494562605970814	0.721545313634312	M1	0.496721216222976	0.65625	Connectors
ASV380	5	21	0.0025827642428021	0.287532629838995	0.242068397198187	M2	-0.804769895	0.56	Peripheral nodes
ASV383	6	28	0.00262493758396213	0.375527830280632	0.30755194537642	M3	-0.899976863	0.722222222222222	Connectors
ASV390	9	244	0.00287786672302078	0.450639214432972	0.110488159004846	M2	0.69746724250749	0.617283950617284	Peripheral nodes	Ascomycota	Sordariomycetes	Sordariomycetes_ord_Incertae_sedis	Sordariomycetes_fam_Incertae_sedis	Sordariomycetes_gen_Incertae_sedis
ASV400	7	123	0.00281732956520592	0.425409041816472	0.101904173288599	M2	0.69746724250749	0.448979591836735	Peripheral nodes	Ascomycota	Leotiomycetes	Helotiales	Helotiales_fam_Incertae_sedis
ASV407	13	416	0.00305247989616879	0.71969740009354	0.143229933093963	M4	1.23790238367267	0.781065088757396	Connectors
ASV409	5	84	0.00264544873055903	0.260749620578366	0.0781142700178547	M6	-0.288675135	0.72	Connectors	Ascomycota	Archaeorhizomycetes	Archaeorhizomycetales	Archaeorhizomycetaceae	Archaeorhizomyces
ASV410	9	361	0.00281534890874992	0.436422902397765	0.187498773716326	M4	-0.027508942	0.740740740740741	Connectors	Basidiomycota	Agaricomycetes	Agaricomycetes_ord_Incertae_sedis	Agaricomycetes_fam_Incertae_sedis	Agaricomycetes_gen_Incertae_sedis
ASV428	3	11	0.00245966428782704	0.226298584323983	0.119685286557969	M7	-1.132843031	0.666666666666667	Connectors	Basidiomycota	Agaricomycetes	Cantharellales	Ceratobasidiaceae	Ceratobasidium
ASV433	10	267	0.00297295501772971	0.625605759772628	0.0716149665469814	M1	1.80625896808355	0.58	Peripheral nodes
ASV442	7	124	0.00285386368914175	0.374648251521757	0.190441854533325	M4	1.8706080464387	0.244897959183674	Peripheral nodes	Basidiomycota	Agaricomycetes	Cantharellales	Ceratobasidiaceae	Ceratobasidium
ASV445	5	70	0.00279647875751529	0.371158508844532	0.316013302725293	M8	-1.106797181	0.8	Connectors	Ascomycota	Pezizomycetes	Pezizales	Pezizales_fam_Incertae_sedis	Pezizales_gen_Incertae_sedis
ASV461	7	102	0.00281937738646511	0.442467419617263	0.304608864559421	M2	-0.053651326	0.612244897959184	Peripheral nodes
ASV472	2	7	0.00188765468404016	0.0372963003838565	0.0904997351227265	M6	-1.154700538	0.5	Peripheral nodes	Basidiomycota	Agaricomycetes	Agaricales	Psathyrellaceae	Psathyrella
ASV477	5	43	0.00270386495153517	0.350519865507019	0.0919712755312261	M8	-1.106797181	0.72	Connectors	Ascomycota	Dothideomycetes	Pleosporales	Sporormiaceae	Sporormiaceae_gen_Incertae_sedis
ASV485	4	54	0.00271142170672767	0.26533992855986	0.240474228422312	M4	-0.660214605	0.625	Connectors	Basidiomycota	Agaricomycetes	Auriculariales	Auriculariales_fam_Incertae_sedis	Oliveonia
ASV490	2	8	0.00230197024587524	0.146740595435599	0.439990582141386	M1	-1.467585412	0.5	Peripheral nodes
ASV509	11	304	0.00291150149230199	0.620736565413674	0.293081798026174	M3	0.626070861145058	0.743801652892562	Connectors
ASV528	5	82	0.00258549950374252	0.247965239285617	0.132929150234465	M1	-0.15804766	0.56	Peripheral nodes	Ascomycota	Dothideomycetes	Pleosporales	Melanommataceae	Petrakia
ASV548	6	82	0.00280958412453902	0.42381402996429	0.413012341318893	M3	0.117388286464698	0.5	Peripheral nodes	Ascomycota	Pezizomycetes	Pezizales	Pezizales_fam_Incertae_sedis	Pezizales_gen_Incertae_sedis
ASV555	9	140	0.00282685005843529	0.530647947234712	0.115638550434595	M4	1.23790238367267	0.641975308641975	Connectors	Ascomycota	Leotiomycetes	Thelebolales	Pseudeurotiaceae	Pseudeurotiaceae_gen_Incertae_sedis
ASV571	4	46	0.00259842572559143	0.257881375308373	0.279102164145427	M3	-0.899976863	0.5	Peripheral nodes
ASV589	7	92	0.00264975504979305	0.411161795764832	0.108280848392097	M6	1.44337567297406	0.571428571428571	Peripheral nodes
ASV600	3	28	0.00235851291706848	0.145079451385481	0.157577452076834	M4	-0.027508942	0	Peripheral nodes
ASV610	13	501	0.00318875220611518	0.833596370820225	0.11649694900622	M3	1.13475343582542	0.72189349112426	Connectors
ASV617	12	286	0.00304608996418116	0.879399294857062	0.163586242078207	M1	1.15149009215326	0.75	Connectors	Ascomycota	Dothideomycetes	Pleosporales	Cucurbitariaceae	Cucurbitariaceae_gen_Incertae_sedis
ASV621	6	81	0.00274668938042805	0.401565319673202	0.199271096984323	M7	-0.161834719	0.722222222222222	Connectors	Ascomycota	Eurotiomycetes	Chaetothyriales	Herpotrichiellaceae
ASV679	4	58	0.00253361527320403	0.242074523488588	0.103743598799223	M3	-0.899976863	0.625	Connectors	Ascomycota	Sordariomycetes	Hypocreales	Hypocreales_fam_Incertae_sedis	Hypocreales_gen_Incertae_sedis
ASV705	5	47	0.00246828950613123	0.20081309301871	0.0710018247101065	M6	-1.154700538	0.8	Connectors	Ascomycota	Leotiomycetes	Helotiales	Helotiaceae	Tetracladium
ASV731	10	319	0.00304463687793605	0.566887480211893	0.206628799026821	M7	0.809173593712687	0.8	Connectors
ASV746	5	35	0.00241620953312751	0.20939368835636	0.121034198599094	M2	-1.555888464	0.64	Connectors	Ascomycota	Sordariomycetes	Sordariales	Sordariales_fam_Incertae_sedis	Sordariales_gen_Incertae_sedis
ASV779	5	64	0.00266259158770512	0.257600785765198	0.111101300841721	M1	-0.15804766	0.56	Peripheral nodes
ASV808	9	362	0.00302456679381412	0.475323527601413	0.178056389428454	M2	-0.053651326	0.716049382716049	Connectors	Basidiomycota	Agaricomycetes	Sebacinales
ASV819	7	153	0.00274354936742507	0.320443644414791	0.176462220652579	M5	0	0.612244897959184	Peripheral nodes	Basidiomycota	Agaricomycetes	Sebacinales	Sebacinales_fam_Incertae_sedis	Sebacinales_gen_Incertae_sedis
ASV868	11	230	0.00294693951126366	0.636965508109179	0.0776237565483548	M2	-0.053651326	0.793388429752066	Connectors
ASV904	9	258	0.00307151761751999	0.566866393451226	0.0772558714462299	M7	0.809173593712687	0.790123456790123	Connectors	Ascomycota	Dothideomycetes	Pleosporales	Melanommataceae	Melanommataceae_gen_Incertae_sedis
ASV907	9	379	0.00305496290647711	0.560196820246031	0.0777463849157298	M7	-0.161834719	0.790123456790123	Connectors
ASV910	4	22	0.00269727332774534	0.287816972493531	0.116864834108345	M2	-0.804769895	0.375	Peripheral nodes
ASV972	8	185	0.00290903793984153	0.505324387898526	0.0840004316518532	M2	-0.804769895	0.6875	Connectors
ASV979	8	165	0.00277864470145065	0.43012396406208	0.0886603096121019	M2	-0.804769895	0.75	Connectors	Ascomycota	Leotiomycetes	Helotiales	Helotiaceae	Tetracladium
ASV982	11	334	0.00304498135488612	0.661995882276336	0.113063354719721	M7	1.78018190616791	0.776859504132231	Connectors
ASV1006	6	97	0.00282708367375085	0.412933528377049	0.100555261247474	M1	-1.467585412	0.777777777777778	Connectors	Basidiomycota	Agaricomycetes	Auriculariales	Auriculariales_fam_Incertae_sedis	Oliveonia
ASV1031	11	188	0.00299175530408475	0.648222629485796	0.138692683501089	M8	0.474341649025257	0.776859504132231	Connectors	Basidiomycota	Agaricomycetes	Agaricales	Clavariaceae	Clavaria
ASV989	9	189	0.00273596060337137	0.46356980900705	0.0853493436929778	M6	1.44337567297406	0.740740740740741	Connectors	Basidiomycota	Agaricomycetes	Auriculariales	Auriculariaceae	Auricularia
ASV1129	6	61	0.00273776168508495	0.417549566228155	0.0982253222673495	M2	-0.053651326	0.5	Peripheral nodes
ASV1318	9	219	0.002979659964859	0.558789727755227	0.0855946004277277	M2	0.69746724250749	0.617283950617284	Peripheral nodes
ASV1472	11	344	0.00301926022332469	0.637584120861602	0.0840004316518532	M7	0.809173593712687	0.793388429752066	Connectors
ASV1503	5	42	0.00268957618056134	0.317434936370941	0.0765201012419801	M8	0.474341649025257	0.48	Peripheral nodes
ASV1624	13	418	0.00304013156493514	0.832748827149821	0.0701434261384818	M6	0.577350269189626	0.840236686390533	Connectors	Basidiomycota	Agaricomycetes	Trechisporales	Hydnodontaceae	Trechispora
