# Supplementary material for: Microbial interactions mediate the fairy ring type effects on alpine meadow plant communities on the Tibetan plateau
Source: Environ Microbiome. 2026 Mar 10;21:55. doi: 10.1186/s40793-026-00873-z (PMC13088534; doi:10.1186/s40793-026-00873-z)
Supplement: Supplementary file 2 — Supplementary Material 2 [file 40793_2026_873_MOESM2_ESM.zip › co-occurrence network/fungi/T1/Agrocybe_20on_edge.csv]

Source	Target	Interaction	weight
ASV4	ASV3	+	0.950399616862049
ASV4	ASV42	+	0.78596383677498
ASV4	ASV51	+	0.978177320719233
ASV4	ASV1	+	0.956406130689389
ASV4	ASV77	+	0.750387719976823
ASV4	ASV81	+	0.997070243667372
ASV4	ASV114	+	0.912442712416461
ASV4	ASV137	+	0.993645370460201
ASV4	ASV150	+	0.979378046707252
ASV4	ASV142	+	0.983656853370485
ASV4	ASV327	+	0.984508757403625
ASV4	ASV412	+	0.988455117732546
ASV4	ASV441	+	0.968412673710137
ASV4	ASV556	+	0.85313653264626
ASV4	ASV579	+	0.542322778049138
ASV4	ASV686	+	0.625588871943196
ASV7	ASV53	+	0.838832508072321
ASV7	ASV97	+	0.98561955802923
ASV7	ASV252	+	0.984793121726968
ASV7	ASV258	+	0.980401876557322
ASV7	ASV24	+	0.99718045024536
ASV7	ASV342	+	0.797786925736871
ASV7	ASV361	+	0.917243038688732
ASV7	ASV356	+	0.94535004886072
ASV7	ASV23	+	0.935398188812193
ASV7	ASV383	+	0.862952800130174
ASV7	ASV410	+	0.716881959341245
ASV7	ASV479	+	0.875523016389812
ASV7	ASV495	-	0.600848668418324
ASV7	ASV640	+	0.893688463169473
ASV7	ASV686	+	0.865594412427653
ASV7	ASV687	+	0.981989537281583
ASV7	ASV701	+	0.969899710817063
ASV7	ASV755	+	0.928599558867358
ASV7	ASV1163	+	0.964190839170625
ASV7	ASV1179	+	0.974042512099529
ASV9	ASV104	-	0.898905493332094
ASV9	ASV150	+	0.82888884049975
ASV9	ASV201	+	0.927630059046824
ASV9	ASV314	-	0.845686753553673
ASV9	ASV1179	+	0.970570587473895
ASV9	ASV1187	-	0.955939810662309
ASV10	ASV30	-	0.944147740707253
ASV10	ASV34	-	0.511870255255606
ASV10	ASV69	-	0.773516173506092
ASV10	ASV354	+	0.897446434170401
ASV10	ASV707	-	0.758391105251306
ASV10	ASV848	-	0.792025053564583
ASV10	ASV1179	+	0.928906951792811
ASV13	ASV27	+	0.996873064974181
ASV13	ASV3	+	0.58179441774786
ASV13	ASV66	+	0.958216257339065
ASV13	ASV81	-	0.891779907811194
ASV13	ASV85	+	0.714068596714556
ASV13	ASV176	-	0.92045917144866
ASV13	ASV188	-	0.943903509248118
ASV13	ASV482	-	0.85424583439819
ASV17	ASV121	+	0.832938312454165
ASV17	ASV174	-	0.734469441998409
ASV17	ASV252	-	1
ASV17	ASV412	-	0.811480612104131
ASV17	ASV479	-	0.630691196694277
ASV17	ASV500	-	0.820163789852214
ASV18	ASV81	+	1
ASV18	ASV140	+	1
ASV18	ASV556	-	0.575759550946026
ASV21	ASV123	+	0.942116087200486
ASV21	ASV188	-	1
ASV21	ASV291	+	0.98914024510023
ASV21	ASV344	+	0.858076107355767
ASV21	ASV453	-	0.800592930003158
ASV21	ASV497	-	0.8447211896653
ASV21	ASV556	+	0.921114667471144
ASV27	ASV50	-	0.923939072197422
ASV27	ASV91	-	0.883144502103943
ASV27	ASV2	-	0.974303660602048
ASV27	ASV255	-	0.885195822976457
ASV27	ASV390	-	0.954933578931025
ASV27	ASV367	+	0.873255403305983
ASV27	ASV543	+	0.915188252925219
ASV27	ASV588	+	0.840038050454689
ASV27	ASV636	+	0.902801354457529
ASV30	ASV50	+	0.695441310079074
ASV30	ASV53	-	0.896282759906777
ASV30	ASV186	-	0.82871568687804
ASV30	ASV246	-	0.915552458770846
ASV30	ASV508	-	0.964429791606597
ASV30	ASV528	-	0.955834834787041
ASV30	ASV556	-	0.877967179226607
ASV33	ASV26	+	1
ASV33	ASV192	-	0.81681215462387
ASV33	ASV213	+	0.820454223733473
ASV33	ASV539	+	0.861793552207454
ASV33	ASV573	-	0.876107809016345
ASV3	ASV207	-	0.909201363643796
ASV3	ASV266	-	0.885854981833593
ASV3	ASV344	-	0.963517926512777
ASV3	ASV350	-	0.915321036822811
ASV3	ASV849	-	0.632469818064558
ASV3	ASV1339	+	0.886613511503651
ASV34	ASV51	+	0.894897483543155
ASV34	ASV127	-	0.962922620312511
ASV34	ASV187	-	0.772840711346242
ASV34	ASV314	-	0.989714990154058
ASV40	ASV204	+	0.782634108369257
ASV40	ASV348	+	0.759952863198574
ASV40	ASV539	-	0.637404684273424
ASV40	ASV559	+	0.956557575015379
ASV40	ASV1179	+	0.897671939764354
ASV38	ASV109	+	0.828547602224512
ASV38	ASV213	+	0.832546766592526
ASV38	ASV46	-	0.846781926081688
ASV38	ASV80	-	0.830303312015979
ASV38	ASV236	-	0.73913978491823
ASV38	ASV24	-	0.943120612751839
ASV38	ASV362	+	0.804268505011969
ASV38	ASV393	-	0.87138959700936
ASV42	ASV121	+	0.923955553177402
ASV42	ASV144	+	0.833115281538157
ASV42	ASV192	+	0.921396038915313
ASV42	ASV258	-	0.80722848679485
ASV42	ASV250	+	0.982713001032998
ASV42	ASV453	-	0.906118049550536
ASV42	ASV644	-	1
ASV47	ASV69	+	0.866163268474205
ASV47	ASV85	+	0.824316686032874
ASV47	ASV270	+	0.860814445925093
ASV47	ASV528	+	0.861647403483894
ASV47	ASV600	-	0.761065490993389
ASV47	ASV617	-	0.950931192271256
ASV47	ASV624	+	0.868071018483221
ASV47	ASV1163	-	0.975148442539282
ASV48	ASV350	-	0.894993218310673
ASV48	ASV356	-	0.923095371799238
ASV50	ASV390	-	1
ASV50	ASV559	+	1
ASV50	ASV691	-	1
ASV51	ASV130	-	0.933148204059109
ASV51	ASV186	+	0.958733219773856
ASV51	ASV191	+	0.943395235035083
ASV51	ASV204	+	0.842945689664663
ASV51	ASV213	-	0.967467938120283
ASV51	ASV243	-	0.869704598836386
ASV51	ASV400	-	0.858138740666318
ASV51	ASV573	+	0.794760371546689
ASV51	ASV755	-	0.825397683606898
ASV51	ASV1339	-	0.935577651459991
ASV53	ASV83	-	0.909559094258343
ASV53	ASV96	-	0.578216719139951
ASV53	ASV12	-	0.691278629259421
ASV53	ASV160	-	0.837442193532471
ASV53	ASV80	-	0.929822349149615
ASV53	ASV266	-	0.619301867433265
ASV53	ASV24	+	0.737335756381722
ASV53	ASV250	-	0.750421194605108
ASV53	ASV303	-	0.82112257063482
ASV53	ASV445	-	0.983599708703214
ASV53	ASV113	-	0.390677735845292
ASV53	ASV617	-	1
ASV57	ASV118	-	0.863976684435741
ASV57	ASV204	+	0.934269438385388
ASV57	ASV222	+	0.937843196487615
ASV57	ASV361	+	1
ASV1	ASV110	-	0.953681795729331
ASV1	ASV143	-	0.939148297164968
ASV1	ASV160	-	0.55275773145383
ASV1	ASV201	-	0.770989206339417
ASV1	ASV95	+	0.977906044342751
ASV1	ASV222	-	0.871694761061442
ASV1	ASV362	-	0.730660926265641
ASV1	ASV376	+	0.810930417655722
ASV1	ASV383	-	0.796226517447016
ASV1	ASV397	-	0.806753201666241
ASV1	ASV367	+	0.983839334335971
ASV1	ASV1010	-	0.793437665697104
ASV66	ASV91	+	0.904750487460073
ASV66	ASV342	-	1
ASV66	ASV113	-	0.93687332325154
ASV66	ASV710	-	0.958512653642027
ASV66	ASV834	-	0.558020652076632
ASV66	ASV1179	-	0.836374748698771
ASV66	ASV1339	+	0.931693875577684
ASV66	ASV1510	-	0.8990603626357
ASV69	ASV173	-	0.82375663411125
ASV69	ASV176	+	0.800624880908186
ASV69	ASV186	-	0.876426082175351
ASV69	ASV213	+	0.886777941077278
ASV69	ASV222	+	0.943116576454222
ASV69	ASV453	-	0.994302650110737
ASV69	ASV508	-	1
ASV69	ASV710	-	1
ASV69	ASV868	+	0.885276855918448
ASV69	ASV1339	-	0.637632389692857
ASV74	ASV102	-	0.899640065621518
ASV74	ASV176	+	0.694770910553676
ASV74	ASV236	-	0.793435835095675
ASV74	ASV333	+	0.834631001599353
ASV74	ASV495	-	0.943874832579269
ASV74	ASV644	+	0.736771361786762
ASV77	ASV102	+	0.838936685241549
ASV77	ASV114	-	0.847213730081488
ASV77	ASV123	+	0.916155135222113
ASV77	ASV130	-	0.826065824427462
ASV77	ASV95	+	0.900738691089196
ASV77	ASV258	-	0.928959720686368
ASV77	ASV339	-	0.944845917463656
ASV77	ASV348	-	0.758711644626768
ASV77	ASV350	+	0.701147014075409
ASV77	ASV445	-	0.796343828541776
ASV81	ASV2	+	0.964848071139638
ASV81	ASV12	+	0.983426815247137
ASV81	ASV255	-	0.639333624307545
ASV81	ASV291	-	0.600348447269772
ASV81	ASV362	+	0.953639277159664
ASV81	ASV393	+	0.905344827511761
ASV81	ASV445	-	0.896652582688195
ASV81	ASV539	-	0.785344625533828
ASV81	ASV555	+	0.609335805686631
ASV81	ASV558	-	0.838850869807175
ASV81	ASV1187	+	0.863808903265933
ASV83	ASV127	-	0.97885805502466
ASV83	ASV165	-	0.80784510518857
ASV83	ASV173	-	0.793190971405707
ASV83	ASV507	+	0.984036290004549
ASV83	ASV600	+	0.850064739520066
ASV83	ASV78	-	0.781196090813379
ASV90	ASV85	+	0.903182471574379
ASV90	ASV176	+	0.991035176122932
ASV90	ASV178	+	1
ASV90	ASV188	-	0.660386370665685
ASV90	ASV252	-	0.953871772646363
ASV90	ASV266	-	0.747398808438273
ASV90	ASV1068	-	0.906072867366261
ASV90	ASV1339	-	0.975417046397849
ASV91	ASV213	-	0.887279147440281
ASV91	ASV214	+	0.988054199864036
ASV91	ASV46	-	0.883360323339305
ASV91	ASV400	+	0.60745371840497
ASV91	ASV685	-	0.982006221808809
ASV91	ASV687	-	0.663121837941893
ASV96	ASV109	-	0.806693255142724
ASV96	ASV2	-	0.646569652439287
ASV96	ASV393	-	0.922550855625466
ASV102	ASV207	-	0.808984263176729
ASV102	ASV250	+	0.776324050734843
ASV102	ASV362	-	0.839147809223086
ASV102	ASV412	-	0.871802013065475
ASV102	ASV423	-	0.875891543287133
ASV102	ASV500	+	0.941499911866389
ASV102	ASV588	+	0.98607837786988
ASV102	ASV601	+	0.619741342850891
ASV102	ASV701	+	0.952622887074797
ASV102	ASV778	-	0.908066009211114
ASV102	ASV889	+	1
ASV104	ASV140	+	0.891579421901775
ASV104	ASV143	-	0.925513156301059
ASV104	ASV150	+	0.96664168463208
ASV104	ASV191	-	0.851431912061237
ASV104	ASV159	-	0.904996250077833
ASV104	ASV95	-	0.939578327396552
ASV104	ASV327	-	0.947743588283619
ASV104	ASV390	+	0.909904781474211
ASV85	ASV204	-	0.93015328078931
ASV85	ASV252	+	0.931156512291527
ASV85	ASV327	+	0.861714833193139
ASV85	ASV441	+	0.686699824057453
ASV85	ASV558	-	0.918436712344093
ASV85	ASV834	+	0.789003015841381
ASV85	ASV1362	-	0.884333899693386
ASV109	ASV342	-	0.921060211079391
ASV109	ASV397	-	0.829483585141321
ASV109	ASV556	+	0.842863857166213
ASV109	ASV645	-	0.848522227406928
ASV109	ASV849	-	0.857531799203637
ASV110	ASV118	-	0.844610476131279
ASV110	ASV186	+	0.94254762690933
ASV110	ASV220	-	0.919980192127354
ASV110	ASV327	-	0.92423341707853
ASV110	ASV445	+	0.806238459806343
ASV110	ASV579	-	0.855920488629001
ASV110	ASV707	+	0.833258809303635
ASV110	ASV849	-	0.667913037705795
ASV110	ASV78	+	0.893789941084382
ASV110	ASV937	+	0.883465723484388
ASV110	ASV1351	-	0.912248983716231
ASV2	ASV255	-	0.805449623140807
ASV2	ASV376	-	0.798659385711693
ASV2	ASV686	+	0.941877317576827
ASV2	ASV778	+	0.937629604287892
ASV71	ASV186	+	0.803660740640362
ASV71	ASV191	-	0.935102203056836
ASV71	ASV192	+	0.943611719065243
ASV71	ASV354	-	0.810315193448331
ASV71	ASV356	-	0.771710341012402
ASV71	ASV380	-	0.934447431702492
ASV71	ASV539	+	0.89581906147372
ASV114	ASV240	-	0.918256462714098
ASV114	ASV23	-	0.573544126844086
ASV114	ASV579	+	0.979617465471577
ASV118	ASV201	-	0.774926184138223
ASV118	ASV250	+	0.951944033318363
ASV118	ASV313	+	0.92977757023213
ASV118	ASV354	-	0.95626497752222
ASV118	ASV412	-	0.935096686776971
ASV118	ASV445	-	0.731165627259203
ASV118	ASV710	+	0.974070668642685
ASV118	ASV778	+	0.92698885029638
ASV118	ASV1068	-	0.921148993804686
ASV118	ASV1163	+	0.8998651169906
ASV118	ASV1450	-	0.968369678131233
ASV121	ASV12	-	0.934862767542676
ASV121	ASV383	+	0.773139037894372
ASV121	ASV707	+	0.993284096625171
ASV121	ASV778	+	0.950179986972848
ASV123	ASV313	-	0.867816112906067
ASV123	ASV528	-	0.978179001910838
ASV123	ASV1339	-	0.73199494825209
ASV12	ASV178	+	0.735565702400827
ASV12	ASV97	-	0.831767116177588
ASV12	ASV24	-	0.684307526667795
ASV12	ASV117	-	0.763678422813618
ASV12	ASV336	+	0.921971359420111
ASV12	ASV361	-	0.756356534810917
ASV12	ASV442	+	0.937120470344508
ASV12	ASV636	+	0.862706392809547
ASV130	ASV246	+	0.849920391396717
ASV130	ASV24	+	0.952713760562654
ASV130	ASV507	+	0.668582605904377
ASV130	ASV367	-	0.914563021580581
ASV130	ASV543	+	0.846354864249628
ASV130	ASV555	-	0.810839449634417
ASV130	ASV1163	-	0.612266528398727
ASV130	ASV1180	-	0.652464329096742
ASV130	ASV1351	-	0.911929413526215
ASV137	ASV142	+	0.859291151722074
ASV137	ASV165	-	0.785906081132244
ASV137	ASV174	-	0.626948183515097
ASV137	ASV288	+	0.823090602361179
ASV137	ASV348	-	0.693500198254356
ASV137	ASV507	-	0.974226390684022
ASV137	ASV559	-	0.762944376551839
ASV140	ASV270	+	0.842822296034801
ASV140	ASV445	+	0.812909078405963
ASV140	ASV453	+	0.982747186152496
ASV140	ASV686	-	0.569253851943528
ASV140	ASV1068	+	0.8587664
ASV140	ASV1187	-	0.867640427860586
ASV26	ASV165	-	0.904124831025688
ASV26	ASV176	-	0.616112360319164
ASV26	ASV213	-	0.783226862098739
ASV26	ASV222	+	0.892814868786554
ASV26	ASV246	-	0.873912102431289
ASV26	ASV393	-	0.727450015914157
ASV26	ASV397	+	0.786099000529991
ASV26	ASV410	-	0.861364517578381
ASV26	ASV508	+	0.899801768953766
ASV26	ASV367	+	0.87213483715861
ASV26	ASV617	-	0.895525792312424
ASV26	ASV707	+	0.769780999642339
ASV143	ASV176	-	0.783438006368946
ASV143	ASV188	-	0.924464321585582
ASV143	ASV220	+	0.88271884028389
ASV143	ASV507	-	0.819835510944088
ASV143	ASV588	+	0.77381948372737
ASV143	ASV1155	-	0.927747502623611
ASV143	ASV1180	-	0.722602039443687
ASV144	ASV497	+	0.909943596419162
ASV144	ASV579	-	0.809061290027524
ASV144	ASV707	+	0.985473944216017
ASV150	ASV303	+	0.844503393393954
ASV150	ASV482	-	0.830538711312587
ASV150	ASV644	-	0.920454539405592
ASV150	ASV868	-	0.942735087080264
ASV150	ASV78	-	0.398140908820316
ASV150	ASV1362	-	0.892475902615107
ASV160	ASV142	+	0.910100568507724
ASV160	ASV178	-	0.941998694983342
ASV160	ASV288	-	0.874743674048085
ASV160	ASV314	+	0.875840106630359
ASV160	ASV327	-	0.924709770253526
ASV160	ASV356	+	0.850209474956358
ASV160	ASV380	+	0.888644095542907
ASV160	ASV390	+	0.939451370163811
ASV160	ASV495	-	0.956306468030584
ASV160	ASV113	+	0.864307405373987
ASV142	ASV243	+	0.758099178540449
ASV142	ASV423	+	0.806230108957541
ASV142	ASV1351	-	0.995065888976677
ASV173	ASV187	-	1
ASV173	ASV188	-	0.735734622064066
ASV173	ASV222	-	1
ASV173	ASV333	-	0.818982910358094
ASV173	ASV336	-	0.733134438237301
ASV173	ASV645	-	0.65690058403504
ASV173	ASV687	-	0.895774774894562
ASV173	ASV1339	+	0.976318500418561
ASV176	ASV685	-	0.779162596417926
ASV178	ASV214	-	0.946160692945614
ASV178	ASV339	+	0.800038165555973
ASV178	ASV423	-	0.855405503581055
ASV178	ASV543	+	0.884013788536831
ASV178	ASV601	+	0.855456477989441
ASV178	ASV113	+	0.870759483828331
ASV178	ASV691	-	0.800675031122483
ASV178	ASV834	+	0.841276296504417
ASV178	ASV1010	-	0.758700142881439
ASV186	ASV313	-	0.921144889610272
ASV186	ASV778	-	0.882471576002262
ASV186	ASV1155	+	0.851345855376529
ASV187	ASV204	+	0.93480087267432
ASV187	ASV270	-	0.799848949637809
ASV187	ASV508	-	0.980316359919083
ASV187	ASV528	-	0.903801368310266
ASV187	ASV558	-	0.887168012967141
ASV187	ASV469	-	0.923005530670771
ASV187	ASV710	-	1
ASV191	ASV701	-	0.662900956726566
ASV188	ASV479	-	0.724963823165845
ASV192	ASV243	+	0.841027365486457
ASV192	ASV1450	-	0.862366466334368
ASV201	ASV508	-	0.819619815350414
ASV201	ASV78	-	0.9480096123557
ASV201	ASV1068	-	0.7877177878892
ASV159	ASV559	+	0.853846389234426
ASV159	ASV644	-	0.947842224228285
ASV159	ASV691	-	0.958620178276464
ASV159	ASV868	+	0.872929538603352
ASV204	ASV380	-	0.744364296416248
ASV204	ASV508	+	0.753509179685155
ASV204	ASV617	-	0.809061321656166
ASV204	ASV701	-	0.777143431967541
ASV204	ASV707	-	0.770345719799835
ASV204	ASV78	+	0.941066964291692
ASV204	ASV1179	-	0.778782423179625
ASV204	ASV1450	+	0.924219357234068
ASV207	ASV258	-	0.759382016985162
ASV207	ASV834	+	0.917602777934831
ASV95	ASV339	+	0.813976073798867
ASV95	ASV348	+	0.944903723898214
ASV95	ASV461	-	0.875010052241713
ASV95	ASV479	-	0.8429694452274
ASV95	ASV543	-	0.924625299844899
ASV95	ASV558	-	0.430941589305285
ASV95	ASV640	-	0.864433010882021
ASV95	ASV686	+	0.892430421669678
ASV95	ASV710	-	0.894896650799567
ASV213	ASV240	-	0.860361066483414
ASV213	ASV246	+	0.853633011843653
ASV213	ASV252	-	0.89442078595329
ASV213	ASV303	+	0.844039031966075
ASV213	ASV333	+	0.868547754532173
ASV213	ASV344	+	0.862302778806069
ASV213	ASV397	-	0.917131178334882
ASV213	ASV481	+	0.870075630067911
ASV213	ASV367	+	0.867603257022174
ASV213	ASV556	+	0.911052447295987
ASV214	ASV354	-	0.736718236319511
ASV214	ASV1339	+	0.960336689348357
ASV220	ASV479	+	0.962538555216246
ASV220	ASV482	+	0.921820421329789
ASV220	ASV507	+	0.888750325699577
ASV220	ASV539	-	0.968009676379306
ASV220	ASV701	+	0.966268528572319
ASV222	ASV291	-	0.887901119139683
ASV222	ASV327	-	0.991166772796942
ASV222	ASV644	-	0.928673227074902
ASV222	ASV710	-	0.838787182244724
ASV222	ASV1180	+	0.759237153155094
ASV222	ASV1362	+	0.72562824949495
ASV80	ASV252	-	0.819993309332606
ASV80	ASV327	-	0.877327967929196
ASV80	ASV339	+	0.85799115057008
ASV80	ASV344	-	0.864349340337069
ASV80	ASV342	+	0.800668118015573
ASV80	ASV441	-	0.704804827414525
ASV80	ASV558	+	0.888999700910633
ASV80	ASV573	+	0.843636752654383
ASV80	ASV469	+	0.849526300189443
ASV80	ASV640	-	0.815258050773885
ASV80	ASV644	+	0.831000266687626
ASV80	ASV687	-	0.899141633881221
ASV80	ASV707	+	0.893676021358807
ASV80	ASV849	-	0.844404760992597
ASV97	ASV361	-	0.925970465989076
ASV97	ASV508	+	0.747465803741618
ASV97	ASV640	-	0.80841303764977
ASV97	ASV890	+	0.854260639779068
ASV97	ASV1339	+	0.892446253238667
ASV240	ASV255	-	0.866976266
ASV240	ASV339	-	0.732917734022651
ASV240	ASV397	+	0.917965411970573
ASV240	ASV445	-	0.739348878496079
ASV240	ASV78	-	0.719346178645322
ASV236	ASV495	-	1
ASV236	ASV543	-	0.755081305337976
ASV236	ASV701	+	0.928586375721608
ASV246	ASV701	+	0.912628714976421
ASV243	ASV362	+	0.892344662503846
ASV243	ASV400	-	0.879626755394961
ASV243	ASV495	+	0.849155482967545
ASV243	ASV500	+	0.89410800209307
ASV243	ASV849	-	0.734864618908145
ASV252	ASV255	+	0.811141618902084
ASV252	ASV1068	-	0.898483455248142
ASV252	ASV1339	-	0.977637466081529
ASV255	ASV453	-	0.904621126586029
ASV255	ASV479	+	0.990104255189663
ASV255	ASV482	-	0.909116942429619
ASV255	ASV889	+	0.646096183662024
ASV255	ASV1010	+	0.98922094892016
ASV255	ASV672	-	0.947612506643284
ASV258	ASV288	-	0.906543665559981
ASV258	ASV423	+	0.860996095321068
ASV24	ASV333	-	0.855010635816645
ASV24	ASV441	+	0.834468207806825
ASV24	ASV543	+	0.803515238873112
ASV24	ASV573	+	0.959886357816079
ASV24	ASV601	+	0.923544138590609
ASV24	ASV617	+	0.941779669293253
ASV24	ASV640	+	0.955812385156419
ASV24	ASV848	+	0.941849094201803
ASV24	ASV849	+	0.808426778512804
ASV24	ASV889	+	0.841389782383229
ASV117	ASV849	+	0.960138018942654
ASV250	ASV442	+	0.921828548373571
ASV250	ASV453	+	0.832854674924157
ASV291	ASV397	-	0.842034570280106
ASV291	ASV495	+	0.86903876912742
ASV291	ASV497	-	0.533498568864272
ASV291	ASV573	-	0.818848554411108
ASV288	ASV327	-	0.597679673377646
ASV288	ASV342	-	0.912140782507364
ASV288	ASV461	-	0.590316236441276
ASV288	ASV559	-	0.952817040996903
ASV288	ASV687	-	0.864726220909954
ASV303	ASV707	-	0.936722874143219
ASV303	ASV778	-	0.708701353158052
ASV314	ASV687	+	0.952522674429063
ASV314	ASV78	-	0.905744950669387
ASV314	ASV672	+	0.894424220510717
ASV313	ASV362	+	0.844726963926306
ASV313	ASV453	-	0.776225768956491
ASV313	ASV579	+	0.8944264537965
ASV313	ASV1179	-	0.845107788256136
ASV327	ASV640	+	0.967178493331306
ASV327	ASV645	-	0.809793392094653
ASV327	ASV1187	+	0.883933373394733
ASV333	ASV354	+	0.891127483812651
ASV333	ASV362	+	0.760157233891554
ASV333	ASV445	-	0.975320550769493
ASV333	ASV558	+	0.897334354909216
ASV339	ASV508	+	0.95198262938929
ASV339	ASV686	-	0.77607623951361
ASV344	ASV23	+	0.913640485835686
ASV344	ASV686	+	0.887562243809904
ASV344	ASV834	-	0.94871591784142
ASV344	ASV889	+	0.871284752378235
ASV348	ASV361	+	0.882525701587386
ASV348	ASV710	-	0.873041514441584
ASV348	ASV848	+	0.873063855397723
ASV354	ASV469	+	0.722512334053027
ASV354	ASV645	-	0.844020086797616
ASV361	ASV588	-	0.86182568279395
ASV356	ASV507	-	0.926579346350156
ASV356	ASV1068	-	0.821645665766091
ASV362	ASV686	+	0.971238173277901
ASV362	ASV778	+	0.95705872783408
ASV376	ASV868	-	0.727890716054242
ASV380	ASV834	-	0.886111933311224
ASV383	ASV367	+	0.886592369104851
ASV383	ASV600	-	0.846545567410943
ASV383	ASV617	-	0.884100286435118
ASV383	ASV1010	+	0.848415917086038
ASV393	ASV390	-	0.874903797467094
ASV393	ASV482	-	0.88280543063161
ASV393	ASV508	-	0.770096913699623
ASV393	ASV636	-	0.834608624525898
ASV393	ASV78	+	0.964329112998098
ASV393	ASV1010	+	0.789095443944553
ASV393	ASV1362	-	0.925156873780377
ASV393	ASV1450	+	0.949093899089786
ASV390	ASV400	-	0.863082569916353
ASV390	ASV423	+	0.907938448155338
ASV390	ASV479	-	0.641193297785472
ASV390	ASV640	+	0.880549693030226
ASV400	ASV600	-	0.765391244336436
ASV410	ASV441	+	0.767112973752306
ASV410	ASV645	-	0.661745113307767
ASV412	ASV423	+	0.734356242855286
ASV412	ASV644	+	0.740389209172467
ASV423	ASV1339	-	0.710872294416402
ASV441	ASV482	-	0.87168716762861
ASV441	ASV645	+	0.862127471126441
ASV441	ASV1068	-	0.885482074186555
ASV442	ASV481	+	0.871460088991125
ASV442	ASV113	-	0.88059860753173
ASV442	ASV644	+	0.834823348832159
ASV442	ASV755	-	0.827162869582055
ASV442	ASV1187	+	0.885229741069028
ASV442	ASV1510	-	0.867650417341454
ASV445	ASV497	+	0.876905715852895
ASV445	ASV644	-	0.658099550125422
ASV445	ASV1180	+	0.921544801008736
ASV461	ASV497	-	0.923157547369348
ASV461	ASV579	-	0.916540590015215
ASV461	ASV849	-	0.672665365753979
ASV461	ASV1510	+	0.917897533733027
ASV453	ASV481	+	0.886493358431259
ASV453	ASV543	-	0.856067103678994
ASV453	ASV556	+	0.857852779943636
ASV453	ASV600	+	0.96224433448266
ASV453	ASV1180	+	0.784322681888048
ASV479	ASV555	+	0.8307642213879
ASV479	ASV579	-	0.932302064976289
ASV479	ASV686	-	0.921881689491805
ASV479	ASV701	-	0.449017345147528
ASV479	ASV937	-	0.772544758567462
ASV479	ASV1163	+	0.948365883627293
ASV479	ASV1339	-	0.862858628734532
ASV481	ASV645	-	0.770827799074955
ASV481	ASV685	+	0.774863292469672
ASV481	ASV687	-	0.827661900987184
ASV481	ASV707	-	0.777709201191259
ASV481	ASV937	+	0.890854018654703
ASV481	ASV1155	+	0.944152324693125
ASV482	ASV500	-	0.886529093413294
ASV482	ASV573	+	0.825860264960953
ASV482	ASV579	-	0.824059541087269
ASV482	ASV624	+	0.899767612410239
ASV482	ASV644	+	0.893189118308568
ASV482	ASV890	+	0.91842184062576
ASV495	ASV644	+	0.878691552445751
ASV495	ASV868	-	0.834410019162616
ASV495	ASV1010	-	0.929024941407437
ASV495	ASV1351	+	0.912870252659654
ASV497	ASV672	-	0.857706546914553
ASV500	ASV558	+	0.838249428712479
ASV500	ASV687	+	0.94303249284186
ASV500	ASV868	+	0.928836345417275
ASV500	ASV1227	-	0.706802716867993
ASV528	ASV367	+	0.81634222134838
ASV528	ASV644	+	0.699051605570785
ASV367	ASV588	-	0.838236104224051
ASV367	ASV1339	-	0.600753857129592
ASV539	ASV579	-	0.887106555023474
ASV539	ASV889	+	0.832247109779957
ASV543	ASV558	-	0.815258752543054
ASV543	ASV868	+	0.849313558850541
ASV543	ASV1187	-	0.858369983196841
ASV543	ASV1450	+	0.867365019348088
ASV555	ASV600	-	0.758811273210274
ASV555	ASV710	+	0.847843172005705
ASV555	ASV889	-	0.845012940676157
ASV556	ASV636	+	0.865856799110346
ASV556	ASV890	+	0.94621901790138
ASV556	ASV1010	+	0.820303742521862
ASV559	ASV849	-	0.835846321145767
ASV559	ASV1227	+	0.808425457399527
ASV559	ASV1339	-	0.483682368632234
ASV573	ASV617	-	0.861196873538753
ASV573	ASV778	-	0.79964627203238
ASV573	ASV1227	+	0.882378354343876
ASV573	ASV1351	-	0.834514724072803
ASV573	ASV1362	+	0.79019488871314
ASV579	ASV1180	-	0.872210781077739
ASV588	ASV710	+	0.733132964760154
ASV588	ASV1351	-	0.784712556021358
ASV600	ASV889	+	0.795588406493342
ASV600	ASV1227	-	0.828555326689523
ASV469	ASV644	-	0.704959857343598
ASV469	ASV78	+	0.831552782754194
ASV469	ASV1180	-	0.743518899047642
ASV601	ASV889	+	0.803198789087062
ASV113	ASV691	-	0.923463365426168
ASV113	ASV672	+	0.687027564983892
ASV617	ASV868	-	0.762207828715477
ASV624	ASV707	+	0.933142477430471
ASV624	ASV78	-	0.847516363464569
ASV624	ASV1450	-	0.714325559271809
ASV640	ASV890	+	0.827569839512719
ASV640	ASV1155	+	0.84478044500924
ASV640	ASV1227	-	0.860151314701355
ASV645	ASV644	-	0.96847436493839
ASV644	ASV868	-	0.873535306810408
ASV644	ASV889	+	0.977102951776921
ASV644	ASV78	-	0.867786589740474
ASV685	ASV1450	+	0.969023635070568
ASV686	ASV849	-	0.907977418121759
ASV686	ASV1163	-	0.928374932406002
ASV687	ASV1068	+	0.819039652059264
ASV687	ASV1187	+	0.974760564770376
ASV755	ASV937	+	0.879764620332575
ASV834	ASV1155	+	0.820134456766249
ASV834	ASV1362	-	0.898261997978792
ASV848	ASV849	+	0.847927342218261
ASV848	ASV1180	+	0.914315863916878
ASV848	ASV1187	+	0.884064383091912
ASV868	ASV78	-	0.782247333193792
ASV937	ASV672	+	0.881926720389259
ASV1010	ASV1163	+	0.835540678530287
ASV1180	ASV1227	-	0.862435521133008
ASV1227	ASV1351	+	0.886384002282496
ASV1227	ASV1362	+	0.834450277222925
ASV1351	ASV1510	+	0.87347388669661
ASV1450	ASV1510	+	0.842502872506292
