# Supplementary material for: Microbial interactions mediate the fairy ring type effects on alpine meadow plant communities on the Tibetan plateau
Source: Environ Microbiome. 2026 Mar 10;21:55. doi: 10.1186/s40793-026-00873-z (PMC13088534; doi:10.1186/s40793-026-00873-z)
Supplement: Supplementary file 2 — Supplementary Material 2 [file 40793_2026_873_MOESM2_ESM.zip › co-occurrence network/fungi/T1/Agrocybe_20on_node.csv]

ID	degree	betweenness_centrality	closeness_centrality	eigenvector_centrality	Abundance	module	z	p	taxa_roles	phylum	class	order	family	genus
ASV4	16	537	0.00287186348255133	0.820383115588506	2.24448292959852	M3	0.796288227623635	0.828125	Connectors	Ascomycota	Sordariomycetes	Coniochaetales	Coniochaetaceae	Coniochaeta
ASV7	20	715	0.00296424626195805	1	0.421244763184559	M3	2.55650430973904	0.775	Network hubs	Ascomycota	Sordariomycetes	Coniochaetales	Coniochaetaceae	Coniochaeta
ASV9	6	26	0.00223319606744123	0.245113446920077	4.07131410832213	M4	0.680413817439772	0.277777777777778	Peripheral nodes	Basidiomycota	Agaricomycetes	Agaricales	Hygrophoraceae	Hygrocybe
ASV10	7	178	0.0024781880809674	0.242746525778683	2.31160039954297	M4	0	0.612244897959184	Peripheral nodes	Ascomycota	Archaeorhizomycetes	Archaeorhizomycetales	Archaeorhizomycetaceae	Archaeorhizomyces
ASV13	8	141	0.00257406222561212	0.353056291088204	0.396237397509324	M1	1.38246189896361	0.40625	Peripheral nodes	Ascomycota	Archaeorhizomycetes	Archaeorhizomycetales	Archaeorhizomycetaceae	Archaeorhizomyces
ASV17	6	138	0.00244224072261171	0.234031556063312	0.549012280916074	M1	-1.350311622	0.777777777777778	Connectors	Ascomycota	Archaeorhizomycetes	Archaeorhizomycetales	Archaeorhizomycetaceae	Archaeorhizomyces
ASV18	3	15	0.00219919169653618	0.152791558627904	0.401698776220007	M5	-0.887083965	0.444444444444444	Peripheral nodes	Ascomycota	Sordariomycetes	Coniochaetales	Coniochaetaceae	Coniochaeta
ASV21	7	57	0.0023322668717399	0.258743141529755	1.91090766676967	M1	0.289352490480756	0.612244897959184	Peripheral nodes	Ascomycota	Archaeorhizomycetes	Archaeorhizomycetales	Archaeorhizomycetaceae	Archaeorhizomyces
ASV27	10	116	0.0024774855555173	0.417114709261687	2.20740304256282	M1	0.289352490480756	0.76	Connectors	Ascomycota	Pezizomycetes	Pezizales	Pezizales_fam_Incertae_sedis	Pezizales_gen_Incertae_sedis
ASV30	8	160	0.00245889673914607	0.319386747604618	0.392644385199664	M4	0	0.65625	Connectors	Ascomycota	Archaeorhizomycetes	Archaeorhizomycetales	Archaeorhizomycetaceae	Archaeorhizomyces
ASV33	5	63	0.00228664905002376	0.250314373223057	0.34837847354465	M2	-0.651009038	0.48	Peripheral nodes	Ascomycota	Pezizomycetes	Pezizales	Pulvinulaceae	Pulvinulaceae_gen_Incertae_sedis
ASV3	8	211	0.00257959471405224	0.317473182975304	2.22306857623294	M1	0.835907194722184	0.53125	Peripheral nodes	Ascomycota	Leotiomycetes	Erysiphales	Erysiphaceae	Blumeria
ASV34	5	106	0.00226503865311314	0.154825542156391	3.61485782450291	M4	-0.680413817	0.56	Peripheral nodes	Ascomycota	Pezizomycotina_cls_Incertae_sedis	Pezizomycotina_ord_Incertae_sedis	Pezizomycotina_fam_Incertae_sedis	Pezizomycotina_gen_Incertae_sedis
ASV40	5	89	0.00236843148679606	0.16447007576466	1.83703533368305	M4	-0.680413817	0.56	Peripheral nodes	Basidiomycota	Agaricomycetes	Agaricales	Agaricales_fam_Incertae_sedis	Agaricales_gen_Incertae_sedis
ASV38	8	182	0.00250544863464582	0.431352507669933	0.189423608965284	M2	-0.651009038	0.75	Connectors	Ascomycota	Leotiomycetes	Helotiales	Helotiales_fam_Incertae_sedis	Leohumicola
ASV42	8	122	0.00245425331025351	0.37937636228835	1.57718868344843	M5	0.614135052352263	0.59375	Peripheral nodes	Ascomycota	Archaeorhizomycetes	Archaeorhizomycetales	Archaeorhizomycetaceae	Archaeorhizomyces
ASV47	8	121	0.00243742318891396	0.323530868318246	0.767467429343413	M3	-0.963927854	0.78125	Connectors	Mortierellomycota	Mortierellomycetes	Mortierellales	Mortierellaceae	Mortierellaceae_gen_Incertae_sedis
ASV48	2	7	0.001802606276191	0.0392093621971641	0.685546748683161	M3	-0.963927854	0	Peripheral nodes
ASV50	5	43	0.00222884687682317	0.175730754627348	3.12146537414037	M4	-0.680413817	0.56	Peripheral nodes	Basidiomycota	Agaricomycetes	Agaricales	Tricholomataceae	Dermoloma
ASV51	12	311	0.00272154611571116	0.594910953523119	5.42271789823152	M2	0.439870971338094	0.75	Connectors	Basidiomycota	Agaricomycetes	Agaricales	Agaricales_fam_Incertae_sedis	Agaricales_gen_Incertae_sedis
ASV53	14	765	0.00291102821330363	0.666069326435304	0.427424744357174	M7	0.948683298050514	0.816326530612245	Connectors
ASV57	4	15	0.00222052319127505	0.230861145985509	0.185830596655624	M6	-0.836046077	0.625	Connectors	Ascomycota	Geoglossomycetes	Geoglossales	Geoglossales_fam_Incertae_sedis	Geoglossales_gen_Incertae_sedis
ASV1	13	417	0.00282394839073316	0.64692398426437	0.0724351281627491	M2	-0.105569033	0.792899408284024	Connectors
ASV66	9	202	0.00254067507796801	0.335127515050047	0.452575830524795	M1	1.92901660320504	0.37037037037037	Peripheral nodes	Ascomycota	Eurotiomycetes	Onygenales	Onygenales_fam_Incertae_sedis	Onygenales_gen_Incertae_sedis
ASV69	12	276	0.00280002512015477	0.609824489609555	0.490230599530034	M4	-0.680413817	0.805555555555556	Connectors	Ascomycota	Sordariomycetes	Sordariomycetes_ord_Incertae_sedis	Sordariomycetes_fam_Incertae_sedis	Sordariomycetes_gen_Incertae_sedis
ASV74	6	86	0.00249034058757598	0.283317415457143	2.41033637781243	M4	-0.680413817	0.666666666666667	Connectors	Basidiomycota	Agaricomycetes	Agaricales	Clavariaceae	Clavaria
ASV77	11	344	0.00262788438316624	0.478369638582163	0.733549393140221	M3	1.3830269216621	0.628099173553719	Connectors	Mortierellomycota	Mortierellomycetes	Mortierellales	Mortierellaceae	Mortierella
ASV81	14	433	0.00283511878619399	0.643575792132571	1.44166025912805	M5	0.614135052352263	0.795918367346939	Connectors	Ascomycota	Leotiomycetes	Helotiales
ASV83	7	240	0.00249414101908684	0.248172394337803	0.876551283064696	M8	1.11803398874989	0.73469387755102	Connectors	Ascomycota	Leotiomycetes	Thelebolales	Pseudeurotiaceae	Pseudeurotium
ASV90	8	84	0.0024458349568344	0.357820694683065	0.0947118044826422	M1	1.92901660320504	0.21875	Peripheral nodes	Ascomycota	Pezizomycetes	Pezizales	Pyronemataceae	Pulvinula
ASV91	8	223	0.00245328604246932	0.271007125392746	1.14430256038057	M1	0.835907194722184	0.53125	Peripheral nodes	Basidiomycota	Agaricomycetes	Agaricales	Clavariaceae	Clavaria
ASV96	4	71	0.00244688068708839	0.165560331806928	0.148463268635158	M7	-0.632455532	0.625	Connectors	Ascomycota	Pezizomycotina_cls_Incertae_sedis	Pezizomycotina_ord_Incertae_sedis	Pezizomycotina_fam_Incertae_sedis	Pezizomycotina_gen_Incertae_sedis
ASV102	13	311	0.00262189699749158	0.492761160398333	0.0813457986907063	M6	1.33007330383762	0.769230769230769	Connectors	Ascomycota	Pezizomycetes	Pezizales	Pyronemataceae	Pulvinula
ASV104	9	126	0.00242193070878691	0.412488405526428	0.235845328006094	M4	-0.680413817	0.765432098765432	Connectors	Basidiomycota	Agaricomycetes	Agaricales	Agaricales_fam_Incertae_sedis	Agaricales_gen_Incertae_sedis
ASV85	10	163	0.00257625810603204	0.466978035306201	0.128917281670607	M1	0.835907194722184	0.68	Connectors	Fungi_phy_Incertae_sedis	Fungi_cls_Incertae_sedis	Fungi_ord_Incertae_sedis	Fungi_fam_Incertae_sedis	Fungi_gen_Incertae_sedis
ASV109	7	85	0.00241642527217619	0.262123330176705	0.559791317845055	M2	-0.651009038	0.693877551020408	Connectors	Ascomycota
ASV110	12	275	0.00278092477892821	0.618623499986296	0.0905439102034364	M6	-0.114006283	0.805555555555556	Connectors
ASV2	7	74	0.0024009521656119	0.331130757306301	0.532196983306865	M1	-0.257202214	0.73469387755102	Connectors	Ascomycota	Leotiomycetes	Erysiphales	Erysiphaceae	Blumeria
ASV71	7	129	0.00229274607304976	0.172972458695744	0.24921133379803	M3	0.796288227623635	0.448979591836735	Peripheral nodes	Ascomycota	Dothideomycetes	Pleosporales	Melanommataceae	Melanommataceae_gen_Incertae_sedis
ASV114	5	51	0.00226664474771449	0.25196667355766	0.0853699724775257	M3	0.209549533585167	0.32	Peripheral nodes	Ascomycota	Pezizomycotina_cls_Incertae_sedis	Pezizomycotina_ord_Incertae_sedis	Pezizomycotina_fam_Incertae_sedis	Pezizomycotina_gen_Incertae_sedis
ASV118	13	235	0.00264568210917225	0.549102984828023	0.114114070954807	M6	2.77415289086132	0.650887573964497	Network hubs	Ascomycota
ASV121	6	62	0.00237346677535824	0.254126151094855	0.930015306232439	M5	-0.136474456	0.666666666666667	Connectors	Ascomycota	Sordariomycetes	Sordariomycetes_ord_Incertae_sedis	Sordariomycetes_fam_Incertae_sedis	Sordariomycetes_gen_Incertae_sedis
ASV123	5	41	0.00236954601546332	0.2071066981915	1.18540662120308	M1	-0.803756918	0.72	Connectors	Ascomycota	Archaeorhizomycetes	Archaeorhizomycetales	Archaeorhizomycetaceae	Archaeorhizomyces
ASV12	11	422	0.0026559391207427	0.429976313943406	0.327826443133394	M5	0.614135052352263	0.743801652892562	Connectors
ASV127	2	2	0.00183329717230498	0.0491938286906939	0.896097270029247	M8	-1.118033989	0.5	Peripheral nodes	Ascomycota	Sordariomycetes	Sordariales	Chaetomiaceae	Chaetomium
ASV130	11	307	0.00274144184142911	0.523495561171166	0.603482347530523	M2	0.98531097579733	0.644628099173554	Connectors	Mortierellomycota	Mortierellomycetes	Mortierellales	Mortierellales_fam_Incertae_sedis	Mortierellales_gen_Incertae_sedis
ASV137	8	224	0.00242605452043257	0.253448009470928	0.201352409833356	M8	1.11803398874989	0.75	Connectors	Basidiomycota	Agaricomycetes	Cantharellales	Ceratobasidiaceae	Ceratobasidium
ASV140	8	175	0.00252390505128769	0.330046348903912	0.813026825429904	M5	1.36474456078281	0.5625	Peripheral nodes	Mortierellomycota	Mortierellomycetes	Mortierellales	Mortierellaceae	Mortierella
ASV26	13	338	0.00269619018199933	0.537171853630749	1.02328990579122	M2	1.53075098025657	0.674556213017751	Connectors	Ascomycota	Leotiomycetes	Erysiphales	Erysiphaceae	Blumeria
ASV143	9	167	0.002528174148877	0.329942791233539	0.382152789255456	M6	-0.836046077	0.814814814814815	Connectors	Ascomycota	Sordariomycetes	Sordariales	Lasiosphaeriaceae	Schizothecium
ASV144	4	17	0.00218519334086873	0.158545846977305	0.243749955087346	M5	-0.887083965	0.625	Connectors	Basidiomycota	Agaricomycetes	Agaricales	Strophariaceae	Agrocybe
ASV150	9	156	0.00261682489382871	0.491630354858751	0.682241177358274	M4	0.680413817439772	0.617283950617284	Peripheral nodes	Ascomycota	Sordariomycetes	Sordariales	Lasiosphaeriaceae	Lasiosphaeriaceae_gen_Incertae_sedis
ASV160	12	353	0.0027207588360763	0.521579363569054	0.179506894990622	M7	1.73925271309261	0.75	Connectors	Mortierellomycota	Mortierellomycetes	Mortierellales	Mortierellaceae	Mortierellaceae_gen_Incertae_sedis
ASV142	6	44	0.00238794078227786	0.295534066646354	0.52961001444391	M6	-0.836046077	0.777777777777778	Connectors	Ascomycota
ASV165	3	39	0.00219238847492489	0.111102472414026	0.507908220093562	M8	0	0.444444444444444	Peripheral nodes
ASV173	10	298	0.00259739379177741	0.45200129072986	1.79348802448997	M1	-0.803756918	0.82	Connectors	Ascomycota	Pezizomycetes	Pezizales	Pezizales_fam_Incertae_sedis	Pezizales_gen_Incertae_sedis
ASV174	2	17	0.00205103410629393	0.0415109174149234	0.251942023153371	M8	-1.118033989	0.5	Peripheral nodes	Ascomycota	Leotiomycetes	Helotiales	Helotiaceae	Tetracladium
ASV176	7	181	0.00252487529864206	0.258396871970449	0.47758319620003	M1	-0.257202214	0.693877551020408	Connectors	Ascomycota	Dothideomycetes	Pleosporales	Melanommataceae	Melanommataceae_gen_Incertae_sedis
ASV178	12	304	0.00263904453554716	0.434058598734481	0.368643062971134	M1	0.835907194722184	0.763888888888889	Connectors	Ascomycota	Leotiomycetes	Helotiales	Helotiaceae	Tetracladium
ASV186	8	104	0.00245544710345547	0.362403227637599	0.836309545196502	M6	0.608033510325768	0.65625	Connectors
ASV187	9	123	0.00239036912567657	0.37190967220226	0.258696886295532	M4	0.680413817439772	0.617283950617284	Peripheral nodes	Basidiomycota	Tremellomycetes	Filobasidiales	Piskurozymaceae	Solicoccozyma
ASV191	4	39	0.00227623436380411	0.166927567318592	0.671749581414066	M3	-0.963927854	0.625	Connectors
ASV188	6	120	0.00249038832041584	0.246162985269771	0.289884233143383	M1	0.289352490480756	0.5	Peripheral nodes	Ascomycota	Sordariomycetes	Hypocreales	Hypocreales_fam_Incertae_sedis	Hypocreales_gen_Incertae_sedis
ASV192	5	42	0.00221030891935551	0.159832580842644	0.459330693666957	M3	-1.550666549	0.72	Connectors	Ascomycota	Orbiliomycetes	Orbiliales	Orbiliaceae	Orbiliaceae_gen_Incertae_sedis
ASV201	6	91	0.00243876837867689	0.290536628778058	0.167434373630164	M4	-0.680413817	0.666666666666667	Connectors
ASV159	5	51	0.00228971285036116	0.243247540744845	0.243462514102573	M4	0.680413817439772	0	Peripheral nodes	Basidiomycota	Agaricomycetes	Agaricales	Psathyrellaceae	Psathyrella
ASV204	13	414	0.00270793781894818	0.523258821248243	0.681810015881114	M4	0.680413817439772	0.781065088757396	Connectors	Ascomycota	Pezizomycetes	Pezizales	Pyronemataceae	Marcelleina
ASV207	4	39	0.00218525796719902	0.14458547059268	0.159098585071752	M1	-0.803756918	0.625	Connectors	Ascomycota	Pezizomycetes	Pezizales	Pyronemataceae	Pulvinula
ASV95	12	243	0.00274809910995957	0.63322429216894	0.141277244015838	M3	0.209549533585167	0.805555555555556	Connectors	Ascomycota	Ascomycota_cls_Incertae_sedis	Ascomycota_ord_Incertae_sedis	Ascomycota_fam_Incertae_sedis	Ascomycota_gen_Incertae_sedis
ASV213	16	371	0.0027519381618069	0.723059430304872	0.210837962330859	M2	2.62163098917504	0.625	Network hubs	Ascomycota	Leotiomycetes	Helotiales	Helotiales_fam_Incertae_sedis	Leohumicola
ASV214	4	43	0.00228754249075059	0.180268038922478	0.172177149878915	M1	-0.257202214	0.375	Peripheral nodes	Mortierellomycota	Mortierellomycetes	Mortierellales	Mortierellaceae	Mortierella
ASV220	7	32	0.00239849592119961	0.362531075029611	0.0882443823252538	M3	0.209549533585167	0.571428571428571	Peripheral nodes	Basidiomycota	Agaricomycetes	Agaricales	Clavariaceae	Ramariopsis
ASV46	2	0	0.00194897135656308	0.0758792412723191	0.382727671225002	M1	-1.350311622	0.5	Peripheral nodes	Ascomycota	Leotiomycetes	Erysiphales	Erysiphaceae	Blumeria
ASV222	11	185	0.00265922892774513	0.621362484853769	0.184680832716533	M2	-0.105569033	0.760330578512397	Connectors	Mortierellomycota	Mortierellomycetes	Mortierellales	Mortierellaceae	Linnemannia
ASV80	16	458	0.00291484259379894	0.874097061433545	0.181950143361191	M7	0.158113883008419	0.828125	Connectors	Ascomycota	Leotiomycetes	Erysiphales	Erysiphaceae	Blumeria
ASV97	7	81	0.00250447607113895	0.399255511338679	0.0971550528532111	M7	-0.632455532	0.816326530612245	Connectors	Basidiomycota	Agaricomycetes	Agaricomycetes_ord_Incertae_sedis	Agaricomycetes_fam_Incertae_sedis	Agaricomycetes_gen_Incertae_sedis
ASV240	7	113	0.00255400521475836	0.340337537294991	0.178069690066758	M2	-0.651009038	0.693877551020408	Connectors	Ascomycota	Leotiomycetes	Thelebolales	Pseudeurotiaceae	Pseudogymnoascus
ASV236	5	42	0.00234768144174275	0.230682684046602	0.290459115112928	M4	-1.360827635	0.72	Connectors	Ascomycota	Sordariomycetes	Sordariales	Lasiosphaeriaceae	Schizothecium
ASV246	5	45	0.00238560710389898	0.273126498488919	0.911906524191752	M2	-0.651009038	0.56	Peripheral nodes
ASV243	8	154	0.00253195230014503	0.324278608776732	0.395806236032165	M2	-0.651009038	0.75	Connectors	Ascomycota	Leotiomycetes	Helotiales	Helotiaceae	Tetracladium
ASV252	9	80	0.00263296312256379	0.592929954463139	0.548293678454142	M1	0.835907194722184	0.641975308641975	Connectors	Ascomycota	Dothideomycetes	Pleosporales	Phaeosphaeriaceae	Ophiosphaerella
ASV255	11	215	0.00267249287583195	0.550746833939862	0.223485365660863	M1	0.835907194722184	0.694214876033058	Connectors
ASV258	6	56	0.00235580439947619	0.297928814006241	0.184824553208919	M3	-0.963927854	0.777777777777778	Connectors	Ascomycota	Sordariomycetes	Sordariales	Lasiosphaeriaceae	Lasiosphaeriaceae_gen_Incertae_sedis
ASV266	3	46	0.00235615672826479	0.120618001893148	0.350246839945674	M1	-0.803756918	0.444444444444444	Peripheral nodes	Ascomycota	Dothideomycetes	Pleosporales	Melanommataceae	Melanommataceae_gen_Incertae_sedis
ASV270	3	16	0.00209846371089415	0.107187204720531	0.608512564764047	M5	-1.637693473	0.666666666666667	Connectors	Ascomycota	Sordariomycetes	Hypocreales	Hypocreales_fam_Incertae_sedis	Hypocreales_gen_Incertae_sedis
ASV24	15	392	0.00288281210181736	0.85188180819635	0.163122758858572	M2	2.62163098917504	0.586666666666667	Module hubs	Ascomycota	Leotiomycetes	Erysiphales	Erysiphaceae	Blumeria
ASV117	2	0	0.00212014726695404	0.0984560907695048	0.298076301209408	M2	-1.741889046	0.5	Peripheral nodes	Ascomycota	Leotiomycetes	Erysiphales	Erysiphaceae	Blumeria
ASV250	6	86	0.0025050732043181	0.317164687880594	0.217449104980634	M5	-0.136474456	0.611111111111111	Peripheral nodes	Ascomycota	Sordariomycetes	Sordariomycetes_ord_Incertae_sedis	Sordariomycetes_fam_Incertae_sedis	Sordariomycetes_gen_Incertae_sedis
ASV291	7	170	0.00254223825194525	0.307556521178841	0.163266479350958	M2	-0.651009038	0.693877551020408	Connectors	Ascomycota	Leotiomycetes	Helotiales	Helotiaceae	Helotiaceae_gen_Incertae_sedis
ASV288	8	174	0.00252558872756562	0.306682732277308	0.129348443147766	M7	-0.632455532	0.8125	Connectors	Ascomycota	Pezizomycotina_cls_Incertae_sedis	Pezizomycotina_ord_Incertae_sedis	Pezizomycotina_fam_Incertae_sedis	Pezizomycotina_gen_Incertae_sedis
ASV303	5	77	0.00247213264461046	0.28145368339992	0.479451562601054	M7	-1.423024947	0.8	Connectors
ASV314	6	57	0.00231064194378796	0.244839709081184	0.396237397509324	M4	-0.680413817	0.666666666666667	Connectors	Ascomycota	Sordariomycetes	Sordariales	Lasiosphaeriaceae	Schizothecium
ASV313	7	79	0.00245987010052036	0.313684585447836	0.184105950746987	M6	-0.114006283	0.73469387755102	Connectors
ASV327	11	171	0.00270081772048832	0.688229381402507	0.696038344627369	M7	0.948683298050514	0.793388429752066	Connectors
ASV333	8	102	0.00257730974862686	0.437409095635483	0.987216062202229	M2	-0.651009038	0.78125	Connectors	Fungi_phy_Incertae_sedis	Fungi_cls_Incertae_sedis	Fungi_ord_Incertae_sedis	Fungi_fam_Incertae_sedis	Fungi_gen_Incertae_sedis
ASV339	7	76	0.00257765932044832	0.404879086073989	0.724351281627491	M3	-0.37718916	0.73469387755102	Connectors
ASV336	2	8	0.00212063910062349	0.0913328539950545	0.220754676305521	M5	-1.637693473	0.5	Peripheral nodes	Ascomycota	Sordariomycetes
ASV344	8	107	0.00252413449930896	0.411683592352793	0.193447782752104	M1	-0.257202214	0.71875	Connectors
ASV342	5	30	0.00242113888239687	0.295399134218662	0.129923325117312	M1	-1.350311622	0.72	Connectors	Ascomycota
ASV348	7	126	0.00242469472363346	0.273345803719203	0.34320453581874	M6	-0.836046077	0.775510204081633	Connectors	Basidiomycota	Agaricomycetes	Cantharellales	Ceratobasidiaceae	Ceratobasidium
ASV350	3	75	0.00210294421288585	0.0829608272025802	0.754532585028636	M3	-0.963927854	0.444444444444444	Peripheral nodes
ASV354	7	137	0.00240036513485431	0.24482574509602	0.32998225051919	M3	-0.963927854	0.775510204081633	Connectors	Ascomycota	Dothideomycetes	Pleosporales	Melanommataceae	Melanommataceae_gen_Incertae_sedis
ASV361	6	77	0.00237394985877918	0.293644331922829	0.0970113323608247	M6	-0.114006283	0.666666666666667	Connectors	Ascomycota	Pezizomycetes	Pezizales	Pezizales_fam_Incertae_sedis	Pezizales_gen_Incertae_sedis
ASV356	6	191	0.00235529836539051	0.258042707180599	0.121012654589355	M3	-0.37718916	0.666666666666667	Connectors	Fungi_phy_Incertae_sedis	Fungi_cls_Incertae_sedis	Fungi_ord_Incertae_sedis	Fungi_fam_Incertae_sedis	Fungi_gen_Incertae_sedis
ASV362	9	172	0.00259825037266185	0.464759837598695	0.10879641273651	M6	-0.114006283	0.666666666666667	Connectors	Ascomycota	Sordariomycetes	Sordariales	Chaetomiaceae	Chaetomiaceae_gen_Incertae_sedis
ASV23	3	26	0.00218591891688148	0.182720406266906	0.190142211427216	M3	-0.963927854	0.444444444444444	Peripheral nodes	Ascomycota	Leotiomycetes	Erysiphales	Erysiphaceae	Blumeria
ASV376	3	20	0.00224259236655017	0.146076410851499	0.88517451260788	M1	-1.350311622	0.666666666666667	Connectors
ASV380	4	36	0.00228347530404712	0.15624520856015	0.203651937711539	M7	-1.423024947	0.75	Connectors
ASV383	7	75	0.00253942705656745	0.379698237449476	0.302675356965773	M2	-0.105569033	0.612244897959184	Peripheral nodes
ASV393	12	252	0.00271189274174	0.551313746969078	0.254960153493486	M7	0.158113883008419	0.833333333333333	Connectors	Ascomycota	Sordariomycetes	Sordariales	Lasiosphaeriaceae	Schizothecium
ASV390	9	184	0.00261354171216184	0.42016081238771	0.192441739305399	M7	0.158113883008419	0.790123456790123	Connectors	Ascomycota	Sordariomycetes	Sordariomycetes_ord_Incertae_sedis	Sordariomycetes_fam_Incertae_sedis	Sordariomycetes_gen_Incertae_sedis
ASV397	6	60	0.00243335541904329	0.300693806568878	0.108077810274578	M2	0.98531097579733	0	Peripheral nodes	Ascomycota	Sordariomycetes	Sordariales	Chaetomiaceae	Chaetomiaceae_gen_Incertae_sedis
ASV400	5	117	0.00239472975387299	0.193907924412477	0.27321265602656	M2	-0.651009038	0.56	Peripheral nodes	Ascomycota	Leotiomycetes	Helotiales	Helotiales_fam_Incertae_sedis
ASV410	4	57	0.0024750444283944	0.224234189159196	0.133085175949813	M3	-0.37718916	0.375	Peripheral nodes	Basidiomycota	Agaricomycetes	Agaricomycetes_ord_Incertae_sedis	Agaricomycetes_fam_Incertae_sedis	Agaricomycetes_gen_Incertae_sedis
ASV412	6	86	0.00248843423172852	0.348141916710808	0.70279320776953	M6	-0.114006283	0.666666666666667	Connectors	Rozellomycota	Rozellomycota_cls_Incertae_sedis	Rozellomycota_ord_Incertae_sedis	Rozellomycota_fam_Incertae_sedis	Rozellomycota_gen_Incertae_sedis
ASV423	7	128	0.00249741184045992	0.296465023101532	0.352690088316243	M6	-0.114006283	0.693877551020408	Connectors
ASV441	8	136	0.00262142622698419	0.474654574536602	0.0978736553151431	M3	0.209549533585167	0.6875	Connectors
ASV442	8	132	0.00246759533246922	0.329905578770359	0.087238338878549	M5	1.36474456078281	0.53125	Peripheral nodes	Basidiomycota	Agaricomycetes	Cantharellales	Ceratobasidiaceae	Ceratobasidium
ASV445	11	301	0.00280993237777566	0.567703151696001	0.0732974511170675	M2	-0.651009038	0.826446280991736	Connectors	Ascomycota	Pezizomycetes	Pezizales	Pezizales_fam_Incertae_sedis	Pezizales_gen_Incertae_sedis
ASV461	6	95	0.00245995411586454	0.223652653356299	0.134666101366063	M1	-0.803756918	0.722222222222222	Connectors
ASV453	12	255	0.00266919901193095	0.534743553438066	0.0790462708125238	M5	1.36474456078281	0.75	Connectors	Ascomycota	Sordariomycetes	Sordariales	Sordariales_fam_Incertae_sedis	Sordariales_gen_Incertae_sedis
ASV479	14	606	0.00287802150559974	0.683799672645408	0.101322947132417	M3	1.96976561570057	0.653061224489796	Connectors	Ascomycota	Leotiomycetes	Helotiales	Helotiales_fam_Incertae_sedis
ASV481	9	179	0.00253017836007304	0.370779306580683	0.0778965068734326	M5	1.36474456078281	0.641975308641975	Connectors	Basidiomycota	Agaricomycetes	Sebacinales
ASV482	12	217	0.00268719021969819	0.601908885608835	0.118425685726399	M3	0.209549533585167	0.791666666666667	Connectors	Ascomycota	Sordariomycetes	Sordariales	Chaetomiaceae	Chaetomiaceae_gen_Incertae_sedis
ASV495	10	216	0.00272081777375926	0.505443159279074	0.0705667617617258	M4	0	0.76	Connectors	Fungi_phy_Incertae_sedis	Fungi_cls_Incertae_sedis	Fungi_ord_Incertae_sedis	Fungi_fam_Incertae_sedis	Fungi_gen_Incertae_sedis
ASV497	6	83	0.00234901703286318	0.171344648341409	0.0751658175180908	M1	-0.257202214	0.611111111111111	Peripheral nodes	Basidiomycota	Agaricomycetes	Agaricales	Clavariaceae	Clavulinopsis
ASV500	8	98	0.00252694541710381	0.38536098749626	0.0978736553151431	M5	-0.887083965	0.8125	Connectors	Glomeromycota	Glomeromycetes	Glomerales	Glomeraceae
ASV508	9	143	0.00256055503221012	0.440050848083887	0.271344289625536	M4	0.680413817439772	0.617283950617284	Peripheral nodes	Basidiomycota	Agaricomycetes	Hymenochaetales	Schizoporaceae	Xylodon
ASV507	6	79	0.00236269712125024	0.209936771834593	0.0721476871779763	M8	0	0.722222222222222	Connectors	Glomeromycota	Glomeromycetes	Glomerales	Glomeraceae	Funneliformis
ASV528	6	83	0.00247292599734812	0.261509672182757	0.34320453581874	M4	-0.680413817	0.666666666666667	Connectors	Ascomycota	Dothideomycetes	Pleosporales	Melanommataceae	Petrakia
ASV367	9	167	0.002693492936327	0.468772360096131	0.0896815872491179	M2	0.439870971338094	0.617283950617284	Peripheral nodes
ASV539	7	149	0.0024437279223787	0.264202819983609	0.258840606787919	M3	-0.37718916	0.693877551020408	Connectors
ASV543	11	251	0.00271347498669246	0.570218925617943	0.509489145509813	M5	-0.136474456	0.809917355371901	Connectors	Ascomycota	Sordariomycetes	Sordariales	Chaetomiaceae	Chaetomium
ASV555	6	91	0.00257187407340678	0.298104192182104	0.23598904849848	M2	-0.651009038	0.666666666666667	Connectors	Ascomycota	Leotiomycetes	Thelebolales	Pseudeurotiaceae	Pseudeurotiaceae_gen_Incertae_sedis
ASV556	10	258	0.00255410245540136	0.423661273239314	0.151481398975273	M7	-0.632455532	0.82	Connectors	Mortierellomycota	Mortierellomycetes	Mortierellales	Mortierellaceae	Mortierella
ASV558	8	157	0.00270470347696622	0.442865769048373	0.110377338152761	M5	-0.136474456	0.78125	Connectors	Ascomycota	Leotiomycetes	Helotiales	Myxotrichaceae	Oidiodendron
ASV559	8	259	0.00263280816468153	0.249912885231695	0.146163740756976	M4	-0.680413817	0.75	Connectors	Ascomycota	Sordariomycetes	Sordariomycetes_ord_Incertae_sedis	Sordariomycetes_fam_Incertae_sedis	Sordariomycetes_gen_Incertae_sedis
ASV573	11	229	0.00265994402979647	0.577586596133411	0.0801960347516151	M2	0.98531097579733	0.644628099173554	Connectors	Basidiomycota	Agaricomycetes	Cantharellales	Ceratobasidiaceae	Ceratobasidium
ASV579	10	250	0.00266147686632421	0.445782192474649	0.123743343944696	M3	0.796288227623635	0.68	Connectors	Ascomycota	Sordariomycetes	Microascales	Microascales_fam_Incertae_sedis	Doratomyces
ASV588	7	113	0.00245662584350336	0.296705843455786	0.0898253077415043	M6	1.33007330383762	0.448979591836735	Peripheral nodes
ASV600	8	167	0.00252038933502483	0.29027620156766	0.09959830122378	M2	0.439870971338094	0.5625	Peripheral nodes
ASV469	6	117	0.00256534545275731	0.325408122444013	0.074159774071386	M4	-0.680413817	0.666666666666667	Connectors	Ascomycota	Orbiliomycetes	Orbiliales	Orbiliaceae
ASV601	4	24	0.00236493030547563	0.229433592012288	0.155936734239252	M2	-1.196449042	0.625	Connectors	Ascomycota	Leotiomycetes	Helotiales	Amorphothecaceae	Amorphothecaceae_gen_Incertae_sedis
ASV113	7	212	0.00264876794550581	0.240231147740421	0.0774653453962733	M1	-0.257202214	0.693877551020408	Connectors	Ascomycota	Sordariomycetes	Magnaporthales	Magnaporthaceae	Slopeiomyces
ASV617	8	78	0.00256175571904018	0.490188494314423	0.13480982185845	M2	-0.105569033	0.65625	Connectors	Ascomycota	Dothideomycetes	Pleosporales	Cucurbitariaceae	Cucurbitariaceae_gen_Incertae_sedis
ASV624	5	64	0.00229122214733712	0.241337261600133	0.128198679208675	M3	-0.963927854	0.72	Connectors	Ascomycota	Sordariomycetes	Hypocreales	Hypocreales_fam_Incertae_sedis	Hypocreales_gen_Incertae_sedis
ASV636	4	20	0.00227659484415329	0.197582722529491	0.263727103529057	M7	-0.632455532	0.625	Connectors	Rozellomycota	Rozellomycota_cls_Incertae_sedis	Rozellomycota_ord_Incertae_sedis	Rozellomycota_fam_Incertae_sedis	Rozellomycota_gen_Incertae_sedis
ASV640	10	164	0.00260544129394744	0.62624165459036	0.368211901493975	M7	1.73925271309261	0.66	Connectors	Ascomycota	Sordariomycetes	Sordariales	Lasiosphaeriaceae	Schizothecium
ASV645	8	168	0.00255193201367751	0.367448433858082	0.252516905122917	M3	-0.37718916	0.78125	Connectors	Basidiomycota	Agaricomycetes	Agaricales	Pluteaceae	Volvariella
ASV644	17	560	0.00291857377300652	0.827466036462576	0.0974424938379839	M4	2.72165526975909	0.71280276816609	Network hubs	Ascomycota	Sordariomycetes	Sordariales	Lasiosphaeriaceae	Lasiosphaeriaceae_gen_Incertae_sedis
ASV685	4	24	0.00216882731879038	0.134720903561516	0.0967238913760519	M1	-0.803756918	0.625	Connectors	Glomeromycota	Glomeromycetes	Glomerales	Glomeraceae	Glomus
ASV686	11	272	0.00278135818783855	0.635699558617556	0.330413411996349	M3	1.3830269216621	0.644628099173554	Connectors	Ascomycota	Pezizomycetes	Pezizales	Pyronemataceae	Pulvinula
ASV687	10	232	0.00263497368100223	0.529627823199738	0.146882343218908	M5	0.614135052352263	0.74	Connectors	Mortierellomycota	Mortierellomycetes	Mortierellales	Mortierellaceae	Mortierella
ASV691	4	20	0.00212148451798941	0.122767584070662	0.356283100625903	M4	-1.360827635	0.5	Peripheral nodes
ASV701	8	256	0.00267696124410614	0.386190141455262	0.115838716863444	M3	0.209549533585167	0.65625	Connectors	Ascomycota	Eurotiomycetes	Onygenales	Onygenales_fam_Incertae_sedis	Onygenales_gen_Incertae_sedis
ASV707	10	244	0.00263350860108582	0.437109478638969	0.0931308790663917	M5	-0.136474456	0.8	Connectors	Glomeromycota	Glomeromycetes	Glomerales	Glomeraceae
ASV710	9	117	0.00254290135474841	0.456109511689966	0.141420964508224	M6	-0.114006283	0.765432098765432	Connectors
ASV755	4	27	0.00229989869252288	0.236659939965201	0.282698208524062	M5	-0.887083965	0.625	Connectors	Ascomycota	Sordariomycetes	Sordariales	Chaetomiaceae
ASV778	8	93	0.00245281100255025	0.368236024179584	0.132510293980267	M6	0.608033510325768	0.6875	Connectors	Basidiomycota	Agaricomycetes	Agaricales	Tricholomataceae	Dermoloma
ASV834	8	184	0.00246857687591013	0.260060789334771	0.112820586523329	M1	1.38246189896361	0.40625	Peripheral nodes	Glomeromycota	Glomeromycetes	Glomerales	Glomeraceae
ASV848	6	65	0.00245138950707413	0.296451947999519	0.0971550528532111	M2	-0.651009038	0.666666666666667	Connectors	Ascomycota	Leotiomycetes	Erysiphales	Erysiphaceae	Blumeria
ASV849	11	424	0.00277810417205277	0.475142959030967	0.206095186082108	M2	0.439870971338094	0.727272727272727	Connectors
ASV868	10	199	0.00261870988392699	0.515142144167476	0.147026063711294	M4	1.36082763487954	0.58	Peripheral nodes
ASV889	9	146	0.0026208785751645	0.454224934575953	0.211700285285177	M2	-0.105569033	0.716049382716049	Connectors
ASV890	4	19	0.00222276210070252	0.227516530443011	0.106640605350714	M7	0.158113883008419	0.375	Peripheral nodes
ASV78	12	316	0.00273057703583969	0.540211056996596	0.078758829827751	M4	2.04124145231932	0.625	Connectors
ASV937	5	63	0.00237556847461868	0.219771624160386	0.126186592315265	M5	-0.887083965	0.72	Connectors	Fungi_phy_Incertae_sedis	Fungi_cls_Incertae_sedis	Fungi_ord_Incertae_sedis	Fungi_fam_Incertae_sedis	Fungi_gen_Incertae_sedis
ASV1010	8	111	0.00259130103624041	0.42014245086247	0.179650615483009	M1	-0.803756918	0.78125	Connectors
ASV1068	8	132	0.00244061571306838	0.369088413763304	0.160535789995617	M5	-0.887083965	0.78125	Connectors
ASV1155	5	47	0.00229920154599918	0.214216754205931	0.118713126711172	M6	-0.836046077	0.72	Connectors	Ascomycota	Sordariomycetes	Sordariales	Chaetomiaceae	Chaetomiaceae_gen_Incertae_sedis
ASV1163	7	92	0.002587894013642	0.462312249714342	0.130067045609698	M3	0.209549533585167	0.612244897959184	Peripheral nodes
ASV1179	7	98	0.00246451451448401	0.318492063400741	0.100460624178098	M4	0	0.612244897959184	Peripheral nodes
ASV1180	9	229	0.00265277199904612	0.400528669222943	0.0935620405435509	M2	0.439870971338094	0.641975308641975	Connectors	Glomeromycota	Glomeromycetes	Glomerales	Glomeraceae
ASV1187	8	83	0.00247846880748784	0.407192780772242	0.103335034025827	M5	1.36474456078281	0.5625	Peripheral nodes
ASV1227	8	112	0.00252775482233746	0.342704052672737	0.104484797964918	M2	-0.651009038	0.78125	Connectors	Ascomycota	Pezizomycetes	Pezizales	Pyronemataceae	Scutellinia
ASV1339	14	649	0.00288946958395712	0.601533117949682	0.115551275878671	M1	1.92901660320504	0.693877551020408	Connectors	Ascomycota	Sordariomycetes	Sordariales	Lasiosphaeriaceae	Schizothecium
ASV1351	8	84	0.00245772577377679	0.372553587014631	0.113970350462421	M6	-0.114006283	0.6875	Connectors	Ascomycota	Sordariomycetes	Sordariales	Lasiosphaeriaceae	Schizothecium
ASV1362	7	73	0.0024836117457291	0.349949545536129	0.0843639290308209	M1	-0.803756918	0.693877551020408	Connectors	Basidiomycota	Agaricomycetes	Sebacinales	Serendipitaceae	Serendipita
ASV672	5	51	0.00228593452219638	0.156451794976744	0.0803397552440015	M1	-0.257202214	0.56	Peripheral nodes	Ascomycota	Sordariomycetes	Sordariales	Sordariales_fam_Incertae_sedis	Sordariales_gen_Incertae_sedis
ASV1450	8	173	0.00242539581490751	0.328972895391417	0.0926997175892325	M6	-1.55808587	0.8125	Connectors	Ascomycota	Sordariomycetes	Sordariales	Lasiosphaeriaceae	Schizothecium
ASV1510	5	50	0.00225162819119814	0.17511141083683	0.0751658175180908	M1	-0.803756918	0.64	Connectors
