# Supplementary material for: Microbial interactions mediate the fairy ring type effects on alpine meadow plant communities on the Tibetan plateau
Source: Environ Microbiome. 2026 Mar 10;21:55. doi: 10.1186/s40793-026-00873-z (PMC13088534; doi:10.1186/s40793-026-00873-z)
Supplement: Supplementary file 2 — Supplementary Material 2 [file 40793_2026_873_MOESM2_ESM.zip › co-occurrence network/fungi/T1/Agrocybe_20out_edge.csv]

Source	Target	Interaction	weight
ASV4	ASV41	-	0.84036703329789
ASV4	ASV213	-	0.808868751583674
ASV4	ASV624	-	0.81996318051978
ASV4	ASV1247	-	0.908285467516528
ASV7	ASV51	+	0.95020353485295
ASV7	ASV81	-	0.572635944847333
ASV7	ASV342	+	0.931941107298202
ASV7	ASV1386	-	0.861106888811293
ASV9	ASV21	-	0.954420385072722
ASV9	ASV47	-	0.861272181537534
ASV9	ASV182	+	0.998636095330088
ASV9	ASV46	-	0.794657208745865
ASV9	ASV303	+	0.981292901115284
ASV9	ASV323	-	0.905020779094599
ASV9	ASV410	+	0.845736187652943
ASV9	ASV545	+	0.971625060015058
ASV9	ASV865	-	0.889569995281457
ASV9	ASV1281	-	0.814957991789178
ASV9	ASV1398	+	0.795835773595199
ASV10	ASV53	+	0.911836965362009
ASV10	ASV72	+	0.975088263690305
ASV10	ASV77	-	0.948252436885399
ASV10	ASV102	-	0.752034736389875
ASV10	ASV127	+	0.62331801534318
ASV10	ASV97	-	0.893091989476339
ASV13	ASV130	-	0.878778477699195
ASV13	ASV160	-	0.856070531344159
ASV13	ASV165	+	0.85649675479506
ASV13	ASV182	+	0.965397787209799
ASV13	ASV342	-	0.823860150820916
ASV13	ASV400	-	0.918589400265331
ASV13	ASV780	-	0.792330789974463
ASV13	ASV1061	-	0.863557422805339
ASV13	ASV1398	-	0.945623315865149
ASV16	ASV236	-	0.9701068884513
ASV16	ASV24	-	0.92319209224781
ASV16	ASV194	-	0.871608003973339
ASV16	ASV400	-	0.857000068784093
ASV16	ASV500	-	0.928248704717271
ASV16	ASV367	-	0.919042886671336
ASV17	ASV33	-	0.942155130157097
ASV17	ASV96	-	1
ASV17	ASV266	-	0.936317286375858
ASV17	ASV323	+	0.928983974780973
ASV17	ASV410	-	0.776530280425634
ASV18	ASV3	-	0.978585239100355
ASV18	ASV53	+	0.971946943576905
ASV18	ASV140	-	1
ASV18	ASV187	-	1
ASV18	ASV348	-	0.97857718397161
ASV18	ASV477	-	1
ASV18	ASV183	-	0.820090924478148
ASV18	ASV751	+	0.912379624089267
ASV18	ASV1061	+	0.937607616781872
ASV18	ASV1398	-	0.922641163262212
ASV21	ASV2	-	0.861726223455801
ASV21	ASV314	-	1
ASV21	ASV865	+	0.813266377553531
ASV21	ASV1131	-	1
ASV27	ASV12	+	0.935971605239099
ASV27	ASV174	-	0.871119147096387
ASV27	ASV213	+	0.844837888576689
ASV27	ASV24	-	0.910728886224428
ASV27	ASV361	+	0.767440823086328
ASV30	ASV339	-	0.713222352415823
ASV30	ASV323	+	0.948720027567478
ASV30	ASV347	-	0.722473675325452
ASV33	ASV121	-	0.575632629070176
ASV33	ASV127	-	1
ASV33	ASV288	+	0.598925013487042
ASV33	ASV303	+	0.995315881686361
ASV33	ASV350	+	0.817744946605937
ASV33	ASV453	-	0.8602346395888
ASV33	ASV477	-	0.945611680899442
ASV3	ASV243	-	1
ASV3	ASV303	-	0.897286672549948
ASV3	ASV350	+	0.928260752734899
ASV3	ASV653	+	0.874166020210202
ASV34	ASV40	-	0.969049854462574
ASV34	ASV81	-	0.956070765189258
ASV34	ASV173	+	0.791086358022619
ASV34	ASV80	-	0.941992006920101
ASV34	ASV345	-	0.848263661800028
ASV34	ASV361	-	0.978171439067079
ASV40	ASV54	+	0.851263387820421
ASV40	ASV96	+	0.92926117289626
ASV40	ASV142	+	0.791844005168443
ASV40	ASV218	-	0.965628556296441
ASV40	ASV314	-	0.903208382293609
ASV40	ASV427	+	0.958839353042643
ASV40	ASV1061	-	0.920522416170508
ASV38	ASV47	-	0.989084475976838
ASV38	ASV1	+	0.900310528582511
ASV38	ASV303	-	0.99204654419636
ASV38	ASV367	-	0.981957493726113
ASV38	ASV1386	-	0.864433979606146
ASV41	ASV345	-	1
ASV41	ASV369	-	0.959957307192101
ASV41	ASV441	-	0.895209829006161
ASV41	ASV1131	-	0.725173748982275
ASV42	ASV70	+	0.695769797880043
ASV42	ASV72	-	0.750155061153666
ASV42	ASV102	-	0.80583185430067
ASV42	ASV188	-	0.842893650070773
ASV42	ASV192	-	0.521441179957321
ASV42	ASV204	-	0.739288469019052
ASV47	ASV70	+	0.692602200036842
ASV47	ASV2	+	0.818578714323329
ASV47	ASV12	-	0.913171733264739
ASV47	ASV26	+	0.813610767828024
ASV47	ASV188	-	0.841805763375688
ASV47	ASV252	+	0.896206628365294
ASV47	ASV266	+	0.948894873267617
ASV47	ASV303	-	0.800370904219652
ASV47	ASV556	+	0.879535453388655
ASV47	ASV751	-	0.745698580782659
ASV47	ASV1247	-	0.919632240327846
ASV48	ASV165	+	0.879203302005056
ASV48	ASV188	+	0.953272181007332
ASV48	ASV159	-	0.928806690941245
ASV48	ASV214	-	0.720184241303766
ASV48	ASV218	+	0.948303797919658
ASV48	ASV236	-	0.834003986780109
ASV50	ASV369	-	0.954610701220824
ASV50	ASV441	+	0.956716175397477
ASV50	ASV780	+	0.958405788861786
ASV50	ASV1061	+	0.930846116304604
ASV51	ASV400	-	1
ASV53	ASV74	-	1
ASV53	ASV83	+	0.941669146997514
ASV53	ASV26	-	1
ASV53	ASV250	-	0.847298303440047
ASV53	ASV354	+	0.585537982810374
ASV53	ASV995	-	0.929393773253008
ASV54	ASV81	-	0.876509723701576
ASV54	ASV109	+	0.914192422976585
ASV54	ASV213	-	0.904127055000096
ASV54	ASV751	-	0.875890404295063
ASV54	ASV1281	+	0.675167115046802
ASV57	ASV74	+	0.880878363611652
ASV57	ASV173	-	0.979846973022552
ASV57	ASV188	+	0.975320001407632
ASV1	ASV214	+	0.808972298190342
ASV1	ASV361	-	0.856277125478027
ASV66	ASV97	+	0.931867713421076
ASV66	ASV396	-	0.9295087389094
ASV66	ASV555	-	0.967984035735063
ASV66	ASV559	-	0.683184136136046
ASV66	ASV1386	-	0.936728797783573
ASV69	ASV74	-	0.86411606284498
ASV70	ASV354	-	0.994686810899241
ASV70	ASV410	-	0.950104977849029
ASV70	ASV559	-	0.930352878307035
ASV70	ASV1247	-	1
ASV72	ASV83	-	0.948707588175134
ASV72	ASV91	-	0.879272736526711
ASV72	ASV188	-	0.644755303012501
ASV72	ASV369	-	0.858747123659201
ASV74	ASV204	-	0.92004495600326
ASV74	ASV258	+	0.566310865230393
ASV74	ASV410	-	0.865269701375658
ASV74	ASV846	+	0.849745997504927
ASV77	ASV182	-	0.924011128375152
ASV77	ASV250	-	0.954465898433587
ASV81	ASV139	-	0.958191257549836
ASV81	ASV1281	+	0.965595802422886
ASV83	ASV137	-	0.755168399015906
ASV83	ASV204	-	0.839167448554155
ASV83	ASV218	-	0.72182805253528
ASV83	ASV266	+	0.757569325736234
ASV83	ASV270	+	0.726980689793065
ASV83	ASV250	+	0.647308003988006
ASV83	ASV339	-	0.598629113133707
ASV83	ASV369	-	0.936919092013311
ASV83	ASV427	-	0.404330979320068
ASV91	ASV339	-	0.761626622983419
ASV91	ASV477	-	0.86815537219187
ASV91	ASV617	+	0.887082227967358
ASV96	ASV104	-	0.886872224378982
ASV96	ASV751	-	0.906745249463285
ASV96	ASV1131	+	0.95193559248827
ASV102	ASV26	+	0.9464905430368
ASV102	ASV165	+	0.858106049702865
ASV102	ASV204	+	0.927820910980145
ASV102	ASV427	+	0.866155599858928
ASV102	ASV846	-	0.970167412031965
ASV104	ASV118	+	0.861283968557884
ASV104	ASV310	-	0.714025187230857
ASV109	ASV26	-	0.856127839544746
ASV109	ASV188	-	0.886327453235357
ASV109	ASV213	+	0.987498626115348
ASV109	ASV256	-	0.870333567179449
ASV109	ASV780	+	0.750793405801209
ASV110	ASV2	-	0.757914013166615
ASV110	ASV314	-	0.963443414190379
ASV110	ASV579	-	0.92871404936954
ASV2	ASV240	+	0.878003878647685
ASV2	ASV323	+	0.84102962798637
ASV2	ASV477	+	0.882853225253845
ASV2	ASV367	+	0.783344062516056
ASV2	ASV1281	+	0.950784797659999
ASV71	ASV159	-	0.891842373333772
ASV71	ASV347	-	1
ASV71	ASV1398	-	0.991073815129695
ASV118	ASV258	-	0.833242834963784
ASV118	ASV24	-	1
ASV118	ASV533	+	0.895592036490841
ASV118	ASV653	-	0.692200398316234
ASV118	ASV995	-	0.848923558690843
ASV121	ASV178	-	0.463575706758115
ASV121	ASV188	+	0.967686365627513
ASV121	ASV213	-	0.958922721245127
ASV121	ASV218	-	0.956545507424687
ASV121	ASV400	+	0.670875900880806
ASV121	ASV780	-	0.852862820810767
ASV12	ASV165	+	0.827781410663935
ASV12	ASV310	+	0.900324634211215
ASV12	ASV367	+	0.95134835702622
ASV12	ASV846	-	0.915842641747973
ASV127	ASV160	-	0.993711525750522
ASV127	ASV214	+	0.939142247913875
ASV127	ASV218	+	0.811550974454468
ASV127	ASV80	+	0.860247291570141
ASV127	ASV243	-	0.884205865232343
ASV127	ASV256	+	0.767421482789981
ASV127	ASV303	-	0.673483837265842
ASV130	ASV182	+	0.856500227972793
ASV130	ASV80	+	0.909163878492457
ASV130	ASV303	-	0.941205108302989
ASV130	ASV992	+	0.962310423133731
ASV137	ASV1233	-	0.943500178893696
ASV140	ASV348	-	0.83269280093872
ASV140	ASV350	-	0.83697235593199
ASV141	ASV204	-	0.959107965105786
ASV141	ASV97	+	0.814252014491619
ASV141	ASV256	+	0.913760911460412
ASV141	ASV361	-	0.833020550901193
ASV141	ASV556	-	0.834387736065437
ASV141	ASV617	-	0.883932109025012
ASV141	ASV1061	+	0.780841957779006
ASV141	ASV1131	+	0.833673078022679
ASV26	ASV150	-	0.472411546427813
ASV26	ASV236	+	0.936684064073924
ASV26	ASV266	-	0.73213480414566
ASV26	ASV995	-	0.895910286003613
ASV139	ASV173	-	0.920358162003397
ASV139	ASV211	-	0.942637076232014
ASV139	ASV218	+	1
ASV139	ASV367	-	0.907605384887611
ASV139	ASV846	+	0.664666430230286
ASV150	ASV751	-	0.609317524921962
ASV150	ASV865	-	0.770132545313845
ASV150	ASV995	+	0.698185491155026
ASV160	ASV500	-	0.992471110281491
ASV142	ASV339	-	0.72030106393095
ASV165	ASV214	-	0.792492898433503
ASV165	ASV266	-	0.832092763127281
ASV165	ASV362	+	0.955577314577856
ASV173	ASV362	+	0.938412189556563
ASV173	ASV441	+	0.944732626921682
ASV173	ASV183	-	0.892879250024667
ASV174	ASV1398	-	0.92460265164452
ASV178	ASV339	-	0.779208929704081
ASV178	ASV400	-	0.919875725816561
ASV178	ASV579	+	0.943887720312444
ASV187	ASV97	-	0.941588210688191
ASV188	ASV80	-	0.912218942164854
ASV188	ASV350	+	0.897659357466179
ASV188	ASV453	-	0.698400995648926
ASV192	ASV46	-	0.774033430737213
ASV192	ASV243	-	0.875542339495151
ASV192	ASV24	+	0.929423068076527
ASV192	ASV556	-	0.879229771617877
ASV159	ASV80	+	0.968274995315963
ASV204	ASV555	-	0.905338670365899
ASV95	ASV24	+	0.945189515748694
ASV95	ASV342	-	1
ASV95	ASV1061	+	0.894557897547852
ASV95	ASV1281	-	0.910593127507576
ASV211	ASV288	-	0.963066585020535
ASV211	ASV354	+	0.95212460625242
ASV213	ASV270	+	0.722169004989917
ASV213	ASV323	-	0.789946064456823
ASV213	ASV410	-	0.959040354178276
ASV213	ASV545	-	0.759297001960659
ASV213	ASV617	-	0.783273543136233
ASV214	ASV252	-	0.876894793305111
ASV214	ASV689	-	0.880651428955559
ASV214	ASV1281	+	0.978903074830688
ASV80	ASV556	-	0.909682082095613
ASV80	ASV1233	+	0.866182837812349
ASV97	ASV323	-	0.929498187847517
ASV97	ASV602	-	0.797023058714921
ASV97	ASV751	+	0.89674762416029
ASV240	ASV348	-	0.825704312135017
ASV240	ASV700	+	0.935230167398528
ASV236	ASV400	+	0.955742750194177
ASV236	ASV602	-	0.871251349356293
ASV236	ASV751	+	0.934139956139377
ASV246	ASV354	-	0.897672925026436
ASV246	ASV780	+	0.952702187934836
ASV243	ASV441	+	0.973943317356478
ASV243	ASV545	+	0.950689779807544
ASV243	ASV700	+	0.954402792173092
ASV243	ASV995	-	0.934245628055642
ASV252	ASV400	+	0.927434213559159
ASV252	ASV1247	-	0.898256927110294
ASV256	ASV559	-	0.91474691105723
ASV256	ASV653	-	0.848858097522116
ASV256	ASV689	-	0.918227370604711
ASV258	ASV427	+	0.831182472694811
ASV258	ASV579	+	0.926779700110022
ASV258	ASV992	+	0.934544506339506
ASV258	ASV1131	-	0.873041418807248
ASV266	ASV348	+	0.940232567456454
ASV266	ASV183	+	0.940182624228012
ASV266	ASV624	-	0.876031497792341
ASV24	ASV362	-	0.896559675359278
ASV24	ASV441	-	0.85598169261075
ASV24	ASV183	+	0.874736596964948
ASV250	ASV342	-	0.921180108035868
ASV250	ASV400	+	0.955594281663962
ASV250	ASV183	+	0.59164191281944
ASV288	ASV555	-	0.831614005763753
ASV303	ASV477	+	0.907176688440588
ASV310	ASV602	-	0.852612624296348
ASV345	ASV342	-	0.899462678268705
ASV342	ASV689	-	0.938777337097781
ASV350	ASV533	-	0.84609960617214
ASV350	ASV700	-	0.837577592791357
ASV354	ASV1386	-	0.756356623639446
ASV361	ASV369	+	0.763759498708039
ASV361	ASV579	-	0.758961489811184
ASV362	ASV624	+	0.790821232072756
ASV362	ASV1247	+	0.84335130575745
ASV323	ASV427	+	0.957207093303813
ASV323	ASV477	-	0.945522773689588
ASV369	ASV556	-	0.900531708926855
ASV369	ASV1247	+	0.929040634655894
ASV347	ASV602	-	0.916217522316638
ASV400	ASV500	-	0.824925842655691
ASV396	ASV559	-	0.865499383604883
ASV396	ASV653	-	0.819627817358963
ASV396	ASV689	-	0.899915340760132
ASV441	ASV500	-	0.902460771274984
ASV453	ASV624	+	0.932802974570923
ASV453	ASV780	+	0.911438784648398
ASV477	ASV995	-	0.88101507233176
ASV500	ASV1247	+	0.897406417053575
ASV367	ASV1398	-	0.86020984998474
ASV545	ASV846	-	0.900180225033734
ASV545	ASV1247	-	0.813327702290054
ASV545	ASV1233	-	0.903810043886825
ASV545	ASV1281	+	0.960925406506722
ASV555	ASV617	+	0.943527124015552
ASV183	ASV653	-	0.921162769269793
ASV579	ASV1233	-	0.861369895239509
ASV602	ASV700	+	0.942223679164949
ASV602	ASV865	-	0.907545338645126
ASV617	ASV1281	+	0.888510651501517
ASV653	ASV700	-	0.91463074803935
ASV780	ASV1233	-	0.863198918259649
ASV1061	ASV1247	-	0.899404927360254
ASV1131	ASV1233	-	0.838951711647529
ASV1131	ASV1281	-	0.861360116074403
ASV1131	ASV1386	+	0.953927289854011
ASV1233	ASV1398	+	0.938900831918721
ASV1281	ASV1398	+	0.94895052763031
