# Supplementary material for: Microbial interactions mediate the fairy ring type effects on alpine meadow plant communities on the Tibetan plateau
Source: Environ Microbiome. 2026 Mar 10;21:55. doi: 10.1186/s40793-026-00873-z (PMC13088534; doi:10.1186/s40793-026-00873-z)
Supplement: Supplementary file 2 — Supplementary Material 2 [file 40793_2026_873_MOESM2_ESM.zip › co-occurrence network/fungi/T1/Agrocybe_20out_node.csv]

ID	degree	betweenness_centrality	closeness_centrality	eigenvector_centrality	Abundance	module	z	p	taxa_roles	phylum	class	order	family	genus
ASV4	4	59	0.00274829805154327	0.23037308341835	5.98439617596425	M3	-1.002936864	0.625	Connectors	Ascomycota	Sordariomycetes	Coniochaetales	Coniochaetaceae	Coniochaeta
ASV7	4	74	0.00260620188325149	0.10699009474671	1.24098018387605	M6	-0.583333333	0.625	Connectors	Ascomycota	Sordariomycetes	Coniochaetales	Coniochaetaceae	Coniochaeta
ASV9	11	354	0.00330311894407995	0.861102628733535	8.38449141057104	M2	2.420793457	0.644628099173554	Connectors	Basidiomycota	Agaricomycetes	Agaricales	Hygrophoraceae	Hygrocybe
ASV10	6	152	0.00311197137031324	0.307647042434515	2.42170616460935	M5	0.211288563682129	0.666666666666667	Connectors	Ascomycota	Archaeorhizomycetes	Archaeorhizomycetales	Archaeorhizomycetaceae	Archaeorhizomyces
ASV13	9	341	0.00313121945581135	0.499259445818867	4.08483205743379	M6	0.75	0.691358024691358	Connectors	Ascomycota	Archaeorhizomycetes	Archaeorhizomycetales	Archaeorhizomycetaceae	Archaeorhizomyces
ASV16	6	178	0.00283784707566578	0.287382993295443	0.121240980183876	M6	0.75	0.5	Peripheral nodes	Basidiomycota	Agaricomycetes	Agaricales	Hygrophoraceae	Hygrocybe
ASV17	5	53	0.00296772477829982	0.349662898290022	1.78198600783854	M8	0	0.64	Connectors	Ascomycota	Archaeorhizomycetes	Archaeorhizomycetales	Archaeorhizomycetaceae	Archaeorhizomyces
ASV18	10	278	0.00319535984911355	0.631074068731873	1.68748397494597	M1	1.98132981305659	0.6	Peripheral nodes	Ascomycota	Sordariomycetes	Coniochaetales	Coniochaetaceae	Coniochaeta
ASV21	5	38	0.00277538316593618	0.357970548135754	0.960221237317314	M2	0.907797546560999	0.32	Peripheral nodes	Ascomycota	Archaeorhizomycetes	Archaeorhizomycetales	Archaeorhizomycetaceae	Archaeorhizomyces
ASV27	5	133	0.00290714463598955	0.242671512442923	1.26240797040401	M2	-0.605198364	0.72	Connectors	Ascomycota	Pezizomycetes	Pezizales	Pezizales_fam_Incertae_sedis	Pezizales_gen_Incertae_sedis
ASV30	3	89	0.00261331486429815	0.114163268745645	4.18647668583568	M8	-0.948683298	0.666666666666667	Connectors	Ascomycota	Archaeorhizomycetes	Archaeorhizomycetales	Archaeorhizomycetaceae	Archaeorhizomyces
ASV33	8	348	0.00317150480074992	0.477175058520779	0.170872861799934	M1	0.381024964049344	0.65625	Connectors	Ascomycota	Pezizomycetes	Pezizales	Pulvinulaceae	Pulvinulaceae_gen_Incertae_sedis
ASV3	5	14	0.00279777453425566	0.363447804867375	0.481850481667338	M1	1.18117738855297	0	Peripheral nodes	Ascomycota	Leotiomycetes	Erysiphales	Erysiphaceae	Blumeria
ASV34	6	118	0.00283818472639019	0.259046577053645	2.39167063477528	M4	1.25709631827297	0.5	Peripheral nodes	Ascomycota	Pezizomycotina_cls_Incertae_sedis	Pezizomycotina_ord_Incertae_sedis	Pezizomycotina_fam_Incertae_sedis	Pezizomycotina_gen_Incertae_sedis
ASV40	8	230	0.00302344469029515	0.353120433546386	1.66294274934984	M8	0.948683298050514	0.75	Connectors	Basidiomycota	Agaricomycetes	Agaricales	Agaricales_fam_Incertae_sedis	Agaricales_gen_Incertae_sedis
ASV38	5	67	0.00285958527934936	0.408275187694716	0.081681989670708	M2	0.1512995910935	0.56	Peripheral nodes	Ascomycota	Leotiomycetes	Helotiales	Helotiales_fam_Incertae_sedis	Leohumicola
ASV41	5	124	0.00283470233160157	0.210843768879323	1.59481337679938	M4	0.404066673730597	0.56	Peripheral nodes	Ascomycota	Archaeorhizomycetes	Archaeorhizomycetales	Archaeorhizomycetaceae	Archaeorhizomyces
ASV42	6	168	0.00312985893531987	0.275209845192036	0.873411230357862	M5	0.211288563682129	0.666666666666667	Connectors	Ascomycota	Archaeorhizomycetes	Archaeorhizomycetales	Archaeorhizomycetaceae	Archaeorhizomyces
ASV47	13	624	0.00362336155234575	1	0.519028607010732	M2	0.907797546560999	0.816568047337278	Connectors	Mortierellomycota	Mortierellomycetes	Mortierellales	Mortierellaceae	Mortierellaceae_gen_Incertae_sedis
ASV48	6	133	0.00297760439965924	0.340484446780241	0.265741181641698	M3	0.668624575923897	0.5	Peripheral nodes
ASV50	4	10	0.00266360295643548	0.237913332367799	2.0698875499066	M4	-0.448962971	0.625	Connectors	Basidiomycota	Agaricomycetes	Agaricales	Tricholomataceae	Dermoloma
ASV51	2	13	0.00236875361552152	0.0893251574893431	5.1371744624739	M6	-0.583333333	0	Peripheral nodes	Basidiomycota	Agaricomycetes	Agaricales	Agaricales_fam_Incertae_sedis	Agaricales_gen_Incertae_sedis
ASV53	8	288	0.00322989163769893	0.485241169195893	0.875792095527636	M5	1.90159707313916	0.53125	Peripheral nodes
ASV54	6	158	0.00312432756617064	0.397835593896715	2.28178455001648	M3	0.668624575923897	0.444444444444444	Peripheral nodes	Ascomycota	Archaeorhizomycetes	Archaeorhizomycetales	Archaeorhizomycetaceae	Archaeorhizomyces
ASV57	3	38	0.0026718964914538	0.181130643101174	0.386982161825574	M4	-1.301992615	0.666666666666667	Connectors	Ascomycota	Geoglossomycetes	Geoglossales	Geoglossales_fam_Incertae_sedis	Geoglossales_gen_Incertae_sedis
ASV1	3	36	0.00263960697508142	0.154749436187379	0.159151679425662	M2	-1.36169632	0.666666666666667	Connectors
ASV66	5	78	0.00261617503579099	0.139027837883621	0.160433683747848	M7	2.2843159911692	0	Peripheral nodes	Ascomycota	Eurotiomycetes	Onygenales	Onygenales_fam_Incertae_sedis	Onygenales_gen_Incertae_sedis
ASV69	1	0	0.00221580775348331	0.0419231837191841	0.874143804256254	M5	-1.479019946	0	Peripheral nodes	Ascomycota	Sordariomycetes	Sordariomycetes_ord_Incertae_sedis	Sordariomycetes_fam_Incertae_sedis	Sordariomycetes_gen_Incertae_sedis
ASV70	6	203	0.00311965325229321	0.370886249567206	0.572140214644152	M5	0.211288563682129	0.666666666666667	Connectors	Basidiomycota	Agaricomycetes	Agaricales	Agaricales_fam_Incertae_sedis	Agaricales_gen_Incertae_sedis
ASV72	6	102	0.00314728181330103	0.309456167069271	9.00003662869492	M5	1.05644281841065	0.5	Peripheral nodes
ASV74	7	271	0.00297287029509759	0.279953976194805	0.31683821105454	M5	1.05644281841065	0.571428571428571	Peripheral nodes	Basidiomycota	Agaricomycetes	Agaricales	Clavariaceae	Clavaria
ASV77	3	22	0.00259798618432824	0.145672391203149	0.859492326288414	M6	-1.25	0.666666666666667	Connectors	Mortierellomycota	Mortierellomycetes	Mortierellales	Mortierellaceae	Mortierella
ASV81	5	103	0.00279359931442026	0.277683904461247	0.52836892421523	M3	-0.167156144	0.56	Peripheral nodes	Ascomycota	Leotiomycetes	Helotiales
ASV83	11	736	0.00353157150986269	0.440198742628297	0.498333394381158	M5	1.05644281841065	0.793388429752066	Connectors	Ascomycota	Leotiomycetes	Thelebolales	Pseudeurotiaceae	Pseudeurotium
ASV91	4	30	0.00282084990325526	0.19153919844446	0.376542983773488	M5	-0.633865691	0.625	Connectors	Basidiomycota	Agaricomycetes	Agaricales	Clavariaceae	Clavaria
ASV96	5	83	0.00284880128825068	0.27150986013553	0.578000805831288	M8	1.89736659610103	0.32	Peripheral nodes	Ascomycota	Pezizomycotina_cls_Incertae_sedis	Pezizomycotina_ord_Incertae_sedis	Pezizomycotina_fam_Incertae_sedis	Pezizomycotina_gen_Incertae_sedis
ASV102	7	109	0.00312975855660704	0.362345058629291	0.072158528991612	M5	1.05644281841065	0.612244897959184	Peripheral nodes	Ascomycota	Pezizomycetes	Pezizales	Pyronemataceae	Pulvinula
ASV104	3	52	0.0024930860926695	0.0819531443045247	0.224167612907952	M8	-0.948683298	0.666666666666667	Connectors	Basidiomycota	Agaricomycetes	Agaricales	Agaricales_fam_Incertae_sedis	Agaricales_gen_Incertae_sedis
ASV109	6	138	0.00313896671329643	0.405959324082088	0.247976264605692	M3	0.668624575923897	0.5	Peripheral nodes	Ascomycota
ASV110	3	47	0.00261416055917985	0.124995588042875	1.62375004578587	M2	-0.605198364	0.444444444444444	Peripheral nodes
ASV2	8	335	0.00317428278266344	0.574040271211891	0.395406761657082	M2	0.907797546560999	0.65625	Connectors	Ascomycota	Leotiomycetes	Erysiphales	Erysiphaceae	Blumeria
ASV71	3	29	0.00238908984046269	0.135004645838574	0.159517966374858	M2	-0.605198364	0.444444444444444	Peripheral nodes	Ascomycota	Dothideomycetes	Pleosporales	Melanommataceae	Melanommataceae_gen_Incertae_sedis
ASV118	6	264	0.00289721153178463	0.187778620570737	1.25325079667411	M1	0.381024964049344	0.5	Peripheral nodes	Ascomycota
ASV121	7	339	0.00325070082742479	0.398733990577538	0.178015457309256	M3	0.668624575923897	0.612244897959184	Peripheral nodes	Ascomycota	Sordariomycetes	Sordariomycetes_ord_Incertae_sedis	Sordariomycetes_fam_Incertae_sedis	Sordariomycetes_gen_Incertae_sedis
ASV12	6	150	0.00300972834454919	0.380650861556729	0.516098311417164	M2	0.907797546560999	0.5	Peripheral nodes
ASV127	9	376	0.00336405584727801	0.506720270060582	0.772316032379766	M1	-0.41912746	0.790123456790123	Connectors	Ascomycota	Sordariomycetes	Sordariales	Chaetomiaceae	Chaetomium
ASV130	5	79	0.00276560971065844	0.310502438890139	0.187355774513754	M4	-0.448962971	0.72	Connectors	Mortierellomycota	Mortierellomycetes	Mortierellales	Mortierellales_fam_Incertae_sedis	Mortierellales_gen_Incertae_sedis
ASV137	2	13	0.00275735989190318	0.123728880242423	0.27929379876195	M4	-1.301992615	0.5	Peripheral nodes	Basidiomycota	Agaricomycetes	Cantharellales	Ceratobasidiaceae	Ceratobasidium
ASV140	3	21	0.00249363715946912	0.185017597663097	0.373795831654518	M1	-0.41912746	0	Peripheral nodes	Mortierellomycota	Mortierellomycetes	Mortierellales	Mortierellaceae	Mortierella
ASV141	8	280	0.00323893416167992	0.392678144692089	0.100179480605106	M7	1.3263770271305	0.65625	Connectors
ASV26	8	218	0.00326893993821784	0.5397937172193	0.265924325116296	M5	-0.633865691	0.8125	Connectors	Ascomycota	Leotiomycetes	Erysiphales	Erysiphaceae	Blumeria
ASV139	6	142	0.0029048842059887	0.252992190430938	0.156038240357496	M3	-1.002936864	0.777777777777778	Connectors	Ascomycota	Dothideomycetes	Pleosporales	Melanommataceae	Melanommataceae_gen_Incertae_sedis
ASV150	4	68	0.00300104285624177	0.168191382505169	0.229295630196696	M8	-0.948683298	0.75	Connectors	Ascomycota	Sordariomycetes	Sordariales	Lasiosphaeriaceae	Lasiosphaeriaceae_gen_Incertae_sedis
ASV160	3	9	0.00265433306371764	0.209671707679739	0.61078348778433	M6	-0.583333333	0.444444444444444	Peripheral nodes	Mortierellomycota	Mortierellomycetes	Mortierellales	Mortierellaceae	Mortierellaceae_gen_Incertae_sedis
ASV142	2	18	0.00254674175822659	0.0624079033667865	0.326361671733636	M8	-0.948683298	0.5	Peripheral nodes	Ascomycota
ASV165	7	201	0.00313038345874496	0.412467389864927	0.154573092560712	M3	-0.167156144	0.73469387755102	Connectors
ASV173	6	109	0.00283238135736875	0.247220529616596	0.17673345298707	M4	0.404066673730597	0.611111111111111	Peripheral nodes	Ascomycota	Pezizomycetes	Pezizales	Pezizales_fam_Incertae_sedis	Pezizales_gen_Incertae_sedis
ASV174	2	2	0.0024684661958856	0.130883748448381	0.276912933592176	M2	-0.605198364	0	Peripheral nodes	Ascomycota	Leotiomycetes	Helotiales	Helotiaceae	Tetracladium
ASV178	4	94	0.00295382811650576	0.140047200089378	0.160067396798652	M4	-1.301992615	0.75	Connectors	Ascomycota	Leotiomycetes	Helotiales	Helotiaceae	Tetracladium
ASV182	4	31	0.00265204884123835	0.30196629306461	0.72799531152705	M2	-1.36169632	0.625	Connectors
ASV187	2	0	0.002469522115411	0.165009272496888	0.099630050181312	M1	-2.019432309	0.5	Peripheral nodes	Basidiomycota	Tremellomycetes	Filobasidiales	Piskurozymaceae	Solicoccozyma
ASV188	10	401	0.00337236445609779	0.570427210916769	0.398886487674444	M3	0.668624575923897	0.74	Connectors	Ascomycota	Sordariomycetes	Hypocreales	Hypocreales_fam_Incertae_sedis	Hypocreales_gen_Incertae_sedis
ASV192	5	124	0.00296157916798711	0.215647327013722	0.20695212629574	M1	-1.219279885	0.72	Connectors	Ascomycota	Orbiliomycetes	Orbiliales	Orbiliaceae	Orbiliaceae_gen_Incertae_sedis
ASV159	3	38	0.00245133624492508	0.14261629759809	0.277279220541372	M4	-1.301992615	0.666666666666667	Connectors	Basidiomycota	Agaricomycetes	Agaricales	Psathyrellaceae	Psathyrella
ASV204	6	154	0.003058458437432	0.287611601660304	0.136991318999304	M7	-0.589500901	0.444444444444444	Peripheral nodes	Ascomycota	Pezizomycetes	Pezizales	Pyronemataceae	Marcelleina
ASV95	4	25	0.00280076480664167	0.280059657311521	0.39284275301271	M6	-0.583333333	0.625	Connectors	Ascomycota	Ascomycota_cls_Incertae_sedis	Ascomycota_ord_Incertae_sedis	Ascomycota_fam_Incertae_sedis	Ascomycota_gen_Incertae_sedis
ASV211	3	27	0.00246340491976894	0.082044627334479	0.097249185011538	M7	-1.547439865	0.666666666666667	Connectors	Mortierellomycota	Mortierellomycetes	Mortierellales	Mortierellales_fam_Incertae_sedis	Mortierellales_gen_Incertae_sedis
ASV213	10	359	0.00327048154977536	0.537439941896771	0.107322076114428	M3	2.34018601573364	0.58	Peripheral nodes	Ascomycota	Leotiomycetes	Helotiales	Helotiales_fam_Incertae_sedis	Leohumicola
ASV214	7	192	0.00308323387510269	0.408464177774144	0.270686055455844	M3	-0.167156144	0.73469387755102	Connectors	Mortierellomycota	Mortierellomycetes	Mortierellales	Mortierellaceae	Mortierella
ASV218	6	155	0.00324403617587816	0.351318660393763	0.312992198087982	M3	-0.167156144	0.666666666666667	Connectors	Basidiomycota	Agaricomycetes	Agaricales	Hygrophoraceae	Hygrocybe
ASV46	2	19	0.00265090956036184	0.147511872249197	0.11721182374272	M2	-1.36169632	0.5	Peripheral nodes	Ascomycota	Leotiomycetes	Erysiphales	Erysiphaceae	Blumeria
ASV80	7	195	0.00305880484610803	0.398960242024253	0.076187685432768	M4	2.11012596281534	0.448979591836735	Peripheral nodes	Ascomycota	Leotiomycetes	Erysiphales	Erysiphaceae	Blumeria
ASV97	7	270	0.00309589964020207	0.341011324279909	0.596864583714882	M7	-0.589500901	0.775510204081633	Connectors	Basidiomycota	Agaricomycetes	Agaricomycetes_ord_Incertae_sedis	Agaricomycetes_fam_Incertae_sedis	Agaricomycetes_gen_Incertae_sedis
ASV240	3	38	0.00252838124318208	0.154328758416151	0.127834145269404	M1	-1.219279885	0.444444444444444	Peripheral nodes	Ascomycota	Leotiomycetes	Thelebolales	Pseudeurotiaceae	Pseudogymnoascus
ASV236	6	143	0.00292819868006087	0.357936564577989	0.21610930002564	M6	-0.583333333	0.777777777777778	Connectors	Ascomycota	Sordariomycetes	Sordariales	Lasiosphaeriaceae	Schizothecium
ASV246	2	11	0.00243448574858912	0.0797756131398173	0.307864180799238	M3	-1.838717584	0.5	Peripheral nodes
ASV243	7	127	0.00303636643161938	0.410189246268321	0.115014102047544	M1	1.18117738855297	0.448979591836735	Peripheral nodes	Ascomycota	Leotiomycetes	Helotiales	Helotiaceae	Tetracladium
ASV252	4	26	0.00293146099969141	0.380609441688555	0.21153071316069	M6	-0.583333333	0.625	Connectors	Ascomycota	Dothideomycetes	Pleosporales	Phaeosphaeriaceae	Ophiosphaerella
ASV256	6	153	0.003026323070278	0.268516191739494	0.300172154866122	M7	0.368438063091806	0.611111111111111	Peripheral nodes	Ascomycota	Sordariomycetes	Coniochaetales	Coniochaetaceae	Coniochaeta
ASV258	6	292	0.00308172372124199	0.196043873506122	0.08882458518003	M4	-0.448962971	0.777777777777778	Connectors	Ascomycota	Sordariomycetes	Sordariales	Lasiosphaeriaceae	Lasiosphaeriaceae_gen_Incertae_sedis
ASV266	8	302	0.00332565968307762	0.528030614413419	0.247060547232702	M1	-1.219279885	0.78125	Connectors	Ascomycota	Dothideomycetes	Pleosporales	Melanommataceae	Melanommataceae_gen_Incertae_sedis
ASV270	2	34	0.00286289889348347	0.122719539292248	0.17123914874913	M5	-1.479019946	0.5	Peripheral nodes	Ascomycota	Sordariomycetes	Hypocreales	Hypocreales_fam_Incertae_sedis	Hypocreales_gen_Incertae_sedis
ASV24	8	227	0.0030170299757156	0.330764628906792	0.25090656019926	M1	-0.41912746	0.75	Connectors	Ascomycota	Leotiomycetes	Erysiphales	Erysiphaceae	Blumeria
ASV250	6	319	0.00323450468535297	0.282710857981939	0.098348045859126	M6	0.0833333333333333	0.611111111111111	Peripheral nodes	Ascomycota	Sordariomycetes	Sordariomycetes_ord_Incertae_sedis	Sordariomycetes_fam_Incertae_sedis	Sordariomycetes_gen_Incertae_sedis
ASV288	3	75	0.00268294981409907	0.0817476413209241	0.140654188491264	M7	-0.589500901	0.444444444444444	Peripheral nodes	Ascomycota	Pezizomycotina_cls_Incertae_sedis	Pezizomycotina_ord_Incertae_sedis	Pezizomycotina_fam_Incertae_sedis	Pezizomycotina_gen_Incertae_sedis
ASV303	8	203	0.00326826084538616	0.691922135268432	0.158235962052672	M1	0.381024964049344	0.59375	Peripheral nodes
ASV310	3	69	0.00252225659110058	0.0985617445717605	0.132595875608952	M2	-0.605198364	0.444444444444444	Peripheral nodes	Ascomycota	Dothideomycetes	Dothideomycetes_ord_Incertae_sedis	Dothideomycetes_fam_Incertae_sedis	Dothideomycetes_gen_Incertae_sedis
ASV314	3	11	0.00240907178949104	0.138177723371107	0.11171751950478	M2	-0.605198364	0.444444444444444	Peripheral nodes	Ascomycota	Sordariomycetes	Sordariales	Lasiosphaeriaceae	Schizothecium
ASV339	5	247	0.00299061665989442	0.111760294377044	0.282224094355518	M5	-0.633865691	0.64	Connectors
ASV345	3	14	0.00244306056054112	0.109666033048461	0.088275154756236	M4	-0.448962971	0.444444444444444	Peripheral nodes	Ascomycota	Pezizomycetes	Pezizales	Pezizales_fam_Incertae_sedis	Pezizales_gen_Incertae_sedis
ASV342	6	147	0.00282986167069245	0.224835551171331	0.105490641368448	M6	0.75	0.5	Peripheral nodes	Ascomycota
ASV348	4	51	0.00262771703406029	0.241841759740462	0.089374015603824	M1	0.381024964049344	0	Peripheral nodes	Basidiomycota	Agaricomycetes	Cantharellales	Ceratobasidiaceae	Ceratobasidium
ASV350	6	186	0.00281260803955566	0.280974635369761	0.160433683747848	M1	1.18117738855297	0.277777777777778	Peripheral nodes
ASV354	5	189	0.0029157134749265	0.164075676311299	0.236621369180616	M5	-0.633865691	0.64	Connectors	Ascomycota	Dothideomycetes	Pleosporales	Melanommataceae	Melanommataceae_gen_Incertae_sedis
ASV361	6	188	0.00298606544690231	0.227674534463922	0.09431888941797	M4	0.404066673730597	0.611111111111111	Peripheral nodes	Ascomycota	Pezizomycetes	Pezizales	Pezizales_fam_Incertae_sedis	Pezizales_gen_Incertae_sedis
ASV362	5	43	0.00279920641787981	0.276296940878511	0.079484267975532	M3	-1.002936864	0.72	Connectors	Ascomycota	Sordariomycetes	Sordariales	Chaetomiaceae	Chaetomiaceae_gen_Incertae_sedis
ASV323	8	206	0.00318558182958041	0.557896754793704	0.256584007911798	M8	0.948683298050514	0.75	Connectors	Ascomycota	Sordariomycetes	Sordariales	Sordariales_fam_Incertae_sedis	Sordariales_gen_Incertae_sedis
ASV369	7	147	0.00305350534530057	0.378954101631861	0.088458298230834	M4	1.25709631827297	0.571428571428571	Peripheral nodes	Glomeromycota	Glomeromycetes	Glomerales	Glomeraceae	Rhizophagus
ASV347	3	40	0.00237141270122539	0.0688852103309504	0.882385260613164	M2	-0.605198364	0.444444444444444	Peripheral nodes
ASV194	1	0	0.00213536656751379	0.0434088031280514	0.072891102890004	M6	-1.25	0	Peripheral nodes	Ascomycota	Sordariomycetes	Sordariales	Chaetomiaceae	Chaetomiaceae_gen_Incertae_sedis
ASV400	9	372	0.00316781051343941	0.413777793190988	0.084612285264276	M6	2.75	0.37037037037037	Module hubs	Ascomycota	Leotiomycetes	Helotiales	Helotiales_fam_Incertae_sedis
ASV396	4	41	0.00244663736081695	0.0973840628102548	0.104208637046262	M7	0.368438063091806	0.375	Peripheral nodes	Rozellomycota	Rozellomycotina_cls_Incertae_sedis	GS07	GS07_fam_Incertae_sedis	GS07_gen_Incertae_sedis
ASV410	5	83	0.00296510660180777	0.365631450010824	0.136991318999304	M5	-0.633865691	0.72	Connectors	Basidiomycota	Agaricomycetes	Agaricomycetes_ord_Incertae_sedis	Agaricomycetes_fam_Incertae_sedis	Agaricomycetes_gen_Incertae_sedis
ASV427	5	190	0.00327964361955364	0.264694829733614	0.07142595509322	M8	0	0.64	Connectors	Ascomycota	Archaeorhizomycetes	Archaeorhizomycetales	Archaeorhizomycetaceae	Archaeorhizomyces
ASV441	6	74	0.00275017742885417	0.274887131253466	0.087725724332442	M4	0.404066673730597	0.611111111111111	Peripheral nodes
ASV453	4	46	0.00284670617123375	0.222257134816898	0.072707959415406	M3	-0.167156144	0.375	Peripheral nodes	Ascomycota	Sordariomycetes	Sordariales	Sordariales_fam_Incertae_sedis	Sordariales_gen_Incertae_sedis
ASV477	7	101	0.00307701635017007	0.559637533616219	0.337716567158712	M1	0.381024964049344	0.612244897959184	Peripheral nodes	Ascomycota	Dothideomycetes	Pleosporales	Sporormiaceae	Sporormiaceae_gen_Incertae_sedis
ASV500	5	47	0.00274042919881286	0.281066610447684	0.070876524669426	M6	0.75	0.32	Peripheral nodes	Glomeromycota	Glomeromycetes	Glomerales	Glomeraceae
ASV367	6	137	0.00294936577769858	0.383410257026621	0.094135745943372	M2	0.907797546560999	0.5	Peripheral nodes
ASV533	2	16	0.00240125161084995	0.0703429445789677	0.529467785062818	M1	-1.219279885	0	Peripheral nodes	Ascomycota
ASV545	7	131	0.00317012145694212	0.599828614084709	0.08058312882312	M3	-1.002936864	0.816326530612245	Connectors	Ascomycota	Sordariomycetes	Sordariales	Lasiosphaeriaceae	Schizothecium
ASV555	4	45	0.00263644043517483	0.1285554219276	0.07234167246621	M7	0.368438063091806	0.375	Peripheral nodes	Ascomycota	Leotiomycetes	Thelebolales	Pseudeurotiaceae	Pseudeurotiaceae_gen_Incertae_sedis
ASV556	5	60	0.00305468072372208	0.364095911724813	0.285886963847478	M4	-0.448962971	0.72	Connectors	Mortierellomycota	Mortierellomycetes	Mortierellales	Mortierellaceae	Mortierella
ASV559	4	50	0.00258399077526115	0.133430869557362	0.08058312882312	M7	0.368438063091806	0.375	Peripheral nodes	Ascomycota	Sordariomycetes	Sordariomycetes_ord_Incertae_sedis	Sordariomycetes_fam_Incertae_sedis	Sordariomycetes_gen_Incertae_sedis
ASV183	6	226	0.00315162094200792	0.327400761078391	0.25365371231823	M1	0.381024964049344	0.5	Peripheral nodes
ASV579	5	97	0.00287592752615343	0.164822033380172	0.292296985458408	M4	1.25709631827297	0.32	Peripheral nodes	Ascomycota	Sordariomycetes	Microascales	Microascales_fam_Incertae_sedis	Doratomyces
ASV602	6	201	0.00279428056018336	0.196470027557404	0.080399985348522	M2	0.1512995910935	0.666666666666667	Connectors
ASV617	5	78	0.00291789188380747	0.295559708498247	0.088641441705432	M3	-1.002936864	0.64	Connectors	Ascomycota	Dothideomycetes	Pleosporales	Cucurbitariaceae	Cucurbitariaceae_gen_Incertae_sedis
ASV624	4	44	0.00270887822164325	0.186693489937476	0.122522984506062	M3	-0.167156144	0.375	Peripheral nodes	Ascomycota	Sordariomycetes	Hypocreales	Hypocreales_fam_Incertae_sedis	Hypocreales_gen_Incertae_sedis
ASV653	6	192	0.00284031286799471	0.214848118946327	0.313541628511776	M1	0.381024964049344	0.444444444444444	Peripheral nodes	Ascomycota	Dothideomycetes	Pleosporales	Pleosporales_fam_Incertae_sedis	Pleosporales_gen_Incertae_sedis
ASV689	4	33	0.00257947182794837	0.156832186146858	0.382953005384418	M7	-0.589500901	0.625	Connectors	Ascomycota	Ascomycota_cls_Incertae_sedis	Ascomycota_ord_Incertae_sedis	Ascomycota_fam_Incertae_sedis	Ascomycota_gen_Incertae_sedis
ASV700	5	83	0.00268310584520614	0.199775753315664	0.447053221493718	M1	0.381024964049344	0.32	Peripheral nodes
ASV751	7	177	0.0032527997514219	0.460762369	0.328925680378008	M8	0	0.816326530612245	Connectors	Ascomycota	Sordariomycetes	Sordariales	Chaetomiaceae	Botryotrichum
ASV780	7	190	0.00303904698496269	0.328590996499924	0.380205853265448	M3	0.668624575923897	0.571428571428571	Peripheral nodes
ASV846	5	112	0.00290257505437413	0.285275929764181	0.244862825537526	M5	-0.633865691	0.64	Connectors	Ascomycota	Sordariomycetes	Pseudodactylariales	Pseudodactylariaceae	Pseudodactylaria
ASV865	4	45	0.002747025269834	0.236547928596992	0.19596351781986	M2	0.1512995910935	0.375	Peripheral nodes
ASV992	2	18	0.00242748679646285	0.0835320039416277	0.2289293432475	M4	-0.448962971	0	Peripheral nodes
ASV995	6	100	0.00300759910664007	0.361794495908679	0.071975385517014	M1	-0.41912746	0.611111111111111	Peripheral nodes
ASV1061	7	205	0.00317199369880358	0.465366251896676	0.20786784366873	M6	0.0833333333333333	0.73469387755102	Connectors
ASV1131	8	321	0.00317290787746552	0.418552662636027	0.073623676788396	M7	-0.589500901	0.75	Connectors	Fungi_phy_Incertae_sedis	Fungi_cls_Incertae_sedis	Fungi_ord_Incertae_sedis	Fungi_fam_Incertae_sedis	Fungi_gen_Incertae_sedis
ASV1247	9	191	0.00318144085322219	0.621339970150928	0.084978572213472	M6	0.0833333333333333	0.740740740740741	Connectors	Ascomycota	Dothideomycetes	Pleosporales	Sporormiaceae	Preussia
ASV1233	7	141	0.00310094644921803	0.404386309549057	0.082597707043698	M4	0.404066673730597	0.693877551020408	Connectors	Ascomycota	Sordariomycetes	Microascales	Microascales_fam_Incertae_sedis	Microascales_gen_Incertae_sedis
ASV1281	10	294	0.00328867644679915	0.727309418466397	0.089190872129226	M3	1.50440529582877	0.64	Connectors	Ascomycota	Ascomycota_cls_Incertae_sedis	Ascomycota_ord_Incertae_sedis	Ascomycota_fam_Incertae_sedis	Ascomycota_gen_Incertae_sedis
ASV1386	5	137	0.00278909276670454	0.190395891124215	0.10713893263983	M7	-0.589500901	0.72	Connectors	Ascomycota	Sordariomycetes	Pseudodactylariales	Pseudodactylariaceae	Pseudodactylaria
ASV1398	8	261	0.00313280122511868	0.588202127892579	0.093220028570382	M2	0.907797546560999	0.6875	Connectors	Ascomycota	Dothideomycetes	Pleosporales	Pleosporales_fam_Incertae_sedis	Pleosporales_gen_Incertae_sedis
