# Supplementary material for: Microbial interactions mediate the fairy ring type effects on alpine meadow plant communities on the Tibetan plateau
Source: Environ Microbiome. 2026 Mar 10;21:55. doi: 10.1186/s40793-026-00873-z (PMC13088534; doi:10.1186/s40793-026-00873-z)
Supplement: Supplementary file 2 — Supplementary Material 2 [file 40793_2026_873_MOESM2_ESM.zip › co-occurrence network/fungi/T2/Agaricus_10in_edge.csv]

Source	Target	Interaction	weight
ASV4	ASV58	-	0.969741085645349
ASV4	ASV71	-	0.908237697735168
ASV4	ASV191	-	0.992558861077346
ASV4	ASV209	-	0.970675542116747
ASV4	ASV234	-	0.784444972739622
ASV4	ASV1184	-	0.955596198358192
ASV7	ASV27	-	0.871953868038249
ASV7	ASV59	-	0.982479842046635
ASV7	ASV150	-	0.622685333565629
ASV7	ASV187	-	0.830472586187597
ASV7	ASV11	+	0.90884272305985
ASV7	ASV264	-	0.810641286248298
ASV7	ASV286	-	0.944371598160069
ASV7	ASV320	-	0.856133191788493
ASV7	ASV226	-	0.917998814707143
ASV7	ASV451	+	0.794861706139553
ASV7	ASV923	-	1
ASV7	ASV1649	+	0.813201148564508
ASV9	ASV5	+	0.881329366254686
ASV9	ASV200	+	0.799558680938771
ASV9	ASV572	+	0.932225773649382
ASV9	ASV616	-	0.867195748207373
ASV10	ASV74	-	0.992702279470886
ASV10	ASV83	+	0.944526285239695
ASV10	ASV91	-	0.906958355204511
ASV10	ASV71	+	0.992003867688027
ASV10	ASV123	-	0.912039049858013
ASV10	ASV207	+	0.857605298090425
ASV10	ASV79	+	0.905596474082881
ASV10	ASV242	+	0.886770281920398
ASV10	ASV208	-	0.927456443652042
ASV10	ASV331	+	0.894038756156719
ASV10	ASV405	+	0.826739492481569
ASV10	ASV502	+	0.980712019861944
ASV10	ASV638	-	0.962707801729912
ASV10	ASV1086	-	0.877903466312303
ASV13	ASV28	-	0.615448959326044
ASV13	ASV465	+	0.807161722519929
ASV16	ASV21	-	0.791359110920657
ASV16	ASV3	+	0.940321202517663
ASV16	ASV60	+	0.854718079234983
ASV16	ASV126	-	0.573977553691119
ASV16	ASV200	-	0.739997181330881
ASV16	ASV79	-	0.852172684270504
ASV16	ASV280	+	0.923513855286567
ASV16	ASV32	+	0.907196557983061
ASV16	ASV568	-	0.67714537061923
ASV16	ASV616	-	0.690189193680903
ASV16	ASV564	-	0.811923171161663
ASV16	ASV903	-	0.961303801970832
ASV16	ASV964	-	0.943135993632858
ASV17	ASV3	+	0.659032278357548
ASV17	ASV38	+	0.735298988046502
ASV17	ASV58	+	0.933956024541177
ASV17	ASV74	+	0.775435239289897
ASV17	ASV77	+	0.815074193036439
ASV17	ASV104	-	0.614586826119804
ASV17	ASV219	-	0.877660252272038
ASV17	ASV322	+	0.870180830159296
ASV17	ASV542	+	1
ASV18	ASV84	+	0.91002983532058
ASV18	ASV110	+	0.746651904932831
ASV18	ASV121	+	0.857152551887221
ASV18	ASV29	+	0.989739660320381
ASV18	ASV179	-	0.913634715927216
ASV18	ASV180	+	0.772322465416972
ASV18	ASV20	+	0.939280756599292
ASV18	ASV572	-	0.832374452146202
ASV18	ASV651	-	0.847595763034845
ASV18	ASV692	-	0.937888752237146
ASV18	ASV1492	-	1
ASV21	ASV34	-	0.853988815563098
ASV21	ASV104	-	0.911142029418759
ASV21	ASV209	+	0.652184062352686
ASV21	ASV219	+	0.944794275551022
ASV21	ASV244	+	0.954022841732886
ASV21	ASV281	+	0.974587467179844
ASV21	ASV43	-	0.911391591566899
ASV21	ASV199	+	0.906895176670508
ASV21	ASV502	-	0.916957399702746
ASV21	ASV32	+	0.9719917774586
ASV21	ASV651	+	0.901027598698106
ASV21	ASV948	+	0.854714211971648
ASV21	ASV903	+	0.924053152944168
ASV21	ASV1264	-	0.806888812091144
ASV21	ASV1493	+	0.918692532712735
ASV27	ASV54	+	0.874534267197105
ASV27	ASV57	-	0.564045471419799
ASV27	ASV81	-	0.647969150809054
ASV27	ASV91	-	0.812276719659801
ASV27	ASV107	-	0.926477655922171
ASV27	ASV109	-	0.903746334171874
ASV27	ASV127	+	0.985173588198782
ASV27	ASV137	-	0.590990488876516
ASV27	ASV149	-	0.840263781615035
ASV27	ASV172	-	0.916323405289309
ASV27	ASV171	-	0.719968390306716
ASV27	ASV352	+	0.887599911820862
ASV27	ASV479	-	0.928523015071085
ASV27	ASV542	-	0.708608085601782
ASV30	ASV191	-	0.982668826597292
ASV30	ASV313	-	0.991612551121642
ASV30	ASV437	+	0.807572906763401
ASV30	ASV467	+	0.818230168648921
ASV30	ASV501	-	0.782773874744558
ASV30	ASV465	+	0.958952053771837
ASV30	ASV712	+	0.831420251221829
ASV33	ASV83	-	0.949362458399245
ASV33	ASV149	+	0.857578866394467
ASV33	ASV207	+	0.914508528044952
ASV33	ASV79	+	0.933061917533704
ASV33	ASV220	-	0.770382352208069
ASV33	ASV633	+	0.834564635324956
ASV33	ASV923	+	0.873891362483593
ASV3	ASV28	+	0.73070694355197
ASV3	ASV60	+	0.943953208674454
ASV3	ASV191	+	0.81591959532194
ASV3	ASV195	+	0.835598076004189
ASV3	ASV204	-	0.676402331367642
ASV3	ASV35	-	0.665650271859465
ASV3	ASV97	-	0.775834700164615
ASV3	ASV11	+	0.911382076194705
ASV3	ASV20	-	0.891919294689238
ASV3	ASV414	+	0.850500029561572
ASV3	ASV133	-	0.818083394578624
ASV3	ASV564	+	0.982871636447522
ASV3	ASV1058	+	0.782595162538347
ASV3	ASV1649	+	0.889480550730766
ASV34	ASV47	-	0.733911288211159
ASV34	ASV1	+	0.972251322191143
ASV34	ASV66	-	0.638135992473922
ASV34	ASV161	-	0.893958504519547
ASV34	ASV209	-	0.759574528300508
ASV34	ASV219	-	0.963670162844901
ASV34	ASV221	+	0.826930379710097
ASV34	ASV309	-	0.876311782428708
ASV34	ASV564	-	0.811889749457164
ASV37	ASV1	+	0.644004762446168
ASV37	ASV207	-	0.871803098836867
ASV37	ASV213	+	0.665782566224813
ASV37	ASV874	-	0.76393338724103
ASV37	ASV1184	+	0.906589991411876
ASV37	ASV1289	-	0.80084748470419
ASV37	ASV1671	-	0.971083477947522
ASV40	ASV52	-	0.852750298974312
ASV40	ASV57	+	0.981996039062335
ASV40	ASV81	-	0.927823103629889
ASV40	ASV176	+	0.857549507384551
ASV40	ASV230	-	0.81376983614325
ASV40	ASV231	+	0.760167434634356
ASV40	ASV24	+	0.973204235624865
ASV40	ASV320	+	0.761659436966681
ASV40	ASV352	-	0.54982110461051
ASV40	ASV437	+	0.698611402694811
ASV40	ASV466	+	0.858080917654417
ASV40	ASV75	-	0.496466829397892
ASV40	ASV589	+	0.971576168864947
ASV40	ASV599	+	0.736034350522137
ASV40	ASV964	-	0.928763409736168
ASV38	ASV49	+	0.748367336403227
ASV38	ASV95	-	0.867186136415164
ASV38	ASV221	+	0.885516230726962
ASV38	ASV286	+	0.845863888041648
ASV38	ASV313	+	0.927765355626651
ASV38	ASV317	-	0.850043049039763
ASV38	ASV226	+	0.963715939831588
ASV38	ASV479	-	0.911734846399657
ASV41	ASV53	+	0.795904800753512
ASV41	ASV123	-	0.830359175618279
ASV41	ASV572	+	0.959567348170651
ASV41	ASV616	-	0.889043552542423
ASV41	ASV1289	+	0.995625592955748
ASV28	ASV74	-	0.991509642983977
ASV28	ASV12	+	0.763242027555413
ASV28	ASV180	-	0.930233926422113
ASV28	ASV194	-	0.861070598954282
ASV28	ASV1406	-	0.91456700835707
ASV47	ASV20	+	0.902898447781351
ASV47	ASV501	-	0.959424673558813
ASV47	ASV651	-	0.910586424878471
ASV47	ASV1289	-	0.86220643149864
ASV49	ASV81	-	0.926532854293886
ASV49	ASV91	-	0.815122091718821
ASV49	ASV208	-	0.857175051847923
ASV49	ASV199	-	0.737115664335568
ASV49	ASV371	+	0.698659605971292
ASV49	ASV542	-	0.835719188172582
ASV49	ASV133	-	0.768383681433718
ASV52	ASV191	+	0.916361253239239
ASV52	ASV222	-	0.867608087493051
ASV52	ASV11	-	0.973285414021661
ASV52	ASV264	+	0.975013137721489
ASV52	ASV280	-	0.837933141569902
ASV52	ASV320	+	0.993027133660779
ASV52	ASV331	-	0.845975278824182
ASV52	ASV405	+	0.986071507608002
ASV52	ASV948	-	0.777881732340072
ASV52	ASV1086	-	0.85389469857835
ASV53	ASV5	+	0.860261456289936
ASV53	ASV230	+	0.950040691874925
ASV53	ASV244	-	0.680993243936598
ASV53	ASV692	-	0.860249290405569
ASV53	ASV712	-	0.728373906135164
ASV53	ASV1671	-	0.864523499231716
ASV54	ASV77	-	0.77424078349978
ASV54	ASV103	+	0.993693528639116
ASV54	ASV161	+	0.993636236306352
ASV54	ASV190	-	0.613705248868753
ASV54	ASV31	+	0.883166251014021
ASV54	ASV319	+	0.775047368484344
ASV54	ASV133	-	0.98449086495838
ASV54	ASV564	+	0.867220193617138
ASV54	ASV1058	+	0.986517271018684
ASV54	ASV1649	+	0.886104938674287
ASV57	ASV66	-	0.814240902924176
ASV57	ASV96	+	0.950300269647369
ASV57	ASV103	-	0.795921014463215
ASV57	ASV123	+	0.86820880523955
ASV57	ASV29	+	0.952359171315201
ASV57	ASV207	+	0.703228756157165
ASV57	ASV222	-	0.876176475289134
ASV57	ASV564	+	0.949127627000004
ASV57	ASV1124	+	0.948744623476453
ASV57	ASV1671	-	0.881826480740341
ASV58	ASV6	-	0.866909550900619
ASV59	ASV286	+	0.872388174111495
ASV59	ASV309	-	0.769836240821677
ASV59	ASV320	-	1
ASV59	ASV371	-	0.74283979472153
ASV59	ASV379	-	0.847288639491014
ASV59	ASV162	+	0.996848317557832
ASV59	ASV479	-	0.992540070929002
ASV59	ASV1124	+	0.991091063762032
ASV59	ASV1492	+	0.989052420890542
ASV60	ASV84	-	0.84745590301815
ASV60	ASV317	-	0.917345640586239
ASV60	ASV1289	+	0.647146086395137
ASV60	ASV1493	-	0.523880805637539
ASV1	ASV93	+	0.528412799306377
ASV1	ASV85	+	0.949312098459804
ASV1	ASV2	+	0.879306845293546
ASV1	ASV149	+	0.714692847677795
ASV1	ASV220	-	0.832663433124468
ASV1	ASV317	+	0.90385341991106
ASV1	ASV568	-	0.848309580377726
ASV66	ASV110	-	0.8482631840947
ASV66	ASV180	+	0.672796457668611
ASV66	ASV242	-	0.838763371237474
ASV66	ASV264	-	0.673623474676886
ASV66	ASV277	+	0.640388253184328
ASV66	ASV371	-	0.799851171570388
ASV66	ASV466	-	0.702130598538503
ASV66	ASV609	+	0.980933935775678
ASV69	ASV93	-	0.598276866357086
ASV69	ASV6	-	0.711841260799644
ASV69	ASV467	+	0.877255040332373
ASV69	ASV32	-	0.843762177572749
ASV69	ASV750	-	0.738164741219521
ASV69	ASV948	-	0.923790182060987
ASV74	ASV77	-	0.854046589053173
ASV74	ASV91	+	0.999039220704927
ASV74	ASV109	-	0.894211895507041
ASV77	ASV5	+	0.866939480291081
ASV77	ASV207	+	0.893206333059497
ASV77	ASV591	+	0.868353088109659
ASV81	ASV95	+	0.879325258060129
ASV81	ASV297	-	0.638704266540953
ASV81	ASV414	-	0.860887563902998
ASV81	ASV467	+	0.88336209890581
ASV81	ASV651	+	0.847034710546447
ASV81	ASV133	+	0.94501672544028
ASV81	ASV564	-	0.845946699236607
ASV81	ASV1492	+	0.972339073853089
ASV81	ASV1721	-	0.93464248850557
ASV83	ASV104	+	0.959805149277316
ASV83	ASV121	-	0.713259838596142
ASV83	ASV127	-	0.759582944595882
ASV83	ASV179	-	0.734974725620985
ASV83	ASV178	-	0.911280920869321
ASV83	ASV264	+	0.910422355736101
ASV83	ASV331	+	0.877191828431473
ASV83	ASV371	+	0.928788334456187
ASV83	ASV379	-	0.795183937376922
ASV83	ASV572	+	0.961488270336347
ASV83	ASV638	-	0.910944394275547
ASV83	ASV564	+	0.96599208947754
ASV83	ASV996	-	0.737361638090053
ASV83	ASV1099	-	0.779656241015783
ASV83	ASV1721	-	0.732958896733181
ASV84	ASV91	-	0.897023240113583
ASV84	ASV104	+	0.97966125253239
ASV84	ASV114	+	0.794109941718433
ASV84	ASV20	-	0.938568596295996
ASV84	ASV322	+	0.901445532065936
ASV84	ASV609	+	0.87170970297198
ASV84	ASV1086	-	0.938820991117671
ASV90	ASV104	-	0.955507004813828
ASV90	ASV12	+	0.96038511794465
ASV90	ASV320	+	0.811625144086042
ASV90	ASV199	-	0.945513829719675
ASV90	ASV133	+	0.747745065323594
ASV90	ASV1493	+	1
ASV90	ASV1721	+	0.947520526619764
ASV91	ASV121	+	0.789288424521484
ASV91	ASV191	-	0.851861072810255
ASV91	ASV209	+	0.980184108581074
ASV91	ASV35	+	0.987504962151038
ASV91	ASV1058	-	0.837639001636199
ASV91	ASV1649	+	0.954991206124605
ASV93	ASV200	+	0.908197155371202
ASV93	ASV95	-	0.898957322075207
ASV93	ASV209	-	0.904174704326406
ASV93	ASV405	-	0.868845804251571
ASV96	ASV104	-	0.789929551503127
ASV96	ASV264	-	0.789510049521488
ASV103	ASV180	+	0.840803285464642
ASV104	ASV97	-	0.945299897919547
ASV104	ASV20	-	0.910509916265895
ASV85	ASV109	-	0.970887480042845
ASV85	ASV2	+	0.804418909231235
ASV85	ASV114	-	0.86864315110294
ASV85	ASV187	-	0.88120753196427
ASV85	ASV204	+	0.785806190742812
ASV85	ASV207	-	0.89596419640525
ASV85	ASV219	-	0.793658127614693
ASV85	ASV97	+	0.822312882140201
ASV85	ASV11	-	0.966420840699173
ASV85	ASV43	+	0.74999345703957
ASV85	ASV322	-	0.781391646131813
ASV85	ASV199	-	0.816883661901297
ASV85	ASV466	+	0.971264314212185
ASV85	ASV501	-	0.931593102140095
ASV85	ASV572	-	0.994586526152919
ASV85	ASV616	-	0.94182255542947
ASV85	ASV133	+	0.917576761481429
ASV85	ASV416	-	0.941317316197097
ASV107	ASV150	+	0.771214489850965
ASV107	ASV179	+	0.913400515279156
ASV107	ASV79	-	0.933212331060709
ASV107	ASV242	+	0.879645933464337
ASV107	ASV609	+	0.633209522381579
ASV107	ASV948	+	0.964187156125541
ASV109	ASV126	-	0.952573139777404
ASV109	ASV190	+	0.771826681401961
ASV109	ASV35	+	0.6374797403877
ASV109	ASV1124	-	0.891231835388227
ASV109	ASV1721	+	0.963950811655558
ASV110	ASV195	+	0.886987829756412
ASV110	ASV222	+	0.90204745886803
ASV110	ASV35	+	0.978452877438256
ASV110	ASV281	-	1
ASV110	ASV1711	-	0.735033128596557
ASV2	ASV172	+	0.833123381535985
ASV2	ASV319	-	0.794144509220265
ASV2	ASV340	+	0.897377662875524
ASV2	ASV75	+	0.903915708813271
ASV2	ASV32	+	0.952307944226056
ASV2	ASV568	-	0.781399281871334
ASV2	ASV948	+	0.972352382992725
ASV2	ASV1058	-	0.901978184345819
ASV2	ASV1289	+	0.969097465179322
ASV71	ASV114	-	0.769068879729088
ASV71	ASV126	-	0.800863384936622
ASV71	ASV176	-	0.699071930115128
ASV71	ASV180	-	0.887308498059843
ASV71	ASV191	+	0.966134643596509
ASV71	ASV195	+	0.985886447332576
ASV71	ASV371	+	0.749010815473836
ASV71	ASV75	+	0.980454328894726
ASV114	ASV121	+	0.801864661999669
ASV114	ASV179	+	0.760068655802055
ASV114	ASV180	+	0.887192930519392
ASV121	ASV171	-	0.552778413385758
ASV123	ASV319	+	0.603284643152843
ASV123	ASV320	+	0.624125243531005
ASV123	ASV75	-	0.942114678830537
ASV123	ASV501	+	0.90041577042101
ASV123	ASV32	-	0.856051590030014
ASV123	ASV948	-	0.859484421782025
ASV123	ASV1058	+	0.836479561019076
ASV123	ASV1086	-	0.909387046437984
ASV123	ASV1289	-	0.794286049262967
ASV123	ASV1711	+	0.858841754994653
ASV12	ASV127	-	0.946289034157105
ASV12	ASV191	+	0.820387292936004
ASV12	ASV95	-	0.798842013154033
ASV12	ASV231	+	0.961222268234432
ASV12	ASV11	-	0.834385199385812
ASV12	ASV277	-	0.993602820348809
ASV12	ASV24	-	0.971046379445581
ASV12	ASV609	-	0.995599231885084
ASV12	ASV616	-	0.858422969035531
ASV12	ASV1086	-	0.789568243542402
ASV126	ASV231	-	0.780977904616181
ASV126	ASV501	+	0.754662626550044
ASV126	ASV616	+	0.955932093041941
ASV127	ASV35	+	0.759396316661122
ASV127	ASV97	+	0.939940945775467
ASV127	ASV234	+	0.971357236783796
ASV127	ASV379	+	0.947162732542468
ASV127	ASV162	-	0.924405236217906
ASV127	ASV226	-	1
ASV127	ASV32	-	0.903900897578245
ASV127	ASV572	+	0.911962940651972
ASV127	ASV692	-	0.923917398915038
ASV127	ASV1086	-	0.907081902908828
ASV137	ASV150	+	0.756607229476509
ASV137	ASV179	+	0.924205512917794
ASV137	ASV79	-	0.907973169502523
ASV137	ASV242	+	0.874394324615884
ASV137	ASV340	+	0.95100541260169
ASV137	ASV465	-	0.98787415198556
ASV137	ASV1124	-	0.832635639307007
ASV137	ASV1289	-	0.913146740620378
ASV137	ASV1406	+	0.553112663175359
ASV6	ASV187	-	0.824307838012691
ASV6	ASV204	+	0.888395837408282
ASV6	ASV219	-	0.857746548681823
ASV6	ASV43	+	0.840821646349187
ASV6	ASV322	-	0.855711414263613
ASV6	ASV199	-	0.884817051145343
ASV6	ASV414	+	0.409113211557545
ASV6	ASV75	-	0.867539871956765
ASV6	ASV1279	-	0.716970715686418
ASV6	ASV1406	-	0.897745953769328
ASV6	ASV1649	-	0.739544199883986
ASV29	ASV5	-	0.940634772357663
ASV29	ASV230	-	0.79820571925717
ASV29	ASV280	-	0.711128644091164
ASV29	ASV320	-	0.797663613835174
ASV29	ASV226	-	0.688698555704168
ASV29	ASV451	-	0.835550285419896
ASV29	ASV609	-	0.940473099037423
ASV29	ASV616	-	0.971784221923287
ASV29	ASV750	-	0.932505128438057
ASV29	ASV1124	-	0.929483013396453
ASV139	ASV35	-	0.690459683392526
ASV149	ASV209	+	0.891099125417002
ASV149	ASV264	+	0.882111873798621
ASV149	ASV281	+	0.90405692268108
ASV149	ASV286	-	0.734520079159416
ASV149	ASV162	+	0.939810836865904
ASV149	ASV226	-	0.848281812974655
ASV149	ASV502	+	0.93420933942274
ASV149	ASV609	-	0.785546054835092
ASV149	ASV616	-	0.799068869133297
ASV149	ASV996	-	0.726588448624657
ASV149	ASV1058	-	0.818761716581922
ASV149	ASV1184	+	0.950517569021104
ASV149	ASV1264	+	0.952098683605713
ASV149	ASV1649	-	0.618890601664934
ASV149	ASV1721	-	0.81639179070956
ASV150	ASV176	+	0.965247240583047
ASV150	ASV187	-	0.777174961946589
ASV150	ASV200	-	0.877889041457367
ASV150	ASV589	-	0.910562258872931
ASV161	ASV352	-	0.665922818023697
ASV161	ASV405	+	0.875805916328201
ASV161	ASV591	+	0.979674716337855
ASV161	ASV633	+	0.94234282965798
ASV161	ASV651	-	0.608485307785047
ASV161	ASV1184	+	0.943757969727158
ASV161	ASV1492	-	0.860292094754858
ASV161	ASV1493	+	0.89014704133316
ASV5	ASV171	+	0.899858191692127
ASV5	ASV195	-	0.834431991169132
ASV5	ASV95	-	0.843211028442374
ASV5	ASV239	-	0.801248058768545
ASV5	ASV11	-	0.806770420049667
ASV5	ASV277	+	0.895245635952216
ASV5	ASV24	+	0.908933147176944
ASV5	ASV319	-	0.962121120305119
ASV5	ASV331	+	0.935971213851341
ASV5	ASV371	-	0.955596136955972
ASV5	ASV162	-	0.874748543147267
ASV5	ASV437	+	0.917071240334756
ASV172	ASV371	+	0.664752104379981
ASV172	ASV948	-	0.865385211921836
ASV171	ASV204	-	0.939186132599424
ASV171	ASV352	-	0.791661256557832
ASV171	ASV405	-	0.932889901342866
ASV171	ASV75	-	0.953652254182496
ASV171	ASV568	-	0.791224051960837
ASV176	ASV297	-	0.627659610742006
ASV176	ASV199	-	0.938876226237556
ASV176	ASV589	-	0.741345538083453
ASV179	ASV187	-	0.571751115757178
ASV179	ASV230	-	0.936523402700487
ASV179	ASV239	-	0.8987046864615
ASV179	ASV264	-	0.890652119520493
ASV179	ASV280	+	0.879923253595371
ASV179	ASV651	-	0.893374274436595
ASV179	ASV133	-	0.745362833354324
ASV179	ASV564	+	0.554102328757783
ASV179	ASV1492	-	0.777026066710462
ASV179	ASV1721	+	0.708467456904815
ASV180	ASV178	-	0.777424176089681
ASV180	ASV204	-	0.678399604752799
ASV180	ASV286	+	0.922416281521141
ASV180	ASV20	+	0.73465344201348
ASV180	ASV319	-	0.684794522304527
ASV180	ASV234	-	0.692289459977146
ASV180	ASV379	+	0.878347086141198
ASV180	ASV405	-	0.744135339701798
ASV180	ASV451	+	0.955547888239175
ASV180	ASV479	+	0.605437860327735
ASV180	ASV32	-	0.713429391582864
ASV180	ASV542	-	0.883227779123283
ASV180	ASV1406	-	0.735646085421761
ASV178	ASV207	-	0.954687193382212
ASV178	ASV281	-	0.78976590690198
ASV178	ASV331	-	0.793311117252936
ASV178	ASV405	-	0.798769901154894
ASV178	ASV591	-	0.643229210793176
ASV178	ASV599	-	0.858157698983663
ASV178	ASV948	-	0.934666842588039
ASV178	ASV416	-	0.913465028657588
ASV178	ASV1184	-	0.909686686204964
ASV178	ASV1721	+	0.913598486009201
ASV187	ASV31	+	0.753233847909141
ASV187	ASV208	+	0.812299449902854
ASV187	ASV199	+	0.864604495395747
ASV187	ASV371	-	0.903414671085946
ASV187	ASV542	+	0.948326903894527
ASV187	ASV609	-	0.839825706989356
ASV187	ASV133	+	0.92884917933592
ASV187	ASV964	-	0.825479904778202
ASV187	ASV1086	-	0.849319162594588
ASV187	ASV1711	-	0.801824866724795
ASV190	ASV191	-	0.83498969489579
ASV190	ASV207	+	0.933762802947032
ASV190	ASV95	+	0.916396750060073
ASV190	ASV231	-	0.719003525673464
ASV190	ASV11	+	0.939572806895378
ASV190	ASV277	-	0.748844869902726
ASV190	ASV286	-	0.734922651747325
ASV190	ASV309	+	0.923841950688846
ASV190	ASV317	+	0.867861514202896
ASV190	ASV43	-	0.7382888126085
ASV190	ASV352	-	0.709723937301588
ASV191	ASV1649	+	0.607350108063211
ASV195	ASV242	-	0.925745190878329
ASV195	ASV244	+	0.925707971764586
ASV195	ASV264	-	0.811825431633398
ASV195	ASV414	+	0.801133095227447
ASV195	ASV405	-	0.897163887909224
ASV195	ASV466	-	0.752566473202743
ASV195	ASV568	+	0.87595706135501
ASV195	ASV589	-	0.945443620841773
ASV195	ASV903	+	0.795545242284602
ASV195	ASV1493	+	0.940858697813087
ASV200	ASV204	-	0.806746877524834
ASV200	ASV213	+	0.993367236466361
ASV200	ASV231	-	0.731296771989841
ASV200	ASV97	-	0.929935319969748
ASV200	ASV244	+	0.966092948699602
ASV200	ASV264	-	0.703142905877261
ASV200	ASV1086	-	0.818391146409009
ASV204	ASV219	+	0.710325762728227
ASV204	ASV371	+	0.538174178155436
ASV204	ASV414	-	0.836329043896337
ASV204	ASV502	-	0.744750667598754
ASV204	ASV568	-	0.648141224913857
ASV204	ASV542	+	0.96727683659118
ASV204	ASV609	-	0.884550005100892
ASV207	ASV35	+	0.892670365669396
ASV207	ASV331	-	0.936801109237263
ASV95	ASV317	-	1
ASV95	ASV467	-	1
ASV95	ASV75	-	0.979881112741108
ASV95	ASV133	-	0.860722609970909
ASV95	ASV948	-	0.9908066285463
ASV209	ASV371	-	1
ASV209	ASV964	+	0.828258018387331
ASV213	ASV79	+	0.994616919548315
ASV213	ASV242	-	0.895358589129449
ASV213	ASV1184	-	0.960984570898042
ASV220	ASV405	-	0.789500659346315
ASV220	ASV609	-	0.747685212063737
ASV219	ASV242	-	1
ASV221	ASV133	+	0.90626163181859
ASV221	ASV564	-	0.725872722499463
ASV221	ASV1058	-	0.99614593597372
ASV221	ASV1649	-	0.782001194643279
ASV222	ASV242	+	0.62447947578209
ASV222	ASV297	-	0.863402212732021
ASV222	ASV208	-	0.949735419688845
ASV222	ASV340	-	0.726798507147753
ASV222	ASV194	-	0.945915160412914
ASV222	ASV542	-	0.997290121388513
ASV230	ASV437	-	0.886912028749269
ASV230	ASV589	-	0.693416489572023
ASV230	ASV616	-	0.794566651316156
ASV230	ASV903	-	0.761719739780973
ASV230	ASV1184	-	0.620475616681803
ASV230	ASV1264	-	0.822249109525675
ASV231	ASV467	-	0.679752690311243
ASV231	ASV465	-	0.634039191856318
ASV231	ASV1649	+	0.838633481858649
ASV35	ASV11	+	0.471359149469015
ASV35	ASV244	+	0.869443493305342
ASV35	ASV286	-	0.810886679330249
ASV35	ASV234	-	0.921706154646726
ASV35	ASV948	+	0.682266132094403
ASV97	ASV281	+	0.801347201521024
ASV239	ASV996	-	0.967861547923456
ASV239	ASV1493	-	0.969885222536357
ASV242	ASV280	-	0.760109209689959
ASV242	ASV43	-	0.80597868706344
ASV244	ASV444	-	0.657648418792072
ASV244	ASV1264	+	0.911652780392095
ASV244	ASV1493	+	0.954156188371696
ASV31	ASV280	+	0.839337944476918
ASV31	ASV1086	+	0.911965873542514
ASV31	ASV1099	+	0.870883747927317
ASV264	ASV24	+	0.694113874195642
ASV264	ASV297	+	0.765172782678111
ASV264	ASV319	+	0.752951779564338
ASV264	ASV43	-	0.691486315568979
ASV264	ASV379	-	0.644749542267511
ASV264	ASV194	-	0.754588863991149
ASV264	ASV444	+	0.731950862863666
ASV277	ASV286	+	0.953588660776842
ASV277	ASV609	+	0.657358544653076
ASV277	ASV616	+	0.65297811303754
ASV24	ASV405	-	0.905773778923602
ASV281	ASV750	+	0.974648876951094
ASV281	ASV923	-	0.962358014942166
ASV281	ASV416	-	0.951874139899151
ASV281	ASV1289	-	0.966525160377937
ASV281	ASV1493	+	0.86626552586367
ASV286	ASV319	-	0.947934726905177
ASV286	ASV591	+	0.717832068031951
ASV286	ASV616	+	0.865710406425269
ASV286	ASV416	-	0.959083327378875
ASV286	ASV1492	+	0.822090950988677
ASV297	ASV352	+	0.967678615266703
ASV297	ASV75	+	0.950144499593352
ASV297	ASV1184	-	0.831480387584485
ASV297	ASV1264	-	0.864692208791393
ASV20	ASV331	-	0.816382230850038
ASV20	ASV32	-	0.877154922334315
ASV20	ASV609	-	0.81886049777567
ASV20	ASV616	-	0.847805650972155
ASV20	ASV948	-	0.914275758197592
ASV20	ASV1086	-	0.810997648035038
ASV309	ASV322	-	0.943182478222238
ASV309	ASV542	-	0.765387622444817
ASV309	ASV692	-	0.751502136772933
ASV309	ASV1649	-	0.753419931139849
ASV313	ASV234	-	0.730036466151342
ASV313	ASV208	-	0.826503169308985
ASV313	ASV609	-	0.868658726202418
ASV317	ASV199	-	0.855098779503951
ASV317	ASV194	-	0.865289311854834
ASV317	ASV501	-	0.880631272544694
ASV319	ASV1264	+	0.866807327552573
ASV234	ASV162	+	0.799168981505658
ASV234	ASV451	+	0.963033145521131
ASV320	ASV750	-	0.997367445825305
ASV43	ASV352	-	1
ASV43	ASV444	-	0.798713346551236
ASV43	ASV465	-	1
ASV43	ASV750	-	0.966291019768087
ASV43	ASV1124	-	0.865291150566583
ASV208	ASV467	-	0.913414212133408
ASV208	ASV572	-	0.908219877400897
ASV208	ASV564	-	0.951723856133049
ASV331	ASV599	-	0.931683038772557
ASV331	ASV1124	-	0.958586692891344
ASV340	ASV437	-	0.974679392438827
ASV340	ASV467	-	0.814339581302267
ASV322	ASV379	-	0.698517404355379
ASV322	ASV75	-	0.75836429130218
ASV199	ASV451	+	0.897526821838033
ASV199	ASV568	-	0.838111661676764
ASV199	ASV964	+	0.987051860497402
ASV371	ASV162	-	0.935262528729171
ASV371	ASV609	+	0.707076455513464
ASV371	ASV616	+	0.988466593018613
ASV379	ASV692	-	0.942068920708114
ASV379	ASV1649	-	0.892472231170414
ASV352	ASV194	-	0.91314874396399
ASV352	ASV638	-	0.863821655920213
ASV352	ASV1184	-	1
ASV352	ASV1406	-	0.943509183014703
ASV194	ASV692	+	0.786267012603672
ASV194	ASV1124	-	0.772645541102132
ASV162	ASV414	-	0.859902514830194
ASV162	ASV1721	+	0.886361522659656
ASV414	ASV405	+	0.797412226754795
ASV414	ASV572	-	0.817660671376562
ASV414	ASV651	-	0.900165240060979
ASV405	ASV591	+	0.688211359046163
ASV405	ASV1492	+	0.761034893045453
ASV444	ASV226	+	0.952956808196998
ASV444	ASV502	-	0.680256291621606
ASV444	ASV1099	+	0.924314667038834
ASV226	ASV32	+	0.915731127699727
ASV226	ASV568	-	0.725835386323817
ASV226	ASV948	+	0.928280640727968
ASV226	ASV1058	-	0.857326585227794
ASV226	ASV1289	+	0.933519832292993
ASV451	ASV467	-	0.712198955874176
ASV451	ASV501	-	0.742247415238721
ASV451	ASV651	-	0.721675943412336
ASV451	ASV465	-	0.832061278355811
ASV451	ASV750	+	0.909285537353874
ASV451	ASV712	+	0.941949174941282
ASV451	ASV1279	+	0.959178169962942
ASV451	ASV1493	-	0.79561604578803
ASV451	ASV1721	-	0.92357516717823
ASV467	ASV479	+	0.967817752086913
ASV467	ASV502	+	0.908930937990644
ASV467	ASV572	-	0.645765014833508
ASV467	ASV591	+	0.860132755756257
ASV467	ASV609	-	0.734281488216216
ASV467	ASV638	-	0.727333122840134
ASV466	ASV633	-	0.78124892534884
ASV466	ASV1264	-	0.995327815022967
ASV466	ASV1492	-	0.907204613691714
ASV75	ASV1264	-	0.901788468941851
ASV75	ASV1721	-	0.920807191651405
ASV479	ASV633	-	0.946302636815325
ASV501	ASV923	+	0.928064241781029
ASV501	ASV964	+	0.822971560064446
ASV501	ASV1099	-	0.775467127846645
ASV501	ASV1671	-	0.961226020732059
ASV502	ASV750	-	0.915470417946962
ASV502	ASV874	-	0.942043792498541
ASV32	ASV874	-	0.712690506040401
ASV32	ASV964	-	0.896455543893817
ASV32	ASV1184	-	0.948996054703989
ASV32	ASV1492	-	0.771008066582847
ASV542	ASV1279	-	0.931835060055797
ASV572	ASV465	-	0.791111302221452
ASV572	ASV923	-	0.95946551703796
ASV572	ASV1406	-	0.561559832039898
ASV589	ASV750	+	0.901328417432841
ASV589	ASV1184	+	0.733716398301885
ASV591	ASV416	+	0.801153437272792
ASV609	ASV133	+	0.941086925062216
ASV609	ASV903	-	0.799283101701966
ASV609	ASV1124	+	0.905090069104599
ASV638	ASV1124	-	0.607580452153619
ASV633	ASV616	-	0.925488927211536
ASV633	ASV1406	-	0.678204358615447
ASV651	ASV750	-	0.673041205914904
ASV651	ASV1086	-	0.68837734555128
ASV616	ASV133	-	0.559813081106925
ASV616	ASV564	-	0.795392235972199
ASV616	ASV1184	-	0.939062365953783
ASV616	ASV1406	-	0.887712459683895
ASV616	ASV1711	-	0.907648505855395
ASV465	ASV133	+	0.844800112876589
ASV465	ASV996	+	0.905123657174501
ASV465	ASV1124	-	0.888620946080227
ASV692	ASV1492	-	0.917391245635872
ASV692	ASV1671	-	0.806628392497385
ASV948	ASV416	-	0.74699938970261
ASV903	ASV1264	-	0.644114489959692
ASV903	ASV1406	-	0.698810876706712
ASV996	ASV1721	-	0.742506164385171
ASV1406	ASV1649	-	0.580250821056164
