# Supplementary material for: Microbial interactions mediate the fairy ring type effects on alpine meadow plant communities on the Tibetan plateau
Source: Environ Microbiome. 2026 Mar 10;21:55. doi: 10.1186/s40793-026-00873-z (PMC13088534; doi:10.1186/s40793-026-00873-z)
Supplement: Supplementary file 2 — Supplementary Material 2 [file 40793_2026_873_MOESM2_ESM.zip › co-occurrence network/fungi/T2/Agaricus_10in_node.csv]

ID	degree	betweenness_centrality	closeness_centrality	eigenvector_centrality	Abundance	module	z	p	taxa_roles	phylum	class	order	family	genus
ASV4	6	33	0.0025234435206012	0.243267873510889	2.78766205228116	M2	-0.606339063	0.666666666666667	Connectors	Ascomycota	Sordariomycetes	Coniochaetales	Coniochaetaceae	Coniochaeta
ASV7	12	169	0.00315222885585888	0.632347381527291	3.93676315757047	M3	0.803501110819219	0.722222222222222	Connectors	Ascomycota	Sordariomycetes	Coniochaetales	Coniochaetaceae	Coniochaeta
ASV9	4	6	0.00265652934359389	0.262376542875911	0.668677445279759	M6	-1.252126575	0.625	Connectors	Basidiomycota	Agaricomycetes	Agaricales	Hygrophoraceae	Hygrocybe
ASV10	14	161	0.00300949006658719	0.673869542896629	3.61296664690572	M5	0.622110012911874	0.775510204081633	Connectors	Ascomycota	Archaeorhizomycetes	Archaeorhizomycetales	Archaeorhizomycetaceae	Archaeorhizomyces
ASV13	2	4	0.00236676891069592	0.058728397898431	5.50043332598573	M3	-1.607002222	0.5	Peripheral nodes	Ascomycota	Archaeorhizomycetes	Archaeorhizomycetales	Archaeorhizomycetaceae	Archaeorhizomyces
ASV16	13	287	0.00319302762754515	0.590944515913285	10.4873103257543	M1	-0.012088202	0.757396449704142	Connectors	Basidiomycota	Agaricomycetes	Agaricales	Hygrophoraceae	Hygrocybe
ASV17	9	183	0.00281005387545381	0.280930038567458	0.852002404171978	M1	0.45935166599844	0.493827160493827	Peripheral nodes	Ascomycota	Archaeorhizomycetes	Archaeorhizomycetales	Archaeorhizomycetaceae	Archaeorhizomyces
ASV18	11	97	0.00299481822796616	0.581958667474602	0.734805865851037	M4	2.38634470510177	0.429752066115702	Peripheral nodes	Ascomycota	Sordariomycetes	Coniochaetales	Coniochaetaceae	Coniochaeta
ASV21	16	207	0.00311126293494209	0.756144969458654	0.333927987108381	M7	-0.549010813	0.828125	Connectors	Ascomycota	Archaeorhizomycetes	Archaeorhizomycetales	Archaeorhizomycetaceae	Archaeorhizomyces
ASV27	15	404	0.00329253128339811	0.671579321184323	0.574208273035075	M3	0.803501110819219	0.8	Connectors	Ascomycota	Pezizomycetes	Pezizales	Pezizales_fam_Incertae_sedis	Pezizales_gen_Incertae_sedis
ASV30	7	82	0.00265239906756456	0.228078187531545	4.62214384779784	M2	0	0.612244897959184	Peripheral nodes	Ascomycota	Archaeorhizomycetes	Archaeorhizomycetales	Archaeorhizomycetaceae	Archaeorhizomyces
ASV33	7	59	0.00266127664458076	0.320050128497001	1.06681708714576	M5	0.0995376020658999	0.612244897959184	Peripheral nodes	Ascomycota	Pezizomycetes	Pezizales	Pulvinulaceae	Pulvinulaceae_gen_Incertae_sedis
ASV3	16	437	0.00328298012123005	0.745374880795426	0.321195185631923	M1	2.34511113693941	0.5546875	Peripheral nodes	Ascomycota	Leotiomycetes	Erysiphales	Erysiphaceae	Blumeria
ASV34	10	140	0.00295267104607541	0.394921886497304	0.636640073822866	M1	-0.012088202	0.68	Connectors	Ascomycota	Pezizomycotina_cls_Incertae_sedis	Pezizomycotina_ord_Incertae_sedis	Pezizomycotina_fam_Incertae_sedis	Pezizomycotina_gen_Incertae_sedis
ASV37	7	116	0.00265820994604206	0.210268785335926	0.668129797904427	M7	0.343131758153758	0.73469387755102	Connectors	Ascomycota	Archaeorhizomycetes	Archaeorhizomycetales	Archaeorhizomycetaceae	Archaeorhizomyces
ASV40	15	414	0.00313696662668094	0.528212931968644	0.641295076513184	M2	1.8190171877725	0.711111111111111	Connectors	Basidiomycota	Agaricomycetes	Agaricales	Agaricales_fam_Incertae_sedis	Agaricales_gen_Incertae_sedis
ASV38	9	100	0.00278818946410785	0.357940311484792	1.60405916234596	M1	-0.012088202	0.641975308641975	Connectors	Ascomycota	Leotiomycetes	Helotiales	Helotiales_fam_Incertae_sedis	Leohumicola
ASV41	5	42	0.00266502836045792	0.275162833029889	0.12814948582757	M7	-0.549010813	0.72	Connectors	Ascomycota	Archaeorhizomycetes	Archaeorhizomycetales	Archaeorhizomycetaceae	Archaeorhizomyces
ASV28	7	142	0.00282677608735697	0.304341873295189	0.0848853431763822	M4	0.0994310293792402	0.612244897959184	Peripheral nodes	Basidiomycota
ASV47	5	19	0.0026160849614217	0.23193090032633	0.500549701052989	M4	-1.044025808	0.64	Connectors	Mortierellomycota	Mortierellomycetes	Mortierellales	Mortierellaceae	Mortierellaceae_gen_Incertae_sedis
ASV49	8	101	0.0028735792667524	0.387690485190407	0.32913607257423	M1	0.45935166599844	0.40625	Peripheral nodes	Ascomycota	Archaeorhizomycetes	Archaeorhizomycetales	Archaeorhizomycetaceae	Archaeorhizomyces
ASV52	11	95	0.00294054977809504	0.55437048549678	3.05778912016342	M5	-0.423034809	0.793388429752066	Connectors	Basidiomycota	Agaricomycetes	Agaricales	Agaricales_fam_Incertae_sedis	Agaricales_gen_Incertae_sedis
ASV53	7	136	0.00262709825912888	0.219909819958231	0.314212681596447	M2	-0.606339063	0.693877551020408	Connectors
ASV54	11	143	0.00297733715715421	0.49441511038983	5.80958026936036	M1	0.930791533733682	0.545454545454545	Peripheral nodes	Ascomycota	Archaeorhizomycetes	Archaeorhizomycetales	Archaeorhizomycetaceae	Archaeorhizomyces
ASV57	12	267	0.00313216544663257	0.517361870662958	0.505889262962471	M3	0.200875277704805	0.777777777777778	Connectors	Ascomycota	Geoglossomycetes	Geoglossales	Geoglossales_fam_Incertae_sedis	Geoglossales_gen_Incertae_sedis
ASV58	3	9	0.00234245499282788	0.104934439135665	0.229874985795396	M1	-1.426407805	0.444444444444444	Peripheral nodes	Basidiomycota	Agaricomycetes	Agaricales	Clavariaceae	Clavaria
ASV59	10	58	0.00285364477979165	0.51730878848298	0.0707834232615961	M3	0.200875277704805	0.72	Connectors	Basidiomycota	Agaricomycetes	Agaricales	Tricholomataceae	Dermoloma
ASV60	6	100	0.00280331687151888	0.26182565986326	0.143072876805354	M1	-0.954967937	0.666666666666667	Connectors
ASV1	9	184	0.00292828849998148	0.384442227693725	0.613912707746609	M1	-0.954967937	0.790123456790123	Connectors
ASV66	10	252	0.00320813595134265	0.479786395769555	0.150739940059995	M6	-0.069562587	0.74	Connectors	Ascomycota	Eurotiomycetes	Onygenales	Onygenales_fam_Incertae_sedis	Onygenales_gen_Incertae_sedis
ASV69	6	90	0.00283677270436359	0.279801464554048	0.285598106235376	M5	-0.94560722	0.777777777777778	Connectors	Ascomycota	Sordariomycetes	Sordariomycetes_ord_Incertae_sedis	Sordariomycetes_fam_Incertae_sedis	Sordariomycetes_gen_Incertae_sedis
ASV74	6	20	0.00252710681042566	0.252524594497266	0.544635314767175	M4	-1.044025808	0.722222222222222	Connectors	Basidiomycota	Agaricomycetes	Agaricales	Clavariaceae	Clavaria
ASV77	6	69	0.00267303125211333	0.237132903334803	0.236036018767876	M5	-0.94560722	0.722222222222222	Connectors	Mortierellomycota	Mortierellomycetes	Mortierellales	Mortierellaceae	Mortierella
ASV81	12	143	0.00316003611159718	0.634598212064251	0.125821984482412	M1	-0.012088202	0.736111111111111	Connectors	Ascomycota	Leotiomycetes	Helotiales
ASV83	17	337	0.00322555012073956	0.82383328811797	0.350494320212159	M5	0.622110012911874	0.754325259515571	Connectors	Ascomycota	Leotiomycetes	Thelebolales	Pseudeurotiaceae	Pseudeurotium
ASV84	9	50	0.00279973986324543	0.461581943866376	1.55791987097428	M4	1.2428878672405	0.493827160493827	Peripheral nodes	Ascomycota	Sordariomycetes	Coniochaetales	Coniochaetaceae	Coniochaeta
ASV90	7	24	0.00272056347425795	0.380939247928935	1.04189913156817	M3	-0.401750555	0.693877551020408	Connectors	Ascomycota	Pezizomycetes	Pezizales	Pyronemataceae	Pulvinula
ASV91	11	100	0.00289928224433399	0.492488897029681	0.167580096851438	M4	0.0994310293792402	0.760330578512397	Connectors	Basidiomycota	Agaricomycetes	Agaricales	Clavariaceae	Clavaria
ASV93	6	94	0.00280410006131162	0.23916628255964	0.197426878807005	M8	-0.816496581	0.722222222222222	Connectors	Basidiomycota	Agaricomycetes	Trechisporales	Hydnodontaceae	Trechispora
ASV96	3	11	0.00254601540681681	0.152197429757706	0.654986260896471	M3	-1.607002222	0.666666666666667	Connectors	Ascomycota	Pezizomycotina_cls_Incertae_sedis	Pezizomycotina_ord_Incertae_sedis	Pezizomycotina_fam_Incertae_sedis	Pezizomycotina_gen_Incertae_sedis
ASV103	3	0	0.00259952495268392	0.177372877105484	0.14813861502717	M1	-1.897847673	0.666666666666667	Connectors
ASV104	8	79	0.00274289002803133	0.399349105806846	0.567499592687265	M4	-1.044025808	0.8125	Connectors	Basidiomycota	Agaricomycetes	Agaricales	Agaricales_fam_Incertae_sedis	Agaricales_gen_Incertae_sedis
ASV85	19	329	0.00332595154712486	0.96539963839383	0.385680664077207	M1	1.87367126920416	0.725761772853186	Connectors	Fungi_phy_Incertae_sedis	Fungi_cls_Incertae_sedis	Fungi_ord_Incertae_sedis	Fungi_fam_Incertae_sedis	Fungi_gen_Incertae_sedis
ASV107	7	37	0.00289337367188457	0.362682538004137	0.202081881497323	M8	-0.816496581	0.857142857142857	Connectors	Ascomycota	Dothideomycetes	Pleosporales	Pleosporales_fam_Incertae_sedis	Pleosporales_gen_Incertae_sedis
ASV109	8	97	0.00290882298645802	0.430180965529725	0.134447430643883	M3	-0.401750555	0.71875	Connectors	Ascomycota
ASV110	7	54	0.00274728839545418	0.319320339020482	0.105969767126645	M3	-1.607002222	0.816326530612245	Connectors
ASV2	11	75	0.00293761517830415	0.51712095821513	0.337350783204203	M2	-0.606339063	0.776859504132231	Connectors	Ascomycota	Leotiomycetes	Erysiphales	Erysiphaceae	Blumeria
ASV71	10	140	0.00296779490196216	0.485289313613648	0.177300837763572	M2	0.606339062590832	0.66	Connectors	Ascomycota	Dothideomycetes	Pleosporales	Melanommataceae	Melanommataceae_gen_Incertae_sedis
ASV114	6	38	0.00286519249427363	0.334849407357874	0.200438939371328	M4	0.0994310293792402	0.5	Peripheral nodes	Ascomycota	Pezizomycotina_cls_Incertae_sedis	Pezizomycotina_ord_Incertae_sedis	Pezizomycotina_fam_Incertae_sedis	Pezizomycotina_gen_Incertae_sedis
ASV121	5	54	0.00274098910193987	0.218358814346933	0.120208598885264	M4	-0.47229739	0.56	Peripheral nodes	Ascomycota	Sordariomycetes	Sordariomycetes_ord_Incertae_sedis	Sordariomycetes_fam_Incertae_sedis	Sordariomycetes_gen_Incertae_sedis
ASV123	13	288	0.00316055354428813	0.58409529948138	0.556135909649136	M7	1.23527432935353	0.816568047337278	Connectors	Ascomycota	Archaeorhizomycetes	Archaeorhizomycetales	Archaeorhizomycetaceae	Archaeorhizomyces
ASV12	12	99	0.00296762162739579	0.644399710759909	0.108844915847135	M6	0.521719406066387	0.722222222222222	Connectors
ASV126	6	85	0.00289047187279295	0.296647181781384	0.376507570540405	M6	-1.252126575	0.722222222222222	Connectors	Ascomycota	Sordariomycetes	Coniochaetales	Coniochaetaceae	Coniochaeta
ASV127	13	130	0.00309156253494874	0.716615016297746	0.0717418061684262	M4	1.2428878672405	0.72189349112426	Connectors	Ascomycota	Sordariomycetes	Sordariales	Chaetomiaceae	Chaetomium
ASV137	10	210	0.00311338070139401	0.384072905870903	0.09049872877353	M3	-0.401750555	0.8	Connectors	Basidiomycota	Agaricomycetes	Cantharellales	Ceratobasidiaceae	Ceratobasidium
ASV6	13	349	0.00318063708761343	0.512241225593626	0.313801946064948	M1	1.87367126920416	0.497041420118343	Peripheral nodes
ASV29	12	152	0.00307603605506824	0.696247200913739	0.620210652562921	M3	0.803501110819219	0.736111111111111	Connectors	Ascomycota	Sordariomycetes	Hypocreales	Hypocreaceae	Kiflimonium
ASV139	1	0	0.00230871241328807	0.0383075827850319	0.104737560532149	M4	-1.615754227	0	Peripheral nodes	Ascomycota	Dothideomycetes	Pleosporales	Melanommataceae	Melanommataceae_gen_Incertae_sedis
ASV149	18	536	0.00345109475078115	0.923283545908852	0.225630718636577	M6	1.11300139960829	0.783950617283951	Connectors	Fungi_phy_Incertae_sedis	Fungi_cls_Incertae_sedis	Fungi_ord_Incertae_sedis	Fungi_fam_Incertae_sedis	Fungi_gen_Incertae_sedis
ASV150	7	58	0.00285188950446642	0.268926441809941	0.131709193767225	M2	-1.212678125	0.73469387755102	Connectors	Ascomycota	Sordariomycetes	Sordariales	Lasiosphaeriaceae	Lasiosphaeriaceae_gen_Incertae_sedis
ASV161	10	125	0.00293742701685429	0.434331206316725	0.497400728644833	M5	0.0995376020658999	0.74	Connectors	Basidiomycota	Agaricomycetes	Agaricales	Agaricales_fam_Incertae_sedis	Agaricales_gen_Incertae_sedis
ASV5	16	302	0.00305947812041069	0.682899213626622	0.0876235800530396	M6	1.11300139960829	0.75	Connectors
ASV172	4	21	0.00274652853270276	0.23345557004543	0.214403947442281	M5	-1.46817963	0.75	Connectors	Ascomycota	Archaeorhizomycetes	Archaeorhizomycetales	Archaeorhizomycetaceae	Archaeorhizomyces
ASV171	8	114	0.00297399572816766	0.393084160948219	0.884176687472703	M2	-0.606339063	0.78125	Connectors	Ascomycota	Pezizomycetes	Pezizales	Pulvinulaceae	Pulvinulaceae_gen_Incertae_sedis
ASV176	6	43	0.00267080096691915	0.224812212238968	0.0706465114177632	M2	0.606339062590832	0.277777777777778	Peripheral nodes	Ascomycota	Dothideomycetes	Pleosporales	Melanommataceae	Melanommataceae_gen_Incertae_sedis
ASV179	15	418	0.00333719639551611	0.691734452578625	0.311063709188291	M4	-0.47229739	0.817777777777778	Connectors
ASV180	19	717	0.00349370490080161	0.820403042062636	0.715638207714435	M4	1.81461628617114	0.786703601108033	Connectors	Basidiomycota	Agaricomycetes	Agaricales	Clavariaceae	Clavariaceae_gen_Incertae_sedis
ASV178	12	195	0.00303718457066415	0.612330721577227	0.0813256352367274	M5	2.18982724544979	0.513888888888889	Peripheral nodes	Ascomycota	Leotiomycetes	Helotiales	Helotiaceae	Tetracladium
ASV187	15	324	0.00322060946379882	0.772653485737307	0.082831665518889	M1	1.40223140146892	0.666666666666667	Connectors	Basidiomycota	Tremellomycetes	Filobasidiales	Piskurozymaceae	Solicoccozyma
ASV190	13	242	0.00315906045600092	0.542072538001968	0.204135559154816	M1	-0.012088202	0.745562130177515	Connectors	Ascomycota	Archaeorhizomycetes	Archaeorhizomycetales	Archaeorhizomycetaceae	Archaeorhizomyces
ASV191	9	101	0.00298286658601893	0.419434297731314	0.278752514043732	M2	-0.606339063	0.740740740740741	Connectors
ASV195	14	194	0.00317176899863881	0.635659248856629	0.129792427953565	M2	1.21267812518166	0.724489795918367	Connectors	Ascomycota	Eurotiomycetes	Chaetothyriales	Chaetothyriales_fam_Incertae_sedis	Chaetothyriales_gen_Incertae_sedis
ASV200	11	220	0.00312987133554515	0.414561326072569	0.48631086929437	M8	1.63299316185545	0.776859504132231	Connectors
ASV204	13	331	0.00335483290610723	0.645656565693885	0.0842007839572178	M1	0.45935166599844	0.72189349112426	Connectors	Ascomycota	Pezizomycetes	Pezizales	Pyronemataceae	Marcelleina
ASV207	10	130	0.00295118600676486	0.502787980331436	0.174288777199249	M5	0.622110012911874	0.68	Connectors	Ascomycota	Pezizomycetes	Pezizales	Pyronemataceae	Pulvinula
ASV95	11	78	0.00298505177442621	0.600627160534951	0.146906408432674	M1	-0.012088202	0.710743801652893	Connectors	Ascomycota	Ascomycota_cls_Incertae_sedis	Ascomycota_ord_Incertae_sedis	Ascomycota_fam_Incertae_sedis	Ascomycota_gen_Incertae_sedis
ASV209	8	76	0.00282552961714906	0.401124977893847	0.304218116996647	M6	-1.252126575	0.8125	Connectors	Basidiomycota	Agaricomycetes	Agaricales	Clavariaceae	Clavaria
ASV213	5	20	0.00246374540868639	0.194147112755103	0.0932369656501875	M8	0.408248290463863	0.72	Connectors	Ascomycota	Leotiomycetes	Helotiales	Helotiales_fam_Incertae_sedis	Leohumicola
ASV79	6	16	0.00258322893286293	0.255307661018008	0.162240534941956	M8	0.408248290463863	0.722222222222222	Connectors	Ascomycota
ASV220	4	21	0.00267248760235311	0.187630611728476	0.82352474065474	M5	-0.94560722	0.625	Connectors	Basidiomycota	Agaricomycetes	Agaricales	Clavariaceae	Ramariopsis
ASV219	7	15	0.00284344899298308	0.380337697905812	1.91881949131774	M1	0.45935166599844	0.244897959183674	Peripheral nodes	Basidiomycota	Agaricomycetes	Trechisporales	Hydnodontaceae	Trechispora
ASV221	6	18	0.0027174343435777	0.294365432652979	0.313938857908781	M1	0.45935166599844	0	Peripheral nodes
ASV222	9	117	0.00276518602722111	0.33547600318003	0.119660951509932	M1	-0.954967937	0.765432098765432	Connectors	Mortierellomycota	Mortierellomycetes	Mortierellales	Mortierellaceae	Linnemannia
ASV230	10	152	0.00294646769498624	0.449702992056483	0.250137938682662	M2	1.8190171877725	0.48	Peripheral nodes	Ascomycota	Sordariomycetes	Coniochaetales	Coniochaetaceae	Coniochaeta
ASV231	8	155	0.00307574790724161	0.336969432083771	1.72276173094906	M6	-1.252126575	0.8125	Connectors	Basidiomycota	Agaricomycetes	Trechisporales	Hydnodontaceae	Trechispora
ASV35	12	417	0.00314628562827296	0.498242301477753	0.12335757129342	M4	0.0994310293792402	0.791666666666667	Connectors	Ascomycota	Sordariomycetes	Coniochaetales	Coniochaetaceae	Coniochaeta
ASV97	6	27	0.00276758781867869	0.356212243707647	0.199343644620665	M8	-0.816496581	0.722222222222222	Connectors	Basidiomycota	Agaricomycetes	Agaricomycetes_ord_Incertae_sedis	Agaricomycetes_fam_Incertae_sedis	Agaricomycetes_gen_Incertae_sedis
ASV239	4	17	0.00255225662970431	0.201839878886764	0.183735694423718	M3	-1.004376389	0.625	Connectors	Chytridiomycota	Spizellomycetes	Spizellomycetales	Spizellomycetales_fam_Incertae_sedis	Spizellomycetales_gen_Incertae_sedis
ASV242	10	150	0.00289932964378296	0.409838889489217	0.157996267783137	M1	-0.954967937	0.8	Connectors	Basidiomycota	Agaricomycetes	Corticiales	Corticiales_fam_Incertae_sedis	Corticiales_gen_Incertae_sedis
ASV11	8	68	0.0029797808541128	0.507702623957797	0.112541535630623	M1	-0.954967937	0.75	Connectors
ASV244	8	106	0.00278967790603291	0.361515457563135	0.248358084712834	M2	-0.606339063	0.75	Connectors
ASV31	5	25	0.00260787607686454	0.215366509737163	0.393347727331848	M1	-0.954967937	0.56	Peripheral nodes	Ascomycota	Leotiomycetes	Helotiales	Hyaloscyphaceae	Cistella
ASV264	16	536	0.0033713556691303	0.708898216891454	0.107475797408806	M6	-0.069562587	0.828125	Connectors	Ascomycota	Dothideomycetes	Pleosporales	Sporormiaceae	Preussia
ASV277	7	75	0.00304563258307273	0.431094984176467	0.250137938682662	M6	1.11300139960829	0.244897959183674	Peripheral nodes	Basidiomycota	Agaricomycetes	Agaricales	Clavariaceae	Clavariaceae_gen_Incertae_sedis
ASV24	5	21	0.00277048374228115	0.308658636948909	0.178943779889567	M6	-0.660844581	0.56	Peripheral nodes	Ascomycota	Leotiomycetes	Erysiphales	Erysiphaceae	Blumeria
ASV280	6	63	0.00276004012928775	0.290227835970396	0.0913201998365273	M1	-0.954967937	0.666666666666667	Connectors	Mortierellomycota	Mortierellomycetes	Mortierellales	Mortierellaceae	Mortierellaceae_gen_Incertae_sedis
ASV281	10	84	0.00280999754763805	0.486896794029695	1.04874472375982	M3	0.200875277704805	0.74	Connectors	Chytridiomycota	Spizellomycetes	Spizellomycetales	Spizellomycetales_fam_Incertae_sedis	Spizellomycetales_gen_Incertae_sedis
ASV286	13	186	0.00316319883465004	0.700863199114201	0.0755753377957467	M6	-0.069562587	0.781065088757396	Connectors	Ascomycota	Sordariomycetes	Coniochaetales	Coniochaetaceae	Coniochaeta
ASV297	8	102	0.00286816289235181	0.357946799871787	0.211665710565624	M2	0.606339062590832	0.53125	Peripheral nodes
ASV20	12	164	0.0031108927877601	0.725785341125835	0.158270091470803	M4	1.2428878672405	0.680555555555556	Connectors
ASV309	7	62	0.0027736763188999	0.278419566471646	0.196742319587841	M1	-0.012088202	0.448979591836735	Peripheral nodes	Ascomycota	Dothideomycetes	Dothideales	Saccotheciaceae
ASV313	5	25	0.00259268672297865	0.21427205676028	0.0984396157158367	M2	-1.819017188	0.72	Connectors
ASV317	8	66	0.00278082740020992	0.338555978310299	0.336803135828871	M1	0.930791533733682	0.21875	Peripheral nodes
ASV319	8	162	0.00314089237712585	0.439421678699711	0.213719388223117	M6	-0.660844581	0.75	Connectors	Basidiomycota	Agaricomycetes	Agaricales	Clavariaceae	Clavariaceae_gen_Incertae_sedis
ASV234	7	111	0.00288387817543249	0.342690095793239	0.0802303404860644	M4	-0.47229739	0.693877551020408	Connectors	Ascomycota	Sordariomycetes	Sordariales	Sordariales_fam_Incertae_sedis	Sordariales_gen_Incertae_sedis
ASV320	8	104	0.0028855124145113	0.4083381243537	0.118154921227771	M3	0.803501110819219	0.5625	Peripheral nodes	Ascomycota	Sordariomycetes	Magnaporthales	Magnaporthaceae	Pseudophialophora
ASV43	11	188	0.00314805780780969	0.561945440172538	0.0768075443902426	M3	-0.401750555	0.743801652892562	Connectors	Ascomycota	Leotiomycetes	Erysiphales	Erysiphaceae	Blumeria
ASV208	8	45	0.00276746410582388	0.414311602791309	0.0985765275596696	M1	-0.483528069	0.65625	Connectors	Ascomycota	Sordariomycetes	Hypocreales	Hypocreales_fam_Incertae_sedis	Hypocreales_gen_Incertae_sedis
ASV331	9	49	0.00282639738363713	0.517924645271728	0.461392913716787	M5	1.14468242375785	0.518518518518519	Peripheral nodes	Basidiomycota	Agaricomycetes	Agaricales	Clavariaceae	Clavaria
ASV340	5	31	0.00262988635430046	0.191267419858161	0.0791350457354014	M2	-1.212678125	0.72	Connectors	Basidiomycota	Agaricomycetes	Corticiales	Corticiales_fam_Incertae_sedis	Corticiales_gen_Incertae_sedis
ASV322	7	57	0.0028412965737748	0.313881802633228	0.209885856595797	M1	-0.483528069	0.571428571428571	Peripheral nodes	Ascomycota	Eurotiomycetes	Chaetothyriales	Trichomeriaceae	Knufia
ASV199	11	99	0.00296952889221989	0.556988428668631	0.45536879258814	M1	0.45935166599844	0.628099173553719	Connectors	Ascomycota	Ascomycota_cls_Incertae_sedis	Ascomycota_ord_Incertae_sedis	Ascomycota_fam_Incertae_sedis	Ascomycota_gen_Incertae_sedis
ASV371	13	293	0.00330031826290518	0.725261533703175	0.578178716506229	M6	1.11300139960829	0.698224852071006	Connectors	Ascomycota	Sordariomycetes	Coniochaetales	Coniochaetaceae	Coniochaeta
ASV379	8	74	0.00300070793564475	0.437942418313241	0.821334151153414	M4	-0.47229739	0.75	Connectors	Basidiomycota	Agaricomycetes	Agaricales	Agaricaceae	Tulostoma
ASV352	11	198	0.0030743214290646	0.478097869842821	0.0769444562340754	M2	0	0.760330578512397	Connectors	Ascomycota	Sordariomycetes	Sordariales	Lasiosphaeriaceae	Lasiosphaeriaceae_gen_Incertae_sedis
ASV194	7	91	0.0028228909937056	0.280253429162587	0.119250215978434	M4	-1.044025808	0.775510204081633	Connectors	Ascomycota	Sordariomycetes	Sordariales	Chaetomiaceae	Chaetomiaceae_gen_Incertae_sedis
ASV162	8	33	0.00283011639962256	0.505930515223092	0.0999456459979984	M6	-0.660844581	0.71875	Connectors	Ascomycota	Leotiomycetes	Helotiales
ASV414	9	157	0.00315088316776225	0.474097098926004	0.393484639175681	M1	-0.483528069	0.716049382716049	Connectors
ASV405	13	221	0.00311409899195744	0.573323627998088	0.070920335105429	M5	1.66725483460382	0.662721893491124	Connectors	Basidiomycota	Agaricomycetes	Agaricales	Hygrophoraceae	Hygrocybe
ASV437	5	41	0.00261069117771389	0.196511302985108	0.111856976411458	M2	0	0.32	Peripheral nodes
ASV444	6	76	0.00276357036046847	0.246135486342699	0.10432682500065	M7	0.343131758153758	0.666666666666667	Connectors
ASV226	11	94	0.00301978177792066	0.598267012	0.345702405678008	M7	0.343131758153758	0.826446280991736	Connectors	Ascomycota	Sordariomycetes	Sordariomycetes_ord_Incertae_sedis	Sordariomycetes_fam_Incertae_sedis	Sordariomycetes_gen_Incertae_sedis
ASV451	14	338	0.00315755578145513	0.625756490928749	0.142799053117688	M3	1.40612694393363	0.714285714285714	Connectors	Ascomycota	Sordariomycetes	Sordariales	Sordariales_fam_Incertae_sedis	Sordariales_gen_Incertae_sedis
ASV467	14	376	0.00316885848730261	0.556260309154832	0.0946060840885162	M5	-0.423034809	0.836734693877551	Connectors	Ascomycota	Eurotiomycetes	Verrucariales	Verrucariaceae	Endocarpon
ASV466	7	58	0.0028741018302453	0.372794911277684	0.0965228499021765	M2	-0.606339063	0.693877551020408	Connectors	Ascomycota	Sordariomycetes	Coniochaetales	Coniochaetaceae	Coniochaeta
ASV75	11	157	0.00304070478344396	0.523530322327302	0.133078312205554	M2	1.21267812518166	0.611570247933884	Peripheral nodes	Ascomycota	Sordariomycetes	Coniochaetales	Coniochaetaceae	Coniochaeta
ASV479	6	31	0.00287183342363646	0.307366723697898	0.0888557866475355	M3	-1.004376389	0.722222222222222	Connectors	Ascomycota	Leotiomycetes	Helotiales	Helotiales_fam_Incertae_sedis
ASV501	11	235	0.0029043955979908	0.407182165645255	0.101040940748661	M1	-0.954967937	0.793388429752066	Connectors	Basidiomycota	Agaricomycetes	Agaricales	Clavariaceae	Clavaria
ASV502	8	91	0.00292891972577949	0.431413735765234	0.21768983169427	M7	0.343131758153758	0.75	Connectors	Ascomycota	Sordariomycetes	Sordariales	Lasiosphaeriaceae	Lasiosphaeriaceae_gen_Incertae_sedis
ASV32	13	235	0.00314156648189238	0.705032860210136	0.106380502658143	M7	1.23527432935353	0.781065088757396	Connectors	Ascomycota	Sordariomycetes	Magnaporthales	Magnaporthaceae	Pseudophialophora
ASV568	8	97	0.00300132338567311	0.369442028012013	0.325165629103077	M2	-0.606339063	0.59375	Peripheral nodes	Basidiomycota	Agaricomycetes	Agaricales	Clavariaceae	Clavaria
ASV542	9	100	0.00293607313884533	0.428958664421016	0.302848998558318	M1	0.930791533733682	0.37037037037037	Peripheral nodes	Basidiomycota	Agaricomycetes	Agaricales	Hygrophoraceae	Hygrocybe
ASV572	12	205	0.00313757218058084	0.596118614302377	0.397181258959169	M4	-0.47229739	0.805555555555556	Connectors	Ascomycota	Lecanoromycetes	Acarosporales	Acarosporaceae	Acarospora
ASV589	7	32	0.00270361207802553	0.296060666137176	0.111172417192294	M2	1.21267812518166	0.244897959183674	Peripheral nodes
ASV591	7	87	0.00285677576770974	0.300537074211105	0.0974812328090066	M5	1.14468242375785	0.244897959183674	Peripheral nodes
ASV599	3	10	0.00250282626034681	0.155539357220773	0.0958382906830121	M5	-0.94560722	0.444444444444444	Peripheral nodes
ASV609	17	427	0.00333168079986948	0.890322216940116	0.0718787180122591	M6	0.521719406066387	0.823529411764706	Connectors	Ascomycota	Sordariomycetes	Xylariales	Amphisphaeriaceae	Microdochium
ASV638	5	31	0.00277987875754755	0.283807254211298	0.119934775197598	M5	-0.423034809	0.56	Peripheral nodes	Mortierellomycota	Mortierellomycetes	Mortierellales	Mortierellaceae	Mortierellaceae_gen_Incertae_sedis
ASV633	6	33	0.00272730877712007	0.276689139705569	0.190444374771528	M5	-0.94560722	0.777777777777778	Connectors	Basidiomycota	Agaricomycetes	Cantharellales	Cantharellales_fam_Incertae_sedis	Cantharellales_gen_Incertae_sedis
ASV651	10	201	0.00305736428246954	0.487538423522192	0.166484802100775	M4	0.0994310293792402	0.74	Connectors
ASV616	19	405	0.00338495374097048	1	0.0824209299873904	M6	1.7042833931502	0.781163434903047	Connectors
ASV465	10	129	0.00292725069814319	0.421347759955624	0.0750276904204152	M3	1.40612694393363	0.6	Peripheral nodes	Fungi_phy_Incertae_sedis	Fungi_cls_Incertae_sedis	Fungi_ord_Incertae_sedis	Fungi_fam_Incertae_sedis	Fungi_gen_Incertae_sedis
ASV692	8	73	0.00269593118883924	0.319045791279789	0.0802303404860644	M4	0.0994310293792402	0.6875	Connectors	Ascomycota	Dothideomycetes	Pleosporales
ASV133	13	203	0.00324461125465212	0.772290792971846	0.137048755676707	M1	1.40223140146892	0.568047337278107	Peripheral nodes	Ascomycota	Dothideomycetes	Mycosphaerellales	Teratosphaeriaceae	Teratosphaeriaceae_gen_Incertae_sedis
ASV564	11	145	0.00316856391002846	0.62048345872829	0.178669956201901	M1	0.930791533733682	0.56198347107438	Peripheral nodes	Ascomycota	Dothideomycetes	Pleosporales	Melanommataceae	Melanommataceae_gen_Incertae_sedis
ASV750	9	53	0.00281553820811756	0.427547277801352	0.0744800430450837	M3	0.803501110819219	0.641975308641975	Connectors	Ascomycota	Dothideomycetes	Pleosporales	Didymellaceae	Stagonosporopsis
ASV712	3	13	0.00232328209656339	0.104587709978744	0.103916089469152	M2	-1.212678125	0.444444444444444	Peripheral nodes	Basidiomycota	Agaricomycetes	Agaricomycetes_ord_Incertae_sedis	Agaricomycetes_fam_Incertae_sedis	Agaricomycetes_gen_Incertae_sedis
ASV874	3	19	0.00244020361791724	0.119094463202837	0.120619334416762	M7	0.343131758153758	0	Peripheral nodes	Rozellomycota	Rozellomycota_cls_Incertae_sedis	Rozellomycota_ord_Incertae_sedis	Rozellomycota_fam_Incertae_sedis	Rozellomycota_gen_Incertae_sedis
ASV923	5	17	0.00251522724705865	0.259505145890586	0.152793617717488	M3	-1.004376389	0.72	Connectors
ASV948	13	167	0.0030422394985859	0.656573015016123	0.202218793341156	M5	0.622110012911874	0.757396449704142	Connectors	Basidiomycota	Agaricomycetes
ASV903	7	58	0.00296596674762499	0.380958329539407	0.0714679824807605	M2	-0.606339063	0.73469387755102	Connectors	Ascomycota	Eurotiomycetes	Chaetothyriales	Trichomeriaceae	Knufia
ASV964	7	48	0.00281258736105896	0.39362272183883	0.0744800430450837	M1	-0.483528069	0.612244897959184	Peripheral nodes
ASV996	5	37	0.00274702564823762	0.2569739157071	0.174425689043082	M3	-0.401750555	0.56	Peripheral nodes	Ascomycota	Pezizomycetes	Pezizales	Pulvinulaceae	Pulvinulaceae_gen_Incertae_sedis
ASV416	6	13	0.0026530153038002	0.371363002344339	0.145811113682011	M5	-0.423034809	0.666666666666667	Connectors	Ascomycota	Ascomycota_cls_Incertae_sedis	Ascomycota_ord_Incertae_sedis	Ascomycota_fam_Incertae_sedis	Ascomycota_gen_Incertae_sedis
ASV1058	8	39	0.00287646935920992	0.445495032613136	0.155394942750312	M1	-0.954967937	0.75	Connectors
ASV1086	11	128	0.00305552452866502	0.590669978317779	0.141566846523192	M4	0.0994310293792402	0.776859504132231	Connectors	Basidiomycota	Agaricomycetes	Agaricomycetes_ord_Incertae_sedis	Agaricomycetes_fam_Incertae_sedis	Agaricomycetes_gen_Incertae_sedis
ASV1099	4	33	0.00256139247774452	0.152903406426748	0.0805041641737302	M7	-1.441153384	0.625	Connectors	Basidiomycota	Agaricomycetes	Cantharellales	Ceratobasidiaceae	Ceratobasidium
ASV1124	11	99	0.00294739348031716	0.546281879275033	0.141019199147861	M3	2.00875277704805	0.545454545454545	Peripheral nodes
ASV1184	12	169	0.00296290913564248	0.593996692781195	0.0836531365818863	M2	0.606339062590832	0.736111111111111	Connectors	Fungi_phy_Incertae_sedis	Fungi_cls_Incertae_sedis	Fungi_ord_Incertae_sedis	Fungi_fam_Incertae_sedis	Fungi_gen_Incertae_sedis
ASV1264	9	48	0.00288248176847068	0.441794961525262	0.0806410760175631	M2	1.21267812518166	0.493827160493827	Peripheral nodes
ASV1279	3	8	0.0025142117865311	0.152242371696833	0.118018009383938	M1	-1.426407805	0.444444444444444	Peripheral nodes
ASV1289	9	100	0.00279637746828778	0.351505669761509	0.108434180315637	M7	1.23527432935353	0.716049382716049	Connectors	Ascomycota	Pezizomycetes	Pezizales	Pyronemataceae	Pulvinula
ASV1406	10	268	0.00327943310689333	0.443498494695973	0.0836531365818863	M4	-0.47229739	0.8	Connectors
ASV1492	10	79	0.0029897888210466	0.535475324113467	0.0858437260832123	M5	-0.94560722	0.82	Connectors	Basidiomycota	Agaricomycetes	Corticiales	Corticiaceae	Marchandiomyces
ASV1493	9	113	0.00284564579455477	0.407310791959764	0.083926960269552	M3	0.200875277704805	0.716049382716049	Connectors	Basidiomycota	Agaricomycetes	Agaricales	Psathyrellaceae	Coprinellus
ASV1649	12	314	0.0032920452807934	0.519062751732336	0.0765337207025768	M1	-0.012088202	0.722222222222222	Connectors	Ascomycota
ASV1671	5	37	0.00253743563919955	0.166950229543491	0.0766706325464097	M7	-1.441153384	0.8	Connectors
ASV1711	4	20	0.00268066547883866	0.252053984775726	0.0724263653875906	M7	-1.441153384	0.75	Connectors	Basidiomycota	Agaricomycetes	Corticiales	Corticiaceae	Marchandiomyces
ASV1721	11	106	0.00307077006822795	0.609672289401529	0.0711941587930947	M3	0.200875277704805	0.776859504132231	Connectors
