# Supplementary material for: Microbial interactions mediate the fairy ring type effects on alpine meadow plant communities on the Tibetan plateau
Source: Environ Microbiome. 2026 Mar 10;21:55. doi: 10.1186/s40793-026-00873-z (PMC13088534; doi:10.1186/s40793-026-00873-z)
Supplement: Supplementary file 2 — Supplementary Material 2 [file 40793_2026_873_MOESM2_ESM.zip › co-occurrence network/fungi/T2/Agaricus_10on_edge.csv]

Source	Target	Interaction	weight
ASV4	ASV38	-	0.911724983319161
ASV4	ASV49	+	0.973376402339423
ASV4	ASV54	-	0.852906017535518
ASV4	ASV57	+	0.818840916375301
ASV4	ASV130	+	0.874919222987715
ASV4	ASV129	+	0.873593108735985
ASV4	ASV92	-	0.965951306316851
ASV4	ASV336	-	0.899544579459901
ASV4	ASV199	-	0.897693637953459
ASV4	ASV882	+	0.767787778928977
ASV7	ASV27	+	0.713760009073992
ASV7	ASV130	+	0.88789890924567
ASV7	ASV29	+	0.974670531299639
ASV7	ASV220	+	0.859603308370241
ASV7	ASV389	-	0.839768917793114
ASV7	ASV448	-	1
ASV7	ASV463	+	0.841858516145109
ASV7	ASV656	-	0.967752075333771
ASV7	ASV682	-	0.701187248581043
ASV7	ASV771	-	0.736150086831647
ASV9	ASV10	-	0.528367371227592
ASV9	ASV53	+	0.54098418513781
ASV9	ASV58	-	0.932838809878402
ASV9	ASV463	+	0.942945444822376
ASV9	ASV511	+	0.969149322927231
ASV10	ASV55	-	0.995912394035169
ASV10	ASV129	+	0.832458042325309
ASV10	ASV29	-	1
ASV10	ASV46	-	1
ASV10	ASV454	+	0.733638895108718
ASV10	ASV511	+	0.937200176486462
ASV10	ASV518	+	0.969728119203814
ASV10	ASV623	+	0.665069047046301
ASV13	ASV190	+	0.898738623966108
ASV13	ASV271	-	0.947951290484081
ASV13	ASV802	+	0.850862546396504
ASV16	ASV98	-	0.633028794972746
ASV16	ASV155	-	1
ASV16	ASV149	-	1
ASV16	ASV336	-	0.964900932918722
ASV16	ASV1208	-	0.825827636863672
ASV17	ASV41	-	0.977168545486166
ASV17	ASV48	+	0.828786024144518
ASV17	ASV54	+	0.790057905313519
ASV17	ASV91	+	0.626210008783515
ASV17	ASV29	-	0.800711874681133
ASV17	ASV177	-	1
ASV17	ASV46	-	1
ASV17	ASV222	-	1
ASV17	ASV272	+	0.792802200356029
ASV17	ASV678	+	0.953167059578593
ASV17	ASV688	-	0.803817644917507
ASV17	ASV706	+	0.992000773032739
ASV17	ASV771	+	0.855906332424042
ASV17	ASV769	-	0.90733797126473
ASV18	ASV103	-	0.948413320983685
ASV18	ASV111	-	0.620276319321194
ASV18	ASV136	-	0.668949138918962
ASV18	ASV154	+	0.936507340767829
ASV18	ASV190	-	1
ASV18	ASV321	-	0.80830629786391
ASV18	ASV511	-	0.951386212601401
ASV18	ASV365	+	0.692222526263999
ASV21	ASV49	+	0.875399538941714
ASV21	ASV77	-	0.873507882192913
ASV21	ASV98	-	0.903179746543284
ASV21	ASV6	+	0.913958412481162
ASV21	ASV29	+	0.782241946605601
ASV21	ASV80	+	0.998770515715351
ASV21	ASV31	+	0.965519147765632
ASV21	ASV277	-	0.845657994637046
ASV21	ASV117	+	0.942046046998059
ASV21	ASV317	+	0.729256624613513
ASV21	ASV64	-	0.985246510831667
ASV21	ASV518	+	0.945763573188979
ASV21	ASV769	+	0.763950837680374
ASV27	ASV6	-	0.861471615443174
ASV27	ASV195	-	0.835660021489255
ASV30	ASV57	-	0.738278552306921
ASV30	ASV155	+	0.594660831628425
ASV30	ASV448	+	0.972232369961541
ASV30	ASV454	-	0.879121806313607
ASV30	ASV463	+	0.888423688417346
ASV30	ASV512	+	0.83999851508072
ASV30	ASV518	-	0.957542796585986
ASV33	ASV41	+	0.860835818486294
ASV33	ASV47	+	0.837684450931582
ASV33	ASV53	+	0.926454037433897
ASV33	ASV26	+	0.645001566435857
ASV33	ASV64	+	0.949200638474777
ASV3	ASV178	+	0.949562347835622
ASV3	ASV196	-	0.85338468114099
ASV3	ASV228	+	0.821436611348273
ASV3	ASV11	+	0.884542439519559
ASV3	ASV92	+	0.698568244293409
ASV3	ASV23	+	0.927280021928388
ASV3	ASV436	+	0.996352803766529
ASV3	ASV626	-	0.841388217117438
ASV3	ASV1038	-	0.980024221543147
ASV37	ASV190	-	0.788337851928853
ASV37	ASV234	-	0.983394094660032
ASV37	ASV336	+	0.941411513307779
ASV38	ASV55	+	0.884305358818167
ASV38	ASV239	+	0.860071199403006
ASV38	ASV229	+	0.939314393298285
ASV38	ASV491	-	0.957703821143083
ASV38	ASV660	+	0.990005612097635
ASV41	ASV57	+	0.89560758213505
ASV41	ASV77	+	0.991255837768301
ASV28	ASV57	+	0.953163142664432
ASV28	ASV111	-	0.965529740680277
ASV28	ASV154	+	0.988487994471787
ASV28	ASV277	+	0.993506100854835
ASV28	ASV334	+	0.98975483769477
ASV28	ASV199	-	0.888872662168118
ASV28	ASV325	+	0.989193711055081
ASV28	ASV591	+	0.982974600381395
ASV28	ASV1038	-	0.981731504772428
ASV47	ASV58	-	0.926220968175043
ASV47	ASV12	+	0.987076363632622
ASV47	ASV149	-	0.935691051779004
ASV47	ASV271	-	0.945262407852983
ASV47	ASV317	-	0.954883890854941
ASV47	ASV92	-	0.941412448808467
ASV47	ASV336	-	0.948990177773963
ASV47	ASV389	+	0.875023839235171
ASV47	ASV511	-	0.783731006781994
ASV47	ASV688	-	0.955535499107914
ASV47	ASV713	-	0.790381924065015
ASV47	ASV771	-	0.872350044904169
ASV47	ASV974	-	0.883614933943836
ASV48	ASV81	+	0.976140745854146
ASV48	ASV6	-	1
ASV48	ASV64	+	1
ASV48	ASV332	+	1
ASV48	ASV229	-	1
ASV49	ASV277	-	0.781554291224348
ASV49	ASV682	+	0.877315192015736
ASV53	ASV96	-	0.961731792896956
ASV53	ASV103	-	0.927318406714732
ASV53	ASV2	-	0.945779651832227
ASV53	ASV272	-	0.664056381538458
ASV53	ASV682	-	0.956395188536296
ASV53	ASV706	+	0.944482264966868
ASV53	ASV713	-	0.928663628376478
ASV53	ASV802	-	0.733237095353606
ASV53	ASV1208	-	0.807818911257549
ASV54	ASV55	-	0.927533655543915
ASV54	ASV2	-	0.88720280279531
ASV54	ASV12	-	0.915579080064805
ASV54	ASV129	-	0.958799768186654
ASV54	ASV149	-	0.897366368278041
ASV54	ASV179	-	0.95542824721413
ASV54	ASV31	-	0.830798043592885
ASV54	ASV371	+	0.871119027382673
ASV54	ASV1038	+	0.87409372708937
ASV54	ASV1102	-	0.996239710447531
ASV56	ASV178	-	0.952648326383264
ASV56	ASV46	-	0.983090200126727
ASV56	ASV319	-	0.952319552075367
ASV57	ASV129	-	0.685453976080157
ASV57	ASV180	-	0.570098229075528
ASV57	ASV389	+	0.727050693785761
ASV57	ASV436	-	0.896431655679407
ASV55	ASV107	-	1
ASV55	ASV65	-	0.926797676766254
ASV55	ASV802	-	0.976755423880774
ASV58	ASV154	+	0.699955369294175
ASV58	ASV5	-	0.978490033448034
ASV58	ASV317	-	0.866864251543193
ASV58	ASV234	+	0.958437932874707
ASV58	ASV64	+	0.730964454667197
ASV58	ASV199	+	0.888793698409103
ASV58	ASV463	-	0.889544716129967
ASV60	ASV155	-	0.839007006612054
ASV60	ASV177	-	0.846377850504249
ASV60	ASV180	-	0.583904144394255
ASV60	ASV195	-	0.968316880752006
ASV60	ASV272	-	0.669061237034246
ASV60	ASV234	-	0.957083358120259
ASV60	ASV92	-	0.941546642208276
ASV60	ASV229	-	0.824277301688523
ASV60	ASV436	-	0.873750348511277
ASV60	ASV660	-	0.810055700321606
ASV60	ASV675	-	0.921748511888107
ASV60	ASV713	-	0.919740923407686
ASV60	ASV818	-	0.888353016790096
ASV60	ASV1038	-	0.9082083966277
ASV1	ASV84	+	0.90164701872747
ASV1	ASV85	+	0.953511984802981
ASV1	ASV5	-	0.887400480620024
ASV1	ASV196	-	0.90076029951317
ASV1	ASV205	-	0.96834243018787
ASV1	ASV213	-	0.812219112678224
ASV1	ASV240	-	1
ASV1	ASV11	-	1
ASV1	ASV321	+	0.819908315703863
ASV1	ASV625	-	0.755759142621898
ASV1	ASV802	+	0.64456209847534
ASV1	ASV1038	+	0.736986966748631
ASV69	ASV74	+	0.806963211114325
ASV69	ASV91	-	0.748040403569123
ASV69	ASV177	-	0.847263109917016
ASV69	ASV272	-	1
ASV69	ASV444	+	0.722507949015714
ASV69	ASV394	+	0.764897859745483
ASV69	ASV523	-	0.791461944423093
ASV69	ASV1038	-	0.876911021450136
ASV73	ASV126	-	0.986489384990677
ASV73	ASV239	-	0.826212833028248
ASV73	ASV308	+	0.619659087326003
ASV73	ASV523	+	0.813940327517084
ASV73	ASV682	-	0.786425189173031
ASV73	ASV1038	+	0.738732785950707
ASV74	ASV110	+	0.862629934957358
ASV74	ASV114	-	0.888951276064481
ASV74	ASV130	+	0.898156556740258
ASV74	ASV129	+	0.930125020875175
ASV74	ASV180	+	1
ASV74	ASV178	+	1
ASV74	ASV213	-	0.85796791331797
ASV74	ASV222	-	0.986775275978495
ASV74	ASV494	-	0.962580218581251
ASV77	ASV83	-	1
ASV77	ASV271	-	0.764891564266272
ASV81	ASV130	-	1
ASV81	ASV149	-	0.999500270001368
ASV81	ASV80	-	0.964797199842591
ASV81	ASV31	-	0.830383934509794
ASV81	ASV117	-	0.909052039182663
ASV81	ASV313	-	0.962959252275112
ASV81	ASV332	-	1
ASV81	ASV336	-	0.995044891969711
ASV81	ASV389	+	0.635793100990585
ASV81	ASV86	-	0.887658721124547
ASV81	ASV162	+	0.895911871738451
ASV81	ASV443	-	0.724727017452499
ASV81	ASV767	-	0.977450300722612
ASV81	ASV1208	+	0.84257897457828
ASV83	ASV96	-	0.70281540171965
ASV83	ASV98	-	0.904198186699737
ASV83	ASV272	+	0.676376494111193
ASV84	ASV101	+	0.862320031428334
ASV84	ASV202	-	0.941528232498114
ASV84	ASV239	-	0.937248096978644
ASV84	ASV234	+	0.945086830928693
ASV84	ASV325	-	0.962726901483979
ASV84	ASV463	+	0.946525364609513
ASV84	ASV394	-	0.943679220781434
ASV84	ASV511	-	0.882962398704205
ASV91	ASV85	-	0.905603904125478
ASV91	ASV111	-	0.884620058993116
ASV91	ASV136	-	0.911573692407053
ASV91	ASV29	-	0.86562407446788
ASV91	ASV196	+	0.916226383137825
ASV91	ASV213	+	0.950617409784026
ASV91	ASV11	+	0.957711663678291
ASV91	ASV366	-	0.972318711352089
ASV91	ASV444	-	0.870787907770509
ASV91	ASV491	-	0.931507793880142
ASV91	ASV802	-	0.789920228025034
ASV101	ASV240	+	0.919636199894937
ASV101	ASV23	-	0.790128253605456
ASV101	ASV688	+	0.737480903134532
ASV103	ASV23	-	0.926309361613715
ASV103	ASV1102	-	0.743364829280639
ASV85	ASV114	-	0.754744475256239
ASV85	ASV179	-	0.636618636502612
ASV85	ASV205	-	0.55985133156597
ASV85	ASV325	+	0.766515423664065
ASV85	ASV523	-	0.94329454095981
ASV85	ASV518	+	0.979995613838583
ASV85	ASV591	-	0.894615461744161
ASV85	ASV656	-	0.810297466937114
ASV85	ASV802	-	0.862367818547982
ASV107	ASV136	-	0.830244245768193
ASV107	ASV6	-	0.858594937426368
ASV107	ASV161	-	0.883623112773923
ASV107	ASV190	-	0.900759951491903
ASV107	ASV205	-	0.897522329272907
ASV107	ASV240	+	0.825946069253692
ASV107	ASV117	+	0.94291421409352
ASV107	ASV92	+	0.943420206700911
ASV107	ASV389	+	0.97122798680358
ASV107	ASV518	-	0.917777549294414
ASV109	ASV713	-	1
ASV110	ASV626	+	0.772657887783942
ASV2	ASV126	+	0.801854258398535
ASV2	ASV136	+	0.916422841550861
ASV2	ASV26	+	0.655858043439361
ASV2	ASV154	+	0.756805219168601
ASV2	ASV205	-	0.941508283564893
ASV2	ASV317	-	0.734478746260299
ASV2	ASV605	-	0.673256199767865
ASV111	ASV114	-	0.893365909113166
ASV111	ASV132	-	0.930514574692631
ASV111	ASV154	-	0.839595240435967
ASV111	ASV228	+	0.755243605818812
ASV111	ASV277	-	0.885052448321323
ASV111	ASV336	-	0.620378265312808
ASV111	ASV436	-	0.708432913271522
ASV111	ASV448	+	0.932479038275635
ASV111	ASV660	-	0.969794348297732
ASV111	ASV667	-	1
ASV111	ASV810	+	1
ASV111	ASV769	-	0.721273098009468
ASV111	ASV974	-	0.895276068735186
ASV114	ASV190	+	0.738602692935753
ASV114	ASV228	-	0.841681161457473
ASV114	ASV11	+	0.731063242601084
ASV114	ASV272	-	0.918164283281041
ASV114	ASV277	-	0.861746194409229
ASV114	ASV309	+	0.859519409802504
ASV114	ASV443	-	0.954299196779994
ASV114	ASV494	-	0.876213339226517
ASV114	ASV511	-	1
ASV114	ASV675	-	1
ASV114	ASV682	-	0.95267501891825
ASV12	ASV129	-	0.809506628313887
ASV12	ASV366	-	0.857639616412637
ASV12	ASV443	-	0.96161842375395
ASV12	ASV325	-	0.721700896251773
ASV12	ASV706	-	1
ASV12	ASV974	-	0.976445563626646
ASV126	ASV136	+	1
ASV126	ASV213	-	0.995628998694692
ASV126	ASV317	-	1
ASV126	ASV319	-	1
ASV126	ASV605	+	0.893686399195622
ASV130	ASV228	-	0.928768233992299
ASV130	ASV523	-	0.96572597602739
ASV130	ASV518	+	0.932075628511952
ASV130	ASV591	-	0.957470742006176
ASV130	ASV656	-	0.851449598787691
ASV130	ASV802	-	0.835218111744592
ASV132	ASV180	-	0.939229168486995
ASV132	ASV200	-	0.921813928504608
ASV132	ASV220	-	0.898296985441016
ASV132	ASV228	-	0.901007206193165
ASV132	ASV313	+	0.930098739367596
ASV132	ASV92	+	0.963669370869141
ASV132	ASV360	-	0.914324481331288
ASV132	ASV23	+	0.969240474452997
ASV132	ASV448	+	0.970273524807427
ASV132	ASV512	+	0.940202178331625
ASV136	ASV660	-	0.890705225811073
ASV136	ASV769	+	0.949129712647987
ASV129	ASV195	-	1
ASV129	ASV436	-	1
ASV129	ASV494	-	1
ASV129	ASV626	-	1
ASV129	ASV656	-	1
ASV129	ASV1208	-	1
ASV26	ASV64	-	0.900607615013595
ASV26	ASV371	-	0.956831776789735
ASV26	ASV491	-	0.767286710631545
ASV6	ASV222	+	0.920869218007798
ASV6	ASV239	+	0.898347863333282
ASV6	ASV271	-	0.789347775703763
ASV6	ASV394	+	0.885648929615103
ASV6	ASV491	+	0.796637295841952
ASV6	ASV523	+	0.80007299561942
ASV6	ASV626	+	0.892383422343646
ASV6	ASV810	-	0.94289232261051
ASV6	ASV767	-	0.784110106510281
ASV29	ASV161	+	0.775704954116032
ASV29	ASV177	-	0.860407935080742
ASV29	ASV213	-	0.892681248592049
ASV29	ASV239	-	0.815828066207413
ASV29	ASV309	-	0.86617835679172
ASV154	ASV202	+	0.743437153120022
ASV154	ASV309	-	0.733488776606311
ASV155	ASV769	-	0.864725901837709
ASV155	ASV1038	+	0.846673743822933
ASV149	ASV202	-	1
ASV149	ASV213	-	1
ASV149	ASV240	+	0.917569712491544
ASV149	ASV272	+	0.92983458238375
ASV149	ASV436	+	0.696305651250309
ASV149	ASV365	-	0.81889939856142
ASV149	ASV660	-	0.924658096334041
ASV149	ASV675	+	0.880927251706585
ASV149	ASV1038	+	0.821228600883381
ASV161	ASV239	-	0.875200036443497
ASV161	ASV277	-	0.913323722813471
ASV161	ASV317	+	0.977387015631363
ASV161	ASV444	+	0.882171102604459
ASV161	ASV325	+	0.915816995838352
ASV5	ASV177	-	0.863367382291609
ASV5	ASV179	-	0.904314438612796
ASV177	ASV605	-	0.96067952344922
ASV177	ASV1038	+	0.989187022427919
ASV179	ASV205	-	0.920807158017695
ASV179	ASV336	-	0.931924098237673
ASV179	ASV355	-	0.947976387106927
ASV179	ASV199	+	0.979754829028719
ASV179	ASV371	-	1
ASV179	ASV308	+	0.907839553044881
ASV179	ASV882	-	1
ASV180	ASV46	-	0.676220852634886
ASV180	ASV239	+	0.994379246755458
ASV180	ASV334	-	0.88759628943504
ASV180	ASV86	+	1
ASV180	ASV308	-	0.840417149286938
ASV180	ASV444	-	0.886400386600551
ASV180	ASV512	-	0.937889732487623
ASV180	ASV682	+	0.872380414606895
ASV180	ASV1038	-	0.909721415517094
ASV180	ASV1134	+	0.7705145493073
ASV178	ASV196	-	0.890637116417673
ASV178	ASV195	-	0.8548252558836
ASV178	ASV277	+	0.988983504406475
ASV178	ASV321	-	0.787616811804576
ASV178	ASV334	+	0.866121155225785
ASV178	ASV199	-	0.922173321998874
ASV178	ASV371	+	0.756745740893495
ASV178	ASV389	-	0.921741816912459
ASV178	ASV162	-	0.935380279061962
ASV178	ASV443	+	0.804447662647054
ASV178	ASV818	-	0.911122586522544
ASV178	ASV882	-	0.808935316121614
ASV178	ASV767	-	0.820615781842395
ASV190	ASV200	-	0.872790016397001
ASV190	ASV95	-	0.943125918219257
ASV190	ASV31	+	0.980717940289617
ASV190	ASV334	-	0.82618376712364
ASV190	ASV336	+	0.894409825740417
ASV190	ASV360	-	0.752855057307271
ASV190	ASV86	+	0.921287645921186
ASV190	ASV325	+	0.817098173859923
ASV190	ASV491	+	0.684061370822667
ASV190	ASV365	+	0.909873925394566
ASV190	ASV623	-	0.97248789404088
ASV190	ASV678	+	0.80992111189612
ASV190	ASV772	-	0.87907253056979
ASV196	ASV46	+	0.86825382974779
ASV196	ASV494	+	0.8707505102034
ASV196	ASV512	-	1
ASV196	ASV605	+	0.985748358818985
ASV195	ASV117	+	0.920725102174691
ASV195	ASV313	+	0.844923759194265
ASV195	ASV591	-	0.758788534281923
ASV195	ASV688	-	0.942768882952273
ASV195	ASV1208	-	0.754521797989661
ASV200	ASV31	+	0.890791168113993
ASV200	ASV494	+	0.93609060876558
ASV200	ASV511	-	0.632009106067966
ASV200	ASV974	+	0.710447449030882
ASV200	ASV1134	+	0.741457901609532
ASV205	ASV355	-	0.973929499522087
ASV205	ASV23	-	0.908711505418773
ASV205	ASV86	-	0.978076776278589
ASV205	ASV512	+	0.952218263385345
ASV205	ASV771	+	0.937148239
ASV205	ASV882	+	0.718579399067002
ASV205	ASV1208	-	0.809009073980962
ASV95	ASV64	+	0.949102785326883
ASV95	ASV334	-	0.79824714920167
ASV95	ASV332	+	0.990683690842765
ASV95	ASV355	+	0.82550124480017
ASV95	ASV371	-	0.917874768967675
ASV95	ASV682	+	0.996934425792395
ASV95	ASV706	+	0.681071176190057
ASV95	ASV748	+	0.958076065538952
ASV95	ASV882	+	0.860426024784996
ASV202	ASV240	-	0.943088536123277
ASV202	ASV117	-	0.919530823490428
ASV202	ASV321	+	0.970589066420207
ASV202	ASV92	-	0.911655275215264
ASV202	ASV229	+	0.644729921648308
ASV202	ASV389	-	0.902003330852317
ASV202	ASV444	-	0.848454364309469
ASV202	ASV463	-	0.737587393143386
ASV202	ASV512	-	0.936881707432104
ASV202	ASV518	+	0.854043825548769
ASV202	ASV667	-	0.840282894366435
ASV202	ASV625	-	0.905287503203744
ASV202	ASV748	-	0.927165035033698
ASV213	ASV65	+	0.971474333711863
ASV213	ASV321	-	0.8950356519434
ASV213	ASV512	-	0.918509195438825
ASV213	ASV365	-	0.931994817291922
ASV213	ASV623	-	1
ASV213	ASV675	+	0.91495611480914
ASV214	ASV271	-	0.992605904189186
ASV214	ASV319	-	1
ASV214	ASV229	+	0.974424785460146
ASV214	ASV360	+	0.926595903868801
ASV214	ASV86	+	0.842993229249316
ASV214	ASV494	-	0.788472121200157
ASV214	ASV1102	+	0.826488712999649
ASV220	ASV31	+	0.837140097178289
ASV220	ASV336	-	0.935330865485441
ASV220	ASV308	+	0.769033178391167
ASV220	ASV678	-	0.737976500288552
ASV220	ASV802	+	0.922911263091237
ASV220	ASV767	-	0.816438528817621
ASV220	ASV1102	-	0.95020647972977
ASV46	ASV80	+	0.817101181490977
ASV46	ASV1134	-	0.695734625101543
ASV228	ASV656	-	0.877120425559157
ASV239	ASV321	+	0.95084598006578
ASV239	ASV706	+	0.877371518230021
ASV240	ASV660	-	0.760757606980632
ASV65	ASV92	-	0.963355674777029
ASV65	ASV336	-	0.957906961180502
ASV65	ASV360	-	0.838200934759482
ASV65	ASV448	-	0.827673830597597
ASV65	ASV675	-	0.805115789681831
ASV65	ASV688	-	0.94022271586182
ASV65	ASV771	-	0.912466449188936
ASV65	ASV974	-	0.881347985539578
ASV65	ASV1134	-	0.908799588302504
ASV31	ASV321	+	0.916693105961777
ASV31	ASV229	+	0.967581520261528
ASV31	ASV366	+	0.972650239212032
ASV31	ASV394	+	0.975931030600348
ASV31	ASV518	+	0.963432116065987
ASV31	ASV675	+	0.968441477775045
ASV31	ASV706	-	0.856511989365157
ASV31	ASV769	+	0.897120454489819
ASV31	ASV767	-	0.937888281019566
ASV272	ASV319	-	0.913546699627757
ASV272	ASV64	-	0.932865509570809
ASV272	ASV360	+	0.880742627822834
ASV272	ASV394	-	0.763350570842354
ASV272	ASV625	-	0.945211823401194
ASV272	ASV678	-	0.811417346669432
ASV272	ASV706	-	0.862357124198695
ASV272	ASV810	-	0.863446952571534
ASV277	ASV319	+	0.99816555856029
ASV277	ASV23	-	0.882842930803115
ASV277	ASV389	+	0.870788309173683
ASV277	ASV162	-	0.775067289432674
ASV277	ASV512	+	0.878489830077253
ASV277	ASV523	+	0.793965899066286
ASV277	ASV623	+	0.761453306727022
ASV277	ASV682	-	0.925254139203906
ASV277	ASV802	+	0.870730237003395
ASV277	ASV810	+	0.981468711383968
ASV277	ASV974	-	0.931720083496561
ASV277	ASV767	-	0.942155892699496
ASV117	ASV309	+	0.888280263710755
ASV271	ASV518	-	0.79367519619502
ASV309	ASV518	-	0.932660108130674
ASV309	ASV771	-	0.879682964869138
ASV313	ASV512	-	0.7449506086558
ASV313	ASV882	-	0.728420998716464
ASV317	ASV336	-	0.871347785570202
ASV317	ASV436	+	0.856029674545615
ASV317	ASV1102	+	0.838732299072136
ASV319	ASV448	-	0.916665758624172
ASV319	ASV605	+	0.759185846263141
ASV319	ASV625	+	0.81064971425018
ASV319	ASV818	-	0.758796000841727
ASV234	ASV61	-	0.956739839387963
ASV234	ASV444	+	0.954681064433578
ASV234	ASV818	+	0.916806549218981
ASV234	ASV1208	-	0.949492138739056
ASV321	ASV366	+	0.821340038132024
ASV321	ASV308	+	0.733228143677218
ASV64	ASV511	+	0.839431052024737
ASV92	ASV623	+	0.930298031304579
ASV334	ASV355	-	0.825192844251225
ASV332	ASV325	-	0.924359680180286
ASV332	ASV688	+	0.985183147367825
ASV332	ASV974	-	0.944871243285796
ASV336	ASV512	-	0.94870728684951
ASV336	ASV365	-	0.956634740666221
ASV336	ASV623	-	1
ASV336	ASV675	+	0.904503226408617
ASV229	ASV454	-	1
ASV229	ASV365	+	0.966791387061282
ASV229	ASV605	+	0.872213472175534
ASV360	ASV448	-	0.914717724236791
ASV360	ASV656	+	0.874793164295415
ASV23	ASV769	+	0.886955698003245
ASV371	ASV86	+	0.952922565750109
ASV389	ASV162	-	1
ASV61	ASV605	+	0.760658270547158
ASV366	ASV678	-	0.964982815738906
ASV366	ASV688	+	0.934023901398562
ASV366	ASV706	-	0.942999242102862
ASV366	ASV771	-	0.864511247450628
ASV86	ASV625	-	0.934898616271409
ASV86	ASV706	-	0.907933378099709
ASV86	ASV810	-	0.891959739064389
ASV86	ASV769	-	0.890728232080214
ASV86	ASV974	-	0.894117171244584
ASV162	ASV325	+	0.916503591624859
ASV162	ASV512	+	0.947021701136559
ASV162	ASV623	-	0.879894766863698
ASV162	ASV656	+	0.978653253557692
ASV162	ASV748	+	0.968852069648206
ASV162	ASV974	+	0.948586192653012
ASV308	ASV448	+	0.969210168867453
ASV308	ASV394	-	0.887960613896828
ASV308	ASV591	+	0.895209798374687
ASV308	ASV656	-	0.919790730845641
ASV308	ASV706	+	0.904900285289498
ASV308	ASV748	-	0.815947694457213
ASV436	ASV623	-	0.712157055509375
ASV444	ASV491	+	0.876422150683651
ASV444	ASV748	-	0.910076157548817
ASV443	ASV511	-	0.746745703306552
ASV448	ASV325	-	0.820768186113948
ASV394	ASV802	-	0.895675904193823
ASV494	ASV660	+	0.959378289541425
ASV494	ASV771	-	0.928415918669981
ASV494	ASV810	-	0.82455901450135
ASV491	ASV706	-	0.934832087251273
ASV491	ASV748	-	0.952733904164346
ASV491	ASV802	+	0.942495612262288
ASV491	ASV818	-	1
ASV511	ASV518	-	1
ASV511	ASV625	+	0.956758393958235
ASV511	ASV682	+	0.842708594349283
ASV511	ASV772	+	0.940400922573936
ASV511	ASV1208	+	0.967595969132958
ASV523	ASV625	-	0.976077265430106
ASV523	ASV678	+	0.924301684656273
ASV523	ASV682	-	0.947543258194593
ASV523	ASV772	-	0.871565370064496
ASV523	ASV1208	-	0.851463846413096
ASV365	ASV882	-	0.910533520621166
ASV365	ASV1134	-	0.907713115978795
ASV518	ASV656	-	0.916534589280941
ASV518	ASV675	-	0.890393420128088
ASV518	ASV818	+	0.929603894249188
ASV518	ASV1102	+	0.941610401395507
ASV591	ASV660	-	0.883541234428434
ASV591	ASV625	+	0.961587310199968
ASV591	ASV810	+	0.98108760816818
ASV591	ASV1102	+	0.945380336552534
ASV605	ASV675	+	0.976956769067065
ASV605	ASV706	-	0.895631413701498
ASV605	ASV769	+	0.918620994949098
ASV605	ASV767	-	0.927441614021064
ASV623	ASV802	+	0.980308104435093
ASV626	ASV675	-	0.849718685663809
ASV626	ASV688	+	0.966093397352286
ASV656	ASV660	-	1
ASV656	ASV667	-	0.9614196961356
ASV656	ASV772	+	0.749352461161136
ASV656	ASV810	+	0.97617760258586
ASV656	ASV974	-	0.877426747183049
ASV660	ASV767	+	0.863083223561323
ASV667	ASV771	-	0.926652326917527
ASV667	ASV818	+	0.825724148963701
ASV667	ASV974	-	0.884165139677375
ASV667	ASV1038	-	0.91005695957951
ASV667	ASV1134	+	0.943283027693669
ASV625	ASV882	+	0.943108181193634
ASV675	ASV713	+	0.932464540187411
ASV675	ASV802	+	0.987043550509961
ASV675	ASV810	+	0.79465527023427
ASV675	ASV974	-	0.846727503298731
ASV675	ASV767	-	0.828805929689066
ASV678	ASV706	+	0.864871365571785
ASV682	ASV713	-	0.963507986516099
ASV682	ASV771	-	0.964682440255259
ASV682	ASV769	-	0.811159166146603
ASV688	ASV802	-	0.905393871490298
ASV706	ASV1102	-	0.948800139065753
ASV713	ASV771	-	0.953652526556595
ASV713	ASV974	-	0.905041157119575
ASV713	ASV1134	-	0.942229851207582
ASV772	ASV767	+	0.933136371720026
ASV748	ASV810	+	0.965108042451427
ASV748	ASV1102	-	0.946236247633648
ASV748	ASV1208	+	0.95158143246885
ASV771	ASV1208	+	0.950021227378246
ASV802	ASV767	+	0.923733196086219
ASV810	ASV767	+	0.97154218420456
ASV818	ASV769	-	0.829757245247362
ASV769	ASV882	+	0.904612996286201
ASV769	ASV1102	-	0.951251119482623
ASV769	ASV1208	-	0.762448321113234
ASV882	ASV1134	+	0.9809896097439
ASV882	ASV1208	+	0.922329322154207
ASV767	ASV1102	+	0.9481548044066
ASV1102	ASV1208	+	0.955775601744887
