# Supplementary material for: Microbial interactions mediate the fairy ring type effects on alpine meadow plant communities on the Tibetan plateau
Source: Environ Microbiome. 2026 Mar 10;21:55. doi: 10.1186/s40793-026-00873-z (PMC13088534; doi:10.1186/s40793-026-00873-z)
Supplement: Supplementary file 2 — Supplementary Material 2 [file 40793_2026_873_MOESM2_ESM.zip › co-occurrence network/fungi/T2/Agaricus_10on_node.csv]

ID	degree	betweenness_centrality	closeness_centrality	eigenvector_centrality	Abundance	module	z	p	taxa_roles	phylum	class	order	family	genus
ASV4	10	118	0.00309065654659697	0.380310649880079	1.21428183497602	M3	0.495535491141201	0.66	Connectors	Ascomycota	Sordariomycetes	Coniochaetales	Coniochaetaceae	Coniochaeta
ASV7	10	170	0.00315448025631118	0.402347074105507	1.52231060486313	M1	-0.031946792	0.76	Connectors	Ascomycota	Sordariomycetes	Coniochaetales	Coniochaetaceae	Coniochaeta
ASV9	5	78	0.00300916660947309	0.140242017270192	2.40886604071978	M1	-0.575042254	0.56	Peripheral nodes	Basidiomycota	Agaricomycetes	Agaricales	Hygrophoraceae	Hygrocybe
ASV10	9	198	0.00309327091323862	0.32302023520619	4.53410243253562	M3	-0.188775425	0.716049382716049	Connectors	Ascomycota	Archaeorhizomycetes	Archaeorhizomycetales	Archaeorhizomycetaceae	Archaeorhizomyces
ASV13	3	11	0.00268395243468677	0.15524940287823	1.14497536175142	M4	-1.388378334	0.444444444444444	Peripheral nodes	Ascomycota	Archaeorhizomycetes	Archaeorhizomycetales	Archaeorhizomycetaceae	Archaeorhizomyces
ASV16	5	68	0.00276431183559164	0.226662364836444	0.275118327630748	M3	-0.873086342	0.56	Peripheral nodes	Basidiomycota	Agaricomycetes	Agaricales	Hygrophoraceae	Hygrocybe
ASV17	14	377	0.00338277906996688	0.511465382005765	2.88679699526041	M2	1.87654698087433	0.63265306122449	Connectors	Ascomycota	Archaeorhizomycetes	Archaeorhizomycetales	Archaeorhizomycetaceae	Archaeorhizomyces
ASV18	8	133	0.00311822345866716	0.311225973870937	0.68390492935198	M1	0.511148670588169	0.5625	Peripheral nodes	Ascomycota	Sordariomycetes	Coniochaetales	Coniochaetaceae	Coniochaeta
ASV21	13	310	0.00326244540226099	0.518391284529595	0.705953304459689	M4	2.04870461440894	0.461538461538462	Peripheral nodes	Ascomycota	Archaeorhizomycetes	Archaeorhizomycetales	Archaeorhizomycetaceae	Archaeorhizomyces
ASV27	3	23	0.00270250847660393	0.104056817722655	0.473959004613136	M3	-2.241708174	0.666666666666667	Connectors	Ascomycota	Pezizomycetes	Pezizales	Pezizales_fam_Incertae_sedis	Pezizales_gen_Incertae_sedis
ASV30	7	85	0.00290689466972038	0.223327451679628	0.250394965837178	M3	-0.873086342	0.693877551020408	Connectors	Ascomycota	Archaeorhizomycetes	Archaeorhizomycetales	Archaeorhizomycetaceae	Archaeorhizomyces
ASV33	5	46	0.00274206340250347	0.137560368723145	1.00409272962937	M6	1.69250800096582	0.32	Peripheral nodes	Ascomycota	Pezizomycetes	Pezizales	Pulvinulaceae	Pulvinulaceae_gen_Incertae_sedis
ASV3	9	95	0.00293785123555945	0.307820954271612	5.47618410717456	M3	-0.188775425	0.691358024691358	Connectors	Ascomycota	Leotiomycetes	Erysiphales	Erysiphaceae	Blumeria
ASV37	3	7	0.0026735175644	0.162125652808216	0.435617528782451	M1	-1.118137717	0.444444444444444	Peripheral nodes	Ascomycota	Archaeorhizomycetes	Archaeorhizomycetales	Archaeorhizomycetaceae	Archaeorhizomyces
ASV38	6	24	0.00275711876069955	0.224814455914275	5.8940494515872	M3	-0.188775425	0.5	Peripheral nodes	Ascomycota	Leotiomycetes	Helotiales	Helotiales_fam_Incertae_sedis	Leohumicola
ASV41	4	28	0.00262484273540919	0.0969659755595209	0.597089452365377	M6	-0.3385016	0.625	Connectors	Ascomycota	Archaeorhizomycetes	Archaeorhizomycetales	Archaeorhizomycetaceae	Archaeorhizomyces
ASV28	9	34	0.00294136604866866	0.412982314502291	0.444858391879065	M1	0.511148670588169	0.617283950617284	Peripheral nodes	Basidiomycota
ASV47	14	256	0.00328312916799163	0.606438156294663	0.448830341806556	M3	-0.188775425	0.785714285714286	Connectors	Mortierellomycota	Mortierellomycetes	Mortierellales	Mortierellaceae	Mortierellaceae_gen_Incertae_sedis
ASV48	6	19	0.00285797529291378	0.265344062973214	0.802009644542906	M7	0	0.777777777777778	Connectors
ASV49	4	5	0.00284411624533758	0.229485044870468	0.490900586956927	M4	-1.388378334	0.625	Connectors	Ascomycota	Archaeorhizomycetes	Archaeorhizomycetales	Archaeorhizomycetaceae	Archaeorhizomyces
ASV53	11	351	0.00334651062902672	0.398015465057202	0.35796185468986	M6	1.69250800096582	0.727272727272727	Connectors
ASV54	12	188	0.0032995908321224	0.526030499398852	0.223158737762949	M4	-0.897366484	0.694444444444444	Connectors	Ascomycota	Archaeorhizomycetes	Archaeorhizomycetales	Archaeorhizomycetaceae	Archaeorhizomyces
ASV56	3	2	0.0025168224253318	0.124231311816464	0.746969766976236	M5	-0.968245837	0.444444444444444	Peripheral nodes
ASV57	8	183	0.00317712842763862	0.239361909729977	0.122076665118417	M3	-0.188775425	0.65625	Connectors	Ascomycota	Geoglossomycetes	Geoglossales	Geoglossales_fam_Incertae_sedis	Geoglossales_gen_Incertae_sedis
ASV55	6	25	0.0027898723802138	0.284311496128126	5.58042752772056	M3	-0.873086342	0.5	Peripheral nodes	Basidiomycota	Agaricomycetes	Geastrales	Geastraceae	Geastrum
ASV58	9	123	0.00294322134908782	0.221747150341058	0.294815956863003	M1	1.0542441330881	0.518518518518519	Peripheral nodes	Basidiomycota	Agaricomycetes	Agaricales	Clavariaceae	Clavaria
ASV60	14	442	0.00349289814838106	0.542682961034853	4.64928898043288	M3	1.8641573238169	0.693877551020408	Connectors
ASV1	12	230	0.00322734444167308	0.438631317816175	0.400194220245434	M2	-0.33115535	0.763888888888889	Connectors
ASV69	8	96	0.00303721424459985	0.305833402279041	0.594819766692525	M2	0.772695815654137	0.40625	Peripheral nodes	Ascomycota	Sordariomycetes	Sordariomycetes_ord_Incertae_sedis	Sordariomycetes_fam_Incertae_sedis	Sordariomycetes_gen_Incertae_sedis
ASV73	6	89	0.00299528454180053	0.219564560126898	2.7737180126308	M2	-1.435006515	0.777777777777778	Connectors
ASV74	10	161	0.00303967960599704	0.435169676356993	0.595387188110738	M5	0.580947501931113	0.72	Connectors	Basidiomycota	Agaricomycetes	Agaricales	Clavariaceae	Clavaria
ASV77	4	21	0.00248747147285631	0.0823322527816606	0.179548348763143	M6	-0.3385016	0.5	Peripheral nodes	Mortierellomycota	Mortierellomycetes	Mortierellales	Mortierellaceae	Mortierella
ASV81	15	217	0.00326737813365856	0.70965558380486	0.155068167577378	M7	1.22474487139159	0.817777777777778	Connectors	Ascomycota	Leotiomycetes	Helotiales
ASV83	4	96	0.00265471645898591	0.0623673405482824	0.425566063659819	M6	0.67700320038633	0.375	Peripheral nodes	Ascomycota	Leotiomycetes	Thelebolales	Pseudeurotiaceae	Pseudeurotium
ASV84	9	85	0.00298025460789156	0.319274584935849	0.37012088508014	M1	0.511148670588169	0.592592592592593	Peripheral nodes	Ascomycota	Sordariomycetes	Coniochaetales	Coniochaetaceae	Coniochaeta
ASV91	13	215	0.00336285770296972	0.531888352501784	0.355205807801396	M2	1.32462139826423	0.63905325443787	Connectors	Basidiomycota	Agaricomycetes	Agaricales	Clavariaceae	Clavaria
ASV96	2	0	0.00234014496879877	0.0452501713568322	0.0916790891427154	M6	-0.3385016	0	Peripheral nodes	Ascomycota	Pezizomycotina_cls_Incertae_sedis	Pezizomycotina_ord_Incertae_sedis	Pezizomycotina_fam_Incertae_sedis	Pezizomycotina_gen_Incertae_sedis
ASV98	3	23	0.00248756758900979	0.0708612120241454	0.7757461388999	M6	-1.354006401	0.666666666666667	Connectors
ASV101	4	36	0.00265176692651918	0.109423066126443	0.518947417057174	M1	-1.118137717	0.5	Peripheral nodes
ASV103	4	24	0.00269183012868627	0.149357980555473	0.5980621747966	M1	-1.118137717	0.625	Connectors
ASV85	11	251	0.00336464330250436	0.535836715152286	0.267579728788774	M2	0.772695815654137	0.59504132231405	Peripheral nodes	Fungi_phy_Incertae_sedis	Fungi_cls_Incertae_sedis	Fungi_ord_Incertae_sedis	Fungi_fam_Incertae_sedis	Fungi_gen_Incertae_sedis
ASV107	11	131	0.00314823173832337	0.461702698433785	1.12154896319948	M4	0.084657215471444	0.694214876033058	Connectors	Ascomycota	Dothideomycetes	Pleosporales	Pleosporales_fam_Incertae_sedis	Pleosporales_gen_Incertae_sedis
ASV109	1	0	0.00208470886706931	0.0489332778087194	0.166578716346844	M6	-1.354006401	0	Peripheral nodes	Ascomycota
ASV110	2	5	0.00233967191170811	0.0602649767756426	0.312162840219803	M5	-1.742842506	0.5	Peripheral nodes
ASV2	9	196	0.00313071381232205	0.279073606411094	0.634296085359636	M4	0.084657215471444	0.617283950617284	Peripheral nodes	Ascomycota	Leotiomycetes	Erysiphales	Erysiphaceae	Blumeria
ASV111	16	400	0.00352939529933806	0.773288301709379	0.131155407809826	M1	2.14043505808796	0.671875	Connectors	Basidiomycota	Agaricomycetes	Agaricales	Tricholomataceae	Floccularia
ASV114	14	310	0.00342199329382077	0.720498545046071	0.272281220539683	M1	1.0542441330881	0.724489795918367	Connectors	Ascomycota	Pezizomycotina_cls_Incertae_sedis	Pezizomycotina_ord_Incertae_sedis	Pezizomycotina_fam_Incertae_sedis	Pezizomycotina_gen_Incertae_sedis
ASV12	8	56	0.00299895314007812	0.393315144203106	0.52656707610175	M1	-0.575042254	0.71875	Connectors
ASV126	7	24	0.00276589212877085	0.263385074578558	0.125481193627695	M4	0.084657215471444	0.448979591836735	Peripheral nodes	Ascomycota	Sordariomycetes	Coniochaetales	Coniochaetaceae	Coniochaeta
ASV130	10	76	0.00314951984470632	0.520351274690952	0.537429143250401	M1	-0.575042254	0.8	Connectors	Mortierellomycota	Mortierellomycetes	Mortierellales	Mortierellales_fam_Incertae_sedis	Mortierellales_gen_Incertae_sedis
ASV132	11	47	0.00301795492552894	0.470414039616148	0.316702211565508	M1	1.0542441330881	0.644628099173554	Connectors
ASV136	7	44	0.00298386922808477	0.281840247537696	1.53179464856754	M4	-0.406354634	0.612244897959184	Peripheral nodes	Basidiomycota	Agaricomycetes	Agaricales	Hygrophoraceae	Hygrocybe
ASV129	12	130	0.00318013171336465	0.496173410935548	0.0960563400832164	M3	1.17984640747905	0.680555555555556	Connectors	Basidiomycota	Agaricomycetes	Agaricales	Tricholomataceae	Floccularia
ASV26	5	69	0.0028069759419275	0.115816057901639	0.458800746726586	M6	-0.3385016	0.64	Connectors	Ascomycota	Leotiomycetes	Erysiphales	Erysiphaceae	Blumeria
ASV6	13	282	0.00320720519283486	0.468091414419134	0.152879542107128	M4	0.575669065205819	0.698224852071006	Connectors
ASV29	10	154	0.00313542015350367	0.372097606789892	1.07891129663089	M2	-0.883080932	0.78	Connectors	Ascomycota	Sordariomycetes	Hypocreales	Hypocreaceae	Kiflimonium
ASV154	7	134	0.00302904266885804	0.253073043460208	2.03007171396124	M1	0.511148670588169	0.448979591836735	Peripheral nodes	Basidiomycota	Agaricomycetes	Agaricales	Hygrophoraceae	Hygrocybe
ASV155	5	54	0.00291125601772294	0.187175803081644	1.79669939067046	M3	-0.188775425	0.32	Peripheral nodes	Basidiomycota	Agaricomycetes	Agaricales	Tricholomataceae	Dermoloma
ASV149	13	144	0.00334578944696939	0.658032460425998	0.258906287110374	M3	2.54846824015475	0.579881656804734	Module hubs	Fungi_phy_Incertae_sedis	Fungi_cls_Incertae_sedis	Fungi_ord_Incertae_sedis	Fungi_fam_Incertae_sedis	Fungi_gen_Incertae_sedis
ASV161	7	35	0.00296510959358502	0.304345823983087	0.229481433565895	M4	-0.897366484	0.693877551020408	Connectors	Basidiomycota	Agaricomycetes	Agaricales	Agaricales_fam_Incertae_sedis	Agaricales_gen_Incertae_sedis
ASV5	4	10	0.00260239914683418	0.125504473835348	0.13480311692691	M1	-1.661233179	0.375	Peripheral nodes
ASV177	7	49	0.00289788277399182	0.272057444719042	0.808818701561463	M2	-0.883080932	0.693877551020408	Connectors	Basidiomycota	Agaricomycetes	Agaricales	Hygrophoraceae	Hygrocybe
ASV179	10	90	0.00302290806466911	0.378349318676524	0.161958284798537	M2	0.772695815654137	0.58	Peripheral nodes
ASV180	14	416	0.00348769542293305	0.53648381725297	0.0724678211260721	M5	1.3555441711726	0.755102040816326	Connectors	Basidiomycota	Agaricomycetes	Agaricales	Clavariaceae	Clavariaceae_gen_Incertae_sedis
ASV178	16	382	0.00334940196827942	0.634627175692702	0.0779799149029993	M5	2.13014084041408	0.7578125	Connectors	Ascomycota	Leotiomycetes	Helotiales	Helotiaceae	Tetracladium
ASV190	18	480	0.00341460398835359	0.714190054051124	0.0953267982597996	M1	2.14043505808796	0.697530864197531	Connectors	Ascomycota	Archaeorhizomycetes	Archaeorhizomycetales	Archaeorhizomycetaceae	Archaeorhizomyces
ASV196	8	66	0.00301150261747529	0.35043207119218	1.44700567664599	M5	0.580947501931113	0.65625	Connectors	Ascomycota	Sordariomycetes	Hypocreales	Hypocreaceae	Trichoderma
ASV195	9	150	0.00312775915722349	0.347769310086416	0.149718194205655	M3	-0.188775425	0.716049382716049	Connectors	Ascomycota	Eurotiomycetes	Chaetothyriales	Chaetothyriales_fam_Incertae_sedis	Chaetothyriales_gen_Incertae_sedis
ASV200	7	104	0.00311321366200166	0.352180358694312	0.0985692063638744	M1	-0.031946792	0.571428571428571	Peripheral nodes
ASV205	12	206	0.00332862961608315	0.49591667405892	1.38612946449198	M2	1.87654698087433	0.513888888888889	Peripheral nodes	Ascomycota	Archaeorhizomycetes	Archaeorhizomycetales	Archaeorhizomycetaceae	Archaeorhizomyces
ASV95	10	133	0.00303946067784129	0.393931201603167	0.101325253252338	M2	0.220770233044039	0.66	Connectors	Ascomycota	Ascomycota_cls_Incertae_sedis	Ascomycota_ord_Incertae_sedis	Ascomycota_fam_Incertae_sedis	Ascomycota_gen_Incertae_sedis
ASV202	16	341	0.00334169699192961	0.631256020958412	1.01576539880404	M5	0.580947501931113	0.7890625	Connectors	Basidiomycota	Agaricomycetes	Phallales	Gastrosporiaceae	Gastrosporium
ASV213	12	95	0.0031516674480115	0.599058637811322	0.444453090866055	M3	-0.188775425	0.736111111111111	Connectors	Ascomycota	Leotiomycetes	Helotiales	Helotiales_fam_Incertae_sedis	Leohumicola
ASV214	7	44	0.00284831285351936	0.275478901362839	0.126048615045908	M4	-0.897366484	0.73469387755102	Connectors	Mortierellomycota	Mortierellomycetes	Mortierellales	Mortierellaceae	Mortierella
ASV220	9	99	0.00313495830623181	0.49871972017161	0.185627863958283	M4	-0.406354634	0.691358024691358	Connectors	Basidiomycota	Agaricomycetes	Agaricales	Clavariaceae	Ramariopsis
ASV46	7	118	0.00296719850844438	0.208075688731987	0.555343448025414	M5	0.580947501931113	0.612244897959184	Peripheral nodes	Ascomycota	Leotiomycetes	Erysiphales	Erysiphaceae	Blumeria
ASV222	3	3	0.00254945606560169	0.145517256905809	0.378389025745531	M2	-1.986932097	0.666666666666667	Connectors	Mortierellomycota	Mortierellomycetes	Mortierellales	Mortierellaceae	Linnemannia
ASV80	3	9	0.00257891754461453	0.145571935489549	0.558180555116479	M4	-1.879390183	0.666666666666667	Connectors	Ascomycota	Leotiomycetes	Erysiphales	Erysiphaceae	Blumeria
ASV228	6	26	0.00290882181409314	0.313611950321112	1.10655282571813	M1	0.511148670588169	0.277777777777778	Peripheral nodes	Chytridiomycota
ASV239	9	69	0.00304697474417036	0.336879111070001	0.630648376242552	M5	-0.968245837	0.765432098765432	Connectors	Chytridiomycota	Spizellomycetes	Spizellomycetales	Spizellomycetales_fam_Incertae_sedis	Spizellomycetales_gen_Incertae_sedis
ASV240	6	31	0.00282878728422389	0.264695308262625	0.0817897444252872	M3	-1.557397258	0.777777777777778	Connectors	Ascomycota	Leotiomycetes	Thelebolales	Pseudeurotiaceae	Pseudogymnoascus
ASV11	4	5	0.00274835669417247	0.185303872474618	0.0808980821966666	M2	-1.435006515	0.625	Connectors
ASV65	11	92	0.00308744302883069	0.541199039900208	0.611356048023306	M3	0.495535491141201	0.694214876033058	Connectors	Ascomycota	Leotiomycetes	Erysiphales	Erysiphaceae	Blumeria
ASV31	15	141	0.00339563812924937	0.842627943851101	0.31119011778858	M4	1.06668091494019	0.711111111111111	Connectors	Ascomycota	Leotiomycetes	Helotiales	Hyaloscyphaceae	Cistella
ASV272	15	529	0.00350931886486569	0.605860069378298	0.165768114320825	M2	0.772695815654137	0.746666666666667	Connectors	Chytridiomycota	Spizellomycetes	Spizellomycetales	Spizellomycetales_fam_Incertae_sedis	Spizellomycetales_gen_Incertae_sedis
ASV277	19	376	0.00357380119634717	1	0.165200692902612	M4	1.06668091494019	0.742382271468144	Connectors	Basidiomycota	Agaricomycetes	Agaricales	Clavariaceae	Clavariaceae_gen_Incertae_sedis
ASV117	6	11	0.00282386552632194	0.287787904428531	0.453126532544455	M4	-1.388378334	0.777777777777778	Connectors	Ascomycota	Leotiomycetes	Erysiphales	Erysiphaceae	Blumeria
ASV271	6	102	0.00284535715038423	0.215613531887231	0.0814655036148797	M4	-0.406354634	0.5	Peripheral nodes	Ascomycota	Sordariomycetes	Coniochaetales	Coniochaetaceae	Coniochaeta
ASV309	6	43	0.0029280407079607	0.274446609021781	0.107810069460488	M1	-1.118137717	0.666666666666667	Connectors	Ascomycota	Dothideomycetes	Dothideales	Saccotheciaceae
ASV313	5	28	0.00278979621058468	0.230931825932839	0.295464438483818	M7	-1.224744871	0.8	Connectors
ASV317	9	137	0.003144508216393	0.357804524104662	0.0758723496353507	M4	0.084657215471444	0.567901234567901	Peripheral nodes
ASV319	9	105	0.00304002383885957	0.380244513903953	0.095083617651994	M4	0.084657215471444	0.617283950617284	Peripheral nodes	Basidiomycota	Agaricomycetes	Agaricales	Clavariaceae	Clavariaceae_gen_Incertae_sedis
ASV234	8	65	0.00286902311844718	0.267659837303704	0.0793579383472311	M1	-0.031946792	0.65625	Connectors	Ascomycota	Sordariomycetes	Sordariales	Sordariales_fam_Incertae_sedis	Sordariales_gen_Incertae_sedis
ASV321	9	114	0.00317179352921839	0.426506283549092	0.159769659328287	M5	-0.193649167	0.740740740740741	Connectors	Chytridiomycota	Rhizophlyctidomycetes	Rhizophlyctidales	Rhizophlyctidaceae	Rhizophlyctis
ASV64	8	91	0.00295946439227102	0.27601501652355	0.186438465984302	M6	-0.3385016	0.78125	Connectors	Ascomycota	Leotiomycetes	Erysiphales	Erysiphaceae	Blumeria
ASV92	9	74	0.00310681670426669	0.438455409304179	0.301462893476356	M3	1.17984640747905	0.518518518518519	Peripheral nodes	Ascomycota	Sordariomycetes	Hypocreales	Niessliaceae	Niesslia
ASV334	6	69	0.00293154549258815	0.260934320712584	0.31248708103021	M1	-1.118137717	0.666666666666667	Connectors	Chytridiomycota	Spizellomycetes	Spizellomycetales	Spizellomycetales_fam_Incertae_sedis	Spizellomycetales_gen_Incertae_sedis
ASV332	6	15	0.00270091728377404	0.291432775765426	0.180196830383958	M7	0	0.722222222222222	Connectors	Fungi_phy_Incertae_sedis	Fungi_cls_Incertae_sedis	Fungi_ord_Incertae_sedis	Fungi_fam_Incertae_sedis	Fungi_gen_Incertae_sedis
ASV336	15	237	0.00341279932843943	0.74598215337784	0.251205567863196	M3	1.17984640747905	0.746666666666667	Connectors	Ascomycota	Sordariomycetes
ASV229	9	148	0.00311972771227514	0.349495199889154	0.333805914314502	M3	-0.188775425	0.666666666666667	Connectors	Basidiomycota	Agaricomycetes	Agaricomycetes_ord_Incertae_sedis	Agaricomycetes_fam_Incertae_sedis	Agaricomycetes_gen_Incertae_sedis
ASV355	4	5	0.0025629382559021	0.146602846418509	0.501357353092568	M2	-0.883080932	0.375	Peripheral nodes	Basidiomycota	Agaricomycetes	Agaricales	Hygrophoraceae	Hygrocybe
ASV360	7	67	0.0030278459814442	0.336059756531413	0.0843836709085471	M1	-0.031946792	0.612244897959184	Peripheral nodes
ASV199	5	20	0.00268706727222559	0.197445069782958	0.138126585233587	M1	-1.118137717	0.72	Connectors	Ascomycota	Ascomycota_cls_Incertae_sedis	Ascomycota_ord_Incertae_sedis	Ascomycota_fam_Incertae_sedis	Ascomycota_gen_Incertae_sedis
ASV23	7	74	0.00290859534773098	0.305539722679106	0.233291263088183	M1	-0.575042254	0.693877551020408	Connectors	Ascomycota	Leotiomycetes	Erysiphales	Erysiphaceae	Blumeria
ASV371	6	32	0.00284548817327099	0.250456887691955	0.0701981354532197	M2	-0.883080932	0.666666666666667	Connectors	Ascomycota	Sordariomycetes	Coniochaetales	Coniochaetaceae	Coniochaeta
ASV389	9	118	0.0032688747643256	0.484362892567732	0.223401918370755	M5	-0.193649167	0.765432098765432	Connectors	Ascomycota	Leotiomycetes	Thelebolales	Thelebolaceae	Thelebolus
ASV61	2	5	0.00242477178441075	0.0656640568337378	0.0766829516613694	M1	-1.661233179	0.5	Peripheral nodes
ASV366	8	30	0.00296283668181588	0.404103114044264	0.290438705922502	M2	-0.33115535	0.6875	Connectors	Ascomycota	Sordariomycetes	Coniochaetales	Coniochaetaceae	Coniochaeta
ASV86	11	86	0.00323700795663584	0.600327777191968	0.155716649198193	M2	-0.33115535	0.743801652892562	Connectors	Ascomycota	Leotiomycetes	Erysiphales	Erysiphaceae	Blumeria
ASV162	10	31	0.0030899236419885	0.599241390052873	0.170955967287345	M5	-0.193649167	0.78	Connectors	Ascomycota	Leotiomycetes	Helotiales
ASV308	11	196	0.00320624649687542	0.458945497258828	0.106350985813654	M2	0.772695815654137	0.628099173553719	Connectors	Ascomycota	Sordariomycetes	Ophiostomatales	Ophiostomataceae	Sporothrix
ASV436	8	87	0.00317699445559717	0.336680555043034	0.07627765064836	M3	1.17984640747905	0.40625	Peripheral nodes	Ascomycota	Leotiomycetes	Helotiales	Helotiales_fam_Incertae_sedis	Helotiales_gen_Incertae_sedis
ASV444	8	82	0.00307192778073027	0.321689855734657	0.0860048749605845	M2	-0.883080932	0.71875	Connectors
ASV443	5	50	0.00294731530710734	0.267994400139037	0.330077144994816	M1	-0.575042254	0.56	Peripheral nodes	Basidiomycota	Agaricomycetes	Agaricomycetes_ord_Incertae_sedis	Agaricomycetes_fam_Incertae_sedis	Agaricomycetes_gen_Incertae_sedis
ASV448	9	59	0.00299064860628585	0.386341858034454	0.2600411299468	M1	0.511148670588169	0.617283950617284	Peripheral nodes	Chytridiomycota	Spizellomycetes	Spizellomycetales	Spizellomycetales_fam_Incertae_sedis	Spizellomycetales_gen_Incertae_sedis
ASV325	9	131	0.00306020624936124	0.361526514346112	0.129777384365594	M1	0.511148670588169	0.641975308641975	Connectors	Ascomycota	Ascomycota_cls_Incertae_sedis	Ascomycota_ord_Incertae_sedis	Ascomycota_fam_Incertae_sedis	Ascomycota_gen_Incertae_sedis
ASV454	3	14	0.00253648949559606	0.0830304065334498	0.083167767869519	M3	-0.873086342	0	Peripheral nodes	Ascomycota	Dothideomycetes	Mycosphaerellales	Teratosphaeriaceae	Devriesia
ASV463	6	63	0.00286484071977131	0.173359992551796	0.341830874372087	M1	-0.031946792	0.5	Peripheral nodes	Ascomycota	Archaeorhizomycetes	Archaeorhizomycetales	Archaeorhizomycetaceae	Archaeorhizomyces
ASV394	7	45	0.0030772894621074	0.349183375873414	0.228184470324265	M2	-0.883080932	0.612244897959184	Peripheral nodes	Ascomycota	Leotiomycetes	Erysiphales	Erysiphaceae	Blumeria
ASV494	9	85	0.00303817040035023	0.421736139561882	0.300409110842532	M5	-0.968245837	0.790123456790123	Connectors	Chytridiomycota	Rhizophlyctidomycetes	Rhizophlyctidales	Rhizophlyctidaceae	Rhizophlyctis
ASV491	10	177	0.00322871367172826	0.432594001811865	0.173225652960197	M4	-0.897366484	0.72	Connectors	Chytridiomycota	Rhizophlyctidomycetes	Rhizophlyctidales	Rhizophlyctidaceae	Rhizophlyctidaceae_gen_Incertae_sedis
ASV512	11	106	0.00317601386986581	0.575212780680943	0.079438998549833	M5	0.580947501931113	0.760330578512397	Connectors	Ascomycota	Eurotiomycetes	Eurotiales	Aspergillaceae	Penicillium
ASV511	14	257	0.00332059965493569	0.583892986581973	0.107729009257886	M1	1.59733959558803	0.683673469387755	Connectors	Basidiomycota	Agaricomycetes	Corticiales	Corticiaceae	Marchandiomyces
ASV523	11	140	0.00320304955541729	0.506965890843347	0.237101092610471	M2	0.772695815654137	0.628099173553719	Connectors	Fungi_phy_Incertae_sedis	Fungi_cls_Incertae_sedis	Fungi_ord_Incertae_sedis	Fungi_fam_Incertae_sedis	Fungi_gen_Incertae_sedis
ASV365	8	49	0.00305324015466412	0.394286198026887	0.177359723292892	M3	-0.188775425	0.65625	Connectors	Ascomycota	Sordariomycetes	Hypocreales	Stachybotriaceae	Stachybotriaceae_gen_Incertae_sedis
ASV518	15	184	0.00335381276656327	0.764141023102731	0.0784662761186105	M4	1.06668091494019	0.684444444444444	Connectors	Fungi_phy_Incertae_sedis	Fungi_cls_Incertae_sedis	Fungi_ord_Incertae_sedis	Fungi_fam_Incertae_sedis	Fungi_gen_Incertae_sedis
ASV591	9	58	0.00296264497140866	0.446646082553627	0.0968669421092351	M2	-0.883080932	0.740740740740741	Connectors
ASV605	11	248	0.00318470262738585	0.477214744564839	0.106675226624061	M4	0.575669065205819	0.644628099173554	Connectors	Ascomycota	Sordariomycetes	Myrmecridiales	Myrmecridiaceae	Myrmecridiaceae_gen_Incertae_sedis
ASV623	9	101	0.00314806832978986	0.519959142353362	0.19284222198985	M3	0.495535491141201	0.617283950617284	Peripheral nodes	Ascomycota	Leotiomycetes	Erysiphales	Erysiphaceae	Blumeria
ASV626	6	90	0.00283191332141212	0.249509477385109	0.0997040492003006	M3	-0.873086342	0.611111111111111	Peripheral nodes	Mortierellomycota	Mortierellomycetes	Mortierellales	Mortierellaceae	Mortierella
ASV656	14	117	0.00320746811355325	0.691219324397513	0.140396270906439	M1	1.0542441330881	0.73469387755102	Connectors
ASV660	10	90	0.0031213549113557	0.493999440282633	0.0746564465963226	M3	-0.188775425	0.74	Connectors	Rozellomycota	Rozellomycota_cls_Incertae_sedis	Rozellomycota_ord_Incertae_sedis	Rozellomycota_fam_Incertae_sedis	Rozellomycota_gen_Incertae_sedis
ASV667	8	39	0.00304112570777127	0.440867730765231	0.182547576259412	M5	-0.968245837	0.75	Connectors	Ascomycota	Leotiomycetes	Helotiales	Helotiales_fam_Incertae_sedis	Leohumicola
ASV625	9	73	0.00314914481366221	0.451900384939556	0.208567901294613	M2	0.772695815654137	0.518518518518519	Peripheral nodes	Ascomycota	Leotiomycetes	Erysiphales	Erysiphaceae	Blumeria
ASV675	15	189	0.0033694088526173	0.914746199662623	0.213755754261132	M4	0.575669065205819	0.657777777777778	Connectors	Basidiomycota	Agaricomycetes	Geastrales	Geastraceae	Geastrum
ASV678	7	63	0.00304385463304684	0.355178795353066	0.145097762657348	M2	0.220770233044039	0.448979591836735	Peripheral nodes	Ascomycota	Leotiomycetes	Helotiales	Helotiaceae	Helotiaceae_gen_Incertae_sedis
ASV682	13	180	0.00337836054901175	0.636073421717414	0.127669819097946	M6	-0.3385016	0.769230769230769	Connectors	Basidiomycota	Agaricomycetes	Agaricales	Agaricales_fam_Incertae_sedis	Agaricales_gen_Incertae_sedis
ASV688	9	127	0.00303501943900904	0.368118797741447	0.0917601493453173	M3	-0.188775425	0.716049382716049	Connectors
ASV706	14	180	0.0032516511786117	0.652665277504625	0.162444646014148	M2	1.32462139826423	0.653061224489796	Connectors
ASV713	9	173	0.00305172720824775	0.461341038585252	0.122238785523621	M6	0.67700320038633	0.790123456790123	Connectors	Ascomycota	Leotiomycetes	Erysiphales	Erysiphaceae	Blumeria
ASV772	5	12	0.00287050182439316	0.306223050948002	0.100919952239329	M1	-0.575042254	0.56	Peripheral nodes	Ascomycota	Ascomycota_cls_Incertae_sedis	Ascomycota_ord_Incertae_sedis	Ascomycota_fam_Incertae_sedis	Ascomycota_gen_Incertae_sedis
ASV748	9	38	0.00305606095852445	0.477398733672121	0.162120405203741	M2	-0.33115535	0.641975308641975	Connectors	Basidiomycota	Agaricomycetes	Geastrales	Geastraceae	Geastrum
ASV771	12	145	0.00323070025883141	0.559224388425069	0.159121177707472	M2	-0.33115535	0.777777777777778	Connectors
ASV802	15	365	0.00344982001521285	0.725644838947973	0.103838119532996	M4	0.575669065205819	0.72	Connectors	Ascomycota	Dothideomycetes	Pleosporales	Didymellaceae	Boeremia
ASV810	11	50	0.00319915489053504	0.708982743695405	0.143233377997505	M4	-0.406354634	0.694214876033058	Connectors	Chytridiomycota	Spizellomycetes	Spizellomycetales	Spizellomycetales_fam_Incertae_sedis	Spizellomycetales_gen_Incertae_sedis
ASV818	8	72	0.00312800967974707	0.386582979121742	0.150285615623868	M4	-0.406354634	0.65625	Connectors	Basidiomycota	Agaricomycetes	Geastrales	Sphaerobolaceae	Sphaerobolus
ASV769	14	296	0.00346054706566187	0.65497972022019	0.0778988547003974	M4	0.575669065205819	0.704081632653061	Connectors	Ascomycota	Sordariomycetes	Coniochaetales	Coniochaetaceae	Coniochaetaceae_gen_Incertae_sedis
ASV882	11	158	0.00321435419130778	0.458487176537109	0.109917634728136	M2	0.220770233044039	0.710743801652893	Connectors	Ascomycota	Sordariomycetes	Coniochaetales	Coniochaetaceae	Coniochaeta
ASV974	13	140	0.00321529473828928	0.725507352555823	0.0741700853807114	M1	-0.031946792	0.816568047337278	Connectors	Ascomycota	Sordariomycetes	Coniochaetales	Coniochaetaceae	Coniochaeta
ASV1038	12	147	0.00323967071262681	0.452980856005903	0.100514651226319	M3	-0.188775425	0.736111111111111	Connectors	Ascomycota	Dothideomycetes	Pleosporales	Pleosporales_fam_Incertae_sedis	Pleosporales_gen_Incertae_sedis
ASV767	13	158	0.00335215340510689	0.804083787303807	0.0782230955108049	M4	2.04870461440894	0.497041420118343	Peripheral nodes	Ascomycota	Dothideomycetes	Acrospermales	Acrospermales_fam_Incertae_sedis	Phaeodactylium
ASV1102	12	105	0.00311951730973509	0.619963411432126	0.0837351892877321	M4	1.06668091494019	0.541666666666667	Peripheral nodes	Olpidiomycota	Olpidiomycetes	Olpidiales	Olpidiaceae	Olpidium
ASV1134	8	78	0.00301665992117347	0.314948762907451	0.0772503730795825	M5	-0.193649167	0.75	Connectors
ASV1208	14	280	0.00342965295006464	0.638268329890664	0.0730352425442852	M2	0.220770233044039	0.775510204081633	Connectors	Ascomycota	Lecanoromycetes	Lecanorales	Psoraceae	Psora
