# Supplementary material for: Microbial interactions mediate the fairy ring type effects on alpine meadow plant communities on the Tibetan plateau
Source: Environ Microbiome. 2026 Mar 10;21:55. doi: 10.1186/s40793-026-00873-z (PMC13088534; doi:10.1186/s40793-026-00873-z)
Supplement: Supplementary file 2 — Supplementary Material 2 [file 40793_2026_873_MOESM2_ESM.zip › co-occurrence network/fungi/T2/Agaricus_10out_edge.csv]

Source	Target	Interaction	weight
ASV4	ASV10	+	0.873067169237008
ASV4	ASV202	+	1
ASV4	ASV901	-	0.866163519222047
ASV7	ASV293	-	0.906595360822956
ASV7	ASV541	-	0.869417205336181
ASV9	ASV22	-	0.85530089813195
ASV9	ASV47	-	0.892972488234682
ASV9	ASV83	+	0.981957391839513
ASV10	ASV98	+	0.908275521693395
ASV10	ASV85	-	0.995567183251702
ASV13	ASV179	-	0.841049293062152
ASV13	ASV304	+	0.965384194242139
ASV16	ASV244	+	0.931651977959629
ASV17	ASV139	+	0.964778019951867
ASV18	ASV52	+	0.9274951206916
ASV18	ASV74	-	0.903729488301183
ASV18	ASV272	+	0.915777194243515
ASV21	ASV293	-	0.869512292574354
ASV22	ASV6	-	0.966250304048503
ASV22	ASV142	-	0.934113826688011
ASV27	ASV1	-	0.818428120002762
ASV27	ASV2	-	0.818835758322968
ASV33	ASV272	-	0.898358118672112
ASV33	ASV881	-	0.92439448953251
ASV3	ASV53	+	0.809057098304702
ASV3	ASV221	+	0.95894733363978
ASV3	ASV272	-	0.939287054779576
ASV3	ASV208	+	0.892542211925538
ASV3	ASV357	+	0.963420428332973
ASV3	ASV702	-	0.837264620081823
ASV34	ASV40	-	0.99057345783994
ASV34	ASV740	+	0.776187283893933
ASV34	ASV901	-	0.867443747805868
ASV37	ASV85	+	0.806559080436708
ASV37	ASV26	-	0.827753672842293
ASV37	ASV142	+	0.84092481567523
ASV37	ASV304	+	0.898798008294036
ASV40	ASV215	-	0.937491429572966
ASV40	ASV97	+	0.937930892866943
ASV40	ASV501	-	0.751649846618746
ASV38	ASV1	-	0.819181043237534
ASV38	ASV360	-	0.851465250214285
ASV28	ASV319	-	0.989487440503417
ASV28	ASV957	+	0.900930105978771
ASV47	ASV54	-	0.852601246997367
ASV47	ASV96	-	0.952241190953075
ASV47	ASV234	-	0.82312409305644
ASV47	ASV414	+	0.739340714786537
ASV47	ASV444	-	0.811695290993584
ASV48	ASV91	+	0.694130707254085
ASV48	ASV110	+	0.832621650160985
ASV48	ASV114	-	0.848214027870016
ASV48	ASV149	+	0.958909702685434
ASV48	ASV165	-	0.851322886062234
ASV48	ASV179	-	0.835680814241679
ASV48	ASV272	+	0.925728725560675
ASV48	ASV208	+	0.925740652254956
ASV49	ASV81	+	0.892411463387291
ASV52	ASV200	-	0.854111574776736
ASV52	ASV207	+	0.892556473757209
ASV53	ASV187	-	0.991798892490957
ASV53	ASV297	-	0.99920708111021
ASV53	ASV309	-	0.938014747774311
ASV53	ASV385	-	0.926830674856511
ASV53	ASV433	+	0.997071088890204
ASV53	ASV590	+	1
ASV54	ASV26	-	0.716818869503137
ASV56	ASV242	-	0.881390370135892
ASV55	ASV96	-	0.966288010014138
ASV55	ASV171	-	0.917477024387867
ASV55	ASV79	-	0.794014207242686
ASV55	ASV11	-	0.949935249948136
ASV1	ASV96	-	0.863191826779649
ASV1	ASV173	-	0.819993484297741
ASV66	ASV197	+	0.794109597096739
ASV66	ASV590	-	0.9497246938871
ASV77	ASV91	-	0.932758024197766
ASV77	ASV31	+	0.856068206162889
ASV77	ASV320	+	0.970618477862674
ASV77	ASV990	-	0.896094035612629
ASV81	ASV180	-	0.919437942845384
ASV83	ASV84	+	0.944804376274539
ASV83	ASV372	+	0.917198152868334
ASV84	ASV272	-	0.817834743070782
ASV93	ASV26	-	0.888130078857363
ASV93	ASV197	-	0.946798353619272
ASV96	ASV215	+	0.869315557620625
ASV96	ASV293	+	0.971916514076605
ASV98	ASV103	+	0.9643055493327
ASV98	ASV2	+	0.968133592267978
ASV98	ASV121	+	0.994619678283302
ASV98	ASV139	+	0.826882844437316
ASV98	ASV158	+	0.966406461472612
ASV98	ASV197	+	0.942882287024499
ASV98	ASV360	-	0.785103477652427
ASV99	ASV108	-	0.838606212921347
ASV99	ASV2	+	0.995554009405351
ASV99	ASV126	-	0.854476661786669
ASV99	ASV197	+	0.844239426030121
ASV103	ASV200	-	0.982652823061548
ASV85	ASV414	-	0.855371440985476
ASV108	ASV901	-	0.950125696480223
ASV107	ASV195	+	0.930773806744291
ASV107	ASV242	+	0.985229596523752
ASV107	ASV268	-	0.933291222531541
ASV107	ASV309	+	0.944361945431388
ASV107	ASV320	+	0.819723045428548
ASV110	ASV111	-	0.855432613998693
ASV110	ASV12	-	0.89059882790108
ASV2	ASV12	-	0.818047912997311
ASV2	ASV208	-	0.851990866311325
ASV2	ASV322	-	0.596612248832134
ASV2	ASV990	-	0.607132463091506
ASV111	ASV173	-	0.957611895103965
ASV121	ASV6	-	0.880453197815134
ASV123	ASV368	-	0.850366953647022
ASV123	ASV444	-	0.958830492661531
ASV123	ASV501	+	0.936873777402169
ASV12	ASV197	-	0.822724512919449
ASV12	ASV208	+	0.981361064268449
ASV126	ASV149	+	0.98398429602015
ASV126	ASV5	-	0.88406546134318
ASV126	ASV97	-	0.817146076438196
ASV126	ASV297	+	0.950199953324543
ASV126	ASV446	+	0.943233564911283
ASV132	ASV6	+	0.963829746678104
ASV132	ASV207	-	0.94580561443134
ASV132	ASV31	-	0.939777350110131
ASV132	ASV309	-	0.947225633301217
ASV139	ASV195	-	0.88679534397558
ASV139	ASV319	-	0.810202535990479
ASV139	ASV234	+	0.925282734848523
ASV153	ASV990	+	0.970591045283536
ASV149	ASV244	-	0.825168975066095
ASV158	ASV142	-	0.790467678694802
ASV158	ASV242	-	0.72887236080529
ASV158	ASV385	+	0.903743193468865
ASV142	ASV79	-	0.941380030290841
ASV172	ASV31	-	0.868555722661828
ASV171	ASV293	-	0.984634939630131
ASV175	ASV368	-	0.954366311957737
ASV179	ASV881	+	0.911061610472662
ASV187	ASV244	-	0.893871936003103
ASV187	ASV414	-	0.853930669891778
ASV197	ASV433	-	0.903809037799333
ASV197	ASV444	-	0.931523518213177
ASV195	ASV309	-	0.965308747039909
ASV215	ASV277	-	0.997399709139197
ASV221	ASV359	-	0.889802616750929
ASV221	ASV740	-	0.847438267612478
ASV221	ASV881	-	0.914135272706999
ASV97	ASV357	-	0.751517315392517
ASV11	ASV244	-	0.979825131839392
ASV11	ASV297	+	0.651749059632419
ASV11	ASV368	-	0.929820717267792
ASV244	ASV590	-	0.850994727324309
ASV31	ASV272	+	0.780723700011898
ASV268	ASV352	-	0.724959950674573
ASV277	ASV208	+	0.777799477430845
ASV304	ASV360	-	0.665496220067002
ASV317	ASV357	-	0.812233436237223
ASV319	ASV446	-	0.787620785064412
ASV320	ASV522	+	0.925146786251003
ASV522	ASV717	+	0.726062137581144
ASV522	ASV740	-	0.646502414918523
